# Supplementary material for: Macrophage and neutrophil heterogeneity at single-cell spatial resolution in human inflammatory bowel disease
Source: Nat Commun. 2023 Jul 26;14:4506. doi: 10.1038/s41467-023-40156-6 (PMC10372067; doi:10.1038/s41467-023-40156-6)
Supplement: Supplementary file 4 — Source Data [file 41467_2023_40156_MOESM4_ESM.zip]

Archive with 17 entries (17 files):
- Source_data_file_figure_1.xlsx
- Source_data_file_figure_2.xlsx
- Source_data_file_figure_3.xlsx
- Source_data_file_figure_4.xlsx
- Source_data_file_figure_6.xlsx
- Source_data_file_supplementary_figure_1.xlsx
- Source_data_file_supplementary_figure_2.xlsx
- Source_data_file_supplementary_figure_3.xlsx
- Source_data_file_supplementary_figure_4.xlsx
- Source_data_file_supplementary_figure_5.xlsx
- Source_data_file_supplementary_figure_6.xlsx
- Source_data_file_supplementary_figure_7.xlsx
- Source_data_file_supplementary_figure_8.xlsx
- Source_data_file_supplementary_figure_9.xlsx
- Source_data_file_supplementary_figure_10.xlsx
- Source_data_file_supplementary_figure_11.xlsx
- Source_data_file_figure_5.xlsx
