# Supplementary material for: Macrophage and neutrophil heterogeneity at single-cell spatial resolution in human inflammatory bowel disease
Source: Nat Commun. 2023 Jul 26;14:4506. doi: 10.1038/s41467-023-40156-6 (PMC10372067; doi:10.1038/s41467-023-40156-6)
Supplement: Supplementary file 4 — Source Data [file 41467_2023_40156_MOESM4_ESM.zip › Source_data_file_figure_1.xlsx]

## Sheet: Fig 1 b heatmap
Gene	Cycling TA	PLCG2 colonocytes	Colonocyte 1	Colonocyte 2	Inflammatory colonocyte	Laminin colonocytes	BEST4 OTOP2	Secretory progenitor	Goblet	Mature goblet	Paneth-like	Enteroendocrine	Tuft cells	S1	S1.2	IER fibroblasts	Inflammatory fibroblasts	S2a	S2b	S3	FRCs	Myofibroblasts	Endothelium	Activated endothelium	Lymphatic endothelium	Pericytes	Glia	CD4 naïve	CD4 ANXA1	S1PR1 T cells	Tregs	ThF	T cells CCL20	DN TNF	CD8 CTL	CD8 CTL TRM	CD8 FGFBP2	DN EOMES	MAIT	gd IEL	NK	ILC3	Cycling T cells	PC IgA	PC IgA heat shock	PC IgA IgM	B cell	PC IgG	PC immediate early response
PLCG2	9.64464	10.7516	3.24344	2.20602	3.29399	6.79585	4.70419	1.31267	4.87074	2.853	3.67495	5.96405	11.8312	0.284301	0.433705	1.27999	0.396599	0.799071	0.716005	0.72529	0.869247	1.61752	2.36346	1.15465	2.43537	0.822301	1.6693	0.286441	0.223065	0.159689	0.379771	0.297534	0.341159	0.855115	0.230695	0.160209	0.1497	0.647735	0.181218	0.639618	0.700979	0.837953	0.304344	0.208008	0.206547	0.0391531	1.14979	0.216768	0.691099
MKI67	2.33358	-0.109586	-0.322466	-0.341607	-0.379052	-0.209212	-0.329688	-0.1755	-0.226094	-0.327387	-0.248327	-0.344811	-0.233948	-0.414216	-0.420305	-0.4176	-0.351046	-0.406111	-0.404191	-0.429228	-0.442955	-0.411966	-0.376264	-0.392141	-0.409632	-0.394205	-0.347306	-0.33886	-0.345431	-0.293767	-0.316083	-0.332291	-0.323693	-0.355826	-0.367016	-0.365105	-0.360972	-0.353092	-0.394533	-0.366518	-0.38758	-0.418545	2.12648	-0.191673	-0.182308	-0.160184	-0.311286	-0.223893	-0.221394
OLFM4	1.84219	0.405179	-0.279132	-0.333392	-0.0253326	0.993587	-0.0930523	1.26603	-0.143734	-0.307525	-0.132808	-0.344811	-0.211832	-0.415445	-0.414833	-0.4176	-0.457795	-0.395531	-0.397205	-0.403775	-0.412313	-0.411966	-0.365717	-0.33676	-0.409632	-0.389956	-0.347306	-0.33904	-0.33535	-0.32646	-0.324589	-0.358359	-0.350897	-0.303676	-0.377458	-0.375037	-0.392814	-0.39059	-0.394533	-0.378489	-0.396065	-0.329382	-0.438445	-0.187022	-0.180778	-0.151518	-0.272205	-0.219146	-0.218644
CENPF	1.66173	-0.0839305	-0.315426	-0.343139	-0.378555	-0.232177	-0.317509	-0.144611	-0.207315	-0.327387	-0.240388	-0.344811	-0.233948	-0.389897	-0.412741	-0.410643	-0.337615	-0.385572	-0.387073	-0.400042	-0.381902	-0.406208	-0.320311	-0.354359	-0.330614	-0.386616	-0.347306	-0.280934	-0.307844	-0.304123	-0.26195	-0.178377	-0.238405	-0.334805	-0.219694	-0.198739	-0.306924	-0.357313	-0.342244	-0.132189	-0.348443	-0.33618	2.20067	-0.189425	-0.184198	-0.159122	-0.266944	-0.224234	-0.223424
SOX4	3.3731	2.62748	0.445405	0.0282643	-0.0564203	1.20884	0.538152	0.875715	1.98557	0.194556	0.324565	1.78774	1.72751	0.763405	0.581153	1.6487	1.27153	1.79486	1.60283	1.04874	0.961348	1.26858	1.04449	1.5501	1.62262	1.00536	1.53861	-0.193977	-0.323583	-0.3051	0.170475	-0.256013	-0.139804	-0.314159	-0.362817	-0.329103	-0.359003	0.014169	-0.34837	-0.337864	-0.0274636	1.34558	-0.0927493	-0.155451	-0.161212	-0.153172	-0.209247	-0.173598	-0.180027
ELF3	5.22268	5.29535	2.64286	2.87356	2.90304	4.00278	3.5589	3.56018	3.58945	3.03333	2.16421	3.73149	5.13108	-0.377599	-0.401153	-0.348149	-0.42952	-0.380506	-0.395213	-0.405518	-0.421659	-0.400417	-0.352668	-0.353699	-0.409632	-0.35762	-0.347306	-0.300735	-0.31284	-0.290196	-0.32013	-0.333759	-0.346763	-0.342084	-0.353109	-0.332156	-0.375556	-0.297875	-0.245515	-0.341482	-0.39538	-0.418545	-0.435121	-0.178765	-0.174036	-0.148066	-0.262727	-0.209037	-0.202551
HIST1H2AG	1.77353	0.931805	-0.108265	-0.181573	-0.224825	0.202075	-0.129909	-0.312776	0.234982	-0.100492	-0.123152	-0.215842	0.102079	-0.414216	-0.420305	-0.394948	-0.438378	-0.412821	-0.404191	-0.40507	-0.442955	-0.411966	-0.360815	-0.376091	-0.409632	-0.384979	-0.317655	-0.240815	-0.295727	-0.281623	-0.278581	-0.314139	-0.32907	-0.162257	-0.314608	-0.340904	-0.327753	-0.39059	-0.394533	-0.33688	-0.359917	-0.418545	0.108141	-0.148629	-0.087625	-0.141987	-0.27329	-0.172326	0.0122501
MUC4	3.32029	3.50496	0.372934	-0.235699	1.14342	2.83442	0.098769	1.66766	2.24047	1.79255	0.97653	-0.182126	-0.0818449	-0.412714	-0.401947	-0.388629	-0.465136	-0.407253	-0.404191	-0.408029	-0.419436	-0.406895	-0.376264	-0.380286	-0.409632	-0.394205	-0.347306	-0.323309	-0.332566	-0.329917	-0.322242	-0.339103	-0.367227	-0.325673	-0.378243	-0.382074	-0.392814	-0.39059	-0.394533	-0.377566	-0.393623	-0.418545	-0.441329	-0.191592	-0.181288	-0.143381	-0.294996	-0.221044	-0.229533
SELENBP1	1.35828	2.8072	3.19761	0.479375	0.903953	2.21305	0.589455	1.10561	0.124957	-0.133043	-0.189232	1.38696	0.165591	0.00155641	0.120883	-0.1085	-0.120878	-0.111977	-0.0443574	0.379286	-0.0391234	0.0507898	0.0997808	-0.0125392	-0.215653	0.155392	-0.251025	-0.317111	-0.338303	-0.346957	-0.325776	-0.339947	-0.365513	-0.343465	-0.363395	-0.360117	-0.392814	-0.39059	-0.394533	-0.3593	-0.391444	-0.385912	-0.426885	-0.184798	-0.180362	-0.151112	-0.288351	-0.224594	-0.217068
PCK1	1.6837	2.29036	1.56735	2.11988	0.354643	1.26624	1.01258	0.846587	0.756193	0.524613	-0.195102	0.00189409	-0.173845	-0.417218	-0.420305	-0.400965	-0.465136	-0.405831	-0.404191	-0.429228	-0.442955	-0.401341	-0.376264	-0.386029	-0.409632	-0.349817	-0.347306	-0.338078	-0.340434	-0.346957	-0.326859	-0.350704	-0.372081	-0.339742	-0.381639	-0.381052	-0.392814	-0.39059	-0.394533	-0.372373	-0.39072	-0.418545	-0.449539	-0.193056	-0.183571	-0.155687	-0.309268	-0.227486	-0.233495
FABP1	1.00367	2.68449	7.63476	6.69797	4.89059	3.55467	5.49353	1.70603	0.431546	1.69385	-0.163854	0.678001	0.106202	-0.289967	-0.397869	-0.199386	-0.41781	-0.287801	-0.341022	-0.386111	-0.37482	-0.302963	-0.268806	-0.332756	-0.409632	-0.335028	-0.262737	-0.254821	-0.235496	-0.279637	-0.233589	-0.300786	-0.322684	-0.252281	-0.284576	-0.259809	-0.329314	-0.315962	-0.185908	-0.19831	-0.285322	-0.365993	-0.397586	-0.160361	-0.142121	-0.109273	-0.208086	-0.195723	-0.182045
PHGR1	3.98949	4.66739	6.23672	3.5739	5.47083	5.20826	5.12376	3.41581	3.43986	4.5847	1.37566	2.89695	0.110813	-0.34185	-0.36408	-0.30011	-0.436068	-0.371318	-0.324949	-0.311805	-0.423848	-0.261214	-0.30169	-0.307499	-0.36245	-0.34559	-0.240325	-0.177363	-0.225931	-0.220777	-0.237467	-0.245471	-0.258984	-0.134315	-0.263983	-0.245654	-0.31535	-0.224074	-0.243769	-0.255241	-0.258083	-0.272114	-0.315963	-0.149262	-0.125085	-0.0609446	-0.146646	-0.176807	-0.149419
CA1	-0.183531	1.41283	4.04984	1.42041	1.34636	2.22633	0.485782	0.110511	-0.0506594	0.15776	-0.247709	-0.183387	-0.149858	-0.404402	-0.420305	-0.386244	-0.461749	-0.40427	-0.37144	-0.394792	-0.442955	-0.356101	-0.372731	-0.392141	-0.409632	-0.381696	-0.347306	-0.3251	-0.332867	-0.306587	-0.327167	-0.354403	-0.364817	-0.326244	-0.372794	-0.351262	-0.381012	-0.346404	-0.394533	-0.357441	-0.39676	-0.418545	-0.449539	-0.186183	-0.178659	-0.136672	-0.297949	-0.220013	-0.2277
FXYD3	0.633926	0.896284	4.47308	4.06793	2.50164	1.60024	3.53019	2.90678	1.27479	2.95221	0.609854	3.40797	0.128808	-0.382543	-0.401661	-0.380784	-0.459288	-0.3718	-0.397205	-0.392904	-0.442955	-0.391475	-0.359696	-0.392141	-0.409632	-0.356231	0.325319	-0.315533	-0.312236	-0.346957	-0.310954	-0.343035	-0.354995	-0.28353	-0.358791	-0.349667	-0.37547	-0.39059	-0.365692	-0.353362	-0.411158	-0.418545	-0.435134	-0.18437	-0.175378	-0.152164	-0.264756	-0.2198	-0.214371
LGALS4	3.11461	3.74829	5.26179	3.45622	2.76119	3.8093	3.82359	5.49371	4.01574	3.04843	1.23739	2.97752	1.65359	-0.360555	-0.387262	-0.244398	-0.443536	-0.386234	-0.390571	-0.369844	-0.337429	-0.380998	-0.356187	-0.364321	-0.409632	-0.366569	-0.284065	-0.275916	-0.265084	-0.304309	-0.284759	-0.324475	-0.333854	-0.305705	-0.344064	-0.3161	-0.344797	-0.360954	-0.278179	-0.311482	-0.348705	-0.394111	-0.381539	-0.172752	-0.163534	-0.128913	-0.22752	-0.208072	-0.179908
KRT19	1.40622	2.44887	3.96098	1.22524	2.38637	3.59398	2.47578	2.72737	1.51853	1.25685	0.328638	0.447393	-0.127291	-0.401114	-0.403097	-0.374839	-0.4496	-0.39834	-0.376414	-0.429228	-0.408674	-0.348738	-0.340567	-0.347259	-0.409632	-0.394205	-0.347306	-0.317894	-0.320777	-0.313259	-0.321249	-0.355639	-0.35475	-0.340453	-0.37292	-0.367543	-0.379475	-0.39059	-0.366301	-0.36216	-0.376651	-0.418545	-0.415964	-0.18736	-0.176727	-0.143382	-0.26746	-0.220611	-0.215208
CA2	0.519385	1.90128	3.68628	2.43495	2.16975	2.90194	2.04495	1.09844	0.0254766	0.745448	-0.118856	-0.0347621	-0.170735	-0.407503	-0.410138	-0.34505	-0.455947	-0.404667	-0.386282	-0.406247	-0.431959	-0.376994	-0.110941	-0.227009	-0.333598	-0.329038	-0.282983	-0.328245	-0.267784	-0.346957	-0.317113	-0.33142	-0.285478	-0.305974	-0.371925	-0.348271	-0.376991	-0.39059	-0.0531012	-0.368851	-0.388401	0.180753	-0.280484	-0.181743	-0.177023	-0.154677	-0.252265	-0.220111	-0.192409
AQP8	-0.330146	-0.231942	1.66585	4.72161	1.6566	-0.145197	0.138016	-0.379292	-0.269728	0.121945	-0.310786	-0.143935	-0.20739	-0.390499	-0.41552	-0.410152	-0.465136	-0.406021	-0.404191	-0.429228	-0.403639	-0.411966	-0.361685	-0.392141	-0.409632	-0.394205	-0.32474	-0.331203	-0.334692	-0.346957	-0.317171	-0.360913	-0.369153	-0.310482	-0.365075	-0.375985	-0.392814	-0.39059	-0.394533	-0.363454	-0.411158	-0.418545	-0.430503	-0.190538	-0.176915	-0.152005	-0.307436	-0.22332	-0.208867
GUCA2A	-0.275667	-0.0826748	2.72027	4.77634	2.72696	0.299131	4.96744	-0.209598	-0.21133	0.540195	0.101257	-0.196883	-0.208199	-0.386761	-0.380551	-0.390526	-0.459195	-0.412821	-0.39437	-0.429228	-0.442955	-0.392265	-0.338598	-0.381194	-0.409632	-0.362805	-0.317418	-0.330217	-0.326952	-0.346957	-0.323722	-0.350075	-0.361657	-0.331251	-0.372977	-0.35667	-0.369483	-0.39059	-0.394533	-0.347136	-0.393802	-0.418545	-0.449539	-0.189937	-0.181853	-0.150003	-0.290804	-0.222169	-0.22484
SLC26A3	-0.267506	0.467583	3.3212	4.32611	3.70975	1.30304	0.11601	-0.217908	-0.227675	0.254173	-0.22873	-0.148965	-0.211614	-0.404803	-0.414618	-0.405889	-0.465136	-0.394282	-0.357119	-0.412331	-0.422664	-0.353954	-0.376264	-0.385185	-0.197159	-0.373986	-0.308797	-0.318948	-0.322381	-0.346957	-0.3268	-0.34738	-0.370804	-0.291738	-0.371425	-0.371639	-0.361731	-0.39059	-0.357411	-0.338359	-0.411158	-0.386462	-0.449539	-0.190195	-0.179467	-0.152896	-0.27356	-0.222853	-0.230994
CLCA4	-0.316221	-0.226341	0.439816	3.35366	3.62052	0.000470176	1.27751	-0.312033	-0.281376	0.16759	-0.310786	-0.344811	-0.215344	-0.415059	-0.420305	-0.40295	-0.450892	-0.404318	-0.368172	-0.429228	-0.408431	-0.384703	-0.349259	-0.392141	-0.409632	-0.394205	-0.347306	-0.331234	-0.333949	-0.346957	-0.330189	-0.346322	-0.369884	-0.310925	-0.375343	-0.369537	-0.392814	-0.39059	-0.394533	-0.370765	-0.411158	-0.418545	-0.449539	-0.191175	-0.18267	-0.150452	-0.296559	-0.222165	-0.221278
GUCA2B	-0.312904	-0.252423	1.15574	3.53044	1.46994	-0.211229	3.99217	-0.383019	-0.275361	0.425108	-0.257809	-0.201534	-0.201875	-0.403062	-0.420305	-0.394722	-0.465136	-0.412821	-0.387438	-0.412331	-0.422089	-0.411966	-0.371302	-0.385185	-0.409632	-0.394205	-0.347306	-0.334674	-0.345527	-0.346957	-0.326215	-0.360913	-0.376019	-0.346948	-0.375855	-0.372997	-0.379258	-0.39059	-0.394533	-0.374389	-0.411158	-0.418545	-0.449539	-0.193585	-0.182734	-0.150569	-0.299339	-0.22672	-0.233495
TSPAN1	0.151898	0.884341	2.44363	3.45483	3.41566	1.67382	2.13472	1.61632	0.873901	2.92498	0.0763733	1.72515	-0.151104	-0.399681	-0.41481	-0.41038	-0.446534	-0.38617	-0.404191	-0.429228	-0.442955	-0.398966	-0.346274	-0.356266	-0.366629	-0.361917	-0.325501	-0.3095	-0.327949	-0.346957	-0.314167	-0.357798	-0.375643	-0.331674	-0.367142	-0.378146	-0.379526	-0.39059	-0.394533	-0.369122	-0.394308	-0.418545	-0.431424	-0.181062	-0.17224	-0.155564	-0.292643	-0.213066	-0.224247
CEACAM5	0.952727	0.82551	1.89506	3.16333	4.22282	2.43576	2.92536	2.38414	0.564539	2.93508	0.892562	1.16296	-0.205537	-0.403437	-0.416138	-0.410263	-0.455411	-0.406234	-0.381594	-0.4161	-0.442955	-0.406895	-0.376264	-0.375134	-0.409632	-0.394205	-0.324607	-0.323051	-0.333145	-0.312547	-0.317437	-0.34956	-0.36691	-0.315511	-0.374005	-0.367043	-0.392814	-0.39059	-0.394533	-0.364424	-0.39272	-0.418545	-0.442827	-0.190641	-0.183003	-0.148634	-0.298519	-0.224337	-0.220391
CEACAM7	-0.292002	-0.0397356	1.96648	3.10722	3.34903	0.672212	1.8329	-0.220534	-0.263247	0.323663	-0.302243	-0.147747	-0.201867	-0.406536	-0.420305	-0.405593	-0.462503	-0.412821	-0.404191	-0.429228	-0.442955	-0.411966	-0.372837	-0.392141	-0.409632	-0.374769	-0.299817	-0.337841	-0.338264	-0.330062	-0.323289	-0.360913	-0.362124	-0.346205	-0.385326	-0.383766	-0.392814	-0.39059	-0.394533	-0.363856	-0.411158	-0.386462	-0.449539	-0.192008	-0.183407	-0.150561	-0.301534	-0.224806	-0.231304
LCN2	1.47327	0.741776	0.23187	-0.140643	2.45832	1.92542	-0.0850751	2.0945	0.204353	0.502144	2.34575	-0.223118	-0.154848	-0.414716	-0.412872	-0.373649	-0.461505	-0.346222	-0.267526	-0.429228	-0.442955	-0.378654	-0.376264	-0.334059	-0.285018	-0.373986	-0.347306	-0.316635	-0.329144	-0.324469	-0.318126	-0.345253	-0.355352	-0.331528	-0.362002	-0.356157	-0.377453	-0.39059	-0.357737	-0.369535	-0.394559	-0.375582	-0.439592	-0.185174	-0.179077	-0.150455	-0.282542	-0.215884	-0.224481
DUOX2	-0.0102723	-0.0549875	-0.313226	-0.0677157	1.82015	0.31225	-0.164268	-0.0754584	-0.278615	0.0443763	-0.238655	-0.344811	-0.233948	-0.417218	-0.411083	-0.409714	-0.451121	-0.412821	-0.404191	-0.429228	-0.434976	-0.411966	-0.376264	-0.372392	-0.409632	-0.394205	-0.32464	-0.341825	-0.345258	-0.346957	-0.324315	-0.351209	-0.368585	-0.355826	-0.376964	-0.384315	-0.392814	-0.39059	-0.394533	-0.376487	-0.411158	-0.418545	-0.403213	-0.19306	-0.185532	-0.158805	-0.311877	-0.227155	-0.231198
CEACAM6	-0.291106	-0.179268	0.278998	0.890678	2.39291	0.21794	1.63312	0.02565	-0.158089	1.1494	-0.139239	-0.224274	-0.208752	-0.413099	-0.420305	-0.4176	-0.465136	-0.412821	-0.386599	-0.406247	-0.442955	-0.405178	-0.372004	-0.392141	-0.409632	-0.394205	-0.347306	-0.338685	-0.33795	-0.346957	-0.321698	-0.360913	-0.377239	-0.344257	-0.380037	-0.386286	-0.374756	-0.39059	-0.394533	-0.378289	-0.411158	-0.418545	-0.449539	-0.194536	-0.186232	-0.154585	-0.301226	-0.226098	-0.232686
CEACAM1	-0.253819	-0.0446572	1.03212	1.29363	2.51654	0.626637	1.49069	-0.0582973	-0.245165	0.777859	-0.197933	-0.0247717	0.423379	-0.417218	-0.420305	-0.412648	-0.454156	-0.412821	-0.363949	-0.429228	-0.434775	-0.411966	-0.305171	-0.290364	-0.205123	-0.394205	-0.347306	-0.256451	-0.274635	-0.290312	-0.19044	-0.31951	-0.342306	-0.287899	-0.376862	-0.368711	-0.392814	-0.39059	-0.328839	-0.364484	-0.411158	-0.234399	-0.434591	-0.191106	-0.180773	-0.151854	-0.295094	-0.223895	-0.232095
PIGR	6.42151	6.1309	4.73567	3.64944	5.42395	6.71546	4.20459	5.93954	3.37533	2.77109	2.60813	0.920434	0.424604	-0.366695	-0.357583	-0.345531	-0.415309	-0.323702	-0.351107	-0.368408	-0.425158	-0.368603	-0.299941	-0.283634	-0.343846	-0.28514	-0.185849	-0.232823	-0.234293	-0.210286	-0.222716	-0.238695	-0.249091	-0.154482	-0.31885	-0.309238	-0.327397	-0.278112	-0.198676	-0.294559	-0.340814	-0.380149	-0.366233	-0.153034	-0.146723	-0.0839944	-0.108559	-0.171403	-0.194532
LAMA3	0.191658	0.32973	-0.0130391	0.63458	0.603887	2.23844	0.468867	0.67821	-0.222211	0.0930133	-0.19812	-0.192825	-0.203251	-0.41441	-0.420305	-0.410237	-0.458831	-0.412821	-0.404191	-0.429228	-0.418855	-0.393749	-0.312872	-0.359537	-0.409632	-0.301984	-0.302921	-0.338663	-0.344483	-0.329129	-0.330189	-0.360913	-0.375946	-0.347477	-0.379802	-0.38431	-0.392814	-0.39059	-0.394533	-0.381477	-0.411158	-0.364318	-0.449539	-0.194439	-0.184817	-0.160334	-0.317964	-0.228852	-0.22899
ARL14	0.619153	0.687651	0.543451	1.16564	0.82196	2.73907	0.678951	1.88174	0.227203	0.683549	-0.200238	1.13271	-0.20639	-0.411347	-0.415885	-0.408944	-0.461505	-0.412821	-0.404191	-0.429228	-0.442955	-0.411966	-0.376264	-0.392141	-0.409632	-0.394205	-0.317655	-0.326558	-0.337436	-0.346957	-0.321571	-0.355955	-0.368699	-0.355826	-0.377628	-0.375745	-0.392814	-0.39059	-0.394533	-0.367006	-0.411158	-0.418545	-0.436335	-0.186562	-0.182556	-0.158218	-0.252946	-0.224068	-0.219165
MUC12	2.55715	2.60129	2.12039	2.85814	3.81359	3.62575	1.93332	1.36101	0.514967	1.60656	0.087825	0.0253334	-0.175294	-0.0619704	-0.135875	-0.0837746	-0.0543746	0.079149	0.30813	-0.196177	-0.204813	-0.0144844	-0.354147	-0.34734	-0.409632	-0.281304	-0.303031	-0.321713	-0.311131	-0.3013	-0.301951	-0.346661	-0.365191	-0.306234	-0.363457	-0.329583	-0.353353	-0.39059	-0.36602	-0.337987	-0.411158	-0.359913	-0.394677	-0.18674	-0.178921	-0.148691	-0.284565	-0.220194	-0.221085
DSP	1.88821	1.79271	0.826698	0.650922	0.854972	2.91153	1.39606	1.9096	0.817539	0.659032	0.482089	1.05925	0.502098	-0.412853	-0.406203	-0.409475	-0.420954	-0.32065	-0.271609	-0.429228	-0.425953	-0.411966	-0.28545	0.145108	0.538021	-0.37843	-0.316415	-0.337011	-0.344477	-0.33698	-0.323401	-0.355489	-0.375076	-0.331167	-0.383667	-0.377796	-0.376991	-0.39059	-0.394533	-0.373731	-0.411158	-0.418545	-0.439527	-0.190487	-0.179968	-0.159035	-0.293881	-0.223511	-0.220779
PLA2G2A	1.67622	1.20649	0.838799	0.0558954	1.75132	2.49917	0.359784	2.07272	0.10546	0.055575	2.5747	-0.0538712	-0.185118	-0.413548	-0.386272	-0.39873	-0.446797	-0.402233	-0.393007	-0.328264	-0.327216	-0.387044	-0.376264	-0.343321	-0.409632	-0.368262	-0.347306	-0.308395	-0.33125	-0.330435	-0.316961	-0.32057	-0.366394	-0.315373	-0.374468	-0.374265	-0.392814	-0.39059	-0.360191	-0.373951	-0.39594	-0.375737	-0.412703	-0.188428	-0.183852	-0.145555	-0.273678	-0.222278	-0.223607
SFN	1.25742	0.995739	1.68754	2.06757	1.58091	2.41086	0.336594	1.54273	0.0408319	0.00812553	-0.0506557	0.272691	-0.155048	-0.405287	-0.386615	-0.397855	-0.452368	-0.398276	-0.404191	-0.377688	-0.442955	-0.405178	-0.376264	-0.392141	-0.409632	-0.394205	-0.347306	-0.332225	-0.335129	-0.333253	-0.3116	-0.340527	-0.372503	-0.3344	-0.367017	-0.378352	-0.377971	-0.39059	-0.394533	-0.359226	-0.411158	-0.418545	-0.449539	-0.18962	-0.181735	-0.157111	-0.302052	-0.223244	-0.225259
BEST4	-0.31175	-0.232476	-0.22079	-0.277786	-0.269891	-0.316473	5.01804	-0.315571	-0.305283	-0.309189	-0.310786	-0.180066	-0.233948	-0.417218	-0.420305	-0.4176	-0.465136	-0.412821	-0.397775	-0.429228	-0.442955	-0.411966	-0.372618	-0.392141	-0.409632	-0.394205	-0.347306	-0.338275	-0.344448	-0.346957	-0.330189	-0.356328	-0.372879	-0.348795	-0.383571	-0.379252	-0.392814	-0.349468	-0.394533	-0.365741	-0.411158	-0.418545	-0.434242	-0.19456	-0.184504	-0.160691	-0.303899	-0.228228	-0.232291
OTOP2	-0.349295	-0.278547	-0.28696	-0.280912	-0.329603	-0.347947	3.51233	-0.364939	-0.305262	-0.323241	-0.310786	-0.344811	-0.226001	-0.417218	-0.414349	-0.4176	-0.465136	-0.412821	-0.404191	-0.429228	-0.442955	-0.411966	-0.376264	-0.392141	-0.409632	-0.394205	-0.347306	-0.341825	-0.347146	-0.346957	-0.330189	-0.360913	-0.377825	-0.355826	-0.385326	-0.38457	-0.392814	-0.39059	-0.394533	-0.373116	-0.411158	-0.418545	-0.449539	-0.194875	-0.185758	-0.160833	-0.315921	-0.229076	-0.233495
CA7	-0.325618	-0.245597	-0.27298	-0.312357	-0.331961	-0.320613	3.25642	-0.241637	-0.304082	-0.317005	-0.264161	-0.0544502	-0.0456291	-0.417218	-0.414473	-0.4176	-0.465136	-0.412821	-0.404191	-0.429228	-0.442955	-0.411966	-0.373779	-0.392141	-0.409632	-0.394205	-0.347306	-0.341825	-0.345833	-0.346957	-0.325166	-0.360913	-0.377239	-0.355826	-0.385326	-0.384144	-0.392814	-0.39059	-0.394533	-0.379026	-0.411158	-0.418545	-0.449539	-0.194624	-0.184147	-0.161102	-0.314369	-0.227553	-0.233495
CA4	-0.318721	-0.166676	0.764715	2.26747	1.90551	-0.0705593	3.40793	-0.302353	-0.295762	-0.116654	-0.296483	-0.344811	-0.233948	-0.408599	-0.415382	-0.4176	-0.462952	-0.412821	-0.404191	-0.416907	-0.442955	-0.411966	0.357644	-0.392141	0.404702	-0.198841	-0.317004	-0.333912	-0.344517	-0.346957	-0.322443	-0.360913	-0.374019	-0.340369	-0.379642	-0.380379	-0.392814	-0.39059	-0.394533	-0.378894	-0.411158	-0.418545	-0.43788	-0.193812	-0.181836	-0.158227	-0.308551	-0.226318	-0.231606
AGR2	2.79557	1.38439	1.06072	0.358022	0.713127	2.53369	0.743794	5.31713	3.57599	2.22749	0.656516	1.93224	-0.150978	-0.409082	-0.399731	-0.388393	-0.457704	-0.402393	-0.404191	-0.40283	-0.442955	-0.40232	-0.376264	-0.347551	-0.294589	-0.389956	-0.347306	-0.313367	-0.304303	-0.331126	-0.308336	-0.315583	-0.343495	-0.302726	-0.358726	-0.372001	-0.392814	-0.337567	-0.322477	-0.340595	-0.411158	-0.418545	-0.439455	-0.181282	-0.16874	-0.135917	-0.262008	-0.208935	-0.214196
CLCA1	0.273615	-0.185909	-0.234917	-0.316439	-0.294941	-0.208171	-0.315616	2.39537	3.73858	0.850574	2.97791	0.26592	-0.213305	-0.412121	-0.409547	-0.399273	-0.465136	-0.394987	-0.30673	-0.393605	-0.391684	-0.411966	-0.341687	-0.392141	-0.250923	-0.37638	-0.347306	-0.317673	-0.324814	-0.328425	-0.32597	-0.344979	-0.365205	-0.336545	-0.37902	-0.367986	-0.392814	-0.39059	-0.394533	-0.36973	-0.395137	-0.360811	-0.422597	-0.187637	-0.181018	-0.140944	-0.288362	-0.216998	-0.221274
SPINK1	1.2498	0.0847592	0.127503	-0.11986	0.384044	0.809112	-0.0363491	3.55666	1.99268	0.54042	1.63756	1.54402	-0.108486	-0.414216	-0.399398	-0.406548	-0.458816	-0.3953	-0.396973	-0.408029	-0.442955	-0.38518	-0.376264	-0.392141	-0.409632	-0.394205	-0.301147	-0.322476	-0.33713	-0.346957	-0.327536	-0.360913	-0.363434	-0.328439	-0.378981	-0.376315	-0.392814	-0.33187	-0.394533	-0.371294	-0.411158	-0.418545	-0.422967	-0.191651	-0.183798	-0.151714	-0.30288	-0.222759	-0.232101
SPINK4	0.619012	-0.108041	-0.227812	-0.311878	-0.218519	-0.130191	-0.331729	2.13166	3.21636	0.966294	2.78035	-0.178074	-0.210783	-0.415093	-0.40727	-0.398998	-0.422587	-0.394841	-0.384296	-0.415176	-0.442955	-0.411966	-0.363752	-0.324787	-0.409632	-0.310589	-0.311866	-0.283902	-0.314275	-0.346957	-0.27843	-0.329842	-0.346439	-0.255497	-0.353654	-0.351513	-0.372304	-0.39059	-0.363611	-0.363616	-0.377006	-0.418545	-0.449539	-0.181686	-0.175209	-0.136027	-0.245109	-0.211399	-0.218173
TFF3	1.97975	0.487812	0.748427	1.16265	0.849274	0.645771	0.776293	5.10729	7.81689	5.92736	4.47608	2.60076	1.6746	-0.353588	-0.315171	-0.308876	-0.428905	-0.327593	-0.327578	-0.241381	-0.308081	-0.353644	0.226136	-0.0784735	3.51361	-0.341984	-0.183752	-0.200004	-0.24624	-0.264724	-0.240639	-0.252258	-0.24897	-0.158176	-0.32045	-0.271378	-0.363547	-0.39059	-0.330014	-0.240521	-0.33013	-0.375888	-0.37886	-0.161487	-0.138069	-0.0670715	-0.132219	-0.174973	-0.172446
ITLN1	0.209379	-0.199322	-0.226377	-0.291301	-0.265527	-0.221728	-0.313428	2.30428	3.5691	1.38622	2.26624	-0.00847293	-0.171044	-0.410431	-0.415382	-0.405056	-0.461651	-0.388992	-0.404191	-0.415176	-0.394133	-0.39792	-0.352078	-0.392141	-0.409632	-0.356743	-0.311866	-0.334825	-0.341135	-0.329917	-0.32588	-0.34889	-0.368866	-0.345862	-0.377915	-0.370629	-0.378533	-0.39059	-0.394533	-0.37216	-0.392701	-0.418545	-0.43679	-0.188895	-0.182947	-0.152086	-0.306744	-0.224792	-0.228025
FCGBP	1.03986	0.532133	1.1353	0.917504	2.54492	0.839437	0.18353	2.96351	5.43762	5.62672	2.5392	0.962105	-0.0912395	-0.385935	-0.40877	-0.361156	-0.461505	-0.371217	-0.374834	-0.385572	-0.394925	-0.355396	-0.341205	-0.371115	-0.250923	-0.394205	-0.296921	-0.286471	-0.285676	-0.294117	-0.279384	-0.321522	-0.334514	-0.324295	-0.346339	-0.34185	-0.375932	-0.353883	-0.322488	-0.337399	-0.372436	-0.382765	-0.422707	-0.175654	-0.162076	-0.112014	-0.229623	-0.194569	-0.211635
MUC2	0.77975	0.088482	-0.0723355	0.0712205	0.237162	0.0732301	-0.147005	2.73756	5.41228	6.0503	2.15545	0.291208	-0.140139	-0.404577	-0.40482	-0.385517	-0.417305	-0.370361	-0.382333	-0.415176	-0.433932	-0.378846	-0.339076	-0.346638	-0.141134	-0.383805	-0.336808	-0.302207	-0.306683	-0.309674	-0.296362	-0.326836	-0.326472	-0.289884	-0.34326	-0.343363	-0.392814	-0.275164	-0.374874	-0.350127	-0.389288	-0.418545	-0.390507	-0.174232	-0.163478	-0.135402	-0.211096	-0.196636	-0.212895
ZG16	0.400627	0.104152	0.826623	0.759959	0.364426	0.111193	0.173288	1.9485	4.36116	7.57691	-0.00777027	0.483555	-0.0341393	-0.363098	-0.353822	-0.331039	-0.439795	-0.405917	-0.30523	-0.370044	-0.356431	-0.370437	-0.313389	-0.34228	-0.409632	-0.373254	-0.171825	-0.299052	-0.263671	-0.324216	-0.283719	-0.316049	-0.337214	-0.265981	-0.341519	-0.312471	-0.377117	-0.344491	-0.326991	-0.297213	-0.299301	-0.38463	-0.395714	-0.174392	-0.149654	-0.134854	-0.217445	-0.210332	-0.179855
WFDC2	0.584623	-0.140603	-0.124434	-0.261469	-0.128391	-0.143365	0.481917	2.40172	2.61463	0.2386	1.15914	1.47795	0.0986004	-0.39937	-0.407283	-0.39859	-0.0288753	-0.324798	-0.313194	-0.396896	-0.370797	-0.0178715	-0.361737	-0.375915	-0.409632	-0.293177	-0.16325	-0.330931	-0.338806	-0.346957	-0.327087	-0.360913	-0.377769	-0.346751	-0.376312	-0.377583	-0.392814	-0.39059	-0.394533	-0.370683	-0.388893	-0.418545	-0.430503	-0.191734	-0.182293	-0.157018	-0.311578	-0.225031	-0.230952
TFF1	-0.276087	-0.235541	0.0260848	0.697114	0.592445	-0.152658	0.210131	0.185289	0.233068	3.7909	-0.171427	2.60021	-0.204722	-0.417218	-0.420305	-0.4176	-0.456797	-0.412821	-0.392133	-0.429228	-0.442955	-0.411966	-0.369742	-0.392141	-0.409632	-0.394205	-0.347306	-0.336044	-0.340044	-0.346957	-0.319424	-0.360913	-0.375594	-0.339967	-0.377383	-0.37973	-0.392814	-0.39059	-0.394533	-0.378099	-0.411158	-0.418545	-0.449539	-0.193259	-0.184565	-0.159896	-0.316081	-0.226808	-0.231413
GSN	-0.0171038	0.0314585	0.388292	1.51112	1.33763	0.205186	2.03762	0.827324	1.17784	3.55429	0.144018	-0.212569	0.995613	2.37783	2.3937	2.60345	0.509961	1.32275	1.07494	2.95209	2.20996	2.2488	3.92323	0.761543	1.59494	1.68082	2.90027	-0.324121	-0.325504	-0.312427	-0.307659	-0.313202	-0.35891	-0.335041	-0.359953	-0.37176	-0.320679	-0.39059	-0.362682	-0.238438	0.0024725	0.871998	-0.432072	-0.182937	-0.174516	-0.153356	-0.120213	-0.212267	-0.215674
DEFA5	-0.293245	-0.248663	-0.311376	-0.342609	-0.338329	-0.291385	-0.340093	-0.374263	-0.279959	-0.308533	6.06999	-0.344811	-0.208902	-0.402325	-0.412556	-0.387625	-0.45629	-0.412821	-0.392521	-0.429228	-0.434976	-0.367389	-0.333126	-0.392141	-0.409632	-0.378895	-0.309883	-0.315272	-0.32639	-0.330249	-0.309838	-0.35197	-0.340823	-0.32509	-0.373135	-0.379104	-0.374925	-0.39059	-0.394533	-0.371023	-0.411158	-0.385912	-0.404051	-0.184446	-0.18307	-0.149901	-0.306818	-0.220773	-0.228676
REG3A	-0.277529	-0.272957	-0.32478	-0.344669	-0.360512	-0.30568	-0.35554	-0.227551	-0.247655	-0.26493	7.00047	-0.344811	-0.233948	-0.417218	-0.414628	-0.4176	-0.458567	-0.407944	-0.404191	-0.40179	-0.442955	-0.411966	-0.349453	-0.36555	-0.409632	-0.365123	-0.347306	-0.335743	-0.333076	-0.302572	-0.318342	-0.354974	-0.362081	-0.348659	-0.379419	-0.37749	-0.392814	-0.39059	-0.355454	-0.381477	-0.411158	-0.418545	-0.431837	-0.188325	-0.183321	-0.15398	-0.305575	-0.22559	-0.227285
DEFA6	-0.334813	-0.289666	-0.32376	-0.344669	-0.378565	-0.340081	-0.35554	-0.341768	-0.279701	-0.32395	5.47301	-0.344811	-0.225139	-0.417218	-0.420305	-0.409475	-0.465136	-0.389564	-0.39576	-0.429228	-0.442955	-0.411966	-0.368195	-0.392141	-0.409632	-0.394205	-0.347306	-0.337654	-0.34375	-0.346957	-0.317615	-0.355955	-0.37552	-0.34389	-0.383403	-0.386286	-0.392814	-0.39059	-0.394533	-0.378402	-0.411158	-0.418545	-0.42802	-0.194642	-0.185939	-0.15409	-0.315746	-0.227274	-0.233495
REG1A	0.494287	-0.0618001	-0.307367	-0.338935	-0.221003	0.159272	-0.306613	0.817535	-0.152573	-0.302383	6.05082	-0.344811	-0.221807	-0.412404	-0.413326	-0.409044	-0.458118	-0.405949	-0.396756	-0.416959	-0.442955	-0.381508	-0.370189	-0.37287	-0.191873	-0.378409	-0.291789	-0.299245	-0.317151	-0.346957	-0.30878	-0.329013	-0.346797	-0.335851	-0.351378	-0.376709	-0.392814	-0.39059	-0.394533	-0.371844	-0.37641	-0.38801	-0.431837	-0.185391	-0.181698	-0.150303	-0.280872	-0.218432	-0.221903
REG1B	-0.0952875	-0.237164	-0.32478	-0.344669	-0.298042	-0.180971	-0.32708	-0.0796882	-0.260424	-0.308797	5.22598	-0.344811	-0.233948	-0.417218	-0.414752	-0.4176	-0.46273	-0.412821	-0.404191	-0.429228	-0.442955	-0.411966	-0.376264	-0.387434	-0.409632	-0.394205	-0.347306	-0.324177	-0.343613	-0.346957	-0.323788	-0.354222	-0.36979	-0.355826	-0.385326	-0.384551	-0.392814	-0.39059	-0.394533	-0.379305	-0.411158	-0.418545	-0.412965	-0.19391	-0.185521	-0.157693	-0.31606	-0.227966	-0.232708
PCSK1	-0.336179	-0.28984	-0.32018	-0.343332	-0.383006	-0.359946	-0.35554	-0.322084	-0.301933	-0.327387	1.17081	1.16763	-0.233948	-0.415931	-0.417047	-0.4176	-0.384319	-0.412821	-0.404191	-0.418028	-0.442955	-0.411966	-0.369794	-0.392141	-0.409632	-0.369835	-0.347306	-0.33919	-0.348083	-0.346957	-0.330189	-0.360913	-0.379904	-0.355826	-0.385326	-0.386286	-0.392814	-0.39059	-0.394533	-0.381477	-0.411158	-0.418545	-0.449539	-0.195021	-0.186329	-0.161102	-0.317964	-0.229102	-0.233495
ITLN2	-0.346748	-0.293056	-0.32478	-0.344669	-0.382219	-0.359946	-0.35554	-0.394402	-0.308835	-0.327387	0.369395	-0.300475	-0.233948	-0.417218	-0.420305	-0.4176	-0.465136	-0.412821	-0.404191	-0.429228	-0.442955	-0.411966	-0.376264	-0.392141	-0.409632	-0.394205	-0.347306	-0.341825	-0.348083	-0.346957	-0.330189	-0.360913	-0.379904	-0.355826	-0.385326	-0.386286	-0.392814	-0.39059	-0.394533	-0.381477	-0.411158	-0.418545	-0.449539	-0.195256	-0.186503	-0.161102	-0.316059	-0.229197	-0.233495
KLK11	-0.339967	-0.28707	-0.32478	-0.344669	-0.376429	-0.35957	-0.35554	-0.343986	-0.264271	-0.321877	0.0512844	-0.344811	0.216588	-0.417218	-0.420305	-0.4176	-0.465136	-0.412821	-0.404191	-0.429228	-0.442955	-0.411966	-0.376264	-0.336321	-0.409632	-0.394205	-0.347306	-0.33911	-0.34668	-0.346957	-0.330189	-0.360913	-0.379904	-0.355826	-0.383382	-0.386286	-0.392814	-0.39059	-0.394533	-0.379199	-0.411158	-0.418545	-0.449539	-0.195079	-0.186503	-0.161102	-0.315868	-0.228833	-0.233495
PYY	-0.329718	-0.26799	-0.302884	-0.329732	-0.372281	-0.356347	-0.340389	-0.367099	-0.299717	-0.29879	-0.286664	7.29116	-0.216619	-0.414107	-0.420305	-0.4176	-0.451592	-0.412821	-0.385281	-0.429228	-0.442955	-0.411966	-0.376264	-0.376795	-0.409632	-0.394205	-0.312104	-0.33575	-0.345221	-0.346957	-0.325193	-0.360913	-0.376811	-0.348165	-0.381264	-0.377829	-0.392814	-0.39059	-0.394533	-0.381477	-0.411158	-0.418545	-0.449539	-0.193378	-0.185928	-0.155601	-0.317964	-0.227588	-0.233495
INSL5	-0.351052	-0.290184	-0.304134	-0.34401	-0.376658	-0.357177	-0.348695	-0.392673	-0.305932	-0.322624	-0.310786	3.57001	-0.233948	-0.413242	-0.415817	-0.4176	-0.458111	-0.412821	-0.404191	-0.429228	-0.442955	-0.411966	-0.376264	-0.392141	-0.409632	-0.387998	-0.347306	-0.341825	-0.348083	-0.346957	-0.330189	-0.360913	-0.375527	-0.355826	-0.383188	-0.386286	-0.392814	-0.39059	-0.394533	-0.381477	-0.411158	-0.418545	-0.449539	-0.195256	-0.186503	-0.161102	-0.317964	-0.229197	-0.233495
CHGA	-0.347175	-0.281807	-0.318624	-0.327122	-0.376884	-0.359115	-0.346191	-0.3786	-0.309765	-0.327387	-0.310786	6.17352	-0.233948	-0.414653	-0.412548	-0.4176	-0.465136	-0.405147	-0.404191	-0.429228	-0.442955	-0.411966	-0.376264	-0.392141	-0.409632	-0.394205	-0.347306	-0.341825	-0.348083	-0.346957	-0.327325	-0.360913	-0.378063	-0.355826	-0.383435	-0.386286	-0.392814	-0.39059	-0.394533	-0.381477	-0.411158	-0.418545	-0.449539	-0.195012	-0.186223	-0.161102	-0.317964	-0.228824	-0.233495
GCG	-0.339784	-0.2825	-0.320039	-0.344669	-0.383006	-0.358646	-0.35554	-0.37452	-0.303912	-0.323426	-0.282751	4.17777	-0.233948	-0.417218	-0.420305	-0.4176	-0.465136	-0.412821	-0.387066	-0.429228	-0.442955	-0.411966	-0.376264	-0.392141	-0.282036	-0.394205	-0.347306	-0.341825	-0.346768	-0.346957	-0.330189	-0.360913	-0.377489	-0.355826	-0.385326	-0.384359	-0.392814	-0.39059	-0.394533	-0.381477	-0.411158	-0.418545	-0.449539	-0.194846	-0.186267	-0.159464	-0.317964	-0.228584	-0.230564
TPH1	-0.344395	-0.286767	-0.32269	-0.341584	-0.383006	-0.359946	-0.35554	-0.360384	-0.305538	-0.327387	-0.298135	2.49035	-0.217161	-0.41441	-0.420305	-0.4176	-0.461338	-0.390806	-0.270734	-0.429228	-0.424506	-0.411966	-0.376264	-0.392141	-0.409632	-0.394205	-0.347306	-0.331028	-0.340321	-0.346957	-0.317301	-0.360913	-0.378106	-0.348298	-0.382631	-0.384718	-0.379517	-0.39059	-0.394533	-0.381477	-0.393679	-0.387752	-0.442446	-0.194922	-0.186347	-0.161102	-0.314163	-0.228383	-0.233495
PCSK1N	-0.351052	-0.282561	-0.31352	-0.340702	-0.378916	-0.355102	0.203571	-0.38364	-0.308362	-0.323641	-0.310786	3.08193	-0.227979	-0.417218	-0.420305	-0.4176	-0.465136	-0.407433	-0.404191	-0.429228	-0.442955	-0.411966	-0.376264	-0.392141	-0.409632	-0.394205	-0.278118	-0.318454	-0.341789	-0.346957	-0.309836	-0.35033	-0.37806	-0.346145	-0.378712	-0.373473	-0.392814	-0.336977	-0.394533	-0.381477	-0.411158	-0.418545	-0.403049	-0.193299	-0.1814	-0.15718	-0.317964	-0.226517	-0.227817
SCG2	-0.347853	-0.293056	-0.32478	-0.343474	-0.383006	-0.359946	-0.35554	-0.395486	-0.309207	-0.327387	-0.310786	2.77298	-0.233948	-0.417218	-0.420305	-0.4176	-0.453828	-0.412821	-0.404191	-0.429228	-0.442955	-0.411966	-0.376264	-0.383771	-0.409632	-0.394205	-0.347306	-0.341825	-0.348083	-0.346957	-0.330189	-0.360913	-0.379904	-0.355826	-0.385326	-0.386286	-0.392814	-0.39059	-0.394533	-0.381477	-0.411158	-0.418545	-0.449539	-0.195183	-0.186322	-0.161102	-0.317964	-0.226477	-0.233495
CACNA1A	-0.338908	-0.26491	-0.317397	-0.33904	-0.373671	-0.350532	-0.35554	-0.378299	-0.292213	-0.31452	-0.310786	3.82569	-0.223018	-0.398512	-0.395989	-0.347627	-0.407472	-0.383678	-0.372225	-0.429228	-0.432766	-0.405228	-0.349953	-0.342208	-0.409632	-0.294278	-0.347306	-0.320595	-0.331313	-0.328732	-0.321537	-0.351511	-0.361404	-0.328827	-0.361417	-0.368518	-0.392814	-0.364586	-0.394533	-0.343544	-0.341412	-0.418545	-0.449539	-0.193545	-0.184009	-0.160502	-0.268978	-0.22754	-0.224788
SH2D6	-0.310282	-0.27963	-0.313919	-0.340045	-0.375298	-0.354784	-0.325632	-0.385273	-0.283966	-0.320635	-0.274337	-0.344811	6.76722	-0.414619	-0.420305	-0.412141	-0.459202	-0.412821	-0.381864	-0.429228	-0.442955	-0.411966	-0.342344	-0.367411	-0.409632	-0.394205	-0.347306	-0.336437	-0.348083	-0.327878	-0.327158	-0.360913	-0.377758	-0.355826	-0.385326	-0.386286	-0.392814	-0.39059	-0.394533	-0.371881	-0.411158	-0.418545	-0.449539	-0.193198	-0.185886	-0.160581	-0.311432	-0.228073	-0.233495
TRPM5	-0.323157	-0.264103	-0.321409	-0.341155	-0.381743	-0.352814	-0.340643	-0.388437	-0.300971	-0.324214	-0.310786	-0.344811	4.73643	-0.417218	-0.420305	-0.4176	-0.465136	-0.412821	-0.404191	-0.429228	-0.442955	-0.411966	-0.376264	-0.392141	-0.409632	-0.394205	-0.347306	-0.341825	-0.348083	-0.346957	-0.330189	-0.354361	-0.379904	-0.355826	-0.385326	-0.386286	-0.383126	-0.39059	-0.394533	-0.376426	-0.411158	-0.418545	-0.443406	-0.195256	-0.185048	-0.161102	-0.31237	-0.228209	-0.233495
LRMP	-0.326834	-0.283954	-0.323274	-0.344669	-0.38112	-0.359068	-0.316273	-0.387791	-0.303841	-0.320023	-0.310786	-0.344811	4.48575	-0.414331	-0.407192	-0.4176	-0.454939	-0.412821	-0.404191	-0.429228	-0.442955	-0.411966	-0.283462	-0.292139	-0.181846	-0.387998	-0.347306	-0.0676835	-0.140552	-0.20948	-0.248468	0.311582	-0.128551	-0.248265	-0.0359787	-0.160468	-0.137196	0.893927	-0.286137	0.192159	-0.0484481	-0.0957487	0.0565991	-0.0986975	-0.10151	-0.113381	0.318929	-0.112586	-0.0529789
COL27A1	-0.342992	-0.281859	-0.323439	-0.342677	-0.381802	-0.353299	-0.345251	-0.385763	-0.306278	-0.319926	-0.279203	-0.26955	3.3408	-0.247941	-0.243921	-0.218167	0.0897205	-0.158358	0.0736268	-0.355527	-0.174214	-0.21747	-0.287826	-0.319494	-0.373607	-0.098916	0.0408643	-0.338166	-0.34271	-0.346957	-0.323954	-0.357015	-0.37814	-0.355826	-0.372234	-0.381767	-0.392814	-0.39059	-0.394533	-0.377851	-0.411158	-0.382765	-0.449539	-0.194751	-0.184672	-0.161102	-0.311209	-0.228788	-0.22939
PSTPIP2	-0.337633	-0.286642	-0.320462	-0.343699	-0.371522	-0.356865	-0.349787	-0.353094	-0.280983	-0.308574	-0.310786	-0.344811	2.89308	-0.372534	-0.333173	-0.377887	-0.410834	-0.412821	-0.397041	-0.393568	-0.442955	-0.379213	-0.376264	-0.349902	-0.409632	-0.274342	-0.347306	-0.279779	-0.246731	-0.297102	-0.274032	-0.342778	-0.296602	-0.286532	-0.287326	-0.294252	-0.175217	-0.355619	-0.365277	-0.343748	-0.279278	-0.00621518	-0.420367	-0.194232	-0.186111	-0.161102	-0.316494	-0.228333	-0.233495
PTGS1	-0.319658	-0.285538	-0.318045	-0.344669	-0.381752	-0.357441	-0.349787	-0.391151	-0.307065	-0.324946	-0.168605	-0.344811	2.60829	-0.388708	-0.377713	-0.391992	0.201774	-0.27248	0.742446	-0.415608	-0.413773	-0.289175	-0.349575	-0.198204	-0.281134	-0.394205	-0.347306	-0.334129	-0.347024	-0.346957	-0.330189	-0.356102	-0.379904	-0.355826	-0.385326	-0.386286	-0.392814	-0.39059	-0.394533	-0.381477	-0.411158	-0.418545	-0.43683	-0.193588	-0.18376	-0.160637	-0.262049	-0.227513	-0.233495
BMX	-0.337603	-0.293056	-0.323983	-0.344669	-0.383006	-0.359455	-0.345256	-0.395395	-0.309254	-0.327387	-0.310786	-0.344811	2.42659	-0.417218	-0.420305	-0.4176	-0.465136	-0.412821	-0.404191	-0.429228	-0.442955	-0.411966	0.000162376	-0.167109	0.153088	-0.387998	-0.347306	-0.341825	-0.344961	-0.346957	-0.330189	-0.360913	-0.379904	-0.355826	-0.385326	-0.386286	-0.392814	-0.39059	-0.394533	-0.378753	-0.411158	-0.418545	-0.449539	-0.195183	-0.186503	-0.161102	-0.317964	-0.229197	-0.233495
ADAMDEC1	-0.323603	-0.276674	-0.31172	-0.321094	-0.370389	-0.341667	-0.306004	-0.386667	-0.293661	-0.314479	-0.293563	-0.344811	-0.229216	5.77229	5.51289	4.15588	0.738609	0.225467	0.468381	5.1415	3.25179	2.65297	-0.23897	-0.34178	-0.409632	0.466028	-0.301059	-0.32953	-0.328744	-0.346957	-0.323798	-0.350589	-0.356398	-0.3349	-0.36721	-0.379566	-0.392814	-0.39059	-0.394533	-0.370772	-0.390082	-0.397496	-0.449539	-0.186593	-0.179554	-0.151923	-0.270699	-0.223504	-0.20099
CCL2	-0.336089	-0.278315	-0.31983	-0.329906	-0.378334	-0.346732	-0.326859	-0.394038	-0.300085	-0.322977	-0.265542	-0.344811	-0.233948	4.51362	2.6114	4.2413	1.22282	0.820083	0.989949	2.54525	3.22969	0.467092	0.502584	0.501496	0.41359	1.27644	2.14515	-0.332063	-0.335445	-0.346957	-0.325851	-0.360913	-0.372764	-0.329156	-0.379528	-0.375435	-0.379258	-0.39059	-0.394533	-0.374294	-0.411158	-0.387752	-0.431704	-0.192321	-0.185007	-0.159427	-0.302357	-0.225823	-0.229811
DCN	-0.337729	-0.283989	-0.312436	-0.333441	-0.372197	-0.342605	-0.327363	-0.390629	-0.307648	-0.322882	-0.310786	-0.344811	-0.214406	4.07449	4.26151	3.06555	4.67854	1.91705	2.09002	4.5789	3.68214	3.07737	-0.298959	-0.381224	-0.409632	0.310748	-0.347306	-0.338926	-0.344345	-0.331467	-0.327145	-0.342732	-0.374213	-0.338756	-0.379892	-0.384383	-0.392814	-0.39059	-0.394533	-0.372107	-0.398837	-0.38464	-0.449539	-0.19265	-0.183647	-0.158098	-0.316324	-0.225793	-0.227209
LUM	-0.348684	-0.290568	-0.313349	-0.3392	-0.371166	-0.358045	-0.34674	-0.389644	-0.294021	-0.327387	-0.310786	-0.344811	-0.233948	3.80825	3.93073	2.16129	5.07015	1.08424	2.80903	4.14807	3.08936	2.75224	-0.333135	-0.384077	-0.409632	-0.0786474	-0.324618	-0.321628	-0.33886	-0.346957	-0.327158	-0.341818	-0.370072	-0.344783	-0.380934	-0.381983	-0.392814	-0.39059	-0.394533	-0.379208	-0.411158	-0.418545	-0.449539	-0.192243	-0.184929	-0.159492	-0.312597	-0.224328	-0.232852
CCL8	-0.347654	-0.2905	-0.323876	-0.343934	-0.383006	-0.359946	-0.35554	-0.393735	-0.309685	-0.317148	-0.310786	-0.344811	-0.233948	2.14116	1.93089	1.45103	-0.330092	-0.39415	-0.310164	-0.121799	0.159062	-0.204348	-0.30866	-0.380078	-0.409632	0.119845	-0.286151	-0.341825	-0.348083	-0.346957	-0.330189	-0.360913	-0.379904	-0.355826	-0.381737	-0.383608	-0.392814	-0.39059	-0.394533	-0.381477	-0.411158	-0.418545	-0.449539	-0.194458	-0.186503	-0.161102	-0.312795	-0.228887	-0.233495
FN1	-0.0472875	-0.158222	-0.310622	-0.338615	-0.378731	-0.287952	-0.341526	-0.139612	-0.259381	-0.322467	-0.266908	-0.0654342	-0.124157	2.92709	2.47923	2.2995	1.13741	0.628598	-0.297367	3.51318	1.75168	2.58521	-0.1464	-0.175551	1.00594	0.939214	0.777632	-0.321731	-0.340258	-0.346957	-0.325553	-0.360913	-0.376313	-0.337	-0.377004	-0.380576	-0.392814	-0.39059	-0.394533	-0.371921	-0.411158	-0.418545	-0.449539	-0.193881	-0.185954	-0.160791	-0.309436	-0.227203	-0.231086
EGR1	1.7901	1.59364	0.650376	0.373989	0.403318	1.58664	0.359345	2.07979	1.30463	0.527922	0.693493	2.5836	1.21429	4.25705	1.92451	5.49971	2.11278	3.11279	3.1249	3.27073	4.95079	0.961878	1.63479	1.46219	0.700875	2.39085	1.60978	-0.308677	-0.24057	-0.318819	-0.283476	-0.320988	-0.297795	0.973139	-0.243348	-0.255642	-0.343167	-0.198573	-0.2589	-0.132515	-0.203709	-0.120206	-0.302781	-0.161747	-0.0921295	-0.147948	-0.107062	-0.196538	0.376273
CCL13	-0.348168	-0.278144	-0.323756	-0.344669	-0.383006	-0.353895	-0.336488	-0.394397	-0.306516	-0.327387	-0.310786	-0.344811	-0.233948	1.76508	2.33515	1.03143	-0.257795	-0.390321	-0.360184	0.368353	0.125601	-0.256524	-0.340346	-0.392141	-0.409632	-0.221988	-0.347306	-0.337873	-0.341875	-0.346957	-0.330189	-0.360913	-0.377291	-0.349028	-0.384176	-0.375465	-0.375865	-0.39059	-0.394533	-0.378469	-0.411158	-0.418545	-0.433525	-0.193623	-0.18451	-0.160326	-0.314045	-0.22826	-0.229302
CFD	-0.202638	-0.200215	-0.288181	-0.316753	-0.325286	-0.262379	-0.140527	-0.30939	-0.271727	-0.325924	-0.298135	-0.344811	-0.233948	1.47435	3.49357	1.89738	0.650042	1.04396	0.599235	1.16341	1.28947	1.60623	-0.358812	-0.392141	-0.409632	-0.35518	-0.347306	-0.322648	-0.326822	-0.310419	-0.324153	-0.349836	-0.356527	-0.329313	-0.357205	-0.353315	-0.374925	-0.39059	-0.394533	-0.337492	-0.398837	-0.367871	-0.383344	-0.187132	-0.179115	-0.151914	-0.301173	-0.217433	-0.224949
CCL11	-0.351052	-0.293056	-0.322062	-0.3424	-0.378984	-0.34998	-0.35554	-0.394678	-0.30959	-0.323911	-0.291344	-0.344811	-0.233948	1.65761	2.40823	1.36433	1.03426	-0.0570289	-0.378711	1.67804	1.86549	0.0450066	-0.324445	-0.392141	-0.409632	-0.394205	-0.347306	-0.339183	-0.34598	-0.346957	-0.327056	-0.355623	-0.377963	-0.343806	-0.38366	-0.386286	-0.392814	-0.39059	-0.394533	-0.378488	-0.400315	-0.418545	-0.436906	-0.194489	-0.185216	-0.159553	-0.313605	-0.227878	-0.231432
CXCL14	-0.343323	-0.266664	-0.306882	-0.343827	-0.370354	-0.337843	-0.342926	-0.386788	-0.300313	-0.310232	-0.310786	-0.344811	-0.224513	3.23049	4.14188	3.4311	0.735629	5.93398	6.71455	1.39393	2.65888	4.04369	-0.339049	-0.348783	-0.409632	0.0620371	-0.347306	-0.332025	-0.326559	-0.324124	-0.323363	-0.34742	-0.369045	-0.333883	-0.372219	-0.354906	-0.392814	-0.330798	-0.394533	-0.365033	-0.38758	-0.418545	-0.396787	-0.191636	-0.177334	-0.148918	-0.284157	-0.221987	-0.220868
APOE	-0.341511	-0.283267	-0.32478	-0.342727	-0.369735	-0.346895	-0.35554	-0.392342	-0.302631	-0.308385	-0.310786	-0.344811	-0.233948	0.507666	2.59178	0.864962	1.1364	0.0191636	2.36802	0.562271	0.576587	0.915718	-0.334387	-0.370407	-0.409632	0.459238	-0.241251	-0.335701	-0.343776	-0.346957	-0.326936	-0.353875	-0.372231	-0.334061	-0.381029	-0.382482	-0.392814	-0.39059	-0.394533	-0.37705	-0.411158	-0.362173	-0.440224	-0.192839	-0.183095	-0.157255	-0.30509	-0.222419	-0.231968
MEG3	-0.346729	-0.285997	-0.323768	-0.33957	-0.382178	-0.359946	-0.346923	-0.396831	-0.30791	-0.313323	-0.310786	-0.344811	-0.233948	2.64133	1.6122	4.25564	1.05943	1.69218	0.720794	2.76711	2.64811	0.916247	-0.242713	-0.300836	-0.244531	0.246941	0.255183	-0.338574	-0.344468	-0.346957	-0.328167	-0.360913	-0.379904	-0.33696	-0.381618	-0.379315	-0.392814	-0.39059	-0.394533	-0.378687	-0.411158	-0.418545	-0.449539	-0.194171	-0.184392	-0.160656	-0.312569	-0.228151	-0.233495
C11orf96	-0.34715	-0.290749	-0.32478	-0.343769	-0.379074	-0.348741	-0.35554	-0.397138	-0.30945	-0.327387	-0.310786	-0.344811	-0.233948	0.625607	0.468063	1.46693	1.32752	1.52097	1.65517	0.340941	1.10454	0.331658	-0.00568066	-0.25265	-0.409632	2.13846	-0.250846	-0.332729	-0.333968	-0.346957	-0.326954	-0.346307	-0.370967	-0.355826	-0.381229	-0.386286	-0.392814	-0.39059	-0.394533	-0.381477	-0.411158	-0.418545	-0.422058	-0.194393	-0.18336	-0.159991	-0.316268	-0.226479	-0.226244
COL1A1	-0.176957	-0.239457	-0.317093	-0.339996	-0.358565	-0.318126	-0.35554	-0.305463	-0.247822	-0.271704	-0.270225	-0.344811	-0.207493	2.59088	2.82918	3.55624	4.32087	3.50513	3.40103	2.46599	3.12237	3.78966	-0.0854534	-0.273695	-0.409632	3.20071	2.30855	-0.319142	-0.307413	-0.346957	-0.322551	-0.356483	-0.356805	-0.312156	-0.373735	-0.362269	-0.392814	-0.353927	-0.366833	-0.368706	-0.37748	-0.418545	-0.432492	-0.182618	-0.18003	-0.159125	-0.284926	-0.214791	-0.215661
NNMT	-0.351052	-0.286391	-0.32478	-0.344669	-0.373019	-0.350563	-0.35554	-0.392259	-0.304908	-0.327387	-0.268939	-0.344811	-0.212543	3.011	1.54273	2.73435	2.71061	2.60442	2.38238	2.34919	3.15432	0.871027	1.1541	2.66943	2.74916	1.81357	2.35585	-0.341825	-0.345699	-0.316793	-0.323292	-0.356597	-0.377681	-0.346948	-0.379237	-0.383882	-0.37126	-0.39059	-0.369178	-0.378624	-0.411158	-0.418545	-0.449539	-0.194794	-0.185439	-0.161102	-0.312442	-0.227531	-0.233495
MMP3	-0.341953	-0.291763	-0.32478	-0.344669	-0.3787	-0.346544	-0.35554	-0.395166	-0.309197	-0.325218	-0.298744	-0.344811	-0.233948	-0.389142	-0.332821	-0.406545	3.30065	-0.0684522	0.263077	-0.36895	-0.404034	-0.286804	-0.372894	-0.392141	-0.409632	-0.329614	-0.347306	-0.335833	-0.340738	-0.333034	-0.31712	-0.360913	-0.372369	-0.355826	-0.375589	-0.384548	-0.392814	-0.39059	-0.362349	-0.378935	-0.411158	-0.418545	-0.443295	-0.190266	-0.185492	-0.154919	-0.317964	-0.225659	-0.231009
MMP1	-0.351052	-0.290763	-0.323218	-0.344669	-0.365322	-0.358681	-0.35554	-0.3945	-0.306625	-0.31903	-0.297493	-0.344811	-0.233948	-0.415909	-0.420305	-0.397318	2.54177	0.565376	0.262071	-0.384977	-0.405235	-0.340625	-0.362664	-0.338278	-0.409632	-0.349459	-0.347306	-0.341825	-0.346948	-0.346957	-0.320197	-0.356816	-0.372032	-0.355826	-0.385326	-0.386286	-0.392814	-0.39059	-0.394533	-0.378034	-0.411158	-0.418545	-0.449539	-0.194848	-0.185269	-0.160799	-0.313001	-0.226926	-0.233495
COL3A1	-0.345627	-0.286289	-0.319959	-0.339722	-0.367377	-0.348494	-0.352467	-0.396565	-0.304905	-0.323319	-0.274106	-0.276795	-0.225692	3.33851	3.59519	3.21124	4.87719	4.10768	4.44031	3.02088	3.23174	4.0571	-0.0887696	-0.314129	-0.409632	3.53929	1.09116	-0.331038	-0.332907	-0.346957	-0.318778	-0.355833	-0.375671	-0.34896	-0.372142	-0.382566	-0.392814	-0.39059	-0.394533	-0.375545	-0.392381	-0.38963	-0.412026	-0.191886	-0.184286	-0.158111	-0.30843	-0.221302	-0.222806
CHI3L1	-0.351052	-0.291092	-0.32478	-0.344669	-0.383006	-0.358119	-0.35554	-0.395953	-0.310636	-0.327387	-0.310786	-0.344811	-0.233948	-0.376547	0.0458898	-0.268749	3.30562	0.423389	0.491245	-0.122405	0.131092	-0.360695	-0.376264	-0.392141	-0.409632	-0.254271	-0.347306	-0.338857	-0.348083	-0.334714	-0.326313	-0.360913	-0.377383	-0.355826	-0.383824	-0.381962	-0.392814	-0.39059	-0.394533	-0.381477	-0.411158	-0.418545	-0.449539	-0.194103	-0.18566	-0.160942	-0.314487	-0.228097	-0.231207
COL1A2	-0.34117	-0.28961	-0.31757	-0.340328	-0.375884	-0.357895	-0.35554	-0.390407	-0.307926	-0.319163	-0.303583	-0.344811	-0.233948	3.21753	3.35618	2.91707	4.20802	3.45244	3.51048	3.43408	3.20001	3.61994	-0.106232	-0.329941	-0.409632	3.15004	3.01483	-0.335866	-0.347069	-0.346957	-0.318932	-0.360913	-0.374827	-0.339715	-0.378584	-0.382448	-0.392814	-0.39059	-0.394533	-0.381477	-0.411158	-0.418545	-0.449539	-0.191165	-0.180851	-0.15066	-0.311179	-0.22343	-0.233495
POSTN	-0.351052	-0.293056	-0.32289	-0.344669	-0.382445	-0.357581	-0.349421	-0.397071	-0.308951	-0.327387	-0.310786	-0.344811	-0.233948	-0.00172758	0.277291	0.0619582	1.09531	4.45253	2.72955	0.230691	-0.137813	2.17795	-0.374382	0.198882	-0.268543	0.167716	-0.347306	-0.341825	-0.344244	-0.346957	-0.330189	-0.360913	-0.378497	-0.350986	-0.385326	-0.386286	-0.392814	-0.39059	-0.394533	-0.381477	-0.39636	-0.418545	-0.449539	-0.194879	-0.185009	-0.160843	-0.317964	-0.228943	-0.233495
CALD1	-0.344124	-0.2861	-0.32478	-0.341439	-0.368439	-0.335137	-0.350231	-0.39342	-0.302035	-0.3126	-0.279948	-0.192825	-0.196224	3.07723	3.10175	3.013	2.79798	4.44851	3.58586	3.20576	2.97011	3.48282	2.23417	1.65956	2.5891	5.31459	1.18362	-0.326471	-0.33939	-0.346957	-0.322373	-0.348126	-0.360783	-0.327497	-0.374001	-0.382963	-0.392814	-0.39059	-0.394533	-0.376771	-0.411158	-0.418545	-0.43683	-0.19292	-0.184296	-0.158218	-0.296964	-0.226759	-0.229361
PLAT	-0.340294	-0.288724	-0.319586	-0.343204	-0.383006	-0.359946	-0.352075	-0.392226	-0.305204	-0.314921	-0.310786	-0.344811	-0.233948	0.878783	0.948756	0.820956	0.725144	3.31276	3.78945	0.273976	-0.0220088	-0.216675	1.23933	-0.0314393	0.420117	0.0727581	1.3408	-0.251768	-0.238815	-0.202557	-0.298477	-0.273412	-0.110993	-0.254696	-0.366397	-0.36944	-0.374193	-0.39059	-0.335528	-0.354274	-0.389255	0.0115039	-0.358286	-0.192834	-0.183873	-0.159707	-0.299015	-0.226373	-0.227043
IGFBP5	-0.351052	-0.290686	-0.32478	-0.344669	-0.379615	-0.353128	-0.350112	-0.396788	-0.308792	-0.323099	-0.298393	-0.344811	-0.217422	0.481237	1.03349	0.788389	3.27967	2.82573	1.26063	1.84241	2.5148	1.75949	-0.0123426	0.338951	-0.0230558	0.816511	0.00758853	-0.341825	-0.346775	-0.346957	-0.330189	-0.354877	-0.379904	-0.340613	-0.379278	-0.384497	-0.392814	-0.39059	-0.394533	-0.381477	-0.411158	-0.325477	-0.449539	-0.19489	-0.185253	-0.159144	-0.317964	-0.228085	-0.233495
F3	-0.180659	-0.166941	-0.304633	-0.320297	-0.245258	-0.0869051	-0.313208	0.155682	-0.179542	0.0197394	-0.196035	-0.291646	-0.233948	-0.115954	-0.0884065	0.138353	0.522003	3.17596	3.90408	-0.254268	-0.151006	0.219452	-0.233572	0.402407	-0.373607	0.03012	-0.148831	-0.33594	-0.345326	-0.326561	-0.328121	-0.359025	-0.379904	-0.339484	-0.385326	-0.378437	-0.392814	-0.39059	-0.394533	-0.378881	-0.411158	-0.418545	-0.431005	-0.192765	-0.185442	-0.160321	-0.315654	-0.227389	-0.214252
COL6A2	-0.343392	-0.287343	-0.319134	-0.341389	-0.375436	-0.350917	-0.326713	-0.394379	-0.304342	-0.320638	-0.310786	-0.344811	-0.233948	1.3023	2.3281	2.04459	3.30437	3.37058	3.45232	1.38065	1.56824	2.89888	0.146688	1.02721	0.756676	2.48292	0.272325	-0.267607	-0.316195	-0.311724	-0.304968	-0.339861	-0.358201	-0.28191	-0.344726	-0.363734	-0.19451	-0.255847	-0.311108	-0.365004	-0.375524	-0.331494	-0.416698	-0.191124	-0.185277	-0.160487	-0.312113	-0.22758	-0.233495
RARRES2	0.8062	0.0289787	-0.222169	-0.336176	-0.369517	-0.0748383	-0.275639	0.394973	0.000465153	-0.321678	-0.250257	-0.0806289	-0.187904	1.7221	2.55036	1.66028	3.74466	3.48027	3.95563	2.14891	2.51818	2.09039	-0.211429	0.233196	0.429367	1.90396	1.42557	-0.341825	-0.343577	-0.346957	-0.320761	-0.356172	-0.373012	-0.355826	-0.374571	-0.381874	-0.374746	-0.39059	-0.394533	-0.376163	-0.395919	-0.418545	-0.440041	-0.191907	-0.181717	-0.158795	-0.313694	-0.225567	-0.228186
MGP	-0.342767	-0.291983	-0.318296	-0.338223	-0.37563	-0.357649	-0.34012	-0.39635	-0.307422	-0.317113	-0.310786	-0.344811	-0.211162	0.480368	0.293397	0.597942	-0.0728942	-0.198855	-0.363588	3.10195	2.16879	0.606049	3.60179	4.13189	3.05131	4.2684	-0.347306	-0.337462	-0.34352	-0.346957	-0.326502	-0.360913	-0.379904	-0.347775	-0.379387	-0.381107	-0.392814	-0.39059	-0.394533	-0.381477	-0.411158	-0.418545	-0.441295	-0.193741	-0.185151	-0.161102	-0.313577	-0.226639	-0.22993
CFH	-0.351052	-0.287621	-0.32405	-0.34124	-0.379971	-0.358209	-0.35554	-0.396363	-0.308951	-0.327387	-0.310786	-0.344811	-0.233948	2.52927	2.26471	1.53673	1.10436	1.22144	0.822659	3.10233	1.78221	1.2841	0.94993	0.632504	0.134799	1.09058	-0.252703	-0.308287	-0.208867	-0.328807	-0.327542	-0.360913	-0.36351	-0.32069	-0.367332	-0.364047	-0.392814	-0.39059	-0.370714	-0.378487	-0.411158	-0.275141	-0.4391	-0.194942	-0.185972	-0.161102	-0.315635	-0.22815	-0.233495
CCDC80	-0.321708	-0.278661	-0.32478	-0.344669	-0.379664	-0.352286	-0.35554	-0.396582	-0.304205	-0.323527	-0.302715	-0.344811	-0.226609	1.12058	0.90105	1.60919	0.615572	0.331975	0.160253	2.78535	2.06459	0.0522045	-0.311831	-0.346054	0.522497	0.37844	-0.132266	-0.341825	-0.343238	-0.346957	-0.330189	-0.352433	-0.37608	-0.345512	-0.382749	-0.384758	-0.392814	-0.39059	-0.394533	-0.378286	-0.411158	-0.418545	-0.431958	-0.193926	-0.185614	-0.16088	-0.317964	-0.22685	-0.233495
CCL19	-0.351052	-0.292341	-0.321525	-0.344669	-0.382115	-0.359946	-0.35554	-0.397556	-0.308969	-0.323404	-0.310786	-0.344811	-0.233948	-0.311248	-0.330347	-0.324438	-0.297645	-0.389728	-0.404191	0.657904	2.44462	-0.344502	-0.376264	-0.392141	-0.409632	0.117208	-0.316476	-0.341825	-0.348083	-0.346957	-0.330189	-0.360913	-0.377358	-0.355826	-0.385326	-0.386286	-0.392814	-0.39059	-0.394533	-0.378147	-0.411158	-0.418545	-0.449539	-0.195034	-0.186182	-0.161102	-0.31089	-0.225319	-0.23143
PTGDS	-0.351052	-0.283558	-0.32478	-0.344669	-0.380086	-0.354939	-0.35554	-0.393779	-0.307901	-0.327387	-0.310786	-0.344811	-0.233948	1.59381	2.08793	1.05187	1.64861	0.351985	-0.26464	1.66907	3.3705	-0.041668	-0.183648	0.427535	-0.409632	-0.378895	-0.347306	-0.336555	-0.338028	-0.308236	-0.325657	-0.357404	-0.37232	-0.355826	-0.38333	-0.383877	-0.154871	-0.39059	-0.394533	-0.378913	-0.393792	-0.418545	-0.437752	-0.194113	-0.186009	-0.156343	-0.316024	-0.22627	-0.231179
C3	-0.348403	-0.291265	-0.324364	-0.344669	-0.373179	-0.351423	-0.347398	-0.390944	-0.30793	-0.323641	-0.238375	-0.344811	-0.223629	0.117994	0.315956	0.132418	0.93281	0.232949	-0.202662	1.31583	2.83968	-0.112491	-0.359395	-0.392141	-0.287076	-0.381737	-0.347306	-0.341825	-0.346919	-0.346957	-0.324523	-0.35618	-0.371196	-0.348035	-0.383504	-0.38394	-0.392814	-0.39059	-0.394533	-0.374434	-0.392757	-0.418545	-0.442976	-0.195047	-0.186239	-0.160817	-0.317964	-0.228347	-0.233495
C1S	-0.340384	-0.28719	-0.321894	-0.34103	-0.37599	-0.354709	-0.35554	-0.392948	-0.308864	-0.320204	-0.310786	-0.27394	-0.233948	3.08942	3.23413	2.98459	3.11031	3.04693	2.69654	3.18805	3.19366	2.821	-0.16539	-0.0229544	-0.119459	2.08626	1.46206	-0.324499	-0.342394	-0.346957	-0.320579	-0.357828	-0.373657	-0.340531	-0.384102	-0.381688	-0.376844	-0.39059	-0.360191	-0.37458	-0.411158	-0.418545	-0.449539	-0.193157	-0.184281	-0.15994	-0.307382	-0.226507	-0.226889
FBLN1	-0.34741	-0.287813	-0.321277	-0.34147	-0.38098	-0.356208	-0.35554	-0.39453	-0.30596	-0.327387	-0.310786	-0.344811	-0.233948	2.38332	2.63517	2.34452	1.36804	0.838344	0.429047	2.93138	2.35345	1.20626	-0.34802	-0.392141	-0.409632	-0.202696	-0.0744676	-0.341825	-0.346351	-0.346957	-0.327205	-0.360913	-0.374853	-0.355826	-0.381829	-0.386286	-0.392814	-0.39059	-0.394533	-0.379205	-0.411158	-0.418545	-0.438209	-0.194658	-0.186172	-0.161102	-0.317964	-0.226794	-0.233495
TAGLN	-0.257595	-0.237839	-0.304889	-0.326664	-0.3727	-0.267532	-0.318675	-0.234202	-0.0978171	-0.182482	-0.24225	-0.285236	-0.203454	0.0690403	0.365931	0.100468	0.824405	2.42838	0.19058	0.399128	0.612942	5.08656	-0.113527	-0.254132	-0.200412	3.44775	-0.21472	-0.302943	-0.327919	-0.329917	-0.302082	-0.338392	-0.345502	-0.347992	-0.363165	-0.363928	-0.392814	-0.39059	-0.394533	-0.349106	-0.399509	-0.418545	-0.41291	-0.188563	-0.18336	-0.15662	-0.26503	-0.218198	-0.226211
ACTA2	-0.342956	-0.288922	-0.312448	-0.343912	-0.377875	-0.337703	-0.349195	-0.365981	-0.306584	-0.31945	-0.2859	-0.344811	-0.233948	0.0696136	0.249682	-0.123715	-0.147304	1.60221	0.0253172	0.0633236	0.0375363	4.49499	-0.0767542	-0.209399	-0.409632	3.40499	-0.326866	-0.287129	-0.295486	-0.281034	-0.0946396	-0.249949	-0.297233	-0.275009	-0.289096	-0.33085	-0.361193	-0.341149	-0.232158	-0.308282	-0.374225	-0.366645	-0.361155	-0.188468	-0.185141	-0.159482	-0.281315	-0.221248	-0.220925
MYH11	-0.32723	-0.291263	-0.321722	-0.340685	-0.381391	-0.350109	-0.344803	-0.388379	-0.310636	-0.324098	-0.287534	-0.191841	-0.213811	-0.364553	-0.357637	-0.36279	-0.331098	-0.330338	-0.360423	-0.355603	-0.183831	3.29562	-0.225934	-0.132786	-0.409632	0.928786	-0.275236	-0.232111	-0.295283	-0.293665	-0.266933	-0.320118	-0.329288	-0.325104	-0.359361	-0.348003	-0.392814	-0.39059	-0.306503	-0.358826	-0.411158	-0.311181	-0.407055	-0.193351	-0.182687	-0.160649	-0.263015	-0.226963	-0.231054
MYL9	-0.339211	-0.287681	-0.32478	-0.343341	-0.377878	-0.350938	-0.344	-0.38967	-0.310636	-0.327387	-0.310786	-0.344811	-0.233948	0.494332	0.862903	0.253818	0.992421	1.68784	0.945464	0.715477	0.739115	3.50702	0.50514	0.0514129	-0.144433	3.69436	1.33401	-0.341825	-0.347054	-0.346957	-0.327018	-0.354506	-0.372833	-0.348679	-0.383721	-0.377854	-0.392814	-0.39059	-0.394533	-0.345056	-0.411158	-0.418545	-0.43869	-0.178802	-0.162452	-0.149794	-0.263618	-0.213792	-0.199149
TPM2	-0.328182	-0.277252	-0.316622	-0.343226	-0.382334	-0.347719	-0.346676	-0.389315	-0.298559	-0.318229	-0.267333	-0.344811	0.196688	1.06076	1.39242	0.977114	2.80093	2.6858	2.50382	1.1026	1.42461	3.50039	-0.0722808	-0.205113	-0.409632	3.40398	-0.0853738	-0.31252	-0.319434	-0.333034	-0.318042	-0.349516	-0.359417	-0.330714	-0.366806	-0.367973	-0.336716	-0.289371	-0.394533	-0.377654	-0.411158	-0.380149	-0.449539	-0.190652	-0.178196	-0.15599	-0.301666	-0.222897	-0.2182
ACTG2	-0.351052	-0.28723	-0.32478	-0.344669	-0.383006	-0.359946	-0.35554	-0.397556	-0.310636	-0.327387	-0.310786	-0.344811	-0.233948	-0.396788	-0.352166	-0.393661	-0.311935	0.332481	-0.336217	-0.40439	-0.352172	2.90434	-0.372981	-0.366839	-0.409632	0.0216692	-0.347306	-0.341825	-0.348083	-0.332735	-0.301781	-0.340373	-0.36143	-0.355826	-0.385326	-0.379948	-0.392814	-0.39059	-0.347962	-0.372989	-0.411158	-0.418545	-0.426348	-0.19472	-0.186241	-0.161102	-0.316686	-0.228954	-0.233495
PLVAP	-0.351052	-0.291192	-0.319546	-0.343894	-0.383006	-0.359946	-0.35554	-0.394105	-0.302013	-0.327387	-0.310786	-0.344811	-0.233948	-0.414253	-0.414194	-0.407332	-0.386497	-0.407601	-0.404191	-0.429228	-0.442955	-0.411966	5.50769	3.65002	3.30442	-0.350736	-0.347306	-0.341825	-0.348083	-0.331773	-0.327301	-0.360913	-0.379904	-0.346612	-0.385326	-0.381634	-0.392814	-0.39059	-0.394533	-0.378894	-0.411158	-0.418545	-0.449539	-0.193164	-0.180455	-0.160495	-0.316256	-0.226968	-0.227643
SPARCL1	-0.351052	-0.293056	-0.32478	-0.340217	-0.381814	-0.35939	-0.350113	-0.395966	-0.310244	-0.320165	-0.310786	-0.344811	-0.22445	1.4841	1.4841	0.651061	-0.0888508	0.876111	0.421887	2.60094	1.41688	2.07326	5.34865	5.60618	2.74825	3.00042	3.43596	-0.341825	-0.346743	-0.346957	-0.327402	-0.360913	-0.379904	-0.355826	-0.3802	-0.382388	-0.392814	-0.39059	-0.394533	-0.375815	-0.411158	-0.418545	-0.449539	-0.19339	-0.186336	-0.160393	-0.31754	-0.228502	-0.229905
A2M	-0.345581	-0.284926	-0.309822	-0.339263	-0.383006	-0.349761	-0.345865	-0.396264	-0.308272	-0.327387	-0.30344	-0.192049	-0.224354	3.20105	3.31146	2.49312	1.64478	2.84552	2.86478	3.13073	2.76465	2.56961	4.92482	3.8178	2.38087	2.91936	-0.124105	-0.329919	-0.340245	-0.330062	-0.324288	-0.360913	-0.370516	-0.345606	-0.342924	-0.376066	-0.335177	-0.39059	-0.36327	-0.372901	-0.411158	-0.378712	-0.440916	-0.190704	-0.181812	-0.154768	-0.305715	-0.224296	-0.222975
VWF	-0.348432	-0.293056	-0.32478	-0.344669	-0.382394	-0.359946	-0.35554	-0.397556	-0.310636	-0.327387	-0.310786	-0.344811	-0.233948	-0.417218	-0.415451	-0.4176	-0.422072	-0.408938	-0.404191	-0.429228	-0.442955	-0.411966	3.55342	4.22666	2.55108	-0.38011	-0.347306	-0.341825	-0.34693	-0.346957	-0.330189	-0.360913	-0.379904	-0.342589	-0.385326	-0.386286	-0.392814	-0.336977	-0.394533	-0.381477	-0.398402	-0.418545	-0.449539	-0.194438	-0.186216	-0.158437	-0.30742	-0.228728	-0.233495
IGFBP7	-0.33922	-0.281791	-0.310522	-0.342258	-0.378343	-0.340432	-0.345322	-0.383876	-0.302072	-0.327387	-0.269671	-0.344811	-0.216949	1.75728	3.11023	1.98887	2.02361	3.5473	2.40168	1.92758	2.05979	2.3091	4.3926	5.17626	5.66976	5.31078	3.09791	-0.330414	-0.340945	-0.332258	-0.330189	-0.350378	-0.371642	-0.34894	-0.382095	-0.381653	-0.282171	-0.39059	-0.394533	-0.375507	-0.326101	-0.165037	-0.428026	-0.191718	-0.182566	-0.154146	-0.308781	-0.223723	-0.2288
TM4SF1	-0.224282	-0.247182	-0.303356	-0.00764931	0.0751277	-0.108426	-0.346346	0.282231	-0.293676	-0.256753	-0.310786	-0.344811	-0.208391	0.69881	0.436205	0.270666	0.0142151	0.53124	1.70649	0.197904	-0.225962	0.807571	3.74521	3.5153	3.11053	0.141756	-0.324672	-0.341825	-0.337453	-0.32506	-0.327804	-0.360913	-0.379904	-0.355826	-0.383071	-0.384233	-0.392814	-0.39059	-0.394533	-0.378446	-0.388401	-0.418545	-0.449539	-0.193658	-0.18611	-0.158868	-0.317117	-0.227296	-0.228902
GNG11	-0.351052	-0.291263	-0.322433	-0.344111	-0.378866	-0.359946	-0.35554	-0.39099	-0.305206	-0.327387	-0.274106	-0.344811	-0.233948	1.06485	1.4501	0.606814	0.960947	0.386925	0.996546	1.02298	0.683584	0.402915	3.91705	3.05393	5.29702	1.16763	0.420813	-0.330761	-0.345969	-0.346957	-0.325026	-0.360913	-0.379904	-0.355826	-0.383468	-0.380096	-0.392814	-0.39059	-0.394533	-0.378888	-0.411158	-0.418545	-0.449539	-0.193678	-0.185266	-0.159324	-0.19597	-0.225966	-0.230822
SELE	-0.348319	-0.293056	-0.32314	-0.344669	-0.382388	-0.358369	-0.35554	-0.397556	-0.310136	-0.327387	-0.310786	-0.344811	-0.233948	-0.417218	-0.420305	-0.410326	-0.43422	-0.412821	-0.404191	-0.429228	-0.406063	-0.411966	0.221612	4.17158	-0.30355	-0.394205	-0.347306	-0.341825	-0.348083	-0.346957	-0.330189	-0.360913	-0.379904	-0.355826	-0.383804	-0.386286	-0.392814	-0.39059	-0.394533	-0.381477	-0.411158	-0.418545	-0.449539	-0.195256	-0.186503	-0.159545	-0.315033	-0.228416	-0.233495
ACKR1	-0.351052	-0.293056	-0.324138	-0.344669	-0.383006	-0.359946	-0.350049	-0.397556	-0.310636	-0.327387	-0.310786	-0.344811	-0.233948	-0.411719	-0.411144	-0.409677	-0.439372	-0.412821	-0.404191	-0.362791	-0.385701	-0.411966	-0.108098	4.59463	0.765075	-0.394205	-0.347306	-0.341825	-0.348083	-0.346957	-0.330189	-0.360913	-0.379904	-0.355826	-0.385326	-0.386286	-0.392814	-0.39059	-0.394533	-0.381477	-0.411158	-0.418545	-0.449539	-0.194655	-0.185912	-0.161102	-0.31659	-0.228722	-0.233495
ENG	-0.321379	-0.274113	-0.320321	-0.344669	-0.382501	-0.358562	-0.35554	-0.385187	-0.292506	-0.327387	-0.29903	-0.291646	-0.233948	0.202842	0.237667	0.183321	0.181753	0.082682	0.385611	0.160218	0.163971	-0.118144	3.25151	3.26127	1.7305	0.142697	0.151702	-0.286502	-0.300698	-0.31166	-0.310191	-0.342505	-0.341675	-0.275069	-0.342359	-0.349693	-0.37753	-0.235605	-0.327586	-0.262934	-0.304179	-0.349675	-0.387317	-0.193666	-0.18599	-0.157797	-0.292894	-0.22537	-0.232815
CCL21	-0.351052	-0.293056	-0.32478	-0.342537	-0.383006	-0.358912	-0.35554	-0.397556	-0.306989	-0.326505	-0.310786	-0.344811	-0.233948	-0.364872	-0.3678	-0.365956	-0.461258	-0.412821	-0.404191	0.192799	0.367655	-0.407542	-0.373779	-0.362345	5.07656	0.110877	-0.347306	-0.341825	-0.345897	-0.346957	-0.330189	-0.360913	-0.377342	-0.355826	-0.385326	-0.386286	-0.392814	-0.39059	-0.394533	-0.381477	-0.411158	-0.418545	-0.449539	-0.194946	-0.185733	-0.161102	-0.316741	-0.227351	-0.233495
EGFL7	-0.351052	-0.289235	-0.323932	-0.332259	-0.373858	-0.355274	-0.335763	-0.38773	-0.303478	-0.276214	-0.310786	-0.344811	-0.233948	-0.398556	-0.398714	-0.397559	-0.274062	-0.409051	-0.377303	-0.406713	-0.42398	-0.411966	2.73059	1.70102	4.55789	-0.309323	-0.347306	-0.341825	-0.344849	-0.346957	-0.330189	-0.360913	-0.37665	-0.355826	-0.385326	-0.384237	-0.392814	-0.39059	-0.394533	-0.372683	-0.39407	-0.333146	-0.441042	-0.193564	-0.18491	-0.158262	-0.317964	-0.225892	-0.231811
MMRN1	-0.351052	-0.293056	-0.32478	-0.344669	-0.383006	-0.359946	-0.35554	-0.397556	-0.310636	-0.327387	-0.310786	-0.344811	-0.233948	-0.417218	-0.420305	-0.4176	-0.465136	-0.412821	-0.404191	-0.429228	-0.442955	-0.411966	-0.362728	1.10167	2.35076	-0.394205	-0.347306	-0.329551	-0.341901	-0.334714	-0.326616	-0.351706	-0.379904	-0.337233	-0.385326	-0.380045	-0.392814	-0.352709	-0.394533	-0.381477	-0.348057	-0.369563	-0.449539	-0.195149	-0.186503	-0.161102	-0.316681	-0.229197	-0.233495
ECSCR	-0.351052	-0.293056	-0.32478	-0.344669	-0.382772	-0.359444	-0.35554	-0.397177	-0.310636	-0.327387	-0.310786	-0.344811	-0.233948	-0.412519	-0.420305	-0.407391	-0.402094	-0.412821	-0.404191	-0.429228	-0.442955	-0.411966	1.58007	2.104	2.67098	-0.373417	-0.347306	-0.335984	-0.345358	-0.346957	-0.317402	-0.351084	-0.374428	-0.355826	-0.384034	-0.386286	-0.392814	-0.39059	-0.394533	-0.381477	-0.411158	-0.418545	-0.446448	-0.195256	-0.186503	-0.161102	-0.317964	-0.229197	-0.230088
PCAT19	-0.351052	-0.293056	-0.32478	-0.344669	-0.383006	-0.355893	-0.35554	-0.397556	-0.309315	-0.327387	-0.310786	-0.344811	-0.233948	-0.417218	-0.420305	-0.4176	-0.426901	-0.412821	-0.404191	-0.429228	-0.442955	-0.411966	1.988	1.87704	3.01893	-0.38011	-0.347306	-0.341825	-0.348083	-0.346957	-0.327752	-0.360913	-0.379904	-0.355826	-0.385326	-0.384265	-0.392814	-0.344579	-0.394533	-0.381477	-0.411158	-0.418545	-0.449539	-0.194827	-0.186344	-0.161102	-0.317964	-0.228959	-0.233495
TM4SF18	-0.351052	-0.293056	-0.32478	-0.344669	-0.383006	-0.359946	-0.35554	-0.397187	-0.310636	-0.327387	-0.310786	-0.344811	-0.233948	-0.417218	-0.420305	-0.4176	-0.429232	-0.412821	-0.404191	-0.429228	-0.442955	-0.411966	1.63294	0.673536	2.04855	-0.394205	-0.347306	-0.341825	-0.345329	-0.346957	-0.330189	-0.360913	-0.379904	-0.355826	-0.385326	-0.386286	-0.392814	-0.39059	-0.394533	-0.381477	-0.411158	-0.418545	-0.449539	-0.195167	-0.186503	-0.161102	-0.317964	-0.228954	-0.233495
LYVE1	-0.34758	-0.293056	-0.32478	-0.344669	-0.383006	-0.359946	-0.35554	-0.397556	-0.310636	-0.327387	-0.310786	-0.344811	-0.233948	-0.41509	-0.420305	-0.4176	-0.451704	-0.402746	-0.404191	-0.429228	-0.442955	-0.411966	-0.274908	0.113922	1.45646	-0.386494	-0.347306	-0.341825	-0.348083	-0.346957	-0.330189	-0.360913	-0.379904	-0.355826	-0.385326	-0.386286	-0.392814	-0.39059	-0.394533	-0.381477	-0.411158	-0.418545	-0.449539	-0.194915	-0.186503	-0.161102	-0.317964	-0.229197	-0.233495
FLT4	-0.349375	-0.293056	-0.32478	-0.344669	-0.383006	-0.359946	-0.35554	-0.397556	-0.310636	-0.327387	-0.310786	-0.344811	-0.233948	-0.417218	-0.420305	-0.4176	-0.458638	-0.402096	-0.404191	-0.429228	-0.442955	-0.411966	-0.173189	-0.298401	1.1097	-0.394205	-0.347306	-0.329641	-0.346028	-0.346957	-0.327152	-0.350132	-0.379904	-0.347035	-0.379307	-0.386286	-0.392814	-0.341149	-0.361591	-0.381477	-0.411158	-0.418545	-0.449539	-0.195022	-0.186503	-0.161102	-0.317964	-0.228768	-0.233495
RGS5	-0.345749	-0.290557	-0.323364	-0.344669	-0.382702	-0.35229	-0.35554	-0.393982	-0.309131	-0.327387	-0.310786	-0.344811	-0.233948	-0.395945	-0.344483	-0.374362	0.208677	-0.412821	-0.363507	-0.327096	-0.319904	0.0820936	0.338183	-0.19446	-0.409632	4.46141	-0.292619	-0.325533	-0.342376	-0.335696	-0.325014	-0.360913	-0.375996	-0.340646	-0.381926	-0.381958	-0.392814	-0.39059	-0.394533	-0.378881	-0.411158	-0.418545	-0.449539	-0.193824	-0.184337	-0.157585	-0.313091	-0.222721	-0.231869
COL4A2	-0.322102	-0.28217	-0.289925	-0.281757	-0.351983	-0.342468	-0.349272	-0.369322	-0.293901	-0.323998	-0.310786	-0.344811	-0.233948	0.62607	0.771418	0.614532	1.12069	1.28201	1.8939	0.500665	0.395295	2.41905	2.95685	2.62156	1.66447	3.3458	1.40955	-0.341825	-0.346879	-0.329948	-0.328133	-0.360913	-0.379904	-0.355826	-0.385326	-0.386286	-0.392814	-0.39059	-0.394533	-0.378881	-0.411158	-0.418545	-0.43683	-0.195013	-0.186092	-0.160642	-0.317964	-0.227684	-0.233495
CRYAB	-0.345845	-0.290991	-0.32478	-0.343334	-0.379894	-0.359946	-0.35554	-0.394065	-0.307356	-0.327387	-0.310786	-0.344811	-0.227243	0.00205409	-0.0104439	0.0185241	-0.123005	-0.0422807	-0.132627	0.432373	0.0661292	0.617959	-0.348957	-0.392141	-0.409632	0.688384	6.14228	-0.336471	-0.344178	-0.346957	-0.330189	-0.360913	-0.379904	-0.349218	-0.382786	-0.384388	-0.392814	-0.39059	-0.394533	-0.376695	-0.411158	-0.418545	-0.449539	-0.194905	-0.185866	-0.159216	-0.317964	-0.229197	-0.233495
NRXN1	-0.351052	-0.293056	-0.319451	-0.344669	-0.383006	-0.359946	-0.35554	-0.395574	-0.310636	-0.327387	-0.310786	-0.16694	-0.233948	-0.417218	-0.420305	-0.4176	-0.465136	-0.399227	-0.404191	-0.429228	-0.442955	-0.411966	-0.376264	-0.392141	-0.409632	-0.394205	4.99169	-0.341825	-0.346519	-0.346957	-0.330189	-0.360913	-0.379904	-0.355826	-0.385326	-0.386286	-0.392814	-0.39059	-0.394533	-0.381477	-0.411158	-0.418545	-0.449539	-0.193472	-0.182616	-0.15958	-0.317964	-0.228249	-0.233495
CLU	0.0767149	0.099886	-0.219857	-0.310505	-0.343171	-0.0303377	-0.231416	-0.317342	-0.10708	-0.27925	-0.0396594	-0.192825	-0.218341	-0.409501	-0.266391	-0.350912	0.827189	-0.117741	-0.324207	0.152062	0.717462	0.00966995	-0.160362	1.46914	1.49923	-0.259598	4.7543	-0.290745	-0.252486	-0.254972	-0.330189	-0.306837	-0.223015	-0.285975	-0.325648	-0.342382	-0.374489	-0.39059	-0.394533	-0.37089	-0.373707	-0.364823	-0.377763	-0.193284	-0.184131	-0.161102	-0.311468	-0.22679	-0.227862
SPARC	-0.351052	-0.291469	-0.323788	-0.344669	-0.377176	-0.357717	-0.347689	-0.392327	-0.307895	-0.321678	-0.310786	-0.344811	-0.227243	1.81897	1.84754	1.21252	2.67708	2.06648	2.65908	1.65172	1.41612	2.30189	3.6923	3.32298	1.68743	3.59701	4.81982	-0.336656	-0.342416	-0.346957	-0.328133	-0.356833	-0.374756	-0.348619	-0.385326	-0.383882	-0.375207	-0.39059	-0.394533	-0.374092	-0.411158	-0.418545	-0.449539	-0.186443	-0.175943	-0.156611	-0.314809	-0.223152	-0.222396
FXYD1	-0.349869	-0.29108	-0.226086	-0.182568	-0.346737	-0.339145	-0.301781	-0.397099	-0.310636	-0.32057	-0.310786	-0.26955	-0.233948	1.1228	0.947213	0.91508	-0.2235	0.359088	-0.216155	1.51698	0.96081	0.959565	-0.284239	-0.302594	-0.409632	1.14518	4.15008	-0.133581	-0.252676	-0.104849	-0.19919	-0.261189	-0.330419	-0.282465	-0.353387	-0.365379	-0.392814	-0.360954	-0.345554	-0.372817	-0.323887	-0.256791	-0.43875	-0.193767	-0.184595	-0.155959	-0.236053	-0.226821	-0.230997
S100B	-0.351052	-0.293056	-0.32478	-0.344669	-0.379036	-0.359946	-0.350049	-0.396757	-0.310636	-0.327387	-0.310786	-0.344811	-0.233948	-0.413417	-0.420305	-0.4176	-0.465136	-0.402312	-0.404191	-0.429228	-0.442955	-0.411966	-0.376264	-0.392141	-0.409632	-0.394205	3.76076	-0.317962	-0.344666	-0.318047	-0.325541	-0.360913	-0.3628	-0.348314	-0.370217	-0.361606	-0.392814	-0.39059	-0.394533	-0.381477	-0.351568	-0.218214	-0.449539	-0.195115	-0.186203	-0.160803	-0.314824	-0.228005	-0.233495
GPM6B	-0.331136	-0.275842	-0.318629	-0.322187	-0.371249	-0.351667	-0.334106	-0.333882	-0.30437	-0.305334	-0.310786	-0.180066	-0.233948	-0.385774	-0.412419	-0.355031	-0.0710919	-0.323862	-0.3808	-0.341731	-0.426732	-0.277443	-0.348994	-0.363605	-0.409632	-0.275784	3.84624	0.029681	-0.086943	-0.126879	-0.0755495	0.105547	-0.170349	-0.152584	-0.173965	-0.158532	-0.33234	-0.178722	-0.220987	-0.195745	-0.178415	-0.0377238	-0.319038	-0.175496	-0.173761	-0.154768	-0.1249	-0.20837	-0.169315
PLP1	-0.351052	-0.29048	-0.32478	-0.344669	-0.383006	-0.359946	-0.35554	-0.396198	-0.310636	-0.327387	-0.310786	-0.344811	-0.233948	-0.417218	-0.420305	-0.4176	-0.465136	-0.407577	-0.390571	-0.429228	-0.442955	-0.301315	-0.376264	-0.392141	-0.409632	-0.394205	3.30311	-0.338332	-0.347016	-0.346957	-0.327414	-0.357654	-0.377204	-0.355826	-0.383692	-0.386286	-0.392814	-0.39059	-0.394533	-0.381477	-0.411158	-0.418545	-0.449539	-0.195168	-0.186503	-0.159639	-0.314659	-0.229197	-0.233495
CCR7	-0.346466	-0.290328	-0.323597	-0.344669	-0.383006	-0.354407	-0.35554	-0.396211	-0.310636	-0.327387	-0.310786	-0.344811	-0.233948	-0.412929	-0.420305	-0.408402	-0.442674	-0.412821	-0.404191	-0.429228	-0.411596	-0.411966	-0.366418	-0.383758	-0.409632	-0.394205	-0.347306	2.96264	0.572595	1.53912	0.406542	1.16007	-0.270499	0.0944043	0.187254	-0.232002	-0.256267	0.315513	0.000139547	-0.362432	-0.100201	0.449784	-0.222063	-0.192388	-0.185551	-0.161102	1.01357	-0.224186	-0.224021
IL7R	-0.328138	-0.274705	-0.320451	-0.344669	-0.375582	-0.347065	-0.340454	-0.390106	-0.2967	-0.322122	-0.310786	-0.344811	-0.225771	-0.417218	-0.40571	-0.400445	1.15982	-0.266741	0.360277	-0.41886	-0.400967	-0.28564	-0.35367	-0.2464	-0.409632	-0.394205	-0.347306	5.36293	6.00365	4.48548	2.02275	2.18004	3.10165	4.44238	1.41382	2.92062	0.699927	1.29624	4.73247	0.992773	1.33221	4.32945	0.683599	-0.189774	-0.180589	-0.154643	-0.29479	-0.223556	-0.221862
GIMAP7	-0.336991	-0.278568	-0.319948	-0.342185	-0.373729	-0.358539	-0.341697	-0.394635	-0.306499	-0.327387	-0.310786	-0.344811	-0.225088	-0.414431	-0.420305	-0.407435	-0.411424	-0.412821	-0.404191	-0.429228	-0.442955	-0.411966	2.38379	1.75445	3.15305	-0.386932	-0.347306	2.98736	1.71854	2.47107	0.801559	2.33176	1.48591	2.06341	1.78128	0.794133	1.44334	1.93939	1.16011	0.609797	0.883046	-0.0146596	1.36085	-0.193402	-0.184941	-0.157686	-0.281621	-0.225059	-0.233495
RORA	-0.342465	-0.278862	-0.313234	-0.337271	-0.372652	-0.340679	-0.323551	-0.333234	-0.287336	-0.314356	-0.310786	-0.0632804	-0.224264	0.404638	-0.209073	0.016179	-0.11348	-0.0121863	-0.0505102	0.0135741	-0.0814981	-0.309906	0.0455572	0.328941	0.0443681	-0.146954	-0.291274	1.31526	2.8627	2.8265	2.20627	1.8807	3.34298	1.59745	0.492351	1.69152	0.856671	0.0530296	2.97495	0.482211	0.615002	1.53169	1.45262	-0.0882764	-0.103384	-0.121475	-0.0955308	-0.125496	-0.0130874
CXCR4	-0.311165	-0.246248	-0.303109	-0.340111	-0.357871	-0.346386	-0.33213	-0.37329	-0.284228	-0.299475	-0.182622	-0.300475	-0.196358	-0.379156	-0.372254	-0.316655	-0.397257	0.445677	0.0696819	-0.429228	-0.295763	-0.00270962	-0.0783077	-0.33958	-0.409632	-0.324558	-0.347306	6.36702	5.38261	3.68527	2.33214	4.66075	2.15096	4.40176	5.39774	4.07469	3.14569	4.61746	5.05618	2.70781	4.13433	6.04641	2.05114	-0.0714663	-0.131924	-0.128474	4.73085	0.170042	0.020154
GPR183	-0.347808	-0.284448	-0.321354	-0.341885	-0.380525	-0.34887	-0.35554	-0.394324	-0.305851	-0.327387	-0.310786	-0.344811	-0.209275	-0.415002	-0.393755	-0.4176	-0.460598	-0.406008	-0.404191	-0.429228	-0.442955	-0.406895	-0.376264	-0.392141	-0.409632	-0.313619	-0.304905	3.2573	3.61165	2.92947	1.93541	2.18949	1.09986	2.43209	1.53485	0.997833	0.119794	2.13464	1.53316	-0.0716553	1.38186	1.67219	0.633107	0.0218416	-0.0631331	-0.079353	2.85563	0.0251097	0.00416552
LTB	-0.338058	-0.27496	-0.31815	-0.3424	-0.369722	-0.357479	-0.35554	-0.389803	-0.303744	-0.32459	-0.310786	-0.344811	-0.223845	-0.417218	-0.420305	-0.4176	-0.458597	-0.412821	-0.404191	-0.429228	-0.400398	-0.397122	-0.339363	-0.358627	-0.343846	-0.394205	-0.347306	3.3119	2.76685	4.08872	2.99168	2.15364	2.57233	2.25604	0.405668	0.79064	0.338395	1.26488	3.02321	0.0404357	0.249248	3.0852	0.928026	-0.190876	-0.180346	-0.155434	2.60963	-0.220342	-0.223599
CCR4	-0.351052	-0.293056	-0.32478	-0.343823	-0.381595	-0.359946	-0.35554	-0.395801	-0.310636	-0.323114	-0.310786	-0.344811	-0.233948	-0.417218	-0.420305	-0.4176	-0.465136	-0.412821	-0.404191	-0.429228	-0.442955	-0.411966	-0.372661	-0.392141	-0.409632	-0.394205	-0.347306	0.184031	-0.135284	0.62791	0.328783	0.310336	-0.204309	-0.209809	-0.245741	-0.378055	-0.392814	-0.39059	-0.349745	-0.381477	-0.411158	-0.09015	-0.356043	-0.195049	-0.186083	-0.161102	-0.313812	-0.228992	-0.233495
TTC39C-AS1	-0.351052	-0.293056	-0.32478	-0.344669	-0.383006	-0.359946	-0.35554	-0.395255	-0.309425	-0.327387	-0.310786	-0.344811	-0.233948	-0.417218	-0.420305	-0.4176	-0.465136	-0.412821	-0.404191	-0.429228	-0.442955	-0.411966	-0.376264	-0.392141	-0.409632	-0.394205	-0.347306	-0.127882	0.0354547	0.341333	-0.260622	-0.236592	-0.212316	-0.173357	-0.376052	-0.308915	-0.392814	-0.39059	-0.205232	-0.378482	-0.411158	-0.250334	-0.39715	-0.195171	-0.186503	-0.160727	-0.317964	-0.229197	-0.233495
TRAT1	-0.351052	-0.293056	-0.320896	-0.338688	-0.383006	-0.357243	-0.35554	-0.397556	-0.308853	-0.327387	-0.310786	-0.344811	-0.233948	-0.417218	-0.415381	-0.4176	-0.465136	-0.412821	-0.39187	-0.429228	-0.442955	-0.411966	-0.376264	-0.392141	-0.409632	-0.394205	-0.347306	1.45594	1.05492	1.68311	0.0065215	0.981599	0.898231	0.440041	0.965152	0.35111	0.236445	0.509446	-0.0388222	0.44645	-0.263712	-0.329825	0.327344	-0.193401	-0.185423	-0.161102	-0.30889	-0.227083	-0.23048
S1PR1	-0.351052	-0.293056	-0.32478	-0.344669	-0.383006	-0.359946	-0.35554	-0.397556	-0.310636	-0.327387	-0.310786	-0.344811	-0.233948	-0.408108	-0.407395	-0.4176	-0.418991	-0.412821	-0.404191	-0.422868	-0.418708	-0.411966	0.82691	0.64152	-0.14948	-0.387998	-0.347306	0.289197	-0.227037	0.473071	-0.287745	-0.268473	-0.329579	-0.249505	-0.210757	-0.365878	-0.220379	-0.275579	-0.328238	-0.369931	-0.223756	-0.0206452	-0.37028	-0.194412	-0.186139	-0.160666	-0.212185	-0.227995	-0.232119
CCR6	-0.337408	-0.285861	-0.320287	-0.344669	-0.381279	-0.350696	-0.35554	-0.39125	-0.308995	-0.327387	-0.310786	-0.344811	-0.233948	-0.410767	-0.420305	-0.397767	-0.461072	-0.394059	-0.38556	-0.405518	-0.442955	-0.411966	-0.376264	-0.392141	-0.409632	-0.362408	-0.347306	0.563248	1.38057	1.90853	1.54984	0.713297	1.38916	0.303005	-0.332759	-0.0649322	-0.362685	-0.39059	1.10878	-0.319442	-0.411158	0.744932	0.234527	-0.189523	-0.184544	-0.158367	0.366992	-0.221294	-0.214162
SPOCK2	-0.3432	-0.289537	-0.32018	-0.33895	-0.381244	-0.354711	-0.35554	-0.385775	-0.309874	-0.313318	-0.310786	-0.208627	-0.233948	-0.410749	-0.414812	-0.4176	-0.428374	-0.406673	-0.404191	-0.429228	-0.431959	-0.394149	-0.231753	-0.329954	-0.271761	-0.349888	-0.347306	2.15454	1.66466	2.42821	2.23685	2.66376	2.47937	0.81318	0.579479	0.912658	0.347712	0.790672	2.11604	-0.0288622	-0.0702395	1.35091	1.3018	-0.191406	-0.180524	-0.158873	0.0448628	-0.224642	-0.227502
IL32	0.0429934	0.0696308	1.66379	2.90765	2.3431	0.355378	1.3445	0.224111	-0.08422	1.11882	-0.0512894	0.160531	-0.117601	0.64934	0.103167	0.651925	1.26118	0.452245	0.5377	0.552869	1.51883	0.268766	2.11983	1.21289	1.48107	1.16306	0.0456196	4.85944	4.94193	5.85107	7.40488	5.59052	5.18222	3.80913	4.63496	4.84421	4.1742	5.20525	4.59145	5.39503	2.31068	3.68444	5.47692	-0.170024	-0.170032	-0.135392	-0.180398	-0.184522	-0.186198
BATF	-0.345453	-0.293056	-0.323667	-0.34395	-0.380088	-0.359946	-0.35554	-0.397556	-0.308657	-0.327387	-0.310786	-0.344811	-0.225029	-0.385745	-0.420305	-0.396841	-0.46141	-0.412821	-0.404191	-0.407391	-0.442955	-0.411966	-0.308881	-0.19199	-0.318943	-0.363491	-0.347306	0.201659	0.215511	0.673291	2.7398	1.23476	0.953344	0.129864	0.079289	0.0737563	0.118925	0.757639	0.0595841	-0.125468	-0.232523	0.227543	1.25186	-0.182389	-0.175911	-0.154395	-0.159589	-0.210039	-0.219258
TIGIT	-0.344728	-0.282845	-0.32478	-0.343121	-0.381651	-0.359946	-0.337719	-0.395914	-0.308335	-0.327387	-0.310786	-0.344811	-0.226075	-0.417218	-0.420305	-0.407525	-0.463671	-0.412821	-0.404191	-0.429228	-0.442955	-0.411966	-0.376264	-0.392141	-0.409632	-0.394205	-0.347306	0.384275	-0.174536	-0.044201	2.71183	2.37564	0.637231	0.267147	1.18759	0.991867	0.49907	2.98094	-0.244781	1.96616	0.776977	-0.364994	1.13641	-0.189241	-0.176791	-0.158382	-0.28748	-0.221148	-0.219356
TRAC	-0.332159	-0.28084	-0.315269	-0.341869	-0.366889	-0.349732	-0.334236	-0.391705	-0.304106	-0.327387	-0.310786	-0.344811	-0.227979	-0.389022	-0.354579	-0.409861	-0.421605	0.165787	-0.318834	-0.398236	-0.404873	-0.27449	-0.363318	-0.370428	-0.304094	-0.37705	-0.347306	3.9031	3.38764	3.86734	4.52083	4.52621	3.78045	2.46281	2.4336	3.19854	1.60485	3.62484	2.48925	1.96695	0.327589	0.894943	3.08406	-0.177303	-0.17755	-0.153381	0.0886632	-0.209141	-0.196234
TRBC2	-0.332866	-0.27296	-0.320144	-0.337566	-0.372172	-0.345307	-0.343611	-0.392832	-0.303209	-0.323564	-0.310786	-0.344811	-0.210594	-0.417218	-0.411202	-0.4176	-0.454557	-0.349263	-0.310129	-0.429228	-0.442955	-0.411966	-0.376264	-0.392141	-0.409632	-0.355087	-0.347306	3.71619	3.10897	3.45126	4.01891	4.48368	3.38303	2.36823	2.69025	2.91267	1.95229	3.65855	2.88449	2.3945	0.978536	0.645858	3.18638	-0.180738	-0.181098	-0.158929	0.473904	-0.214062	-0.218567
TRBC1	-0.331864	-0.269295	-0.323971	-0.332179	-0.372694	-0.353243	-0.35554	-0.392353	-0.300442	-0.325564	-0.292315	-0.344811	-0.223783	-0.414854	-0.403868	-0.4176	-0.450503	-0.397628	-0.404191	-0.429228	-0.442955	-0.411966	-0.361894	-0.392141	-0.409632	-0.380253	-0.347306	3.32849	2.54333	2.56835	3.37931	3.32981	3.01349	2.20466	2.12111	2.39527	1.94035	2.93739	1.17192	2.36507	1.34759	4.21353	2.9486	-0.189369	-0.182016	-0.155516	-0.291094	-0.222185	-0.225817
CD3D	-0.351052	-0.293056	-0.32478	-0.344669	-0.383006	-0.359946	-0.35554	-0.397556	-0.310636	-0.327387	-0.310786	-0.344811	-0.233948	-0.417218	-0.420305	-0.4176	-0.465136	-0.412821	-0.404191	-0.429228	-0.442955	-0.411966	-0.376264	-0.392141	-0.409632	-0.394205	-0.347306	4.89004	4.25962	4.83797	5.33689	5.63573	5.3746	3.16829	3.94101	4.25067	2.87973	5.02668	3.72463	3.11448	0.173573	-0.346028	4.52247	-0.195256	-0.186503	-0.161102	-0.317964	-0.229197	-0.233495
CXCL13	-0.351052	-0.293056	-0.32478	-0.344669	-0.383006	-0.359946	-0.35554	-0.397556	-0.310636	-0.327387	-0.297519	-0.344811	-0.233948	-0.417218	-0.420305	-0.4176	0.209515	-0.412821	-0.404191	-0.327303	-0.132023	-0.411966	-0.376264	-0.365328	-0.409632	-0.394205	-0.347306	-0.316068	-0.346165	-0.31815	-0.31991	1.57242	-0.182792	-0.347211	-0.343306	-0.360758	-0.392814	0.097434	-0.394533	-0.378408	-0.411158	-0.418545	-0.0446176	-0.193104	-0.186297	-0.158197	-0.316341	-0.228083	-0.233495
MAF	-0.328228	-0.240487	-0.282933	-0.230479	-0.356736	-0.314184	-0.333337	-0.386626	-0.286225	-0.30285	-0.310786	-0.344811	-0.233948	0.515395	0.46178	0.290136	0.115224	-0.0766807	-0.238278	0.544872	0.275004	0.274699	-0.365846	-0.384962	0.892259	-0.232575	0.280695	0.529905	0.527234	1.44678	1.85807	3.16637	1.33549	0.481434	0.215908	-0.105299	-0.038082	0.0728152	0.737564	-0.311165	-0.328755	0.195137	0.744048	-0.193546	-0.186052	-0.161102	-0.313593	-0.226663	-0.215181
PASK	-0.111887	-0.221857	-0.302977	-0.338647	-0.378912	-0.313526	-0.340214	-0.363453	-0.277472	-0.29638	-0.277103	-0.344811	-0.225615	-0.414197	-0.41443	-0.412086	-0.44865	-0.390592	-0.404191	-0.419693	-0.422893	-0.411966	0.239226	-0.0693179	-0.0483517	-0.386228	-0.347306	1.59164	0.0956861	0.966971	0.130891	1.98811	-0.0751774	0.0330355	0.0411321	-0.192337	-0.343718	0.329728	-0.282458	-0.306604	-0.39561	-0.34449	-0.160941	-0.172515	-0.164526	-0.141462	-0.142134	-0.206391	-0.199486
CD2	-0.325476	-0.285636	-0.3178	-0.33924	-0.380325	-0.353316	-0.334656	-0.396464	-0.309664	-0.318025	-0.310786	-0.344811	-0.233948	-0.417218	-0.411519	-0.407332	-0.465136	-0.407442	-0.404191	-0.410469	-0.442955	-0.411966	-0.376264	-0.385444	-0.409632	-0.394205	-0.347306	3.2707	3.66375	3.60054	4.30164	4.50018	4.30896	3.306	2.43123	3.04729	1.60716	3.21358	2.59364	1.01146	1.10451	1.41422	3.19407	-0.191067	-0.184353	-0.158351	-0.28251	-0.225644	-0.219757
LINC01871	-0.346839	-0.282017	-0.317896	-0.341551	-0.374284	-0.352119	-0.339366	-0.393019	-0.299076	-0.323641	-0.310786	-0.344811	-0.214759	-0.414373	-0.41333	-0.4176	-0.462331	-0.412821	-0.391173	-0.410238	-0.442955	-0.411966	-0.376264	-0.384451	-0.409632	-0.372645	-0.347306	0.0514484	1.49416	0.382657	0.12663	0.928494	3.58587	0.519368	0.594544	2.65587	0.968336	0.0663384	2.3268	2.77656	1.06981	1.70457	2.28271	-0.192792	-0.18468	-0.158355	-0.308112	-0.226714	-0.233495
S100A4	-0.318586	-0.233652	-0.284001	-0.286507	-0.321841	-0.320649	-0.273309	-0.318963	-0.266082	-0.29817	-0.247741	-0.180066	-0.133182	3.1487	3.16607	3.38508	2.83184	2.37439	2.21899	3.7646	2.95828	3.49272	1.07269	0.217191	0.105573	3.84743	5.13221	3.55212	5.84877	6.00405	6.2368	4.09173	6.03835	3.94234	2.6501	4.45676	4.37851	3.96355	5.83138	1.62572	2.3644	4.9031	5.17058	0.112694	0.149138	0.0725669	1.24382	0.107728	0.173856
CD3G	-0.351052	-0.293056	-0.32478	-0.344669	-0.383006	-0.359946	-0.35554	-0.397556	-0.310636	-0.327387	-0.310786	-0.344811	-0.233948	-0.417218	-0.420305	-0.4176	-0.465136	-0.412821	-0.404191	-0.429228	-0.442955	-0.411966	-0.376264	-0.392141	-0.409632	-0.394205	-0.347306	2.71833	2.52301	2.85023	2.84013	2.87275	3.51849	1.69815	2.3458	2.81787	1.89583	3.06096	1.86129	2.14432	-0.13494	-0.382506	2.68751	-0.195256	-0.186503	-0.161102	-0.317964	-0.229197	-0.233495
CXCR6	-0.349168	-0.290611	-0.320245	-0.344669	-0.378548	-0.359231	-0.35554	-0.39646	-0.309441	-0.327387	-0.310786	-0.344811	-0.233948	-0.417218	-0.420305	-0.401626	-0.449944	-0.412821	-0.390908	-0.429228	-0.442955	-0.411966	-0.376264	-0.392141	-0.409632	-0.394205	-0.347306	-0.272913	0.292347	0.189816	1.82595	0.0873644	2.19122	-0.0671134	0.235896	0.769686	-0.298524	0.284201	0.627119	0.71231	-0.0973033	0.109909	0.969315	-0.194603	-0.186339	-0.160911	-0.311681	-0.228409	-0.233495
CD69	-0.326647	-0.246535	-0.299247	-0.334173	-0.377863	-0.349554	-0.326073	-0.388352	-0.284945	-0.30549	-0.310786	-0.300475	-0.233948	-0.308718	-0.338354	-0.356823	-0.461268	-0.400547	-0.404191	-0.429228	-0.372537	-0.39447	-0.3405	-0.332193	-0.409632	-0.361729	-0.304905	2.85697	3.10457	1.74316	0.775834	1.34671	1.99498	6.56915	2.54883	2.51964	2.50861	1.7664	2.83756	2.37457	2.64162	3.83972	1.50002	0.185216	0.289172	-0.0925153	1.95047	0.0241561	0.652134
DNAJB1	1.08909	0.842056	0.349273	0.208654	0.0690457	0.706301	0.346601	0.996835	0.54262	0.130811	0.231037	0.188545	0.203243	1.82496	0.855291	3.1733	0.725477	1.34159	1.424	1.54085	2.66775	0.46384	0.889099	0.457301	0.317651	0.657623	1.04133	2.03988	1.7006	1.63409	1.45184	1.20881	0.82294	4.88333	1.85085	1.27452	0.6557	1.97071	0.8231	0.78496	0.492434	0.361819	0.868061	0.0621843	0.938088	-0.0466335	0.180787	0.15633	1.46372
KLF6	1.64408	1.81157	1.49854	1.71805	2.02564	2.76395	1.63999	3.58521	1.06235	1.63228	0.680289	1.50828	0.454342	0.652769	0.457493	1.06935	1.35112	1.30619	1.57679	0.330725	0.701914	0.710033	1.401	2.48318	1.48935	1.71546	1.51958	2.23458	3.89445	1.58896	2.19142	2.07419	1.63023	6.59133	2.21972	2.30781	1.34748	2.19356	1.92399	1.66864	1.49257	2.96144	1.75239	0.654161	0.836425	0.140807	2.35919	0.478354	2.54115
TNF	-0.321916	-0.281409	-0.314101	-0.342515	-0.366563	-0.348228	-0.345322	-0.384601	-0.290729	-0.300772	-0.265797	-0.344811	-0.158512	-0.417218	-0.420305	-0.410343	-0.465136	-0.390213	-0.404191	-0.429228	-0.436333	-0.411966	-0.367078	-0.392141	-0.409632	-0.379624	-0.347306	-0.201964	-0.0821207	-0.199492	-0.174938	-0.131386	-0.125359	1.17697	-0.140925	-0.229391	-0.138963	-0.360954	0.0656648	-0.343707	-0.323873	0.0102721	-0.243586	-0.194807	-0.183502	-0.161102	-0.0376746	-0.228956	-0.225236
CD40LG	-0.351052	-0.293056	-0.324443	-0.343657	-0.383006	-0.358895	-0.35554	-0.397556	-0.310636	-0.327387	-0.310786	-0.344811	-0.233948	-0.417218	-0.420305	-0.4176	-0.465136	-0.412821	-0.404191	-0.429228	-0.442955	-0.411966	-0.376264	-0.392141	-0.409632	-0.394205	-0.347306	0.313291	0.60268	0.728268	-0.209037	0.745086	0.432404	0.82458	-0.329754	-0.351941	-0.29075	-0.39059	-0.159961	-0.375759	-0.411158	-0.249744	-0.116936	-0.19498	-0.186503	-0.160381	-0.311322	-0.229115	-0.233495
GZMK	-0.351052	-0.288351	-0.32478	-0.3442	-0.378393	-0.358676	-0.35554	-0.397556	-0.308445	-0.327387	-0.310786	-0.344811	-0.233948	-0.417218	-0.420305	-0.4176	-0.465136	-0.412821	-0.404191	-0.429228	-0.442955	-0.411966	-0.376264	-0.392141	-0.409632	-0.394205	-0.347306	0.111366	-0.0114999	-0.103257	-0.239479	-0.269492	-0.275261	0.0549818	4.6858	0.434485	0.61286	5.82964	2.18671	0.344582	2.53598	-0.183798	0.394091	-0.192892	-0.184872	-0.159848	-0.304527	-0.226371	-0.223962
NKG7	-0.348241	-0.279064	-0.322145	-0.337143	-0.373546	-0.356393	-0.35554	-0.393234	-0.310636	-0.316939	-0.299167	-0.344811	-0.223953	-0.415	-0.405276	-0.405504	-0.465136	-0.412821	-0.39187	-0.429228	-0.419933	-0.411966	-0.365802	-0.392141	-0.409632	-0.394205	-0.347306	-0.108459	0.193223	-0.17171	-0.163569	-0.228679	1.06763	0.447986	4.4448	3.42983	5.99109	2.37029	3.11215	3.84772	5.27064	0.0667289	2.58273	-0.189659	-0.184098	-0.159904	-0.293354	-0.225736	-0.23034
CCL5	-0.32617	-0.249377	-0.300315	-0.314044	-0.357995	-0.328869	-0.307481	-0.383871	-0.299729	-0.296814	-0.298211	-0.344811	-0.168266	-0.401532	-0.407832	-0.384305	-0.272623	-0.399063	-0.37588	-0.418578	-0.322932	-0.411966	-0.367078	-0.362303	-0.349293	-0.30272	-0.327701	0.627024	2.60835	0.443803	-0.132782	-0.183367	3.14046	3.43373	6.17793	6.7943	5.44054	2.88983	4.74317	7.39915	4.27981	0.181789	3.5012	-0.168397	-0.162545	-0.152867	-0.0985095	-0.214525	-0.120139
CST7	-0.351052	-0.284955	-0.321454	-0.343711	-0.379839	-0.359946	-0.35554	-0.391206	-0.304078	-0.317221	-0.310786	-0.344811	-0.233948	-0.410598	-0.40454	-0.4176	-0.457325	-0.412821	-0.404191	-0.429228	-0.442955	-0.406895	-0.376264	-0.392141	-0.34351	-0.394205	-0.347306	0.416878	1.13471	0.872561	1.66628	0.645104	1.69743	0.604166	4.01815	2.36243	3.85762	3.40016	2.41811	2.76982	3.04096	-0.27276	1.45639	-0.191293	-0.184106	-0.157355	-0.308164	-0.224895	-0.226832
CCL4	-0.323654	-0.252984	-0.315957	-0.330493	-0.369076	-0.336652	-0.343572	-0.381397	-0.297372	-0.308701	-0.19879	-0.344811	-0.214516	-0.407851	-0.398499	-0.383107	-0.369603	-0.412821	-0.384296	-0.429228	-0.442955	-0.328751	-0.345626	-0.35453	-0.409632	-0.376292	-0.284921	-0.295394	-0.106727	-0.308839	-0.277796	-0.228289	0.806291	1.30878	3.57598	2.23554	4.32325	0.560787	1.80866	1.02649	2.22983	-0.232924	1.229	-0.157136	-0.117751	-0.133603	-0.273218	-0.202877	-0.134254
GZMH	-0.351052	-0.293056	-0.32478	-0.344669	-0.381769	-0.359946	-0.35554	-0.39584	-0.310636	-0.324351	-0.310786	-0.344811	-0.233948	-0.417218	-0.414445	-0.4176	-0.465136	-0.412821	-0.404191	-0.429228	-0.442955	-0.411966	-0.376264	-0.392141	-0.409632	-0.394205	-0.347306	-0.337	-0.307949	-0.346957	-0.283706	-0.322041	-0.115913	-0.207574	1.6638	0.711893	3.59323	0.00206051	9.14519e-05	-0.0853539	0.534399	-0.379692	0.206829	-0.192044	-0.186153	-0.159711	-0.314778	-0.227457	-0.22976
DUSP2	-0.140656	-0.184076	-0.315854	-0.343657	-0.370263	-0.234864	-0.335325	-0.144296	-0.244171	-0.312874	-0.296309	-0.042744	-0.215377	-0.412763	-0.420305	-0.39334	-0.461888	-0.334182	-0.363049	-0.416325	-0.442955	-0.411966	-0.346073	-0.319548	-0.409632	-0.370316	-0.311788	0.970644	1.5324	1.08769	0.538315	1.07988	0.860786	1.74893	2.77846	1.82618	2.21009	2.46753	2.82903	1.10244	2.21207	1.26403	0.945239	-0.0740678	0.0219636	-0.13725	0.361305	-0.0932728	0.425675
GZMB	-0.349985	-0.285063	-0.319917	-0.342652	-0.381282	-0.357773	-0.348808	-0.396974	-0.30452	-0.327387	-0.310786	-0.344811	-0.233948	-0.417218	-0.420305	-0.4176	-0.465136	-0.400463	-0.404191	-0.429228	-0.442955	-0.411966	-0.376264	-0.392141	-0.409632	-0.394205	-0.347306	-0.327906	-0.178921	-0.298469	-0.185976	-0.210505	0.734031	-0.0398167	1.32182	1.96598	3.59917	0.152629	0.854187	2.23981	3.56951	-0.191403	1.76118	-0.186869	-0.183124	-0.155277	-0.302148	-0.198027	-0.219298
CD8A	-0.347477	-0.288939	-0.32478	-0.342585	-0.378565	-0.359946	-0.35033	-0.391119	-0.308939	-0.31899	-0.310786	-0.344811	-0.218575	-0.417218	-0.420305	-0.4176	-0.465136	-0.412821	-0.404191	-0.429228	-0.442955	-0.411966	-0.376264	-0.392141	-0.409632	-0.394205	-0.316931	-0.0377966	-0.214739	-0.183412	-0.237714	-0.248428	0.388692	0.0753087	1.71207	2.43211	1.09281	0.577042	1.56965	0.563863	-0.124231	-0.396665	0.724924	-0.194253	-0.184965	-0.160894	-0.311444	-0.228198	-0.22939
GZMA	-0.339921	-0.27051	-0.31082	-0.331347	-0.367179	-0.349862	-0.338371	-0.391511	-0.305418	-0.314842	-0.310786	-0.344811	-0.226438	-0.412002	-0.414414	-0.385796	-0.461268	-0.40211	-0.404191	-0.429228	-0.442955	-0.411966	-0.368415	-0.392141	-0.409632	-0.394205	-0.347306	-0.166307	0.384524	0.32759	-0.0556191	-0.210212	2.97663	0.363304	3.7937	3.02838	3.76412	2.42495	3.08152	5.39466	3.7894	-0.254694	3.60253	-0.191749	-0.181871	-0.157583	-0.301578	-0.225263	-0.224674
CD52	-0.343104	-0.271319	-0.302148	-0.330737	-0.358145	-0.342288	-0.321151	-0.384236	-0.30271	-0.2933	-0.310786	-0.273509	-0.189953	-0.410071	-0.405554	-0.407435	-0.458879	-0.387337	-0.386427	-0.413116	-0.414999	-0.411966	-0.318426	-0.311287	-0.180306	-0.376971	-0.347306	4.38822	4.21198	5.64113	3.84401	4.28534	4.91785	3.15439	3.02567	4.52315	3.40786	3.8254	3.89852	4.21609	1.93969	4.61306	3.98763	-0.0518024	-0.102829	-0.10128	4.80131	-0.118513	-0.0838883
XCL1	-0.351052	-0.291915	-0.32478	-0.342916	-0.382718	-0.359946	-0.35554	-0.397556	-0.310636	-0.327387	-0.310786	-0.344811	-0.233948	-0.417218	-0.420305	-0.4176	-0.465136	-0.412821	-0.404191	-0.429228	-0.442955	-0.411966	-0.376264	-0.392141	-0.409632	-0.394205	-0.347306	-0.321127	-0.300611	-0.346957	-0.322247	-0.338111	-0.268738	-0.0545005	-0.0866225	0.766869	-0.182965	0.0584102	-0.394533	0.485228	2.95369	3.47826	-0.0611404	-0.194523	-0.186247	-0.160577	-0.315985	-0.22885	-0.232256
GNLY	-0.340907	-0.283766	-0.324443	-0.344669	-0.379785	-0.35422	-0.330887	-0.394279	-0.306705	-0.327387	-0.310786	-0.344811	-0.233948	-0.417218	-0.40573	-0.40679	-0.322298	-0.40301	-0.404191	-0.429228	-0.442955	-0.411966	-0.373272	-0.380041	-0.409632	-0.373415	-0.347306	-0.321707	-0.116783	-0.108278	-0.0567613	-0.266821	0.8205	-0.0317462	0.109651	0.78588	4.16473	-0.0298111	0.972969	2.65939	6.31185	3.03106	1.66774	-0.189803	-0.180388	-0.157468	-0.301448	-0.223351	-0.217672
PRF1	-0.351052	-0.293056	-0.324416	-0.344669	-0.383006	-0.359946	-0.35554	-0.39489	-0.310636	-0.327387	-0.310786	-0.344811	-0.233948	-0.417218	-0.420305	-0.4176	-0.465136	-0.412821	-0.404191	-0.429228	-0.442955	-0.411966	-0.376264	-0.392141	-0.409632	-0.357506	-0.347306	-0.249972	-0.142398	-0.142587	-0.0190533	-0.187074	0.255327	-0.122289	0.88119	0.70094	2.68875	0.349149	1.19489	0.986854	1.6915	-0.073793	0.514947	-0.192502	-0.183995	-0.160655	-0.317964	-0.225161	-0.228407
FGFBP2	-0.349446	-0.293056	-0.32478	-0.344669	-0.383006	-0.358816	-0.35554	-0.391424	-0.310636	-0.327387	-0.310786	-0.344811	-0.233948	-0.417218	-0.420305	-0.4176	-0.465136	-0.412821	-0.404191	-0.429228	-0.442955	-0.411966	-0.373956	-0.392141	-0.409632	-0.394205	0.772864	-0.339642	-0.344766	-0.346957	-0.330189	-0.360913	-0.379904	-0.355826	-0.238518	-0.354806	2.05213	-0.0415357	-0.366494	-0.345275	-0.281999	-0.418545	-0.426655	-0.195256	-0.186503	-0.161102	-0.317964	-0.229197	-0.233495
FCGR3A	-0.351052	-0.293056	-0.32478	-0.344669	-0.381756	-0.359946	-0.35554	-0.396804	-0.309852	-0.327387	-0.310786	-0.344811	-0.233948	-0.417218	-0.420305	-0.4176	-0.465136	-0.412821	-0.404191	-0.429228	-0.442955	-0.411966	-0.376264	-0.392141	-0.409632	-0.394205	-0.347306	-0.341825	-0.348083	-0.346957	-0.330189	-0.360913	-0.379904	-0.355826	-0.355647	-0.371107	1.18142	-0.39059	-0.350446	-0.197981	0.0697149	-0.418545	-0.400475	-0.194899	-0.18626	-0.161102	-0.309701	-0.228882	-0.233495
CX3CR1	-0.351052	-0.293056	-0.32478	-0.343588	-0.383006	-0.359946	-0.35554	-0.397556	-0.310404	-0.327387	-0.310786	-0.344811	-0.233948	-0.417218	-0.420305	-0.4176	-0.465136	-0.412821	-0.404191	-0.429228	-0.442955	-0.411966	-0.376264	-0.392141	-0.409632	-0.394205	-0.347306	-0.341825	-0.348083	-0.346957	-0.319865	-0.360913	-0.379904	-0.355826	-0.366566	-0.386286	0.301036	-0.39059	-0.394533	-0.381477	-0.394688	-0.418545	-0.441323	-0.195201	-0.186503	-0.161102	-0.317964	-0.229085	-0.233495
S1PR5	-0.351052	-0.293056	-0.32478	-0.344669	-0.383006	-0.359946	-0.35554	-0.397556	-0.310636	-0.327387	-0.310786	-0.344811	-0.233948	-0.417218	-0.420305	-0.4176	-0.465136	-0.412821	-0.391123	-0.429228	-0.442955	-0.411966	-0.372075	-0.392141	-0.409632	-0.331968	-0.347306	-0.341825	-0.345163	-0.346957	-0.330189	-0.360913	-0.377771	-0.355826	-0.315373	-0.379028	0.372388	-0.39059	-0.0456936	-0.3691	-0.277507	-0.418545	-0.441485	-0.195256	-0.186503	-0.161102	-0.316709	-0.228039	-0.233495
EOMES	-0.347266	-0.293056	-0.32478	-0.344669	-0.383006	-0.359946	-0.35554	-0.397556	-0.30915	-0.327387	-0.310786	-0.344811	-0.233948	-0.417218	-0.420305	-0.4176	-0.465136	-0.412821	-0.404191	-0.429228	-0.442955	-0.411966	-0.376264	-0.392141	-0.409632	-0.394205	-0.347306	-0.32558	-0.334025	-0.346957	-0.327152	-0.351705	-0.35479	-0.279695	0.246242	-0.326725	0.0180393	0.986638	-0.142223	-0.340619	-0.0404276	-0.341608	-0.272331	-0.194708	-0.186503	-0.161102	-0.317964	-0.229197	-0.233495
FXYD2	-0.351052	-0.290713	-0.32478	-0.344669	-0.383006	-0.359946	-0.35554	-0.397053	-0.308715	-0.327387	-0.310786	-0.221962	-0.233948	-0.395701	-0.369239	-0.406742	-0.438548	-0.387756	-0.378674	-0.417816	-0.398376	-0.411966	-0.372601	-0.392141	-0.409632	-0.383772	-0.347306	-0.330608	-0.340947	-0.346957	-0.321567	-0.360913	-0.379904	-0.342828	-0.373462	-0.349943	-0.37483	0.13568	-0.36317	-0.381477	-0.400962	-0.418545	-0.371278	-0.195163	-0.186503	-0.161102	-0.311236	-0.229197	-0.233495
AC004585.1	-0.351052	-0.293056	-0.323137	-0.344669	-0.383006	-0.359946	-0.35554	-0.390204	-0.307572	-0.327387	-0.310786	-0.344811	-0.233948	-0.417218	-0.420305	-0.4176	-0.465136	-0.412821	-0.404191	-0.429228	-0.442955	-0.411966	-0.376264	-0.392141	-0.409632	-0.394205	-0.347306	-0.0747218	-0.310818	0.0456587	-0.304603	0.929266	-0.241753	-0.266244	-0.131409	-0.357626	-0.314029	1.04028	-0.235934	-0.378439	-0.363656	-0.311895	-0.104126	-0.195209	-0.186503	-0.161102	-0.293198	-0.228069	-0.233495
MIR4422HG	-0.336571	-0.293056	-0.32478	-0.343505	-0.383006	-0.359946	-0.35554	-0.397556	-0.308994	-0.32539	-0.310786	-0.344811	-0.233948	-0.417218	-0.420305	-0.4176	-0.465136	-0.412821	-0.404191	-0.429228	-0.442955	-0.411966	-0.376264	-0.392141	-0.409632	-0.394205	-0.347306	-0.329344	-0.348083	-0.346957	-0.324923	-0.356158	-0.377004	-0.355826	-0.355935	-0.381617	-0.392814	-0.0286183	-0.394533	-0.381477	-0.394412	-0.418545	-0.418769	-0.194986	-0.186503	-0.161102	-0.292242	-0.228842	-0.233495
DTHD1	-0.346729	-0.293056	-0.32478	-0.344669	-0.383006	-0.358438	-0.35554	-0.397556	-0.310636	-0.327387	-0.310786	-0.344811	-0.233948	-0.417218	-0.420305	-0.4176	-0.465136	-0.412821	-0.404191	-0.429228	-0.442955	-0.411966	-0.376264	-0.392141	-0.409632	-0.394205	-0.347306	-0.267643	-0.22881	-0.346957	-0.10784	0.465089	-0.0784805	-0.0310711	0.391978	-0.164448	-0.0224236	1.09772	-0.338287	-0.309262	-0.249992	-0.418545	-0.112755	-0.1943	-0.186335	-0.161102	-0.312116	-0.228403	-0.233495
SH2D1A	-0.346155	-0.293056	-0.323913	-0.344669	-0.383006	-0.359946	-0.349471	-0.397556	-0.310636	-0.327387	-0.310786	-0.344811	-0.233948	-0.417218	-0.420305	-0.4176	-0.465136	-0.412821	-0.404191	-0.429228	-0.411656	-0.411966	-0.376264	-0.392141	-0.409632	-0.394205	-0.347306	0.297447	0.0910404	0.243845	0.655483	1.32625	0.289198	0.083569	1.36166	0.0740612	0.184928	2.32927	0.399273	-0.171504	0.417101	-0.309186	0.616444	-0.194212	-0.185715	-0.161102	-0.310621	-0.228095	-0.230412
SLC4A10	-0.346834	-0.272859	-0.315301	-0.344669	-0.379481	-0.343102	-0.35554	-0.375587	-0.278558	-0.324023	-0.310786	0.00506172	-0.233948	-0.417218	-0.420305	-0.4176	-0.465136	-0.412821	-0.404191	-0.429228	-0.442955	-0.411966	-0.376264	-0.392141	-0.409632	-0.394205	-0.347306	-0.338958	-0.236356	-0.326211	-0.323471	-0.344286	-0.0296552	-0.30328	-0.372413	-0.32393	-0.376991	-0.39059	0.702001	-0.378461	-0.367309	0.225344	-0.33027	-0.195007	-0.186503	-0.161102	-0.316713	-0.229059	-0.233495
NCR3	-0.347264	-0.293056	-0.32478	-0.344669	-0.383006	-0.359946	-0.35554	-0.397556	-0.310636	-0.327387	-0.310786	-0.344811	-0.233948	-0.417218	-0.413326	-0.4176	-0.465136	-0.402161	-0.404191	-0.429228	-0.442955	-0.411966	-0.376264	-0.392141	-0.409632	-0.394205	-0.347306	-0.247657	-0.244613	-0.210981	-0.026354	-0.187684	0.33974	-0.22786	-0.281806	-0.192659	0.205121	-0.336735	1.94617	-0.0353016	0.135962	0.483026	-0.179193	-0.195062	-0.186503	-0.161102	0.204273	-0.228285	-0.233495
ZBTB16	-0.333284	-0.283687	-0.323383	-0.335965	-0.351433	-0.354498	-0.352219	-0.382358	-0.308793	-0.307377	-0.310786	-0.217239	-0.233948	-0.137169	-0.288655	-0.303077	-0.428651	-0.319793	-0.338928	0.145174	-0.0861426	-0.356688	-0.163422	-0.34314	-0.409632	-0.279593	-0.324722	-0.305613	-0.272495	-0.273109	-0.279363	-0.307966	-0.251927	-0.295244	-0.363961	-0.368207	-0.331571	-0.39059	0.592047	0.0233827	0.228582	0.00993118	-0.283855	-0.194855	-0.186503	-0.161102	-0.303715	-0.228923	-0.233495
CD7	-0.331819	-0.284149	-0.314427	-0.248631	-0.200626	-0.349729	-0.272432	-0.393796	-0.308526	-0.23843	-0.310786	-0.344811	-0.222753	-0.409435	-0.405982	-0.402505	-0.451572	-0.412821	-0.404191	-0.429228	-0.442955	-0.411966	-0.373272	-0.392141	-0.409632	-0.394205	-0.347306	2.83545	1.47419	1.69746	2.78399	3.47391	1.93399	1.05565	1.57319	2.88198	1.29752	1.26572	1.31367	4.59051	4.00191	2.81847	2.42926	-0.191597	-0.184068	-0.155996	-0.290701	-0.222726	-0.224636
TRDC	-0.351052	-0.290433	-0.32478	-0.336575	-0.383006	-0.359946	-0.35554	-0.394846	-0.309331	-0.327387	-0.310786	-0.344811	-0.233948	-0.417218	-0.420305	-0.4176	-0.465136	-0.412821	-0.404191	-0.429228	-0.442955	-0.411966	-0.376264	-0.378407	-0.409632	-0.394205	-0.347306	-0.23748	-0.311816	-0.28955	-0.27742	-0.291529	-0.308857	-0.249131	-0.118822	-0.264249	0.842056	-0.12043	-0.33563	2.67687	2.74391	1.4565	0.289844	-0.194905	-0.186187	-0.160745	-0.31649	-0.228216	-0.22892
HOPX	-0.346535	-0.285979	-0.31349	-0.339943	-0.378226	-0.351662	-0.349863	-0.391928	-0.303416	-0.327387	-0.310786	-0.271148	-0.226438	-0.415059	-0.405033	-0.4176	-0.457967	-0.320071	-0.365684	-0.415608	-0.442955	-0.411966	-0.368622	-0.381839	-0.183488	0.554966	-0.347306	-0.153279	0.500115	0.0462995	-0.304746	-0.186403	0.718996	0.132097	0.148107	1.74533	1.11247	-0.191528	1.22973	3.5152	2.91073	0.911526	1.11004	-0.186118	-0.179198	-0.15463	-0.0178411	-0.221493	-0.224946
KLRC2	-0.347814	-0.293056	-0.321329	-0.342652	-0.382254	-0.359332	-0.35554	-0.391797	-0.310636	-0.327387	-0.298135	-0.344811	-0.233948	-0.417218	-0.420305	-0.4176	-0.465136	-0.395589	-0.404191	-0.429228	-0.442955	-0.411966	-0.376264	-0.392141	-0.409632	-0.394205	-0.347306	-0.323383	-0.345265	-0.346957	-0.320939	-0.360913	-0.289714	-0.281835	-0.281057	0.116969	0.0856796	-0.148379	-0.394533	2.04089	0.470967	-0.324666	0.00868502	-0.195074	-0.186503	-0.161102	-0.317964	-0.229197	-0.233495
XCL2	-0.351052	-0.293056	-0.32478	-0.344669	-0.383006	-0.359946	-0.35554	-0.397556	-0.308416	-0.327387	-0.310786	-0.344811	-0.233948	-0.417218	-0.420305	-0.4176	-0.465136	-0.407433	-0.404191	-0.429228	-0.442955	-0.411966	-0.376264	-0.392141	-0.409632	-0.394205	-0.347306	-0.323373	-0.329174	-0.346957	-0.32867	-0.339109	-0.322375	-0.180257	0.17015	0.791471	0.105608	-0.0657099	-0.394533	0.761325	2.99003	1.95789	-0.00236081	-0.194892	-0.185875	-0.160781	-0.317964	-0.228515	-0.233495
KLRD1	-0.34687	-0.285043	-0.324081	-0.337544	-0.378906	-0.358191	-0.350736	-0.393532	-0.306876	-0.318665	-0.310786	-0.344811	-0.233948	-0.416305	-0.409109	-0.40679	-0.404702	-0.389743	-0.393735	-0.419086	-0.436333	-0.400697	-0.351468	-0.392141	-0.409632	-0.394205	-0.347306	-0.258476	-0.312214	-0.278758	-0.315704	-0.335358	-0.033984	-0.0806406	0.477695	1.64021	2.04756	-0.163775	0.594457	2.28765	3.20523	0.522824	0.563883	-0.193624	-0.184643	-0.158974	-0.304863	-0.226594	-0.226254
CTSW	-0.351052	-0.293056	-0.320381	-0.34349	-0.383006	-0.354986	-0.349714	-0.396631	-0.307423	-0.327387	-0.310786	-0.344811	-0.233948	-0.414955	-0.420305	-0.4176	-0.462217	-0.412821	-0.404191	-0.429228	-0.442955	-0.381599	-0.376264	-0.378902	-0.409632	-0.394205	-0.347306	-0.0274953	0.0374861	-0.134714	-0.296488	-0.314458	-0.181347	0.0410074	1.09336	1.03243	2.28685	0.409187	0.940825	1.53558	3.1132	2.36445	0.383524	-0.136293	-0.0932597	-0.107864	-0.302671	-0.196648	-0.186771
KLRC1	-0.351052	-0.291837	-0.320896	-0.343869	-0.372416	-0.349711	-0.35554	-0.386048	-0.285365	-0.307248	-0.310786	-0.344811	-0.233948	-0.417218	-0.420305	-0.4176	-0.462044	-0.412821	-0.404191	-0.429228	-0.442955	-0.411966	-0.376264	-0.392141	-0.409632	-0.394205	-0.347306	-0.327652	-0.342382	-0.346957	-0.327641	-0.355251	-0.324434	-0.212095	-0.303108	-0.0214513	0.0198783	-0.294559	-0.248048	0.991553	2.02633	0.419983	0.102214	-0.195118	-0.186503	-0.160861	-0.317964	-0.229197	-0.233495
KLRF1	-0.351052	-0.293056	-0.323598	-0.344669	-0.383006	-0.359946	-0.35554	-0.397556	-0.308409	-0.327387	-0.310786	-0.344811	-0.233948	-0.33072	-0.284435	-0.360958	-0.448595	-0.412821	-0.404191	-0.429228	-0.312808	-0.375846	-0.371445	-0.392141	-0.409632	-0.394205	-0.347306	-0.341825	-0.346451	-0.329311	-0.330189	-0.360913	-0.378067	-0.355826	-0.316054	-0.383189	0.249744	-0.39059	-0.201146	-0.188156	1.74707	-0.330348	-0.35643	-0.190631	-0.181919	-0.157327	-0.31657	-0.225661	-0.230806
CSF2	-0.351052	-0.293056	-0.32478	-0.344669	-0.381173	-0.359946	-0.35554	-0.397556	-0.310636	-0.327387	-0.310786	-0.344811	-0.233948	-0.417218	-0.420305	-0.4176	0.0605887	-0.404445	-0.404191	-0.429228	-0.442955	-0.411966	-0.326546	-0.315954	-0.409632	-0.394205	-0.347306	-0.333999	-0.212199	-0.330866	-0.320285	-0.269575	0.122935	-0.199377	-0.378467	-0.332223	-0.380204	-0.39059	-0.265594	-0.337194	0.0954074	2.30127	-0.213684	-0.194371	-0.186503	-0.161102	-0.317964	-0.229095	-0.233495
KIT	-0.334839	-0.287005	-0.32478	-0.344669	-0.374314	-0.357029	-0.35554	-0.37093	-0.306022	-0.318169	-0.310786	-0.230363	0.67067	-0.405128	-0.420305	-0.4176	-0.454793	-0.373522	-0.332524	-0.429228	-0.412205	-0.403256	-0.336594	-0.376898	-0.409632	-0.394205	-0.347306	-0.339001	-0.286855	-0.346957	-0.327601	-0.360913	-0.174592	-0.350309	-0.385326	-0.379395	-0.392814	-0.39059	-0.306545	-0.344127	-0.374704	2.22785	-0.382447	-0.194143	-0.18574	-0.15937	-0.30971	-0.22713	-0.233495
KRT81	-0.351052	-0.293056	-0.32478	-0.344401	-0.382388	-0.359946	-0.35554	-0.397556	-0.310636	-0.327387	-0.310786	-0.344811	-0.233948	-0.417218	-0.420305	-0.4176	-0.461241	-0.412821	-0.404191	-0.429228	-0.442955	-0.411966	-0.376264	-0.392141	-0.409632	-0.394205	-0.347306	-0.341825	-0.348083	-0.346957	-0.328128	-0.358391	-0.373218	-0.355826	-0.382953	-0.379907	-0.392814	-0.39059	-0.394533	0.17729	-0.0464468	1.52753	-0.409828	-0.195077	-0.186503	-0.160353	-0.315515	-0.229197	-0.233495
KRT86	-0.351052	-0.293056	-0.324177	-0.344669	-0.383006	-0.359946	-0.35554	-0.397556	-0.307849	-0.327387	-0.310786	-0.344811	-0.233948	-0.417218	-0.420305	-0.4176	-0.465136	-0.412821	-0.404191	-0.429228	-0.442955	-0.411966	-0.376264	-0.392141	-0.409632	-0.394205	-0.347306	-0.341825	-0.348083	-0.346957	-0.330189	-0.355505	-0.307936	-0.355826	-0.382306	-0.371936	-0.369706	-0.39059	-0.347067	0.151637	0.174006	1.51662	-0.296571	-0.1949	-0.186503	-0.161102	-0.317964	-0.229197	-0.233495
TNFSF4	-0.351052	-0.293056	-0.322506	-0.34016	-0.379228	-0.35896	-0.348719	-0.396182	-0.310636	-0.327387	-0.310786	-0.344811	-0.233948	-0.377017	-0.407052	-0.403586	-0.460466	-0.412821	-0.382301	-0.389963	-0.37366	-0.407542	-0.376264	-0.382703	-0.409632	-0.379788	-0.314057	-0.32278	-0.343367	-0.346957	-0.322295	-0.304325	-0.313136	-0.343209	-0.346371	-0.34604	-0.392814	-0.39059	-0.360191	-0.362102	-0.337318	0.895984	-0.332896	-0.194939	-0.186503	-0.161102	-0.30676	-0.228373	-0.233495
LINC00299	-0.351052	-0.293056	-0.32478	-0.344669	-0.383006	-0.35617	-0.35554	-0.397556	-0.308922	-0.327387	-0.310786	-0.344811	-0.233948	-0.415333	-0.420305	-0.4176	-0.465136	-0.412821	-0.404191	-0.429228	-0.442955	-0.411966	-0.376264	-0.392141	-0.409632	-0.394205	-0.347306	-0.341825	-0.32478	-0.3242	-0.320709	-0.352181	-0.349792	-0.339795	-0.38171	-0.381752	-0.348978	-0.39059	-0.365234	-0.365102	-0.366438	0.700566	-0.417071	-0.194716	-0.186503	-0.161102	-0.317964	-0.228792	-0.233495
LIF	-0.273203	-0.229133	-0.308558	-0.344669	-0.369391	-0.288628	-0.336119	-0.281042	-0.299956	-0.323518	-0.290166	-0.344811	-0.223436	-0.417218	-0.420305	-0.412174	-0.345666	-0.412821	-0.404191	-0.408449	-0.397736	-0.411966	-0.376264	-0.392141	-0.333598	-0.0741245	-0.312957	-0.336543	-0.335755	-0.346957	-0.325431	-0.326855	-0.336756	-0.328735	-0.385326	-0.386286	-0.392814	-0.39059	-0.394533	-0.333019	-0.249702	1.7534	-0.403707	-0.195256	-0.186307	-0.161102	-0.317964	-0.228565	-0.233495
STMN1	0.662162	-0.212141	-0.318012	-0.337624	-0.375419	-0.305963	-0.27163	0.100063	-0.255221	-0.319946	-0.271168	0.216326	-0.0430069	-0.138249	-0.166875	-0.0596087	-0.0812925	-0.0952417	0.504727	-0.284111	-0.239654	-0.0840268	0.608222	0.198833	1.43035	-0.249752	0.687519	0.0946899	-0.157593	-0.00254834	-0.0951577	-0.0854813	-0.170415	-0.0771457	-0.0278394	-0.162766	0.0234817	0.441166	-0.263172	-0.00870876	-0.0157895	-0.0961122	4.59505	-0.15903	-0.15877	-0.143577	-0.0642953	-0.191133	-0.191969
TOP2A	1.31396	-0.242034	-0.321783	-0.343808	-0.38107	-0.324909	-0.336278	-0.236762	-0.280633	-0.327387	-0.286854	-0.344811	-0.233948	-0.408739	-0.414803	-0.4176	-0.319175	-0.401822	-0.404191	-0.429228	-0.427587	-0.411966	-0.373272	-0.349321	-0.366629	-0.389956	-0.347306	-0.326227	-0.337156	-0.243644	-0.313138	-0.21789	-0.343015	-0.355826	-0.338875	-0.368129	-0.392814	-0.341922	-0.369156	-0.377749	-0.411158	-0.345117	2.0964	-0.193833	-0.186019	-0.161102	-0.29807	-0.226537	-0.229341
PCLAF	0.32479	-0.235287	-0.302559	-0.342164	-0.37967	-0.306508	-0.343357	-0.185933	-0.272436	-0.315463	-0.297901	-0.344811	-0.225013	-0.414509	-0.394655	-0.4176	-0.318913	-0.398278	-0.385279	-0.420968	-0.442955	-0.369543	-0.36725	-0.349507	-0.278304	-0.328414	-0.347306	-0.326355	-0.336511	-0.201148	-0.298076	-0.305914	-0.343771	-0.348542	-0.364526	-0.359743	-0.392814	-0.214455	-0.394533	-0.342504	-0.363749	-0.381161	2.3707	-0.188795	-0.184584	-0.160209	-0.276831	-0.222685	-0.229759
NUSAP1	1.05409	-0.244961	-0.313996	-0.340734	-0.37573	-0.318769	-0.35554	-0.303101	-0.268526	-0.323926	-0.265009	-0.344811	-0.224861	-0.342661	-0.401098	-0.366724	-0.353071	-0.393383	-0.390376	-0.39811	-0.433932	-0.402816	-0.364313	-0.374915	-0.318488	-0.372109	-0.314888	-0.30334	-0.290208	-0.243277	-0.221474	-0.173536	-0.0786452	-0.316592	-0.251999	-0.241917	-0.304269	-0.352628	-0.346948	-0.249686	-0.37806	-0.418545	2.0973	-0.17883	-0.178355	-0.154997	-0.273188	-0.212923	-0.202257
TYMS	0.196766	-0.254458	-0.32478	-0.343713	-0.376905	-0.309271	-0.344252	-0.269908	-0.292526	-0.322642	-0.28253	-0.344811	-0.233948	-0.411183	-0.40282	-0.4176	-0.355771	-0.412821	-0.368433	-0.429228	-0.442955	-0.411966	-0.361441	-0.377002	-0.409632	-0.294602	-0.317502	-0.332662	-0.338974	-0.302351	-0.322124	-0.32246	-0.343725	-0.344562	-0.358437	-0.376838	-0.379475	-0.253594	-0.394533	-0.339019	-0.411158	-0.310705	1.7594	-0.191685	-0.184946	-0.156857	-0.309214	-0.223651	-0.233495
UBE2C	0.195849	-0.288705	-0.319393	-0.34426	-0.383006	-0.325645	-0.35554	-0.296947	-0.2819	-0.327387	-0.310786	-0.344811	-0.233948	-0.417218	-0.414572	-0.4176	-0.367187	-0.412821	-0.404191	-0.429228	-0.442955	-0.411966	-0.357177	-0.392141	-0.409632	-0.389956	-0.347306	-0.341825	-0.345995	-0.346957	-0.328734	-0.360913	-0.374326	-0.347211	-0.382674	-0.382959	-0.378854	-0.39059	-0.394533	-0.381477	-0.411158	-0.418545	1.18355	-0.194257	-0.186003	-0.160847	-0.313478	-0.228665	-0.233495
IGLC3	-0.351052	-0.293056	-0.32478	-0.344669	-0.383006	-0.359946	-0.35554	-0.397556	-0.310636	-0.327387	-0.310786	-0.344811	-0.233948	-0.417218	-0.420305	-0.4176	-0.465136	-0.412821	-0.404191	-0.429228	-0.442955	-0.411966	-0.376264	-0.392141	-0.409632	-0.394205	-0.347306	-0.341825	-0.348083	-0.346957	-0.330189	-0.360913	-0.379904	-0.355826	-0.385326	-0.386286	-0.392814	-0.39059	-0.394533	-0.381477	-0.411158	-0.418545	-0.449539	3.25741	1.39733	0.647	2.31476	2.78673	2.41714
IGLC2	-0.351052	-0.293056	-0.32478	-0.344669	-0.383006	-0.359946	-0.35554	-0.397556	-0.310636	-0.327387	-0.310786	-0.344811	-0.233948	-0.417218	-0.420305	-0.4176	-0.465136	-0.412821	-0.404191	-0.429228	-0.442955	-0.411966	-0.376264	-0.392141	-0.409632	-0.394205	-0.347306	-0.341825	-0.348083	-0.346957	-0.330189	-0.360913	-0.379904	-0.355826	-0.385326	-0.386286	-0.392814	-0.39059	-0.394533	-0.381477	-0.411158	-0.418545	-0.449539	4.16411	2.21543	1.17393	3.13871	3.54139	3.46648
IGHM	-0.351052	-0.293056	-0.32478	-0.344669	-0.383006	-0.359946	-0.35554	-0.397556	-0.310636	-0.327387	-0.310786	-0.344811	-0.233948	-0.417218	-0.420305	-0.4176	-0.465136	-0.412821	-0.404191	-0.429228	-0.442955	-0.411966	-0.376264	-0.392141	-0.409632	-0.394205	-0.347306	-0.341825	-0.348083	-0.346957	-0.330189	-0.360913	-0.379904	-0.355826	-0.385326	-0.386286	-0.392814	-0.39059	-0.394533	-0.381477	-0.411158	-0.418545	-0.449539	0.98764	0.588738	0.6576	2.35403	0.73558	0.893645
IGHA1	-0.351052	-0.293056	-0.32478	-0.344669	-0.383006	-0.359946	-0.35554	-0.397556	-0.310636	-0.327387	-0.310786	-0.344811	-0.233948	-0.417218	-0.420305	-0.4176	-0.465136	-0.412821	-0.404191	-0.429228	-0.442955	-0.411966	-0.376264	-0.392141	-0.409632	-0.394205	-0.347306	-0.341825	-0.348083	-0.346957	-0.330189	-0.360913	-0.379904	-0.355826	-0.385326	-0.386286	-0.392814	-0.39059	-0.394533	-0.381477	-0.411158	-0.418545	-0.449539	8.79401	8.72255	8.71536	4.01139	3.67068	8.00621
IGHA2	-0.351052	-0.293056	-0.32478	-0.344669	-0.383006	-0.359946	-0.35554	-0.397556	-0.310636	-0.327387	-0.310786	-0.344811	-0.233948	-0.417218	-0.420305	-0.4176	-0.465136	-0.412821	-0.404191	-0.429228	-0.442955	-0.411966	-0.376264	-0.392141	-0.409632	-0.394205	-0.347306	-0.341825	-0.348083	-0.346957	-0.330189	-0.360913	-0.379904	-0.355826	-0.385326	-0.386286	-0.392814	-0.39059	-0.394533	-0.381477	-0.411158	-0.418545	-0.449539	4.12105	4.31626	3.88931	0.951256	1.13517	3.54801
JCHAIN	0.634982	1.12002	0.509726	0.182969	0.260475	0.433789	0.65602	0.0721529	0.367726	0.440671	0.21142	0.596135	1.15156	-0.0610422	0.353871	0.531751	-0.155022	0.403375	0.49214	0.0748946	-0.0671766	0.192803	0.18506	0.02536	0.641616	0.292439	0.450184	0.961398	0.848392	0.957026	0.495128	0.707997	0.454228	1.22877	0.672644	0.734306	0.377275	0.364755	0.505612	0.596847	0.576311	0.763765	0.25908	8.32568	7.93341	7.74565	1.67901	5.60901	7.55002
IGKC	-0.351052	-0.293056	-0.32478	-0.344669	-0.383006	-0.359946	-0.35554	-0.397556	-0.310636	-0.327387	-0.310786	-0.344811	-0.233948	-0.417218	-0.420305	-0.4176	-0.465136	-0.412821	-0.404191	-0.429228	-0.442955	-0.411966	-0.376264	-0.392141	-0.409632	-0.394205	-0.347306	-0.341825	-0.348083	-0.346957	-0.330189	-0.360913	-0.379904	-0.355826	-0.385326	-0.386286	-0.392814	-0.39059	-0.394533	-0.381477	-0.411158	-0.418545	-0.449539	8.83858	10.4987	11.6108	8.64325	9.73642	9.16578
MZB1	-0.265339	-0.180145	-0.274566	-0.312425	-0.343152	-0.295342	-0.284602	-0.351435	-0.239291	-0.269922	-0.215578	-0.263804	-0.140115	-0.399215	-0.391982	-0.313222	-0.427523	-0.350131	-0.312884	-0.40507	-0.397058	-0.362999	-0.339746	-0.346092	-0.185487	-0.2542	-0.306653	-0.213866	-0.209879	-0.268254	-0.00303997	-0.195567	-0.207828	-0.0870523	-0.254661	-0.167024	-0.298841	-0.141753	-0.276138	-0.0493396	-0.17732	-0.418545	-0.248102	3.80739	3.38948	3.20794	0.064996	4.42444	3.84001
DERL3	-0.351052	-0.293056	-0.32478	-0.344669	-0.383006	-0.359946	-0.35554	-0.397556	-0.310636	-0.327387	-0.310786	-0.344811	-0.233948	-0.417218	-0.420305	-0.4176	-0.465136	-0.412821	-0.404191	-0.429228	-0.442955	-0.411966	-0.376264	-0.392141	-0.409632	-0.394205	-0.347306	-0.341825	-0.348083	-0.346957	-0.330189	-0.360913	-0.379904	-0.355826	-0.385326	-0.386286	-0.392814	-0.39059	-0.394533	-0.381477	-0.411158	-0.418545	-0.449539	2.4574	2.27817	1.96714	-0.0805758	2.39726	2.27908
SSR4	1.24547	0.556915	0.748643	0.184492	0.363051	1.06508	0.547134	2.54567	1.84993	0.558697	1.38161	2.88722	0.27891	1.12882	1.49124	0.812379	1.82915	1.98248	2.14747	1.13008	1.22847	1.36031	1.70144	2.04188	3.29141	1.35444	1.21518	2.47394	2.44821	2.21095	2.13061	2.55559	2.38482	1.52769	2.02597	2.05606	1.99627	2.35786	2.23874	2.01183	2.16681	2.88291	2.27572	4.95439	4.51806	4.5491	1.60582	5.40146	4.64618
TNFRSF17	-0.351052	-0.277217	-0.321547	-0.338827	-0.376847	-0.353542	-0.347924	-0.394699	-0.305376	-0.323243	-0.302243	-0.344811	-0.206549	-0.414847	-0.41262	-0.411472	-0.465136	-0.403379	-0.404191	-0.429228	-0.424506	-0.386101	-0.365591	-0.392141	-0.409632	-0.394205	-0.347306	-0.329096	-0.33382	-0.331571	-0.327502	-0.345783	-0.379904	-0.340544	-0.381671	-0.36828	-0.377971	-0.39059	-0.355454	-0.376152	-0.411158	-0.418545	-0.449539	1.3871	1.46245	1.17776	-0.16249	0.985402	1.41523
MS4A1	-0.351052	-0.293056	-0.32478	-0.344669	-0.383006	-0.359946	-0.35554	-0.397556	-0.310636	-0.327387	-0.310786	-0.344811	-0.233948	-0.417218	-0.420305	-0.4176	-0.465136	-0.412821	-0.404191	-0.429228	-0.442955	-0.411966	-0.376264	-0.392141	-0.409632	-0.394205	-0.347306	-0.341825	-0.348083	-0.346957	-0.330189	-0.360913	-0.379904	-0.355826	-0.385326	-0.386286	-0.392814	-0.39059	-0.394533	-0.381477	-0.411158	-0.418545	-0.449539	-0.188325	-0.184731	-0.15828	3.87783	-0.223432	-0.226889
BANK1	-0.33846	-0.277025	-0.32478	-0.34024	-0.383006	-0.353719	-0.351976	-0.388656	-0.309229	-0.324748	-0.298393	-0.344811	-0.183865	-0.414761	-0.420305	-0.4176	-0.465136	-0.34311	-0.380938	-0.429228	-0.442955	-0.411966	-0.371938	-0.392141	-0.409632	-0.394205	-0.347306	-0.33895	-0.344892	-0.327201	-0.327672	-0.360913	-0.377991	-0.355826	-0.379718	-0.384203	-0.392814	-0.39059	-0.394533	-0.378872	-0.330564	-0.164186	-0.449539	-0.163786	-0.15704	-0.136677	2.8156	-0.184499	-0.187464
CD74	2.19231	1.03002	-0.0332619	-0.214205	1.14108	1.52711	0.361383	1.60929	0.599687	0.0162665	1.7712	0.832754	-0.0216214	0.170314	0.199443	0.00756104	0.297148	0.305348	0.11882	0.333862	1.17046	-0.104403	4.7542	4.19831	3.75676	-0.276663	3.73495	1.00229	1.055	1.86645	1.95688	1.28615	1.32495	0.736479	2.31125	1.30727	0.888135	2.31412	1.42642	0.989254	1.63177	2.35817	1.99979	1.27175	1.15022	0.90802	7.27158	1.23344	1.27853
CD37	-0.322321	-0.261688	-0.310503	-0.339434	-0.371095	-0.353109	-0.325907	-0.388899	-0.294244	-0.308005	-0.274106	-0.344811	-0.113952	-0.401607	-0.40267	-0.397487	-0.465136	-0.405643	-0.404191	-0.414506	-0.442955	-0.411966	-0.36072	-0.384789	-0.330614	-0.394205	-0.316931	2.94531	1.89439	2.29992	2.06815	2.55238	1.87606	1.3538	1.50943	1.52848	1.59379	2.26146	1.53266	1.53686	1.16027	1.73392	1.11794	0.000219291	0.0108271	-0.0498721	4.63638	-0.0124997	-0.0308203
IGHG1	-0.351052	-0.293056	-0.32478	-0.344669	-0.383006	-0.359946	-0.35554	-0.397556	-0.310636	-0.327387	-0.310786	-0.344811	-0.233948	-0.417218	-0.420305	-0.4176	-0.465136	-0.412821	-0.404191	-0.429228	-0.442955	-0.411966	-0.376264	-0.392141	-0.409632	-0.394205	-0.347306	-0.341825	-0.348083	-0.346957	-0.330189	-0.360913	-0.379904	-0.355826	-0.385326	-0.386286	-0.392814	-0.39059	-0.394533	-0.381477	-0.411158	-0.418545	-0.449539	0.388099	0.230653	0.181863	0.61153	6.34038	1.43181
IGHG3	-0.351052	-0.293056	-0.32478	-0.344669	-0.383006	-0.359946	-0.35554	-0.397556	-0.310636	-0.327387	-0.310786	-0.344811	-0.233948	-0.417218	-0.420305	-0.4176	-0.465136	-0.412821	-0.404191	-0.429228	-0.442955	-0.411966	-0.376264	-0.392141	-0.409632	-0.394205	-0.347306	-0.341825	-0.348083	-0.346957	-0.330189	-0.360913	-0.379904	-0.355826	-0.385326	-0.386286	-0.392814	-0.39059	-0.394533	-0.381477	-0.411158	-0.418545	-0.449539	0.353898	0.174262	0.153972	0.512828	5.41316	1.21911
IGHG2	-0.351052	-0.293056	-0.32478	-0.344669	-0.383006	-0.359946	-0.35554	-0.397556	-0.310636	-0.327387	-0.310786	-0.344811	-0.233948	-0.417218	-0.420305	-0.4176	-0.465136	-0.412821	-0.404191	-0.429228	-0.442955	-0.411966	-0.376264	-0.392141	-0.409632	-0.394205	-0.347306	-0.341825	-0.348083	-0.346957	-0.330189	-0.360913	-0.379904	-0.355826	-0.385326	-0.386286	-0.392814	-0.39059	-0.394533	-0.381477	-0.411158	-0.418545	-0.449539	0.187667	0.055432	0.0956417	0.590314	3.29662	0.755721
IGHG4	-0.351052	-0.293056	-0.32478	-0.344669	-0.383006	-0.359946	-0.35554	-0.397556	-0.310636	-0.327387	-0.310786	-0.344811	-0.233948	-0.417218	-0.420305	-0.4176	-0.465136	-0.412821	-0.404191	-0.429228	-0.442955	-0.411966	-0.376264	-0.392141	-0.409632	-0.394205	-0.347306	-0.341825	-0.348083	-0.346957	-0.330189	-0.360913	-0.379904	-0.355826	-0.385326	-0.386286	-0.392814	-0.39059	-0.394533	-0.381477	-0.411158	-0.418545	-0.449539	0.139306	0.0485065	0.0151786	0.00494175	3.39027	0.568132
IGLL5	-0.351052	-0.293056	-0.32478	-0.344669	-0.383006	-0.359946	-0.35554	-0.397556	-0.310636	-0.327387	-0.310786	-0.344811	-0.233948	-0.417218	-0.420305	-0.4176	-0.465136	-0.412821	-0.404191	-0.429228	-0.442955	-0.411966	-0.376264	-0.392141	-0.409632	-0.394205	-0.347306	-0.341825	-0.348083	-0.346957	-0.330189	-0.360913	-0.379904	-0.355826	-0.385326	-0.386286	-0.392814	-0.39059	-0.394533	-0.381477	-0.411158	-0.418545	-0.449539	0.173197	0.127193	-0.0398924	-0.179011	1.42029	0.737703
IGHGP	-0.351052	-0.293056	-0.32478	-0.344669	-0.383006	-0.359946	-0.35554	-0.397556	-0.310636	-0.327387	-0.310786	-0.344811	-0.233948	-0.417218	-0.420305	-0.4176	-0.465136	-0.412821	-0.404191	-0.429228	-0.442955	-0.411966	-0.376264	-0.392141	-0.409632	-0.394205	-0.347306	-0.341825	-0.348083	-0.346957	-0.330189	-0.360913	-0.379904	-0.355826	-0.385326	-0.386286	-0.392814	-0.39059	-0.394533	-0.381477	-0.411158	-0.418545	-0.449539	-0.115116	-0.141226	-0.142794	-0.247981	1.72647	0.18434
IGLC7	-0.351052	-0.293056	-0.32478	-0.344669	-0.383006	-0.359946	-0.35554	-0.397556	-0.310636	-0.327387	-0.310786	-0.344811	-0.233948	-0.417218	-0.420305	-0.4176	-0.465136	-0.412821	-0.404191	-0.429228	-0.442955	-0.411966	-0.376264	-0.392141	-0.409632	-0.394205	-0.347306	-0.341825	-0.348083	-0.346957	-0.330189	-0.360913	-0.379904	-0.355826	-0.385326	-0.386286	-0.392814	-0.39059	-0.394533	-0.381477	-0.411158	-0.418545	-0.449539	-0.0687821	-0.135932	-0.152384	-0.245014	0.235771	-0.0922713
ANKRD28	-0.1899	-0.199231	-0.253108	-0.276232	-0.321824	-0.247126	-0.282279	-0.157345	-0.244254	-0.259784	-0.257734	-0.291646	-0.0730929	-0.149206	-0.206912	-0.166317	0.636555	-0.0886451	-0.0198132	-0.266492	-0.193418	-0.312117	0.461165	1.02306	0.563878	0.177228	-0.200104	-0.182235	0.904342	0.00541729	-0.176159	-0.143786	0.71202	1.2377	-0.198262	0.679484	-0.157404	-0.0626732	0.000570883	0.385251	0.0241357	0.931576	0.340763	1.17191	0.803766	0.197371	-0.131186	0.945812	2.10187
JUN	4.16692	3.82994	1.55469	1.4204	1.47637	2.75166	2.06482	2.62935	2.69442	2.11914	2.44074	3.02698	3.55516	3.00364	2.86707	5.17805	2.6504	3.82236	3.95754	2.53568	4.20465	1.76562	2.44971	2.61215	2.6104	3.62973	2.57355	0.847271	1.14888	0.488645	0.242185	0.487125	0.599283	4.86354	0.559043	0.772215	0.362925	1.02181	0.807776	0.371875	0.109191	1.05021	0.655066	0.845179	2.25008	0.557082	0.814917	1.1066	4.15837
IGHD	-0.351052	-0.293056	-0.32478	-0.344669	-0.383006	-0.359946	-0.35554	-0.397556	-0.310636	-0.327387	-0.310786	-0.344811	-0.233948	-0.417218	-0.420305	-0.4176	-0.465136	-0.412821	-0.404191	-0.429228	-0.442955	-0.411966	-0.376264	-0.392141	-0.409632	-0.394205	-0.347306	-0.341825	-0.348083	-0.346957	-0.330189	-0.360913	-0.379904	-0.355826	-0.385326	-0.386286	-0.392814	-0.39059	-0.394533	-0.381477	-0.411158	-0.418545	-0.449539	-0.165934	-0.180227	-0.145859	-0.0180569	-0.223789	-0.209893
CD83	-0.275709	-0.228686	-0.316192	-0.33588	-0.378792	-0.323799	-0.349391	-0.344946	-0.275327	-0.327387	-0.293595	-0.344811	-0.199521	-0.294532	-0.404484	-0.138226	-0.392897	-0.370015	-0.337228	-0.343815	-0.364901	-0.411966	-0.185578	-0.283866	-0.409632	-0.387998	-0.14537	-0.149918	0.143015	-0.00571027	0.0258998	-0.0606328	0.171737	0.269315	-0.199915	-0.160792	-0.190699	-0.290947	0.373267	-0.0459702	0.927688	3.11505	0.0653746	-0.184098	-0.179773	-0.159697	2.94054	-0.214403	-0.168788
VPREB3	-0.351052	-0.293056	-0.32478	-0.343484	-0.383006	-0.359946	-0.35554	-0.392539	-0.305815	-0.321637	-0.310786	-0.344811	-0.226211	-0.417218	-0.420305	-0.4176	-0.465136	-0.412821	-0.404191	-0.429228	-0.426304	-0.411966	-0.376264	-0.392141	-0.409632	-0.394205	-0.347306	-0.333968	-0.346723	-0.346957	-0.330189	-0.360913	-0.379904	-0.355826	-0.380747	-0.382269	-0.392814	-0.361308	-0.394533	-0.381477	-0.411158	-0.418545	-0.449539	-0.154336	-0.149922	-0.130349	1.99993	-0.169716	-0.174964
CD19	-0.34672	-0.293056	-0.32478	-0.344669	-0.383006	-0.359946	-0.35554	-0.397556	-0.309184	-0.319952	-0.310786	-0.344811	-0.233948	-0.417218	-0.420305	-0.4176	-0.460819	-0.412821	-0.404191	-0.429228	-0.411656	-0.411966	-0.376264	-0.392141	-0.409632	-0.394205	-0.347306	-0.339182	-0.346906	-0.346957	-0.330189	-0.360913	-0.377042	-0.355826	-0.383765	-0.386286	-0.392814	-0.39059	-0.394533	-0.381477	-0.411158	-0.418545	-0.449539	-0.142904	-0.14838	-0.125077	0.653891	-0.150587	-0.18456
CD22	-0.349664	-0.293056	-0.32478	-0.344669	-0.383006	-0.359946	-0.35554	-0.395714	-0.310636	-0.327387	-0.310786	-0.344811	-0.233948	-0.417218	-0.420305	-0.4176	-0.465136	-0.405643	-0.39187	-0.429228	-0.442955	-0.411966	-0.355191	-0.386096	-0.409632	-0.394205	-0.347306	-0.338913	-0.346732	-0.346957	-0.330189	-0.360913	-0.379904	-0.355826	-0.383826	-0.384008	-0.392814	-0.39059	-0.394533	-0.381477	-0.411158	-0.346267	-0.449539	-0.193824	-0.186077	-0.161102	0.954696	-0.228133	-0.233495
ITGAX	-0.348477	-0.290131	-0.32478	-0.341921	-0.380564	-0.358646	-0.35554	-0.396817	-0.306753	-0.327387	-0.310786	-0.344811	-0.233948	-0.417218	-0.420305	-0.410595	-0.465136	-0.398959	-0.404191	-0.429228	-0.442955	-0.411966	-0.368487	-0.384394	-0.409632	-0.363741	-0.347306	-0.337338	-0.348083	-0.346957	-0.320678	-0.34037	-0.371276	-0.355826	-0.378197	-0.374651	-0.147639	-0.232486	-0.394533	-0.299726	0.106155	-0.0441776	-0.433781	-0.194218	-0.186237	-0.159977	-0.221707	-0.227449	-0.233495
SPIB	-0.247583	-0.223124	-0.291389	-0.32167	-0.362144	-0.319047	2.49404	-0.207544	-0.298501	-0.325837	-0.279244	-0.344811	1.43599	-0.417218	-0.415935	-0.4176	-0.448366	-0.412821	-0.404191	-0.387519	-0.364598	-0.402953	-0.360511	-0.377704	-0.409632	-0.383772	-0.347306	-0.334982	-0.340132	-0.346957	-0.320187	-0.354658	-0.376354	-0.355826	-0.375747	-0.38023	-0.376883	-0.39059	-0.394533	-0.374675	-0.391821	-0.399834	-0.424985	-0.189255	-0.182743	-0.159878	1.00918	-0.223325	-0.218143
FCRL3	-0.351052	-0.293056	-0.32478	-0.344669	-0.383006	-0.359946	-0.35554	-0.396371	-0.310636	-0.327387	-0.310786	-0.344811	-0.233948	-0.417218	-0.420305	-0.4176	-0.465136	-0.412821	-0.404191	-0.429228	-0.442955	-0.411966	-0.376264	-0.392141	-0.409632	-0.394205	-0.347306	-0.297117	-0.344421	-0.346957	-0.0940014	-0.250046	-0.379904	-0.317182	-0.133739	-0.376817	-0.29785	0.401512	-0.394533	-0.293574	-0.331453	-0.396665	-0.384984	-0.190461	-0.183668	-0.160617	0.0977764	-0.225042	-0.228055
FCRL4	-0.351052	-0.293056	-0.32478	-0.344669	-0.380988	-0.357525	-0.35554	-0.397556	-0.310636	-0.327387	-0.310786	-0.344811	-0.233948	-0.417218	-0.420305	-0.4176	-0.465136	-0.412821	-0.404191	-0.429228	-0.442955	-0.411966	-0.376264	-0.392141	-0.409632	-0.394205	-0.347306	-0.341825	-0.348083	-0.346957	-0.330189	-0.360913	-0.379904	-0.355826	-0.385326	-0.386286	-0.392814	-0.39059	-0.394533	-0.319733	-0.381858	-0.418545	-0.433536	-0.190464	-0.180993	-0.157363	-0.251104	-0.224877	-0.223762
TCL1A	-0.351052	-0.291639	-0.32478	-0.344669	-0.383006	-0.359946	-0.35554	-0.397556	-0.310636	-0.327387	-0.310786	-0.344811	-0.225168	-0.417218	-0.420305	-0.4176	-0.465136	-0.412821	-0.404191	-0.429228	-0.442955	-0.411966	-0.376264	-0.392141	-0.409632	-0.394205	-0.347306	-0.341825	-0.348083	-0.346957	-0.330189	-0.354312	-0.378326	-0.355826	-0.385326	-0.386286	-0.392814	-0.39059	-0.394533	-0.381477	-0.411158	-0.418545	-0.449539	-0.19414	-0.184341	-0.161102	-0.0386359	-0.229105	-0.229467
NEIL1	-0.18002	-0.100158	-0.260954	-0.309755	-0.354855	-0.234316	-0.241061	-0.226943	-0.0787359	-0.211553	-0.149318	-0.178839	-0.0626707	-0.336911	-0.293683	-0.300807	-0.393167	-0.324224	-0.368413	-0.316008	-0.406968	-0.338899	-0.0635767	-0.143363	-0.0629121	-0.318568	-0.288392	-0.288079	-0.306759	-0.346957	-0.291426	-0.324049	-0.367015	-0.296501	-0.349039	-0.356739	-0.352954	-0.360954	-0.394533	-0.321932	-0.335404	-0.364581	-0.449539	-0.161143	-0.141418	-0.146105	0.0818093	-0.195276	-0.138564
BCL11A	-0.135332	-0.137124	-0.269745	-0.342573	-0.377491	-0.261644	-0.291134	-0.191198	-0.240262	-0.320771	-0.265379	0.39965	-0.00376653	-0.417218	-0.420305	-0.4176	-0.458707	-0.412821	-0.404191	-0.429228	-0.442955	-0.411966	-0.376264	-0.392141	-0.325877	-0.394205	-0.347306	-0.341825	-0.345821	-0.346957	-0.330189	-0.360913	-0.379904	-0.355826	-0.385326	-0.386286	-0.392814	-0.39059	-0.394533	-0.381477	-0.398456	-0.299598	-0.449539	-0.192614	-0.182876	-0.159498	1.06404	-0.226251	-0.214168
RGS13	-0.351052	-0.288199	-0.319055	-0.344262	-0.379306	-0.359946	-0.35554	-0.394264	-0.308448	-0.324709	-0.310786	-0.344811	0.355512	-0.417218	-0.420305	-0.4176	-0.465136	-0.412821	-0.404191	-0.429228	-0.442955	-0.411966	-0.376264	-0.392141	-0.409632	-0.394205	-0.347306	-0.329747	-0.343953	-0.326776	-0.317485	-0.343227	-0.375658	-0.314065	-0.359166	-0.368273	-0.376647	-0.32969	-0.394533	-0.33176	-0.356233	-0.382573	-0.374307	-0.177275	-0.1819	-0.158499	-0.209039	-0.205972	-0.207576
PTTG1	0.297564	-0.244588	-0.305178	-0.336141	-0.3717	-0.310018	-0.352229	-0.145268	-0.248821	-0.304736	-0.310786	-0.344811	-0.200685	-0.353287	-0.401796	-0.322228	-0.182208	-0.368294	-0.404191	-0.352349	-0.367338	-0.403135	-0.298758	-0.301024	-0.340119	-0.300048	-0.254479	-0.0979995	-0.100609	-0.0162792	0.437225	0.166689	0.176932	-0.0849349	0.190538	0.193092	-0.060916	0.205048	-0.182561	0.342219	-0.155597	-0.211882	1.93833	-0.128867	-0.147037	-0.121005	-0.0660497	-0.166966	-0.178116
CKS1B	0.0806859	-0.243079	-0.222437	-0.177248	-0.341221	-0.292654	-0.171557	-0.0649036	-0.236123	-0.255701	-0.230752	-0.222251	-0.212716	-0.0144108	-0.0557862	-0.18827	-0.16327	0.00352643	0.170014	0.204526	0.00527856	-0.162784	-0.0394853	-0.0672663	0.288228	-0.136897	-0.185312	-0.207443	-0.135598	-0.150268	-0.16169	-0.0999441	-0.190293	-0.187968	-0.255934	-0.142223	-0.236823	-0.17854	-0.131517	-0.08183	-0.260053	-0.0105031	1.84585	-0.125598	-0.115361	-0.113425	0.0713504	-0.13573	-0.155175
LYZ	0.232372	-0.136641	-0.295394	-0.319205	-0.0134984	0.169467	0.269189	0.614259	0.0543405	0.0103725	3.82074	-0.232459	0.351126	-0.400309	-0.390206	-0.377679	-0.432147	-0.369579	-0.404191	-0.429228	-0.35898	-0.411966	-0.359975	-0.322941	0.000293334	-0.37116	-0.314057	-0.302368	-0.309909	-0.291408	-0.304348	-0.342012	-0.343317	-0.269425	-0.360787	-0.36644	-0.376277	-0.346404	-0.368211	-0.351233	-0.399509	-0.356885	-0.394294	-0.18168	-0.176949	-0.13454	-0.26655	-0.216196	-0.222773
C1QB	-0.345646	-0.276316	-0.322351	-0.329285	-0.36012	-0.349371	-0.35554	-0.395246	-0.300669	-0.312477	-0.310786	-0.344811	-0.202455	-0.408498	-0.410065	-0.370953	-0.455137	-0.412821	-0.404191	-0.401971	-0.442955	-0.411966	-0.310942	-0.384278	-0.259291	-0.367419	-0.314057	-0.333129	-0.335121	-0.346957	-0.311724	-0.349378	-0.375722	-0.314261	-0.379805	-0.384435	-0.367907	-0.39059	-0.394533	-0.379154	-0.411158	-0.312266	-0.446448	-0.191452	-0.184921	-0.15634	-0.299443	-0.224896	-0.226305
C1QA	-0.351052	-0.293056	-0.32478	-0.344669	-0.383006	-0.359946	-0.35554	-0.397556	-0.310636	-0.327387	-0.310786	-0.344811	-0.233948	-0.417218	-0.420305	-0.4176	-0.465136	-0.412821	-0.404191	-0.429228	-0.442955	-0.411966	-0.376264	-0.392141	-0.409632	-0.394205	-0.347306	-0.341825	-0.348083	-0.346957	-0.330189	-0.360913	-0.379904	-0.355826	-0.385326	-0.386286	-0.392814	-0.39059	-0.394533	-0.381477	-0.411158	-0.418545	-0.449539	-0.195256	-0.186503	-0.161102	-0.317964	-0.229197	-0.233495
C1QC	-0.343467	-0.285396	-0.314948	-0.339588	-0.37382	-0.359946	-0.35554	-0.397264	-0.306393	-0.298146	-0.310786	-0.344811	-0.224653	-0.409809	-0.414237	-0.4176	-0.465136	-0.412821	-0.404191	-0.429228	-0.442955	-0.389122	-0.376264	-0.392141	-0.259291	-0.394205	-0.347306	-0.338989	-0.344176	-0.346957	-0.324937	-0.360913	-0.375009	-0.348637	-0.381105	-0.378257	-0.392814	-0.39059	-0.394533	-0.378402	-0.392918	-0.418545	-0.449539	-0.194162	-0.183697	-0.158546	-0.317964	-0.227766	-0.233495
AIF1	-0.343623	-0.2699	-0.308695	-0.324262	-0.320806	-0.346087	-0.34662	-0.383698	-0.300185	-0.304733	-0.299133	-0.344811	-0.21385	-0.405083	-0.399518	-0.389543	-0.431722	-0.373756	-0.397041	-0.429228	-0.442955	-0.403112	-0.374382	-0.359729	-0.150896	-0.368581	-0.324618	0.138747	-0.18684	-0.318916	-0.306911	-0.328699	-0.330832	-0.18142	-0.244944	-0.203464	-0.347589	0.369988	-0.394533	-0.355921	-0.296724	-0.280119	-0.188847	-0.191106	-0.179348	-0.153916	-0.228407	-0.222067	-0.223906
DNASE1L3	-0.351052	-0.287214	-0.32478	-0.333767	-0.363615	-0.356271	-0.347327	-0.394913	-0.310636	-0.327387	-0.310786	-0.344811	-0.218861	-0.414269	-0.420305	-0.405848	-0.457957	-0.412821	-0.404191	-0.429228	-0.442955	-0.383875	-0.318714	-0.203771	-0.409632	-0.394205	-0.347306	-0.338157	-0.346839	-0.346957	-0.32782	-0.360913	-0.37464	-0.355826	-0.383564	-0.386286	-0.392814	-0.354662	-0.394533	-0.37603	-0.411158	-0.418545	-0.440224	-0.192064	-0.184296	-0.160882	-0.244029	-0.2255	-0.229189
MS4A6A	-0.346132	-0.284821	-0.324061	-0.34079	-0.375135	-0.357549	-0.35554	-0.394737	-0.306434	-0.321779	-0.310786	-0.291646	-0.225467	-0.411179	-0.414752	-0.410343	-0.465136	-0.412821	-0.392428	-0.429228	-0.442955	-0.37731	-0.376264	-0.392141	-0.409632	-0.394205	-0.347306	-0.327674	-0.346504	-0.346957	-0.306778	-0.348016	-0.372434	-0.342298	-0.37673	-0.382154	-0.392814	-0.249414	-0.394533	-0.381477	-0.411158	-0.418545	-0.442298	-0.193874	-0.185545	-0.161102	-0.315665	-0.226592	-0.233495
TYROBP	-0.351052	-0.275675	-0.315664	-0.329916	-0.358722	-0.34487	-0.339599	-0.389908	-0.300706	-0.294194	-0.310786	-0.344811	-0.211431	-0.400832	-0.41164	-0.4176	-0.44995	-0.382495	-0.220277	-0.429228	-0.442955	-0.411966	-0.373779	-0.387434	-0.409632	-0.2696	-0.347306	-0.315521	-0.329778	-0.346957	-0.321721	-0.357611	-0.357132	-0.319295	-0.361761	-0.349682	0.711878	-0.39059	-0.344864	1.37503	3.16426	3.30072	0.0020401	-0.18394	-0.179422	-0.142656	-0.264674	-0.205518	-0.209729
SELENOP	-0.227606	-0.0759622	1.41708	3.55989	3.3405	0.353316	0.749832	0.178897	0.130922	1.7099	-0.0304075	0.21548	0.00132002	2.45125	2.1867	1.5451	0.120583	0.753329	0.776768	2.44311	1.7672	0.60009	0.933477	0.549632	1.75444	0.446287	1.64418	-0.321651	-0.328556	-0.346957	-0.300986	-0.353986	-0.353775	-0.334437	-0.372069	-0.378687	-0.374193	-0.344579	-0.36215	-0.359169	-0.390877	-0.299637	-0.408669	-0.184222	-0.176384	-0.150716	-0.266649	-0.220588	-0.215803
SLC40A1	-0.17459	-0.108701	0.0673618	0.585351	1.11674	0.0643349	-0.0756646	-0.0443019	-0.121541	-0.0789811	-0.142174	0.0446398	-0.0722299	-0.0634007	-0.0683411	-0.181806	-0.333547	-0.301197	-0.22228	-0.0705049	-0.0250102	-0.198753	-0.186492	-0.19634	0.0564051	0.168317	-0.324722	-0.165907	-0.277097	-0.317962	-0.320409	-0.274098	-0.3688	-0.28172	-0.37913	-0.382765	-0.392814	-0.39059	-0.394533	-0.371795	-0.411158	-0.239504	-0.425198	-0.181128	-0.167246	-0.150249	-0.293981	-0.216672	-0.214588
LGMN	-0.182285	-0.160217	-0.156729	-0.0450144	-0.25962	-0.104261	-0.129195	-0.032629	-0.268704	-0.230967	-0.203536	-0.344811	-0.218485	0.166286	0.105184	0.0173642	-0.0383811	-0.121778	-0.0352496	0.117297	-0.086813	0.217542	0.368157	0.474337	0.183715	0.300653	-0.160494	-0.303542	-0.33756	-0.297738	-0.0769046	-0.0340395	-0.363681	-0.330495	-0.378911	-0.380213	-0.392814	-0.34569	-0.394533	-0.349085	-0.411158	-0.418545	-0.323011	-0.135872	-0.131702	-0.12862	-0.130043	-0.16679	-0.132063
MS4A7	-0.347543	-0.285327	-0.322859	-0.338307	-0.374104	-0.358139	-0.35554	-0.397556	-0.30844	-0.327387	-0.310786	-0.344811	-0.233948	-0.41512	-0.403417	-0.402578	-0.453447	-0.400061	-0.381316	-0.416882	-0.442955	-0.411966	-0.376264	-0.392141	-0.409632	-0.381349	-0.347306	-0.339196	-0.344156	-0.323596	-0.326445	-0.350622	-0.37345	-0.343806	-0.383485	-0.386286	-0.392814	-0.39059	-0.394533	-0.378446	-0.411158	-0.418545	-0.449539	-0.19462	-0.183991	-0.157679	-0.0649874	-0.226622	-0.229907
RNASE1	-0.0383381	-0.182835	0.0370047	0.285187	-0.0247555	-0.0906124	-0.293325	0.878088	0.908321	0.0019375	-0.189017	0.0966746	-0.177697	-0.411693	-0.401675	-0.384882	-0.402957	-0.412821	-0.404191	-0.429228	-0.442955	-0.411966	2.834	2.50206	0.85193	-0.377282	0.219158	-0.332377	-0.348083	-0.346957	-0.330189	-0.360913	-0.37777	-0.355826	-0.383418	-0.382015	-0.392814	-0.39059	-0.394533	-0.378131	-0.394524	-0.377067	-0.449539	-0.193942	-0.183844	-0.158723	-0.317964	-0.22578	-0.233495
EREG	-0.317838	-0.248123	-0.293472	-0.276158	-0.277102	-0.204149	-0.283237	-0.102534	-0.284143	-0.0434535	-0.310786	-0.344811	-0.233948	-0.417218	-0.41489	-0.4176	-0.0636826	-0.405149	-0.348006	-0.391636	-0.442955	-0.411966	-0.370738	-0.392141	-0.409632	-0.379078	-0.347306	-0.333038	-0.340995	-0.346957	-0.330189	-0.356036	-0.379904	-0.331757	-0.378272	-0.380054	-0.392814	-0.39059	-0.394533	-0.373548	-0.398456	-0.295454	-0.449539	-0.192508	-0.185706	-0.158342	-0.317964	-0.226445	-0.228826
S100A9	-0.248724	-0.256172	-0.316344	-0.344669	-0.0289255	-0.262095	-0.345616	-0.130553	-0.29476	-0.312225	-0.310786	-0.344811	-0.225941	-0.417218	-0.416361	-0.412168	-0.430884	-0.412821	-0.404191	-0.413178	-0.442955	-0.405228	-0.3301	-0.265959	-0.296665	-0.339686	-0.322624	-0.312931	-0.325939	-0.320648	-0.301631	-0.342852	-0.364168	-0.328289	-0.354076	-0.378325	-0.37018	-0.336977	-0.345853	-0.376522	-0.411158	-0.418545	-0.431738	-0.188632	-0.182079	-0.138079	-0.271746	-0.216193	-0.225466
VCAN	-0.343631	-0.286715	-0.32478	-0.344669	-0.381131	-0.35297	-0.348904	-0.396814	-0.309369	-0.327387	-0.310786	-0.344811	-0.233948	1.77287	1.62506	1.03429	0.875855	0.750575	2.1729	1.74547	0.724531	1.54243	-0.351363	-0.298827	-0.409632	-0.19898	-0.347306	-0.339419	-0.348083	-0.346957	-0.327486	-0.355316	-0.379904	-0.345862	-0.385326	-0.386286	-0.392814	-0.39059	-0.394533	-0.381477	-0.411158	-0.418545	-0.449539	-0.194702	-0.185065	-0.160781	-0.317964	-0.228499	-0.233495
S100A8	-0.337585	-0.274209	-0.322414	-0.344669	-0.337405	-0.352065	-0.340926	-0.385495	-0.296339	-0.305718	-0.310786	-0.344811	-0.226109	-0.411855	-0.420305	-0.4176	-0.412769	-0.394059	-0.404191	-0.429228	-0.442955	-0.411966	-0.324622	-0.27107	-0.307821	-0.353045	-0.301452	-0.341825	-0.33969	-0.346957	-0.308036	-0.34636	-0.367639	-0.340124	-0.365488	-0.380652	-0.392814	-0.39059	-0.394533	-0.3786	-0.411158	-0.418545	-0.441295	-0.190726	-0.184145	-0.148119	-0.287229	-0.2186	-0.227993
FCN1	-0.351052	-0.291051	-0.32478	-0.344669	-0.383006	-0.359946	-0.35554	-0.396804	-0.310636	-0.327387	-0.310786	-0.344811	-0.233948	-0.417218	-0.420305	-0.4176	-0.465136	-0.412821	-0.404191	-0.429228	-0.442955	-0.411966	-0.376264	-0.392141	-0.409632	-0.394205	-0.347306	-0.341825	-0.348083	-0.346957	-0.330189	-0.360913	-0.379904	-0.355826	-0.385326	-0.386286	-0.392814	-0.343434	-0.394533	-0.381477	-0.411158	-0.418545	-0.449539	-0.194692	-0.186246	-0.161102	-0.317964	-0.228433	-0.233495
IL1B	-0.342575	-0.279431	-0.32478	-0.340678	-0.318244	-0.352134	-0.336138	-0.343228	-0.262188	-0.133128	-0.28068	-0.344811	-0.233948	-0.413538	-0.420305	-0.4176	-0.200458	-0.412821	-0.384041	-0.429228	-0.442955	-0.396809	-0.358502	-0.341981	-0.259291	-0.368149	-0.347306	-0.31345	-0.333628	-0.346957	-0.321489	-0.348772	-0.362774	-0.325054	-0.373104	-0.37977	-0.35696	-0.39059	-0.394533	-0.371683	-0.411158	-0.418545	-0.418292	-0.190402	-0.184898	-0.160842	-0.312141	-0.217585	-0.232381
C5AR1	-0.329389	-0.270104	-0.307332	-0.343502	-0.369475	-0.318734	-0.338738	-0.36039	-0.300854	-0.327387	-0.310786	-0.263804	-0.114653	-0.396355	-0.389787	-0.403615	-0.412713	-0.412821	-0.380947	-0.422868	-0.436333	-0.401341	-0.365516	-0.340022	-0.409632	-0.379578	-0.347306	-0.341825	-0.345534	-0.346957	-0.326424	-0.360913	-0.379904	-0.355826	-0.385326	-0.386286	-0.392814	-0.346404	-0.394533	-0.378504	-0.411158	-0.418545	-0.449539	-0.194401	-0.185854	-0.160879	-0.310062	-0.227653	-0.230877
CCL3	-0.336192	-0.266863	-0.315799	-0.337437	-0.364765	-0.352102	-0.34329	-0.386081	-0.30027	-0.312086	-0.296578	-0.344811	-0.227979	-0.41199	-0.420305	-0.4176	-0.128821	-0.398834	-0.391173	-0.429228	-0.442955	-0.411966	-0.376264	-0.37501	-0.409632	-0.356101	-0.347306	-0.333162	-0.33265	-0.346957	-0.302606	-0.324883	-0.211436	-0.151828	0.0637314	-0.14847	0.695613	-0.338595	-0.127457	-0.148481	0.707991	-0.418545	0.178077	-0.116562	-0.0590873	-0.109286	-0.296978	-0.188987	0.032891
CCL3L1	-0.351052	-0.289751	-0.32478	-0.344669	-0.371527	-0.355125	-0.35554	-0.393865	-0.309871	-0.319214	-0.28495	-0.344811	-0.233948	-0.416294	-0.420305	-0.4176	-0.462268	-0.412821	-0.404191	-0.429228	-0.442955	-0.411966	-0.363855	-0.392141	-0.409632	-0.353045	-0.32573	-0.331076	-0.307173	-0.346957	-0.327243	-0.351667	-0.282753	-0.121149	0.0868862	-0.148556	-0.357228	-0.39059	-0.188707	-0.0879399	-0.0348689	-0.418545	-0.152966	-0.192515	-0.182758	-0.158568	-0.311433	-0.225789	-0.232128
INHBA	-0.351052	-0.293056	-0.323475	-0.344669	-0.383006	-0.355526	-0.35554	-0.377401	-0.305442	-0.322563	-0.298707	-0.344811	-0.233948	-0.415252	-0.393188	-0.404666	1.07434	-0.1234	-0.150619	-0.404121	-0.383269	-0.367359	-0.372981	-0.392141	-0.409632	-0.189175	-0.347306	-0.341825	-0.348083	-0.346957	-0.327784	-0.35485	-0.377587	-0.355826	-0.385326	-0.386286	-0.392814	-0.39059	-0.394533	-0.381477	-0.411158	-0.418545	-0.449539	-0.193872	-0.185661	-0.15916	-0.316031	-0.228869	-0.227787
PLAUR	0.242812	0.044641	-0.00747219	0.833567	1.08716	1.01119	0.0435742	0.925736	-0.0348663	0.731009	-0.197198	-0.26955	-0.174884	0.406687	-0.127527	0.484061	0.477761	-0.0881818	0.210583	0.141547	0.00293887	-0.187883	0.0449656	-0.112984	-0.0964459	-0.147015	-0.0373646	-0.19972	-0.0415942	-0.0211208	-0.31028	-0.323815	-0.215253	-0.206185	-0.34568	-0.288472	-0.333486	-0.39059	-0.199851	-0.360401	-0.313771	0.369296	-0.380363	-0.151389	-0.163848	-0.154153	-0.280742	-0.184354	-0.160818
IL1RN	-0.340713	-0.274988	-0.319862	-0.341659	-0.333584	-0.337142	-0.35554	-0.370932	-0.301267	-0.327387	-0.283195	-0.344811	-0.233948	-0.417218	-0.420305	-0.4176	-0.437478	-0.412821	-0.391742	-0.429228	-0.442955	-0.411966	-0.376264	-0.350859	-0.409632	-0.394205	-0.347306	-0.338855	-0.342468	-0.33248	-0.30948	-0.360913	-0.371412	-0.347117	-0.385326	-0.386286	-0.36577	-0.39059	-0.394533	-0.375949	-0.411158	-0.418545	-0.437441	-0.193627	-0.185411	-0.160747	-0.311091	-0.225062	-0.232483
MMP12	-0.344334	-0.290623	-0.324277	-0.344669	-0.379336	-0.357203	-0.35554	-0.395111	-0.308907	-0.316023	-0.310786	-0.344811	-0.233948	-0.417218	-0.420305	-0.4176	-0.456751	-0.412821	-0.404191	-0.429228	-0.442955	-0.411966	-0.376264	-0.392141	-0.409632	-0.394205	-0.347306	-0.338262	-0.344461	-0.346957	-0.321192	-0.348196	-0.37389	-0.355826	-0.382993	-0.386286	-0.392814	-0.39059	-0.394533	-0.3786	-0.411158	-0.418545	-0.449539	-0.194786	-0.186233	-0.15653	-0.314064	-0.228255	-0.233495
CXCL5	-0.346999	-0.293056	-0.32478	-0.344669	-0.36658	-0.35166	-0.35554	-0.374298	-0.310636	-0.327387	-0.310786	-0.344811	-0.233948	-0.415528	-0.40802	-0.410434	0.813948	-0.412821	-0.404191	-0.416313	-0.434775	-0.411966	-0.376264	-0.392141	-0.409632	-0.383864	-0.347306	-0.341825	-0.348083	-0.346957	-0.330189	-0.357695	-0.379904	-0.355826	-0.385326	-0.386286	-0.392814	-0.39059	-0.394533	-0.381477	-0.411158	-0.418545	-0.449539	-0.195256	-0.186503	-0.161102	-0.317964	-0.228634	-0.233495
CXCL3	0.706639	0.289422	-0.278355	-0.337907	-0.088757	0.199834	-0.352219	0.654068	-0.0488274	-0.160454	-0.183429	-0.285236	-0.201951	-0.148625	-0.315901	-0.044056	1.14589	-0.325934	-0.281406	-0.19929	0.205969	-0.393075	-0.312079	-0.230888	-0.186965	-0.255622	-0.347306	-0.331114	-0.34188	-0.346957	-0.327415	-0.348766	-0.3567	-0.355826	-0.379692	-0.383289	-0.392814	-0.245667	-0.394533	-0.381477	-0.350792	-0.388403	-0.431069	-0.192787	-0.185066	-0.152048	-0.316359	-0.224478	-0.216289
SPP1	-0.346264	-0.293056	-0.32478	-0.34408	-0.383006	-0.35647	-0.35554	-0.397556	-0.310115	-0.323325	-0.310786	-0.344811	-0.233948	-0.417218	-0.420305	-0.4176	-0.401905	-0.412821	-0.397775	-0.429228	-0.442955	-0.403135	-0.090244	0.918437	0.077044	-0.394205	2.22075	-0.341825	-0.346295	-0.322791	-0.324775	-0.360913	-0.379904	-0.348407	-0.382204	-0.386286	-0.392814	-0.39059	-0.394533	-0.381477	-0.394395	-0.418545	-0.449539	-0.194	-0.185484	-0.159708	-0.316791	-0.227762	-0.233495
MMP9	-0.351052	-0.293056	-0.322105	-0.344287	-0.383006	-0.355668	-0.35554	-0.395664	-0.309906	-0.325218	-0.310786	-0.344811	-0.233948	-0.417218	-0.414727	-0.4176	0.472433	-0.412821	-0.404191	-0.429228	-0.417159	-0.411966	-0.376264	-0.186342	-0.409632	-0.355331	-0.347306	-0.331601	-0.333964	-0.324663	-0.317223	-0.341192	-0.351377	-0.347533	-0.376849	-0.373665	-0.360639	-0.39059	-0.394533	-0.370467	-0.346527	-0.205933	-0.440224	-0.194227	-0.186352	-0.159759	-0.313959	-0.227906	-0.233495
PPBP	-0.351052	-0.293056	-0.32478	-0.344669	-0.378965	-0.359946	-0.35554	-0.397556	-0.310636	-0.327387	-0.310786	-0.344811	-0.233948	-0.41427	-0.420305	-0.4176	-0.465136	-0.405557	-0.404191	-0.429228	-0.442955	-0.411966	-0.357808	-0.375134	-0.409632	-0.394205	-0.347306	-0.341825	-0.348083	-0.346957	-0.330189	-0.360913	-0.379904	-0.355826	-0.385326	-0.386286	-0.392814	-0.39059	-0.394533	-0.381477	-0.411158	-0.418545	-0.449539	-0.195256	-0.186503	-0.161102	-0.317964	-0.229197	-0.233495
CPVL	-0.350175	-0.293056	-0.320908	-0.343095	-0.378847	-0.356663	-0.35554	-0.391377	-0.310636	-0.317681	-0.310786	-0.344811	-0.233948	-0.322544	-0.327224	-0.391465	-0.431704	-0.339951	-0.404191	-0.243272	-0.391168	-0.411966	-0.376264	-0.190171	-0.409632	-0.394205	-0.347306	-0.341825	-0.346669	-0.33248	-0.327343	-0.360913	-0.376056	-0.347897	-0.383672	-0.384564	-0.392814	-0.39059	-0.394533	-0.381477	-0.411158	-0.418545	-0.449539	-0.191053	-0.178657	-0.159142	-0.31625	-0.22349	-0.231494
AC020656.1	-0.320505	-0.275464	-0.316092	-0.342387	-0.349654	-0.343895	-0.302815	-0.233798	-0.288826	-0.299552	-0.0663121	-0.344811	-0.213567	-0.413116	-0.412276	-0.411239	-0.452429	-0.379733	-0.404191	-0.429228	-0.442955	-0.397617	-0.370717	-0.360233	-0.216289	-0.386932	-0.347306	-0.326639	-0.331674	-0.309341	-0.31553	-0.339024	-0.365396	-0.338917	-0.37064	-0.372882	-0.392814	-0.39059	-0.365692	-0.370521	-0.394559	-0.418545	-0.430708	-0.191718	-0.183962	-0.160542	-0.295906	-0.225484	-0.219953
IDO1	-0.331882	-0.278869	-0.32478	-0.344669	-0.22052	-0.339662	-0.35554	-0.374466	-0.305931	-0.318159	-0.280637	-0.104044	-0.233948	-0.30953	-0.312542	-0.387396	-0.148828	-0.387005	-0.380003	-0.429228	-0.298305	-0.322323	-0.0632222	-0.309803	-0.409632	-0.26862	-0.170936	-0.333176	-0.347017	-0.327942	-0.325037	-0.360913	-0.376529	-0.355826	-0.381803	-0.379031	-0.392814	-0.39059	-0.394533	-0.379387	-0.411158	-0.418545	-0.449539	-0.191212	-0.183321	-0.160641	-0.261232	-0.225256	-0.233495
CLEC10A	-0.346124	-0.290703	-0.32478	-0.344669	-0.383006	-0.359946	-0.35554	-0.396946	-0.307999	-0.327387	-0.297519	-0.344811	-0.233948	-0.417218	-0.420305	-0.41007	-0.460819	-0.40526	-0.404191	-0.429228	-0.442955	-0.411966	-0.376264	-0.383131	-0.212179	-0.394205	-0.347306	-0.341825	-0.34666	-0.346957	-0.330189	-0.35558	-0.377908	-0.355826	-0.385326	-0.386286	-0.392814	-0.39059	-0.394533	-0.381477	-0.411158	-0.418545	-0.449539	-0.194855	-0.186314	-0.157786	-0.316097	-0.228793	-0.233495
CD1C	-0.351052	-0.293056	-0.32478	-0.344669	-0.383006	-0.359946	-0.35554	-0.397556	-0.310636	-0.327387	-0.310786	-0.344811	-0.233948	-0.417218	-0.420305	-0.4176	-0.465136	-0.412821	-0.404191	-0.429228	-0.442955	-0.411966	-0.369601	-0.392141	-0.409632	-0.394205	-0.347306	-0.341825	-0.348083	-0.346957	-0.330189	-0.360913	-0.379904	-0.355826	-0.383785	-0.386286	-0.392814	-0.39059	-0.394533	-0.381477	-0.411158	-0.418545	-0.449539	-0.194536	-0.185838	-0.161102	0.119815	-0.228163	-0.233495
CCL22	-0.351052	-0.293056	-0.32478	-0.344669	-0.382612	-0.359946	-0.35554	-0.397556	-0.310636	-0.327387	-0.310786	-0.344811	-0.233948	-0.417218	-0.420305	-0.4176	-0.465136	-0.412821	-0.404191	-0.429228	-0.442955	-0.411966	-0.376264	-0.392141	-0.409632	-0.394205	-0.347306	-0.341825	-0.348083	-0.346957	-0.315471	-0.352117	-0.379904	-0.355826	-0.385326	-0.384651	-0.392814	-0.39059	-0.394533	-0.381477	-0.411158	-0.418545	-0.449539	-0.194964	-0.186503	-0.156236	-0.301256	-0.229197	-0.233495
CCL17	-0.351052	-0.293056	-0.32478	-0.344669	-0.383006	-0.359946	-0.35554	-0.397556	-0.310636	-0.327387	-0.310786	-0.344811	-0.233948	-0.417218	-0.420305	-0.4176	-0.465136	-0.407463	-0.404191	-0.429228	-0.442955	-0.411966	-0.376264	-0.392141	-0.409632	-0.394205	-0.347306	-0.341825	-0.348083	-0.346957	-0.330189	-0.360913	-0.379904	-0.355826	-0.385326	-0.386286	-0.392814	-0.39059	-0.394533	-0.381477	-0.411158	-0.418545	-0.449539	-0.195256	-0.186503	-0.161102	-0.317255	-0.229197	-0.233495
FSCN1	-0.262168	-0.201854	-0.313914	-0.344669	-0.381734	-0.31636	-0.35554	-0.370051	-0.275158	-0.305346	-0.0470366	-0.344811	-0.2098	-0.210474	-0.251876	-0.0397024	-0.142463	-0.232804	-0.0534688	-0.311031	-0.227382	-0.387479	0.376268	0.206431	0.75547	-0.328566	-0.0624058	-0.33278	-0.334955	-0.346957	-0.314976	-0.351254	-0.376612	-0.320307	-0.374322	-0.363079	-0.379868	-0.39059	-0.394533	-0.360658	-0.411158	-0.382058	-0.442549	-0.193491	-0.186225	-0.161102	-0.30747	-0.227489	-0.217137
LAMP3	-0.343087	-0.282608	-0.32478	-0.341274	-0.380301	-0.355478	-0.35554	-0.395769	-0.307554	-0.323099	-0.310786	-0.344811	-0.233948	-0.417218	-0.420305	-0.4176	-0.445055	-0.412821	-0.404191	-0.429228	-0.442955	-0.411966	-0.264654	0.22071	-0.15975	-0.394205	-0.347306	-0.33352	-0.343728	-0.346957	-0.299033	-0.350048	-0.372567	-0.345848	-0.370545	-0.382482	-0.392814	-0.39059	-0.394533	-0.379071	-0.411158	-0.418545	-0.446101	-0.188494	-0.17934	-0.159054	-0.316048	-0.218943	-0.229301
CSF2RA	-0.347368	-0.291584	-0.323382	-0.341543	-0.380048	-0.358983	-0.351251	-0.390005	-0.310636	-0.325451	-0.282288	-0.344811	-0.224773	-0.412477	-0.416515	-0.4176	-0.451037	-0.391244	-0.404191	-0.429228	-0.442955	-0.411966	-0.34229	-0.337853	-0.409632	-0.394205	-0.347306	-0.339336	-0.341023	-0.346957	-0.32763	-0.360913	-0.373072	-0.355826	-0.380054	-0.382472	-0.392814	-0.39059	-0.394533	-0.379647	-0.392797	-0.418545	-0.440788	-0.194518	-0.184717	-0.160781	-0.312863	-0.22803	-0.232212
TVP23A	-0.351052	-0.293056	-0.32478	-0.344669	-0.383006	-0.356105	-0.35554	-0.397337	-0.310636	-0.327387	-0.310786	-0.344811	-0.233948	-0.409569	-0.420305	-0.400904	-0.456542	-0.409298	-0.404191	-0.397445	-0.419834	-0.411966	-0.373779	-0.392141	-0.409632	-0.394205	-0.301512	-0.341825	-0.346623	-0.346957	-0.330189	-0.360913	-0.379904	-0.355826	-0.383679	-0.386286	-0.392814	-0.39059	-0.394533	-0.374993	-0.411158	-0.418545	-0.449539	-0.195032	-0.186176	-0.161102	-0.306868	-0.229101	-0.233495
CXCL8	-0.226232	-0.252171	-0.313872	-0.339427	-0.284827	-0.273997	-0.350604	0.0448784	-0.24954	-0.250098	-0.160636	-0.344811	-0.186392	-0.172138	-0.357605	-0.120026	1.70004	-0.164051	-0.0796394	-0.369692	-0.434976	-0.355225	-0.269621	-0.123399	-0.349293	-0.0137168	-0.347306	-0.316504	-0.338254	-0.299786	-0.298435	-0.346676	-0.288048	-0.317168	-0.372641	-0.373816	-0.374918	-0.39059	-0.317601	-0.368008	-0.371309	0.0163035	-0.430462	-0.18744	-0.181831	-0.159711	-0.295469	-0.214549	-0.218866
G0S2	-0.25496	-0.196089	-0.29756	-0.253776	-0.354461	-0.331349	-0.281954	-0.29988	-0.218667	-0.304256	-0.260309	-0.13573	-0.229189	0.425438	0.161909	0.345231	0.943901	-0.265841	-0.325985	0.110207	0.395609	-0.26453	-0.359431	-0.307107	-0.409632	0.168251	-0.347306	-0.328083	-0.328448	-0.314077	-0.327454	-0.0397917	-0.361493	-0.342889	-0.36834	-0.383306	-0.376941	-0.39059	-0.394533	-0.378578	-0.411158	-0.340476	-0.385619	-0.11417	-0.119431	-0.142115	-0.282268	-0.162628	-0.0497115
NAMPT	0.105521	0.0670359	0.0483706	0.0562198	0.612883	0.502283	-0.123627	0.691172	-0.0765006	0.00664752	-0.182967	0.0413461	-0.168039	2.3359	0.47625	2.58521	2.01037	0.979642	1.31039	1.50563	2.20023	0.437784	1.32533	2.21676	0.704961	1.21199	0.223333	1.01484	0.665965	1.24677	2.12851	1.51057	1.11245	0.368546	0.664945	0.789993	0.209462	1.06426	1.09101	0.817457	0.520838	0.841678	1.13121	0.103911	-0.0378489	-0.095793	0.332845	0.0262283	0.233492
PLEK	-0.333781	-0.286346	-0.32478	-0.344669	-0.35087	-0.351805	-0.35554	-0.39467	-0.300699	-0.316676	-0.28167	-0.344811	-0.233948	-0.413503	-0.415132	-0.400818	-0.447606	-0.157938	-0.377667	-0.429228	-0.434775	-0.411966	-0.360487	-0.353466	-0.409632	-0.368149	-0.326169	-0.324818	-0.315765	-0.346957	-0.207695	-0.345886	-0.334369	-0.255449	0.327513	-0.280296	0.987772	0.0766585	-0.193926	-0.232128	0.213374	-0.33137	-0.0765262	-0.0806626	-0.0987376	-0.120824	0.191108	-0.149194	-0.0676728
CCL4L2	-0.343186	-0.289213	-0.317336	-0.339701	-0.361523	-0.350055	-0.35554	-0.392321	-0.303819	-0.313971	-0.310786	-0.344811	-0.228207	-0.409777	-0.405041	-0.404542	-0.442398	-0.412821	-0.373267	-0.429228	-0.442955	-0.411966	-0.370738	-0.385261	-0.373607	-0.368149	-0.347306	-0.322451	-0.295122	-0.346957	-0.323223	-0.341709	-0.132838	0.200906	1.05312	0.257015	0.690685	-0.187301	-0.013509	0.127367	0.585566	-0.418545	-0.0965427	-0.184915	-0.182538	-0.155141	-0.304584	-0.222675	-0.229903
BCL2A1	-0.340497	-0.287445	-0.318894	-0.34187	-0.3612	-0.356458	-0.35554	-0.395243	-0.3042	-0.312624	-0.310786	-0.344811	-0.233948	-0.417218	-0.420305	-0.4176	-0.118294	-0.407462	-0.404191	-0.429228	-0.414999	-0.406895	-0.376264	-0.325035	-0.409632	-0.362816	-0.347306	0.165037	0.491328	0.0580749	-0.104749	0.222709	0.0827595	0.226466	0.0762057	0.10246	0.0665582	0.183811	0.57418	0.0997242	0.68234	2.48359	-0.0159188	-0.182854	-0.175991	-0.144706	1.15862	-0.211895	-0.220189
HCAR3	-0.343531	-0.293056	-0.32478	-0.344669	-0.372602	-0.359946	-0.35554	-0.396733	-0.308995	-0.320048	-0.310786	-0.344811	-0.226121	-0.417218	-0.420305	-0.4176	-0.456124	-0.396162	-0.404191	-0.429228	-0.442955	-0.411966	-0.376264	-0.384782	-0.409632	-0.376292	-0.347306	-0.341825	-0.348083	-0.322408	-0.330189	-0.360913	-0.379904	-0.355826	-0.385326	-0.386286	-0.392814	-0.39059	-0.394533	-0.378099	-0.411158	-0.418545	-0.449539	-0.195256	-0.186503	-0.161102	-0.317964	-0.228625	-0.23171
CSF3R	-0.345989	-0.290866	-0.323913	-0.344669	-0.375833	-0.352594	-0.35554	-0.393808	-0.304511	-0.323794	-0.310786	-0.344811	-0.214484	-0.417218	-0.420305	-0.4176	-0.451363	-0.412821	-0.404191	-0.429228	-0.442955	-0.411966	-0.376264	-0.378902	-0.409632	-0.394205	-0.347306	-0.341825	-0.343403	-0.346957	-0.328018	-0.360913	-0.379904	-0.355826	-0.381118	-0.382438	-0.392814	-0.39059	-0.394533	-0.381477	-0.411158	-0.418545	-0.449539	-0.194272	-0.185471	-0.158343	-0.302162	-0.225522	-0.223479
FCGR3B	-0.347388	-0.293056	-0.322414	-0.344669	-0.380695	-0.359946	-0.35554	-0.397556	-0.310636	-0.327387	-0.310786	-0.344811	-0.233948	-0.417218	-0.420305	-0.4176	-0.465136	-0.412821	-0.404191	-0.429228	-0.442955	-0.411966	-0.376264	-0.392141	-0.409632	-0.376292	-0.347306	-0.341825	-0.346892	-0.346957	-0.330189	-0.360913	-0.379904	-0.355826	-0.383399	-0.384631	-0.334408	-0.39059	-0.394533	-0.381477	-0.390457	-0.418545	-0.443406	-0.193991	-0.186503	-0.158675	-0.317964	-0.226515	-0.230961
FFAR2	-0.342219	-0.293056	-0.32478	-0.344669	-0.353277	-0.356252	-0.35554	-0.381129	-0.302367	-0.294552	-0.310786	-0.104751	-0.233948	-0.398242	-0.420305	-0.411677	-0.457515	-0.393782	-0.344201	-0.429228	-0.442955	-0.411966	-0.376264	-0.392141	-0.409632	-0.376292	-0.347306	-0.341825	-0.348083	-0.346957	-0.330189	-0.360913	-0.376501	-0.355826	-0.383681	-0.38321	-0.392814	-0.39059	-0.394533	-0.376896	-0.396483	-0.418545	-0.449539	-0.194956	-0.186503	-0.161102	-0.315632	-0.228833	-0.233495
CLC	-0.351052	-0.290588	-0.32478	-0.341362	-0.383006	-0.359946	-0.35554	-0.396008	-0.307972	-0.323417	-0.310786	-0.344811	-0.227055	-0.417218	-0.420305	-0.4176	-0.465136	-0.412821	-0.404191	-0.429228	-0.442955	-0.411966	-0.376264	-0.392141	-0.409632	-0.394205	-0.347306	-0.338506	-0.348083	-0.346957	-0.330189	-0.360913	-0.37812	-0.355826	-0.385326	-0.386286	-0.392814	-0.39059	-0.394533	-0.381477	-0.411158	-0.418545	-0.449539	-0.194865	-0.186503	-0.16048	-0.310991	-0.22821	-0.230146
FCER1A	-0.351052	-0.293056	-0.323129	-0.344669	-0.383006	-0.359946	-0.35554	-0.397556	-0.310636	-0.320204	-0.310786	-0.344811	-0.233948	-0.417218	-0.41452	-0.4176	-0.465136	-0.390213	-0.404191	-0.429228	-0.442955	-0.411966	-0.376264	-0.392141	-0.409632	-0.394205	-0.347306	-0.341825	-0.348083	-0.346957	-0.330189	-0.360913	-0.379904	-0.355826	-0.385326	-0.386286	-0.392814	-0.39059	-0.36317	-0.381477	-0.397759	-0.418545	-0.449539	-0.195079	-0.186503	-0.161102	-0.313273	-0.228282	-0.233495
GATA2	-0.351052	-0.288999	-0.32478	-0.344139	-0.382027	-0.359946	-0.346561	-0.39703	-0.309841	-0.31564	-0.288209	-0.225377	-0.233948	-0.40864	-0.420305	-0.392803	-0.457238	-0.40343	-0.392133	-0.429228	-0.442955	-0.411966	0.172675	0.194441	-0.218501	-0.379624	-0.347306	-0.341825	-0.348083	-0.346957	-0.32715	-0.356622	-0.379904	-0.355826	-0.382935	-0.382928	-0.392814	-0.39059	-0.394533	-0.37906	-0.411158	-0.418545	-0.449539	-0.194855	-0.186273	-0.158548	-0.317964	-0.227362	-0.233495
HDC	-0.345156	-0.293056	-0.32478	-0.344669	-0.383006	-0.358963	-0.35554	-0.397556	-0.309284	-0.322882	-0.310786	-0.344811	-0.233948	-0.412566	-0.420305	-0.4176	-0.462591	-0.412821	-0.404191	-0.429228	-0.442955	-0.38135	-0.376264	-0.383066	-0.409632	-0.394205	-0.347306	-0.338743	-0.346949	-0.346957	-0.327269	-0.360913	-0.376679	-0.355826	-0.383584	-0.386286	-0.392814	-0.39059	-0.394533	-0.381477	-0.411158	-0.418545	-0.449539	-0.194836	-0.185919	-0.160641	-0.317964	-0.228521	-0.229739
IL4	-0.351052	-0.293056	-0.32478	-0.344669	-0.383006	-0.359946	-0.35554	-0.397556	-0.310636	-0.327387	-0.310786	-0.344811	-0.233948	-0.417218	-0.420305	-0.4176	-0.465136	-0.412821	-0.404191	-0.429228	-0.442955	-0.40393	-0.376264	-0.392141	-0.409632	-0.394205	-0.347306	-0.335517	-0.348083	-0.346957	-0.330189	-0.351364	-0.372288	-0.355826	-0.381953	-0.386286	-0.372265	-0.39059	-0.394533	-0.381477	-0.411158	-0.418545	-0.449539	-0.194864	-0.186197	-0.161102	-0.316789	-0.228695	-0.233495
IL13	-0.351052	-0.293056	-0.32478	-0.344669	-0.383006	-0.359946	-0.35554	-0.397556	-0.310636	-0.324709	-0.310786	-0.344811	-0.233948	-0.417218	-0.415132	-0.4176	-0.465136	-0.412821	-0.404191	-0.429228	-0.442955	-0.411966	-0.37274	-0.392141	-0.409632	-0.394205	-0.347306	-0.336531	-0.345519	-0.32777	-0.330189	-0.356872	-0.375132	-0.344821	-0.385326	-0.386286	-0.392814	-0.39059	-0.394533	-0.381477	-0.411158	-0.418545	-0.449539	-0.195256	-0.186503	-0.161102	-0.317964	-0.229056	-0.233495
MS4A3	-0.351052	-0.293056	-0.32478	-0.343323	-0.383006	-0.359946	-0.35554	-0.397556	-0.310636	-0.327387	-0.310786	-0.344811	-0.233948	-0.417218	-0.420305	-0.4176	-0.465136	-0.412821	-0.404191	-0.429228	-0.442955	-0.411966	-0.376264	-0.392141	-0.409632	-0.394205	-0.347306	-0.341825	-0.348083	-0.346957	-0.330189	-0.360913	-0.379904	-0.355826	-0.385326	-0.386286	-0.392814	-0.39059	-0.394533	-0.381477	-0.411158	-0.418545	-0.449539	-0.195256	-0.186503	-0.161102	-0.317964	-0.229197	-0.233495
ADGRG3	-0.351052	-0.293056	-0.32478	-0.344669	-0.383006	-0.359946	-0.35554	-0.397556	-0.308995	-0.327387	-0.310786	-0.344811	-0.233948	-0.417218	-0.420305	-0.4176	-0.465136	-0.412821	-0.404191	-0.429228	-0.442955	-0.411966	-0.376264	-0.392141	0.12779	-0.394205	-0.347306	-0.341825	-0.348083	-0.346957	-0.330189	-0.360913	-0.379904	-0.355826	-0.385326	-0.384415	-0.392814	-0.39059	-0.394533	-0.220806	0.148189	-0.271416	-0.412957	-0.195042	-0.186503	-0.161102	-0.317964	-0.229197	-0.233495
TPSB2	-0.351052	-0.267829	-0.322122	-0.340623	-0.378729	-0.351858	-0.34432	-0.393536	-0.306153	-0.304299	-0.310786	-0.344811	-0.217523	-0.410755	-0.417975	-0.407699	-0.458562	-0.390213	-0.391312	-0.429228	-0.442955	-0.35532	-0.376264	-0.392141	-0.409632	-0.360174	-0.347306	-0.339382	-0.347138	-0.329295	-0.32738	-0.360913	-0.377695	-0.348656	-0.3815	-0.379626	-0.392814	-0.39059	-0.394533	-0.369549	-0.411158	-0.418545	-0.449539	-0.193249	-0.184761	-0.159661	-0.316741	-0.226149	-0.222885
TPSAB1	-0.351052	-0.283762	-0.319821	-0.340103	-0.381807	-0.359946	-0.344184	-0.394483	-0.309369	-0.305089	-0.310786	-0.344811	-0.22696	-0.403434	-0.414752	-0.388324	-0.465136	-0.364628	-0.404191	-0.429228	-0.442955	-0.384684	-0.376264	-0.386029	-0.36245	-0.394205	-0.347306	-0.323432	-0.344459	-0.346957	-0.323753	-0.360913	-0.375536	-0.355826	-0.382403	-0.383468	-0.37126	-0.339427	-0.394533	-0.381477	-0.411158	-0.359858	-0.449539	-0.19316	-0.184275	-0.161102	-0.311364	-0.228049	-0.214447
CPA3	-0.351052	-0.290207	-0.323989	-0.343066	-0.381662	-0.359946	-0.349714	-0.397556	-0.310636	-0.308445	-0.310786	-0.344811	-0.233948	-0.405017	-0.420305	-0.4176	-0.465136	-0.381306	-0.404191	-0.429228	-0.442955	-0.396113	-0.351748	-0.392141	-0.409632	-0.394205	-0.347306	-0.334233	-0.341743	-0.346957	-0.32566	-0.360913	-0.379904	-0.342974	-0.382911	-0.382794	-0.392814	-0.39059	-0.394533	-0.381477	-0.396389	-0.359858	-0.449539	-0.194778	-0.186371	-0.160418	-0.313033	-0.227866	-0.232337
CTSG	-0.351052	-0.290444	-0.32478	-0.344669	-0.383006	-0.359946	-0.35554	-0.396737	-0.310636	-0.316808	-0.310786	-0.344811	-0.233948	-0.407209	-0.420305	-0.384366	-0.465136	-0.402161	-0.397041	-0.429228	-0.442955	-0.3944	-0.376264	-0.363395	-0.409632	-0.394205	-0.347306	-0.341825	-0.346388	-0.346957	-0.330189	-0.360913	-0.379904	-0.355826	-0.385326	-0.382825	-0.376548	-0.39059	-0.394533	-0.381477	-0.411158	-0.418545	-0.449539	-0.195054	-0.186503	-0.161102	-0.316597	-0.227031	-0.233495
MS4A2	-0.34672	-0.293056	-0.321136	-0.343608	-0.380647	-0.357278	-0.35554	-0.397119	-0.308132	-0.316248	-0.310786	-0.344811	-0.233948	-0.411438	-0.420305	-0.411736	-0.465136	-0.412821	-0.404191	-0.429228	-0.442955	-0.406895	-0.356394	-0.392141	-0.409632	-0.394205	-0.347306	-0.341825	-0.345778	-0.346957	-0.330189	-0.360913	-0.377919	-0.355826	-0.385326	-0.382208	-0.392814	-0.39059	-0.394533	-0.381477	-0.411158	-0.388403	-0.449539	-0.194615	-0.185799	-0.161102	-0.312808	-0.228244	-0.230921
HPGDS	-0.349801	-0.293056	-0.32478	-0.344669	-0.378059	-0.359946	-0.35554	-0.394604	-0.310636	-0.313684	-0.310786	-0.344811	1.74022	-0.409293	-0.420305	-0.4176	-0.465136	-0.412821	-0.404191	-0.429228	-0.442955	-0.403256	-0.376264	-0.392141	-0.409632	-0.394205	-0.347306	-0.336097	-0.346251	-0.331713	-0.322316	-0.339991	-0.366325	-0.346295	-0.385326	-0.384021	-0.392814	-0.39059	-0.394533	-0.381477	-0.411158	-0.418545	-0.449539	-0.194671	-0.186503	-0.16054	-0.315464	-0.228778	-0.233495
LTC4S	-0.346454	-0.293056	-0.32478	-0.343294	-0.383006	-0.359292	-0.35554	-0.391707	-0.30826	-0.322882	-0.310786	-0.344811	-0.211949	-0.417218	-0.413639	-0.4176	-0.459097	-0.412821	-0.404191	-0.429228	-0.434976	-0.394455	-0.331636	-0.304952	-0.283339	-0.394205	-0.347306	-0.328654	-0.330252	-0.328912	-0.325931	-0.360913	-0.374734	-0.343059	-0.383652	-0.372313	-0.37483	-0.39059	-0.394533	-0.377175	-0.411158	-0.300687	-0.442976	-0.181559	-0.168926	-0.140628	-0.308954	-0.150586	-0.210756
PKD2L1	-0.351052	-0.293056	-0.32176	-0.344669	-0.383006	-0.359946	-0.35554	-0.397556	-0.310636	-0.327387	-0.310786	-0.344811	-0.233948	-0.417218	-0.420305	-0.4176	-0.465136	-0.412821	-0.404191	-0.429228	-0.442955	-0.411966	-0.376264	-0.392141	-0.409632	-0.394205	-0.347306	-0.341825	-0.346659	-0.346957	-0.330189	-0.360913	-0.379904	-0.355826	-0.385326	-0.386286	-0.392814	-0.39059	-0.394533	-0.381477	-0.411158	-0.418545	-0.449539	-0.195171	-0.186503	-0.161102	-0.317964	-0.229197	-0.233495
[truncated: 20 more columns]

## Sheet: Fig 1 b barplot
Annotation	HC	CDa	UCa
Cycling TA	0.367074	0.567699	0.0652271
PLCG2 colonocytes	0.535377	0.404609	0.0600133
Colonocyte 1	0.785863	0.210419	0.00371784
Colonocyte 2	0.942927	0.0552491	0.00182352
Inflammatory colonocyte	0.245906	0.426646	0.327449
Laminin colonocytes	0.33246	0.572751	0.0947883
BEST4 OTOP2	0.801972	0.166189	0.0318393
Secretory progenitor	0.480154	0.364882	0.154964
Goblet	0.629835	0.32759	0.0425744
Mature goblet	0.650507	0.269096	0.0803973
Paneth-like	0	0.929894	0.0701063
Enteroendocrine	0.826132	0.0724747	0.101393
Tuft cells	0.6545	0.286063	0.0594367
S1	0.806969	0.166698	0.0263329
S1.2	0.569806	0.152549	0.277644
IER fibroblasts	0.646098	0.11432	0.239582
Inflammatory fibroblasts	0.0137627	0.467621	0.518616
S2a	0.30448	0.197442	0.498078
S2b	0.479749	0.158784	0.361467
S3	0.620753	0.158555	0.220692
FRCs	0.475494	0.195546	0.32896
Myofibroblasts	0.205807	0.386285	0.407909
Endothelium	0.323575	0.311239	0.365186
Activated endothelium	0.091737	0.2922	0.616063
Lymphatic endothelium	0.121608	0.345754	0.532638
Pericytes	0.0758385	0.400589	0.523572
Glia	0.689477	0.237545	0.0729787
CD4 naïve	0.212888	0.431634	0.355479
CD4 ANXA1	0.352867	0.37374	0.273393
S1PR1 T cells	0.177376	0.522585	0.300039
Tregs	0.129728	0.409349	0.460923
ThF	0.156037	0.312749	0.531214
T cells CCL20	0.168116	0.450549	0.381335
DN TNF	0.401907	0.303126	0.294967
CD8 CTL	0.248352	0.331282	0.420367
CD8 CTL TRM	0.499252	0.282407	0.218341
CD8 FGFBP2	0.182854	0.271094	0.546052
DN EOMES	0.166452	0.39222	0.441328
MAIT	0.255505	0.396534	0.347961
gd IEL	0.587253	0.299678	0.113069
NK	0.309738	0.334651	0.355611
ILC3	0.251069	0.368487	0.380444
Cycling T cells	0.189913	0.334278	0.475809
PC IgA	0.270479	0.24625	0.483271
PC IgA heat shock	0.374598	0.173271	0.452131
PC IgA IgM	0.25006	0.330316	0.419624
B cell	0.21173	0.485717	0.302553
PC IgG	0.109835	0.273395	0.61677
PC immediate early response	0.375126	0.199505	0.425369
Naïve B cell	0.265795	0.408702	0.325503
Memory B cell	0.0621543	0.171752	0.766094
GC B cell	0.024921	0.0273633	0.947716
Cycling cells	0.0448376	0.230277	0.724885
M0	0.227489	0.654776	0.117735
M2.2	0.384461	0.409827	0.205713
M2	0.716178	0.197697	0.0861251
Macrophage NRG1	0.0565177	0.329494	0.613989
Inflammatory monocytes	0.0187744	0.138917	0.842308
M1 ACOD1	0	0.422124	0.577876
M1 CXCL5	0	0.956916	0.0430844
DCs CD1c	0.0812843	0.394094	0.524621
DCs CCL22	0	0.649716	0.350284
Neutrophil 1	0	0.790373	0.209627
Neutrophil 2	0	0.973004	0.0269963
Neutrophil 3	0	0.861594	0.138406
Eosinophils	0.0836099	0.354947	0.561443
Mast 1	0.459642	0.355645	0.184714
Mast 2	0.349803	0.179846	0.470351
Cycling myeloid	0.169561	0.729654	0.100785

## Sheet: Fig 1 b UMAP
UMAP_1	UMAP_2	Annotation	Sample sex	Sample age	sample_name	cell
3.42585	9.43034	CD4 naïve	male	61	HC 1	HC_1_AAACCTGCAAGTCTGT-1
-0.0358174	3.80822	gd IEL	male	61	HC 1	HC_1_AAACCTGGTTATGCGT-1
2.31637	4.24077	CD8 CTL TRM	male	61	HC 1	HC_1_AAACCTGTCGGCATCG-1
5.76324	6.10297	CD4 ANXA1	male	61	HC 1	HC_1_AAACGGGGTCTAGCCG-1
3.24179	6.38493	DN EOMES	male	61	HC 1	HC_1_AAACGGGGTGATAAAC-1
3.89096	6.0508	CD4 ANXA1	male	61	HC 1	HC_1_AAAGATGAGAGTCGGT-1
0.560961	3.5829	gd IEL	male	61	HC 1	HC_1_AAAGATGCAGGATCGA-1
2.56821	5.29874	CD8 CTL TRM	male	61	HC 1	HC_1_AAAGATGGTGCAGTAG-1
3.76418	6.35424	T cells CCL20	male	61	HC 1	HC_1_AAAGATGGTGCCTTGG-1
0.440019	3.62408	CD8 FGFBP2	male	61	HC 1	HC_1_AAAGATGTCCGAAGAG-1
2.17517	6.01024	Ribhi T cells 1	male	61	HC 1	HC_1_AAAGCAAGTTCAGCGC-1
0.907854	4.18425	CD8 CTL	male	61	HC 1	HC_1_AAAGTAGAGCAGCGTA-1
4.59576	7.45925	CD4 ANXA1	male	61	HC 1	HC_1_AAAGTAGCAGTAAGCG-1
5.95269	7.24584	CD4 naïve	male	61	HC 1	HC_1_AAATGCCCATTGTGCA-1
4.31652	7.6141	CD4 naïve	male	61	HC 1	HC_1_AAATGCCGTGCTAGCC-1
4.84863	6.63314	CD4 ANXA1	male	61	HC 1	HC_1_AAATGCCTCCTAGAAC-1
1.77789	3.85679	CD8 CTL TRM	male	61	HC 1	HC_1_AACACGTCAAGAAGAG-1
1.78829	5.71884	CD8 CTL	male	61	HC 1	HC_1_AACACGTCAGAAGCAC-1
1.27136	3.57677	CD8 CTL	male	61	HC 1	HC_1_AACCATGCAATAGCAA-1
0.566621	4.7405	CD8 FGFBP2	male	61	HC 1	HC_1_AACCATGGTCTGCGGT-1
1.14148	5.63194	CD8 CTL	male	61	HC 1	HC_1_AACGTTGAGGGTTTCT-1
5.47843	5.68384	T cells CCL20	male	61	HC 1	HC_1_AACTCTTCATTGGCGC-1
3.18056	9.37854	CD4 naïve	male	61	HC 1	HC_1_AACTGGTAGGTGACCA-1
1.12127	4.77907	CD8 CTL TRM	male	61	HC 1	HC_1_AACTTTCAGACTGTAA-1
1.11714	4.19495	CD8 CTL	male	61	HC 1	HC_1_AACTTTCAGGCTAGAC-1
3.24164	6.16858	DN TNF	male	61	HC 1	HC_1_AACTTTCGTGAGGGAG-1
4.25371	8.4513	CD4 naïve	male	61	HC 1	HC_1_AAGACCTAGACCCACC-1
5.34628	6.90465	CD4 ANXA1	male	61	HC 1	HC_1_AAGACCTGTCAGCTAT-1
2.95979	6.70709	Ribhi T cells 2	male	61	HC 1	HC_1_AAGACCTTCCGTTGTC-1
3.96209	8.74359	CD4 ANXA1	male	61	HC 1	HC_1_AAGCCGCGTCAACTGT-1
5.1915	8.17582	ThF	male	61	HC 1	HC_1_AAGCCGCGTTAGATGA-1
-0.113578	3.12129	gd IEL	male	61	HC 1	HC_1_AAGGAGCAGTCTCAAC-1
2.29248	4.10282	CD8 CTL TRM	male	61	HC 1	HC_1_AAGGAGCGTCTCATCC-1
3.80346	7.09999	CD4 ANXA1	male	61	HC 1	HC_1_AAGGCAGCAGTAGAGC-1
-0.239064	3.94735	gd IEL	male	61	HC 1	HC_1_AAGGTTCGTTGTACAC-1
4.38954	6.00218	Cycling T cells	male	61	HC 1	HC_1_AAGTCTGAGATAGGAG-1
5.26036	5.55228	T cells CCL20	male	61	HC 1	HC_1_AAGTCTGCAACGCACC-1
2.18721	4.36813	CD8 CTL TRM	male	61	HC 1	HC_1_AATCCAGTCGCGTTTC-1
4.41378	8.81232	CD4 naïve	male	61	HC 1	HC_1_AATCGGTAGCGCCTCA-1
3.8549	8.98003	CD4 naïve	male	61	HC 1	HC_1_AATCGGTTCTGTCTCG-1
4.05874	8.23476	CD4 naïve	male	61	HC 1	HC_1_ACACCAAGTTGTCTTT-1
0.354036	3.9816	CD8 CTL TRM	male	61	HC 1	HC_1_ACACCCTCAGGGTATG-1
3.68321	9.20981	Ribhi T cells 2	male	61	HC 1	HC_1_ACACCGGAGGGAAACA-1
5.15319	5.71893	T cells CCL20	male	61	HC 1	HC_1_ACACCGGCATATACCG-1
3.67686	6.44423	CD4 ANXA1	male	61	HC 1	HC_1_ACACTGACATCTACGA-1
1.86131	3.69996	CD8 CTL	male	61	HC 1	HC_1_ACAGCCGTCACGACTA-1
3.92679	5.64689	CD4 ANXA1	male	61	HC 1	HC_1_ACAGCCGTCGTACGGC-1
5.68007	6.17877	CD4 ANXA1	male	61	HC 1	HC_1_ACAGCTACATCGATGT-1
2.75298	5.65653	CD8 CTL TRM	male	61	HC 1	HC_1_ACATCAGAGTGTACCT-1
3.84378	5.2786	CD4 ANXA1	male	61	HC 1	HC_1_ACATCAGGTCTGGTCG-1
6.03753	6.1861	T cells CCL20	male	61	HC 1	HC_1_ACCAGTAAGTGGGCTA-1
5.02748	6.04532	CD4 ANXA1	male	61	HC 1	HC_1_ACCAGTACAGCCACCA-1
1.79925	4.10285	CD8 CTL TRM	male	61	HC 1	HC_1_ACCGTAAAGTCCAGGA-1
4.10157	6.63464	CD4 ANXA1	male	61	HC 1	HC_1_ACGAGGAAGAGCTATA-1
0.724979	3.19439	CD8 CTL TRM	male	61	HC 1	HC_1_ACGATACGTAATAGCA-1
4.99263	6.0608	CD4 ANXA1	male	61	HC 1	HC_1_ACGATACTCATAACCG-1
1.94241	3.967	CD8 CTL TRM	male	61	HC 1	HC_1_ACGATGTTCAATCACG-1
1.9963	5.75838	CD8 CTL	male	61	HC 1	HC_1_ACGATGTTCCTCAATT-1
4.73699	6.62169	CD4 ANXA1	male	61	HC 1	HC_1_ACGCAGCCAATGGAGC-1
-0.651824	3.7345	gd IEL	male	61	HC 1	HC_1_ACGCCAGAGAAACCTA-1
3.02835	5.28514	CD4 ANXA1	male	61	HC 1	HC_1_ACGCCAGGTACTTGAC-1
4.13054	6.78832	CD4 naïve	male	61	HC 1	HC_1_ACGCCGAAGCATCATC-1
4.04764	6.78008	CD4 ANXA1	male	61	HC 1	HC_1_ACGCCGAAGCGCTTAT-1
-0.52264	3.58836	gd IEL	male	61	HC 1	HC_1_ACGGAGATCTTGCATT-1
2.04888	4.36844	CD8 CTL TRM	male	61	HC 1	HC_1_ACGGCCATCTTGTATC-1
5.53125	7.20151	CD4 ANXA1	male	61	HC 1	HC_1_ACGGGCTCAATGGAAT-1
4.69802	6.28669	DN EOMES	male	61	HC 1	HC_1_ACGGGCTGTCGCCATG-1
4.84068	6.48252	DN TNF	male	61	HC 1	HC_1_ACGGGTCGTATCGCAT-1
0.0828158	3.57912	CD8 CTL	male	61	HC 1	HC_1_ACGTCAAGTAGATTAG-1
2.55109	4.36319	CD8 CTL TRM	male	61	HC 1	HC_1_ACTGAACAGCAGGCTA-1
1.78758	4.58254	CD8 CTL TRM	male	61	HC 1	HC_1_ACTGAACCAAAGGAAG-1
0.312255	3.60866	NK	male	61	HC 1	HC_1_ACTGAGTAGAGTCTGG-1
3.56437	5.80645	CD4 ANXA1	male	61	HC 1	HC_1_ACTGATGAGGTCGGAT-1
6.06209	6.41145	CD4 ANXA1	male	61	HC 1	HC_1_ACTGATGGTAAACCTC-1
3.24454	9.49766	CD4 naïve	male	61	HC 1	HC_1_ACTGATGTCGTTTATC-1
2.90351	4.58706	CD8 CTL	male	61	HC 1	HC_1_ACTGCTCAGAAACCTA-1
6.47134	7.79241	Tregs	male	61	HC 1	HC_1_ACTGTCCCAGTCGTGC-1
3.6994	7.38039	Ribhi T cells 2	male	61	HC 1	HC_1_ACTTACTAGTTCGCGC-1
1.10115	5.04759	CD8 CTL	male	61	HC 1	HC_1_ACTTACTCAATGCCAT-1
4.46475	5.70772	T cells CCL20	male	61	HC 1	HC_1_ACTTACTTCCGCGTTT-1
2.01353	5.50302	CD8 CTL	male	61	HC 1	HC_1_ACTTGTTAGTGAACGC-1
4.89347	9.38928	ThF	male	61	HC 1	HC_1_AGACGTTGTAAATGTG-1
4.89626	6.47132	CD4 ANXA1	male	61	HC 1	HC_1_AGAGCGACACAAGTAA-1
-0.0624954	3.22199	NK	male	61	HC 1	HC_1_AGAGCTTAGTGTTGAA-1
5.91258	6.89193	CD4 ANXA1	male	61	HC 1	HC_1_AGAGTGGAGACCGGAT-1
5.40174	6.29096	CD4 ANXA1	male	61	HC 1	HC_1_AGAGTGGCACATCCGG-1
-0.459983	3.33354	gd IEL	male	61	HC 1	HC_1_AGATCTGAGAGTACAT-1
4.58988	8.95779	CD4 naïve	male	61	HC 1	HC_1_AGATTGCCATCCAACA-1
5.33995	5.97222	DN TNF	male	61	HC 1	HC_1_AGATTGCGTCTCCATC-1
5.08459	5.64345	DN TNF	male	61	HC 1	HC_1_AGCAGCCAGTCAATAG-1
0.648135	3.81335	CD8 CTL TRM	male	61	HC 1	HC_1_AGCATACGTTCCACAA-1
5.64907	6.0504	CD4 ANXA1	male	61	HC 1	HC_1_AGCGGTCCAGTTCATG-1
2.98226	4.62583	CD8 CTL TRM	male	61	HC 1	HC_1_AGCGGTCGTAAATGTG-1
2.5269	4.01914	ILC3	male	61	HC 1	HC_1_AGCGGTCTCATAACCG-1
0.605096	4.19476	CD8 CTL TRM	male	61	HC 1	HC_1_AGCGTATCACTTAAGC-1
2.60096	5.42495	CD8 CTL	male	61	HC 1	HC_1_AGCTTGACATTTCACT-1
3.20517	4.42744	DN TNF	male	61	HC 1	HC_1_AGCTTGATCCCTAATT-1
4.41027	7.82576	CD4 naïve	male	61	HC 1	HC_1_AGCTTGATCGTGTAGT-1
4.42478	8.05408	MT T cells	male	61	HC 1	HC_1_AGCTTGATCTCAAGTG-1
5.3449	6.91007	CD4 ANXA1	male	61	HC 1	HC_1_AGGGAGTAGTGCGTGA-1
0.242874	3.28573	CD8 CTL TRM	male	61	HC 1	HC_1_AGGGAGTCATCTCGCT-1
1.66025	4.76541	CD8 CTL	male	61	HC 1	HC_1_AGGGATGTCAACACAC-1
3.19103	4.60709	MAIT	male	61	HC 1	HC_1_AGGGATGTCCCATTTA-1
4.11425	7.01087	CD4 ANXA1	male	61	HC 1	HC_1_AGGTCATAGGGCTTCC-1
0.593392	3.70902	gd IEL	male	61	HC 1	HC_1_AGGTCATAGTGATCGG-1
2.63686	5.62712	CD8 CTL	male	61	HC 1	HC_1_AGGTCCGGTTACCAGT-1
4.04219	9.06366	Tregs	male	61	HC 1	HC_1_AGGTCCGTCGCGTAGC-1
4.36953	7.30913	CD4 ANXA1	male	61	HC 1	HC_1_AGTAGTCCACGAGAGT-1
6.15348	8.64515	Tregs	male	61	HC 1	HC_1_AGTGAGGAGCCTTGAT-1
4.73433	6.93076	CD4 naïve	male	61	HC 1	HC_1_AGTGAGGCAATCCAAC-1
5.32381	7.62508	CD4 ANXA1	male	61	HC 1	HC_1_AGTGGGAGTATCGCAT-1
4.82623	7.14593	CD4 ANXA1	male	61	HC 1	HC_1_AGTGGGAGTGGTCTCG-1
4.38835	8.85306	CD4 ANXA1	male	61	HC 1	HC_1_AGTGTCATCCTGTAGA-1
5.14064	7.29089	DN TNF	male	61	HC 1	HC_1_AGTTGGTGTCTACCTC-1
5.05572	5.87379	T cells CCL20	male	61	HC 1	HC_1_ATAACGCTCTTGAGAC-1
6.10982	6.12113	CD4 ANXA1	male	61	HC 1	HC_1_ATAAGAGAGACTACAA-1
4.62409	8.44916	CD4 naïve	male	61	HC 1	HC_1_ATAAGAGGTAGCGTGA-1
0.348585	3.39833	CD8 CTL TRM	male	61	HC 1	HC_1_ATAGACCAGACCACGA-1
5.48639	7.58154	DN TNF	male	61	HC 1	HC_1_ATAGACCCAGGAATGC-1
3.6851	9.10321	MT T cells	male	61	HC 1	HC_1_ATAGACCTCTACCTGC-1
2.4965	6.23557	Ribhi T cells 1	male	61	HC 1	HC_1_ATCACGAGTTCCCTTG-1
0.50875	4.92186	CD8 CTL TRM	male	61	HC 1	HC_1_ATCACGATCGGTGTCG-1
3.91122	5.38135	CD4 naïve	male	61	HC 1	HC_1_ATCATCTAGAGGTACC-1
4.03486	6.88931	CD4 ANXA1	male	61	HC 1	HC_1_ATCATCTCATTGTGCA-1
5.15696	9.05023	ThF	male	61	HC 1	HC_1_ATCATGGAGCTTATCG-1
1.85074	4.5299	CD8 CTL	male	61	HC 1	HC_1_ATCCACCAGGCATGGT-1
5.19898	7.28495	CD4 ANXA1	male	61	HC 1	HC_1_ATCCACCGTCGAATCT-1
4.44525	8.6898	CD4 naïve	male	61	HC 1	HC_1_ATCCACCTCGTTTAGG-1
3.72947	5.25614	CD4 ANXA1	male	61	HC 1	HC_1_ATCCGAAAGATATGGT-1
4.96367	6.41448	T cells CCL20	male	61	HC 1	HC_1_ATCCGAAAGGCCATAG-1
4.02425	6.98306	CD4 ANXA1	male	61	HC 1	HC_1_ATCGAGTAGTTAGCGG-1
2.61498	4.78556	T cells CCL20	male	61	HC 1	HC_1_ATCTACTTCCTATTCA-1
4.85195	7.42804	CD4 ANXA1	male	61	HC 1	HC_1_ATCTGCCAGTCTTGCA-1
1.52208	4.12126	CD8 CTL	male	61	HC 1	HC_1_ATGTGTGAGAAGGTGA-1
4.06869	6.12736	CD4 ANXA1	male	61	HC 1	HC_1_ATGTGTGGTTGAGTTC-1
3.21878	5.59066	CD8 CTL	male	61	HC 1	HC_1_ATTACTCGTAAATACG-1
4.11373	6.88411	CD4 ANXA1	male	61	HC 1	HC_1_ATTATCCAGAGTTGGC-1
4.31696	6.58859	T cells CCL20	male	61	HC 1	HC_1_ATTATCCAGATGTGGC-1
4.95679	7.81176	ThF	male	61	HC 1	HC_1_ATTATCCAGGCGATAC-1
2.9304	8.70811	Ribhi T cells 2	male	61	HC 1	HC_1_ATTATCCCAAGGTTTC-1
1.72292	5.83406	CD8 CTL TRM	male	61	HC 1	HC_1_ATTATCCGTGTTCGAT-1
4.825	6.53445	CD4 ANXA1	male	61	HC 1	HC_1_ATTATCCTCAGAGCTT-1
-0.612183	3.56673	gd IEL	male	61	HC 1	HC_1_ATTCTACAGAATTGTG-1
0.684042	4.45377	DN TNF	male	61	HC 1	HC_1_ATTGGTGCATGTCTCC-1
2.77661	5.72947	Cycling T cells	male	61	HC 1	HC_1_CAACCAAAGATGGGTC-1
-0.0220997	3.06589	gd IEL	male	61	HC 1	HC_1_CAACCTCGTTCCATGA-1
4.53009	6.3182	CD4 ANXA1	male	61	HC 1	HC_1_CAACCTCTCCGCGTTT-1
3.13415	9.45148	Ribhi T cells 2	male	61	HC 1	HC_1_CAACTAGAGCACCGTC-1
4.53718	7.14685	CD4 ANXA1	male	61	HC 1	HC_1_CAACTAGCAATCGGTT-1
0.647647	4.9465	gd IEL	male	61	HC 1	HC_1_CAAGAAAAGGACTGGT-1
4.86181	6.21707	DN TNF	male	61	HC 1	HC_1_CAAGAAATCTTAGAGC-1
4.37891	5.14039	T cells CCL20	male	61	HC 1	HC_1_CAAGATCAGGGCATGT-1
4.32551	5.51546	CD4 ANXA1	male	61	HC 1	HC_1_CAAGATCTCTGTTGAG-1
5.26925	7.98915	CD4 naïve	male	61	HC 1	HC_1_CAAGGCCGTCGTTGTA-1
4.36095	7.59299	CD4 naïve	male	61	HC 1	HC_1_CAAGGCCGTGAAAGAG-1
5.13466	7.50366	CD4 ANXA1	male	61	HC 1	HC_1_CAAGTTGTCTGCTGTC-1
4.71124	6.34344	CD4 ANXA1	male	61	HC 1	HC_1_CACAAACCATGGATGG-1
4.66342	8.77866	CD4 naïve	male	61	HC 1	HC_1_CACACAATCAATCACG-1
3.45901	5.69373	T cells CCL20	male	61	HC 1	HC_1_CACACCTGTACCGCTG-1
-0.49732	3.34126	NK	male	61	HC 1	HC_1_CACACCTTCTAACTGG-1
2.47403	4.64037	DN TNF	male	61	HC 1	HC_1_CACAGTATCTGTCTCG-1
6.09383	6.15199	CD4 ANXA1	male	61	HC 1	HC_1_CACATAGAGAGTGAGA-1
2.77189	4.92517	CD8 CTL TRM	male	61	HC 1	HC_1_CACATAGCATGCATGT-1
-0.167492	3.29179	gd IEL	male	61	HC 1	HC_1_CACATAGGTCGTGGCT-1
4.24969	6.21033	DN TNF	male	61	HC 1	HC_1_CACATTTAGCCAGGAT-1
4.46855	8.49853	CD4 naïve	male	61	HC 1	HC_1_CACATTTGTAAAGTCA-1
4.04369	4.93159	ThF	male	61	HC 1	HC_1_CACCACTCAGGAATCG-1
4.61229	5.20868	CD4 ANXA1	male	61	HC 1	HC_1_CACCAGGTCCAGTAGT-1
5.34552	6.10178	CD4 ANXA1	male	61	HC 1	HC_1_CACCTTGCAGCCAGAA-1
4.58763	9.34275	ThF	male	61	HC 1	HC_1_CACCTTGGTATCAGTC-1
2.27396	4.64124	CD8 CTL	male	61	HC 1	HC_1_CAGAGAGAGAAGGGTA-1
0.615599	4.081	CD8 CTL TRM	male	61	HC 1	HC_1_CAGAGAGCAAAGTCAA-1
4.58491	6.9886	CD4 ANXA1	male	61	HC 1	HC_1_CAGCAGCAGTTCGCAT-1
3.47989	4.74006	T cells CCL20	male	61	HC 1	HC_1_CAGCATAAGACACGAC-1
4.78658	4.84835	ILC3	male	61	HC 1	HC_1_CAGCATACATGCAACT-1
5.14436	9.12513	Tregs	male	61	HC 1	HC_1_CAGCGACAGCGATTCT-1
0.725154	3.93878	CD8 CTL TRM	male	61	HC 1	HC_1_CAGCGACGTATCTGCA-1
2.65328	6.27979	Ribhi T cells 1	male	61	HC 1	HC_1_CAGCGACTCTCGCTTG-1
2.36255	5.41955	CD8 CTL TRM	male	61	HC 1	HC_1_CAGCTAACATGACATC-1
0.154522	3.08065	gd IEL	male	61	HC 1	HC_1_CAGCTGGAGGACAGCT-1
2.1154	5.42714	CD8 CTL TRM	male	61	HC 1	HC_1_CAGCTGGGTGAGGGTT-1
4.84368	5.73385	CD4 ANXA1	male	61	HC 1	HC_1_CAGGTGCAGGGTGTTG-1
0.0658974	4.09121	CD8 CTL	male	61	HC 1	HC_1_CAGGTGCCACGGTGTC-1
6.65932	7.99152	Tregs	male	61	HC 1	HC_1_CAGGTGCGTACGCTGC-1
4.707	4.76793	ILC3	male	61	HC 1	HC_1_CAGGTGCTCTATCCTA-1
4.11609	6.143	CD4 naïve	male	61	HC 1	HC_1_CAGTAACCAGCGAACA-1
4.27066	9.16143	Ribhi T cells 2	male	61	HC 1	HC_1_CAGTCCTTCGTTTATC-1
3.71495	9.00543	CD4 naïve	male	61	HC 1	HC_1_CATATTCCATAGGATA-1
5.67834	8.49295	CD4 naïve	male	61	HC 1	HC_1_CATCAGACAAGTAATG-1
4.81838	5.80026	T cells CCL20	male	61	HC 1	HC_1_CATCAGATCACCTCGT-1
1.67264	3.60031	gd IEL	male	61	HC 1	HC_1_CATCCACAGAATTCCC-1
5.06165	9.15381	CD4 naïve	male	61	HC 1	HC_1_CATCCACCAATAACGA-1
-0.542535	3.49302	gd IEL	male	61	HC 1	HC_1_CATCCACTCAAGAAGT-1
1.3621	5.24247	CD8 CTL TRM	male	61	HC 1	HC_1_CATCCACTCTGGGCCA-1
4.28356	5.96022	CD4 ANXA1	male	61	HC 1	HC_1_CATCGAAAGACCTTTG-1
1.79687	4.0394	CD8 CTL TRM	male	61	HC 1	HC_1_CATCGAAAGGTGCTTT-1
5.34927	7.43907	CD4 ANXA1	male	61	HC 1	HC_1_CATCGAACAAGGTTCT-1
4.54727	7.02222	CD4 ANXA1	male	61	HC 1	HC_1_CATCGGGAGACACGAC-1
5.09586	5.81007	CD4 ANXA1	male	61	HC 1	HC_1_CATCGGGTCCCTCTTT-1
0.45053	4.05827	CD8 CTL TRM	male	61	HC 1	HC_1_CATTATCTCGTGGTCG-1
4.91987	7.86618	CD4 naïve	male	61	HC 1	HC_1_CATTATCTCGTTGCCT-1
-0.456245	3.34395	gd IEL	male	61	HC 1	HC_1_CATTCGCAGGATGCGT-1
4.4897	8.16818	Ribhi T cells 2	male	61	HC 1	HC_1_CATTCGCCAAGGACTG-1
5.95224	6.60337	CD4 ANXA1	male	61	HC 1	HC_1_CATTCGCTCTACCAGA-1
5.83956	6.60153	CD4 ANXA1	male	61	HC 1	HC_1_CCAATCCCACAACGCC-1
0.909828	3.62037	CD8 FGFBP2	male	61	HC 1	HC_1_CCAATCCCATGCCTAA-1
5.66036	7.20228	ThF	male	61	HC 1	HC_1_CCAATCCTCCGCATAA-1
3.5236	7.13981	CD4 ANXA1	male	61	HC 1	HC_1_CCACCTAAGCTATGCT-1
4.68029	7.18556	CD4 ANXA1	male	61	HC 1	HC_1_CCACCTATCACCGTAA-1
5.80505	7.59422	CD4 ANXA1	male	61	HC 1	HC_1_CCACGGAAGTTCCACA-1
1.27341	4.55621	CD8 CTL TRM	male	61	HC 1	HC_1_CCAGCGAAGTCTCAAC-1
6.63284	6.10829	DN TNF	male	61	HC 1	HC_1_CCAGCGAGTATGAATG-1
0.642691	4.68334	CD8 CTL TRM	male	61	HC 1	HC_1_CCATGTCAGACAAAGG-1
3.3659	5.75688	MAIT	male	61	HC 1	HC_1_CCATGTCAGTCCTCCT-1
5.955	8.2296	Tregs	male	61	HC 1	HC_1_CCATGTCAGTGTGGCA-1
5.11553	7.75875	CD4 ANXA1	male	61	HC 1	HC_1_CCATGTCGTCGGCTCA-1
4.942	5.64258	T cells CCL20	male	61	HC 1	HC_1_CCATGTCTCACTCCTG-1
3.90741	5.36823	CD4 ANXA1	male	61	HC 1	HC_1_CCATGTCTCGTGACAT-1
3.94808	7.06976	CD4 ANXA1	male	61	HC 1	HC_1_CCATGTCTCTCTGAGA-1
2.16893	4.29722	CD8 CTL	male	61	HC 1	HC_1_CCATTCGAGTTAGCGG-1
1.8635	4.27951	CD8 CTL TRM	male	61	HC 1	HC_1_CCATTCGGTAACGACG-1
5.65478	5.88625	T cells CCL20	male	61	HC 1	HC_1_CCCAATCAGAGATGAG-1
2.20246	4.24205	MAIT	male	61	HC 1	HC_1_CCCAATCAGCCAGTAG-1
3.78778	9.12878	Ribhi T cells 2	male	61	HC 1	HC_1_CCCAATCCAGGCTGAA-1
1.7365	5.94627	CD8 CTL	male	61	HC 1	HC_1_CCCAATCTCACGAAGG-1
0.0775054	3.96206	CD8 CTL TRM	male	61	HC 1	HC_1_CCCAATCTCTGTCCGT-1
5.41762	7.06227	ThF	male	61	HC 1	HC_1_CCCTCCTAGAGTCTGG-1
1.56578	4.3155	CD8 CTL	male	61	HC 1	HC_1_CCCTCCTCACGGCCAT-1
5.89724	6.31709	CD4 ANXA1	male	61	HC 1	HC_1_CCCTCCTGTCTCACCT-1
4.53663	7.24939	Ribhi T cells 2	male	61	HC 1	HC_1_CCCTCCTTCATACGGT-1
1.9487	3.73127	CD8 CTL TRM	male	61	HC 1	HC_1_CCCTCCTTCATTCACT-1
5.3252	7.49184	CD4 ANXA1	male	61	HC 1	HC_1_CCCTCCTTCTCCGGTT-1
5.47434	7.48186	S1PR1 T cells	male	61	HC 1	HC_1_CCGGGATAGCCGATTT-1
4.2624	7.47461	CD4 ANXA1	male	61	HC 1	HC_1_CCGGGATGTTCGGGCT-1
6.1522	8.06774	S1PR1 T cells	male	61	HC 1	HC_1_CCGGTAGGTGACAAAT-1
7.13322	6.68914	Tregs	male	61	HC 1	HC_1_CCGTGGAAGGCCCGTT-1
5.43873	6.59141	CD4 ANXA1	male	61	HC 1	HC_1_CCGTGGAGTCCATGAT-1
2.5186	6.40523	CD8 CTL	male	61	HC 1	HC_1_CCGTTCACATATACGC-1
0.989633	3.96635	CD8 CTL	male	61	HC 1	HC_1_CCTACACCACACATGT-1
2.26383	4.39193	CD8 CTL	male	61	HC 1	HC_1_CCTAGCTAGTGTGGCA-1
4.05832	5.89586	T cells CCL20	male	61	HC 1	HC_1_CCTAGCTGTAGCACGA-1
4.29119	7.87955	Ribhi T cells 2	male	61	HC 1	HC_1_CCTAGCTGTCCGTGAC-1
0.647085	3.45987	CD8 FGFBP2	male	61	HC 1	HC_1_CCTAGCTGTCTTTCAT-1
3.69524	9.29388	CD4 naïve	male	61	HC 1	HC_1_CCTATTACAGTGGGAT-1
1.00163	4.74145	CD8 CTL TRM	male	61	HC 1	HC_1_CCTCAGTCACTCGACG-1
0.895213	4.27834	CD8 CTL	male	61	HC 1	HC_1_CCTCTGAAGCAGATCG-1
6.27037	7.34963	Tregs	male	61	HC 1	HC_1_CCTTACGGTTGTTTGG-1
5.79765	6.62712	CD4 ANXA1	male	61	HC 1	HC_1_CCTTCCCGTCCGACGT-1
5.46058	7.04558	CD4 ANXA1	male	61	HC 1	HC_1_CCTTCGAGTGTAATGA-1
4.52758	8.19253	Ribhi T cells 1	male	61	HC 1	HC_1_CCTTCGATCCGAAGAG-1
3.94639	9.23035	ThF	male	61	HC 1	HC_1_CCTTTCTGTTAGAACA-1
5.11435	8.50031	Tregs	male	61	HC 1	HC_1_CGAACATCACTGTGTA-1
5.88527	6.555	CD4 ANXA1	male	61	HC 1	HC_1_CGAACATGTAAACGCG-1
2.19975	5.17734	CD8 CTL	male	61	HC 1	HC_1_CGAACATGTAAATGTG-1
6.26162	6.60458	CD4 ANXA1	male	61	HC 1	HC_1_CGAATGTCATTTGCTT-1
5.80017	6.14368	CD4 ANXA1	male	61	HC 1	HC_1_CGACCTTCATGCAATC-1
5.41662	6.60976	CD4 ANXA1	male	61	HC 1	HC_1_CGACCTTGTTAGTGGG-1
0.174611	3.54458	NK	male	61	HC 1	HC_1_CGACTTCCATGACGGA-1
0.365249	3.4098	CD8 CTL TRM	male	61	HC 1	HC_1_CGAGCCAGTAGCACGA-1
4.44452	8.41841	CD4 naïve	male	61	HC 1	HC_1_CGATCGGAGTATCGAA-1
2.77134	5.92318	CD8 CTL	male	61	HC 1	HC_1_CGATTGAAGAATTCCC-1
2.31931	-0.296895	Ribhi T cells 2	male	61	HC 1	HC_1_CGATTGATCGCATGAT-1
5.28216	5.30694	CD4 ANXA1	male	61	HC 1	HC_1_CGCGGTAAGCGATGAC-1
5.44842	8.87086	CD4 naïve	male	61	HC 1	HC_1_CGCGTTTCACCGATAT-1
2.25511	4.04913	CD8 CTL	male	61	HC 1	HC_1_CGCGTTTCAGGGAGAG-1
4.4275	8.65496	CD4 naïve	male	61	HC 1	HC_1_CGCGTTTGTCATATCG-1
2.79175	4.41558	DN TNF	male	61	HC 1	HC_1_CGCTATCGTCTAGTCA-1
5.62133	7.70144	CD4 ANXA1	male	61	HC 1	HC_1_CGCTGGAAGGAGTACC-1
4.62782	7.91493	CD4 ANXA1	male	61	HC 1	HC_1_CGCTTCAAGAGGGCTT-1
0.361563	3.74989	gd IEL	male	61	HC 1	HC_1_CGCTTCAAGGTGACCA-1
4.52077	7.43072	CD4 naïve	male	61	HC 1	HC_1_CGGACGTAGCGATTCT-1
5.7922	8.73934	ThF	male	61	HC 1	HC_1_CGGACTGCACATAACC-1
5.44108	6.32295	CD4 ANXA1	male	61	HC 1	HC_1_CGGACTGGTAGCTGCC-1
1.55677	4.00159	CD8 CTL TRM	male	61	HC 1	HC_1_CGGACTGGTGAAATCA-1
4.43696	5.91055	CD4 ANXA1	male	61	HC 1	HC_1_CGGAGCTTCAAGATCC-1
3.05394	6.19345	CD8 CTL	male	61	HC 1	HC_1_CGGAGTCTCATGGTCA-1
3.14012	5.73112	Cycling T cells	male	61	HC 1	HC_1_CGGCTAGCATACGCCG-1
4.64384	7.68504	CD4 ANXA1	male	61	HC 1	HC_1_CGGCTAGCATGGAATA-1
1.58269	5.86372	CD8 CTL	male	61	HC 1	HC_1_CGGGTCATCCTAGTGA-1
0.81541	3.58457	gd IEL	male	61	HC 1	HC_1_CGGTTAACAAAGGAAG-1
5.21382	8.07546	CD4 naïve	male	61	HC 1	HC_1_CGGTTAAGTCATTAGC-1
5.47915	7.0504	CD4 ANXA1	male	61	HC 1	HC_1_CGTAGCGCACAGGTTT-1
5.60839	7.43738	CD4 ANXA1	male	61	HC 1	HC_1_CGTAGCGTCAACACGT-1
1.38708	3.51588	CD8 CTL	male	61	HC 1	HC_1_CGTAGGCGTATTCGTG-1
5.87641	7.21541	CD4 ANXA1	male	61	HC 1	HC_1_CGTCAGGGTGCAGGTA-1
3.73116	7.82547	DN TNF	male	61	HC 1	HC_1_CGTCCATCACTTACGA-1
-0.451886	3.15615	gd IEL	male	61	HC 1	HC_1_CGTGAGCTCAGTTCGA-1
5.60053	7.61056	CD4 ANXA1	male	61	HC 1	HC_1_CGTGTAAGTGCATCTA-1
4.52588	5.60942	DN TNF	male	61	HC 1	HC_1_CGTGTAATCAACGCTA-1
3.84375	8.94027	MT T cells	male	61	HC 1	HC_1_CGTGTCTGTACTTAGC-1
5.04529	7.05711	CD4 ANXA1	male	61	HC 1	HC_1_CGTTAGAGTTCCGGCA-1
4.31363	7.50471	CD4 ANXA1	male	61	HC 1	HC_1_CGTTGGGCAGATCGGA-1
3.84668	6.9284	CD4 ANXA1	male	61	HC 1	HC_1_CTAACTTTCTAACGGT-1
3.55132	8.42348	DN TNF	male	61	HC 1	HC_1_CTAAGACTCATGCATG-1
-0.410516	3.49232	gd IEL	male	61	HC 1	HC_1_CTAATGGCATGCAATC-1
5.36354	7.22099	S1PR1 T cells	male	61	HC 1	HC_1_CTACACCAGCGCTCCA-1
-0.378566	3.78863	gd IEL	male	61	HC 1	HC_1_CTACATTAGCTGAAAT-1
1.13001	4.42776	CD8 CTL TRM	male	61	HC 1	HC_1_CTACATTTCAACCATG-1
6.39259	7.23592	CD4 naïve	male	61	HC 1	HC_1_CTACGTCAGGCATGGT-1
1.38061	4.20335	CD8 CTL TRM	male	61	HC 1	HC_1_CTACGTCTCAGAAATG-1
4.31873	5.9755	CD4 ANXA1	male	61	HC 1	HC_1_CTAGCCTGTATGAATG-1
4.37301	5.94936	CD4 ANXA1	male	61	HC 1	HC_1_CTAGTGATCGCCCTTA-1
1.74345	3.87221	CD8 CTL TRM	male	61	HC 1	HC_1_CTCAGAAAGGATGGTC-1
4.17469	6.63544	MT T cells	male	61	HC 1	HC_1_CTCAGAATCAGTGTTG-1
3.09671	7.76837	Ribhi T cells 1	male	61	HC 1	HC_1_CTCATTAGTTCAGGCC-1
6.81183	7.80092	Tregs	male	61	HC 1	HC_1_CTCCTAGAGGGTCTCC-1
5.2959	7.19507	CD4 ANXA1	male	61	HC 1	HC_1_CTCCTAGTCATGGTCA-1
1.03831	3.72008	CD8 CTL TRM	male	61	HC 1	HC_1_CTCCTAGTCATGTGGT-1
0.970934	3.90424	CD8 CTL TRM	male	61	HC 1	HC_1_CTCGAAACATCGGTTA-1
5.15137	5.26065	DN TNF	male	61	HC 1	HC_1_CTCGGAGCAAGGACTG-1
6.00129	6.86915	CD4 ANXA1	male	61	HC 1	HC_1_CTCGTCACAGGCAGTA-1
4.74499	5.8699	DN TNF	male	61	HC 1	HC_1_CTCGTCAGTAACGTTC-1
0.924207	5.22564	Ribhi T cells 2	male	61	HC 1	HC_1_CTCTAATGTGTTGGGA-1
2.29975	4.52622	CD8 CTL TRM	male	61	HC 1	HC_1_CTCTGGTAGCCACTAT-1
2.90203	6.97086	CD8 CTL	male	61	HC 1	HC_1_CTCTGGTGTAAGAGGA-1
0.836733	3.58529	CD8 CTL	male	61	HC 1	HC_1_CTGAAACTCTTGTCAT-1
5.33739	9.12483	Tregs	male	61	HC 1	HC_1_CTGAAGTAGAAGGCCT-1
1.28626	4.76045	CD8 CTL	male	61	HC 1	HC_1_CTGATCCCAACACCCG-1
5.33533	6.02943	CD4 ANXA1	male	61	HC 1	HC_1_CTGCCTACAATGGATA-1
3.30463	7.70738	Ribhi T cells 1	male	61	HC 1	HC_1_CTGCTGTGTCTTCAAG-1
4.59022	7.42893	CD4 ANXA1	male	61	HC 1	HC_1_CTGCTGTTCATCGATG-1
0.226002	3.01064	gd IEL	male	61	HC 1	HC_1_CTGGTCTGTAAGAGAG-1
3.48469	4.85603	ThF	male	61	HC 1	HC_1_CTGGTCTTCACGAAGG-1
2.9041	5.52794	CD8 CTL TRM	male	61	HC 1	HC_1_CTGTTTAAGGTTCCTA-1
1.10406	4.59884	CD8 CTL TRM	male	61	HC 1	HC_1_CTTAACTCAACCGCCA-1
2.78684	4.87249	T cells CCL20	male	61	HC 1	HC_1_CTTAACTCAGACGCTC-1
4.05339	5.78723	CD4 ANXA1	male	61	HC 1	HC_1_CTTAACTTCTTGTACT-1
4.77263	6.54297	DN TNF	male	61	HC 1	HC_1_CTTACCGTCCGTTGCT-1
1.9796	5.67264	CD8 CTL	male	61	HC 1	HC_1_CTTAGGACACACGCTG-1
3.4644	6.00985	CD4 ANXA1	male	61	HC 1	HC_1_CTTAGGACACCTCGGA-1
4.10617	8.26337	CD4 naïve	male	61	HC 1	HC_1_CTTAGGAGTAAATGAC-1
1.29619	4.87852	CD8 CTL	male	61	HC 1	HC_1_CTTAGGATCCTCATTA-1
3.51598	9.13062	Ribhi T cells 1	male	61	HC 1	HC_1_CTTCTCTAGACTAGGC-1
4.43463	5.99736	CD4 ANXA1	male	61	HC 1	HC_1_CTTTGCGCACTGCCAG-1
4.99539	7.07163	CD4 ANXA1	male	61	HC 1	HC_1_GAAACTCGTGCGATAG-1
1.45803	3.68249	CD8 CTL TRM	male	61	HC 1	HC_1_GAACGGACAGTAACGG-1
5.19451	7.29282	CD4 ANXA1	male	61	HC 1	HC_1_GAAGCAGGTCCGAAGA-1
6.55006	7.75098	ThF	male	61	HC 1	HC_1_GAAGCAGGTGGTGTAG-1
4.90666	4.96915	ILC3	male	61	HC 1	HC_1_GAATAAGAGGAGCGTT-1
1.95257	3.90525	CD8 CTL TRM	male	61	HC 1	HC_1_GAATAAGTCTGGAGCC-1
4.13171	7.39066	CD4 naïve	male	61	HC 1	HC_1_GAATGAAGTGCGCTTG-1
5.66523	6.07998	CD4 ANXA1	male	61	HC 1	HC_1_GACAGAGAGCCACTAT-1
5.78769	7.05166	CD4 ANXA1	male	61	HC 1	HC_1_GACAGAGGTCGTTGTA-1
1.91852	5.52484	CD8 CTL TRM	male	61	HC 1	HC_1_GACAGAGTCACGAAGG-1
2.71975	4.56564	CD8 CTL	male	61	HC 1	HC_1_GACCAATCACTGTGTA-1
-0.183485	3.31607	gd IEL	male	61	HC 1	HC_1_GACCAATCATGCCTAA-1
1.5935	5.67569	ILC3	male	61	HC 1	HC_1_GACCAATGTCCAACTA-1
3.11189	5.54091	CD8 CTL	male	61	HC 1	HC_1_GACCTGGTCAGTGCAT-1
4.69564	6.9159	CD4 ANXA1	male	61	HC 1	HC_1_GACCTGGTCTGTTTGT-1
-0.160969	3.71151	gd IEL	male	61	HC 1	HC_1_GACGCGTAGGACCACA-1
4.79453	5.63377	DN TNF	male	61	HC 1	HC_1_GACGCGTCAAGGACAC-1
4.46235	8.9657	CD4 naïve	male	61	HC 1	HC_1_GACGGCTCATTAGCCA-1
2.76524	9.0487	Ribhi T cells 1	male	61	HC 1	HC_1_GACGGCTGTGTAAGTA-1
6.70694	7.72332	Tregs	male	61	HC 1	HC_1_GACTAACAGTTGTCGT-1
2.36581	5.67586	Ribhi T cells 2	male	61	HC 1	HC_1_GACTACACACGAAAGC-1
3.84211	6.36566	CD4 ANXA1	male	61	HC 1	HC_1_GACTGCGTCACCGGGT-1
3.95572	5.23939	T cells CCL20	male	61	HC 1	HC_1_GAGCAGAGTAAACCTC-1
1.17586	4.52437	CD8 CTL TRM	male	61	HC 1	HC_1_GAGGTGAAGCGTTGCC-1
2.70477	8.20117	Ribhi T cells 1	male	61	HC 1	HC_1_GAGGTGATCAGTTAGC-1
5.48093	6.73077	CD4 ANXA1	male	61	HC 1	HC_1_GATCAGTAGTTGTAGA-1
-0.222343	3.40167	gd IEL	male	61	HC 1	HC_1_GATCGATAGGCGTACA-1
2.9124	9.09262	MT T cells	male	61	HC 1	HC_1_GATCGCGCACAAGCCC-1
4.62927	5.69509	CD4 ANXA1	male	61	HC 1	HC_1_GATCGTAAGTCTTGCA-1
2.38237	6.6229	CD8 CTL	male	61	HC 1	HC_1_GATCGTAGTGCCTTGG-1
5.24191	6.98839	T cells CCL20	male	61	HC 1	HC_1_GATCGTATCACGCATA-1
2.74707	5.98119	CD8 CTL	male	61	HC 1	HC_1_GATGAAAAGCTTATCG-1
-0.277155	3.39654	NK	male	61	HC 1	HC_1_GATGAGGAGTTCCACA-1
4.41076	6.20095	CD4 ANXA1	male	61	HC 1	HC_1_GATGAGGCAAGTCATC-1
6.87237	7.46083	Tregs	male	61	HC 1	HC_1_GATGAGGGTTTGTTTC-1
0.694288	4.22481	CD8 CTL TRM	male	61	HC 1	HC_1_GATGCTAAGGAGCGTT-1
3.85878	4.75886	CD4 ANXA1	male	61	HC 1	HC_1_GATTCAGCACAGATTC-1
4.84688	8.02014	CD4 naïve	male	61	HC 1	HC_1_GATTCAGCACCACGTG-1
4.85424	5.6676	CD4 ANXA1	male	61	HC 1	HC_1_GCAAACTGTTATCACG-1
5.01519	8.4882	CD4 naïve	male	61	HC 1	HC_1_GCAATCATCGGTGTCG-1
0.995516	3.45613	CD8 CTL	male	61	HC 1	HC_1_GCACTCTAGCTCCTTC-1
4.78882	9.42485	Tregs	male	61	HC 1	HC_1_GCACTCTAGTGGAGAA-1
5.7466	6.18176	CD4 ANXA1	male	61	HC 1	HC_1_GCACTCTCAAGTCTAC-1
4.25329	7.00281	CD4 ANXA1	male	61	HC 1	HC_1_GCAGTTAAGACTTGAA-1
6.28338	7.20159	T cells CCL20	male	61	HC 1	HC_1_GCAGTTAAGGCTAGAC-1
3.10841	4.53329	T cells CCL20	male	61	HC 1	HC_1_GCAGTTATCACGCATA-1
2.58659	4.90744	CD8 CTL	male	61	HC 1	HC_1_GCATACATCACATACG-1
5.84341	6.05928	CD4 ANXA1	male	61	HC 1	HC_1_GCATGCGTCACTCTTA-1
0.843347	3.85938	CD8 CTL	male	61	HC 1	HC_1_GCATGTATCAAGGTAA-1
-0.357597	3.48398	CD8 CTL TRM	male	61	HC 1	HC_1_GCCAAATGTGCTTCTC-1
3.62027	8.8624	CD4 naïve	male	61	HC 1	HC_1_GCGACCAAGCCTTGAT-1
1.02978	4.14116	CD8 CTL TRM	male	61	HC 1	HC_1_GCGAGAAAGTAGCGGT-1
4.43733	7.12516	CD4 ANXA1	male	61	HC 1	HC_1_GCGAGAAGTTAGTGGG-1
0.975807	4.02257	CD8 CTL TRM	male	61	HC 1	HC_1_GCGCAACCAATACGCT-1
-0.375577	3.27623	gd IEL	male	61	HC 1	HC_1_GCGCAGTAGCATCATC-1
4.48964	9.19257	CD4 naïve	male	61	HC 1	HC_1_GCGCAGTGTCCGAGTC-1
4.56313	7.99836	CD4 ANXA1	male	61	HC 1	HC_1_GCGCCAAAGATGCCTT-1
4.33556	5.33109	T cells CCL20	male	61	HC 1	HC_1_GCGGGTTAGAGGGCTT-1
2.14201	7.54793	MT T cells	male	61	HC 1	HC_1_GCGGGTTTCAACCATG-1
5.1856	6.64518	CD4 ANXA1	male	61	HC 1	HC_1_GCTCTGTAGCTGTTCA-1
7.00449	7.11645	CD4 naïve	male	61	HC 1	HC_1_GCTCTGTCAGCTTAAC-1
3.4514	5.57064	CD8 CTL	male	61	HC 1	HC_1_GCTGCGACACGCGAAA-1
2.4694	8.08089	Ribhi T cells 1	male	61	HC 1	HC_1_GCTGCGAGTTGAGGTG-1
5.09988	9.29211	Tregs	male	61	HC 1	HC_1_GCTGCTTTCACTCTTA-1
4.71923	6.28532	Ribhi T cells 2	male	61	HC 1	HC_1_GCTGGGTAGCCACGCT-1
0.566095	4.91564	CD8 CTL TRM	male	61	HC 1	HC_1_GCTGGGTGTTGCGTTA-1
2.6526	6.19458	CD8 CTL	male	61	HC 1	HC_1_GCTTCCACATAGGATA-1
1.9103	6.32923	CD8 CTL	male	61	HC 1	HC_1_GCTTCCAGTAGCGTAG-1
3.43145	5.5673	CD8 CTL	male	61	HC 1	HC_1_GCTTGAACAGGCTGAA-1
4.96817	7.70413	CD4 naïve	male	61	HC 1	HC_1_GGAAAGCCATTACGAC-1
6.07257	8.44384	Tregs	male	61	HC 1	HC_1_GGAATAACAGGCAGTA-1
4.95649	7.56818	ThF	male	61	HC 1	HC_1_GGAATAACATACGCTA-1
2.80906	9.19104	MT T cells	male	61	HC 1	HC_1_GGAATAAGTCAATGTC-1
5.68469	8.70406	Tregs	male	61	HC 1	HC_1_GGACAAGAGTTTGCGT-1
5.45329	8.77083	ThF	male	61	HC 1	HC_1_GGACAAGGTCTCTCTG-1
4.74714	6.29022	CD4 ANXA1	male	61	HC 1	HC_1_GGACAGACACGCCAGT-1
1.72446	3.97082	CD8 CTL	male	61	HC 1	HC_1_GGACAGAGTGGCGAAT-1
5.25403	7.31357	T cells CCL20	male	61	HC 1	HC_1_GGACATTGTGCAGACA-1
4.24582	5.52229	CD4 ANXA1	male	61	HC 1	HC_1_GGACGTCAGGAATCGC-1
1.82071	4.00883	CD8 CTL TRM	male	61	HC 1	HC_1_GGACGTCCACACTGCG-1
5.92788	6.8349	CD4 ANXA1	male	61	HC 1	HC_1_GGACGTCTCTGCAGTA-1
5.0144	6.94048	T cells CCL20	male	61	HC 1	HC_1_GGATGTTAGCGTCTAT-1
4.87019	6.55215	T cells CCL20	male	61	HC 1	HC_1_GGCAATTCAAGCTGAG-1
0.259693	4.44105	CD8 FGFBP2	male	61	HC 1	HC_1_GGCAATTGTCATGCCG-1
4.54577	7.14158	CD4 naïve	male	61	HC 1	HC_1_GGCCGATGTTACGACT-1
4.74896	7.26585	CD4 ANXA1	male	61	HC 1	HC_1_GGCCGATTCGAATCCA-1
3.99725	5.93391	CD4 ANXA1	male	61	HC 1	HC_1_GGCGTGTAGAGAACAG-1
4.79936	6.35107	S1PR1 T cells	male	61	HC 1	HC_1_GGCTCGATCTTACCTA-1
0.588525	3.88282	CD8 CTL TRM	male	61	HC 1	HC_1_GGCTGGTGTCACACGC-1
4.54343	7.93152	CD4 ANXA1	male	61	HC 1	HC_1_GGCTGGTGTGCATCTA-1
3.50605	5.52716	DN TNF	male	61	HC 1	HC_1_GGGAATGAGCGCCTTG-1
0.726591	4.41132	CD8 CTL TRM	male	61	HC 1	HC_1_GGGAATGCACAACTGT-1
3.38233	5.49286	CD4 ANXA1	male	61	HC 1	HC_1_GGGAGATAGCTTCGCG-1
4.90043	6.37306	CD4 ANXA1	male	61	HC 1	HC_1_GGGAGATTCCAAATGC-1
2.31057	3.98473	CD8 CTL	male	61	HC 1	HC_1_GGGATGATCCTTTCTC-1
2.18942	6.69912	Ribhi T cells 1	male	61	HC 1	HC_1_GGGCATCGTTCTGTTT-1
0.003268	3.68397	gd IEL	male	61	HC 1	HC_1_GGGTCTGGTCCAACTA-1
3.23987	5.68709	CD8 CTL TRM	male	61	HC 1	HC_1_GGGTTGCCACAGGCCT-1
4.06686	7.79739	DN TNF	male	61	HC 1	HC_1_GGTATTGGTACTCTCC-1
4.61948	6.05702	CD4 ANXA1	male	61	HC 1	HC_1_GGTGAAGGTCAATACC-1
5.52819	7.32063	CD4 ANXA1	male	61	HC 1	HC_1_GGTGAAGGTTTGACTG-1
0.926365	5.28729	CD8 CTL TRM	male	61	HC 1	HC_1_GGTGCGTCAAAGGCGT-1
5.75637	7.21146	CD4 ANXA1	male	61	HC 1	HC_1_GGTGCGTCACCGATAT-1
2.3166	4.18623	DN TNF	male	61	HC 1	HC_1_GGTGCGTTCACATACG-1
6.2843	6.71851	T cells CCL20	male	61	HC 1	HC_1_GGTGTTAGTAGGACAC-1
3.85773	6.73963	CD4 ANXA1	male	61	HC 1	HC_1_GGTGTTATCCTTGCCA-1
4.44252	8.68101	CD4 naïve	male	61	HC 1	HC_1_GGTGTTATCGCCAGCA-1
2.00406	4.40062	CD8 CTL TRM	male	61	HC 1	HC_1_GTAACGTCACATGGGA-1
1.3274	4.50657	CD8 CTL	male	61	HC 1	HC_1_GTAACGTCATTGCGGC-1
1.26205	3.63732	CD8 CTL TRM	male	61	HC 1	HC_1_GTACGTATCGCTTAGA-1
1.52383	5.99405	CD8 CTL	male	61	HC 1	HC_1_GTACTCCCATCGATGT-1
7.44319	6.35385	Tregs	male	61	HC 1	HC_1_GTACTCCTCATGGTCA-1
1.12809	4.03706	CD8 FGFBP2	male	61	HC 1	HC_1_GTACTTTAGAGGTTGC-1
4.12178	8.95521	Ribhi T cells 2	male	61	HC 1	HC_1_GTACTTTCAGACAAGC-1
1.55188	4.16311	CD8 CTL	male	61	HC 1	HC_1_GTACTTTTCCAATGGT-1
2.25676	4.64627	DN TNF	male	61	HC 1	HC_1_GTAGGCCGTGATAAGT-1
5.42071	5.58524	DN TNF	male	61	HC 1	HC_1_GTAGTCAAGACCGGAT-1
2.08976	3.87592	CD8 CTL TRM	male	61	HC 1	HC_1_GTAGTCACAAGAGGCT-1
5.40909	5.65554	T cells CCL20	male	61	HC 1	HC_1_GTAGTCACAATGGAGC-1
4.79736	7.23857	CD4 ANXA1	male	61	HC 1	HC_1_GTCAAGTAGGGATACC-1
3.31939	5.6597	CD4 ANXA1	male	61	HC 1	HC_1_GTCACAAAGAACAACT-1
3.32364	7.42131	DN TNF	male	61	HC 1	HC_1_GTCACAAGTCATGCAT-1
2.97102	7.527	CD4 naïve	male	61	HC 1	HC_1_GTCACAATCGGCGCAT-1
4.416	9.12947	CD4 naïve	male	61	HC 1	HC_1_GTCACGGAGCGTAGTG-1
5.82985	8.67756	Tregs	male	61	HC 1	HC_1_GTCATTTAGGTTACCT-1
3.81239	7.60369	CD4 ANXA1	male	61	HC 1	HC_1_GTCCTCAAGTGAACGC-1
-0.57032	3.33188	gd IEL	male	61	HC 1	HC_1_GTCCTCACAAGGGTCA-1
4.30857	7.15583	Ribhi T cells 2	male	61	HC 1	HC_1_GTCGGGTAGTGCCATT-1
3.51171	8.04677	MT T cells	male	61	HC 1	HC_1_GTCTCGTAGCTTATCG-1
5.01513	6.59353	DN TNF	male	61	HC 1	HC_1_GTCTCGTTCACATACG-1
4.08071	5.96644	CD4 ANXA1	male	61	HC 1	HC_1_GTGAAGGAGTCGAGTG-1
4.23563	9.5268	MT T cells	male	61	HC 1	HC_1_GTGAAGGCAGCATACT-1
1.6551	5.69479	CD8 CTL	male	61	HC 1	HC_1_GTGCAGCAGATGTGGC-1
6.46857	6.63389	CD4 ANXA1	male	61	HC 1	HC_1_GTGCAGCCAATAGCAA-1
2.92801	4.52229	CD8 CTL TRM	male	61	HC 1	HC_1_GTGCATAGTACTTGAC-1
5.38483	8.43589	Ribhi T cells 2	male	61	HC 1	HC_1_GTGCGGTCAGTGACAG-1
-0.235439	3.13176	NK	male	61	HC 1	HC_1_GTGCTTCAGCGCCTTG-1
5.42942	9.10939	Tregs	male	61	HC 1	HC_1_GTGCTTCTCCGGCACA-1
0.799055	4.60524	CD8 CTL TRM	male	61	HC 1	HC_1_GTGGGTCAGCCCGAAA-1
3.75586	6.22893	CD4 ANXA1	male	61	HC 1	HC_1_GTGGGTCAGGAATCGC-1
3.32945	6.77973	CD8 CTL TRM	male	61	HC 1	HC_1_GTGTTAGCAAGCCATT-1
3.04243	4.82607	DN TNF	male	61	HC 1	HC_1_GTTAAGCGTGACAAAT-1
0.889034	3.4118	CD8 CTL	male	61	HC 1	HC_1_GTTAAGCGTGAGTATA-1
0.481774	4.721	CD8 CTL	male	61	HC 1	HC_1_GTTAAGCGTGATGATA-1
4.72452	6.07943	DN TNF	male	61	HC 1	HC_1_GTTAAGCTCAAACCAC-1
4.10974	6.83869	CD4 ANXA1	male	61	HC 1	HC_1_GTTACAGCAAGACACG-1
4.43081	6.0333	CD4 ANXA1	male	61	HC 1	HC_1_GTTACAGTCCGCGCAA-1
6.14531	6.39198	CD4 ANXA1	male	61	HC 1	HC_1_GTTCATTTCCGTACAA-1
-0.745099	3.87526	gd IEL	male	61	HC 1	HC_1_GTTCGGGCAGGTCGTC-1
2.29759	4.20779	T cells CCL20	male	61	HC 1	HC_1_GTTCTCGAGACAATAC-1
5.00597	5.6479	T cells CCL20	male	61	HC 1	HC_1_GTTCTCGCAGGAACGT-1
4.18265	8.863	CD4 naïve	male	61	HC 1	HC_1_GTTTCTACACTTCTGC-1
0.67446	4.96281	CD8 CTL TRM	male	61	HC 1	HC_1_TAAGAGAAGATAGCAT-1
0.241923	4.91051	CD8 CTL	male	61	HC 1	HC_1_TAAGCGTCAATGAATG-1
5.22251	8.4879	Tregs	male	61	HC 1	HC_1_TACACGAGTAGCGCTC-1
1.80019	4.98294	CD8 FGFBP2	male	61	HC 1	HC_1_TACACGATCACTTCAT-1
4.57672	6.47329	DN TNF	male	61	HC 1	HC_1_TACAGTGAGGTACTCT-1
2.10319	4.76523	CD8 CTL TRM	male	61	HC 1	HC_1_TACAGTGCAGTATCTG-1
4.29006	6.53296	CD4 ANXA1	male	61	HC 1	HC_1_TACCTTAAGTGTCCAT-1
5.5383	7.57784	CD4 ANXA1	male	61	HC 1	HC_1_TACGGATCAGCTCGAC-1
-0.146677	3.17074	gd IEL	male	61	HC 1	HC_1_TACGGGCGTAGGACAC-1
4.37412	8.0643	CD4 ANXA1	male	61	HC 1	HC_1_TACGGGCTCAGCGATT-1
2.55804	4.63219	CD8 CTL TRM	male	61	HC 1	HC_1_TACTCATCATCTCCCA-1
0.38342	4.04932	CD8 CTL TRM	male	61	HC 1	HC_1_TACTCGCCAGACAAAT-1
-0.246136	3.91489	CD8 CTL	male	61	HC 1	HC_1_TACTTGTCAACGATGG-1
5.1929	6.73233	CD4 ANXA1	male	61	HC 1	HC_1_TACTTGTGTCAGAAGC-1
3.74868	7.2432	CD4 ANXA1	male	61	HC 1	HC_1_TACTTGTTCATTGCGA-1
5.73638	7.42421	CD4 ANXA1	male	61	HC 1	HC_1_TAGACCAAGTTAGCGG-1
1.46663	6.26654	Ribhi T cells 1	male	61	HC 1	HC_1_TAGACCATCCATTCTA-1
4.26702	6.59838	CD4 ANXA1	male	61	HC 1	HC_1_TAGAGCTAGTAGGTGC-1
-0.18562	3.0755	gd IEL	male	61	HC 1	HC_1_TAGAGCTCAGTTAACC-1
3.80462	7.58694	Ribhi T cells 1	male	61	HC 1	HC_1_TAGAGCTGTGCCTGCA-1
2.11647	3.77307	CD8 CTL TRM	male	61	HC 1	HC_1_TAGAGCTTCCGTCATC-1
5.29657	8.36844	CD4 naïve	male	61	HC 1	HC_1_TAGGCATGTCTGGAGA-1
1.55424	4.03227	CD8 CTL	male	61	HC 1	HC_1_TAGTGGTGTTAAGATG-1
4.19503	5.4936	DN TNF	male	61	HC 1	HC_1_TAGTTGGGTAAGAGGA-1
3.88251	8.17784	CD4 ANXA1	male	61	HC 1	HC_1_TAGTTGGGTACTCAAC-1
5.46526	8.32709	S1PR1 T cells	male	61	HC 1	HC_1_TATCAGGCATGCATGT-1
0.636192	3.7078	gd IEL	male	61	HC 1	HC_1_TATCAGGTCCCTAACC-1
4.95553	6.07559	CD4 ANXA1	male	61	HC 1	HC_1_TATCAGGTCTGCTGTC-1
3.8101	5.63947	CD4 ANXA1	male	61	HC 1	HC_1_TATCTCACACTGTGTA-1
3.30851	9.31711	Ribhi T cells 1	male	61	HC 1	HC_1_TATGCCCAGGACAGCT-1
1.64509	5.30384	CD8 CTL	male	61	HC 1	HC_1_TATTACCCACGGACAA-1
1.55825	4.85094	CD8 CTL	male	61	HC 1	HC_1_TATTACCTCCTTGACC-1
3.20986	5.80879	CD8 CTL TRM	male	61	HC 1	HC_1_TCAACGAAGAGATGAG-1
0.770153	3.24478	gd IEL	male	61	HC 1	HC_1_TCAATCTAGGCTAGCA-1
0.287673	3.63865	CD8 CTL TRM	male	61	HC 1	HC_1_TCAATCTCAACGATGG-1
-0.459811	3.31302	gd IEL	male	61	HC 1	HC_1_TCAATCTCACGGTAAG-1
1.69575	4.9496	T cells CCL20	male	61	HC 1	HC_1_TCAATCTTCTTGTACT-1
3.42043	8.92952	CD4 naïve	male	61	HC 1	HC_1_TCAGATGCAGCTATTG-1
4.032	5.79965	CD4 ANXA1	male	61	HC 1	HC_1_TCAGATGGTCGCTTCT-1
1.29503	5.21565	gd IEL	male	61	HC 1	HC_1_TCAGATGTCAATAAGG-1
4.92456	7.56434	CD4 ANXA1	male	61	HC 1	HC_1_TCAGCTCGTTAAGACA-1
4.8789	5.82019	T cells CCL20	male	61	HC 1	HC_1_TCAGGATGTACCGGCT-1
-0.100034	3.19056	gd IEL	male	61	HC 1	HC_1_TCAGGTAAGATGGCGT-1
3.17411	9.54514	Ribhi T cells 1	male	61	HC 1	HC_1_TCATTTGAGTACTTGC-1
4.78139	5.88444	T cells CCL20	male	61	HC 1	HC_1_TCATTTGCAGCTATTG-1
5.31234	5.18378	CD4 ANXA1	male	61	HC 1	HC_1_TCCCGATTCTCTGTCG-1
5.62164	7.34774	CD4 ANXA1	male	61	HC 1	HC_1_TCGAGGCAGGATGGTC-1
4.15461	8.24526	Ribhi T cells 2	male	61	HC 1	HC_1_TCGAGGCAGTGAACGC-1
4.56572	9.07573	Tregs	male	61	HC 1	HC_1_TCGAGGCCACAGATTC-1
2.3266	7.76372	MT T cells	male	61	HC 1	HC_1_TCGCGAGAGATATACG-1
0.356769	3.56126	CD8 CTL	male	61	HC 1	HC_1_TCGCGAGGTTGGAGGT-1
2.08948	4.36965	CD8 CTL	male	61	HC 1	HC_1_TCGCGTTGTGCCTGCA-1
4.79664	6.64075	DN TNF	male	61	HC 1	HC_1_TCGGGACTCTGGAGCC-1
5.09995	6.36726	CD4 ANXA1	male	61	HC 1	HC_1_TCGGTAACAATGGTCT-1
3.07474	8.49978	MT T cells	male	61	HC 1	HC_1_TCGGTAATCGCAAACT-1
4.26487	7.81819	DN TNF	male	61	HC 1	HC_1_TCGGTAATCTCATTCA-1
2.25415	4.24982	CD8 CTL TRM	male	61	HC 1	HC_1_TCGTACCAGAGTAATC-1
0.142144	4.19163	CD8 CTL TRM	male	61	HC 1	HC_1_TCGTACCAGGCTCATT-1
2.90521	4.82323	CD8 CTL TRM	male	61	HC 1	HC_1_TCGTACCCAGTCAGCC-1
5.09983	7.83103	CD4 ANXA1	male	61	HC 1	HC_1_TCGTACCGTAAGAGAG-1
2.98523	5.01967	CD8 CTL TRM	male	61	HC 1	HC_1_TCGTACCTCAAAGACA-1
5.02599	8.27697	Tregs	male	61	HC 1	HC_1_TCGTAGATCTAACTCT-1
1.88584	4.54014	CD8 CTL TRM	male	61	HC 1	HC_1_TCTATTGCATATGAGA-1
4.2426	4.98342	ILC3	male	61	HC 1	HC_1_TCTATTGGTTGAGGTG-1
4.33992	7.39912	CD4 naïve	male	61	HC 1	HC_1_TCTCATAAGAGGGATA-1
3.78217	5.01524	T cells CCL20	male	61	HC 1	HC_1_TCTCATATCATTATCC-1
6.91588	7.50134	Tregs	male	61	HC 1	HC_1_TCTCTAACACATGTGT-1
0.723037	4.50551	CD8 CTL	male	61	HC 1	HC_1_TCTCTAATCGTTTATC-1
3.99141	9.02193	CD4 naïve	male	61	HC 1	HC_1_TCTGAGACACGGTAAG-1
3.24566	6.06046	CD8 CTL	male	61	HC 1	HC_1_TCTGGAAAGAACTCGG-1
2.49197	4.80133	Cycling T cells	male	61	HC 1	HC_1_TCTTTCCCATGCATGT-1
4.58151	8.50902	ThF	male	61	HC 1	HC_1_TGAAAGACATGCAACT-1
5.15428	6.8519	CD4 ANXA1	male	61	HC 1	HC_1_TGACGGCAGTTATCGC-1
4.16656	7.13031	DN TNF	male	61	HC 1	HC_1_TGACGGCGTGGACGAT-1
2.67355	4.63633	Cycling T cells	male	61	HC 1	HC_1_TGACTAGAGAGACGAA-1
-0.590553	3.41632	gd IEL	male	61	HC 1	HC_1_TGAGAGGGTGAGGGTT-1
5.50204	6.41806	CD4 ANXA1	male	61	HC 1	HC_1_TGAGAGGGTGTATGGG-1
-0.361553	3.36598	gd IEL	male	61	HC 1	HC_1_TGAGCATCATTAGGCT-1
5.88689	6.5411	CD4 ANXA1	male	61	HC 1	HC_1_TGAGCATTCCAACCAA-1
2.42247	4.85608	CD8 CTL	male	61	HC 1	HC_1_TGAGCATTCCGAATGT-1
-0.320813	3.23294	gd IEL	male	61	HC 1	HC_1_TGAGCATTCGCCGTGA-1
2.32304	7.95078	Ribhi T cells 1	male	61	HC 1	HC_1_TGAGCATTCTAGCACA-1
5.12155	8.1001	CD4 naïve	male	61	HC 1	HC_1_TGAGGGACAGTCAGAG-1
3.69386	5.40522	CD8 CTL TRM	male	61	HC 1	HC_1_TGCCCTAAGTACACCT-1
4.10126	5.92398	CD4 ANXA1	male	61	HC 1	HC_1_TGCCCTATCTGTTTGT-1
1.32051	3.58942	CD8 CTL TRM	male	61	HC 1	HC_1_TGCGCAGCAGACAAGC-1
5.16448	5.95684	CD4 ANXA1	male	61	HC 1	HC_1_TGCGCAGTCTGTTGAG-1
6.82032	7.74794	Tregs	male	61	HC 1	HC_1_TGCGGGTAGGTGTTAA-1
4.75467	5.22109	CD4 ANXA1	male	61	HC 1	HC_1_TGCGGGTGTGACTCAT-1
5.50474	6.46096	T cells CCL20	male	61	HC 1	HC_1_TGCGTGGAGCACACAG-1
3.78357	9.17696	Ribhi T cells 2	male	61	HC 1	HC_1_TGCGTGGAGGAACTGC-1
3.05127	7.75859	MT T cells	male	61	HC 1	HC_1_TGCGTGGCAATCACAC-1
1.68147	6.00851	CD8 CTL TRM	male	61	HC 1	HC_1_TGCTGCTAGAATAGGG-1
-0.116362	3.0287	gd IEL	male	61	HC 1	HC_1_TGCTGCTTCGCCTGAG-1
5.12211	6.03454	CD4 ANXA1	male	61	HC 1	HC_1_TGGACGCCATGCCTTC-1
2.8594	5.00651	CD8 CTL TRM	male	61	HC 1	HC_1_TGGACGCTCCGCTGTT-1
1.14793	3.56541	CD8 CTL TRM	male	61	HC 1	HC_1_TGGACGCTCGTTACGA-1
4.89271	7.6758	CD4 ANXA1	male	61	HC 1	HC_1_TGGCTGGAGGTGGGTT-1
5.55708	8.06591	CD4 ANXA1	male	61	HC 1	HC_1_TGGCTGGGTCTACCTC-1
1.23784	5.23887	CD8 CTL TRM	male	61	HC 1	HC_1_TGGGCGTAGTACGACG-1
4.15566	7.4711	CD4 ANXA1	male	61	HC 1	HC_1_TGGGCGTCAAACTGTC-1
0.406623	5.22308	CD8 CTL	male	61	HC 1	HC_1_TGGGCGTTCAGAGACG-1
2.83977	9.19432	MT T cells	male	61	HC 1	HC_1_TGGTTAGCAGTAGAGC-1
5.73016	7.82947	CD4 naïve	male	61	HC 1	HC_1_TGGTTAGGTGCTCTTC-1
4.79396	6.37509	DN TNF	male	61	HC 1	HC_1_TGGTTAGGTTCGGGCT-1
0.159614	3.96662	CD8 CTL TRM	male	61	HC 1	HC_1_TGGTTAGTCTTGTACT-1
3.17436	7.33339	CD4 naïve	male	61	HC 1	HC_1_TGGTTCCAGTACGTTC-1
4.81395	7.04544	CD4 ANXA1	male	61	HC 1	HC_1_TGGTTCCCAGCAGTTT-1
4.72167	7.17518	CD4 ANXA1	male	61	HC 1	HC_1_TGGTTCCGTGACAAAT-1
4.02095	8.49969	CD4 naïve	male	61	HC 1	HC_1_TGGTTCCTCTAACTGG-1
6.26969	7.16304	ThF	male	61	HC 1	HC_1_TGTATTCCAGATCCAT-1
5.41807	8.65022	CD4 naïve	male	61	HC 1	HC_1_TGTCCCATCTGTCTCG-1
4.86677	7.18029	CD4 ANXA1	male	61	HC 1	HC_1_TGTGTTTTCCAGATCA-1
4.40214	9.01334	CD4 naïve	male	61	HC 1	HC_1_TGTTCCGAGCTAAGAT-1
4.99562	5.50072	CD4 ANXA1	male	61	HC 1	HC_1_TGTTCCGAGGGATGGG-1
4.66373	7.30971	CD4 ANXA1	male	61	HC 1	HC_1_TTAGGCACAGATTGCT-1
0.372041	3.18283	CD8 CTL TRM	male	61	HC 1	HC_1_TTATGCTTCCACGTTC-1
4.57837	7.43768	CD4 ANXA1	male	61	HC 1	HC_1_TTCGAAGGTCGACTAT-1
5.06861	7.52762	DN TNF	male	61	HC 1	HC_1_TTCGGTCCACCAGTTA-1
3.3654	5.38006	CD8 CTL	male	61	HC 1	HC_1_TTCTACAAGTCCAGGA-1
4.87338	5.75984	CD8 CTL TRM	male	61	HC 1	HC_1_TTCTACACAGGACGTA-1
4.00991	6.72046	CD4 ANXA1	male	61	HC 1	HC_1_TTCTCAACAAGCGTAG-1
5.61329	8.80875	ThF	male	61	HC 1	HC_1_TTCTCAACAGGTGGAT-1
1.3733	3.77938	CD8 CTL	male	61	HC 1	HC_1_TTCTCCTAGTACTTGC-1
2.05092	4.82363	DN TNF	male	61	HC 1	HC_1_TTCTTAGGTCCAGTAT-1
3.82002	5.1963	CD4 ANXA1	male	61	HC 1	HC_1_TTCTTAGGTGTGACGA-1
4.57823	7.39344	CD4 ANXA1	male	61	HC 1	HC_1_TTCTTAGTCACCCGAG-1
1.76703	3.73363	CD8 CTL TRM	male	61	HC 1	HC_1_TTGAACGAGTTGTCGT-1
5.49374	8.34139	CD4 ANXA1	male	61	HC 1	HC_1_TTGCGTCAGCGGATCA-1
5.21324	6.01963	CD4 ANXA1	male	61	HC 1	HC_1_TTGCGTCCACATGGGA-1
-0.493669	3.31854	gd IEL	male	61	HC 1	HC_1_TTGGAACCACGGATAG-1
4.31284	8.10352	CD4 naïve	male	61	HC 1	HC_1_TTGGAACGTAGCGCTC-1
4.95557	6.5918	CD4 ANXA1	male	61	HC 1	HC_1_TTGGCAACAAACGTGG-1
4.15447	5.98658	CD4 ANXA1	male	61	HC 1	HC_1_TTGGCAATCAACACGT-1
-0.376543	3.57692	NK	male	61	HC 1	HC_1_TTGTAGGCACATTTCT-1
4.99757	6.69975	CD4 ANXA1	male	61	HC 1	HC_1_TTGTAGGGTGCTAGCC-1
-0.48757	3.59396	gd IEL	male	61	HC 1	HC_1_TTTATGCAGTCTCGGC-1
5.39822	6.79092	CD4 ANXA1	male	61	HC 1	HC_1_TTTATGCGTTGGAGGT-1
4.84106	7.80126	CD4 naïve	male	61	HC 1	HC_1_TTTCCTCAGCCCAACC-1
3.55295	5.70802	CD8 CTL	male	61	HC 1	HC_1_TTTCCTCCAAGCGTAG-1
0.346984	3.44868	NK	male	61	HC 1	HC_1_TTTGCGCGTACGCACC-1
3.38287	6.007	CD8 CTL TRM	male	61	HC 1	HC_1_TTTGTCAAGCTTATCG-1
3.30709	5.65312	CD4 ANXA1	male	61	HC 1	HC_1_TTTGTCACATCCAACA-1
5.70255	6.62536	CD4 ANXA1	female	49	CD 1	CD_1_AAACGAACACCCAACG-1
6.90953	7.7278	MT T cells	female	49	CD 1	CD_1_AAACGCTGTCACTCAA-1
1.62375	4.76467	CD8 CTL	female	49	CD 1	CD_1_AAAGAACAGATGTTCC-1
2.74919	4.48311	CD8 CTL TRM	female	49	CD 1	CD_1_AAAGAACAGTGCTACT-1
1.10525	4.89183	CD8 CTL	female	49	CD 1	CD_1_AAAGGGCCAGCCTATA-1
5.09893	7.99529	CD4 ANXA1	female	49	CD 1	CD_1_AAAGGGCGTTCTTGTT-1
0.903615	3.75479	CD8 CTL	female	49	CD 1	CD_1_AAAGGGCTCATTACCT-1
6.51217	6.15084	S1PR1 T cells	female	49	CD 1	CD_1_AAAGGTACATGACGAG-1
5.41093	8.94434	Ribhi T cells 1	female	49	CD 1	CD_1_AAAGTCCAGCGATGCA-1
6.50816	6.52959	CD4 ANXA1	female	49	CD 1	CD_1_AAAGTCCAGTTCACTG-1
5.32487	5.48683	CD4 ANXA1	female	49	CD 1	CD_1_AAAGTCCCAAAGAACT-1
3.15054	6.18878	CD8 CTL TRM	female	49	CD 1	CD_1_AAAGTCCGTCAAGCCC-1
1.98846	5.03437	CD8 CTL	female	49	CD 1	CD_1_AAATGGATCTGGGCCA-1
1.98219	4.03262	CD8 CTL TRM	female	49	CD 1	CD_1_AACAAAGCACTAGGTT-1
3.27978	5.42982	CD8 CTL	female	49	CD 1	CD_1_AACAAAGGTCAGTCTA-1
5.29747	8.70635	CD4 naïve	female	49	CD 1	CD_1_AACAAAGGTTTAGAGA-1
2.97416	4.32802	T cells CCL20	female	49	CD 1	CD_1_AACAAGAAGCATCGAG-1
5.81673	6.04836	T cells CCL20	female	49	CD 1	CD_1_AACCATGCACCCTGAG-1
4.7097	9.0968	CD4 naïve	female	49	CD 1	CD_1_AACCATGCATAGATCC-1
5.8272	8.26741	CD4 ANXA1	female	49	CD 1	CD_1_AACCCAAGTGGCCCAT-1
1.21359	4.1322	CD8 CTL	female	49	CD 1	CD_1_AACCTGAGTGGATTTC-1
-0.213689	3.26544	gd IEL	female	49	CD 1	CD_1_AACGAAATCACCATGA-1
1.29082	3.64812	CD8 CTL	female	49	CD 1	CD_1_AACGGGAAGGTTCCAT-1
3.35964	9.51038	MT T cells	female	49	CD 1	CD_1_AACGGGACAGGTACGA-1
6.40096	6.495	CD4 ANXA1	female	49	CD 1	CD_1_AACGGGAGTTGCTTGA-1
7.28672	6.90608	T cells CCL20	female	49	CD 1	CD_1_AACGTCAAGAGTCCGA-1
0.790009	4.21093	gd IEL	female	49	CD 1	CD_1_AACGTCAAGCCACAAG-1
5.8637	8.6424	ThF	female	49	CD 1	CD_1_AACGTCAAGCTTGTTG-1
6.05901	7.67188	CD4 ANXA1	female	49	CD 1	CD_1_AACGTCATCGATACGT-1
5.58502	6.12157	CD4 ANXA1	female	49	CD 1	CD_1_AACTTCTTCCCACAGG-1
4.85494	6.399	DN TNF	female	49	CD 1	CD_1_AAGAACAGTGACTGAG-1
5.50138	5.89727	CD4 ANXA1	female	49	CD 1	CD_1_AAGAACAGTTGTAAAG-1
6.73776	6.44072	CD4 ANXA1	female	49	CD 1	CD_1_AAGACAAGTACGCGTC-1
4.37631	8.57318	CD4 naïve	female	49	CD 1	CD_1_AAGCCATGTCTGTCCT-1
2.3744	4.09254	CD8 CTL	female	49	CD 1	CD_1_AAGCCATGTTAGCTAC-1
-0.0540072	3.67428	NK	female	49	CD 1	CD_1_AAGCGAGGTTCGGTTA-1
1.79761	5.05655	CD8 CTL	female	49	CD 1	CD_1_AAGCGTTGTGGGCTCT-1
2.7701	7.46864	Ribhi T cells 1	female	49	CD 1	CD_1_AAGCGTTTCGTGTCAA-1
4.89567	5.74454	CD4 ANXA1	female	49	CD 1	CD_1_AAGGTAATCGCATGAT-1
2.26764	4.61795	CD8 CTL	female	49	CD 1	CD_1_AAGTACCCACTACTTT-1
2.86916	5.28682	CD8 CTL TRM	female	49	CD 1	CD_1_AAGTACCCAGTTGTTG-1
6.83712	8.01108	ThF	female	49	CD 1	CD_1_AAGTACCGTTTCTATC-1
0.928092	5.07396	CD8 CTL	female	49	CD 1	CD_1_AAGTCGTGTAACTGCT-1
4.25755	7.94617	CD4 naïve	female	49	CD 1	CD_1_AAGTGAAAGAAACTCA-1
5.43302	7.02346	CD4 ANXA1	female	49	CD 1	CD_1_AAGTGAAGTATCGAGG-1
5.42869	5.47181	CD4 ANXA1	female	49	CD 1	CD_1_AAGTGAAGTGTCATTG-1
3.59316	5.09613	CD8 CTL TRM	female	49	CD 1	CD_1_AAGTTCGAGGCATCTT-1
5.98417	9.08861	ThF	female	49	CD 1	CD_1_AATAGAGCACAGTACT-1
6.55094	6.07255	CD4 ANXA1	female	49	CD 1	CD_1_AATAGAGTCGGCCCAA-1
2.41128	5.32477	CD8 CTL	female	49	CD 1	CD_1_AATCACGCAAACTCTG-1
0.228381	4.09387	gd IEL	female	49	CD 1	CD_1_AATCACGGTGAGTTTC-1
6.8322	6.65756	T cells CCL20	female	49	CD 1	CD_1_AATCGTGGTCTACATG-1
0.40035	4.0218	gd IEL	female	49	CD 1	CD_1_AATCGTGTCGCAGTGC-1
2.45948	4.77505	CD8 CTL TRM	female	49	CD 1	CD_1_AATGAAGCATACCACA-1
6.04308	7.50327	CD4 naïve	female	49	CD 1	CD_1_AATGACCGTAGTATAG-1
5.00378	9.27728	CD4 naïve	female	49	CD 1	CD_1_AATGCCATCGAGAGAC-1
0.883428	3.85789	CD8 CTL	female	49	CD 1	CD_1_AATGGAAGTAATTGGA-1
6.21661	7.67032	CD4 ANXA1	female	49	CD 1	CD_1_AATGGAAGTCATAGTC-1
2.94847	4.83722	DN TNF	female	49	CD 1	CD_1_AATGGCTAGGAACGAA-1
4.71375	9.41973	CD4 naïve	female	49	CD 1	CD_1_AATGGCTGTTTGTGGT-1
2.29342	4.1452	CD8 CTL TRM	female	49	CD 1	CD_1_AATTCCTTCGTACACA-1
6.30606	7.07812	CD4 ANXA1	female	49	CD 1	CD_1_AATTTCCTCGTCGCTT-1
6.34285	6.93901	CD4 ANXA1	female	49	CD 1	CD_1_ACAACCACAGAGGTTG-1
0.494822	3.61335	gd IEL	female	49	CD 1	CD_1_ACACAGTCAGTAGTGG-1
2.24944	4.3453	CD8 CTL	female	49	CD 1	CD_1_ACACCAAAGGGTGGGA-1
1.28158	5.91831	CD8 CTL TRM	female	49	CD 1	CD_1_ACACCAACACATAACC-1
5.42646	7.21735	CD4 naïve	female	49	CD 1	CD_1_ACACCAAGTATTTCCT-1
6.6556	6.38039	CD4 ANXA1	female	49	CD 1	CD_1_ACACGCGAGGAAAGTG-1
5.40158	8.66219	CD4 naïve	female	49	CD 1	CD_1_ACACTGAGTTCCAGGC-1
1.82481	6.41068	MT T cells	female	49	CD 1	CD_1_ACAGCCGAGCGCCTTG-1
5.01864	6.97229	DN TNF	female	49	CD 1	CD_1_ACAGCCGCAGTCGCTG-1
0.165726	3.17514	gd IEL	female	49	CD 1	CD_1_ACAGCCGGTGCAACGA-1
6.44147	6.43706	S1PR1 T cells	female	49	CD 1	CD_1_ACAGGGACAAGCGAGT-1
-0.377359	3.59756	gd IEL	female	49	CD 1	CD_1_ACAGGGACACTTGTCC-1
6.16037	6.20984	CD4 ANXA1	female	49	CD 1	CD_1_ACATCGAAGATGACCG-1
1.69594	4.71263	CD8 CTL	female	49	CD 1	CD_1_ACATGCAAGTTTGTCG-1
6.3798	6.77054	T cells CCL20	female	49	CD 1	CD_1_ACATGCACAATTTCTC-1
7.84421	7.02457	Tregs	female	49	CD 1	CD_1_ACATGCATCACTGATG-1
3.98602	6.69355	DN EOMES	female	49	CD 1	CD_1_ACCAAACAGTGAGCCA-1
5.36587	7.12652	CD4 ANXA1	female	49	CD 1	CD_1_ACCAACACATCGGAGA-1
7.30483	7.91353	MT T cells	female	49	CD 1	CD_1_ACCAACAGTTCGGTCG-1
1.99579	4.26063	CD8 CTL	female	49	CD 1	CD_1_ACCACAACATCCTAAG-1
5.97383	8.50022	CD4 naïve	female	49	CD 1	CD_1_ACCATTTTCGGCACTG-1
5.92356	7.33435	CD4 ANXA1	female	49	CD 1	CD_1_ACCCAAAGTTGCCGAC-1
4.52952	8.98258	CD4 naïve	female	49	CD 1	CD_1_ACCCAAAGTTGGGATG-1
3.97227	4.99655	T cells CCL20	female	49	CD 1	CD_1_ACCCTCAGTTTGTTGG-1
5.2032	9.51574	Tregs	female	49	CD 1	CD_1_ACCCTCATCCGAAATC-1
6.16488	6.6216	CD4 ANXA1	female	49	CD 1	CD_1_ACCGTTCCAGAAGCTG-1
6.04361	8.46288	ThF	female	49	CD 1	CD_1_ACCGTTCCATTAAGCC-1
5.00219	8.90557	ThF	female	49	CD 1	CD_1_ACCTACCAGGCCTGCT-1
1.38178	4.7721	CD8 CTL	female	49	CD 1	CD_1_ACGATCAAGAAGAACG-1
3.64655	7.33614	CD4 naïve	female	49	CD 1	CD_1_ACGATCAAGTGAATAC-1
2.94482	5.80659	CD8 CTL	female	49	CD 1	CD_1_ACGGAAGGTACCTGTA-1
0.547201	4.32831	CD8 FGFBP2	female	49	CD 1	CD_1_ACGGGTCTCGTGCATA-1
1.31854	4.2207	gd IEL	female	49	CD 1	CD_1_ACGGTCGCAGCGCTTG-1
6.50227	6.66585	CD4 ANXA1	female	49	CD 1	CD_1_ACGGTTAAGCCGTAAG-1
7.90458	7.04838	Tregs	female	49	CD 1	CD_1_ACGGTTAAGTACCGGA-1
2.33499	5.48774	CD8 CTL	female	49	CD 1	CD_1_ACGGTTACATTCTGTT-1
6.18852	7.28356	CD4 ANXA1	female	49	CD 1	CD_1_ACGTAACGTTCGATTG-1
6.22417	5.90367	CD4 ANXA1	female	49	CD 1	CD_1_ACGTAGTAGATACATG-1
3.50523	6.0201	CD4 ANXA1	female	49	CD 1	CD_1_ACGTAGTGTCAAATCC-1
5.38367	8.99506	CD4 naïve	female	49	CD 1	CD_1_ACGTCCTGTGTGGTCC-1
5.82006	9.04421	CD4 naïve	female	49	CD 1	CD_1_ACGTCCTTCGTCTCAC-1
6.26149	6.52979	CD4 ANXA1	female	49	CD 1	CD_1_ACGTTCCGTAGCGAGT-1
0.20722	3.27638	CD8 CTL	female	49	CD 1	CD_1_ACGTTCCGTTAAACCC-1
4.63554	9.30206	CD4 naïve	female	49	CD 1	CD_1_ACTACGAAGATCGACG-1
6.32657	7.91291	CD4 naïve	female	49	CD 1	CD_1_ACTATCTGTACGAGCA-1
6.33839	6.28388	CD4 ANXA1	female	49	CD 1	CD_1_ACTATCTTCGGTAGGA-1
4.96978	8.27119	CD4 ANXA1	female	49	CD 1	CD_1_ACTCCCACACCTCGTT-1
6.98787	6.54973	CD4 ANXA1	female	49	CD 1	CD_1_ACTCTCGTCCGGCTTT-1
6.13399	6.53866	CD4 ANXA1	female	49	CD 1	CD_1_ACTGATGAGGCGCTCT-1
6.53345	7.08592	CD4 ANXA1	female	49	CD 1	CD_1_ACTGATGCAGTTGCGC-1
6.02856	8.26449	CD4 naïve	female	49	CD 1	CD_1_ACTGTCCGTCTGGTTA-1
5.81331	7.8283	DN TNF	female	49	CD 1	CD_1_ACTGTGACAGCGTACC-1
3.82573	6.36745	Tregs	female	49	CD 1	CD_1_ACTGTGAGTGGAAGTC-1
3.62112	7.2448	CD8 CTL	female	49	CD 1	CD_1_ACTGTGATCGTCTAAG-1
2.58212	4.2635	gd IEL	female	49	CD 1	CD_1_ACTTAGGAGTTAGTAG-1
6.26671	7.72077	CD4 naïve	female	49	CD 1	CD_1_ACTTAGGGTGACTGAG-1
5.2856	7.20188	CD4 ANXA1	female	49	CD 1	CD_1_ACTTAGGTCTCTCTTC-1
4.6162	8.41583	CD4 naïve	female	49	CD 1	CD_1_ACTTATCAGCACTCAT-1
6.92851	6.53017	CD4 ANXA1	female	49	CD 1	CD_1_ACTTCCGTCTTTGCTA-1
6.49159	6.1759	CD4 ANXA1	female	49	CD 1	CD_1_ACTTCGCCAGGACAGT-1
-0.227182	3.50158	NK	female	49	CD 1	CD_1_ACTTCGCGTTCGGCCA-1
2.26224	5.34443	DN TNF	female	49	CD 1	CD_1_ACTTCGCTCATGGTAC-1
2.38203	5.33204	CD8 CTL	female	49	CD 1	CD_1_AGAAATGTCGAGCCAC-1
5.40346	7.76045	MT T cells	female	49	CD 1	CD_1_AGAACAAAGTCACGCC-1
5.49878	7.14515	CD8 CTL	female	49	CD 1	CD_1_AGAAGTAAGAGTGACC-1
3.69616	5.92703	CD8 CTL TRM	female	49	CD 1	CD_1_AGAAGTACAGCGACCT-1
6.93954	7.29162	S1PR1 T cells	female	49	CD 1	CD_1_AGACAAATCTCATTAC-1
3.41758	5.48768	CD8 CTL	female	49	CD 1	CD_1_AGACACTAGATCCCGC-1
-0.169891	3.63934	NK	female	49	CD 1	CD_1_AGACACTGTGGAAATT-1
6.23773	6.28733	CD4 ANXA1	female	49	CD 1	CD_1_AGACAGGTCGTGGCGT-1
5.32845	8.53838	ThF	female	49	CD 1	CD_1_AGACCATCAATCGAAA-1
4.43618	9.29692	CD4 ANXA1	female	49	CD 1	CD_1_AGACCATTCTAGAACC-1
4.153	7.28246	CD4 naïve	female	49	CD 1	CD_1_AGAGAATCACCAGACC-1
1.48716	5.1486	CD8 CTL	female	49	CD 1	CD_1_AGAGAATCAGTGTATC-1
0.675777	3.97637	gd IEL	female	49	CD 1	CD_1_AGAGAATGTCTTCAAG-1
5.09616	7.232	CD4 ANXA1	female	49	CD 1	CD_1_AGAGAGCCAGAAACCG-1
2.24321	4.19173	CD8 CTL TRM	female	49	CD 1	CD_1_AGAGCCCAGCGCCTTG-1
4.69392	4.7785	ILC3	female	49	CD 1	CD_1_AGAGCCCTCAACTCTT-1
2.00385	4.25123	CD8 CTL	female	49	CD 1	CD_1_AGATAGACACCTTCGT-1
2.77931	4.56654	CD8 CTL TRM	female	49	CD 1	CD_1_AGATAGAGTGATTGGG-1
4.55353	9.18718	CD4 naïve	female	49	CD 1	CD_1_AGATCCAAGCCGGATA-1
1.88939	6.53516	CD8 CTL	female	49	CD 1	CD_1_AGATCCACAGGTCTCG-1
5.38627	5.80742	T cells CCL20	female	49	CD 1	CD_1_AGATCCAGTCAACACT-1
1.15126	4.49585	gd IEL	female	49	CD 1	CD_1_AGATGAAGTAACCAGG-1
1.31067	4.30993	CD8 CTL	female	49	CD 1	CD_1_AGATGCTCAGAACTTC-1
5.89211	6.88758	CD4 ANXA1	female	49	CD 1	CD_1_AGATGCTTCTGGGCAC-1
5.3453	5.48701	T cells CCL20	female	49	CD 1	CD_1_AGCCACGGTTCGAACT-1
3.01714	5.55143	CD8 CTL TRM	female	49	CD 1	CD_1_AGCCAGCCAGAGTGAC-1
1.08304	3.86525	CD8 CTL	female	49	CD 1	CD_1_AGCGATTCACGCTTAA-1
6.63487	8.13383	Tregs	female	49	CD 1	CD_1_AGCGCCACAGTCGCTG-1
6.36208	6.7541	CD4 ANXA1	female	49	CD 1	CD_1_AGCGCCATCAAAGGTA-1
5.76427	8.00553	S1PR1 T cells	female	49	CD 1	CD_1_AGCGCTGGTATCGTTG-1
2.75389	4.71016	CD8 CTL TRM	female	49	CD 1	CD_1_AGCGTATAGTTGTAGA-1
0.405775	5.24157	Ribhi T cells 1	female	49	CD 1	CD_1_AGCGTCGTCTATCCAT-1
5.32277	8.58145	CD4 naïve	female	49	CD 1	CD_1_AGCTACAAGTTTCGGT-1
5.223	8.85689	Tregs	female	49	CD 1	CD_1_AGCTACATCATGTCAG-1
2.37335	5.36022	CD8 CTL	female	49	CD 1	CD_1_AGCTCAAAGCACTAGG-1
3.94833	9.03297	MT T cells	female	49	CD 1	CD_1_AGCTTCCAGATAACGT-1
7.11181	7.52182	CD4 ANXA1	female	49	CD 1	CD_1_AGGAAATAGGTAAGGA-1
3.30549	5.49388	CD8 CTL TRM	female	49	CD 1	CD_1_AGGAAATGTGACTATC-1
1.10894	4.92135	CD8 CTL	female	49	CD 1	CD_1_AGGACGATCATTTCGT-1
2.47388	4.40238	CD8 CTL	female	49	CD 1	CD_1_AGGACTTAGCCTCATA-1
4.4355	9.48928	CD4 naïve	female	49	CD 1	CD_1_AGGACTTCACTACTTT-1
3.01248	8.39973	Ribhi T cells 1	female	49	CD 1	CD_1_AGGACTTGTGCGTCGT-1
6.6371	6.08245	T cells CCL20	female	49	CD 1	CD_1_AGGATCTCACTGCACG-1
-0.598916	3.65639	NK	female	49	CD 1	CD_1_AGGATCTGTTACGTAC-1
5.28457	8.57204	CD4 naïve	female	49	CD 1	CD_1_AGGCATTAGCAATTCC-1
7.80445	7.12492	MT T cells	female	49	CD 1	CD_1_AGGCCACTCCTCTGCA-1
6.19276	6.62968	CD4 ANXA1	female	49	CD 1	CD_1_AGGCTGCAGCAGCCCT-1
7.78128	6.53348	ThF	female	49	CD 1	CD_1_AGGGAGTCACTACAGT-1
7.81894	6.50785	Tregs	female	49	CD 1	CD_1_AGGGAGTGTGGCTTAT-1
4.56334	6.01513	CD4 ANXA1	female	49	CD 1	CD_1_AGGGCCTCAAACACGG-1
5.11737	9.19445	ThF	female	49	CD 1	CD_1_AGGGCCTTCAATCTCT-1
2.10731	4.2121	CD8 CTL TRM	female	49	CD 1	CD_1_AGGGCTCAGCAATAGT-1
6.03047	7.16718	CD4 ANXA1	female	49	CD 1	CD_1_AGGGCTCAGGTGCGAT-1
5.45874	8.36917	CD4 ANXA1	female	49	CD 1	CD_1_AGGGCTCCATACTGTG-1
1.62828	3.87034	CD8 CTL TRM	female	49	CD 1	CD_1_AGGGTCCAGCAGCGAT-1
5.43398	7.07477	CD4 ANXA1	female	49	CD 1	CD_1_AGGGTTTAGAGGCCAT-1
1.18656	4.66066	CD8 CTL TRM	female	49	CD 1	CD_1_AGGGTTTCACCTGTCT-1
3.55527	7.12008	CD4 naïve	female	49	CD 1	CD_1_AGGGTTTTCCACGGAC-1
3.38356	5.68309	CD4 ANXA1	female	49	CD 1	CD_1_AGGGTTTTCCGGTAAT-1
6.47487	6.66617	S1PR1 T cells	female	49	CD 1	CD_1_AGGTAGGCAGTGTGGA-1
5.88618	6.89128	CD4 ANXA1	female	49	CD 1	CD_1_AGGTAGGTCAGTGATC-1
4.12546	5.5618	CD8 CTL TRM	female	49	CD 1	CD_1_AGGTCTACAACGGGTA-1
5.95718	7.75352	CD4 ANXA1	female	49	CD 1	CD_1_AGGTGTTAGGTCGTGA-1
4.89308	5.97414	MAIT	female	49	CD 1	CD_1_AGTAACCGTATCCTTT-1
5.46724	6.32563	CD4 ANXA1	female	49	CD 1	CD_1_AGTAACCTCGTTCGCT-1
2.63404	4.46818	CD8 CTL TRM	female	49	CD 1	CD_1_AGTACCACATATACCG-1
6.93834	7.3872	ThF	female	49	CD 1	CD_1_AGTACCATCAAAGACA-1
3.93207	5.8493	DN TNF	female	49	CD 1	CD_1_AGTACTGCAAATACAG-1
7.72295	7.04628	MT T cells	female	49	CD 1	CD_1_AGTAGTCAGCGCGTTC-1
4.79437	8.4045	CD4 ANXA1	female	49	CD 1	CD_1_AGTAGTCCAGGCATTT-1
0.243414	4.75222	gd IEL	female	49	CD 1	CD_1_AGTCAACCATCCTAAG-1
5.54612	6.25738	CD4 ANXA1	female	49	CD 1	CD_1_AGTCATGAGCTATCCA-1
2.69081	5.94334	CD8 CTL	female	49	CD 1	CD_1_AGTCTCCCAAATCGGG-1
3.75657	6.5331	MAIT	female	49	CD 1	CD_1_AGTCTCCTCGTCAGAT-1
1.64895	4.11409	gd IEL	female	49	CD 1	CD_1_AGTGACTCACAAAGTA-1
7.84286	6.58601	Tregs	female	49	CD 1	CD_1_AGTGATCGTTCTATCT-1
1.53347	4.97391	CD8 CTL	female	49	CD 1	CD_1_AGTGCCGAGGGTTAGC-1
1.32148	3.6644	CD8 CTL	female	49	CD 1	CD_1_AGTGCCGGTCCAGCCA-1
1.96071	3.87509	CD8 CTL	female	49	CD 1	CD_1_AGTTAGCTCACCGCTT-1
0.253768	4.20685	NK	female	49	CD 1	CD_1_AGTTAGCTCGTTGTTT-1
3.17729	5.19716	CD8 CTL TRM	female	49	CD 1	CD_1_AGTTCCCGTCTCGGGT-1
4.92408	6.20336	CD4 ANXA1	female	49	CD 1	CD_1_AGTTCGAGTTATGACC-1
3.09641	4.82806	DN TNF	female	49	CD 1	CD_1_ATACCGATCGAATGCT-1
3.91187	7.04784	CD8 CTL	female	49	CD 1	CD_1_ATACCTTAGAGAATCT-1
2.60548	4.3614	CD8 CTL TRM	female	49	CD 1	CD_1_ATACCTTCATCGAACT-1
2.39926	4.96661	CD8 CTL	female	49	CD 1	CD_1_ATACTTCAGAAGAGCA-1
7.89498	6.63792	Tregs	female	49	CD 1	CD_1_ATAGACCCAGAGAGGG-1
3.01206	8.12836	CD8 CTL	female	49	CD 1	CD_1_ATAGACCGTCAGGTAG-1
5.74655	8.99839	CD4 naïve	female	49	CD 1	CD_1_ATAGACCTCAACGTGT-1
4.14431	9.09994	CD4 naïve	female	49	CD 1	CD_1_ATAGAGAAGACATAAC-1
6.24585	7.11964	T cells CCL20	female	49	CD 1	CD_1_ATAGAGACATGAGTAA-1
5.74091	6.7564	CD4 ANXA1	female	49	CD 1	CD_1_ATAGAGAGTACGAAAT-1
5.52897	8.20882	CD4 naïve	female	49	CD 1	CD_1_ATAGGCTAGCCAACCC-1
0.348081	3.20998	NK	female	49	CD 1	CD_1_ATCAGGTAGACCAGCA-1
7.85999	6.83995	Tregs	female	49	CD 1	CD_1_ATCCATTAGACAGCTG-1
4.66014	5.4588	CD8 CTL	female	49	CD 1	CD_1_ATCCATTTCAGTCCGG-1
1.20163	4.25533	gd IEL	female	49	CD 1	CD_1_ATCCCTGTCGTAACAC-1
5.67624	6.28337	CD4 ANXA1	female	49	CD 1	CD_1_ATCCGTCCAATGACCT-1
4.21567	8.98922	CD4 naïve	female	49	CD 1	CD_1_ATCCGTCTCAAAGCCT-1
2.47674	5.2092	MT T cells	female	49	CD 1	CD_1_ATCCTATAGCCTGACC-1
2.83221	5.80497	DN TNF	female	49	CD 1	CD_1_ATCGATGTCTGTACAG-1
6.26548	6.73893	CD4 ANXA1	female	49	CD 1	CD_1_ATCGCCTAGACTTAAG-1
7.19591	6.77857	T cells CCL20	female	49	CD 1	CD_1_ATCGCCTAGCTGTTAC-1
6.41822	7.31832	S1PR1 T cells	female	49	CD 1	CD_1_ATCGGATCAGCGCTTG-1
5.76811	8.22763	CD4 naïve	female	49	CD 1	CD_1_ATCGGCGTCGTCCTCA-1
5.85461	7.69274	CD4 naïve	female	49	CD 1	CD_1_ATCGTCCAGAATTTGG-1
5.41193	7.1931	CD4 ANXA1	female	49	CD 1	CD_1_ATCGTCCCACTGTCCT-1
2.52526	4.42835	DN TNF	female	49	CD 1	CD_1_ATCGTCCCATACCATG-1
7.81867	6.57034	Tregs	female	49	CD 1	CD_1_ATCGTCCGTTCGGTTA-1
6.28149	8.26061	ThF	female	49	CD 1	CD_1_ATCGTCCTCCACTTCG-1
6.33272	7.4884	S1PR1 T cells	female	49	CD 1	CD_1_ATCGTGAGTCAGCTTA-1
2.42009	5.5723	CD8 CTL	female	49	CD 1	CD_1_ATCTCTATCAGAGCGA-1
0.58295	3.29544	CD8 CTL TRM	female	49	CD 1	CD_1_ATCTTCACACCGTACG-1
5.99779	8.23401	ThF	female	49	CD 1	CD_1_ATCTTCAGTACCAATC-1
4.48147	5.89955	DN TNF	female	49	CD 1	CD_1_ATGAGGGAGCCTTCTC-1
6.83499	6.34883	CD4 ANXA1	female	49	CD 1	CD_1_ATGAGGGGTTGTGGAG-1
0.132885	4.08173	CD8 CTL	female	49	CD 1	CD_1_ATGAGGGTCCATCAGA-1
2.78519	6.01464	CD8 CTL	female	49	CD 1	CD_1_ATGAGTCAGAGGGTCT-1
3.62648	9.74121	CD4 naïve	female	49	CD 1	CD_1_ATGAGTCCACGGTAGA-1
0.189485	3.11457	gd IEL	female	49	CD 1	CD_1_ATGAGTCGTATCCCAA-1
6.44714	6.31341	CD4 ANXA1	female	49	CD 1	CD_1_ATGAGTCTCAAATGAG-1
2.24847	4.51111	CD8 CTL TRM	female	49	CD 1	CD_1_ATGATCGGTCCGTACG-1
7.84051	6.85004	Tregs	female	49	CD 1	CD_1_ATGCCTCCAAGTACCT-1
6.48934	8.80469	Tregs	female	49	CD 1	CD_1_ATGCCTCCACGTAACT-1
5.82177	7.33623	CD4 ANXA1	female	49	CD 1	CD_1_ATGGAGGCACTCCGGA-1
6.69512	7.03959	CD4 ANXA1	female	49	CD 1	CD_1_ATGGATCTCGGCTGTG-1
6.18278	6.54947	CD4 ANXA1	female	49	CD 1	CD_1_ATGGGAGTCACTAGCA-1
3.4083	9.52713	MT T cells	female	49	CD 1	CD_1_ATGGGTTCATTAAAGG-1
4.66478	6.11251	CD8 CTL TRM	female	49	CD 1	CD_1_ATGTCCCCAGCTATTG-1
0.210794	3.4897	gd IEL	female	49	CD 1	CD_1_ATGTCCCGTTCATCGA-1
2.5759	5.15145	CD8 CTL TRM	female	49	CD 1	CD_1_ATGTCTTCAAGAGCTG-1
5.85489	8.38458	CD4 naïve	female	49	CD 1	CD_1_ATTACTCGTACCAATC-1
2.42738	6.96631	CD8 CTL	female	49	CD 1	CD_1_ATTACTCGTATGCGTT-1
6.01015	6.54037	CD4 ANXA1	female	49	CD 1	CD_1_ATTATCCTCTCTCAAT-1
7.44633	7.61646	Tregs	female	49	CD 1	CD_1_ATTCACTAGTAACCTC-1
5.68107	6.87268	CD4 ANXA1	female	49	CD 1	CD_1_ATTCACTCACTTCCTG-1
2.33233	4.59484	CD8 CTL TRM	female	49	CD 1	CD_1_ATTCAGGTCTCTCTAA-1
7.16006	7.91454	Tregs	female	49	CD 1	CD_1_ATTCATCCAACGATCT-1
6.59335	6.41342	CD4 ANXA1	female	49	CD 1	CD_1_ATTCCATTCTTGGATG-1
5.76744	7.97234	CD4 ANXA1	female	49	CD 1	CD_1_ATTCCCGAGTGCACCC-1
2.89989	6.33744	MT T cells	female	49	CD 1	CD_1_ATTCCCGGTCAAGCCC-1
2.11115	5.54647	NK	female	49	CD 1	CD_1_ATTCCCGTCAAGTTGC-1
3.96642	6.82094	CD8 CTL	female	49	CD 1	CD_1_ATTCCCGTCATCTACT-1
5.42744	5.78531	CD4 ANXA1	female	49	CD 1	CD_1_ATTCGTTAGCACTAAA-1
2.85082	4.45817	CD8 CTL TRM	female	49	CD 1	CD_1_ATTCGTTCATGCCGCA-1
0.639737	3.93226	CD8 CTL	female	49	CD 1	CD_1_ATTCGTTTCGATACAC-1
4.82658	4.83675	T cells CCL20	female	49	CD 1	CD_1_ATTCTACTCGTTCTAT-1
5.5966	8.70871	CD4 ANXA1	female	49	CD 1	CD_1_ATTCTTGGTTCAAAGA-1
5.00957	6.26433	CD4 ANXA1	female	49	CD 1	CD_1_ATTCTTGTCGTAGCCG-1
6.99895	8.28463	Tregs	female	49	CD 1	CD_1_ATTGGGTGTACTCAAC-1
0.412431	3.64493	gd IEL	female	49	CD 1	CD_1_ATTGTTCCACCCTATC-1
6.75179	6.53503	CD4 ANXA1	female	49	CD 1	CD_1_ATTGTTCGTCAGCTTA-1
5.44426	7.59037	CD4 ANXA1	female	49	CD 1	CD_1_ATTTACCAGCCGGAAT-1
-0.35138	3.40438	NK	female	49	CD 1	CD_1_ATTTCACTCCGCTAGG-1
2.77117	5.10507	CD8 CTL TRM	female	49	CD 1	CD_1_CAAAGAAAGTAACCTC-1
6.05329	6.07619	CD4 ANXA1	female	49	CD 1	CD_1_CAAAGAATCGCAGAGA-1
4.51346	9.52369	CD4 naïve	female	49	CD 1	CD_1_CAACAACGTCCAAAGG-1
6.57187	6.79188	CD4 ANXA1	female	49	CD 1	CD_1_CAACAGTAGTCACAGG-1
6.10201	6.17558	CD4 ANXA1	female	49	CD 1	CD_1_CAACCTCAGTTTCTTC-1
6.14952	5.72811	T cells CCL20	female	49	CD 1	CD_1_CAACGATAGTGCACTT-1
4.03561	9.58597	CD4 naïve	female	49	CD 1	CD_1_CAACGGCCACCAGCCA-1
6.70026	6.37905	CD4 ANXA1	female	49	CD 1	CD_1_CAAGACTAGCTCAGAG-1
5.20096	6.35383	CD4 ANXA1	female	49	CD 1	CD_1_CAAGAGGAGCAGGTCA-1
5.45696	8.94147	CD4 naïve	female	49	CD 1	CD_1_CAAGCTAAGCACCGAA-1
1.62017	4.37779	CD8 CTL	female	49	CD 1	CD_1_CAAGCTAAGCTTAAGA-1
4.14239	9.21007	CD4 naïve	female	49	CD 1	CD_1_CAAGCTAGTCACCGCA-1
7.05014	8.0507	Tregs	female	49	CD 1	CD_1_CAAGCTATCATTGCCC-1
6.89757	6.6296	CD4 ANXA1	female	49	CD 1	CD_1_CAAGGGAAGTGGAATT-1
7.37242	7.52061	Tregs	female	49	CD 1	CD_1_CAAGGGATCGCAACAT-1
3.98305	9.11447	CD4 naïve	female	49	CD 1	CD_1_CAATTTCTCCATGATG-1
5.49703	8.19378	ThF	female	49	CD 1	CD_1_CACAACAAGATGTTGA-1
5.84586	8.45526	CD4 naïve	female	49	CD 1	CD_1_CACAACAGTGGACTGA-1
6.10075	6.39102	CD4 ANXA1	female	49	CD 1	CD_1_CACAACAGTTACCCTC-1
5.38358	9.08914	CD4 naïve	female	49	CD 1	CD_1_CACACAACAATTGAGA-1
0.595022	4.62318	CD8 CTL TRM	female	49	CD 1	CD_1_CACAGGCCAAGGTTGG-1
5.63963	5.49359	DN TNF	female	49	CD 1	CD_1_CACATGATCCCTTGGT-1
3.59178	9.51991	Ribhi T cells 1	female	49	CD 1	CD_1_CACCGTTCAGAGGTAC-1
5.76443	7.77045	ThF	female	49	CD 1	CD_1_CACGTTCAGCCGGATA-1
7.00273	6.9118	CD4 ANXA1	female	49	CD 1	CD_1_CACTAAGGTTCGAACT-1
3.38954	5.23256	CD8 CTL TRM	female	49	CD 1	CD_1_CACTGAAGTGCCTTCT-1
0.833594	3.60541	CD8 CTL	female	49	CD 1	CD_1_CACTGTCTCTCCGTGT-1
5.8236	7.06825	CD4 ANXA1	female	49	CD 1	CD_1_CACTTCGAGGCACCAA-1
6.29644	6.55661	CD4 ANXA1	female	49	CD 1	CD_1_CACTTCGCAGGTCTCG-1
1.27432	4.73593	CD8 CTL	female	49	CD 1	CD_1_CAGAGCCGTATACCCA-1
2.32891	5.25669	CD8 CTL	female	49	CD 1	CD_1_CAGATACGTAGCTGTT-1
3.11319	6.97311	CD8 CTL	female	49	CD 1	CD_1_CAGATACGTCTGCCTT-1
5.84895	7.36637	CD4 naïve	female	49	CD 1	CD_1_CAGATCATCCCATGGG-1
2.08538	5.41574	CD8 CTL TRM	female	49	CD 1	CD_1_CAGATTGTCTCGTCGT-1
6.25237	8.20344	Tregs	female	49	CD 1	CD_1_CAGCAGCAGCGCACAA-1
2.22949	4.43703	CD8 CTL TRM	female	49	CD 1	CD_1_CAGCAGCTCAAACCTG-1
2.30258	4.186	CD8 CTL TRM	female	49	CD 1	CD_1_CAGCCAGAGACGCCAA-1
5.1299	8.02383	CD4 ANXA1	female	49	CD 1	CD_1_CAGCGTGCATGTCAGT-1
1.44905	4.88188	CD8 CTL	female	49	CD 1	CD_1_CAGGTATAGCCGCACT-1
5.92581	6.72927	CD4 ANXA1	female	49	CD 1	CD_1_CAGGTATAGTGTAGAT-1
1.62664	5.31794	gd IEL	female	49	CD 1	CD_1_CAGGTATCAACTTGGT-1
6.04565	7.50205	CD4 ANXA1	female	49	CD 1	CD_1_CAGGTATCAGACATCT-1
4.02557	5.22843	CD8 CTL	female	49	CD 1	CD_1_CAGGTATTCCTAAACG-1
4.30596	6.69588	ILC3	female	49	CD 1	CD_1_CAGTGCGTCGTAGAGG-1
1.776	4.47202	CD8 CTL	female	49	CD 1	CD_1_CAGTTCCTCGGCTATA-1
7.3173	7.13057	Tregs	female	49	CD 1	CD_1_CATAAGCGTACCGGCT-1
6.34291	7.35396	S1PR1 T cells	female	49	CD 1	CD_1_CATACAGTCTCCCAAC-1
0.575488	4.27126	CD8 CTL	female	49	CD 1	CD_1_CATACCCCAAGGTACG-1
6.72698	7.87746	Tregs	female	49	CD 1	CD_1_CATACCCCACCCTGAG-1
5.4419	8.73459	CD4 naïve	female	49	CD 1	CD_1_CATACCCCAGCTCATA-1
4.26113	8.22029	CD4 naïve	female	49	CD 1	CD_1_CATACTTCACGGTGTC-1
3.55004	6.8422	CD8 CTL	female	49	CD 1	CD_1_CATAGACTCATGCCGG-1
2.66561	4.42657	T cells CCL20	female	49	CD 1	CD_1_CATCAAGAGTTTGGCT-1
5.82833	8.66414	Ribhi T cells 1	female	49	CD 1	CD_1_CATCCCAAGTGTACAA-1
6.59441	6.46423	CD4 ANXA1	female	49	CD 1	CD_1_CATCGCTTCCTCACTG-1
5.70084	7.3213	DN TNF	female	49	CD 1	CD_1_CATCGGGCACGCTTAA-1
0.927833	3.99021	CD8 CTL	female	49	CD 1	CD_1_CATCGGGCAGTTGGTT-1
0.029192	4.24115	CD8 CTL	female	49	CD 1	CD_1_CATCGGGTCTGTGCGG-1
0.229722	4.04999	gd IEL	female	49	CD 1	CD_1_CATCGTCCATAGGTAA-1
6.15071	6.49012	CD4 ANXA1	female	49	CD 1	CD_1_CATCGTCGTCCCGCAA-1
5.28074	7.38006	CD4 naïve	female	49	CD 1	CD_1_CATGAGTGTTCGTAAC-1
4.90799	6.18259	CD8 CTL TRM	female	49	CD 1	CD_1_CATGAGTTCAGCGCAC-1
2.29179	5.24016	CD8 CTL	female	49	CD 1	CD_1_CATGAGTTCGGCTTGG-1
5.62178	6.73361	DN EOMES	female	49	CD 1	CD_1_CATGCCTAGCCACCGT-1
4.03171	9.71206	CD4 naïve	female	49	CD 1	CD_1_CATGCGGTCTATTGTC-1
3.77811	4.72824	CD8 CTL TRM	female	49	CD 1	CD_1_CATGCTCAGATGTTGA-1
1.18266	3.90379	CD8 CTL	female	49	CD 1	CD_1_CATGCTCGTCCCTGAG-1
0.6819	3.74549	gd IEL	female	49	CD 1	CD_1_CATGGATAGAGCATCG-1
3.69025	9.57328	CD4 naïve	female	49	CD 1	CD_1_CATGGTAGTAACGTTC-1
0.582238	3.44803	CD8 CTL	female	49	CD 1	CD_1_CATGGTAGTGTTCGAT-1
5.20679	6.29725	DN TNF	female	49	CD 1	CD_1_CATTCATTCTCATGCC-1
5.06642	8.36277	CD4 naïve	female	49	CD 1	CD_1_CATTCCGGTCTGTAGT-1
4.41887	5.08831	T cells CCL20	female	49	CD 1	CD_1_CATTCTATCCCGAGTG-1
1.44342	4.11665	CD8 CTL TRM	female	49	CD 1	CD_1_CATTGAGGTTGCTCCT-1
7.64228	6.9967	Tregs	female	49	CD 1	CD_1_CATTGCCGTATCACCA-1
6.62016	8.40669	Tregs	female	49	CD 1	CD_1_CATTGCCTCGGCACTG-1
6.41577	6.44981	CD4 ANXA1	female	49	CD 1	CD_1_CCAAGCGGTTGCAACT-1
5.54619	8.77578	ThF	female	49	CD 1	CD_1_CCAAGCGTCTCATTGT-1
4.91239	8.6714	CD4 ANXA1	female	49	CD 1	CD_1_CCAATGACAATTCTCT-1
4.60971	9.63381	MT T cells	female	49	CD 1	CD_1_CCAATGATCCAGTGCG-1
3.05826	5.70713	CD8 CTL TRM	female	49	CD 1	CD_1_CCACAAAAGTGCAGGT-1
4.72154	9.28728	CD4 naïve	female	49	CD 1	CD_1_CCACACTCAGAGTTCT-1
5.94504	5.80938	T cells CCL20	female	49	CD 1	CD_1_CCACCATAGGATATAC-1
5.29542	6.84276	CD8 CTL	female	49	CD 1	CD_1_CCACCATGTCTTCTAT-1
4.10458	6.43443	DN TNF	female	49	CD 1	CD_1_CCACGTTGTCGTCATA-1
3.67307	7.25433	CD4 naïve	female	49	CD 1	CD_1_CCACGTTGTGCCTATA-1
1.40051	4.66065	gd IEL	female	49	CD 1	CD_1_CCATAAGAGGTTACAA-1
5.92257	7.04151	CD4 ANXA1	female	49	CD 1	CD_1_CCATAAGCAGGTTCAT-1
0.137254	3.46902	gd IEL	female	49	CD 1	CD_1_CCATAAGTCTGTCTCG-1
4.86616	4.87713	ILC3	female	49	CD 1	CD_1_CCATCACCAAGGACAC-1
1.00686	3.96644	gd IEL	female	49	CD 1	CD_1_CCATCACCAGAGTAAT-1
6.07352	7.15455	CD4 ANXA1	female	49	CD 1	CD_1_CCATCACTCTGCAGCG-1
1.96708	4.09289	CD8 CTL TRM	female	49	CD 1	CD_1_CCCAACTGTCTCGGAC-1
5.1798	9.27334	Ribhi T cells 1	female	49	CD 1	CD_1_CCCAACTGTTAGCGGA-1
0.176699	3.54835	gd IEL	female	49	CD 1	CD_1_CCCAACTTCCACCCTA-1
3.23996	5.59092	CD8 CTL	female	49	CD 1	CD_1_CCCATTGCACGTAGTT-1
0.562843	4.40203	CD8 CTL TRM	female	49	CD 1	CD_1_CCCATTGGTGGAGAAA-1
2.09874	5.03041	CD8 CTL	female	49	CD 1	CD_1_CCCGGAATCATCCCGT-1
4.33199	5.94421	CD4 naïve	female	49	CD 1	CD_1_CCCTAACGTAGGACCA-1
4.87629	8.82786	ThF	female	49	CD 1	CD_1_CCCTCAAAGAGAGGGC-1
7.82546	6.59854	Tregs	female	49	CD 1	CD_1_CCCTCAAAGATGCTTC-1
1.70713	3.70364	CD8 CTL	female	49	CD 1	CD_1_CCCTCAAAGTGCGTCC-1
5.23063	6.32639	CD4 ANXA1	female	49	CD 1	CD_1_CCCTGATAGTGCTACT-1
4.42164	9.01952	CD4 naïve	female	49	CD 1	CD_1_CCCTTAGCAGTGTATC-1
0.0507538	3.15805	gd IEL	female	49	CD 1	CD_1_CCCTTAGGTTCCTACC-1
7.1794	7.7135	T cells CCL20	female	49	CD 1	CD_1_CCGAACGTCAGTCAGT-1
7.57637	7.25486	Tregs	female	49	CD 1	CD_1_CCGATCTCATGGTGGA-1
3.47576	6.9114	CD8 CTL	female	49	CD 1	CD_1_CCGATCTGTATCACCA-1
4.77108	8.14984	CD4 naïve	female	49	CD 1	CD_1_CCGATGGCATTGACTG-1
0.657809	3.19811	NK	female	49	CD 1	CD_1_CCGCAAGAGCCGATCC-1
5.44769	8.21801	CD4 ANXA1	female	49	CD 1	CD_1_CCGCAAGAGTGCCAGA-1
2.18289	4.21036	CD8 CTL TRM	female	49	CD 1	CD_1_CCGCAAGTCATCGCTC-1
-0.369224	3.30274	NK	female	49	CD 1	CD_1_CCGGACACACCCAATA-1
6.16503	6.78262	DN TNF	female	49	CD 1	CD_1_CCGGACAGTCGATTTG-1
2.38764	5.14298	CD8 CTL TRM	female	49	CD 1	CD_1_CCGGACAGTGACTGTT-1
1.37933	4.09052	CD8 CTL	female	49	CD 1	CD_1_CCGGGTACACTAGAGG-1
5.28308	5.63497	DN TNF	female	49	CD 1	CD_1_CCGGGTACATTGGCAT-1
5.47883	7.77617	CD4 naïve	female	49	CD 1	CD_1_CCGGTAGGTACGTGAG-1
4.48866	9.16079	CD4 naïve	female	49	CD 1	CD_1_CCGGTGAGTTCTCAGA-1
5.25131	8.25096	CD4 naïve	female	49	CD 1	CD_1_CCGTAGGCACCGGTCA-1
6.23557	6.45699	CD4 ANXA1	female	49	CD 1	CD_1_CCGTGAGCAAGCGAGT-1
3.00937	6.41536	CD8 CTL	female	49	CD 1	CD_1_CCGTGAGTCGCACGGT-1
2.93372	5.205	CD8 CTL	female	49	CD 1	CD_1_CCGTTCAAGGGATGTC-1
6.25035	6.67811	DN TNF	female	49	CD 1	CD_1_CCTAACCAGTTTGAGA-1
6.31931	6.77247	DN TNF	female	49	CD 1	CD_1_CCTAACCTCGTCCATC-1
4.05997	9.38226	Ribhi T cells 1	female	49	CD 1	CD_1_CCTAAGAGTGCTCTTC-1
0.173125	3.79342	gd IEL	female	49	CD 1	CD_1_CCTACGTAGATTGGGC-1
3.27601	5.49003	CD8 CTL	female	49	CD 1	CD_1_CCTACGTTCCCGAGAC-1
4.91498	8.47767	CD4 naïve	female	49	CD 1	CD_1_CCTATCGTCCGCGATG-1
3.10971	5.99587	CD8 CTL TRM	female	49	CD 1	CD_1_CCTCAACAGGGAACAA-1
6.27437	6.41169	CD4 ANXA1	female	49	CD 1	CD_1_CCTCACAAGTAGGCCA-1
6.67712	6.37286	CD4 ANXA1	female	49	CD 1	CD_1_CCTCACACAAACTCTG-1
6.24026	8.16656	CD4 naïve	female	49	CD 1	CD_1_CCTCAGTCACTGCTTC-1
6.68759	7.72493	ThF	female	49	CD 1	CD_1_CCTCAGTCATATACCG-1
6.49655	8.05111	ThF	female	49	CD 1	CD_1_CCTCATGAGCGACCCT-1
2.76971	4.63371	CD8 CTL TRM	female	49	CD 1	CD_1_CCTCATGTCAGAATAG-1
1.77419	4.66378	gd IEL	female	49	CD 1	CD_1_CCTCCAAAGTGCGTCC-1
6.33658	6.26826	CD4 ANXA1	female	49	CD 1	CD_1_CCTCTAGGTGTTAACC-1
3.99886	7.4434	CD8 CTL	female	49	CD 1	CD_1_CCTCTAGTCAGATGCT-1
6.48308	6.98778	CD4 ANXA1	female	49	CD 1	CD_1_CCTCTAGTCGTAGGGA-1
5.80474	7.28433	Ribhi T cells 2	female	49	CD 1	CD_1_CCTCTCCGTAATTGGA-1
6.68589	6.31787	CD4 ANXA1	female	49	CD 1	CD_1_CCTCTCCGTAGCCCTG-1
5.95938	7.41731	CD4 ANXA1	female	49	CD 1	CD_1_CCTGCATCAAATGCTC-1
6.00418	7.16365	CD4 ANXA1	female	49	CD 1	CD_1_CCTGCATTCTTCTTCC-1
3.9579	8.0618	CD8 CTL	female	49	CD 1	CD_1_CCTGTTGGTCGCATTA-1
2.76835	5.62243	CD8 CTL	female	49	CD 1	CD_1_CCTTCAGAGACTAAGT-1
6.26745	6.46161	CD4 ANXA1	female	49	CD 1	CD_1_CCTTCAGAGATGTAGT-1
2.26634	6.75074	CD8 CTL	female	49	CD 1	CD_1_CCTTCAGAGTTGTACC-1
7.84117	6.7216	Tregs	female	49	CD 1	CD_1_CCTTCAGCAAGTTCGT-1
6.4296	6.81847	CD4 ANXA1	female	49	CD 1	CD_1_CCTTTGGAGAGAGTTT-1
5.52333	8.27204	CD4 naïve	female	49	CD 1	CD_1_CCTTTGGAGTTCGCAT-1
3.42356	9.534	CD4 naïve	female	49	CD 1	CD_1_CCTTTGGTCATGCGGC-1
1.97036	4.42218	gd IEL	female	49	CD 1	CD_1_CGAAGGAAGATTACCC-1
2.73572	4.64645	CD8 CTL TRM	female	49	CD 1	CD_1_CGAAGTTGTTGATCGT-1
5.37464	8.09822	CD4 naïve	female	49	CD 1	CD_1_CGAATTGAGTCACTCA-1
-0.532096	4.13042	NK	female	49	CD 1	CD_1_CGAATTGAGTCATCCA-1
2.21808	4.48343	CD8 CTL	female	49	CD 1	CD_1_CGAATTGGTATCGTGT-1
0.378207	3.71978	gd IEL	female	49	CD 1	CD_1_CGACAGCCATCGCTCT-1
2.444	4.44302	CD8 CTL TRM	female	49	CD 1	CD_1_CGACAGCGTTATAGCC-1
5.8759	8.29065	CD4 naïve	female	49	CD 1	CD_1_CGACAGCTCTGCATGA-1
4.84169	7.64443	Ribhi T cells 2	female	49	CD 1	CD_1_CGAGGAAGTCAAAGAT-1
5.74377	8.28859	CD4 ANXA1	female	49	CD 1	CD_1_CGAGGCTCACTCTGCT-1
5.22016	9.13846	CD4 naïve	female	49	CD 1	CD_1_CGAGGCTCAGAGAAAG-1
5.23493	6.08002	CD4 ANXA1	female	49	CD 1	CD_1_CGAGTGCAGGTTTACC-1
5.72223	5.57565	CD4 ANXA1	female	49	CD 1	CD_1_CGAGTGCGTAGCGAGT-1
1.74104	4.82692	CD8 CTL	female	49	CD 1	CD_1_CGAGTTATCCGTTTCG-1
6.15632	6.62707	CD4 ANXA1	female	49	CD 1	CD_1_CGATCGGCAGTTCTAG-1
4.88704	6.30835	CD4 ANXA1	female	49	CD 1	CD_1_CGATGCGCACGCTGAC-1
5.10019	7.03615	T cells CCL20	female	49	CD 1	CD_1_CGATGCGGTAGTTAGA-1
3.35356	4.48684	DN TNF	female	49	CD 1	CD_1_CGATGGCTCGATCCCT-1
2.33089	5.76255	CD8 CTL	female	49	CD 1	CD_1_CGCATGGGTCTGTAGT-1
4.89371	6.79698	CD4 ANXA1	female	49	CD 1	CD_1_CGCATGGTCTGCAGCG-1
4.36448	7.50091	CD8 CTL	female	49	CD 1	CD_1_CGCCAGAGTCTCGACG-1
5.55224	5.46928	T cells CCL20	female	49	CD 1	CD_1_CGCCATTGTCCATCTC-1
5.98598	6.14171	CD4 ANXA1	female	49	CD 1	CD_1_CGCGTGAAGCCTTGAT-1
2.08278	4.91319	CD8 CTL	female	49	CD 1	CD_1_CGCGTGACAACATACC-1
2.40014	5.17575	CD8 CTL	female	49	CD 1	CD_1_CGGAATTCAACATACC-1
7.36907	7.53658	ThF	female	49	CD 1	CD_1_CGGACACGTGATACTC-1
0.635228	4.87548	CD8 CTL	female	49	CD 1	CD_1_CGGACACTCCGCACTT-1
6.06666	7.49598	T cells CCL20	female	49	CD 1	CD_1_CGGAGAAGTGGCGTAA-1
3.97375	9.24985	DN TNF	female	49	CD 1	CD_1_CGGAGAATCTCATTTG-1
5.01209	6.03992	CD4 ANXA1	female	49	CD 1	CD_1_CGGCAGTCAGGTCAAG-1
5.42862	6.63865	CD4 ANXA1	female	49	CD 1	CD_1_CGGCAGTTCATTACGG-1
1.59984	4.22977	gd IEL	female	49	CD 1	CD_1_CGGCAGTTCCCAAGCG-1
6.33023	6.75448	CD4 ANXA1	female	49	CD 1	CD_1_CGGGACTAGCCTCTTC-1
3.29777	7.50578	CD4 naïve	female	49	CD 1	CD_1_CGGGACTCAATTTCCT-1
2.11077	4.88024	CD8 CTL	female	49	CD 1	CD_1_CGGGACTCACGAAAGC-1
1.75468	5.37018	CD8 CTL	female	49	CD 1	CD_1_CGGGACTCATCGAAGG-1
6.0554	9.01872	ThF	female	49	CD 1	CD_1_CGGGCATCAACTGAAA-1
4.76884	5.73091	CD4 ANXA1	female	49	CD 1	CD_1_CGGGCATCAGGATTCT-1
5.71194	6.86082	CD4 ANXA1	female	49	CD 1	CD_1_CGGGCATCATCCGGTG-1
3.42416	4.44341	T cells CCL20	female	49	CD 1	CD_1_CGGGCATGTGTGTCCG-1
2.82699	5.58747	MT T cells	female	49	CD 1	CD_1_CGGGTGTCACGAAAGC-1
3.02116	5.11802	CD8 CTL TRM	female	49	CD 1	CD_1_CGGGTGTTCTTTCTAG-1
5.16303	9.34464	Tregs	female	49	CD 1	CD_1_CGGTCAGAGGGCGAAG-1
4.5289	8.77348	CD4 ANXA1	female	49	CD 1	CD_1_CGGTCAGCAATGCAGG-1
6.10385	8.47101	Tregs	female	49	CD 1	CD_1_CGTAAGTGTGCAGGAT-1
2.17973	4.68216	gd IEL	female	49	CD 1	CD_1_CGTAATGGTTTAGAGA-1
5.75184	7.48783	CD4 ANXA1	female	49	CD 1	CD_1_CGTAATGTCCGTTGGG-1
3.65385	4.94038	CD8 CTL	female	49	CD 1	CD_1_CGTGAATCACAATTCG-1
2.68166	4.26464	CD8 CTL TRM	female	49	CD 1	CD_1_CGTGAATGTTTGAACC-1
5.89994	6.3002	CD4 ANXA1	female	49	CD 1	CD_1_CGTGAATTCTTGGGCG-1
5.81938	8.20622	CD4 ANXA1	female	49	CD 1	CD_1_CGTGATACAGACCTGC-1
6.54747	7.07668	CD4 ANXA1	female	49	CD 1	CD_1_CGTGCTTCAACCGTAT-1
2.82486	5.76357	CD8 CTL	female	49	CD 1	CD_1_CGTTAGAAGATTCGAA-1
5.88651	8.24057	CD4 naïve	female	49	CD 1	CD_1_CGTTCTGAGAATAGTC-1
2.45362	4.95449	CD8 CTL TRM	female	49	CD 1	CD_1_CGTTCTGAGGCCTAGA-1
2.22064	7.33897	Ribhi T cells 1	female	49	CD 1	CD_1_CGTTGGGAGCTTGTTG-1
2.63485	4.85363	CD8 CTL TRM	female	49	CD 1	CD_1_CTAACCCAGATGCCGA-1
5.36594	8.36097	ThF	female	49	CD 1	CD_1_CTAACTTCAGTTGTCA-1
6.7804	7.41825	S1PR1 T cells	female	49	CD 1	CD_1_CTAACTTTCCAACCGG-1
1.00033	4.87322	CD8 CTL	female	49	CD 1	CD_1_CTAAGTGGTAACTAAG-1
5.85245	6.43253	CD4 ANXA1	female	49	CD 1	CD_1_CTAAGTGGTGTCCGGT-1
6.1318	6.76327	CD4 ANXA1	female	49	CD 1	CD_1_CTACAGACACAAGCTT-1
2.39188	4.46164	CD8 CTL TRM	female	49	CD 1	CD_1_CTACATTAGTATGTAG-1
4.4794	6.44453	Ribhi T cells 2	female	49	CD 1	CD_1_CTACATTTCTTCACGC-1
-0.437734	3.80243	gd IEL	female	49	CD 1	CD_1_CTACCCACAAGACTGG-1
3.85968	7.74676	CD8 CTL	female	49	CD 1	CD_1_CTACCCAGTACCCACG-1
2.32312	4.17611	gd IEL	female	49	CD 1	CD_1_CTACCTGAGATGCGAC-1
3.57303	4.54619	CD8 CTL TRM	female	49	CD 1	CD_1_CTACGGGGTTGTAGCT-1
3.93885	9.62148	CD4 naïve	female	49	CD 1	CD_1_CTACGGGTCGTCAGAT-1
2.33773	4.70704	CD8 CTL TRM	female	49	CD 1	CD_1_CTACTATAGGATTCAA-1
4.22159	6.06872	MT T cells	female	49	CD 1	CD_1_CTACTATTCCACACAA-1
5.31545	8.57794	CD8 CTL	female	49	CD 1	CD_1_CTAGACACAGAGTTGG-1
2.75104	5.82573	CD8 CTL TRM	female	49	CD 1	CD_1_CTAGGTAAGGTTATAG-1
6.87261	6.42236	CD4 ANXA1	female	49	CD 1	CD_1_CTATAGGCAGTTGCGC-1
7.62925	7.49013	Tregs	female	49	CD 1	CD_1_CTATCCGAGCGCCTAC-1
2.35711	4.2605	CD8 CTL TRM	female	49	CD 1	CD_1_CTATCTACAATGCAAA-1
6.82002	6.2974	CD4 ANXA1	female	49	CD 1	CD_1_CTATCTACAGAACTCT-1
6.00971	6.81342	CD4 ANXA1	female	49	CD 1	CD_1_CTCAACCGTCTCCCTA-1
5.13797	6.93575	CD4 ANXA1	female	49	CD 1	CD_1_CTCAACCTCGCGATCG-1
0.118477	4.25508	gd IEL	female	49	CD 1	CD_1_CTCAAGAAGTCAGAGC-1
3.00288	5.12461	CD4 ANXA1	female	49	CD 1	CD_1_CTCAATTAGTAAGAGG-1
4.21506	9.126	CD4 naïve	female	49	CD 1	CD_1_CTCAATTCAGCTGCCA-1
-0.317239	4.07156	MT T cells	female	49	CD 1	CD_1_CTCAATTTCAATCCAG-1
2.75221	4.45455	CD8 CTL TRM	female	49	CD 1	CD_1_CTCACTGGTAGCTCGC-1
6.8832	6.88731	CD4 ANXA1	female	49	CD 1	CD_1_CTCAGAAAGGTCATAA-1
0.761577	4.16881	CD8 CTL	female	49	CD 1	CD_1_CTCAGAAGTATTGGCT-1
2.30721	7.40211	T cells CCL20	female	49	CD 1	CD_1_CTCAGGGTCTGTTCAT-1
6.01178	7.02737	CD4 ANXA1	female	49	CD 1	CD_1_CTCAGTCTCAGACAAA-1
6.94878	6.04071	T cells CCL20	female	49	CD 1	CD_1_CTCAGTCTCCGCAGTG-1
6.18728	6.27472	CD4 ANXA1	female	49	CD 1	CD_1_CTCATCGTCTCCACTG-1
0.447323	3.73057	gd IEL	female	49	CD 1	CD_1_CTCATTAAGCTCGCAC-1
7.14539	6.9979	CD4 ANXA1	female	49	CD 1	CD_1_CTCATTACAGCTGTCG-1
1.97647	4.75372	CD8 CTL	female	49	CD 1	CD_1_CTCCAACTCATCGACA-1
0.680829	3.52504	CD8 CTL	female	49	CD 1	CD_1_CTCCACACAAATTAGG-1
0.424813	3.66487	gd IEL	female	49	CD 1	CD_1_CTCCATGCAATGGCCC-1
6.37811	6.54652	CD4 ANXA1	female	49	CD 1	CD_1_CTCCCTCCACCAAATC-1
1.48516	5.14475	CD8 CTL	female	49	CD 1	CD_1_CTCCGATAGTCACTAC-1
5.48674	5.66508	CD8 CTL TRM	female	49	CD 1	CD_1_CTCCTCCAGAAATTCG-1
2.43155	4.69575	gd IEL	female	49	CD 1	CD_1_CTCCTCCGTCAAAGCG-1
6.03361	7.33472	CD4 ANXA1	female	49	CD 1	CD_1_CTCCTCCGTTGCGTAT-1
7.02927	7.97665	Tregs	female	49	CD 1	CD_1_CTCTCAGAGACAAGCC-1
5.18366	8.82194	CD4 naïve	female	49	CD 1	CD_1_CTCTCGATCTGCAGCG-1
7.66149	7.16391	Tregs	female	49	CD 1	CD_1_CTCTGGTCAACTCGTA-1
5.79657	8.07625	ThF	female	49	CD 1	CD_1_CTGAATGAGCTCCGAC-1
6.55854	8.59665	ThF	female	49	CD 1	CD_1_CTGAGCGGTACTTCCC-1
0.0296399	3.98024	CD8 FGFBP2	female	49	CD 1	CD_1_CTGAGGCCACAGAGCA-1
3.84555	6.59414	CD8 CTL	female	49	CD 1	CD_1_CTGATCCGTACTTCCC-1
5.07842	8.74492	CD4 naïve	female	49	CD 1	CD_1_CTGATCCTCGCGTGAC-1
7.08251	7.95945	ThF	female	49	CD 1	CD_1_CTGCATCCAGTGTGGA-1
5.87331	6.59142	CD4 ANXA1	female	49	CD 1	CD_1_CTGCCATAGGATTTAG-1
1.7852	3.90623	CD8 CTL TRM	female	49	CD 1	CD_1_CTGCCTATCGCAGATT-1
4.79099	6.1507	CD4 ANXA1	female	49	CD 1	CD_1_CTGCGAGTCATTACCT-1
6.82269	6.6094	CD4 ANXA1	female	49	CD 1	CD_1_CTGCTCAAGTTCCGTA-1
6.27885	6.73278	CD4 ANXA1	female	49	CD 1	CD_1_CTGCTCACACATTGTG-1
2.20024	3.9517	CD8 CTL TRM	female	49	CD 1	CD_1_CTGCTCAGTACGAGTG-1
6.44334	7.20931	CD4 ANXA1	female	49	CD 1	CD_1_CTGCTCAGTCAGTCTA-1
5.38243	6.36533	Ribhi T cells 2	female	49	CD 1	CD_1_CTGGACGCACCCTGAG-1
-0.34433	3.57981	NK	female	49	CD 1	CD_1_CTGGACGTCAGCTTCC-1
5.622	7.77225	CD4 ANXA1	female	49	CD 1	CD_1_CTGGACGTCTCCGAAA-1
4.7828	8.42959	CD8 CTL	female	49	CD 1	CD_1_CTGGTCTGTACCAGAG-1
6.24441	7.27076	CD4 ANXA1	female	49	CD 1	CD_1_CTGGTCTGTTCTCCCA-1
7.66969	7.24399	Tregs	female	49	CD 1	CD_1_CTGTCGTGTCTAACTG-1
6.33605	6.6759	CD4 ANXA1	female	49	CD 1	CD_1_CTGTCGTTCGAAATCC-1
3.15311	5.68856	CD8 CTL	female	49	CD 1	CD_1_CTGTGAACAAAGGGTC-1
5.99351	6.29898	CD4 ANXA1	female	49	CD 1	CD_1_CTGTGAATCCTGCTAC-1
3.71355	9.47406	Ribhi T cells 1	female	49	CD 1	CD_1_CTGTGAATCGCAGTCG-1
6.11471	6.50409	CD4 ANXA1	female	49	CD 1	CD_1_CTGTGGGCACATTGTG-1
4.34808	7.90658	Ribhi T cells 2	female	49	CD 1	CD_1_CTGTGGGCACTAGTAC-1
4.67507	8.64408	CD8 CTL	female	49	CD 1	CD_1_CTGTGGGCATAGATCC-1
2.27587	5.63785	CD8 CTL TRM	female	49	CD 1	CD_1_CTTACCGAGAATCGCG-1
3.30381	9.53987	Ribhi T cells 2	female	49	CD 1	CD_1_CTTAGGAAGTATGATG-1
0.678253	3.87646	gd IEL	female	49	CD 1	CD_1_CTTAGGACACCCTAAA-1
2.34295	4.45023	CD8 CTL TRM	female	49	CD 1	CD_1_CTTCCGAAGTTTGTCG-1
6.9575	7.8144	Tregs	female	49	CD 1	CD_1_CTTCCTTTCCGCCTAT-1
7.69591	7.28413	Tregs	female	49	CD 1	CD_1_CTTCGGTAGCTGCCAC-1
3.62707	8.01353	Ribhi T cells 1	female	49	CD 1	CD_1_CTTCGGTAGGTAAAGG-1
0.825457	4.06095	gd IEL	female	49	CD 1	CD_1_CTTCGGTAGTAAACTG-1
4.82974	7.95001	DN TNF	female	49	CD 1	CD_1_CTTCGGTCAAGACAAT-1
5.14821	9.41202	CD4 naïve	female	49	CD 1	CD_1_CTTCTCTCAAGTATCC-1
5.57108	6.97785	CD4 ANXA1	female	49	CD 1	CD_1_CTTGAGAGTGACCGTC-1
4.75649	4.78452	T cells CCL20	female	49	CD 1	CD_1_CTTGATTAGGGCTGAT-1
3.00636	5.95122	CD8 CTL TRM	female	49	CD 1	CD_1_CTTTCGGCATCTGCGG-1
1.76586	3.66037	CD8 CTL TRM	female	49	CD 1	CD_1_GAAACCTTCATGCAGT-1
2.36202	5.19341	CD8 CTL TRM	female	49	CD 1	CD_1_GAAATGAGTGACTGAG-1
4.45702	9.70496	MT T cells	female	49	CD 1	CD_1_GAACACTCAGCGATTT-1
2.32017	5.63711	MT T cells	female	49	CD 1	CD_1_GAACTGTCATGACACT-1
2.32759	5.42818	CD8 CTL TRM	female	49	CD 1	CD_1_GAACTGTTCAAGCTGT-1
2.72355	4.88684	CD8 CTL TRM	female	49	CD 1	CD_1_GAAGAATAGGTCGCCT-1
2.29292	7.29303	Ribhi T cells 2	female	49	CD 1	CD_1_GAAGAATAGTGGTTAA-1
6.48212	6.92867	CD4 ANXA1	female	49	CD 1	CD_1_GAAGCGAAGGTGAGAA-1
4.31081	7.53965	CD8 CTL	female	49	CD 1	CD_1_GAAGCGATCGCATTGA-1
5.31125	9.22225	ThF	female	49	CD 1	CD_1_GAAGCGATCGGAACTT-1
5.42983	5.73167	T cells CCL20	female	49	CD 1	CD_1_GAAGGACCATCCCGTT-1
6.28152	7.29032	CD4 ANXA1	female	49	CD 1	CD_1_GAAGGGTAGGTTCCGC-1
5.78509	6.95719	CD4 naïve	female	49	CD 1	CD_1_GAAGGGTTCTTTCGAT-1
3.87974	6.97612	DN TNF	female	49	CD 1	CD_1_GAATAGAAGTGCACCC-1
1.20997	4.9675	CD8 CTL	female	49	CD 1	CD_1_GAATAGAGTTTACGAC-1
6.02083	8.29797	Tregs	female	49	CD 1	CD_1_GAATCACGTAGTGGCA-1
7.05518	8.06164	MT T cells	female	49	CD 1	CD_1_GAATCACTCGCTACAA-1
2.13348	4.33987	CD8 CTL	female	49	CD 1	CD_1_GACACGCAGGATTTCC-1
4.34033	7.98928	CD4 naïve	female	49	CD 1	CD_1_GACACGCCATGGATCT-1
7.4426	6.68747	CD4 ANXA1	female	49	CD 1	CD_1_GACACGCGTAGCGTCC-1
4.90509	8.86675	CD4 naïve	female	49	CD 1	CD_1_GACACGCTCCTGGCTT-1
4.75843	6.0302	CD4 ANXA1	female	49	CD 1	CD_1_GACATCAAGGAACGTC-1
5.47545	5.91946	CD4 ANXA1	female	49	CD 1	CD_1_GACATCAGTAATTGGA-1
7.83875	6.65666	Tregs	female	49	CD 1	CD_1_GACATCATCTGACCCT-1
2.89628	5.75783	CD8 CTL TRM	female	49	CD 1	CD_1_GACCCAGCATCCCACT-1
5.52912	6.66078	CD4 ANXA1	female	49	CD 1	CD_1_GACCCAGGTGAGCGAT-1
5.55041	7.10928	CD4 naïve	female	49	CD 1	CD_1_GACCTTCTCCGACAGC-1
2.31918	4.29758	gd IEL	female	49	CD 1	CD_1_GACCTTCTCGAGTCCG-1
2.37235	4.12837	CD8 FGFBP2	female	49	CD 1	CD_1_GACTATGGTGAGTTTC-1
6.10034	6.11621	CD4 ANXA1	female	49	CD 1	CD_1_GACTCTCCACGTCTCT-1
5.63007	5.91219	DN TNF	female	49	CD 1	CD_1_GACTTCCAGCTCCATA-1
5.78003	7.83475	CD4 ANXA1	female	49	CD 1	CD_1_GAGAAATGTGCCCACA-1
5.84494	6.75375	CD4 ANXA1	female	49	CD 1	CD_1_GAGAAATTCGGCATTA-1
2.23218	4.80611	CD8 FGFBP2	female	49	CD 1	CD_1_GAGAGGTAGGGAGAAT-1
5.86453	8.64322	ThF	female	49	CD 1	CD_1_GAGCCTGTCTAGAGCT-1
5.8057	8.73386	ThF	female	49	CD 1	CD_1_GAGCTGCAGTTTGCTG-1
5.78309	5.62922	T cells CCL20	female	49	CD 1	CD_1_GAGCTGCGTTGGACTT-1
5.89742	5.94051	CD4 ANXA1	female	49	CD 1	CD_1_GAGGCCTCACATATCG-1
6.30099	7.24352	CD4 ANXA1	female	49	CD 1	CD_1_GAGGGATTCCGACGGT-1
5.85566	8.5781	CD4 naïve	female	49	CD 1	CD_1_GAGGGTACAGCTCGGT-1
4.91287	6.22678	DN TNF	female	49	CD 1	CD_1_GAGGGTATCCTACGAA-1
3.54167	5.4244	CD8 CTL TRM	female	49	CD 1	CD_1_GAGTCATCATAATCGC-1
5.09327	8.15144	CD4 ANXA1	female	49	CD 1	CD_1_GAGTCTATCGCTCTAC-1
6.3081	6.32757	CD4 ANXA1	female	49	CD 1	CD_1_GAGTGAGCAGGCGTTC-1
4.86158	8.97424	CD4 naïve	female	49	CD 1	CD_1_GAGTGAGGTGAAAGTT-1
0.523022	3.94928	gd IEL	female	49	CD 1	CD_1_GAGTGTTGTAAGGCTG-1
4.49017	6.83369	CD4 ANXA1	female	49	CD 1	CD_1_GAGTTGTAGTTCACTG-1
2.75815	4.97479	CD8 CTL TRM	female	49	CD 1	CD_1_GAGTTGTCAGCAGACA-1
0.321198	4.58591	gd IEL	female	49	CD 1	CD_1_GAGTTGTGTACCGTCG-1
6.38409	8.32842	S1PR1 T cells	female	49	CD 1	CD_1_GAGTTTGGTACGTGAG-1
7.0544	6.6296	Tregs	female	49	CD 1	CD_1_GAGTTTGGTAGATCGG-1
2.63253	4.44816	CD8 CTL TRM	female	49	CD 1	CD_1_GATAGAACAACGATTC-1
6.36356	7.73035	S1PR1 T cells	female	49	CD 1	CD_1_GATAGAATCCGTGGGT-1
6.24986	6.62779	CD4 ANXA1	female	49	CD 1	CD_1_GATAGCTAGCTGGTGA-1
0.666491	3.38316	gd IEL	female	49	CD 1	CD_1_GATAGCTCAGACAATA-1
0.337117	4.26392	CD8 CTL	female	49	CD 1	CD_1_GATAGCTGTCATCACA-1
1.17121	4.08627	CD8 CTL	female	49	CD 1	CD_1_GATCACAAGGTGCCAA-1
6.07398	7.36501	CD4 naïve	female	49	CD 1	CD_1_GATCAGTAGTCATACC-1
7.09429	8.20943	Tregs	female	49	CD 1	CD_1_GATCCCTCAGGTTACT-1
5.47319	8.74551	CD4 naïve	female	49	CD 1	CD_1_GATGAGGAGACTCGAG-1
6.23021	6.66233	CD4 ANXA1	female	49	CD 1	CD_1_GATGAGGAGCGTCGAA-1
4.47515	9.36481	CD4 naïve	female	49	CD 1	CD_1_GATGAGGTCAACTCTT-1
0.925012	5.17455	CD8 CTL	female	49	CD 1	CD_1_GATGAGGTCCAGTGCG-1
1.59802	5.22331	CD8 CTL	female	49	CD 1	CD_1_GATGATCGTGTCTTGA-1
5.06907	7.68615	CD8 CTL	female	49	CD 1	CD_1_GATGCTAAGGTACATA-1
5.84214	6.91616	Ribhi T cells 2	female	49	CD 1	CD_1_GATGCTACACATTCGA-1
0.913259	3.94987	NK	female	49	CD 1	CD_1_GATGCTAGTCAGGCAA-1
4.44963	5.68136	CD8 CTL TRM	female	49	CD 1	CD_1_GATGGAGAGCTAATCC-1
5.61437	5.89461	CD4 ANXA1	female	49	CD 1	CD_1_GATGGAGGTGCCTTTC-1
7.08456	8.0231	MT T cells	female	49	CD 1	CD_1_GATGGAGTCCACAAGT-1
4.8729	6.94981	CD4 naïve	female	49	CD 1	CD_1_GATGTTGGTTCTGACA-1
2.43069	4.01062	T cells CCL20	female	49	CD 1	CD_1_GATTGGTCAACTTCTT-1
5.42166	7.12356	CD4 ANXA1	female	49	CD 1	CD_1_GATTGGTCAGGCTACC-1
5.9454	8.74655	ThF	female	49	CD 1	CD_1_GATTGGTTCATCCTAT-1
5.80385	6.25945	CD4 ANXA1	female	49	CD 1	CD_1_GATTTCTGTATTCTCT-1
5.0449	8.94112	CD4 naïve	female	49	CD 1	CD_1_GATTTCTTCTCTATGT-1
0.471444	3.7071	gd IEL	female	49	CD 1	CD_1_GCAACATGTTCGTTCC-1
5.31274	5.84414	CD4 ANXA1	female	49	CD 1	CD_1_GCACATAGTACACGCC-1
6.74031	8.04376	ThF	female	49	CD 1	CD_1_GCACGGTCAGCTATAC-1
4.44784	9.53496	CD4 naïve	female	49	CD 1	CD_1_GCACGTGGTCCGGATC-1
2.53907	4.33963	CD8 CTL TRM	female	49	CD 1	CD_1_GCACTAATCAGGTGTT-1
0.0430695	3.32825	gd IEL	female	49	CD 1	CD_1_GCAGCCACAAGAGAGA-1
-0.410692	3.24995	gd IEL	female	49	CD 1	CD_1_GCAGCCAGTGATATAG-1
0.665477	3.44084	NK	female	49	CD 1	CD_1_GCAGCCATCGCTCCTA-1
3.59648	9.57287	CD4 naïve	female	49	CD 1	CD_1_GCAGCTGTCTATCGGA-1
4.97883	5.57964	T cells CCL20	female	49	CD 1	CD_1_GCAGTTAAGGAAGAAC-1
0.0447825	4.06542	gd IEL	female	49	CD 1	CD_1_GCATCGGTCCATCTAT-1
5.73385	7.92694	Ribhi T cells 2	female	49	CD 1	CD_1_GCATGATAGGCTCTAT-1
5.76828	6.34716	CD4 ANXA1	female	49	CD 1	CD_1_GCCAACGAGCCACCGT-1
4.39375	9.60239	CD4 naïve	female	49	CD 1	CD_1_GCCAACGCACAAACGG-1
6.48766	6.03163	T cells CCL20	female	49	CD 1	CD_1_GCCAGCAAGTCCTGCG-1
5.98197	6.49486	CD4 ANXA1	female	49	CD 1	CD_1_GCCAGGTGTACCATAC-1
0.539662	3.53587	CD8 FGFBP2	female	49	CD 1	CD_1_GCCAGGTTCTTTCTAG-1
5.53877	8.61928	CD4 naïve	female	49	CD 1	CD_1_GCCAGTGGTGTAGGAC-1
6.01927	6.36207	CD4 ANXA1	female	49	CD 1	CD_1_GCCAGTGTCGCCTATC-1
6.66827	7.78816	S1PR1 T cells	female	49	CD 1	CD_1_GCCATGGGTCGTCAGC-1
4.36267	8.7534	CD4 naïve	female	49	CD 1	CD_1_GCCATTCCATCAGCTA-1
3.55074	7.96054	DN TNF	female	49	CD 1	CD_1_GCCGATGAGCGCCCAT-1
5.0345	5.62732	T cells CCL20	female	49	CD 1	CD_1_GCCGATGGTAGCTGTT-1
0.535269	4.72351	CD8 CTL TRM	female	49	CD 1	CD_1_GCCGTGAAGCCATGCC-1
6.21449	8.19461	ThF	female	49	CD 1	CD_1_GCCTGTTCACCCTATC-1
4.22748	8.67952	Ribhi T cells 1	female	49	CD 1	CD_1_GCGATCGGTCTCTCCA-1
3.56687	7.33028	CD8 CTL	female	49	CD 1	CD_1_GCGGAAAAGATGCAGC-1
4.47307	8.17152	CD4 ANXA1	female	49	CD 1	CD_1_GCGGAAAAGTGAGGTC-1
6.66935	6.81323	CD4 ANXA1	female	49	CD 1	CD_1_GCGGAAAAGTGAGTTA-1
6.25141	6.79701	CD4 ANXA1	female	49	CD 1	CD_1_GCGGAAAGTCTGATCA-1
5.69087	7.84199	CD4 naïve	female	49	CD 1	CD_1_GCGGAAATCACTGCTC-1
5.1991	7.06027	CD4 ANXA1	female	49	CD 1	CD_1_GCGGATCCAAGCACCC-1
0.247723	3.39086	NK	female	49	CD 1	CD_1_GCGTGCAAGCTCTGTA-1
4.69945	6.24617	CD4 ANXA1	female	49	CD 1	CD_1_GCGTGCACAAAGGTTA-1
6.07443	8.11057	ThF	female	49	CD 1	CD_1_GCGTGCAGTACTGACT-1
5.1828	5.90053	CD4 ANXA1	female	49	CD 1	CD_1_GCGTGCAGTTTCGATG-1
3.71145	8.16001	Ribhi T cells 1	female	49	CD 1	CD_1_GCGTGCATCCCGTGTT-1
5.32647	7.32884	CD4 naïve	female	49	CD 1	CD_1_GCGTTTCAGGTGATAT-1
3.69384	9.46979	CD4 naïve	female	49	CD 1	CD_1_GCTACAAAGCAATTAG-1
3.53678	7.03653	CD8 CTL	female	49	CD 1	CD_1_GCTACAACAGAGCTAG-1
4.36083	6.26335	CD8 CTL	female	49	CD 1	CD_1_GCTACAACAGTTGCGC-1
2.43385	5.10104	CD8 CTL TRM	female	49	CD 1	CD_1_GCTACAAGTTCCTAAG-1
6.70453	6.48433	CD4 ANXA1	female	49	CD 1	CD_1_GCTACCTGTCTCTCAC-1
6.48076	6.98373	CD4 ANXA1	female	49	CD 1	CD_1_GCTACCTTCCACTTCG-1
6.34247	6.59411	CD4 ANXA1	female	49	CD 1	CD_1_GCTCAAACACCAAAGG-1
4.04429	8.70962	Ribhi T cells 1	female	49	CD 1	CD_1_GCTCAAACACGCGTGT-1
5.02814	8.26874	CD4 naïve	female	49	CD 1	CD_1_GCTTGGGGTACGATGG-1
7.82666	6.52515	ThF	female	49	CD 1	CD_1_GCTTTCGCATCCAACA-1
6.34924	7.59901	CD4 naïve	female	49	CD 1	CD_1_GGAACCCAGGAAACGA-1
3.16406	5.18579	DN TNF	female	49	CD 1	CD_1_GGAACCCCATCAGCAT-1
3.53158	8.72938	Ribhi T cells 1	female	49	CD 1	CD_1_GGAACCCGTGATGGCA-1
2.79707	6.05158	gd IEL	female	49	CD 1	CD_1_GGAACCCTCCGTCAAA-1
3.1222	8.31374	Ribhi T cells 1	female	49	CD 1	CD_1_GGAAGTGAGGTGAGAA-1
2.00189	5.28075	CD8 CTL TRM	female	49	CD 1	CD_1_GGAAGTGCATGCCGAC-1
5.53071	6.8849	CD4 ANXA1	female	49	CD 1	CD_1_GGAATCTCACGCAGTC-1
3.72959	9.25321	MT T cells	female	49	CD 1	CD_1_GGAATCTGTACTCCGG-1
4.50053	8.41596	Ribhi T cells 1	female	49	CD 1	CD_1_GGACGTCGTGTGTGGA-1
5.79134	7.13302	CD4 ANXA1	female	49	CD 1	CD_1_GGAGAACTCAATCTTC-1
1.7413	3.9583	CD8 CTL TRM	female	49	CD 1	CD_1_GGAGATGGTAGAGGAA-1
1.29654	3.82898	CD8 CTL TRM	female	49	CD 1	CD_1_GGAGCAAAGCCAGACA-1
3.94161	5.20885	CD8 CTL TRM	female	49	CD 1	CD_1_GGAGCAAAGCGATTCT-1
5.07324	6.29557	CD4 ANXA1	female	49	CD 1	CD_1_GGAGCAAAGCGTACAG-1
6.59125	6.57624	CD4 ANXA1	female	49	CD 1	CD_1_GGAGCAAGTTGAGTCT-1
3.12094	6.22679	CD4 naïve	female	49	CD 1	CD_1_GGAGGATGTGAGCGAT-1
0.868987	3.53515	NK	female	49	CD 1	CD_1_GGAGGTAAGGCCTAGA-1
4.73428	9.29396	CD4 naïve	female	49	CD 1	CD_1_GGATCTATCCCAAGCG-1
5.57669	8.08567	S1PR1 T cells	female	49	CD 1	CD_1_GGCACGTCATGAGTAA-1
4.21907	7.2542	CD4 naïve	female	49	CD 1	CD_1_GGCAGTCTCATCTCTA-1
1.85532	4.61938	CD8 CTL TRM	female	49	CD 1	CD_1_GGCAGTCTCGTGCAGC-1
7.33857	7.75049	Tregs	female	49	CD 1	CD_1_GGCGTCAAGATGGTAT-1
5.57622	8.18745	CD4 naïve	female	49	CD 1	CD_1_GGCTGTGAGATGCCGA-1
5.95058	5.87099	CD4 ANXA1	female	49	CD 1	CD_1_GGCTTGGTCATTGTTC-1
6.08902	6.77108	CD4 ANXA1	female	49	CD 1	CD_1_GGGAAGTAGTATCTGC-1
5.366	5.27206	CD4 ANXA1	female	49	CD 1	CD_1_GGGACAACATTCAGCA-1
6.03612	6.01381	CD4 ANXA1	female	49	CD 1	CD_1_GGGACCTCAAGACGGT-1
5.05945	8.88425	CD4 naïve	female	49	CD 1	CD_1_GGGAGATGTGACCGTC-1
1.05858	4.69674	CD8 CTL	female	49	CD 1	CD_1_GGGAGTACACATACTG-1
2.39215	4.45739	CD8 CTL	female	49	CD 1	CD_1_GGGATCCCAACACTAC-1
4.4157	8.71213	CD4 naïve	female	49	CD 1	CD_1_GGGATGAAGTTTGGCT-1
5.93529	6.51896	CD4 ANXA1	female	49	CD 1	CD_1_GGGATGACATGGCCCA-1
2.24613	5.66672	CD8 CTL	female	49	CD 1	CD_1_GGGCCATAGTCACGCC-1
4.26326	5.47456	CD8 CTL	female	49	CD 1	CD_1_GGGCCATCAAGGGTCA-1
2.89312	4.78503	CD8 CTL TRM	female	49	CD 1	CD_1_GGGCCATGTGGGACAT-1
2.55725	6.62608	CD8 CTL	female	49	CD 1	CD_1_GGGCCATGTGTCACAT-1
3.50253	7.87802	CD4 naïve	female	49	CD 1	CD_1_GGGCGTTCACACTGGC-1
1.9393	4.61015	CD8 CTL TRM	female	49	CD 1	CD_1_GGGCTACTCTCCGAAA-1
7.57307	7.06601	Tregs	female	49	CD 1	CD_1_GGGTAGAAGTGGACTG-1
4.93073	6.1433	CD8 CTL TRM	female	49	CD 1	CD_1_GGGTAGACAACGATCT-1
1.2502	4.87664	CD8 CTL	female	49	CD 1	CD_1_GGGTCACGTTGAGGAC-1
1.23288	5.22637	CD8 CTL	female	49	CD 1	CD_1_GGGTCACTCCGCTTAC-1
5.41274	5.31957	DN TNF	female	49	CD 1	CD_1_GGGTCTGGTATTCCTT-1
6.50268	6.89991	CD4 ANXA1	female	49	CD 1	CD_1_GGGTGAAGTTGCATTG-1
3.12053	6.43936	CD8 CTL TRM	female	49	CD 1	CD_1_GGGTTATAGAAGCCTG-1
6.18785	6.63541	CD4 ANXA1	female	49	CD 1	CD_1_GGGTTATAGCACTCTA-1
1.6179	5.14374	CD8 CTL	female	49	CD 1	CD_1_GGGTTATGTTATAGCC-1
6.11063	6.74652	CD4 ANXA1	female	49	CD 1	CD_1_GGGTTATTCTGAGAAA-1
5.41431	5.6675	CD4 ANXA1	female	49	CD 1	CD_1_GGGTTTAAGATGATTG-1
4.14931	9.25444	CD4 naïve	female	49	CD 1	CD_1_GGTAACTCATCTGTTT-1
2.62468	4.81654	T cells CCL20	female	49	CD 1	CD_1_GGTAACTGTCAAGGCA-1
5.99405	8.08518	CD4 naïve	female	49	CD 1	CD_1_GGTAACTGTTGTCATG-1
5.86909	9.01303	Tregs	female	49	CD 1	CD_1_GGTAATCGTCCGGCAT-1
7.02565	7.86539	Tregs	female	49	CD 1	CD_1_GGTAGAGTCAAGTCTG-1
0.313032	4.08405	CD8 CTL TRM	female	49	CD 1	CD_1_GGTCTGGAGCTATCTG-1
6.61966	8.46401	Tregs	female	49	CD 1	CD_1_GGTGAAGGTTGCCGCA-1
2.07022	4.16246	CD8 CTL TRM	female	49	CD 1	CD_1_GGTGGCTAGTCTTCCC-1
5.68665	8.38644	CD4 naïve	female	49	CD 1	CD_1_GGTGTCGCACTGTGAT-1
1.18063	4.59717	CD8 CTL	female	49	CD 1	CD_1_GGTGTTATCGTCCTTG-1
6.10754	6.74541	CD4 ANXA1	female	49	CD 1	CD_1_GGTTAACAGCGTTAGG-1
2.61117	5.81828	CD8 CTL	female	49	CD 1	CD_1_GGTTAACGTGAATATG-1
6.03654	7.26603	CD4 ANXA1	female	49	CD 1	CD_1_GGTTGTAGTTCTCCAC-1
3.38199	7.05333	CD4 naïve	female	49	CD 1	CD_1_GTAACACAGTACAACA-1
6.28222	8.49227	Tregs	female	49	CD 1	CD_1_GTAACCACATTAAGCC-1
0.969733	4.06893	gd IEL	female	49	CD 1	CD_1_GTAACCATCGCTAAAC-1
1.79757	4.15697	CD8 CTL	female	49	CD 1	CD_1_GTAAGTCAGTCGCCCA-1
4.5298	7.64109	CD4 naïve	female	49	CD 1	CD_1_GTAATCGTCAAGGACG-1
7.07418	7.9032	MT T cells	female	49	CD 1	CD_1_GTACAACAGATGTTAG-1
5.9729	8.45988	CD4 naïve	female	49	CD 1	CD_1_GTACAACAGCCATATC-1
6.29756	6.20486	CD4 ANXA1	female	49	CD 1	CD_1_GTACAACAGGGCCCTT-1
6.47752	6.34377	CD4 ANXA1	female	49	CD 1	CD_1_GTACAACAGTATGAGT-1
-0.0416305	3.86541	gd IEL	female	49	CD 1	CD_1_GTACAGTAGACGCTCC-1
6.60352	7.41705	CD4 ANXA1	female	49	CD 1	CD_1_GTAGAGGAGCATCCTA-1
2.46869	4.70603	CD8 CTL	female	49	CD 1	CD_1_GTAGAGGAGTGGTGAC-1
4.81169	5.59302	T cells CCL20	female	49	CD 1	CD_1_GTAGAGGTCTGAGGTT-1
2.78801	4.47387	CD8 CTL TRM	female	49	CD 1	CD_1_GTAGATCGTGAGCTCC-1
2.90827	6.4929	CD8 CTL	female	49	CD 1	CD_1_GTAGCTATCGGCGATC-1
1.04146	4.04836	NK	female	49	CD 1	CD_1_GTAGGTTAGGTGCTAG-1
5.51387	8.88677	CD4 naïve	female	49	CD 1	CD_1_GTATTTCCAGACCAAG-1
2.50687	4.8584	CD8 CTL	female	49	CD 1	CD_1_GTATTTCGTCCGGTCA-1
6.81836	6.77177	Tregs	female	49	CD 1	CD_1_GTCAAACCAGAGGTAC-1
2.27345	5.4627	Ribhi T cells 1	female	49	CD 1	CD_1_GTCAAACTCGTGCATA-1
1.32602	5.19772	CD8 CTL TRM	female	49	CD 1	CD_1_GTCACTCTCATTGCGA-1
4.96901	6.76161	CD8 CTL	female	49	CD 1	CD_1_GTCATCCAGCAACCAG-1
5.00471	6.4474	CD8 CTL	female	49	CD 1	CD_1_GTCATCCCACTGCGAC-1
2.99652	5.68803	T cells CCL20	female	49	CD 1	CD_1_GTCATTTAGAAATGGG-1
2.37316	4.55368	gd IEL	female	49	CD 1	CD_1_GTCATTTCATCCTCAC-1
3.49897	5.31444	CD8 CTL TRM	female	49	CD 1	CD_1_GTCCCATAGGCACGAT-1
5.76194	8.52487	CD4 naïve	female	49	CD 1	CD_1_GTCCCATAGGTAGCCA-1
5.40711	7.55765	CD4 ANXA1	female	49	CD 1	CD_1_GTCCTCAAGGACACTG-1
0.648866	3.6882	gd IEL	female	49	CD 1	CD_1_GTCGAATAGGTTTACC-1
1.30437	4.3385	CD8 CTL	female	49	CD 1	CD_1_GTCGAATTCCATTGCC-1
5.37923	6.08351	CD4 ANXA1	female	49	CD 1	CD_1_GTCGCGAAGCTCGTGC-1
6.76041	8.19304	Tregs	female	49	CD 1	CD_1_GTCGCGAGTGCCTACG-1
2.32174	4.31878	CD8 CTL	female	49	CD 1	CD_1_GTCGTAAAGCGGCTCT-1
3.83321	9.70049	Ribhi T cells 1	female	49	CD 1	CD_1_GTCGTTCGTCTGATAC-1
2.28506	4.69582	CD8 CTL TRM	female	49	CD 1	CD_1_GTCTACCAGGAGACCT-1
4.18281	7.97555	CD8 CTL	female	49	CD 1	CD_1_GTCTACCCATGGCCCA-1
6.08336	5.61581	T cells CCL20	female	49	CD 1	CD_1_GTCTAGAAGAGGTTAT-1
3.91558	7.35363	DN TNF	female	49	CD 1	CD_1_GTCTAGAAGCGATCGA-1
1.8322	4.75445	CD8 CTL	female	49	CD 1	CD_1_GTCTAGAAGGCTTAGG-1
5.87748	6.58841	CD4 ANXA1	female	49	CD 1	CD_1_GTCTAGACAAGTGGCA-1
4.64615	9.49092	CD4 naïve	female	49	CD 1	CD_1_GTCTAGACAATGTGGG-1
6.56688	7.22937	S1PR1 T cells	female	49	CD 1	CD_1_GTCTCACTCCACCCTA-1
-0.0537085	3.88794	gd IEL	female	49	CD 1	CD_1_GTCTGTCGTACCCGCA-1
2.21799	4.92732	CD8 CTL	female	49	CD 1	CD_1_GTCTTTAGTCTACAAC-1
5.77275	6.89244	CD4 ANXA1	female	49	CD 1	CD_1_GTGACGCGTCCACACG-1
6.66175	8.00806	Ribhi T cells 2	female	49	CD 1	CD_1_GTGACGCTCTGTCCCA-1
6.78592	6.28387	CD4 ANXA1	female	49	CD 1	CD_1_GTGAGCCGTTCCTACC-1
6.08248	7.52691	CD4 ANXA1	female	49	CD 1	CD_1_GTGAGGACAAGCGATG-1
5.83456	7.09309	CD4 naïve	female	49	CD 1	CD_1_GTGCACGAGTAGTCCT-1
1.89673	4.82004	CD8 CTL TRM	female	49	CD 1	CD_1_GTGCACGGTGTTAGCT-1
6.29241	8.20448	Tregs	female	49	CD 1	CD_1_GTGCTGGAGGGTGAGG-1
5.77673	7.94074	CD4 naïve	female	49	CD 1	CD_1_GTGCTGGGTCAATGGG-1
5.09055	9.32305	CD4 naïve	female	49	CD 1	CD_1_GTGCTGGTCGTGCTCT-1
3.39388	5.74234	T cells CCL20	female	49	CD 1	CD_1_GTGCTTCCAAGTTCGT-1
6.87452	6.52938	ThF	female	49	CD 1	CD_1_GTGCTTCTCCCGAGGT-1
5.52123	5.89699	CD4 ANXA1	female	49	CD 1	CD_1_GTGGAGACACACCTTC-1
4.70984	9.45749	Ribhi T cells 1	female	49	CD 1	CD_1_GTGGCGTAGCTGGCCT-1
6.02091	7.98205	ThF	female	49	CD 1	CD_1_GTGGCGTCATATCTGG-1
5.16228	6.19832	ILC3	female	49	CD 1	CD_1_GTGGTTAAGGTTAGTA-1
5.57976	7.45042	CD4 naïve	female	49	CD 1	CD_1_GTGGTTACAATTCGTG-1
3.06721	7.25761	CD4 naïve	female	49	CD 1	CD_1_GTGGTTAGTGACTGAG-1
0.650291	4.0611	CD8 CTL	female	49	CD 1	CD_1_GTGTAACGTCACGTGC-1
3.20327	9.18621	Ribhi T cells 1	female	49	CD 1	CD_1_GTGTCCTGTAGGTAGC-1
5.82224	8.42163	CD4 naïve	female	49	CD 1	CD_1_GTGTCCTTCCACAAGT-1
2.09419	3.91324	gd IEL	female	49	CD 1	CD_1_GTGTGATAGGGTACAC-1
4.10845	7.58394	Ribhi T cells 1	female	49	CD 1	CD_1_GTGTGATGTGAGCGAT-1
2.07775	4.11145	CD8 CTL TRM	female	49	CD 1	CD_1_GTGTGATTCATTACCT-1
5.35826	8.89429	CD4 ANXA1	female	49	CD 1	CD_1_GTGTGATTCTGTCAGA-1
5.6628	6.77842	CD4 naïve	female	49	CD 1	CD_1_GTGTGATTCTTCGTGC-1
3.86212	5.14534	ILC3	female	49	CD 1	CD_1_GTGTGGCGTAGCTGTT-1
6.07711	7.54248	CD4 naïve	female	49	CD 1	CD_1_GTGTTAGGTCACCGCA-1
6.01323	6.53288	CD4 ANXA1	female	49	CD 1	CD_1_GTGTTAGGTTGTGTAC-1
1.2136	5.17436	CD8 CTL	female	49	CD 1	CD_1_GTGTTCCGTCGTTTCC-1
1.601	4.21034	CD8 CTL TRM	female	49	CD 1	CD_1_GTTACCCCATGACCCG-1
0.878268	4.18375	CD8 FGFBP2	female	49	CD 1	CD_1_GTTACGAGTCTAACGT-1
5.27187	6.66916	CD4 ANXA1	female	49	CD 1	CD_1_GTTACGATCACTCCGT-1
4.78821	6.90274	CD4 ANXA1	female	49	CD 1	CD_1_GTTAGACAGTAACCGG-1
6.29387	7.16503	CD4 ANXA1	female	49	CD 1	CD_1_GTTAGACTCAATCGGT-1
5.4403	6.39087	CD4 ANXA1	female	49	CD 1	CD_1_GTTATGGAGGACGCTA-1
2.00863	5.00043	CD8 CTL	female	49	CD 1	CD_1_GTTATGGTCGCCGTGA-1
5.10943	9.39749	CD4 naïve	female	49	CD 1	CD_1_GTTCATTAGGAAGTGA-1
4.20136	9.54183	MT T cells	female	49	CD 1	CD_1_GTTCATTCACGACGAA-1
6.82942	7.71419	Tregs	female	49	CD 1	CD_1_GTTCATTCATGACTCA-1
4.46847	6.43186	DN EOMES	female	49	CD 1	CD_1_GTTCATTTCAGTGTGT-1
5.35982	8.38703	ThF	female	49	CD 1	CD_1_GTTCGCTCATTGACAC-1
5.71342	8.025	CD4 naïve	female	49	CD 1	CD_1_GTTCGCTTCTGCGTCT-1
2.81828	4.87235	CD8 CTL TRM	female	49	CD 1	CD_1_GTTCTATCACCCTGAG-1
5.65033	6.96136	CD4 ANXA1	female	49	CD 1	CD_1_GTTCTATGTGTGGACA-1
4.6119	8.59225	CD4 naïve	female	49	CD 1	CD_1_GTTGAACGTTCGTAAC-1
1.40491	4.09189	CD8 CTL	female	49	CD 1	CD_1_GTTGAACTCAAAGACA-1
1.94479	5.26419	CD8 CTL	female	49	CD 1	CD_1_GTTGTAGGTTGCTCAA-1
5.50133	7.1492	CD4 ANXA1	female	49	CD 1	CD_1_GTTGTGAAGTGGAAAG-1
5.44434	8.14858	CD4 naïve	female	49	CD 1	CD_1_GTTGTGAGTAGTTCCA-1
5.69274	8.33411	CD4 naïve	female	49	CD 1	CD_1_GTTTACTAGAACTTCC-1
3.26196	6.0018	CD8 CTL TRM	female	49	CD 1	CD_1_GTTTACTAGTACAGCG-1
5.6662	5.9026	CD4 ANXA1	female	49	CD 1	CD_1_GTTTACTGTAACCCGC-1
2.27071	4.88306	CD8 CTL TRM	female	49	CD 1	CD_1_GTTTGGAAGTTCACTG-1
4.77261	7.81568	CD4 ANXA1	female	49	CD 1	CD_1_TAACACGCAGACACAG-1
7.59438	7.20036	Tregs	female	49	CD 1	CD_1_TAACACGGTCTACAGT-1
0.798302	4.01474	CD8 CTL TRM	female	49	CD 1	CD_1_TAACCAGAGAGCCGAT-1
6.30953	8.80194	Tregs	female	49	CD 1	CD_1_TAACGACAGAATCGAT-1
0.126972	3.88978	gd IEL	female	49	CD 1	CD_1_TAACGACCATTAGGCT-1
5.71903	6.21311	CD4 ANXA1	female	49	CD 1	CD_1_TAACGACTCTGAGGCC-1
6.78878	8.18488	ThF	female	49	CD 1	CD_1_TAAGCACTCTGCGAGC-1
6.3774	6.61864	CD4 ANXA1	female	49	CD 1	CD_1_TAAGCACTCTTTCTAG-1
4.17152	7.05428	CD8 CTL	female	49	CD 1	CD_1_TAAGCCAAGGTGGTTG-1
4.58958	5.82053	CD8 CTL	female	49	CD 1	CD_1_TAAGCCACAGAGAATT-1
5.39554	8.86719	CD4 naïve	female	49	CD 1	CD_1_TAAGTCGAGTTCATCG-1
7.49767	7.37619	Tregs	female	49	CD 1	CD_1_TAAGTCGAGTTTCTTC-1
3.54889	8.8843	CD4 naïve	female	49	CD 1	CD_1_TAATCTCCAGTGTGCC-1
4.72782	9.34561	CD4 naïve	female	49	CD 1	CD_1_TAATTCCAGTAATACG-1
5.59548	6.16105	CD4 ANXA1	female	49	CD 1	CD_1_TAATTCCCACTCCACT-1
5.57485	7.86366	CD4 naïve	female	49	CD 1	CD_1_TAATTCCTCTGGGCAC-1
5.41295	7.14103	CD4 ANXA1	female	49	CD 1	CD_1_TACAGGTGTCTCAGGC-1
2.75998	4.78545	CD8 CTL TRM	female	49	CD 1	CD_1_TACATTCAGTCGCCAC-1
2.55599	4.11368	DN EOMES	female	49	CD 1	CD_1_TACATTCCAATCTCTT-1
0.150151	3.50168	gd IEL	female	49	CD 1	CD_1_TACCCACGTGAGTAAT-1
2.06239	5.63064	CD8 CTL	female	49	CD 1	CD_1_TACCCACTCACCCTTG-1
3.57915	8.50229	Ribhi T cells 1	female	49	CD 1	CD_1_TACCCACTCTCCGTGT-1
5.46973	7.82484	DN TNF	female	49	CD 1	CD_1_TACCCACTCTTCCCAG-1
4.59444	5.49724	CD4 ANXA1	female	49	CD 1	CD_1_TACCCGTCAGTAACCT-1
1.56069	5.26682	CD8 CTL	female	49	CD 1	CD_1_TACCGGGAGTTCACTG-1
6.62761	6.08565	CD4 ANXA1	female	49	CD 1	CD_1_TACCTCGAGGGTATAT-1
6.67873	6.61429	CD4 ANXA1	female	49	CD 1	CD_1_TACCTCGCACGTAGAG-1
4.82821	9.09191	CD4 naïve	female	49	CD 1	CD_1_TACGCTCAGATCCAAA-1
5.00972	9.11657	Ribhi T cells 2	female	49	CD 1	CD_1_TACGCTCCAGGTCAGA-1
4.23168	5.36214	CD4 ANXA1	female	49	CD 1	CD_1_TACGCTCGTTTACACG-1
1.64943	4.70989	CD8 CTL	female	49	CD 1	CD_1_TACGCTCTCTATACTC-1
2.6008	5.16582	T cells CCL20	female	49	CD 1	CD_1_TACGTCCGTTAGGGAC-1
6.3251	8.64455	Tregs	female	49	CD 1	CD_1_TACTGCCCAAACAGGC-1
6.72242	7.2872	CD4 ANXA1	female	49	CD 1	CD_1_TACTGCCCAGGTCCCA-1
1.47629	5.67869	MT T cells	female	49	CD 1	CD_1_TACTGCCGTCTAGTGT-1
4.07713	9.06248	CD4 naïve	female	49	CD 1	CD_1_TACTGCCGTTAAGCAA-1
6.63777	6.51273	CD4 ANXA1	female	49	CD 1	CD_1_TACTTACTCTCGCAGG-1
4.38672	9.15048	CD4 naïve	female	49	CD 1	CD_1_TACTTCAAGTATTGCC-1
6.42965	7.39028	CD4 ANXA1	female	49	CD 1	CD_1_TACTTCAGTACGTGAG-1
3.55992	4.93793	MT T cells	female	49	CD 1	CD_1_TAGACTGTCCGGACTG-1
6.115	6.12403	CD4 ANXA1	female	49	CD 1	CD_1_TAGAGTCCATTGTCGA-1
4.5066	8.5411	CD4 naïve	female	49	CD 1	CD_1_TAGATCGCAACCCTAA-1
4.74003	5.83429	CD4 naïve	female	49	CD 1	CD_1_TAGATCGCACATGTTG-1
1.24889	3.72121	CD8 CTL TRM	female	49	CD 1	CD_1_TAGCACATCGATGGAG-1
1.52117	3.89078	gd IEL	female	49	CD 1	CD_1_TAGGAGGAGGCTTTCA-1
3.64786	6.43056	CD4 naïve	female	49	CD 1	CD_1_TAGGAGGCACTATCGA-1
5.29124	8.88797	DN TNF	female	49	CD 1	CD_1_TAGGAGGTCTCGTGGG-1
3.90179	9.75931	Ribhi T cells 1	female	49	CD 1	CD_1_TAGGGTTAGTAGAATC-1
7.47353	7.43311	Tregs	female	49	CD 1	CD_1_TAGGGTTCACGGCCAT-1
1.35032	4.55941	CD8 CTL	female	49	CD 1	CD_1_TAGGTACGTCGCTGCA-1
0.245027	3.87936	CD8 CTL	female	49	CD 1	CD_1_TAGTGCACACGAAAGC-1
2.44525	4.72302	CD8 CTL	female	49	CD 1	CD_1_TATACCTTCCATCACC-1
3.81948	4.98649	CD8 CTL TRM	female	49	CD 1	CD_1_TATATCCGTACGATGG-1
4.71622	8.82083	CD4 naïve	female	49	CD 1	CD_1_TATCAGGAGTGCTACT-1
2.19486	6.08836	CD8 CTL	female	49	CD 1	CD_1_TATCTGTAGACGGAAA-1
3.9732	5.70037	CD4 ANXA1	female	49	CD 1	CD_1_TATGTTCCACAGTGTT-1
2.89549	4.77908	CD8 CTL TRM	female	49	CD 1	CD_1_TATTCCAAGACTGTTC-1
2.14518	5.49208	CD8 CTL	female	49	CD 1	CD_1_TATTTCGAGATTAGCA-1
4.60714	5.36142	CD8 CTL TRM	female	49	CD 1	CD_1_TATTTCGTCTAGGCCG-1
6.75318	6.41666	CD4 ANXA1	female	49	CD 1	CD_1_TCAAGCACAACACGTT-1
7.782	7.25587	MT T cells	female	49	CD 1	CD_1_TCAAGCATCAGCATTG-1
6.25066	7.20154	CD4 naïve	female	49	CD 1	CD_1_TCAAGTGTCTAAGCCA-1
5.7469	8.87807	Tregs	female	49	CD 1	CD_1_TCACAAGTCCGGTAGC-1
5.62939	5.70929	DN TNF	female	49	CD 1	CD_1_TCACACCGTATAGGAT-1
3.04319	6.63153	CD4 naïve	female	49	CD 1	CD_1_TCACACCTCTTAATCC-1
6.61008	7.20503	CD4 ANXA1	female	49	CD 1	CD_1_TCACGGGAGAGATTCA-1
1.68103	3.92328	gd IEL	female	49	CD 1	CD_1_TCACGGGGTAGTATAG-1
3.97785	9.32293	CD4 naïve	female	49	CD 1	CD_1_TCACTATTCAATCAGC-1
4.646	9.15597	CD4 naïve	female	49	CD 1	CD_1_TCAGCAACAGGACAGT-1
5.91217	6.94714	CD4 ANXA1	female	49	CD 1	CD_1_TCAGCAAGTCAGCGTC-1
1.37754	5.14092	CD8 CTL	female	49	CD 1	CD_1_TCAGCAATCATGAGAA-1
5.17897	9.10387	Ribhi T cells 1	female	49	CD 1	CD_1_TCAGGTAAGTATGATG-1
3.13939	8.38394	DN TNF	female	49	CD 1	CD_1_TCAGGTAGTTGCAAGG-1
1.5974	3.64442	CD8 CTL	female	49	CD 1	CD_1_TCAGTCCAGTGAACAT-1
2.40293	4.89469	CD8 CTL TRM	female	49	CD 1	CD_1_TCAGTGAGTACCACGC-1
5.40474	8.53255	CD4 naïve	female	49	CD 1	CD_1_TCAGTTTTCATTGCCC-1
4.25215	5.14396	MAIT	female	49	CD 1	CD_1_TCATACTGTAAGTAGT-1
2.49823	4.72294	CD4 naïve	female	49	CD 1	CD_1_TCATCATTCACACCCT-1
5.67468	6.51993	CD4 ANXA1	female	49	CD 1	CD_1_TCATGGAAGGGAGAAT-1
4.00749	7.58949	Ribhi T cells 2	female	49	CD 1	CD_1_TCATGGAAGGGCAGGA-1
5.5217	8.83661	CD4 naïve	female	49	CD 1	CD_1_TCATGGAGTTCTAACG-1
6.59805	7.88074	ThF	female	49	CD 1	CD_1_TCATTACGTCAAACGG-1
6.06212	7.28291	CD4 ANXA1	female	49	CD 1	CD_1_TCATTACTCACAACCA-1
3.15065	6.88072	CD4 naïve	female	49	CD 1	CD_1_TCATTACTCACACGAT-1
6.96096	8.06829	Tregs	female	49	CD 1	CD_1_TCATTGTAGCTTTCTT-1
2.99994	5.17689	CD8 CTL TRM	female	49	CD 1	CD_1_TCATTGTCAAGACCTT-1
5.84449	6.20035	CD4 ANXA1	female	49	CD 1	CD_1_TCATTTGCAGCGTAGA-1
5.53756	5.96944	CD4 ANXA1	female	49	CD 1	CD_1_TCATTTGGTGTCCACG-1
0.578033	3.86297	CD8 CTL	female	49	CD 1	CD_1_TCCAGAACACGGTCTG-1
6.81057	6.34381	CD4 ANXA1	female	49	CD 1	CD_1_TCCATCGGTGCTGATT-1
0.678303	4.4477	CD8 CTL	female	49	CD 1	CD_1_TCCATGCTCGGTCTAA-1
1.11134	4.83563	CD8 CTL	female	49	CD 1	CD_1_TCCATGCTCTAGGAAA-1
6.64468	5.94602	T cells CCL20	female	49	CD 1	CD_1_TCCCACACACTAGAGG-1
5.05953	9.085	CD4 naïve	female	49	CD 1	CD_1_TCCCAGTGTAGGTACG-1
5.71621	7.9386	CD4 naïve	female	49	CD 1	CD_1_TCCGAAAGTCACTTAG-1
4.75777	6.11612	CD4 ANXA1	female	49	CD 1	CD_1_TCCGATCAGACCACGA-1
1.86479	4.32341	CD8 CTL	female	49	CD 1	CD_1_TCCGATCAGCTGTACT-1
4.46017	9.5078	CD4 naïve	female	49	CD 1	CD_1_TCCGATCGTAGCACGA-1
2.89878	5.30069	gd IEL	female	49	CD 1	CD_1_TCCGGGAGTAGTCACT-1
3.26211	4.98706	CD8 CTL TRM	female	49	CD 1	CD_1_TCCGTGTCAACAGATA-1
5.08045	5.98351	CD4 ANXA1	female	49	CD 1	CD_1_TCCGTGTTCCGTGTAA-1
3.06366	8.20828	Ribhi T cells 1	female	49	CD 1	CD_1_TCCTCCCAGGAAGAAC-1
3.99206	5.56532	CD8 CTL	female	49	CD 1	CD_1_TCCTCCCCAGGTCCGT-1
0.952302	4.53033	CD8 CTL	female	49	CD 1	CD_1_TCCTCCCGTCGAACAG-1
3.0232	5.92113	CD8 CTL	female	49	CD 1	CD_1_TCCTCGACAGGGTTGA-1
6.33559	6.47885	CD4 ANXA1	female	49	CD 1	CD_1_TCCTCGACATCGGAGA-1
4.88424	7.80518	Ribhi T cells 2	female	49	CD 1	CD_1_TCCTGCAGTTGGTAGG-1
1.76546	4.79586	CD8 CTL	female	49	CD 1	CD_1_TCCTGCATCCCGAACG-1
5.50431	6.99337	CD4 ANXA1	female	49	CD 1	CD_1_TCCTTTCAGGCACAAC-1
2.34504	5.2692	CD8 CTL	female	49	CD 1	CD_1_TCCTTTCCACCCTAAA-1
4.6492	5.9084	CD8 CTL	female	49	CD 1	CD_1_TCCTTTCTCTCCTGTG-1
6.38009	7.08349	CD4 ANXA1	female	49	CD 1	CD_1_TCGAACAAGTGGTGAC-1
5.14098	5.85127	CD4 ANXA1	female	49	CD 1	CD_1_TCGAACACACAATGTC-1
2.33958	4.96669	CD8 CTL	female	49	CD 1	CD_1_TCGACCTCAACCCTCT-1
4.39252	9.38929	CD4 naïve	female	49	CD 1	CD_1_TCGACCTGTCTCAGGC-1
5.61379	8.27374	ThF	female	49	CD 1	CD_1_TCGACGGAGGGTTGCA-1
4.98806	7.53212	CD4 naïve	female	49	CD 1	CD_1_TCGATTTAGTGTTCCA-1
-0.463469	3.87768	NK	female	49	CD 1	CD_1_TCGATTTCAGATCACT-1
0.11889	3.63	gd IEL	female	49	CD 1	CD_1_TCGCTTGGTTCTATCT-1
4.34024	5.79359	CD4 ANXA1	female	49	CD 1	CD_1_TCGGATAAGCTTCGTA-1
6.40778	6.49006	CD4 ANXA1	female	49	CD 1	CD_1_TCGGATATCTTGGCTC-1
0.622599	4.86652	CD8 CTL	female	49	CD 1	CD_1_TCGGGACTCCCAGGAC-1
4.77869	4.85483	ILC3	female	49	CD 1	CD_1_TCGGGCACACAATGCT-1
1.08676	4.04067	CD8 CTL TRM	female	49	CD 1	CD_1_TCGGGTGAGGTACAGC-1
4.24633	6.90004	CD4 ANXA1	female	49	CD 1	CD_1_TCGTAGATCCGTGTGG-1
5.88137	6.2378	CD4 ANXA1	female	49	CD 1	CD_1_TCGTCCAAGGACACTG-1
1.93674	4.84209	CD8 CTL	female	49	CD 1	CD_1_TCGTCCATCATCGCTC-1
-0.172258	3.16373	NK	female	49	CD 1	CD_1_TCGTGCTCAGGCCCTA-1
2.05985	6.86888	Ribhi T cells 1	female	49	CD 1	CD_1_TCGTGCTGTCAACATC-1
5.84633	9.14009	Tregs	female	49	CD 1	CD_1_TCGTGCTGTTGGGATG-1
2.47815	5.11873	CD8 CTL	female	49	CD 1	CD_1_TCTAACTAGTGGCAGT-1
6.46206	7.79123	CD4 naïve	female	49	CD 1	CD_1_TCTACCGAGGTCATCT-1
0.0495172	4.52928	gd IEL	female	49	CD 1	CD_1_TCTACCGAGTGAGTGC-1
5.45421	6.16116	CD4 ANXA1	female	49	CD 1	CD_1_TCTACCGTCAGGTAAA-1
5.86526	6.32393	CD4 ANXA1	female	49	CD 1	CD_1_TCTACCGTCCCATAGA-1
3.63039	5.70112	DN EOMES	female	49	CD 1	CD_1_TCTATACCAGCCGTTG-1
0.233567	3.68168	gd IEL	female	49	CD 1	CD_1_TCTCACGTCTCAATCT-1
5.72511	8.00996	ThF	female	49	CD 1	CD_1_TCTCAGCAGGTAGCCA-1
5.2045	8.68592	CD4 naïve	female	49	CD 1	CD_1_TCTCAGCGTCTGTGAT-1
4.83767	8.1751	CD4 naïve	female	49	CD 1	CD_1_TCTCTGGAGGCCTAGA-1
6.16046	6.50569	CD4 ANXA1	female	49	CD 1	CD_1_TCTCTGGAGGTTCCAT-1
6.75539	6.8744	CD4 ANXA1	female	49	CD 1	CD_1_TCTCTGGGTTAGGCTT-1
5.67288	5.60963	T cells CCL20	female	49	CD 1	CD_1_TCTGGCTCAGATAAAC-1
1.39653	4.57321	CD8 CTL	female	49	CD 1	CD_1_TCTGTCGTCGGTAGGA-1
0.62764	4.38751	CD8 CTL	female	49	CD 1	CD_1_TCTTAGTAGTGAGGCT-1
0.0764798	3.93154	gd IEL	female	49	CD 1	CD_1_TCTTAGTCAACTGCCG-1
4.64866	9.49575	CD4 naïve	female	49	CD 1	CD_1_TCTTGCGAGACGCCAA-1
5.93587	8.48608	CD4 naïve	female	49	CD 1	CD_1_TCTTGCGCAATAGTCC-1
2.35235	4.45742	CD8 CTL	female	49	CD 1	CD_1_TCTTGCGCATAGCTGT-1
5.06391	5.45911	CD4 ANXA1	female	49	CD 1	CD_1_TCTTTGAAGAAGTCTA-1
2.7276	4.60503	CD8 CTL TRM	female	49	CD 1	CD_1_TCTTTGAGTGACTAAA-1
3.05772	4.97252	CD8 CTL TRM	female	49	CD 1	CD_1_TGAACGTGTCTCGGGT-1
2.69774	5.71451	CD8 CTL TRM	female	49	CD 1	CD_1_TGAACGTGTGTACGCC-1
5.96211	6.98165	CD4 ANXA1	female	49	CD 1	CD_1_TGAATGCAGATTACCC-1
2.72955	6.05026	CD8 CTL	female	49	CD 1	CD_1_TGAATGCCAGACCATT-1
3.1942	4.78763	CD8 CTL TRM	female	49	CD 1	CD_1_TGACAGTCAACCAATC-1
5.73979	8.96924	ThF	female	49	CD 1	CD_1_TGACCCTGTATCGAGG-1
1.38669	5.08372	CD8 CTL	female	49	CD 1	CD_1_TGACGCGAGGTGGTTG-1
5.05562	8.47525	CD4 ANXA1	female	49	CD 1	CD_1_TGACGCGGTCAGCTTA-1
3.04859	5.38582	CD8 CTL TRM	female	49	CD 1	CD_1_TGACTCCAGAAGTCCG-1
1.86354	4.20196	CD8 CTL TRM	female	49	CD 1	CD_1_TGAGACTGTGCAGATG-1
3.60085	9.50251	ThF	female	49	CD 1	CD_1_TGAGACTTCCTCGCAT-1
2.12616	6.7091	Ribhi T cells 1	female	49	CD 1	CD_1_TGAGCATAGCATTTCG-1
4.60066	9.38171	CD4 naïve	female	49	CD 1	CD_1_TGAGGAGAGAGTCTGG-1
6.04067	7.11654	CD4 ANXA1	female	49	CD 1	CD_1_TGAGGGACAGGACTAG-1
2.78556	4.51811	CD8 CTL TRM	female	49	CD 1	CD_1_TGATCAGCAACCGACC-1
5.15398	8.66355	CD4 naïve	female	49	CD 1	CD_1_TGATCAGGTAGATTAG-1
6.86929	8.24319	Tregs	female	49	CD 1	CD_1_TGATCAGGTATGTCTG-1
3.46989	5.93264	CD8 CTL TRM	female	49	CD 1	CD_1_TGATCTTTCGTCGCTT-1
6.17399	6.36662	CD4 ANXA1	female	49	CD 1	CD_1_TGATGCAAGTCACTAC-1
4.39346	9.38352	CD4 naïve	female	49	CD 1	CD_1_TGATGCAGTCGCACAC-1
0.997913	3.74115	CD8 CTL	female	49	CD 1	CD_1_TGATGCATCCGCTAGG-1
1.57883	4.62251	CD8 CTL	female	49	CD 1	CD_1_TGATGGTAGCTCGACC-1
6.19183	6.26252	CD4 ANXA1	female	49	CD 1	CD_1_TGATGGTCATTACTCT-1
2.70061	4.13382	CD8 CTL TRM	female	49	CD 1	CD_1_TGATTTCGTTGTATGC-1
4.88728	5.31924	CD8 CTL	female	49	CD 1	CD_1_TGCACGGGTCTTGCGG-1
0.338655	4.84985	NK	female	49	CD 1	CD_1_TGCAGGCGTACACGCC-1
0.183012	4.73393	CD8 FGFBP2	female	49	CD 1	CD_1_TGCAGTAAGCGTTGTT-1
3.54563	9.59311	Ribhi T cells 1	female	49	CD 1	CD_1_TGCAGTACAAATCCCA-1
5.20619	8.15572	CD4 ANXA1	female	49	CD 1	CD_1_TGCATCCTCTAGGCCG-1
5.77821	6.02929	T cells CCL20	female	49	CD 1	CD_1_TGCATGATCTTCGGTC-1
6.01601	7.0464	CD4 ANXA1	female	49	CD 1	CD_1_TGCGATAAGGGCAAGG-1
2.11608	4.14287	CD8 CTL TRM	female	49	CD 1	CD_1_TGCGATATCTCTAAGG-1
2.54341	4.99887	CD8 CTL TRM	female	49	CD 1	CD_1_TGCGGGTGTCCCTCAT-1
5.95863	7.60635	CD4 ANXA1	female	49	CD 1	CD_1_TGCGGGTGTGATTGGG-1
6.74512	6.71182	CD4 ANXA1	female	49	CD 1	CD_1_TGCTCCATCGGTCGAC-1
5.53469	8.47145	CD4 ANXA1	female	49	CD 1	CD_1_TGCTCGTGTAACGATA-1
1.85082	4.1387	CD8 CTL TRM	female	49	CD 1	CD_1_TGCTCGTGTTCCATTT-1
4.21104	9.21305	CD4 naïve	female	49	CD 1	CD_1_TGCTCGTTCGTGGCTG-1
6.05002	8.42111	CD4 ANXA1	female	49	CD 1	CD_1_TGCTGAATCGCACGAC-1
2.34353	4.16924	CD8 CTL TRM	female	49	CD 1	CD_1_TGCTTCGCACCCTTGT-1
6.61815	6.03885	CD4 ANXA1	female	49	CD 1	CD_1_TGCTTCGTCCTTGACC-1
6.32163	7.2317	CD4 ANXA1	female	49	CD 1	CD_1_TGCTTGCCACGGATCC-1
7.76325	6.5585	Tregs	female	49	CD 1	CD_1_TGCTTGCCAGGTGTTT-1
6.306	8.38635	ThF	female	49	CD 1	CD_1_TGCTTGCTCACTCCGT-1
5.61751	7.33724	DN TNF	female	49	CD 1	CD_1_TGGAGAGAGCGGCTCT-1
2.06142	4.14212	CD8 CTL TRM	female	49	CD 1	CD_1_TGGGAGACATGAATCC-1
5.91134	5.92851	T cells CCL20	female	49	CD 1	CD_1_TGGGAGATCTTCGGTC-1
3.27772	9.61254	Ribhi T cells 1	female	49	CD 1	CD_1_TGGGATTGTCTCAGGC-1
7.24372	7.74127	Tregs	female	49	CD 1	CD_1_TGGGATTTCTATCGTT-1
2.24917	5.71187	CD8 CTL	female	49	CD 1	CD_1_TGGGCGTAGTGAGGCT-1
4.35001	7.65652	CD4 ANXA1	female	49	CD 1	CD_1_TGGGCGTCAATTAGGA-1
6.06333	6.70133	CD4 ANXA1	female	49	CD 1	CD_1_TGGGCTGGTATGTCCA-1
6.22016	6.88392	CD4 ANXA1	female	49	CD 1	CD_1_TGGGCTGGTCATCGGC-1
5.60543	6.18659	CD4 ANXA1	female	49	CD 1	CD_1_TGGGCTGTCTGTACAG-1
2.20681	5.40856	CD8 CTL	female	49	CD 1	CD_1_TGGGTTAGTAGACGTG-1
5.85912	6.16523	CD4 ANXA1	female	49	CD 1	CD_1_TGGGTTATCGTGGCGT-1
1.02115	4.28724	NK	female	49	CD 1	CD_1_TGGTAGTAGGAACATT-1
6.01285	7.36841	CD4 ANXA1	female	49	CD 1	CD_1_TGGTGATGTACCTAGT-1
2.89535	7.50031	CD8 CTL	female	49	CD 1	CD_1_TGGTGATGTGATACTC-1
4.99707	6.75103	CD8 CTL	female	49	CD 1	CD_1_TGTAACGAGGCATCGA-1
5.00136	7.42685	CD8 CTL	female	49	CD 1	CD_1_TGTACAGCACGTACTA-1
6.8473	6.92168	S1PR1 T cells	female	49	CD 1	CD_1_TGTCAGAAGTTCTACG-1
4.31435	8.1099	DN TNF	female	49	CD 1	CD_1_TGTCAGAGTTATCTGG-1
1.47433	3.57778	MAIT	female	49	CD 1	CD_1_TGTCCACCAAAGCTAA-1
-0.0229362	4.62716	CD8 FGFBP2	female	49	CD 1	CD_1_TGTCCACGTCCTTGTC-1
3.97841	5.0739	CD8 CTL TRM	female	49	CD 1	CD_1_TGTCCTGGTAGGCTGA-1
4.51886	9.31454	CD4 naïve	female	49	CD 1	CD_1_TGTCCTGTCGAGCCTG-1
5.32965	5.94907	T cells CCL20	female	49	CD 1	CD_1_TGTGAGTAGTGGTTCT-1
6.51846	7.17884	CD4 ANXA1	female	49	CD 1	CD_1_TGTGATGAGGATTTGA-1
0.380769	3.37553	NK	female	49	CD 1	CD_1_TGTGATGCATGAGTAA-1
2.19705	4.56223	ILC3	female	49	CD 1	CD_1_TGTGATGTCTGTGTGA-1
-0.241001	3.98711	gd IEL	female	49	CD 1	CD_1_TGTGCGGGTAGCTAAA-1
3.98244	8.20968	Ribhi T cells 1	female	49	CD 1	CD_1_TGTGCGGTCAGGGATG-1
3.03554	5.10793	CD8 CTL TRM	female	49	CD 1	CD_1_TGTGGCGCACTGGAAG-1
3.17865	6.25831	CD4 naïve	female	49	CD 1	CD_1_TGTGGCGCAGGCGATA-1
6.43085	6.81348	CD4 ANXA1	female	49	CD 1	CD_1_TGTGGCGTCTTGAGCA-1
6.04377	6.95981	CD4 ANXA1	female	49	CD 1	CD_1_TGTGTGACAGAAACCG-1
1.05574	4.98013	CD8 CTL	female	49	CD 1	CD_1_TGTGTGAGTCCCACGA-1
3.38751	6.99891	CD8 CTL	female	49	CD 1	CD_1_TGTGTGATCTTAGGAC-1
1.50654	4.20615	CD8 CTL TRM	female	49	CD 1	CD_1_TGTTCCGCAGTAGAGC-1
5.13787	8.60615	CD4 naïve	female	49	CD 1	CD_1_TGTTCTAAGTCTCGTA-1
0.0371724	3.40176	gd IEL	female	49	CD 1	CD_1_TGTTCTAAGTTCTCTT-1
2.58824	5.02613	CD8 CTL TRM	female	49	CD 1	CD_1_TGTTCTATCGGTGTTA-1
7.68344	7.22125	T cells CCL20	female	49	CD 1	CD_1_TGTTCTATCTTCCAGC-1
5.08964	8.56548	CD4 naïve	female	49	CD 1	CD_1_TGTTGAGTCAGATGCT-1
3.11047	8.75356	Ribhi T cells 1	female	49	CD 1	CD_1_TGTTGGAAGAGAGAAC-1
5.09511	8.71745	CD4 naïve	female	49	CD 1	CD_1_TTACCGCAGATCCCGC-1
6.27422	6.89103	CD4 ANXA1	female	49	CD 1	CD_1_TTACCGCCACCAGCGT-1
4.89867	4.89236	ILC3	female	49	CD 1	CD_1_TTACCGCCAGGAACCA-1
4.09809	5.39844	CD8 CTL TRM	female	49	CD 1	CD_1_TTACGCCAGGACTAAT-1
5.63126	5.65286	CD4 ANXA1	female	49	CD 1	CD_1_TTACGCCAGTTTGGCT-1
6.38967	6.42837	CD4 ANXA1	female	49	CD 1	CD_1_TTACGCCGTCACAATC-1
5.13726	8.72774	CD4 naïve	female	49	CD 1	CD_1_TTACGTTGTCGATTTG-1
4.68346	7.07704	T cells CCL20	female	49	CD 1	CD_1_TTACGTTGTGCAACGA-1
4.54372	5.58151	CD8 CTL	female	49	CD 1	CD_1_TTACGTTTCCTGATAG-1
1.72898	5.06168	CD8 CTL	female	49	CD 1	CD_1_TTAGGCAAGTACTCGT-1
3.83699	4.80609	CD4 ANXA1	female	49	CD 1	CD_1_TTAGTCTCATGCGGTC-1
5.08337	5.43799	DN TNF	female	49	CD 1	CD_1_TTATTGCAGAAATCCA-1
4.15288	9.0759	CD4 naïve	female	49	CD 1	CD_1_TTATTGCAGACGAAGA-1
6.32548	6.57136	CD4 ANXA1	female	49	CD 1	CD_1_TTCACGCAGTAAAGCT-1
5.93457	6.97063	Tregs	female	49	CD 1	CD_1_TTCAGGATCTTCCGTG-1
1.23213	5.00279	gd IEL	female	49	CD 1	CD_1_TTCATGTAGTAACGTA-1
3.76016	4.72282	DN TNF	female	49	CD 1	CD_1_TTCCAATCAGAGTGAC-1
6.28026	5.98344	T cells CCL20	female	49	CD 1	CD_1_TTCCAATCATCGTTCC-1
2.72793	4.58279	CD8 CTL TRM	female	49	CD 1	CD_1_TTCCAATGTAAGATTG-1
5.49148	8.51815	ThF	female	49	CD 1	CD_1_TTCCGGTAGTAACGTA-1
5.83436	8.45269	CD4 naïve	female	49	CD 1	CD_1_TTCCGGTCAACAGCCC-1
2.6285	4.35	CD8 CTL	female	49	CD 1	CD_1_TTCCGGTCAAGACCGA-1
6.56342	8.06797	ThF	female	49	CD 1	CD_1_TTCCGGTCACGGATCC-1
6.77514	8.08092	S1PR1 T cells	female	49	CD 1	CD_1_TTCGATTCAAGCTGCC-1
4.92429	7.28682	S1PR1 T cells	female	49	CD 1	CD_1_TTCGCTGTCTGCTTAT-1
3.40437	5.49023	CD8 CTL TRM	female	49	CD 1	CD_1_TTCTAGTGTCCCAAAT-1
0.206154	3.07118	gd IEL	female	49	CD 1	CD_1_TTCTAGTGTGTAAACA-1
6.38467	6.84961	CD4 ANXA1	female	49	CD 1	CD_1_TTCTCTCAGCATAGGC-1
5.34868	6.73931	CD4 naïve	female	49	CD 1	CD_1_TTCTCTCCATCTCGTC-1
1.67341	4.31624	gd IEL	female	49	CD 1	CD_1_TTCTGTAGTCGTGGAA-1
1.47088	3.58368	CD8 CTL	female	49	CD 1	CD_1_TTGAACGCACTGATTG-1
5.69228	7.21555	CD4 naïve	female	49	CD 1	CD_1_TTGCATTAGGTTTGAA-1
6.49736	6.53431	CD4 ANXA1	female	49	CD 1	CD_1_TTGCATTAGTGCTCAT-1
1.70067	4.36113	CD8 CTL	female	49	CD 1	CD_1_TTGCATTAGTTTGCTG-1
5.15432	8.85749	MT T cells	female	49	CD 1	CD_1_TTGCATTTCCGCACTT-1
3.05376	8.67501	DN TNF	female	49	CD 1	CD_1_TTGCGTCTCCCTTGTG-1
6.28623	8.42186	ThF	female	49	CD 1	CD_1_TTGCTGCAGATGTTGA-1
0.264906	4.29712	gd IEL	female	49	CD 1	CD_1_TTGCTGCGTATCGATC-1
3.98659	4.69739	CD8 CTL	female	49	CD 1	CD_1_TTGGGATTCTCTGCTG-1
4.28754	9.61236	Ribhi T cells 1	female	49	CD 1	CD_1_TTGGGCGGTTGTGTAC-1
4.84943	9.21103	Ribhi T cells 1	female	49	CD 1	CD_1_TTGGTTTTCGAGCACC-1
5.65566	8.7893	CD4 naïve	female	49	CD 1	CD_1_TTGTGTTCAGTTTCGA-1
4.80689	7.63866	CD4 ANXA1	female	49	CD 1	CD_1_TTGTTTGAGATGCTAA-1
5.27103	7.36743	ThF	female	49	CD 1	CD_1_TTGTTTGCAGTAACCT-1
3.2712	5.59994	CD4 naïve	female	49	CD 1	CD_1_TTGTTTGGTGCTGTCG-1
5.85716	5.94011	CD4 ANXA1	female	49	CD 1	CD_1_TTTACCAAGTCGCTAT-1
6.06307	7.4757	S1PR1 T cells	female	49	CD 1	CD_1_TTTACCAGTAGAGCTG-1
6.69213	7.3964	CD4 ANXA1	female	49	CD 1	CD_1_TTTACTGCAAGGCTTT-1
5.35079	8.46206	CD4 naïve	female	49	CD 1	CD_1_TTTAGTCGTCACAGAG-1
1.46477	4.86776	CD8 CTL	female	49	CD 1	CD_1_TTTAGTCGTGATTGGG-1
1.3498	4.197	CD8 FGFBP2	female	49	CD 1	CD_1_TTTATGCGTCCTGTTC-1
4.68465	8.1141	DN TNF	female	49	CD 1	CD_1_TTTCAGTAGACTTGTC-1
5.11908	9.34186	CD4 naïve	female	49	CD 1	CD_1_TTTCATGAGATCCCAT-1
5.20142	8.43648	MT T cells	female	49	CD 1	CD_1_TTTCCTCTCGTGGACC-1
5.97916	8.34587	CD4 ANXA1	female	49	CD 1	CD_1_TTTCGATAGTGTACCT-1
0.885779	4.77582	CD8 CTL	female	49	CD 1	CD_1_TTTCGATCAATTGCCA-1
-0.664751	3.75436	gd IEL	female	49	CD 1	CD_1_TTTGACTAGAGTGACC-1
6.443	6.47895	CD4 ANXA1	female	49	CD 1	CD_1_TTTGATCCAAATGAGT-1
5.17441	7.91287	CD4 naïve	female	49	CD 1	CD_1_TTTGGAGCAATTGCCA-1
2.16707	4.33574	CD8 CTL TRM	female	49	CD 1	CD_1_TTTGGAGCAGTCAGCC-1
6.65311	7.04127	T cells CCL20	female	49	CD 1	CD_1_TTTGGTTGTTCAAACC-1
2.14312	7.04788	MT T cells	female	49	CD 1	CD_1_TTTGGTTTCTGGTTGA-1
1.69822	4.41849	CD8 CTL	female	49	CD 1	CD_1_TTTGTTGCAGGTTACT-1
7.10051	8.10672	MT T cells	female	49	CD 1	CD_1_TTTGTTGTCGGCTGTG-1
2.21331	3.93632	ILC3	male	45	CD 2	CD_2_AAACGAACAGCACAAG-1
7.33512	7.68668	Tregs	male	45	CD 2	CD_2_AAACGCTTCATGTCTT-1
2.35451	6.48154	MT T cells	male	45	CD 2	CD_2_AAAGAACTCTCACTCG-1
3.58885	4.6587	T cells CCL20	male	45	CD 2	CD_2_AAAGAACTCTGCATGA-1
4.37237	7.96878	Ribhi T cells 2	male	45	CD 2	CD_2_AAAGGATTCGTTAGAC-1
6.33741	8.10899	ThF	male	45	CD 2	CD_2_AAAGGTAGTATCGTAC-1
7.38915	7.26163	T cells CCL20	male	45	CD 2	CD_2_AAAGTCCCAGCTATTG-1
5.928	6.98113	CD4 ANXA1	male	45	CD 2	CD_2_AAAGTCCCAGTTTGGT-1
5.5644	8.6602	Tregs	male	45	CD 2	CD_2_AACAACCAGATTGGGC-1
3.95843	7.5722	DN EOMES	male	45	CD 2	CD_2_AACAACCGTGGGTATG-1
-0.270755	3.32908	NK	male	45	CD 2	CD_2_AACAAGAAGTGGTTCT-1
1.79179	4.03226	T cells CCL20	male	45	CD 2	CD_2_AACACACCATTCACCC-1
5.22374	5.8644	T cells CCL20	male	45	CD 2	CD_2_AACACACTCAGTCATG-1
4.68583	7.13421	CD4 ANXA1	male	45	CD 2	CD_2_AACCCAAAGAGGTATT-1
4.70101	5.97164	CD4 ANXA1	male	45	CD 2	CD_2_AACCCAATCTTCCTAA-1
5.15204	7.05325	CD4 ANXA1	male	45	CD 2	CD_2_AACCTTTAGCGATCGA-1
6.26566	7.32915	CD4 ANXA1	male	45	CD 2	CD_2_AACGGGAAGATAGCAT-1
5.88997	8.4617	CD4 naïve	male	45	CD 2	CD_2_AAGAACATCATCGGGC-1
0.485575	4.58229	gd IEL	male	45	CD 2	CD_2_AAGAACATCGCTTGCT-1
4.18674	4.92273	CD4 ANXA1	male	45	CD 2	CD_2_AAGACAACAGGACTTT-1
4.9957	5.5885	T cells CCL20	male	45	CD 2	CD_2_AAGACTCCAGCGTACC-1
6.85546	8.37033	Tregs	male	45	CD 2	CD_2_AAGATAGCACCCTGTT-1
5.31784	7.19159	CD4 ANXA1	male	45	CD 2	CD_2_AAGATAGCAGGCATTT-1
6.86785	8.16934	Tregs	male	45	CD 2	CD_2_AAGCGAGAGTTAGAAC-1
4.48439	4.73893	ILC3	male	45	CD 2	CD_2_AAGCGAGCAGCACAAG-1
5.27272	8.09587	CD4 ANXA1	male	45	CD 2	CD_2_AAGTGAAGTGATACCT-1
2.40698	4.8229	DN TNF	male	45	CD 2	CD_2_AAGTTCGCAATCACGT-1
4.4791	7.71568	Ribhi T cells 1	male	45	CD 2	CD_2_AATCGTGTCTATGCCC-1
5.3268	7.80288	CD4 naïve	male	45	CD 2	CD_2_AATGACCCAGAAGCTG-1
3.67577	4.80903	T cells CCL20	male	45	CD 2	CD_2_AATGACCGTCCTACGG-1
1.84932	4.84253	CD8 CTL TRM	male	45	CD 2	CD_2_AATGGAAAGCTGTACT-1
1.26433	4.1523	CD8 CTL TRM	male	45	CD 2	CD_2_AATTCCTTCATGCATG-1
5.39518	6.55017	CD4 ANXA1	male	45	CD 2	CD_2_AATTCCTTCCTGTTGC-1
7.78525	7.23913	Tregs	male	45	CD 2	CD_2_AATTTCCCACACGCCA-1
7.83711	7.21158	Tregs	male	45	CD 2	CD_2_ACACCAAAGGCCACCT-1
0.675949	4.75511	CD8 CTL	male	45	CD 2	CD_2_ACAGAAATCAGACCTA-1
2.3226	4.09626	CD8 CTL	male	45	CD 2	CD_2_ACATCCCAGCAACAAT-1
0.677047	3.67842	CD8 CTL	male	45	CD 2	CD_2_ACCATTTAGTGCACAG-1
1.45829	5.00398	CD8 CTL	male	45	CD 2	CD_2_ACCCAAAAGAGTGTGC-1
4.46422	7.91118	CD4 naïve	male	45	CD 2	CD_2_ACCGTTCCAACGTAAA-1
3.96429	4.90935	T cells CCL20	male	45	CD 2	CD_2_ACCTGAAAGAGCCGTA-1
6.31461	8.05319	Tregs	male	45	CD 2	CD_2_ACCTGAACAGGCCCTA-1
3.32305	4.93691	DN TNF	male	45	CD 2	CD_2_ACCTGAATCTGACGCG-1
5.94862	8.12906	S1PR1 T cells	male	45	CD 2	CD_2_ACCTGTCTCGTCAGAT-1
7.01952	8.01628	Tregs	male	45	CD 2	CD_2_ACGCACGTCCACTGAA-1
4.06697	9.56325	Ribhi T cells 1	male	45	CD 2	CD_2_ACGGTTAAGAGTTGTA-1
6.55993	6.77674	CD4 ANXA1	male	45	CD 2	CD_2_ACGGTTAAGTAACGTA-1
5.98374	7.592	T cells CCL20	male	45	CD 2	CD_2_ACGGTTAGTCACGACC-1
1.79138	4.55957	CD8 CTL	male	45	CD 2	CD_2_ACGTAGTAGCCTGAGA-1
6.47017	7.52508	Tregs	male	45	CD 2	CD_2_ACGTAGTGTCCTGGGT-1
0.917654	5.31306	CD8 CTL	male	45	CD 2	CD_2_ACGTCCTAGGTGCCTC-1
0.530294	3.43922	gd IEL	male	45	CD 2	CD_2_ACGTCCTGTAATCAAG-1
1.3118	4.18086	CD8 CTL TRM	male	45	CD 2	CD_2_ACGTTCCAGATCCCGC-1
5.68689	9.14267	DN TNF	male	45	CD 2	CD_2_ACTATGGAGTGCGCTC-1
-0.343333	4.2324	gd IEL	male	45	CD 2	CD_2_ACTATTCAGCGTCTCG-1
7.62745	7.13726	Tregs	male	45	CD 2	CD_2_ACTATTCGTTGAATCC-1
-0.44612	3.35696	gd IEL	male	45	CD 2	CD_2_ACTATTCTCAAGAGGC-1
5.21327	7.36336	CD4 ANXA1	male	45	CD 2	CD_2_ACTGCAACATGCGGTC-1
6.16884	8.76644	Tregs	male	45	CD 2	CD_2_ACTGCAATCTTTGCAT-1
0.513806	4.05421	gd IEL	male	45	CD 2	CD_2_ACTGTCCCAAGGCTTT-1
4.34265	7.27948	CD4 ANXA1	male	45	CD 2	CD_2_ACTGTGAAGTCACTGT-1
3.71471	5.29631	T cells CCL20	male	45	CD 2	CD_2_ACTTAGGAGTAACCTC-1
2.6054	4.26858	CD8 CTL	male	45	CD 2	CD_2_ACTTAGGCAGACAAAT-1
4.71789	5.66438	T cells CCL20	male	45	CD 2	CD_2_ACTTCCGGTCATCGGC-1
6.51625	7.1406	CD4 naïve	male	45	CD 2	CD_2_ACTTCCGGTTGTGTAC-1
5.49509	9.05504	Tregs	male	45	CD 2	CD_2_ACTTTCACAGAGTGTG-1
3.63412	7.61865	Ribhi T cells 2	male	45	CD 2	CD_2_ACTTTCAGTGAGAACC-1
5.58761	8.22014	CD4 naïve	male	45	CD 2	CD_2_ACTTTGTAGCAGAAAG-1
2.4779	5.97159	CD8 CTL	male	45	CD 2	CD_2_ACTTTGTCATGTTACG-1
5.36253	9.30772	MT T cells	male	45	CD 2	CD_2_AGAACAATCCATTGCC-1
4.4708	7.84676	CD4 ANXA1	male	45	CD 2	CD_2_AGAAGTAAGGTAGCAC-1
5.84869	7.52247	ThF	male	45	CD 2	CD_2_AGAAGTATCCAGTTCC-1
3.44091	7.1445	MT T cells	male	45	CD 2	CD_2_AGACAAACACCAAATC-1
0.73268	3.76318	gd IEL	male	45	CD 2	CD_2_AGACCATGTACGACTT-1
6.06514	8.58493	Tregs	male	45	CD 2	CD_2_AGACCATTCTTCTGTA-1
6.52117	6.35852	CD4 ANXA1	male	45	CD 2	CD_2_AGATCCAGTCGCACGT-1
6.01433	8.63873	ThF	male	45	CD 2	CD_2_AGCCAATTCAAGCGTT-1
4.11599	8.95825	CD4 naïve	male	45	CD 2	CD_2_AGCCACGTCGTGGTAT-1
5.92723	8.625	CD4 ANXA1	male	45	CD 2	CD_2_AGCCAGCCAATAGTGA-1
1.43762	5.11264	CD8 CTL	male	45	CD 2	CD_2_AGCCAGCTCGCGTCGA-1
4.61576	8.04425	CD4 naïve	male	45	CD 2	CD_2_AGCGCCATCCGTCACT-1
4.9872	8.88284	CD4 naïve	male	45	CD 2	CD_2_AGGACGAGTCTTCATT-1
5.21668	9.22594	Tregs	male	45	CD 2	CD_2_AGGGAGTCAAGGCCTC-1
3.71097	7.51858	MT T cells	male	45	CD 2	CD_2_AGGGAGTCACCCTGAG-1
7.59001	7.27837	Tregs	male	45	CD 2	CD_2_AGGGCCTCAATCAGCT-1
-0.140303	3.36519	gd IEL	male	45	CD 2	CD_2_AGGGCCTGTCCCGTGA-1
4.04127	5.83327	CD4 ANXA1	male	45	CD 2	CD_2_AGGGCTCGTGCGTCGT-1
4.25711	5.85496	T cells CCL20	male	45	CD 2	CD_2_AGGGTCCCAACGACTT-1
7.11125	7.9544	Tregs	male	45	CD 2	CD_2_AGGGTGAAGTCGAAAT-1
6.35714	7.93384	S1PR1 T cells	male	45	CD 2	CD_2_AGGGTGACAACGGTAG-1
4.88859	6.94623	Tregs	male	45	CD 2	CD_2_AGGGTTTGTGCGGCTT-1
-0.116408	4.1088	gd IEL	male	45	CD 2	CD_2_AGGTTACAGCACTCGC-1
4.02993	7.74304	CD4 naïve	male	45	CD 2	CD_2_AGGTTACTCTCGCGTT-1
6.11691	6.79899	T cells CCL20	male	45	CD 2	CD_2_AGTAACCGTGAACCGA-1
5.43151	8.11604	CD4 naïve	male	45	CD 2	CD_2_AGTACCACAGCTACCG-1
6.03418	6.65667	CD4 ANXA1	male	45	CD 2	CD_2_AGTAGCTCAGTTGTCA-1
6.17705	6.69364	T cells CCL20	male	45	CD 2	CD_2_AGTAGCTGTTCCTAGA-1
1.68729	6.4187	Ribhi T cells 2	male	45	CD 2	CD_2_AGTCTCCGTGTACAGG-1
3.70898	4.71775	T cells CCL20	male	45	CD 2	CD_2_AGTGATCGTCAGACTT-1
5.62171	8.27393	Tregs	male	45	CD 2	CD_2_AGTGCCGAGTGAGGTC-1
5.40271	8.93227	ThF	male	45	CD 2	CD_2_AGTGTTGGTCGTTCAA-1
2.32465	5.11898	CD8 CTL	male	45	CD 2	CD_2_AGTTAGCGTTGATGTC-1
1.44503	4.00161	CD8 CTL	male	45	CD 2	CD_2_ATAGACCAGCATTTGC-1
2.77411	7.12474	Ribhi T cells 1	male	45	CD 2	CD_2_ATAGACCGTGACCTGC-1
4.40868	6.0885	T cells CCL20	male	45	CD 2	CD_2_ATAGAGATCGAGTGAG-1
5.22659	7.50961	CD4 ANXA1	male	45	CD 2	CD_2_ATAGGCTCATGACTTG-1
1.6128	5.01604	CD8 CTL	male	45	CD 2	CD_2_ATCACAGGTTCAGCTA-1
3.379	5.82484	MT T cells	male	45	CD 2	CD_2_ATCACGACAAAGGCGT-1
3.44913	9.01038	Ribhi T cells 2	male	45	CD 2	CD_2_ATCCCTGGTGAGATAT-1
4.58774	8.4939	CD4 naïve	male	45	CD 2	CD_2_ATCCGTCCAAGAGCTG-1
6.33398	8.98293	Tregs	male	45	CD 2	CD_2_ATCGGCGAGAACGCGT-1
5.58171	7.00021	CD4 naïve	male	45	CD 2	CD_2_ATCGGCGAGAGTCTGG-1
4.9947	6.58909	CD4 ANXA1	male	45	CD 2	CD_2_ATCGTGACAACCACGC-1
4.26916	5.36269	T cells CCL20	male	45	CD 2	CD_2_ATCTCTATCAGGGATG-1
1.15989	4.19151	CD8 CTL	male	45	CD 2	CD_2_ATCTTCAGTCGTTGCG-1
5.00597	4.99429	ILC3	male	45	CD 2	CD_2_ATGACCACACGCGCAT-1
4.46432	8.50457	CD4 naïve	male	45	CD 2	CD_2_ATGACCAGTGGCCACT-1
2.46843	5.09762	T cells CCL20	male	45	CD 2	CD_2_ATGATCGTCCTCCACA-1
6.67909	8.13021	Tregs	male	45	CD 2	CD_2_ATGGGAGGTAATTGGA-1
6.56676	7.01476	S1PR1 T cells	male	45	CD 2	CD_2_ATGGTTGCAGTTGTTG-1
3.449	5.39062	ILC3	male	45	CD 2	CD_2_ATGGTTGTCCGGTAAT-1
5.11283	5.97334	CD4 ANXA1	male	45	CD 2	CD_2_ATTACCTGTCCGTTTC-1
4.71672	5.84481	T cells CCL20	male	45	CD 2	CD_2_ATTCAGGAGTGATCGG-1
5.20291	8.79207	CD4 naïve	male	45	CD 2	CD_2_ATTCATCAGCTCGAAG-1
7.77301	7.19254	Tregs	male	45	CD 2	CD_2_ATTCGTTCACAAATAG-1
3.64568	6.33314	CD8 CTL	male	45	CD 2	CD_2_ATTCTACGTGAGCTCC-1
5.18767	8.98195	CD4 naïve	male	45	CD 2	CD_2_ATTGTTCCAGAAATCA-1
6.15966	8.28958	T cells CCL20	male	45	CD 2	CD_2_ATTTCACAGCCATGCC-1
6.61636	8.10658	Tregs	male	45	CD 2	CD_2_ATTTCTGGTGTTCGAT-1
2.20435	5.56689	CD8 CTL TRM	male	45	CD 2	CD_2_CAACGATCACAGCATT-1
7.46733	7.57836	Tregs	male	45	CD 2	CD_2_CAAGACTAGAAGCTCG-1
6.20549	6.87357	CD4 ANXA1	male	45	CD 2	CD_2_CAAGACTTCCCTAGGG-1
7.44303	7.75763	Tregs	male	45	CD 2	CD_2_CAATCGACAACCGATT-1
5.6162	6.91208	CD4 naïve	male	45	CD 2	CD_2_CAATGACAGTATAGGT-1
6.26571	6.03396	ThF	male	45	CD 2	CD_2_CAATGACGTAGGCAGT-1
2.39969	4.21404	CD8 CTL TRM	male	45	CD 2	CD_2_CACAACACAACCGTGC-1
7.22327	7.33141	Tregs	male	45	CD 2	CD_2_CACAGGCTCGTAGCCG-1
-0.295532	4.20709	gd IEL	male	45	CD 2	CD_2_CACATGATCTCCCTAG-1
2.00697	4.0452	CD8 CTL TRM	male	45	CD 2	CD_2_CACCAAAGTAGCTAAA-1
7.89557	7.17801	Tregs	male	45	CD 2	CD_2_CACCGTTCAGTTTCAG-1
4.68543	7.99767	CD4 naïve	male	45	CD 2	CD_2_CACCGTTGTAAGATTG-1
6.58993	8.45391	MT T cells	male	45	CD 2	CD_2_CACGAATGTATGGTAA-1
3.98191	6.50081	CD4 ANXA1	male	45	CD 2	CD_2_CACGGGTGTAGTCTTG-1
0.643121	3.853	gd IEL	male	45	CD 2	CD_2_CACGTTCCACCTAAAC-1
1.38415	3.92018	gd IEL	male	45	CD 2	CD_2_CAGATTGGTTTCGATG-1
5.65291	9.14734	Tregs	male	45	CD 2	CD_2_CAGCACGTCTGATGGT-1
3.81942	9.53991	MT T cells	male	45	CD 2	CD_2_CAGCCAGAGCTAGAAT-1
3.08167	8.42144	MT T cells	male	45	CD 2	CD_2_CAGCCAGGTAGTTAGA-1
5.98481	9.02889	ThF	male	45	CD 2	CD_2_CAGGCCAAGGATGTTA-1
3.96464	5.34443	T cells CCL20	male	45	CD 2	CD_2_CAGGCCAGTCGCACAC-1
7.58778	7.40367	Tregs	male	45	CD 2	CD_2_CAGGGCTTCTGAGAGG-1
4.8708	4.82793	ILC3	male	45	CD 2	CD_2_CAGTGCGAGTGTCATC-1
3.6621	6.65	CD4 ANXA1	male	45	CD 2	CD_2_CAGTGCGGTGTGAGCA-1
6.32671	8.73694	Tregs	male	45	CD 2	CD_2_CAGTGCGGTTAGAGTA-1
2.83441	5.67687	MT T cells	male	45	CD 2	CD_2_CAGTTAGAGAAACCCG-1
4.74067	8.62765	CD4 naïve	male	45	CD 2	CD_2_CAGTTAGCATGCCGCA-1
6.16453	6.43642	Tregs	male	45	CD 2	CD_2_CAGTTAGGTATAGCTC-1
3.68378	5.40851	T cells CCL20	male	45	CD 2	CD_2_CAGTTCCAGGGACCAT-1
2.60607	4.07944	ILC3	male	45	CD 2	CD_2_CATAAGCCACCGGTCA-1
4.11732	5.24351	MAIT	male	45	CD 2	CD_2_CATAAGCTCTCCAATT-1
7.32129	7.91673	Tregs	male	45	CD 2	CD_2_CATCAAGTCGCCAGAC-1
7.40062	7.85734	Tregs	male	45	CD 2	CD_2_CATCCGTCAGCTGAGA-1
4.28796	5.64988	CD4 ANXA1	male	45	CD 2	CD_2_CATCGTCGTGGCACTC-1
2.65375	6.68731	MT T cells	male	45	CD 2	CD_2_CATGCAAGTGGACTAG-1
5.5874	6.3358	T cells CCL20	male	45	CD 2	CD_2_CATGCCTCAGGTACGA-1
2.44568	4.76072	CD8 CTL	male	45	CD 2	CD_2_CATGCGGGTACATTGC-1
3.75676	4.96787	T cells CCL20	male	45	CD 2	CD_2_CATGCTCCAGTAGTGG-1
5.87171	7.3797	CD4 ANXA1	male	45	CD 2	CD_2_CATTCTAGTTAACCTG-1
5.32549	9.34927	MT T cells	male	45	CD 2	CD_2_CATTGCCCAGAATTCC-1
7.21061	7.86995	T cells CCL20	male	45	CD 2	CD_2_CATTGTTTCTCTCGCA-1
5.34503	5.21075	CD4 ANXA1	male	45	CD 2	CD_2_CATTTCACAACTGAAA-1
1.75702	5.53936	CD8 CTL	male	45	CD 2	CD_2_CCAATGATCTCTCTTC-1
7.03477	7.51921	Tregs	male	45	CD 2	CD_2_CCAATTTAGGTTGGAC-1
2.56781	5.51617	CD8 CTL	male	45	CD 2	CD_2_CCAATTTGTAACTTCG-1
4.89675	6.31166	T cells CCL20	male	45	CD 2	CD_2_CCACCATGTGTGGTCC-1
7.55213	6.99694	Tregs	male	45	CD 2	CD_2_CCACTTGCACGCAAAG-1
5.16348	8.18196	CD4 ANXA1	male	45	CD 2	CD_2_CCATCACCACCAAAGG-1
5.48712	6.95874	CD4 ANXA1	male	45	CD 2	CD_2_CCATCACCAGAGTGTG-1
7.2263	7.91089	Tregs	male	45	CD 2	CD_2_CCCGAAGGTTTGTTCT-1
6.12672	8.8432	Tregs	male	45	CD 2	CD_2_CCCGAAGTCGGATACT-1
2.57009	5.62438	CD8 CTL	male	45	CD 2	CD_2_CCCGGAATCCAACCGG-1
3.48853	6.35275	Ribhi T cells 1	male	45	CD 2	CD_2_CCCTAACCAACAAAGT-1
7.6653	7.08422	Tregs	male	45	CD 2	CD_2_CCCTCAAGTCACGACC-1
6.5523	8.03816	Tregs	male	45	CD 2	CD_2_CCCTCTCAGGCTTTCA-1
3.59758	5.52836	CD4 ANXA1	male	45	CD 2	CD_2_CCCTGATCAAGCACAG-1
1.62574	6.51274	MT T cells	male	45	CD 2	CD_2_CCCTGATGTAGAATAC-1
3.69674	5.0407	CD8 CTL TRM	male	45	CD 2	CD_2_CCGAACGAGCAACAAT-1
-0.00129942	3.80309	gd IEL	male	45	CD 2	CD_2_CCGAACGCAGTCAGTT-1
6.00024	7.53434	CD4 ANXA1	male	45	CD 2	CD_2_CCGCAAGCATTGCTGA-1
1.09724	5.74266	CD8 CTL	male	45	CD 2	CD_2_CCGGGTAGTGAGCAGT-1
3.69334	5.4295	T cells CCL20	male	45	CD 2	CD_2_CCGTAGGTCTCGTGGG-1
7.22716	7.71685	Tregs	male	45	CD 2	CD_2_CCGTGAGCATGATCTG-1
4.02223	5.23929	T cells CCL20	male	45	CD 2	CD_2_CCGTTCAGTACTTCCC-1
0.627449	3.67847	gd IEL	male	45	CD 2	CD_2_CCGTTCAGTGCCTATA-1
7.61602	6.91268	Tregs	male	45	CD 2	CD_2_CCGTTCAGTGTTACAC-1
3.98369	5.80514	T cells CCL20	male	45	CD 2	CD_2_CCTAACCCATCATCTT-1
2.99021	9.03122	MT T cells	male	45	CD 2	CD_2_CCTAACCGTAGGATAT-1
1.55946	3.69617	CD8 CTL	male	45	CD 2	CD_2_CCTACGTGTGGTCCCA-1
5.86886	6.2819	CD4 ANXA1	male	45	CD 2	CD_2_CCTCAACGTGGTCCCA-1
4.89731	6.02879	CD4 ANXA1	male	45	CD 2	CD_2_CCTCACATCCAACCAA-1
2.10445	6.26417	CD8 CTL	male	45	CD 2	CD_2_CCTCTCCCAAGATGGC-1
5.67612	8.47569	CD4 ANXA1	male	45	CD 2	CD_2_CCTTTGGTCGTGGACC-1
4.26937	5.72145	CD4 ANXA1	male	45	CD 2	CD_2_CGAAGTTGTACAACGG-1
5.30565	8.74087	CD4 naïve	male	45	CD 2	CD_2_CGACAGCGTAGACAAT-1
5.0647	9.29564	Ribhi T cells 2	male	45	CD 2	CD_2_CGAGAAGTCACCTTAT-1
6.32916	8.23221	Tregs	male	45	CD 2	CD_2_CGAGGAAAGGATTTGA-1
6.59101	8.48985	Tregs	male	45	CD 2	CD_2_CGAGGCTAGGTTCTTG-1
6.73966	8.00996	Tregs	male	45	CD 2	CD_2_CGATGGCAGCCATGCC-1
4.84796	7.46569	MT T cells	male	45	CD 2	CD_2_CGATGGCCATTATGCG-1
4.69893	9.3439	Ribhi T cells 2	male	45	CD 2	CD_2_CGATGGCTCGTCCTCA-1
-0.603396	3.51539	gd IEL	male	45	CD 2	CD_2_CGCATGGTCGTCGCTT-1
0.743144	4.2387	gd IEL	male	45	CD 2	CD_2_CGCCAGAGTACCGGCT-1
2.26161	5.81675	CD8 CTL	male	45	CD 2	CD_2_CGCCAGAGTCCTCATC-1
6.11519	8.65052	Tregs	male	45	CD 2	CD_2_CGGGCATTCTGCCTCA-1
[truncated: 44,703 more rows]

## Sheet: Fig 1 c UMAP
UMAP_1	UMAP_2	Health	Sample sex	Sample age	sample_name	cell
3.42585	9.43034	HC	male	61	HC 1	HC_1_AAACCTGCAAGTCTGT-1
-0.0358174	3.80822	HC	male	61	HC 1	HC_1_AAACCTGGTTATGCGT-1
2.31637	4.24077	HC	male	61	HC 1	HC_1_AAACCTGTCGGCATCG-1
5.76324	6.10297	HC	male	61	HC 1	HC_1_AAACGGGGTCTAGCCG-1
3.24179	6.38493	HC	male	61	HC 1	HC_1_AAACGGGGTGATAAAC-1
3.89096	6.0508	HC	male	61	HC 1	HC_1_AAAGATGAGAGTCGGT-1
0.560961	3.5829	HC	male	61	HC 1	HC_1_AAAGATGCAGGATCGA-1
2.56821	5.29874	HC	male	61	HC 1	HC_1_AAAGATGGTGCAGTAG-1
3.76418	6.35424	HC	male	61	HC 1	HC_1_AAAGATGGTGCCTTGG-1
0.440019	3.62408	HC	male	61	HC 1	HC_1_AAAGATGTCCGAAGAG-1
2.17517	6.01024	HC	male	61	HC 1	HC_1_AAAGCAAGTTCAGCGC-1
0.907854	4.18425	HC	male	61	HC 1	HC_1_AAAGTAGAGCAGCGTA-1
4.59576	7.45925	HC	male	61	HC 1	HC_1_AAAGTAGCAGTAAGCG-1
5.95269	7.24584	HC	male	61	HC 1	HC_1_AAATGCCCATTGTGCA-1
4.31652	7.6141	HC	male	61	HC 1	HC_1_AAATGCCGTGCTAGCC-1
4.84863	6.63314	HC	male	61	HC 1	HC_1_AAATGCCTCCTAGAAC-1
1.77789	3.85679	HC	male	61	HC 1	HC_1_AACACGTCAAGAAGAG-1
1.78829	5.71884	HC	male	61	HC 1	HC_1_AACACGTCAGAAGCAC-1
1.27136	3.57677	HC	male	61	HC 1	HC_1_AACCATGCAATAGCAA-1
0.566621	4.7405	HC	male	61	HC 1	HC_1_AACCATGGTCTGCGGT-1
1.14148	5.63194	HC	male	61	HC 1	HC_1_AACGTTGAGGGTTTCT-1
5.47843	5.68384	HC	male	61	HC 1	HC_1_AACTCTTCATTGGCGC-1
3.18056	9.37854	HC	male	61	HC 1	HC_1_AACTGGTAGGTGACCA-1
1.12127	4.77907	HC	male	61	HC 1	HC_1_AACTTTCAGACTGTAA-1
1.11714	4.19495	HC	male	61	HC 1	HC_1_AACTTTCAGGCTAGAC-1
3.24164	6.16858	HC	male	61	HC 1	HC_1_AACTTTCGTGAGGGAG-1
4.25371	8.4513	HC	male	61	HC 1	HC_1_AAGACCTAGACCCACC-1
5.34628	6.90465	HC	male	61	HC 1	HC_1_AAGACCTGTCAGCTAT-1
2.95979	6.70709	HC	male	61	HC 1	HC_1_AAGACCTTCCGTTGTC-1
3.96209	8.74359	HC	male	61	HC 1	HC_1_AAGCCGCGTCAACTGT-1
5.1915	8.17582	HC	male	61	HC 1	HC_1_AAGCCGCGTTAGATGA-1
-0.113578	3.12129	HC	male	61	HC 1	HC_1_AAGGAGCAGTCTCAAC-1
2.29248	4.10282	HC	male	61	HC 1	HC_1_AAGGAGCGTCTCATCC-1
3.80346	7.09999	HC	male	61	HC 1	HC_1_AAGGCAGCAGTAGAGC-1
-0.239064	3.94735	HC	male	61	HC 1	HC_1_AAGGTTCGTTGTACAC-1
4.38954	6.00218	HC	male	61	HC 1	HC_1_AAGTCTGAGATAGGAG-1
5.26036	5.55228	HC	male	61	HC 1	HC_1_AAGTCTGCAACGCACC-1
2.18721	4.36813	HC	male	61	HC 1	HC_1_AATCCAGTCGCGTTTC-1
4.41378	8.81232	HC	male	61	HC 1	HC_1_AATCGGTAGCGCCTCA-1
3.8549	8.98003	HC	male	61	HC 1	HC_1_AATCGGTTCTGTCTCG-1
4.05874	8.23476	HC	male	61	HC 1	HC_1_ACACCAAGTTGTCTTT-1
0.354036	3.9816	HC	male	61	HC 1	HC_1_ACACCCTCAGGGTATG-1
3.68321	9.20981	HC	male	61	HC 1	HC_1_ACACCGGAGGGAAACA-1
5.15319	5.71893	HC	male	61	HC 1	HC_1_ACACCGGCATATACCG-1
3.67686	6.44423	HC	male	61	HC 1	HC_1_ACACTGACATCTACGA-1
1.86131	3.69996	HC	male	61	HC 1	HC_1_ACAGCCGTCACGACTA-1
3.92679	5.64689	HC	male	61	HC 1	HC_1_ACAGCCGTCGTACGGC-1
5.68007	6.17877	HC	male	61	HC 1	HC_1_ACAGCTACATCGATGT-1
2.75298	5.65653	HC	male	61	HC 1	HC_1_ACATCAGAGTGTACCT-1
3.84378	5.2786	HC	male	61	HC 1	HC_1_ACATCAGGTCTGGTCG-1
6.03753	6.1861	HC	male	61	HC 1	HC_1_ACCAGTAAGTGGGCTA-1
5.02748	6.04532	HC	male	61	HC 1	HC_1_ACCAGTACAGCCACCA-1
1.79925	4.10285	HC	male	61	HC 1	HC_1_ACCGTAAAGTCCAGGA-1
4.10157	6.63464	HC	male	61	HC 1	HC_1_ACGAGGAAGAGCTATA-1
0.724979	3.19439	HC	male	61	HC 1	HC_1_ACGATACGTAATAGCA-1
4.99263	6.0608	HC	male	61	HC 1	HC_1_ACGATACTCATAACCG-1
1.94241	3.967	HC	male	61	HC 1	HC_1_ACGATGTTCAATCACG-1
1.9963	5.75838	HC	male	61	HC 1	HC_1_ACGATGTTCCTCAATT-1
4.73699	6.62169	HC	male	61	HC 1	HC_1_ACGCAGCCAATGGAGC-1
-0.651824	3.7345	HC	male	61	HC 1	HC_1_ACGCCAGAGAAACCTA-1
3.02835	5.28514	HC	male	61	HC 1	HC_1_ACGCCAGGTACTTGAC-1
4.13054	6.78832	HC	male	61	HC 1	HC_1_ACGCCGAAGCATCATC-1
4.04764	6.78008	HC	male	61	HC 1	HC_1_ACGCCGAAGCGCTTAT-1
-0.52264	3.58836	HC	male	61	HC 1	HC_1_ACGGAGATCTTGCATT-1
2.04888	4.36844	HC	male	61	HC 1	HC_1_ACGGCCATCTTGTATC-1
5.53125	7.20151	HC	male	61	HC 1	HC_1_ACGGGCTCAATGGAAT-1
4.69802	6.28669	HC	male	61	HC 1	HC_1_ACGGGCTGTCGCCATG-1
4.84068	6.48252	HC	male	61	HC 1	HC_1_ACGGGTCGTATCGCAT-1
0.0828158	3.57912	HC	male	61	HC 1	HC_1_ACGTCAAGTAGATTAG-1
2.55109	4.36319	HC	male	61	HC 1	HC_1_ACTGAACAGCAGGCTA-1
1.78758	4.58254	HC	male	61	HC 1	HC_1_ACTGAACCAAAGGAAG-1
0.312255	3.60866	HC	male	61	HC 1	HC_1_ACTGAGTAGAGTCTGG-1
3.56437	5.80645	HC	male	61	HC 1	HC_1_ACTGATGAGGTCGGAT-1
6.06209	6.41145	HC	male	61	HC 1	HC_1_ACTGATGGTAAACCTC-1
3.24454	9.49766	HC	male	61	HC 1	HC_1_ACTGATGTCGTTTATC-1
2.90351	4.58706	HC	male	61	HC 1	HC_1_ACTGCTCAGAAACCTA-1
6.47134	7.79241	HC	male	61	HC 1	HC_1_ACTGTCCCAGTCGTGC-1
3.6994	7.38039	HC	male	61	HC 1	HC_1_ACTTACTAGTTCGCGC-1
1.10115	5.04759	HC	male	61	HC 1	HC_1_ACTTACTCAATGCCAT-1
4.46475	5.70772	HC	male	61	HC 1	HC_1_ACTTACTTCCGCGTTT-1
2.01353	5.50302	HC	male	61	HC 1	HC_1_ACTTGTTAGTGAACGC-1
4.89347	9.38928	HC	male	61	HC 1	HC_1_AGACGTTGTAAATGTG-1
4.89626	6.47132	HC	male	61	HC 1	HC_1_AGAGCGACACAAGTAA-1
-0.0624954	3.22199	HC	male	61	HC 1	HC_1_AGAGCTTAGTGTTGAA-1
5.91258	6.89193	HC	male	61	HC 1	HC_1_AGAGTGGAGACCGGAT-1
5.40174	6.29096	HC	male	61	HC 1	HC_1_AGAGTGGCACATCCGG-1
-0.459983	3.33354	HC	male	61	HC 1	HC_1_AGATCTGAGAGTACAT-1
4.58988	8.95779	HC	male	61	HC 1	HC_1_AGATTGCCATCCAACA-1
5.33995	5.97222	HC	male	61	HC 1	HC_1_AGATTGCGTCTCCATC-1
5.08459	5.64345	HC	male	61	HC 1	HC_1_AGCAGCCAGTCAATAG-1
0.648135	3.81335	HC	male	61	HC 1	HC_1_AGCATACGTTCCACAA-1
5.64907	6.0504	HC	male	61	HC 1	HC_1_AGCGGTCCAGTTCATG-1
2.98226	4.62583	HC	male	61	HC 1	HC_1_AGCGGTCGTAAATGTG-1
2.5269	4.01914	HC	male	61	HC 1	HC_1_AGCGGTCTCATAACCG-1
0.605096	4.19476	HC	male	61	HC 1	HC_1_AGCGTATCACTTAAGC-1
2.60096	5.42495	HC	male	61	HC 1	HC_1_AGCTTGACATTTCACT-1
3.20517	4.42744	HC	male	61	HC 1	HC_1_AGCTTGATCCCTAATT-1
4.41027	7.82576	HC	male	61	HC 1	HC_1_AGCTTGATCGTGTAGT-1
4.42478	8.05408	HC	male	61	HC 1	HC_1_AGCTTGATCTCAAGTG-1
5.3449	6.91007	HC	male	61	HC 1	HC_1_AGGGAGTAGTGCGTGA-1
0.242874	3.28573	HC	male	61	HC 1	HC_1_AGGGAGTCATCTCGCT-1
1.66025	4.76541	HC	male	61	HC 1	HC_1_AGGGATGTCAACACAC-1
3.19103	4.60709	HC	male	61	HC 1	HC_1_AGGGATGTCCCATTTA-1
4.11425	7.01087	HC	male	61	HC 1	HC_1_AGGTCATAGGGCTTCC-1
0.593392	3.70902	HC	male	61	HC 1	HC_1_AGGTCATAGTGATCGG-1
2.63686	5.62712	HC	male	61	HC 1	HC_1_AGGTCCGGTTACCAGT-1
4.04219	9.06366	HC	male	61	HC 1	HC_1_AGGTCCGTCGCGTAGC-1
4.36953	7.30913	HC	male	61	HC 1	HC_1_AGTAGTCCACGAGAGT-1
6.15348	8.64515	HC	male	61	HC 1	HC_1_AGTGAGGAGCCTTGAT-1
4.73433	6.93076	HC	male	61	HC 1	HC_1_AGTGAGGCAATCCAAC-1
5.32381	7.62508	HC	male	61	HC 1	HC_1_AGTGGGAGTATCGCAT-1
4.82623	7.14593	HC	male	61	HC 1	HC_1_AGTGGGAGTGGTCTCG-1
4.38835	8.85306	HC	male	61	HC 1	HC_1_AGTGTCATCCTGTAGA-1
5.14064	7.29089	HC	male	61	HC 1	HC_1_AGTTGGTGTCTACCTC-1
5.05572	5.87379	HC	male	61	HC 1	HC_1_ATAACGCTCTTGAGAC-1
6.10982	6.12113	HC	male	61	HC 1	HC_1_ATAAGAGAGACTACAA-1
4.62409	8.44916	HC	male	61	HC 1	HC_1_ATAAGAGGTAGCGTGA-1
0.348585	3.39833	HC	male	61	HC 1	HC_1_ATAGACCAGACCACGA-1
5.48639	7.58154	HC	male	61	HC 1	HC_1_ATAGACCCAGGAATGC-1
3.6851	9.10321	HC	male	61	HC 1	HC_1_ATAGACCTCTACCTGC-1
2.4965	6.23557	HC	male	61	HC 1	HC_1_ATCACGAGTTCCCTTG-1
0.50875	4.92186	HC	male	61	HC 1	HC_1_ATCACGATCGGTGTCG-1
3.91122	5.38135	HC	male	61	HC 1	HC_1_ATCATCTAGAGGTACC-1
4.03486	6.88931	HC	male	61	HC 1	HC_1_ATCATCTCATTGTGCA-1
5.15696	9.05023	HC	male	61	HC 1	HC_1_ATCATGGAGCTTATCG-1
1.85074	4.5299	HC	male	61	HC 1	HC_1_ATCCACCAGGCATGGT-1
5.19898	7.28495	HC	male	61	HC 1	HC_1_ATCCACCGTCGAATCT-1
4.44525	8.6898	HC	male	61	HC 1	HC_1_ATCCACCTCGTTTAGG-1
3.72947	5.25614	HC	male	61	HC 1	HC_1_ATCCGAAAGATATGGT-1
4.96367	6.41448	HC	male	61	HC 1	HC_1_ATCCGAAAGGCCATAG-1
4.02425	6.98306	HC	male	61	HC 1	HC_1_ATCGAGTAGTTAGCGG-1
2.61498	4.78556	HC	male	61	HC 1	HC_1_ATCTACTTCCTATTCA-1
4.85195	7.42804	HC	male	61	HC 1	HC_1_ATCTGCCAGTCTTGCA-1
1.52208	4.12126	HC	male	61	HC 1	HC_1_ATGTGTGAGAAGGTGA-1
4.06869	6.12736	HC	male	61	HC 1	HC_1_ATGTGTGGTTGAGTTC-1
3.21878	5.59066	HC	male	61	HC 1	HC_1_ATTACTCGTAAATACG-1
4.11373	6.88411	HC	male	61	HC 1	HC_1_ATTATCCAGAGTTGGC-1
4.31696	6.58859	HC	male	61	HC 1	HC_1_ATTATCCAGATGTGGC-1
4.95679	7.81176	HC	male	61	HC 1	HC_1_ATTATCCAGGCGATAC-1
2.9304	8.70811	HC	male	61	HC 1	HC_1_ATTATCCCAAGGTTTC-1
1.72292	5.83406	HC	male	61	HC 1	HC_1_ATTATCCGTGTTCGAT-1
4.825	6.53445	HC	male	61	HC 1	HC_1_ATTATCCTCAGAGCTT-1
-0.612183	3.56673	HC	male	61	HC 1	HC_1_ATTCTACAGAATTGTG-1
0.684042	4.45377	HC	male	61	HC 1	HC_1_ATTGGTGCATGTCTCC-1
2.77661	5.72947	HC	male	61	HC 1	HC_1_CAACCAAAGATGGGTC-1
-0.0220997	3.06589	HC	male	61	HC 1	HC_1_CAACCTCGTTCCATGA-1
4.53009	6.3182	HC	male	61	HC 1	HC_1_CAACCTCTCCGCGTTT-1
3.13415	9.45148	HC	male	61	HC 1	HC_1_CAACTAGAGCACCGTC-1
4.53718	7.14685	HC	male	61	HC 1	HC_1_CAACTAGCAATCGGTT-1
0.647647	4.9465	HC	male	61	HC 1	HC_1_CAAGAAAAGGACTGGT-1
4.86181	6.21707	HC	male	61	HC 1	HC_1_CAAGAAATCTTAGAGC-1
4.37891	5.14039	HC	male	61	HC 1	HC_1_CAAGATCAGGGCATGT-1
4.32551	5.51546	HC	male	61	HC 1	HC_1_CAAGATCTCTGTTGAG-1
5.26925	7.98915	HC	male	61	HC 1	HC_1_CAAGGCCGTCGTTGTA-1
4.36095	7.59299	HC	male	61	HC 1	HC_1_CAAGGCCGTGAAAGAG-1
5.13466	7.50366	HC	male	61	HC 1	HC_1_CAAGTTGTCTGCTGTC-1
4.71124	6.34344	HC	male	61	HC 1	HC_1_CACAAACCATGGATGG-1
4.66342	8.77866	HC	male	61	HC 1	HC_1_CACACAATCAATCACG-1
3.45901	5.69373	HC	male	61	HC 1	HC_1_CACACCTGTACCGCTG-1
-0.49732	3.34126	HC	male	61	HC 1	HC_1_CACACCTTCTAACTGG-1
2.47403	4.64037	HC	male	61	HC 1	HC_1_CACAGTATCTGTCTCG-1
6.09383	6.15199	HC	male	61	HC 1	HC_1_CACATAGAGAGTGAGA-1
2.77189	4.92517	HC	male	61	HC 1	HC_1_CACATAGCATGCATGT-1
-0.167492	3.29179	HC	male	61	HC 1	HC_1_CACATAGGTCGTGGCT-1
4.24969	6.21033	HC	male	61	HC 1	HC_1_CACATTTAGCCAGGAT-1
4.46855	8.49853	HC	male	61	HC 1	HC_1_CACATTTGTAAAGTCA-1
4.04369	4.93159	HC	male	61	HC 1	HC_1_CACCACTCAGGAATCG-1
4.61229	5.20868	HC	male	61	HC 1	HC_1_CACCAGGTCCAGTAGT-1
5.34552	6.10178	HC	male	61	HC 1	HC_1_CACCTTGCAGCCAGAA-1
4.58763	9.34275	HC	male	61	HC 1	HC_1_CACCTTGGTATCAGTC-1
2.27396	4.64124	HC	male	61	HC 1	HC_1_CAGAGAGAGAAGGGTA-1
0.615599	4.081	HC	male	61	HC 1	HC_1_CAGAGAGCAAAGTCAA-1
4.58491	6.9886	HC	male	61	HC 1	HC_1_CAGCAGCAGTTCGCAT-1
3.47989	4.74006	HC	male	61	HC 1	HC_1_CAGCATAAGACACGAC-1
4.78658	4.84835	HC	male	61	HC 1	HC_1_CAGCATACATGCAACT-1
5.14436	9.12513	HC	male	61	HC 1	HC_1_CAGCGACAGCGATTCT-1
0.725154	3.93878	HC	male	61	HC 1	HC_1_CAGCGACGTATCTGCA-1
2.65328	6.27979	HC	male	61	HC 1	HC_1_CAGCGACTCTCGCTTG-1
2.36255	5.41955	HC	male	61	HC 1	HC_1_CAGCTAACATGACATC-1
0.154522	3.08065	HC	male	61	HC 1	HC_1_CAGCTGGAGGACAGCT-1
2.1154	5.42714	HC	male	61	HC 1	HC_1_CAGCTGGGTGAGGGTT-1
4.84368	5.73385	HC	male	61	HC 1	HC_1_CAGGTGCAGGGTGTTG-1
0.0658974	4.09121	HC	male	61	HC 1	HC_1_CAGGTGCCACGGTGTC-1
6.65932	7.99152	HC	male	61	HC 1	HC_1_CAGGTGCGTACGCTGC-1
4.707	4.76793	HC	male	61	HC 1	HC_1_CAGGTGCTCTATCCTA-1
4.11609	6.143	HC	male	61	HC 1	HC_1_CAGTAACCAGCGAACA-1
4.27066	9.16143	HC	male	61	HC 1	HC_1_CAGTCCTTCGTTTATC-1
3.71495	9.00543	HC	male	61	HC 1	HC_1_CATATTCCATAGGATA-1
5.67834	8.49295	HC	male	61	HC 1	HC_1_CATCAGACAAGTAATG-1
4.81838	5.80026	HC	male	61	HC 1	HC_1_CATCAGATCACCTCGT-1
1.67264	3.60031	HC	male	61	HC 1	HC_1_CATCCACAGAATTCCC-1
5.06165	9.15381	HC	male	61	HC 1	HC_1_CATCCACCAATAACGA-1
-0.542535	3.49302	HC	male	61	HC 1	HC_1_CATCCACTCAAGAAGT-1
1.3621	5.24247	HC	male	61	HC 1	HC_1_CATCCACTCTGGGCCA-1
4.28356	5.96022	HC	male	61	HC 1	HC_1_CATCGAAAGACCTTTG-1
1.79687	4.0394	HC	male	61	HC 1	HC_1_CATCGAAAGGTGCTTT-1
5.34927	7.43907	HC	male	61	HC 1	HC_1_CATCGAACAAGGTTCT-1
4.54727	7.02222	HC	male	61	HC 1	HC_1_CATCGGGAGACACGAC-1
5.09586	5.81007	HC	male	61	HC 1	HC_1_CATCGGGTCCCTCTTT-1
0.45053	4.05827	HC	male	61	HC 1	HC_1_CATTATCTCGTGGTCG-1
4.91987	7.86618	HC	male	61	HC 1	HC_1_CATTATCTCGTTGCCT-1
-0.456245	3.34395	HC	male	61	HC 1	HC_1_CATTCGCAGGATGCGT-1
4.4897	8.16818	HC	male	61	HC 1	HC_1_CATTCGCCAAGGACTG-1
5.95224	6.60337	HC	male	61	HC 1	HC_1_CATTCGCTCTACCAGA-1
5.83956	6.60153	HC	male	61	HC 1	HC_1_CCAATCCCACAACGCC-1
0.909828	3.62037	HC	male	61	HC 1	HC_1_CCAATCCCATGCCTAA-1
5.66036	7.20228	HC	male	61	HC 1	HC_1_CCAATCCTCCGCATAA-1
3.5236	7.13981	HC	male	61	HC 1	HC_1_CCACCTAAGCTATGCT-1
4.68029	7.18556	HC	male	61	HC 1	HC_1_CCACCTATCACCGTAA-1
5.80505	7.59422	HC	male	61	HC 1	HC_1_CCACGGAAGTTCCACA-1
1.27341	4.55621	HC	male	61	HC 1	HC_1_CCAGCGAAGTCTCAAC-1
6.63284	6.10829	HC	male	61	HC 1	HC_1_CCAGCGAGTATGAATG-1
0.642691	4.68334	HC	male	61	HC 1	HC_1_CCATGTCAGACAAAGG-1
3.3659	5.75688	HC	male	61	HC 1	HC_1_CCATGTCAGTCCTCCT-1
5.955	8.2296	HC	male	61	HC 1	HC_1_CCATGTCAGTGTGGCA-1
5.11553	7.75875	HC	male	61	HC 1	HC_1_CCATGTCGTCGGCTCA-1
4.942	5.64258	HC	male	61	HC 1	HC_1_CCATGTCTCACTCCTG-1
3.90741	5.36823	HC	male	61	HC 1	HC_1_CCATGTCTCGTGACAT-1
3.94808	7.06976	HC	male	61	HC 1	HC_1_CCATGTCTCTCTGAGA-1
2.16893	4.29722	HC	male	61	HC 1	HC_1_CCATTCGAGTTAGCGG-1
1.8635	4.27951	HC	male	61	HC 1	HC_1_CCATTCGGTAACGACG-1
5.65478	5.88625	HC	male	61	HC 1	HC_1_CCCAATCAGAGATGAG-1
2.20246	4.24205	HC	male	61	HC 1	HC_1_CCCAATCAGCCAGTAG-1
3.78778	9.12878	HC	male	61	HC 1	HC_1_CCCAATCCAGGCTGAA-1
1.7365	5.94627	HC	male	61	HC 1	HC_1_CCCAATCTCACGAAGG-1
0.0775054	3.96206	HC	male	61	HC 1	HC_1_CCCAATCTCTGTCCGT-1
5.41762	7.06227	HC	male	61	HC 1	HC_1_CCCTCCTAGAGTCTGG-1
1.56578	4.3155	HC	male	61	HC 1	HC_1_CCCTCCTCACGGCCAT-1
5.89724	6.31709	HC	male	61	HC 1	HC_1_CCCTCCTGTCTCACCT-1
4.53663	7.24939	HC	male	61	HC 1	HC_1_CCCTCCTTCATACGGT-1
1.9487	3.73127	HC	male	61	HC 1	HC_1_CCCTCCTTCATTCACT-1
5.3252	7.49184	HC	male	61	HC 1	HC_1_CCCTCCTTCTCCGGTT-1
5.47434	7.48186	HC	male	61	HC 1	HC_1_CCGGGATAGCCGATTT-1
4.2624	7.47461	HC	male	61	HC 1	HC_1_CCGGGATGTTCGGGCT-1
6.1522	8.06774	HC	male	61	HC 1	HC_1_CCGGTAGGTGACAAAT-1
7.13322	6.68914	HC	male	61	HC 1	HC_1_CCGTGGAAGGCCCGTT-1
5.43873	6.59141	HC	male	61	HC 1	HC_1_CCGTGGAGTCCATGAT-1
2.5186	6.40523	HC	male	61	HC 1	HC_1_CCGTTCACATATACGC-1
0.989633	3.96635	HC	male	61	HC 1	HC_1_CCTACACCACACATGT-1
2.26383	4.39193	HC	male	61	HC 1	HC_1_CCTAGCTAGTGTGGCA-1
4.05832	5.89586	HC	male	61	HC 1	HC_1_CCTAGCTGTAGCACGA-1
4.29119	7.87955	HC	male	61	HC 1	HC_1_CCTAGCTGTCCGTGAC-1
0.647085	3.45987	HC	male	61	HC 1	HC_1_CCTAGCTGTCTTTCAT-1
3.69524	9.29388	HC	male	61	HC 1	HC_1_CCTATTACAGTGGGAT-1
1.00163	4.74145	HC	male	61	HC 1	HC_1_CCTCAGTCACTCGACG-1
0.895213	4.27834	HC	male	61	HC 1	HC_1_CCTCTGAAGCAGATCG-1
6.27037	7.34963	HC	male	61	HC 1	HC_1_CCTTACGGTTGTTTGG-1
5.79765	6.62712	HC	male	61	HC 1	HC_1_CCTTCCCGTCCGACGT-1
5.46058	7.04558	HC	male	61	HC 1	HC_1_CCTTCGAGTGTAATGA-1
4.52758	8.19253	HC	male	61	HC 1	HC_1_CCTTCGATCCGAAGAG-1
3.94639	9.23035	HC	male	61	HC 1	HC_1_CCTTTCTGTTAGAACA-1
5.11435	8.50031	HC	male	61	HC 1	HC_1_CGAACATCACTGTGTA-1
5.88527	6.555	HC	male	61	HC 1	HC_1_CGAACATGTAAACGCG-1
2.19975	5.17734	HC	male	61	HC 1	HC_1_CGAACATGTAAATGTG-1
6.26162	6.60458	HC	male	61	HC 1	HC_1_CGAATGTCATTTGCTT-1
5.80017	6.14368	HC	male	61	HC 1	HC_1_CGACCTTCATGCAATC-1
5.41662	6.60976	HC	male	61	HC 1	HC_1_CGACCTTGTTAGTGGG-1
0.174611	3.54458	HC	male	61	HC 1	HC_1_CGACTTCCATGACGGA-1
0.365249	3.4098	HC	male	61	HC 1	HC_1_CGAGCCAGTAGCACGA-1
4.44452	8.41841	HC	male	61	HC 1	HC_1_CGATCGGAGTATCGAA-1
2.77134	5.92318	HC	male	61	HC 1	HC_1_CGATTGAAGAATTCCC-1
2.31931	-0.296895	HC	male	61	HC 1	HC_1_CGATTGATCGCATGAT-1
5.28216	5.30694	HC	male	61	HC 1	HC_1_CGCGGTAAGCGATGAC-1
5.44842	8.87086	HC	male	61	HC 1	HC_1_CGCGTTTCACCGATAT-1
2.25511	4.04913	HC	male	61	HC 1	HC_1_CGCGTTTCAGGGAGAG-1
4.4275	8.65496	HC	male	61	HC 1	HC_1_CGCGTTTGTCATATCG-1
2.79175	4.41558	HC	male	61	HC 1	HC_1_CGCTATCGTCTAGTCA-1
5.62133	7.70144	HC	male	61	HC 1	HC_1_CGCTGGAAGGAGTACC-1
4.62782	7.91493	HC	male	61	HC 1	HC_1_CGCTTCAAGAGGGCTT-1
0.361563	3.74989	HC	male	61	HC 1	HC_1_CGCTTCAAGGTGACCA-1
4.52077	7.43072	HC	male	61	HC 1	HC_1_CGGACGTAGCGATTCT-1
5.7922	8.73934	HC	male	61	HC 1	HC_1_CGGACTGCACATAACC-1
5.44108	6.32295	HC	male	61	HC 1	HC_1_CGGACTGGTAGCTGCC-1
1.55677	4.00159	HC	male	61	HC 1	HC_1_CGGACTGGTGAAATCA-1
4.43696	5.91055	HC	male	61	HC 1	HC_1_CGGAGCTTCAAGATCC-1
3.05394	6.19345	HC	male	61	HC 1	HC_1_CGGAGTCTCATGGTCA-1
3.14012	5.73112	HC	male	61	HC 1	HC_1_CGGCTAGCATACGCCG-1
4.64384	7.68504	HC	male	61	HC 1	HC_1_CGGCTAGCATGGAATA-1
1.58269	5.86372	HC	male	61	HC 1	HC_1_CGGGTCATCCTAGTGA-1
0.81541	3.58457	HC	male	61	HC 1	HC_1_CGGTTAACAAAGGAAG-1
5.21382	8.07546	HC	male	61	HC 1	HC_1_CGGTTAAGTCATTAGC-1
5.47915	7.0504	HC	male	61	HC 1	HC_1_CGTAGCGCACAGGTTT-1
5.60839	7.43738	HC	male	61	HC 1	HC_1_CGTAGCGTCAACACGT-1
1.38708	3.51588	HC	male	61	HC 1	HC_1_CGTAGGCGTATTCGTG-1
5.87641	7.21541	HC	male	61	HC 1	HC_1_CGTCAGGGTGCAGGTA-1
3.73116	7.82547	HC	male	61	HC 1	HC_1_CGTCCATCACTTACGA-1
-0.451886	3.15615	HC	male	61	HC 1	HC_1_CGTGAGCTCAGTTCGA-1
5.60053	7.61056	HC	male	61	HC 1	HC_1_CGTGTAAGTGCATCTA-1
4.52588	5.60942	HC	male	61	HC 1	HC_1_CGTGTAATCAACGCTA-1
3.84375	8.94027	HC	male	61	HC 1	HC_1_CGTGTCTGTACTTAGC-1
5.04529	7.05711	HC	male	61	HC 1	HC_1_CGTTAGAGTTCCGGCA-1
4.31363	7.50471	HC	male	61	HC 1	HC_1_CGTTGGGCAGATCGGA-1
3.84668	6.9284	HC	male	61	HC 1	HC_1_CTAACTTTCTAACGGT-1
3.55132	8.42348	HC	male	61	HC 1	HC_1_CTAAGACTCATGCATG-1
-0.410516	3.49232	HC	male	61	HC 1	HC_1_CTAATGGCATGCAATC-1
5.36354	7.22099	HC	male	61	HC 1	HC_1_CTACACCAGCGCTCCA-1
-0.378566	3.78863	HC	male	61	HC 1	HC_1_CTACATTAGCTGAAAT-1
1.13001	4.42776	HC	male	61	HC 1	HC_1_CTACATTTCAACCATG-1
6.39259	7.23592	HC	male	61	HC 1	HC_1_CTACGTCAGGCATGGT-1
1.38061	4.20335	HC	male	61	HC 1	HC_1_CTACGTCTCAGAAATG-1
4.31873	5.9755	HC	male	61	HC 1	HC_1_CTAGCCTGTATGAATG-1
4.37301	5.94936	HC	male	61	HC 1	HC_1_CTAGTGATCGCCCTTA-1
1.74345	3.87221	HC	male	61	HC 1	HC_1_CTCAGAAAGGATGGTC-1
4.17469	6.63544	HC	male	61	HC 1	HC_1_CTCAGAATCAGTGTTG-1
3.09671	7.76837	HC	male	61	HC 1	HC_1_CTCATTAGTTCAGGCC-1
6.81183	7.80092	HC	male	61	HC 1	HC_1_CTCCTAGAGGGTCTCC-1
5.2959	7.19507	HC	male	61	HC 1	HC_1_CTCCTAGTCATGGTCA-1
1.03831	3.72008	HC	male	61	HC 1	HC_1_CTCCTAGTCATGTGGT-1
0.970934	3.90424	HC	male	61	HC 1	HC_1_CTCGAAACATCGGTTA-1
5.15137	5.26065	HC	male	61	HC 1	HC_1_CTCGGAGCAAGGACTG-1
6.00129	6.86915	HC	male	61	HC 1	HC_1_CTCGTCACAGGCAGTA-1
4.74499	5.8699	HC	male	61	HC 1	HC_1_CTCGTCAGTAACGTTC-1
0.924207	5.22564	HC	male	61	HC 1	HC_1_CTCTAATGTGTTGGGA-1
2.29975	4.52622	HC	male	61	HC 1	HC_1_CTCTGGTAGCCACTAT-1
2.90203	6.97086	HC	male	61	HC 1	HC_1_CTCTGGTGTAAGAGGA-1
0.836733	3.58529	HC	male	61	HC 1	HC_1_CTGAAACTCTTGTCAT-1
5.33739	9.12483	HC	male	61	HC 1	HC_1_CTGAAGTAGAAGGCCT-1
1.28626	4.76045	HC	male	61	HC 1	HC_1_CTGATCCCAACACCCG-1
5.33533	6.02943	HC	male	61	HC 1	HC_1_CTGCCTACAATGGATA-1
3.30463	7.70738	HC	male	61	HC 1	HC_1_CTGCTGTGTCTTCAAG-1
4.59022	7.42893	HC	male	61	HC 1	HC_1_CTGCTGTTCATCGATG-1
0.226002	3.01064	HC	male	61	HC 1	HC_1_CTGGTCTGTAAGAGAG-1
3.48469	4.85603	HC	male	61	HC 1	HC_1_CTGGTCTTCACGAAGG-1
2.9041	5.52794	HC	male	61	HC 1	HC_1_CTGTTTAAGGTTCCTA-1
1.10406	4.59884	HC	male	61	HC 1	HC_1_CTTAACTCAACCGCCA-1
2.78684	4.87249	HC	male	61	HC 1	HC_1_CTTAACTCAGACGCTC-1
4.05339	5.78723	HC	male	61	HC 1	HC_1_CTTAACTTCTTGTACT-1
4.77263	6.54297	HC	male	61	HC 1	HC_1_CTTACCGTCCGTTGCT-1
1.9796	5.67264	HC	male	61	HC 1	HC_1_CTTAGGACACACGCTG-1
3.4644	6.00985	HC	male	61	HC 1	HC_1_CTTAGGACACCTCGGA-1
4.10617	8.26337	HC	male	61	HC 1	HC_1_CTTAGGAGTAAATGAC-1
1.29619	4.87852	HC	male	61	HC 1	HC_1_CTTAGGATCCTCATTA-1
3.51598	9.13062	HC	male	61	HC 1	HC_1_CTTCTCTAGACTAGGC-1
4.43463	5.99736	HC	male	61	HC 1	HC_1_CTTTGCGCACTGCCAG-1
4.99539	7.07163	HC	male	61	HC 1	HC_1_GAAACTCGTGCGATAG-1
1.45803	3.68249	HC	male	61	HC 1	HC_1_GAACGGACAGTAACGG-1
5.19451	7.29282	HC	male	61	HC 1	HC_1_GAAGCAGGTCCGAAGA-1
6.55006	7.75098	HC	male	61	HC 1	HC_1_GAAGCAGGTGGTGTAG-1
4.90666	4.96915	HC	male	61	HC 1	HC_1_GAATAAGAGGAGCGTT-1
1.95257	3.90525	HC	male	61	HC 1	HC_1_GAATAAGTCTGGAGCC-1
4.13171	7.39066	HC	male	61	HC 1	HC_1_GAATGAAGTGCGCTTG-1
5.66523	6.07998	HC	male	61	HC 1	HC_1_GACAGAGAGCCACTAT-1
5.78769	7.05166	HC	male	61	HC 1	HC_1_GACAGAGGTCGTTGTA-1
1.91852	5.52484	HC	male	61	HC 1	HC_1_GACAGAGTCACGAAGG-1
2.71975	4.56564	HC	male	61	HC 1	HC_1_GACCAATCACTGTGTA-1
-0.183485	3.31607	HC	male	61	HC 1	HC_1_GACCAATCATGCCTAA-1
1.5935	5.67569	HC	male	61	HC 1	HC_1_GACCAATGTCCAACTA-1
3.11189	5.54091	HC	male	61	HC 1	HC_1_GACCTGGTCAGTGCAT-1
4.69564	6.9159	HC	male	61	HC 1	HC_1_GACCTGGTCTGTTTGT-1
-0.160969	3.71151	HC	male	61	HC 1	HC_1_GACGCGTAGGACCACA-1
4.79453	5.63377	HC	male	61	HC 1	HC_1_GACGCGTCAAGGACAC-1
4.46235	8.9657	HC	male	61	HC 1	HC_1_GACGGCTCATTAGCCA-1
2.76524	9.0487	HC	male	61	HC 1	HC_1_GACGGCTGTGTAAGTA-1
6.70694	7.72332	HC	male	61	HC 1	HC_1_GACTAACAGTTGTCGT-1
2.36581	5.67586	HC	male	61	HC 1	HC_1_GACTACACACGAAAGC-1
3.84211	6.36566	HC	male	61	HC 1	HC_1_GACTGCGTCACCGGGT-1
3.95572	5.23939	HC	male	61	HC 1	HC_1_GAGCAGAGTAAACCTC-1
1.17586	4.52437	HC	male	61	HC 1	HC_1_GAGGTGAAGCGTTGCC-1
2.70477	8.20117	HC	male	61	HC 1	HC_1_GAGGTGATCAGTTAGC-1
5.48093	6.73077	HC	male	61	HC 1	HC_1_GATCAGTAGTTGTAGA-1
-0.222343	3.40167	HC	male	61	HC 1	HC_1_GATCGATAGGCGTACA-1
2.9124	9.09262	HC	male	61	HC 1	HC_1_GATCGCGCACAAGCCC-1
4.62927	5.69509	HC	male	61	HC 1	HC_1_GATCGTAAGTCTTGCA-1
2.38237	6.6229	HC	male	61	HC 1	HC_1_GATCGTAGTGCCTTGG-1
5.24191	6.98839	HC	male	61	HC 1	HC_1_GATCGTATCACGCATA-1
2.74707	5.98119	HC	male	61	HC 1	HC_1_GATGAAAAGCTTATCG-1
-0.277155	3.39654	HC	male	61	HC 1	HC_1_GATGAGGAGTTCCACA-1
4.41076	6.20095	HC	male	61	HC 1	HC_1_GATGAGGCAAGTCATC-1
6.87237	7.46083	HC	male	61	HC 1	HC_1_GATGAGGGTTTGTTTC-1
0.694288	4.22481	HC	male	61	HC 1	HC_1_GATGCTAAGGAGCGTT-1
3.85878	4.75886	HC	male	61	HC 1	HC_1_GATTCAGCACAGATTC-1
4.84688	8.02014	HC	male	61	HC 1	HC_1_GATTCAGCACCACGTG-1
4.85424	5.6676	HC	male	61	HC 1	HC_1_GCAAACTGTTATCACG-1
5.01519	8.4882	HC	male	61	HC 1	HC_1_GCAATCATCGGTGTCG-1
0.995516	3.45613	HC	male	61	HC 1	HC_1_GCACTCTAGCTCCTTC-1
4.78882	9.42485	HC	male	61	HC 1	HC_1_GCACTCTAGTGGAGAA-1
5.7466	6.18176	HC	male	61	HC 1	HC_1_GCACTCTCAAGTCTAC-1
4.25329	7.00281	HC	male	61	HC 1	HC_1_GCAGTTAAGACTTGAA-1
6.28338	7.20159	HC	male	61	HC 1	HC_1_GCAGTTAAGGCTAGAC-1
3.10841	4.53329	HC	male	61	HC 1	HC_1_GCAGTTATCACGCATA-1
2.58659	4.90744	HC	male	61	HC 1	HC_1_GCATACATCACATACG-1
5.84341	6.05928	HC	male	61	HC 1	HC_1_GCATGCGTCACTCTTA-1
0.843347	3.85938	HC	male	61	HC 1	HC_1_GCATGTATCAAGGTAA-1
-0.357597	3.48398	HC	male	61	HC 1	HC_1_GCCAAATGTGCTTCTC-1
3.62027	8.8624	HC	male	61	HC 1	HC_1_GCGACCAAGCCTTGAT-1
1.02978	4.14116	HC	male	61	HC 1	HC_1_GCGAGAAAGTAGCGGT-1
4.43733	7.12516	HC	male	61	HC 1	HC_1_GCGAGAAGTTAGTGGG-1
0.975807	4.02257	HC	male	61	HC 1	HC_1_GCGCAACCAATACGCT-1
-0.375577	3.27623	HC	male	61	HC 1	HC_1_GCGCAGTAGCATCATC-1
4.48964	9.19257	HC	male	61	HC 1	HC_1_GCGCAGTGTCCGAGTC-1
4.56313	7.99836	HC	male	61	HC 1	HC_1_GCGCCAAAGATGCCTT-1
4.33556	5.33109	HC	male	61	HC 1	HC_1_GCGGGTTAGAGGGCTT-1
2.14201	7.54793	HC	male	61	HC 1	HC_1_GCGGGTTTCAACCATG-1
5.1856	6.64518	HC	male	61	HC 1	HC_1_GCTCTGTAGCTGTTCA-1
7.00449	7.11645	HC	male	61	HC 1	HC_1_GCTCTGTCAGCTTAAC-1
3.4514	5.57064	HC	male	61	HC 1	HC_1_GCTGCGACACGCGAAA-1
2.4694	8.08089	HC	male	61	HC 1	HC_1_GCTGCGAGTTGAGGTG-1
5.09988	9.29211	HC	male	61	HC 1	HC_1_GCTGCTTTCACTCTTA-1
4.71923	6.28532	HC	male	61	HC 1	HC_1_GCTGGGTAGCCACGCT-1
0.566095	4.91564	HC	male	61	HC 1	HC_1_GCTGGGTGTTGCGTTA-1
2.6526	6.19458	HC	male	61	HC 1	HC_1_GCTTCCACATAGGATA-1
1.9103	6.32923	HC	male	61	HC 1	HC_1_GCTTCCAGTAGCGTAG-1
3.43145	5.5673	HC	male	61	HC 1	HC_1_GCTTGAACAGGCTGAA-1
4.96817	7.70413	HC	male	61	HC 1	HC_1_GGAAAGCCATTACGAC-1
6.07257	8.44384	HC	male	61	HC 1	HC_1_GGAATAACAGGCAGTA-1
4.95649	7.56818	HC	male	61	HC 1	HC_1_GGAATAACATACGCTA-1
2.80906	9.19104	HC	male	61	HC 1	HC_1_GGAATAAGTCAATGTC-1
5.68469	8.70406	HC	male	61	HC 1	HC_1_GGACAAGAGTTTGCGT-1
5.45329	8.77083	HC	male	61	HC 1	HC_1_GGACAAGGTCTCTCTG-1
4.74714	6.29022	HC	male	61	HC 1	HC_1_GGACAGACACGCCAGT-1
1.72446	3.97082	HC	male	61	HC 1	HC_1_GGACAGAGTGGCGAAT-1
5.25403	7.31357	HC	male	61	HC 1	HC_1_GGACATTGTGCAGACA-1
4.24582	5.52229	HC	male	61	HC 1	HC_1_GGACGTCAGGAATCGC-1
1.82071	4.00883	HC	male	61	HC 1	HC_1_GGACGTCCACACTGCG-1
5.92788	6.8349	HC	male	61	HC 1	HC_1_GGACGTCTCTGCAGTA-1
5.0144	6.94048	HC	male	61	HC 1	HC_1_GGATGTTAGCGTCTAT-1
4.87019	6.55215	HC	male	61	HC 1	HC_1_GGCAATTCAAGCTGAG-1
0.259693	4.44105	HC	male	61	HC 1	HC_1_GGCAATTGTCATGCCG-1
4.54577	7.14158	HC	male	61	HC 1	HC_1_GGCCGATGTTACGACT-1
4.74896	7.26585	HC	male	61	HC 1	HC_1_GGCCGATTCGAATCCA-1
3.99725	5.93391	HC	male	61	HC 1	HC_1_GGCGTGTAGAGAACAG-1
4.79936	6.35107	HC	male	61	HC 1	HC_1_GGCTCGATCTTACCTA-1
0.588525	3.88282	HC	male	61	HC 1	HC_1_GGCTGGTGTCACACGC-1
4.54343	7.93152	HC	male	61	HC 1	HC_1_GGCTGGTGTGCATCTA-1
3.50605	5.52716	HC	male	61	HC 1	HC_1_GGGAATGAGCGCCTTG-1
0.726591	4.41132	HC	male	61	HC 1	HC_1_GGGAATGCACAACTGT-1
3.38233	5.49286	HC	male	61	HC 1	HC_1_GGGAGATAGCTTCGCG-1
4.90043	6.37306	HC	male	61	HC 1	HC_1_GGGAGATTCCAAATGC-1
2.31057	3.98473	HC	male	61	HC 1	HC_1_GGGATGATCCTTTCTC-1
2.18942	6.69912	HC	male	61	HC 1	HC_1_GGGCATCGTTCTGTTT-1
0.003268	3.68397	HC	male	61	HC 1	HC_1_GGGTCTGGTCCAACTA-1
3.23987	5.68709	HC	male	61	HC 1	HC_1_GGGTTGCCACAGGCCT-1
4.06686	7.79739	HC	male	61	HC 1	HC_1_GGTATTGGTACTCTCC-1
4.61948	6.05702	HC	male	61	HC 1	HC_1_GGTGAAGGTCAATACC-1
5.52819	7.32063	HC	male	61	HC 1	HC_1_GGTGAAGGTTTGACTG-1
0.926365	5.28729	HC	male	61	HC 1	HC_1_GGTGCGTCAAAGGCGT-1
5.75637	7.21146	HC	male	61	HC 1	HC_1_GGTGCGTCACCGATAT-1
2.3166	4.18623	HC	male	61	HC 1	HC_1_GGTGCGTTCACATACG-1
6.2843	6.71851	HC	male	61	HC 1	HC_1_GGTGTTAGTAGGACAC-1
3.85773	6.73963	HC	male	61	HC 1	HC_1_GGTGTTATCCTTGCCA-1
4.44252	8.68101	HC	male	61	HC 1	HC_1_GGTGTTATCGCCAGCA-1
2.00406	4.40062	HC	male	61	HC 1	HC_1_GTAACGTCACATGGGA-1
1.3274	4.50657	HC	male	61	HC 1	HC_1_GTAACGTCATTGCGGC-1
1.26205	3.63732	HC	male	61	HC 1	HC_1_GTACGTATCGCTTAGA-1
1.52383	5.99405	HC	male	61	HC 1	HC_1_GTACTCCCATCGATGT-1
7.44319	6.35385	HC	male	61	HC 1	HC_1_GTACTCCTCATGGTCA-1
1.12809	4.03706	HC	male	61	HC 1	HC_1_GTACTTTAGAGGTTGC-1
4.12178	8.95521	HC	male	61	HC 1	HC_1_GTACTTTCAGACAAGC-1
1.55188	4.16311	HC	male	61	HC 1	HC_1_GTACTTTTCCAATGGT-1
2.25676	4.64627	HC	male	61	HC 1	HC_1_GTAGGCCGTGATAAGT-1
5.42071	5.58524	HC	male	61	HC 1	HC_1_GTAGTCAAGACCGGAT-1
2.08976	3.87592	HC	male	61	HC 1	HC_1_GTAGTCACAAGAGGCT-1
5.40909	5.65554	HC	male	61	HC 1	HC_1_GTAGTCACAATGGAGC-1
4.79736	7.23857	HC	male	61	HC 1	HC_1_GTCAAGTAGGGATACC-1
3.31939	5.6597	HC	male	61	HC 1	HC_1_GTCACAAAGAACAACT-1
3.32364	7.42131	HC	male	61	HC 1	HC_1_GTCACAAGTCATGCAT-1
2.97102	7.527	HC	male	61	HC 1	HC_1_GTCACAATCGGCGCAT-1
4.416	9.12947	HC	male	61	HC 1	HC_1_GTCACGGAGCGTAGTG-1
5.82985	8.67756	HC	male	61	HC 1	HC_1_GTCATTTAGGTTACCT-1
3.81239	7.60369	HC	male	61	HC 1	HC_1_GTCCTCAAGTGAACGC-1
-0.57032	3.33188	HC	male	61	HC 1	HC_1_GTCCTCACAAGGGTCA-1
4.30857	7.15583	HC	male	61	HC 1	HC_1_GTCGGGTAGTGCCATT-1
3.51171	8.04677	HC	male	61	HC 1	HC_1_GTCTCGTAGCTTATCG-1
5.01513	6.59353	HC	male	61	HC 1	HC_1_GTCTCGTTCACATACG-1
4.08071	5.96644	HC	male	61	HC 1	HC_1_GTGAAGGAGTCGAGTG-1
4.23563	9.5268	HC	male	61	HC 1	HC_1_GTGAAGGCAGCATACT-1
1.6551	5.69479	HC	male	61	HC 1	HC_1_GTGCAGCAGATGTGGC-1
6.46857	6.63389	HC	male	61	HC 1	HC_1_GTGCAGCCAATAGCAA-1
2.92801	4.52229	HC	male	61	HC 1	HC_1_GTGCATAGTACTTGAC-1
5.38483	8.43589	HC	male	61	HC 1	HC_1_GTGCGGTCAGTGACAG-1
-0.235439	3.13176	HC	male	61	HC 1	HC_1_GTGCTTCAGCGCCTTG-1
5.42942	9.10939	HC	male	61	HC 1	HC_1_GTGCTTCTCCGGCACA-1
0.799055	4.60524	HC	male	61	HC 1	HC_1_GTGGGTCAGCCCGAAA-1
3.75586	6.22893	HC	male	61	HC 1	HC_1_GTGGGTCAGGAATCGC-1
3.32945	6.77973	HC	male	61	HC 1	HC_1_GTGTTAGCAAGCCATT-1
3.04243	4.82607	HC	male	61	HC 1	HC_1_GTTAAGCGTGACAAAT-1
0.889034	3.4118	HC	male	61	HC 1	HC_1_GTTAAGCGTGAGTATA-1
0.481774	4.721	HC	male	61	HC 1	HC_1_GTTAAGCGTGATGATA-1
4.72452	6.07943	HC	male	61	HC 1	HC_1_GTTAAGCTCAAACCAC-1
4.10974	6.83869	HC	male	61	HC 1	HC_1_GTTACAGCAAGACACG-1
4.43081	6.0333	HC	male	61	HC 1	HC_1_GTTACAGTCCGCGCAA-1
6.14531	6.39198	HC	male	61	HC 1	HC_1_GTTCATTTCCGTACAA-1
-0.745099	3.87526	HC	male	61	HC 1	HC_1_GTTCGGGCAGGTCGTC-1
2.29759	4.20779	HC	male	61	HC 1	HC_1_GTTCTCGAGACAATAC-1
5.00597	5.6479	HC	male	61	HC 1	HC_1_GTTCTCGCAGGAACGT-1
4.18265	8.863	HC	male	61	HC 1	HC_1_GTTTCTACACTTCTGC-1
0.67446	4.96281	HC	male	61	HC 1	HC_1_TAAGAGAAGATAGCAT-1
0.241923	4.91051	HC	male	61	HC 1	HC_1_TAAGCGTCAATGAATG-1
5.22251	8.4879	HC	male	61	HC 1	HC_1_TACACGAGTAGCGCTC-1
1.80019	4.98294	HC	male	61	HC 1	HC_1_TACACGATCACTTCAT-1
4.57672	6.47329	HC	male	61	HC 1	HC_1_TACAGTGAGGTACTCT-1
2.10319	4.76523	HC	male	61	HC 1	HC_1_TACAGTGCAGTATCTG-1
4.29006	6.53296	HC	male	61	HC 1	HC_1_TACCTTAAGTGTCCAT-1
5.5383	7.57784	HC	male	61	HC 1	HC_1_TACGGATCAGCTCGAC-1
-0.146677	3.17074	HC	male	61	HC 1	HC_1_TACGGGCGTAGGACAC-1
4.37412	8.0643	HC	male	61	HC 1	HC_1_TACGGGCTCAGCGATT-1
2.55804	4.63219	HC	male	61	HC 1	HC_1_TACTCATCATCTCCCA-1
0.38342	4.04932	HC	male	61	HC 1	HC_1_TACTCGCCAGACAAAT-1
-0.246136	3.91489	HC	male	61	HC 1	HC_1_TACTTGTCAACGATGG-1
5.1929	6.73233	HC	male	61	HC 1	HC_1_TACTTGTGTCAGAAGC-1
3.74868	7.2432	HC	male	61	HC 1	HC_1_TACTTGTTCATTGCGA-1
5.73638	7.42421	HC	male	61	HC 1	HC_1_TAGACCAAGTTAGCGG-1
1.46663	6.26654	HC	male	61	HC 1	HC_1_TAGACCATCCATTCTA-1
4.26702	6.59838	HC	male	61	HC 1	HC_1_TAGAGCTAGTAGGTGC-1
-0.18562	3.0755	HC	male	61	HC 1	HC_1_TAGAGCTCAGTTAACC-1
3.80462	7.58694	HC	male	61	HC 1	HC_1_TAGAGCTGTGCCTGCA-1
2.11647	3.77307	HC	male	61	HC 1	HC_1_TAGAGCTTCCGTCATC-1
5.29657	8.36844	HC	male	61	HC 1	HC_1_TAGGCATGTCTGGAGA-1
1.55424	4.03227	HC	male	61	HC 1	HC_1_TAGTGGTGTTAAGATG-1
4.19503	5.4936	HC	male	61	HC 1	HC_1_TAGTTGGGTAAGAGGA-1
3.88251	8.17784	HC	male	61	HC 1	HC_1_TAGTTGGGTACTCAAC-1
5.46526	8.32709	HC	male	61	HC 1	HC_1_TATCAGGCATGCATGT-1
0.636192	3.7078	HC	male	61	HC 1	HC_1_TATCAGGTCCCTAACC-1
4.95553	6.07559	HC	male	61	HC 1	HC_1_TATCAGGTCTGCTGTC-1
3.8101	5.63947	HC	male	61	HC 1	HC_1_TATCTCACACTGTGTA-1
3.30851	9.31711	HC	male	61	HC 1	HC_1_TATGCCCAGGACAGCT-1
1.64509	5.30384	HC	male	61	HC 1	HC_1_TATTACCCACGGACAA-1
1.55825	4.85094	HC	male	61	HC 1	HC_1_TATTACCTCCTTGACC-1
3.20986	5.80879	HC	male	61	HC 1	HC_1_TCAACGAAGAGATGAG-1
0.770153	3.24478	HC	male	61	HC 1	HC_1_TCAATCTAGGCTAGCA-1
0.287673	3.63865	HC	male	61	HC 1	HC_1_TCAATCTCAACGATGG-1
-0.459811	3.31302	HC	male	61	HC 1	HC_1_TCAATCTCACGGTAAG-1
1.69575	4.9496	HC	male	61	HC 1	HC_1_TCAATCTTCTTGTACT-1
3.42043	8.92952	HC	male	61	HC 1	HC_1_TCAGATGCAGCTATTG-1
4.032	5.79965	HC	male	61	HC 1	HC_1_TCAGATGGTCGCTTCT-1
1.29503	5.21565	HC	male	61	HC 1	HC_1_TCAGATGTCAATAAGG-1
4.92456	7.56434	HC	male	61	HC 1	HC_1_TCAGCTCGTTAAGACA-1
4.8789	5.82019	HC	male	61	HC 1	HC_1_TCAGGATGTACCGGCT-1
-0.100034	3.19056	HC	male	61	HC 1	HC_1_TCAGGTAAGATGGCGT-1
3.17411	9.54514	HC	male	61	HC 1	HC_1_TCATTTGAGTACTTGC-1
4.78139	5.88444	HC	male	61	HC 1	HC_1_TCATTTGCAGCTATTG-1
5.31234	5.18378	HC	male	61	HC 1	HC_1_TCCCGATTCTCTGTCG-1
5.62164	7.34774	HC	male	61	HC 1	HC_1_TCGAGGCAGGATGGTC-1
4.15461	8.24526	HC	male	61	HC 1	HC_1_TCGAGGCAGTGAACGC-1
4.56572	9.07573	HC	male	61	HC 1	HC_1_TCGAGGCCACAGATTC-1
2.3266	7.76372	HC	male	61	HC 1	HC_1_TCGCGAGAGATATACG-1
0.356769	3.56126	HC	male	61	HC 1	HC_1_TCGCGAGGTTGGAGGT-1
2.08948	4.36965	HC	male	61	HC 1	HC_1_TCGCGTTGTGCCTGCA-1
4.79664	6.64075	HC	male	61	HC 1	HC_1_TCGGGACTCTGGAGCC-1
5.09995	6.36726	HC	male	61	HC 1	HC_1_TCGGTAACAATGGTCT-1
3.07474	8.49978	HC	male	61	HC 1	HC_1_TCGGTAATCGCAAACT-1
4.26487	7.81819	HC	male	61	HC 1	HC_1_TCGGTAATCTCATTCA-1
2.25415	4.24982	HC	male	61	HC 1	HC_1_TCGTACCAGAGTAATC-1
0.142144	4.19163	HC	male	61	HC 1	HC_1_TCGTACCAGGCTCATT-1
2.90521	4.82323	HC	male	61	HC 1	HC_1_TCGTACCCAGTCAGCC-1
5.09983	7.83103	HC	male	61	HC 1	HC_1_TCGTACCGTAAGAGAG-1
2.98523	5.01967	HC	male	61	HC 1	HC_1_TCGTACCTCAAAGACA-1
5.02599	8.27697	HC	male	61	HC 1	HC_1_TCGTAGATCTAACTCT-1
1.88584	4.54014	HC	male	61	HC 1	HC_1_TCTATTGCATATGAGA-1
4.2426	4.98342	HC	male	61	HC 1	HC_1_TCTATTGGTTGAGGTG-1
4.33992	7.39912	HC	male	61	HC 1	HC_1_TCTCATAAGAGGGATA-1
3.78217	5.01524	HC	male	61	HC 1	HC_1_TCTCATATCATTATCC-1
6.91588	7.50134	HC	male	61	HC 1	HC_1_TCTCTAACACATGTGT-1
0.723037	4.50551	HC	male	61	HC 1	HC_1_TCTCTAATCGTTTATC-1
3.99141	9.02193	HC	male	61	HC 1	HC_1_TCTGAGACACGGTAAG-1
3.24566	6.06046	HC	male	61	HC 1	HC_1_TCTGGAAAGAACTCGG-1
2.49197	4.80133	HC	male	61	HC 1	HC_1_TCTTTCCCATGCATGT-1
4.58151	8.50902	HC	male	61	HC 1	HC_1_TGAAAGACATGCAACT-1
5.15428	6.8519	HC	male	61	HC 1	HC_1_TGACGGCAGTTATCGC-1
4.16656	7.13031	HC	male	61	HC 1	HC_1_TGACGGCGTGGACGAT-1
2.67355	4.63633	HC	male	61	HC 1	HC_1_TGACTAGAGAGACGAA-1
-0.590553	3.41632	HC	male	61	HC 1	HC_1_TGAGAGGGTGAGGGTT-1
5.50204	6.41806	HC	male	61	HC 1	HC_1_TGAGAGGGTGTATGGG-1
-0.361553	3.36598	HC	male	61	HC 1	HC_1_TGAGCATCATTAGGCT-1
5.88689	6.5411	HC	male	61	HC 1	HC_1_TGAGCATTCCAACCAA-1
2.42247	4.85608	HC	male	61	HC 1	HC_1_TGAGCATTCCGAATGT-1
-0.320813	3.23294	HC	male	61	HC 1	HC_1_TGAGCATTCGCCGTGA-1
2.32304	7.95078	HC	male	61	HC 1	HC_1_TGAGCATTCTAGCACA-1
5.12155	8.1001	HC	male	61	HC 1	HC_1_TGAGGGACAGTCAGAG-1
3.69386	5.40522	HC	male	61	HC 1	HC_1_TGCCCTAAGTACACCT-1
4.10126	5.92398	HC	male	61	HC 1	HC_1_TGCCCTATCTGTTTGT-1
1.32051	3.58942	HC	male	61	HC 1	HC_1_TGCGCAGCAGACAAGC-1
5.16448	5.95684	HC	male	61	HC 1	HC_1_TGCGCAGTCTGTTGAG-1
6.82032	7.74794	HC	male	61	HC 1	HC_1_TGCGGGTAGGTGTTAA-1
4.75467	5.22109	HC	male	61	HC 1	HC_1_TGCGGGTGTGACTCAT-1
5.50474	6.46096	HC	male	61	HC 1	HC_1_TGCGTGGAGCACACAG-1
3.78357	9.17696	HC	male	61	HC 1	HC_1_TGCGTGGAGGAACTGC-1
3.05127	7.75859	HC	male	61	HC 1	HC_1_TGCGTGGCAATCACAC-1
1.68147	6.00851	HC	male	61	HC 1	HC_1_TGCTGCTAGAATAGGG-1
-0.116362	3.0287	HC	male	61	HC 1	HC_1_TGCTGCTTCGCCTGAG-1
5.12211	6.03454	HC	male	61	HC 1	HC_1_TGGACGCCATGCCTTC-1
2.8594	5.00651	HC	male	61	HC 1	HC_1_TGGACGCTCCGCTGTT-1
1.14793	3.56541	HC	male	61	HC 1	HC_1_TGGACGCTCGTTACGA-1
4.89271	7.6758	HC	male	61	HC 1	HC_1_TGGCTGGAGGTGGGTT-1
5.55708	8.06591	HC	male	61	HC 1	HC_1_TGGCTGGGTCTACCTC-1
1.23784	5.23887	HC	male	61	HC 1	HC_1_TGGGCGTAGTACGACG-1
4.15566	7.4711	HC	male	61	HC 1	HC_1_TGGGCGTCAAACTGTC-1
0.406623	5.22308	HC	male	61	HC 1	HC_1_TGGGCGTTCAGAGACG-1
2.83977	9.19432	HC	male	61	HC 1	HC_1_TGGTTAGCAGTAGAGC-1
5.73016	7.82947	HC	male	61	HC 1	HC_1_TGGTTAGGTGCTCTTC-1
4.79396	6.37509	HC	male	61	HC 1	HC_1_TGGTTAGGTTCGGGCT-1
0.159614	3.96662	HC	male	61	HC 1	HC_1_TGGTTAGTCTTGTACT-1
3.17436	7.33339	HC	male	61	HC 1	HC_1_TGGTTCCAGTACGTTC-1
4.81395	7.04544	HC	male	61	HC 1	HC_1_TGGTTCCCAGCAGTTT-1
4.72167	7.17518	HC	male	61	HC 1	HC_1_TGGTTCCGTGACAAAT-1
4.02095	8.49969	HC	male	61	HC 1	HC_1_TGGTTCCTCTAACTGG-1
6.26969	7.16304	HC	male	61	HC 1	HC_1_TGTATTCCAGATCCAT-1
5.41807	8.65022	HC	male	61	HC 1	HC_1_TGTCCCATCTGTCTCG-1
4.86677	7.18029	HC	male	61	HC 1	HC_1_TGTGTTTTCCAGATCA-1
4.40214	9.01334	HC	male	61	HC 1	HC_1_TGTTCCGAGCTAAGAT-1
4.99562	5.50072	HC	male	61	HC 1	HC_1_TGTTCCGAGGGATGGG-1
4.66373	7.30971	HC	male	61	HC 1	HC_1_TTAGGCACAGATTGCT-1
0.372041	3.18283	HC	male	61	HC 1	HC_1_TTATGCTTCCACGTTC-1
4.57837	7.43768	HC	male	61	HC 1	HC_1_TTCGAAGGTCGACTAT-1
5.06861	7.52762	HC	male	61	HC 1	HC_1_TTCGGTCCACCAGTTA-1
3.3654	5.38006	HC	male	61	HC 1	HC_1_TTCTACAAGTCCAGGA-1
4.87338	5.75984	HC	male	61	HC 1	HC_1_TTCTACACAGGACGTA-1
4.00991	6.72046	HC	male	61	HC 1	HC_1_TTCTCAACAAGCGTAG-1
5.61329	8.80875	HC	male	61	HC 1	HC_1_TTCTCAACAGGTGGAT-1
1.3733	3.77938	HC	male	61	HC 1	HC_1_TTCTCCTAGTACTTGC-1
2.05092	4.82363	HC	male	61	HC 1	HC_1_TTCTTAGGTCCAGTAT-1
3.82002	5.1963	HC	male	61	HC 1	HC_1_TTCTTAGGTGTGACGA-1
4.57823	7.39344	HC	male	61	HC 1	HC_1_TTCTTAGTCACCCGAG-1
1.76703	3.73363	HC	male	61	HC 1	HC_1_TTGAACGAGTTGTCGT-1
5.49374	8.34139	HC	male	61	HC 1	HC_1_TTGCGTCAGCGGATCA-1
5.21324	6.01963	HC	male	61	HC 1	HC_1_TTGCGTCCACATGGGA-1
-0.493669	3.31854	HC	male	61	HC 1	HC_1_TTGGAACCACGGATAG-1
4.31284	8.10352	HC	male	61	HC 1	HC_1_TTGGAACGTAGCGCTC-1
4.95557	6.5918	HC	male	61	HC 1	HC_1_TTGGCAACAAACGTGG-1
4.15447	5.98658	HC	male	61	HC 1	HC_1_TTGGCAATCAACACGT-1
-0.376543	3.57692	HC	male	61	HC 1	HC_1_TTGTAGGCACATTTCT-1
4.99757	6.69975	HC	male	61	HC 1	HC_1_TTGTAGGGTGCTAGCC-1
-0.48757	3.59396	HC	male	61	HC 1	HC_1_TTTATGCAGTCTCGGC-1
5.39822	6.79092	HC	male	61	HC 1	HC_1_TTTATGCGTTGGAGGT-1
4.84106	7.80126	HC	male	61	HC 1	HC_1_TTTCCTCAGCCCAACC-1
3.55295	5.70802	HC	male	61	HC 1	HC_1_TTTCCTCCAAGCGTAG-1
0.346984	3.44868	HC	male	61	HC 1	HC_1_TTTGCGCGTACGCACC-1
3.38287	6.007	HC	male	61	HC 1	HC_1_TTTGTCAAGCTTATCG-1
3.30709	5.65312	HC	male	61	HC 1	HC_1_TTTGTCACATCCAACA-1
5.70255	6.62536	CDa	female	49	CD 1	CD_1_AAACGAACACCCAACG-1
6.90953	7.7278	CDa	female	49	CD 1	CD_1_AAACGCTGTCACTCAA-1
1.62375	4.76467	CDa	female	49	CD 1	CD_1_AAAGAACAGATGTTCC-1
2.74919	4.48311	CDa	female	49	CD 1	CD_1_AAAGAACAGTGCTACT-1
1.10525	4.89183	CDa	female	49	CD 1	CD_1_AAAGGGCCAGCCTATA-1
5.09893	7.99529	CDa	female	49	CD 1	CD_1_AAAGGGCGTTCTTGTT-1
0.903615	3.75479	CDa	female	49	CD 1	CD_1_AAAGGGCTCATTACCT-1
6.51217	6.15084	CDa	female	49	CD 1	CD_1_AAAGGTACATGACGAG-1
5.41093	8.94434	CDa	female	49	CD 1	CD_1_AAAGTCCAGCGATGCA-1
6.50816	6.52959	CDa	female	49	CD 1	CD_1_AAAGTCCAGTTCACTG-1
5.32487	5.48683	CDa	female	49	CD 1	CD_1_AAAGTCCCAAAGAACT-1
3.15054	6.18878	CDa	female	49	CD 1	CD_1_AAAGTCCGTCAAGCCC-1
1.98846	5.03437	CDa	female	49	CD 1	CD_1_AAATGGATCTGGGCCA-1
1.98219	4.03262	CDa	female	49	CD 1	CD_1_AACAAAGCACTAGGTT-1
3.27978	5.42982	CDa	female	49	CD 1	CD_1_AACAAAGGTCAGTCTA-1
5.29747	8.70635	CDa	female	49	CD 1	CD_1_AACAAAGGTTTAGAGA-1
2.97416	4.32802	CDa	female	49	CD 1	CD_1_AACAAGAAGCATCGAG-1
5.81673	6.04836	CDa	female	49	CD 1	CD_1_AACCATGCACCCTGAG-1
4.7097	9.0968	CDa	female	49	CD 1	CD_1_AACCATGCATAGATCC-1
5.8272	8.26741	CDa	female	49	CD 1	CD_1_AACCCAAGTGGCCCAT-1
1.21359	4.1322	CDa	female	49	CD 1	CD_1_AACCTGAGTGGATTTC-1
-0.213689	3.26544	CDa	female	49	CD 1	CD_1_AACGAAATCACCATGA-1
1.29082	3.64812	CDa	female	49	CD 1	CD_1_AACGGGAAGGTTCCAT-1
3.35964	9.51038	CDa	female	49	CD 1	CD_1_AACGGGACAGGTACGA-1
6.40096	6.495	CDa	female	49	CD 1	CD_1_AACGGGAGTTGCTTGA-1
7.28672	6.90608	CDa	female	49	CD 1	CD_1_AACGTCAAGAGTCCGA-1
0.790009	4.21093	CDa	female	49	CD 1	CD_1_AACGTCAAGCCACAAG-1
5.8637	8.6424	CDa	female	49	CD 1	CD_1_AACGTCAAGCTTGTTG-1
6.05901	7.67188	CDa	female	49	CD 1	CD_1_AACGTCATCGATACGT-1
5.58502	6.12157	CDa	female	49	CD 1	CD_1_AACTTCTTCCCACAGG-1
4.85494	6.399	CDa	female	49	CD 1	CD_1_AAGAACAGTGACTGAG-1
5.50138	5.89727	CDa	female	49	CD 1	CD_1_AAGAACAGTTGTAAAG-1
6.73776	6.44072	CDa	female	49	CD 1	CD_1_AAGACAAGTACGCGTC-1
4.37631	8.57318	CDa	female	49	CD 1	CD_1_AAGCCATGTCTGTCCT-1
2.3744	4.09254	CDa	female	49	CD 1	CD_1_AAGCCATGTTAGCTAC-1
-0.0540072	3.67428	CDa	female	49	CD 1	CD_1_AAGCGAGGTTCGGTTA-1
1.79761	5.05655	CDa	female	49	CD 1	CD_1_AAGCGTTGTGGGCTCT-1
2.7701	7.46864	CDa	female	49	CD 1	CD_1_AAGCGTTTCGTGTCAA-1
4.89567	5.74454	CDa	female	49	CD 1	CD_1_AAGGTAATCGCATGAT-1
2.26764	4.61795	CDa	female	49	CD 1	CD_1_AAGTACCCACTACTTT-1
2.86916	5.28682	CDa	female	49	CD 1	CD_1_AAGTACCCAGTTGTTG-1
6.83712	8.01108	CDa	female	49	CD 1	CD_1_AAGTACCGTTTCTATC-1
0.928092	5.07396	CDa	female	49	CD 1	CD_1_AAGTCGTGTAACTGCT-1
4.25755	7.94617	CDa	female	49	CD 1	CD_1_AAGTGAAAGAAACTCA-1
5.43302	7.02346	CDa	female	49	CD 1	CD_1_AAGTGAAGTATCGAGG-1
5.42869	5.47181	CDa	female	49	CD 1	CD_1_AAGTGAAGTGTCATTG-1
3.59316	5.09613	CDa	female	49	CD 1	CD_1_AAGTTCGAGGCATCTT-1
5.98417	9.08861	CDa	female	49	CD 1	CD_1_AATAGAGCACAGTACT-1
6.55094	6.07255	CDa	female	49	CD 1	CD_1_AATAGAGTCGGCCCAA-1
2.41128	5.32477	CDa	female	49	CD 1	CD_1_AATCACGCAAACTCTG-1
0.228381	4.09387	CDa	female	49	CD 1	CD_1_AATCACGGTGAGTTTC-1
6.8322	6.65756	CDa	female	49	CD 1	CD_1_AATCGTGGTCTACATG-1
0.40035	4.0218	CDa	female	49	CD 1	CD_1_AATCGTGTCGCAGTGC-1
2.45948	4.77505	CDa	female	49	CD 1	CD_1_AATGAAGCATACCACA-1
6.04308	7.50327	CDa	female	49	CD 1	CD_1_AATGACCGTAGTATAG-1
5.00378	9.27728	CDa	female	49	CD 1	CD_1_AATGCCATCGAGAGAC-1
0.883428	3.85789	CDa	female	49	CD 1	CD_1_AATGGAAGTAATTGGA-1
6.21661	7.67032	CDa	female	49	CD 1	CD_1_AATGGAAGTCATAGTC-1
2.94847	4.83722	CDa	female	49	CD 1	CD_1_AATGGCTAGGAACGAA-1
4.71375	9.41973	CDa	female	49	CD 1	CD_1_AATGGCTGTTTGTGGT-1
2.29342	4.1452	CDa	female	49	CD 1	CD_1_AATTCCTTCGTACACA-1
6.30606	7.07812	CDa	female	49	CD 1	CD_1_AATTTCCTCGTCGCTT-1
6.34285	6.93901	CDa	female	49	CD 1	CD_1_ACAACCACAGAGGTTG-1
0.494822	3.61335	CDa	female	49	CD 1	CD_1_ACACAGTCAGTAGTGG-1
2.24944	4.3453	CDa	female	49	CD 1	CD_1_ACACCAAAGGGTGGGA-1
1.28158	5.91831	CDa	female	49	CD 1	CD_1_ACACCAACACATAACC-1
5.42646	7.21735	CDa	female	49	CD 1	CD_1_ACACCAAGTATTTCCT-1
6.6556	6.38039	CDa	female	49	CD 1	CD_1_ACACGCGAGGAAAGTG-1
5.40158	8.66219	CDa	female	49	CD 1	CD_1_ACACTGAGTTCCAGGC-1
1.82481	6.41068	CDa	female	49	CD 1	CD_1_ACAGCCGAGCGCCTTG-1
5.01864	6.97229	CDa	female	49	CD 1	CD_1_ACAGCCGCAGTCGCTG-1
0.165726	3.17514	CDa	female	49	CD 1	CD_1_ACAGCCGGTGCAACGA-1
6.44147	6.43706	CDa	female	49	CD 1	CD_1_ACAGGGACAAGCGAGT-1
-0.377359	3.59756	CDa	female	49	CD 1	CD_1_ACAGGGACACTTGTCC-1
6.16037	6.20984	CDa	female	49	CD 1	CD_1_ACATCGAAGATGACCG-1
1.69594	4.71263	CDa	female	49	CD 1	CD_1_ACATGCAAGTTTGTCG-1
6.3798	6.77054	CDa	female	49	CD 1	CD_1_ACATGCACAATTTCTC-1
7.84421	7.02457	CDa	female	49	CD 1	CD_1_ACATGCATCACTGATG-1
3.98602	6.69355	CDa	female	49	CD 1	CD_1_ACCAAACAGTGAGCCA-1
5.36587	7.12652	CDa	female	49	CD 1	CD_1_ACCAACACATCGGAGA-1
7.30483	7.91353	CDa	female	49	CD 1	CD_1_ACCAACAGTTCGGTCG-1
1.99579	4.26063	CDa	female	49	CD 1	CD_1_ACCACAACATCCTAAG-1
5.97383	8.50022	CDa	female	49	CD 1	CD_1_ACCATTTTCGGCACTG-1
5.92356	7.33435	CDa	female	49	CD 1	CD_1_ACCCAAAGTTGCCGAC-1
4.52952	8.98258	CDa	female	49	CD 1	CD_1_ACCCAAAGTTGGGATG-1
3.97227	4.99655	CDa	female	49	CD 1	CD_1_ACCCTCAGTTTGTTGG-1
5.2032	9.51574	CDa	female	49	CD 1	CD_1_ACCCTCATCCGAAATC-1
6.16488	6.6216	CDa	female	49	CD 1	CD_1_ACCGTTCCAGAAGCTG-1
6.04361	8.46288	CDa	female	49	CD 1	CD_1_ACCGTTCCATTAAGCC-1
5.00219	8.90557	CDa	female	49	CD 1	CD_1_ACCTACCAGGCCTGCT-1
1.38178	4.7721	CDa	female	49	CD 1	CD_1_ACGATCAAGAAGAACG-1
3.64655	7.33614	CDa	female	49	CD 1	CD_1_ACGATCAAGTGAATAC-1
2.94482	5.80659	CDa	female	49	CD 1	CD_1_ACGGAAGGTACCTGTA-1
0.547201	4.32831	CDa	female	49	CD 1	CD_1_ACGGGTCTCGTGCATA-1
1.31854	4.2207	CDa	female	49	CD 1	CD_1_ACGGTCGCAGCGCTTG-1
6.50227	6.66585	CDa	female	49	CD 1	CD_1_ACGGTTAAGCCGTAAG-1
7.90458	7.04838	CDa	female	49	CD 1	CD_1_ACGGTTAAGTACCGGA-1
2.33499	5.48774	CDa	female	49	CD 1	CD_1_ACGGTTACATTCTGTT-1
6.18852	7.28356	CDa	female	49	CD 1	CD_1_ACGTAACGTTCGATTG-1
6.22417	5.90367	CDa	female	49	CD 1	CD_1_ACGTAGTAGATACATG-1
3.50523	6.0201	CDa	female	49	CD 1	CD_1_ACGTAGTGTCAAATCC-1
5.38367	8.99506	CDa	female	49	CD 1	CD_1_ACGTCCTGTGTGGTCC-1
5.82006	9.04421	CDa	female	49	CD 1	CD_1_ACGTCCTTCGTCTCAC-1
6.26149	6.52979	CDa	female	49	CD 1	CD_1_ACGTTCCGTAGCGAGT-1
0.20722	3.27638	CDa	female	49	CD 1	CD_1_ACGTTCCGTTAAACCC-1
4.63554	9.30206	CDa	female	49	CD 1	CD_1_ACTACGAAGATCGACG-1
6.32657	7.91291	CDa	female	49	CD 1	CD_1_ACTATCTGTACGAGCA-1
6.33839	6.28388	CDa	female	49	CD 1	CD_1_ACTATCTTCGGTAGGA-1
4.96978	8.27119	CDa	female	49	CD 1	CD_1_ACTCCCACACCTCGTT-1
6.98787	6.54973	CDa	female	49	CD 1	CD_1_ACTCTCGTCCGGCTTT-1
6.13399	6.53866	CDa	female	49	CD 1	CD_1_ACTGATGAGGCGCTCT-1
6.53345	7.08592	CDa	female	49	CD 1	CD_1_ACTGATGCAGTTGCGC-1
6.02856	8.26449	CDa	female	49	CD 1	CD_1_ACTGTCCGTCTGGTTA-1
5.81331	7.8283	CDa	female	49	CD 1	CD_1_ACTGTGACAGCGTACC-1
3.82573	6.36745	CDa	female	49	CD 1	CD_1_ACTGTGAGTGGAAGTC-1
3.62112	7.2448	CDa	female	49	CD 1	CD_1_ACTGTGATCGTCTAAG-1
2.58212	4.2635	CDa	female	49	CD 1	CD_1_ACTTAGGAGTTAGTAG-1
6.26671	7.72077	CDa	female	49	CD 1	CD_1_ACTTAGGGTGACTGAG-1
5.2856	7.20188	CDa	female	49	CD 1	CD_1_ACTTAGGTCTCTCTTC-1
4.6162	8.41583	CDa	female	49	CD 1	CD_1_ACTTATCAGCACTCAT-1
6.92851	6.53017	CDa	female	49	CD 1	CD_1_ACTTCCGTCTTTGCTA-1
6.49159	6.1759	CDa	female	49	CD 1	CD_1_ACTTCGCCAGGACAGT-1
-0.227182	3.50158	CDa	female	49	CD 1	CD_1_ACTTCGCGTTCGGCCA-1
2.26224	5.34443	CDa	female	49	CD 1	CD_1_ACTTCGCTCATGGTAC-1
2.38203	5.33204	CDa	female	49	CD 1	CD_1_AGAAATGTCGAGCCAC-1
5.40346	7.76045	CDa	female	49	CD 1	CD_1_AGAACAAAGTCACGCC-1
5.49878	7.14515	CDa	female	49	CD 1	CD_1_AGAAGTAAGAGTGACC-1
3.69616	5.92703	CDa	female	49	CD 1	CD_1_AGAAGTACAGCGACCT-1
6.93954	7.29162	CDa	female	49	CD 1	CD_1_AGACAAATCTCATTAC-1
3.41758	5.48768	CDa	female	49	CD 1	CD_1_AGACACTAGATCCCGC-1
-0.169891	3.63934	CDa	female	49	CD 1	CD_1_AGACACTGTGGAAATT-1
6.23773	6.28733	CDa	female	49	CD 1	CD_1_AGACAGGTCGTGGCGT-1
5.32845	8.53838	CDa	female	49	CD 1	CD_1_AGACCATCAATCGAAA-1
4.43618	9.29692	CDa	female	49	CD 1	CD_1_AGACCATTCTAGAACC-1
4.153	7.28246	CDa	female	49	CD 1	CD_1_AGAGAATCACCAGACC-1
1.48716	5.1486	CDa	female	49	CD 1	CD_1_AGAGAATCAGTGTATC-1
0.675777	3.97637	CDa	female	49	CD 1	CD_1_AGAGAATGTCTTCAAG-1
5.09616	7.232	CDa	female	49	CD 1	CD_1_AGAGAGCCAGAAACCG-1
2.24321	4.19173	CDa	female	49	CD 1	CD_1_AGAGCCCAGCGCCTTG-1
4.69392	4.7785	CDa	female	49	CD 1	CD_1_AGAGCCCTCAACTCTT-1
2.00385	4.25123	CDa	female	49	CD 1	CD_1_AGATAGACACCTTCGT-1
2.77931	4.56654	CDa	female	49	CD 1	CD_1_AGATAGAGTGATTGGG-1
4.55353	9.18718	CDa	female	49	CD 1	CD_1_AGATCCAAGCCGGATA-1
1.88939	6.53516	CDa	female	49	CD 1	CD_1_AGATCCACAGGTCTCG-1
5.38627	5.80742	CDa	female	49	CD 1	CD_1_AGATCCAGTCAACACT-1
1.15126	4.49585	CDa	female	49	CD 1	CD_1_AGATGAAGTAACCAGG-1
1.31067	4.30993	CDa	female	49	CD 1	CD_1_AGATGCTCAGAACTTC-1
5.89211	6.88758	CDa	female	49	CD 1	CD_1_AGATGCTTCTGGGCAC-1
5.3453	5.48701	CDa	female	49	CD 1	CD_1_AGCCACGGTTCGAACT-1
3.01714	5.55143	CDa	female	49	CD 1	CD_1_AGCCAGCCAGAGTGAC-1
1.08304	3.86525	CDa	female	49	CD 1	CD_1_AGCGATTCACGCTTAA-1
6.63487	8.13383	CDa	female	49	CD 1	CD_1_AGCGCCACAGTCGCTG-1
6.36208	6.7541	CDa	female	49	CD 1	CD_1_AGCGCCATCAAAGGTA-1
5.76427	8.00553	CDa	female	49	CD 1	CD_1_AGCGCTGGTATCGTTG-1
2.75389	4.71016	CDa	female	49	CD 1	CD_1_AGCGTATAGTTGTAGA-1
0.405775	5.24157	CDa	female	49	CD 1	CD_1_AGCGTCGTCTATCCAT-1
5.32277	8.58145	CDa	female	49	CD 1	CD_1_AGCTACAAGTTTCGGT-1
5.223	8.85689	CDa	female	49	CD 1	CD_1_AGCTACATCATGTCAG-1
2.37335	5.36022	CDa	female	49	CD 1	CD_1_AGCTCAAAGCACTAGG-1
3.94833	9.03297	CDa	female	49	CD 1	CD_1_AGCTTCCAGATAACGT-1
7.11181	7.52182	CDa	female	49	CD 1	CD_1_AGGAAATAGGTAAGGA-1
3.30549	5.49388	CDa	female	49	CD 1	CD_1_AGGAAATGTGACTATC-1
1.10894	4.92135	CDa	female	49	CD 1	CD_1_AGGACGATCATTTCGT-1
2.47388	4.40238	CDa	female	49	CD 1	CD_1_AGGACTTAGCCTCATA-1
4.4355	9.48928	CDa	female	49	CD 1	CD_1_AGGACTTCACTACTTT-1
3.01248	8.39973	CDa	female	49	CD 1	CD_1_AGGACTTGTGCGTCGT-1
6.6371	6.08245	CDa	female	49	CD 1	CD_1_AGGATCTCACTGCACG-1
-0.598916	3.65639	CDa	female	49	CD 1	CD_1_AGGATCTGTTACGTAC-1
5.28457	8.57204	CDa	female	49	CD 1	CD_1_AGGCATTAGCAATTCC-1
7.80445	7.12492	CDa	female	49	CD 1	CD_1_AGGCCACTCCTCTGCA-1
6.19276	6.62968	CDa	female	49	CD 1	CD_1_AGGCTGCAGCAGCCCT-1
7.78128	6.53348	CDa	female	49	CD 1	CD_1_AGGGAGTCACTACAGT-1
7.81894	6.50785	CDa	female	49	CD 1	CD_1_AGGGAGTGTGGCTTAT-1
4.56334	6.01513	CDa	female	49	CD 1	CD_1_AGGGCCTCAAACACGG-1
5.11737	9.19445	CDa	female	49	CD 1	CD_1_AGGGCCTTCAATCTCT-1
2.10731	4.2121	CDa	female	49	CD 1	CD_1_AGGGCTCAGCAATAGT-1
6.03047	7.16718	CDa	female	49	CD 1	CD_1_AGGGCTCAGGTGCGAT-1
5.45874	8.36917	CDa	female	49	CD 1	CD_1_AGGGCTCCATACTGTG-1
1.62828	3.87034	CDa	female	49	CD 1	CD_1_AGGGTCCAGCAGCGAT-1
5.43398	7.07477	CDa	female	49	CD 1	CD_1_AGGGTTTAGAGGCCAT-1
1.18656	4.66066	CDa	female	49	CD 1	CD_1_AGGGTTTCACCTGTCT-1
3.55527	7.12008	CDa	female	49	CD 1	CD_1_AGGGTTTTCCACGGAC-1
3.38356	5.68309	CDa	female	49	CD 1	CD_1_AGGGTTTTCCGGTAAT-1
6.47487	6.66617	CDa	female	49	CD 1	CD_1_AGGTAGGCAGTGTGGA-1
5.88618	6.89128	CDa	female	49	CD 1	CD_1_AGGTAGGTCAGTGATC-1
4.12546	5.5618	CDa	female	49	CD 1	CD_1_AGGTCTACAACGGGTA-1
5.95718	7.75352	CDa	female	49	CD 1	CD_1_AGGTGTTAGGTCGTGA-1
4.89308	5.97414	CDa	female	49	CD 1	CD_1_AGTAACCGTATCCTTT-1
5.46724	6.32563	CDa	female	49	CD 1	CD_1_AGTAACCTCGTTCGCT-1
2.63404	4.46818	CDa	female	49	CD 1	CD_1_AGTACCACATATACCG-1
6.93834	7.3872	CDa	female	49	CD 1	CD_1_AGTACCATCAAAGACA-1
3.93207	5.8493	CDa	female	49	CD 1	CD_1_AGTACTGCAAATACAG-1
7.72295	7.04628	CDa	female	49	CD 1	CD_1_AGTAGTCAGCGCGTTC-1
4.79437	8.4045	CDa	female	49	CD 1	CD_1_AGTAGTCCAGGCATTT-1
0.243414	4.75222	CDa	female	49	CD 1	CD_1_AGTCAACCATCCTAAG-1
5.54612	6.25738	CDa	female	49	CD 1	CD_1_AGTCATGAGCTATCCA-1
2.69081	5.94334	CDa	female	49	CD 1	CD_1_AGTCTCCCAAATCGGG-1
3.75657	6.5331	CDa	female	49	CD 1	CD_1_AGTCTCCTCGTCAGAT-1
1.64895	4.11409	CDa	female	49	CD 1	CD_1_AGTGACTCACAAAGTA-1
7.84286	6.58601	CDa	female	49	CD 1	CD_1_AGTGATCGTTCTATCT-1
1.53347	4.97391	CDa	female	49	CD 1	CD_1_AGTGCCGAGGGTTAGC-1
1.32148	3.6644	CDa	female	49	CD 1	CD_1_AGTGCCGGTCCAGCCA-1
1.96071	3.87509	CDa	female	49	CD 1	CD_1_AGTTAGCTCACCGCTT-1
0.253768	4.20685	CDa	female	49	CD 1	CD_1_AGTTAGCTCGTTGTTT-1
3.17729	5.19716	CDa	female	49	CD 1	CD_1_AGTTCCCGTCTCGGGT-1
4.92408	6.20336	CDa	female	49	CD 1	CD_1_AGTTCGAGTTATGACC-1
3.09641	4.82806	CDa	female	49	CD 1	CD_1_ATACCGATCGAATGCT-1
3.91187	7.04784	CDa	female	49	CD 1	CD_1_ATACCTTAGAGAATCT-1
2.60548	4.3614	CDa	female	49	CD 1	CD_1_ATACCTTCATCGAACT-1
2.39926	4.96661	CDa	female	49	CD 1	CD_1_ATACTTCAGAAGAGCA-1
7.89498	6.63792	CDa	female	49	CD 1	CD_1_ATAGACCCAGAGAGGG-1
3.01206	8.12836	CDa	female	49	CD 1	CD_1_ATAGACCGTCAGGTAG-1
5.74655	8.99839	CDa	female	49	CD 1	CD_1_ATAGACCTCAACGTGT-1
4.14431	9.09994	CDa	female	49	CD 1	CD_1_ATAGAGAAGACATAAC-1
6.24585	7.11964	CDa	female	49	CD 1	CD_1_ATAGAGACATGAGTAA-1
5.74091	6.7564	CDa	female	49	CD 1	CD_1_ATAGAGAGTACGAAAT-1
5.52897	8.20882	CDa	female	49	CD 1	CD_1_ATAGGCTAGCCAACCC-1
0.348081	3.20998	CDa	female	49	CD 1	CD_1_ATCAGGTAGACCAGCA-1
7.85999	6.83995	CDa	female	49	CD 1	CD_1_ATCCATTAGACAGCTG-1
4.66014	5.4588	CDa	female	49	CD 1	CD_1_ATCCATTTCAGTCCGG-1
1.20163	4.25533	CDa	female	49	CD 1	CD_1_ATCCCTGTCGTAACAC-1
5.67624	6.28337	CDa	female	49	CD 1	CD_1_ATCCGTCCAATGACCT-1
4.21567	8.98922	CDa	female	49	CD 1	CD_1_ATCCGTCTCAAAGCCT-1
2.47674	5.2092	CDa	female	49	CD 1	CD_1_ATCCTATAGCCTGACC-1
2.83221	5.80497	CDa	female	49	CD 1	CD_1_ATCGATGTCTGTACAG-1
6.26548	6.73893	CDa	female	49	CD 1	CD_1_ATCGCCTAGACTTAAG-1
7.19591	6.77857	CDa	female	49	CD 1	CD_1_ATCGCCTAGCTGTTAC-1
6.41822	7.31832	CDa	female	49	CD 1	CD_1_ATCGGATCAGCGCTTG-1
5.76811	8.22763	CDa	female	49	CD 1	CD_1_ATCGGCGTCGTCCTCA-1
5.85461	7.69274	CDa	female	49	CD 1	CD_1_ATCGTCCAGAATTTGG-1
5.41193	7.1931	CDa	female	49	CD 1	CD_1_ATCGTCCCACTGTCCT-1
2.52526	4.42835	CDa	female	49	CD 1	CD_1_ATCGTCCCATACCATG-1
7.81867	6.57034	CDa	female	49	CD 1	CD_1_ATCGTCCGTTCGGTTA-1
6.28149	8.26061	CDa	female	49	CD 1	CD_1_ATCGTCCTCCACTTCG-1
6.33272	7.4884	CDa	female	49	CD 1	CD_1_ATCGTGAGTCAGCTTA-1
2.42009	5.5723	CDa	female	49	CD 1	CD_1_ATCTCTATCAGAGCGA-1
0.58295	3.29544	CDa	female	49	CD 1	CD_1_ATCTTCACACCGTACG-1
5.99779	8.23401	CDa	female	49	CD 1	CD_1_ATCTTCAGTACCAATC-1
4.48147	5.89955	CDa	female	49	CD 1	CD_1_ATGAGGGAGCCTTCTC-1
6.83499	6.34883	CDa	female	49	CD 1	CD_1_ATGAGGGGTTGTGGAG-1
0.132885	4.08173	CDa	female	49	CD 1	CD_1_ATGAGGGTCCATCAGA-1
2.78519	6.01464	CDa	female	49	CD 1	CD_1_ATGAGTCAGAGGGTCT-1
3.62648	9.74121	CDa	female	49	CD 1	CD_1_ATGAGTCCACGGTAGA-1
0.189485	3.11457	CDa	female	49	CD 1	CD_1_ATGAGTCGTATCCCAA-1
6.44714	6.31341	CDa	female	49	CD 1	CD_1_ATGAGTCTCAAATGAG-1
2.24847	4.51111	CDa	female	49	CD 1	CD_1_ATGATCGGTCCGTACG-1
7.84051	6.85004	CDa	female	49	CD 1	CD_1_ATGCCTCCAAGTACCT-1
6.48934	8.80469	CDa	female	49	CD 1	CD_1_ATGCCTCCACGTAACT-1
5.82177	7.33623	CDa	female	49	CD 1	CD_1_ATGGAGGCACTCCGGA-1
6.69512	7.03959	CDa	female	49	CD 1	CD_1_ATGGATCTCGGCTGTG-1
6.18278	6.54947	CDa	female	49	CD 1	CD_1_ATGGGAGTCACTAGCA-1
3.4083	9.52713	CDa	female	49	CD 1	CD_1_ATGGGTTCATTAAAGG-1
4.66478	6.11251	CDa	female	49	CD 1	CD_1_ATGTCCCCAGCTATTG-1
0.210794	3.4897	CDa	female	49	CD 1	CD_1_ATGTCCCGTTCATCGA-1
2.5759	5.15145	CDa	female	49	CD 1	CD_1_ATGTCTTCAAGAGCTG-1
5.85489	8.38458	CDa	female	49	CD 1	CD_1_ATTACTCGTACCAATC-1
2.42738	6.96631	CDa	female	49	CD 1	CD_1_ATTACTCGTATGCGTT-1
6.01015	6.54037	CDa	female	49	CD 1	CD_1_ATTATCCTCTCTCAAT-1
7.44633	7.61646	CDa	female	49	CD 1	CD_1_ATTCACTAGTAACCTC-1
5.68107	6.87268	CDa	female	49	CD 1	CD_1_ATTCACTCACTTCCTG-1
2.33233	4.59484	CDa	female	49	CD 1	CD_1_ATTCAGGTCTCTCTAA-1
7.16006	7.91454	CDa	female	49	CD 1	CD_1_ATTCATCCAACGATCT-1
6.59335	6.41342	CDa	female	49	CD 1	CD_1_ATTCCATTCTTGGATG-1
5.76744	7.97234	CDa	female	49	CD 1	CD_1_ATTCCCGAGTGCACCC-1
2.89989	6.33744	CDa	female	49	CD 1	CD_1_ATTCCCGGTCAAGCCC-1
2.11115	5.54647	CDa	female	49	CD 1	CD_1_ATTCCCGTCAAGTTGC-1
3.96642	6.82094	CDa	female	49	CD 1	CD_1_ATTCCCGTCATCTACT-1
5.42744	5.78531	CDa	female	49	CD 1	CD_1_ATTCGTTAGCACTAAA-1
2.85082	4.45817	CDa	female	49	CD 1	CD_1_ATTCGTTCATGCCGCA-1
0.639737	3.93226	CDa	female	49	CD 1	CD_1_ATTCGTTTCGATACAC-1
4.82658	4.83675	CDa	female	49	CD 1	CD_1_ATTCTACTCGTTCTAT-1
5.5966	8.70871	CDa	female	49	CD 1	CD_1_ATTCTTGGTTCAAAGA-1
5.00957	6.26433	CDa	female	49	CD 1	CD_1_ATTCTTGTCGTAGCCG-1
6.99895	8.28463	CDa	female	49	CD 1	CD_1_ATTGGGTGTACTCAAC-1
0.412431	3.64493	CDa	female	49	CD 1	CD_1_ATTGTTCCACCCTATC-1
6.75179	6.53503	CDa	female	49	CD 1	CD_1_ATTGTTCGTCAGCTTA-1
5.44426	7.59037	CDa	female	49	CD 1	CD_1_ATTTACCAGCCGGAAT-1
-0.35138	3.40438	CDa	female	49	CD 1	CD_1_ATTTCACTCCGCTAGG-1
2.77117	5.10507	CDa	female	49	CD 1	CD_1_CAAAGAAAGTAACCTC-1
6.05329	6.07619	CDa	female	49	CD 1	CD_1_CAAAGAATCGCAGAGA-1
4.51346	9.52369	CDa	female	49	CD 1	CD_1_CAACAACGTCCAAAGG-1
6.57187	6.79188	CDa	female	49	CD 1	CD_1_CAACAGTAGTCACAGG-1
6.10201	6.17558	CDa	female	49	CD 1	CD_1_CAACCTCAGTTTCTTC-1
6.14952	5.72811	CDa	female	49	CD 1	CD_1_CAACGATAGTGCACTT-1
4.03561	9.58597	CDa	female	49	CD 1	CD_1_CAACGGCCACCAGCCA-1
6.70026	6.37905	CDa	female	49	CD 1	CD_1_CAAGACTAGCTCAGAG-1
5.20096	6.35383	CDa	female	49	CD 1	CD_1_CAAGAGGAGCAGGTCA-1
5.45696	8.94147	CDa	female	49	CD 1	CD_1_CAAGCTAAGCACCGAA-1
1.62017	4.37779	CDa	female	49	CD 1	CD_1_CAAGCTAAGCTTAAGA-1
4.14239	9.21007	CDa	female	49	CD 1	CD_1_CAAGCTAGTCACCGCA-1
7.05014	8.0507	CDa	female	49	CD 1	CD_1_CAAGCTATCATTGCCC-1
6.89757	6.6296	CDa	female	49	CD 1	CD_1_CAAGGGAAGTGGAATT-1
7.37242	7.52061	CDa	female	49	CD 1	CD_1_CAAGGGATCGCAACAT-1
3.98305	9.11447	CDa	female	49	CD 1	CD_1_CAATTTCTCCATGATG-1
5.49703	8.19378	CDa	female	49	CD 1	CD_1_CACAACAAGATGTTGA-1
5.84586	8.45526	CDa	female	49	CD 1	CD_1_CACAACAGTGGACTGA-1
6.10075	6.39102	CDa	female	49	CD 1	CD_1_CACAACAGTTACCCTC-1
5.38358	9.08914	CDa	female	49	CD 1	CD_1_CACACAACAATTGAGA-1
0.595022	4.62318	CDa	female	49	CD 1	CD_1_CACAGGCCAAGGTTGG-1
5.63963	5.49359	CDa	female	49	CD 1	CD_1_CACATGATCCCTTGGT-1
3.59178	9.51991	CDa	female	49	CD 1	CD_1_CACCGTTCAGAGGTAC-1
5.76443	7.77045	CDa	female	49	CD 1	CD_1_CACGTTCAGCCGGATA-1
7.00273	6.9118	CDa	female	49	CD 1	CD_1_CACTAAGGTTCGAACT-1
3.38954	5.23256	CDa	female	49	CD 1	CD_1_CACTGAAGTGCCTTCT-1
0.833594	3.60541	CDa	female	49	CD 1	CD_1_CACTGTCTCTCCGTGT-1
5.8236	7.06825	CDa	female	49	CD 1	CD_1_CACTTCGAGGCACCAA-1
6.29644	6.55661	CDa	female	49	CD 1	CD_1_CACTTCGCAGGTCTCG-1
1.27432	4.73593	CDa	female	49	CD 1	CD_1_CAGAGCCGTATACCCA-1
2.32891	5.25669	CDa	female	49	CD 1	CD_1_CAGATACGTAGCTGTT-1
3.11319	6.97311	CDa	female	49	CD 1	CD_1_CAGATACGTCTGCCTT-1
5.84895	7.36637	CDa	female	49	CD 1	CD_1_CAGATCATCCCATGGG-1
2.08538	5.41574	CDa	female	49	CD 1	CD_1_CAGATTGTCTCGTCGT-1
6.25237	8.20344	CDa	female	49	CD 1	CD_1_CAGCAGCAGCGCACAA-1
2.22949	4.43703	CDa	female	49	CD 1	CD_1_CAGCAGCTCAAACCTG-1
2.30258	4.186	CDa	female	49	CD 1	CD_1_CAGCCAGAGACGCCAA-1
5.1299	8.02383	CDa	female	49	CD 1	CD_1_CAGCGTGCATGTCAGT-1
1.44905	4.88188	CDa	female	49	CD 1	CD_1_CAGGTATAGCCGCACT-1
5.92581	6.72927	CDa	female	49	CD 1	CD_1_CAGGTATAGTGTAGAT-1
1.62664	5.31794	CDa	female	49	CD 1	CD_1_CAGGTATCAACTTGGT-1
6.04565	7.50205	CDa	female	49	CD 1	CD_1_CAGGTATCAGACATCT-1
4.02557	5.22843	CDa	female	49	CD 1	CD_1_CAGGTATTCCTAAACG-1
4.30596	6.69588	CDa	female	49	CD 1	CD_1_CAGTGCGTCGTAGAGG-1
1.776	4.47202	CDa	female	49	CD 1	CD_1_CAGTTCCTCGGCTATA-1
7.3173	7.13057	CDa	female	49	CD 1	CD_1_CATAAGCGTACCGGCT-1
6.34291	7.35396	CDa	female	49	CD 1	CD_1_CATACAGTCTCCCAAC-1
0.575488	4.27126	CDa	female	49	CD 1	CD_1_CATACCCCAAGGTACG-1
6.72698	7.87746	CDa	female	49	CD 1	CD_1_CATACCCCACCCTGAG-1
5.4419	8.73459	CDa	female	49	CD 1	CD_1_CATACCCCAGCTCATA-1
4.26113	8.22029	CDa	female	49	CD 1	CD_1_CATACTTCACGGTGTC-1
3.55004	6.8422	CDa	female	49	CD 1	CD_1_CATAGACTCATGCCGG-1
2.66561	4.42657	CDa	female	49	CD 1	CD_1_CATCAAGAGTTTGGCT-1
5.82833	8.66414	CDa	female	49	CD 1	CD_1_CATCCCAAGTGTACAA-1
6.59441	6.46423	CDa	female	49	CD 1	CD_1_CATCGCTTCCTCACTG-1
5.70084	7.3213	CDa	female	49	CD 1	CD_1_CATCGGGCACGCTTAA-1
0.927833	3.99021	CDa	female	49	CD 1	CD_1_CATCGGGCAGTTGGTT-1
0.029192	4.24115	CDa	female	49	CD 1	CD_1_CATCGGGTCTGTGCGG-1
0.229722	4.04999	CDa	female	49	CD 1	CD_1_CATCGTCCATAGGTAA-1
6.15071	6.49012	CDa	female	49	CD 1	CD_1_CATCGTCGTCCCGCAA-1
5.28074	7.38006	CDa	female	49	CD 1	CD_1_CATGAGTGTTCGTAAC-1
4.90799	6.18259	CDa	female	49	CD 1	CD_1_CATGAGTTCAGCGCAC-1
2.29179	5.24016	CDa	female	49	CD 1	CD_1_CATGAGTTCGGCTTGG-1
5.62178	6.73361	CDa	female	49	CD 1	CD_1_CATGCCTAGCCACCGT-1
4.03171	9.71206	CDa	female	49	CD 1	CD_1_CATGCGGTCTATTGTC-1
3.77811	4.72824	CDa	female	49	CD 1	CD_1_CATGCTCAGATGTTGA-1
1.18266	3.90379	CDa	female	49	CD 1	CD_1_CATGCTCGTCCCTGAG-1
0.6819	3.74549	CDa	female	49	CD 1	CD_1_CATGGATAGAGCATCG-1
3.69025	9.57328	CDa	female	49	CD 1	CD_1_CATGGTAGTAACGTTC-1
0.582238	3.44803	CDa	female	49	CD 1	CD_1_CATGGTAGTGTTCGAT-1
5.20679	6.29725	CDa	female	49	CD 1	CD_1_CATTCATTCTCATGCC-1
5.06642	8.36277	CDa	female	49	CD 1	CD_1_CATTCCGGTCTGTAGT-1
4.41887	5.08831	CDa	female	49	CD 1	CD_1_CATTCTATCCCGAGTG-1
1.44342	4.11665	CDa	female	49	CD 1	CD_1_CATTGAGGTTGCTCCT-1
7.64228	6.9967	CDa	female	49	CD 1	CD_1_CATTGCCGTATCACCA-1
6.62016	8.40669	CDa	female	49	CD 1	CD_1_CATTGCCTCGGCACTG-1
6.41577	6.44981	CDa	female	49	CD 1	CD_1_CCAAGCGGTTGCAACT-1
5.54619	8.77578	CDa	female	49	CD 1	CD_1_CCAAGCGTCTCATTGT-1
4.91239	8.6714	CDa	female	49	CD 1	CD_1_CCAATGACAATTCTCT-1
4.60971	9.63381	CDa	female	49	CD 1	CD_1_CCAATGATCCAGTGCG-1
3.05826	5.70713	CDa	female	49	CD 1	CD_1_CCACAAAAGTGCAGGT-1
4.72154	9.28728	CDa	female	49	CD 1	CD_1_CCACACTCAGAGTTCT-1
5.94504	5.80938	CDa	female	49	CD 1	CD_1_CCACCATAGGATATAC-1
5.29542	6.84276	CDa	female	49	CD 1	CD_1_CCACCATGTCTTCTAT-1
4.10458	6.43443	CDa	female	49	CD 1	CD_1_CCACGTTGTCGTCATA-1
3.67307	7.25433	CDa	female	49	CD 1	CD_1_CCACGTTGTGCCTATA-1
1.40051	4.66065	CDa	female	49	CD 1	CD_1_CCATAAGAGGTTACAA-1
5.92257	7.04151	CDa	female	49	CD 1	CD_1_CCATAAGCAGGTTCAT-1
0.137254	3.46902	CDa	female	49	CD 1	CD_1_CCATAAGTCTGTCTCG-1
4.86616	4.87713	CDa	female	49	CD 1	CD_1_CCATCACCAAGGACAC-1
1.00686	3.96644	CDa	female	49	CD 1	CD_1_CCATCACCAGAGTAAT-1
6.07352	7.15455	CDa	female	49	CD 1	CD_1_CCATCACTCTGCAGCG-1
1.96708	4.09289	CDa	female	49	CD 1	CD_1_CCCAACTGTCTCGGAC-1
5.1798	9.27334	CDa	female	49	CD 1	CD_1_CCCAACTGTTAGCGGA-1
0.176699	3.54835	CDa	female	49	CD 1	CD_1_CCCAACTTCCACCCTA-1
3.23996	5.59092	CDa	female	49	CD 1	CD_1_CCCATTGCACGTAGTT-1
0.562843	4.40203	CDa	female	49	CD 1	CD_1_CCCATTGGTGGAGAAA-1
2.09874	5.03041	CDa	female	49	CD 1	CD_1_CCCGGAATCATCCCGT-1
4.33199	5.94421	CDa	female	49	CD 1	CD_1_CCCTAACGTAGGACCA-1
4.87629	8.82786	CDa	female	49	CD 1	CD_1_CCCTCAAAGAGAGGGC-1
7.82546	6.59854	CDa	female	49	CD 1	CD_1_CCCTCAAAGATGCTTC-1
1.70713	3.70364	CDa	female	49	CD 1	CD_1_CCCTCAAAGTGCGTCC-1
5.23063	6.32639	CDa	female	49	CD 1	CD_1_CCCTGATAGTGCTACT-1
4.42164	9.01952	CDa	female	49	CD 1	CD_1_CCCTTAGCAGTGTATC-1
0.0507538	3.15805	CDa	female	49	CD 1	CD_1_CCCTTAGGTTCCTACC-1
7.1794	7.7135	CDa	female	49	CD 1	CD_1_CCGAACGTCAGTCAGT-1
7.57637	7.25486	CDa	female	49	CD 1	CD_1_CCGATCTCATGGTGGA-1
3.47576	6.9114	CDa	female	49	CD 1	CD_1_CCGATCTGTATCACCA-1
4.77108	8.14984	CDa	female	49	CD 1	CD_1_CCGATGGCATTGACTG-1
0.657809	3.19811	CDa	female	49	CD 1	CD_1_CCGCAAGAGCCGATCC-1
5.44769	8.21801	CDa	female	49	CD 1	CD_1_CCGCAAGAGTGCCAGA-1
2.18289	4.21036	CDa	female	49	CD 1	CD_1_CCGCAAGTCATCGCTC-1
-0.369224	3.30274	CDa	female	49	CD 1	CD_1_CCGGACACACCCAATA-1
6.16503	6.78262	CDa	female	49	CD 1	CD_1_CCGGACAGTCGATTTG-1
2.38764	5.14298	CDa	female	49	CD 1	CD_1_CCGGACAGTGACTGTT-1
1.37933	4.09052	CDa	female	49	CD 1	CD_1_CCGGGTACACTAGAGG-1
5.28308	5.63497	CDa	female	49	CD 1	CD_1_CCGGGTACATTGGCAT-1
5.47883	7.77617	CDa	female	49	CD 1	CD_1_CCGGTAGGTACGTGAG-1
4.48866	9.16079	CDa	female	49	CD 1	CD_1_CCGGTGAGTTCTCAGA-1
5.25131	8.25096	CDa	female	49	CD 1	CD_1_CCGTAGGCACCGGTCA-1
6.23557	6.45699	CDa	female	49	CD 1	CD_1_CCGTGAGCAAGCGAGT-1
3.00937	6.41536	CDa	female	49	CD 1	CD_1_CCGTGAGTCGCACGGT-1
2.93372	5.205	CDa	female	49	CD 1	CD_1_CCGTTCAAGGGATGTC-1
6.25035	6.67811	CDa	female	49	CD 1	CD_1_CCTAACCAGTTTGAGA-1
6.31931	6.77247	CDa	female	49	CD 1	CD_1_CCTAACCTCGTCCATC-1
4.05997	9.38226	CDa	female	49	CD 1	CD_1_CCTAAGAGTGCTCTTC-1
0.173125	3.79342	CDa	female	49	CD 1	CD_1_CCTACGTAGATTGGGC-1
3.27601	5.49003	CDa	female	49	CD 1	CD_1_CCTACGTTCCCGAGAC-1
4.91498	8.47767	CDa	female	49	CD 1	CD_1_CCTATCGTCCGCGATG-1
3.10971	5.99587	CDa	female	49	CD 1	CD_1_CCTCAACAGGGAACAA-1
6.27437	6.41169	CDa	female	49	CD 1	CD_1_CCTCACAAGTAGGCCA-1
6.67712	6.37286	CDa	female	49	CD 1	CD_1_CCTCACACAAACTCTG-1
6.24026	8.16656	CDa	female	49	CD 1	CD_1_CCTCAGTCACTGCTTC-1
6.68759	7.72493	CDa	female	49	CD 1	CD_1_CCTCAGTCATATACCG-1
6.49655	8.05111	CDa	female	49	CD 1	CD_1_CCTCATGAGCGACCCT-1
2.76971	4.63371	CDa	female	49	CD 1	CD_1_CCTCATGTCAGAATAG-1
1.77419	4.66378	CDa	female	49	CD 1	CD_1_CCTCCAAAGTGCGTCC-1
6.33658	6.26826	CDa	female	49	CD 1	CD_1_CCTCTAGGTGTTAACC-1
3.99886	7.4434	CDa	female	49	CD 1	CD_1_CCTCTAGTCAGATGCT-1
6.48308	6.98778	CDa	female	49	CD 1	CD_1_CCTCTAGTCGTAGGGA-1
5.80474	7.28433	CDa	female	49	CD 1	CD_1_CCTCTCCGTAATTGGA-1
6.68589	6.31787	CDa	female	49	CD 1	CD_1_CCTCTCCGTAGCCCTG-1
5.95938	7.41731	CDa	female	49	CD 1	CD_1_CCTGCATCAAATGCTC-1
6.00418	7.16365	CDa	female	49	CD 1	CD_1_CCTGCATTCTTCTTCC-1
3.9579	8.0618	CDa	female	49	CD 1	CD_1_CCTGTTGGTCGCATTA-1
2.76835	5.62243	CDa	female	49	CD 1	CD_1_CCTTCAGAGACTAAGT-1
6.26745	6.46161	CDa	female	49	CD 1	CD_1_CCTTCAGAGATGTAGT-1
2.26634	6.75074	CDa	female	49	CD 1	CD_1_CCTTCAGAGTTGTACC-1
7.84117	6.7216	CDa	female	49	CD 1	CD_1_CCTTCAGCAAGTTCGT-1
6.4296	6.81847	CDa	female	49	CD 1	CD_1_CCTTTGGAGAGAGTTT-1
5.52333	8.27204	CDa	female	49	CD 1	CD_1_CCTTTGGAGTTCGCAT-1
3.42356	9.534	CDa	female	49	CD 1	CD_1_CCTTTGGTCATGCGGC-1
1.97036	4.42218	CDa	female	49	CD 1	CD_1_CGAAGGAAGATTACCC-1
2.73572	4.64645	CDa	female	49	CD 1	CD_1_CGAAGTTGTTGATCGT-1
5.37464	8.09822	CDa	female	49	CD 1	CD_1_CGAATTGAGTCACTCA-1
-0.532096	4.13042	CDa	female	49	CD 1	CD_1_CGAATTGAGTCATCCA-1
2.21808	4.48343	CDa	female	49	CD 1	CD_1_CGAATTGGTATCGTGT-1
0.378207	3.71978	CDa	female	49	CD 1	CD_1_CGACAGCCATCGCTCT-1
2.444	4.44302	CDa	female	49	CD 1	CD_1_CGACAGCGTTATAGCC-1
5.8759	8.29065	CDa	female	49	CD 1	CD_1_CGACAGCTCTGCATGA-1
4.84169	7.64443	CDa	female	49	CD 1	CD_1_CGAGGAAGTCAAAGAT-1
5.74377	8.28859	CDa	female	49	CD 1	CD_1_CGAGGCTCACTCTGCT-1
5.22016	9.13846	CDa	female	49	CD 1	CD_1_CGAGGCTCAGAGAAAG-1
5.23493	6.08002	CDa	female	49	CD 1	CD_1_CGAGTGCAGGTTTACC-1
5.72223	5.57565	CDa	female	49	CD 1	CD_1_CGAGTGCGTAGCGAGT-1
1.74104	4.82692	CDa	female	49	CD 1	CD_1_CGAGTTATCCGTTTCG-1
6.15632	6.62707	CDa	female	49	CD 1	CD_1_CGATCGGCAGTTCTAG-1
4.88704	6.30835	CDa	female	49	CD 1	CD_1_CGATGCGCACGCTGAC-1
5.10019	7.03615	CDa	female	49	CD 1	CD_1_CGATGCGGTAGTTAGA-1
3.35356	4.48684	CDa	female	49	CD 1	CD_1_CGATGGCTCGATCCCT-1
2.33089	5.76255	CDa	female	49	CD 1	CD_1_CGCATGGGTCTGTAGT-1
4.89371	6.79698	CDa	female	49	CD 1	CD_1_CGCATGGTCTGCAGCG-1
4.36448	7.50091	CDa	female	49	CD 1	CD_1_CGCCAGAGTCTCGACG-1
5.55224	5.46928	CDa	female	49	CD 1	CD_1_CGCCATTGTCCATCTC-1
5.98598	6.14171	CDa	female	49	CD 1	CD_1_CGCGTGAAGCCTTGAT-1
2.08278	4.91319	CDa	female	49	CD 1	CD_1_CGCGTGACAACATACC-1
2.40014	5.17575	CDa	female	49	CD 1	CD_1_CGGAATTCAACATACC-1
7.36907	7.53658	CDa	female	49	CD 1	CD_1_CGGACACGTGATACTC-1
0.635228	4.87548	CDa	female	49	CD 1	CD_1_CGGACACTCCGCACTT-1
6.06666	7.49598	CDa	female	49	CD 1	CD_1_CGGAGAAGTGGCGTAA-1
3.97375	9.24985	CDa	female	49	CD 1	CD_1_CGGAGAATCTCATTTG-1
5.01209	6.03992	CDa	female	49	CD 1	CD_1_CGGCAGTCAGGTCAAG-1
5.42862	6.63865	CDa	female	49	CD 1	CD_1_CGGCAGTTCATTACGG-1
1.59984	4.22977	CDa	female	49	CD 1	CD_1_CGGCAGTTCCCAAGCG-1
6.33023	6.75448	CDa	female	49	CD 1	CD_1_CGGGACTAGCCTCTTC-1
3.29777	7.50578	CDa	female	49	CD 1	CD_1_CGGGACTCAATTTCCT-1
2.11077	4.88024	CDa	female	49	CD 1	CD_1_CGGGACTCACGAAAGC-1
1.75468	5.37018	CDa	female	49	CD 1	CD_1_CGGGACTCATCGAAGG-1
6.0554	9.01872	CDa	female	49	CD 1	CD_1_CGGGCATCAACTGAAA-1
4.76884	5.73091	CDa	female	49	CD 1	CD_1_CGGGCATCAGGATTCT-1
5.71194	6.86082	CDa	female	49	CD 1	CD_1_CGGGCATCATCCGGTG-1
3.42416	4.44341	CDa	female	49	CD 1	CD_1_CGGGCATGTGTGTCCG-1
2.82699	5.58747	CDa	female	49	CD 1	CD_1_CGGGTGTCACGAAAGC-1
3.02116	5.11802	CDa	female	49	CD 1	CD_1_CGGGTGTTCTTTCTAG-1
5.16303	9.34464	CDa	female	49	CD 1	CD_1_CGGTCAGAGGGCGAAG-1
4.5289	8.77348	CDa	female	49	CD 1	CD_1_CGGTCAGCAATGCAGG-1
6.10385	8.47101	CDa	female	49	CD 1	CD_1_CGTAAGTGTGCAGGAT-1
2.17973	4.68216	CDa	female	49	CD 1	CD_1_CGTAATGGTTTAGAGA-1
5.75184	7.48783	CDa	female	49	CD 1	CD_1_CGTAATGTCCGTTGGG-1
3.65385	4.94038	CDa	female	49	CD 1	CD_1_CGTGAATCACAATTCG-1
2.68166	4.26464	CDa	female	49	CD 1	CD_1_CGTGAATGTTTGAACC-1
5.89994	6.3002	CDa	female	49	CD 1	CD_1_CGTGAATTCTTGGGCG-1
5.81938	8.20622	CDa	female	49	CD 1	CD_1_CGTGATACAGACCTGC-1
6.54747	7.07668	CDa	female	49	CD 1	CD_1_CGTGCTTCAACCGTAT-1
2.82486	5.76357	CDa	female	49	CD 1	CD_1_CGTTAGAAGATTCGAA-1
5.88651	8.24057	CDa	female	49	CD 1	CD_1_CGTTCTGAGAATAGTC-1
2.45362	4.95449	CDa	female	49	CD 1	CD_1_CGTTCTGAGGCCTAGA-1
2.22064	7.33897	CDa	female	49	CD 1	CD_1_CGTTGGGAGCTTGTTG-1
2.63485	4.85363	CDa	female	49	CD 1	CD_1_CTAACCCAGATGCCGA-1
5.36594	8.36097	CDa	female	49	CD 1	CD_1_CTAACTTCAGTTGTCA-1
6.7804	7.41825	CDa	female	49	CD 1	CD_1_CTAACTTTCCAACCGG-1
1.00033	4.87322	CDa	female	49	CD 1	CD_1_CTAAGTGGTAACTAAG-1
5.85245	6.43253	CDa	female	49	CD 1	CD_1_CTAAGTGGTGTCCGGT-1
6.1318	6.76327	CDa	female	49	CD 1	CD_1_CTACAGACACAAGCTT-1
2.39188	4.46164	CDa	female	49	CD 1	CD_1_CTACATTAGTATGTAG-1
4.4794	6.44453	CDa	female	49	CD 1	CD_1_CTACATTTCTTCACGC-1
-0.437734	3.80243	CDa	female	49	CD 1	CD_1_CTACCCACAAGACTGG-1
3.85968	7.74676	CDa	female	49	CD 1	CD_1_CTACCCAGTACCCACG-1
2.32312	4.17611	CDa	female	49	CD 1	CD_1_CTACCTGAGATGCGAC-1
3.57303	4.54619	CDa	female	49	CD 1	CD_1_CTACGGGGTTGTAGCT-1
3.93885	9.62148	CDa	female	49	CD 1	CD_1_CTACGGGTCGTCAGAT-1
2.33773	4.70704	CDa	female	49	CD 1	CD_1_CTACTATAGGATTCAA-1
4.22159	6.06872	CDa	female	49	CD 1	CD_1_CTACTATTCCACACAA-1
5.31545	8.57794	CDa	female	49	CD 1	CD_1_CTAGACACAGAGTTGG-1
2.75104	5.82573	CDa	female	49	CD 1	CD_1_CTAGGTAAGGTTATAG-1
6.87261	6.42236	CDa	female	49	CD 1	CD_1_CTATAGGCAGTTGCGC-1
7.62925	7.49013	CDa	female	49	CD 1	CD_1_CTATCCGAGCGCCTAC-1
2.35711	4.2605	CDa	female	49	CD 1	CD_1_CTATCTACAATGCAAA-1
6.82002	6.2974	CDa	female	49	CD 1	CD_1_CTATCTACAGAACTCT-1
6.00971	6.81342	CDa	female	49	CD 1	CD_1_CTCAACCGTCTCCCTA-1
5.13797	6.93575	CDa	female	49	CD 1	CD_1_CTCAACCTCGCGATCG-1
0.118477	4.25508	CDa	female	49	CD 1	CD_1_CTCAAGAAGTCAGAGC-1
3.00288	5.12461	CDa	female	49	CD 1	CD_1_CTCAATTAGTAAGAGG-1
4.21506	9.126	CDa	female	49	CD 1	CD_1_CTCAATTCAGCTGCCA-1
-0.317239	4.07156	CDa	female	49	CD 1	CD_1_CTCAATTTCAATCCAG-1
2.75221	4.45455	CDa	female	49	CD 1	CD_1_CTCACTGGTAGCTCGC-1
6.8832	6.88731	CDa	female	49	CD 1	CD_1_CTCAGAAAGGTCATAA-1
0.761577	4.16881	CDa	female	49	CD 1	CD_1_CTCAGAAGTATTGGCT-1
2.30721	7.40211	CDa	female	49	CD 1	CD_1_CTCAGGGTCTGTTCAT-1
6.01178	7.02737	CDa	female	49	CD 1	CD_1_CTCAGTCTCAGACAAA-1
6.94878	6.04071	CDa	female	49	CD 1	CD_1_CTCAGTCTCCGCAGTG-1
6.18728	6.27472	CDa	female	49	CD 1	CD_1_CTCATCGTCTCCACTG-1
0.447323	3.73057	CDa	female	49	CD 1	CD_1_CTCATTAAGCTCGCAC-1
7.14539	6.9979	CDa	female	49	CD 1	CD_1_CTCATTACAGCTGTCG-1
1.97647	4.75372	CDa	female	49	CD 1	CD_1_CTCCAACTCATCGACA-1
0.680829	3.52504	CDa	female	49	CD 1	CD_1_CTCCACACAAATTAGG-1
0.424813	3.66487	CDa	female	49	CD 1	CD_1_CTCCATGCAATGGCCC-1
6.37811	6.54652	CDa	female	49	CD 1	CD_1_CTCCCTCCACCAAATC-1
1.48516	5.14475	CDa	female	49	CD 1	CD_1_CTCCGATAGTCACTAC-1
5.48674	5.66508	CDa	female	49	CD 1	CD_1_CTCCTCCAGAAATTCG-1
2.43155	4.69575	CDa	female	49	CD 1	CD_1_CTCCTCCGTCAAAGCG-1
6.03361	7.33472	CDa	female	49	CD 1	CD_1_CTCCTCCGTTGCGTAT-1
7.02927	7.97665	CDa	female	49	CD 1	CD_1_CTCTCAGAGACAAGCC-1
5.18366	8.82194	CDa	female	49	CD 1	CD_1_CTCTCGATCTGCAGCG-1
7.66149	7.16391	CDa	female	49	CD 1	CD_1_CTCTGGTCAACTCGTA-1
5.79657	8.07625	CDa	female	49	CD 1	CD_1_CTGAATGAGCTCCGAC-1
6.55854	8.59665	CDa	female	49	CD 1	CD_1_CTGAGCGGTACTTCCC-1
0.0296399	3.98024	CDa	female	49	CD 1	CD_1_CTGAGGCCACAGAGCA-1
3.84555	6.59414	CDa	female	49	CD 1	CD_1_CTGATCCGTACTTCCC-1
5.07842	8.74492	CDa	female	49	CD 1	CD_1_CTGATCCTCGCGTGAC-1
7.08251	7.95945	CDa	female	49	CD 1	CD_1_CTGCATCCAGTGTGGA-1
5.87331	6.59142	CDa	female	49	CD 1	CD_1_CTGCCATAGGATTTAG-1
1.7852	3.90623	CDa	female	49	CD 1	CD_1_CTGCCTATCGCAGATT-1
4.79099	6.1507	CDa	female	49	CD 1	CD_1_CTGCGAGTCATTACCT-1
6.82269	6.6094	CDa	female	49	CD 1	CD_1_CTGCTCAAGTTCCGTA-1
6.27885	6.73278	CDa	female	49	CD 1	CD_1_CTGCTCACACATTGTG-1
2.20024	3.9517	CDa	female	49	CD 1	CD_1_CTGCTCAGTACGAGTG-1
6.44334	7.20931	CDa	female	49	CD 1	CD_1_CTGCTCAGTCAGTCTA-1
5.38243	6.36533	CDa	female	49	CD 1	CD_1_CTGGACGCACCCTGAG-1
-0.34433	3.57981	CDa	female	49	CD 1	CD_1_CTGGACGTCAGCTTCC-1
5.622	7.77225	CDa	female	49	CD 1	CD_1_CTGGACGTCTCCGAAA-1
4.7828	8.42959	CDa	female	49	CD 1	CD_1_CTGGTCTGTACCAGAG-1
6.24441	7.27076	CDa	female	49	CD 1	CD_1_CTGGTCTGTTCTCCCA-1
7.66969	7.24399	CDa	female	49	CD 1	CD_1_CTGTCGTGTCTAACTG-1
6.33605	6.6759	CDa	female	49	CD 1	CD_1_CTGTCGTTCGAAATCC-1
3.15311	5.68856	CDa	female	49	CD 1	CD_1_CTGTGAACAAAGGGTC-1
5.99351	6.29898	CDa	female	49	CD 1	CD_1_CTGTGAATCCTGCTAC-1
3.71355	9.47406	CDa	female	49	CD 1	CD_1_CTGTGAATCGCAGTCG-1
6.11471	6.50409	CDa	female	49	CD 1	CD_1_CTGTGGGCACATTGTG-1
4.34808	7.90658	CDa	female	49	CD 1	CD_1_CTGTGGGCACTAGTAC-1
4.67507	8.64408	CDa	female	49	CD 1	CD_1_CTGTGGGCATAGATCC-1
2.27587	5.63785	CDa	female	49	CD 1	CD_1_CTTACCGAGAATCGCG-1
3.30381	9.53987	CDa	female	49	CD 1	CD_1_CTTAGGAAGTATGATG-1
0.678253	3.87646	CDa	female	49	CD 1	CD_1_CTTAGGACACCCTAAA-1
2.34295	4.45023	CDa	female	49	CD 1	CD_1_CTTCCGAAGTTTGTCG-1
6.9575	7.8144	CDa	female	49	CD 1	CD_1_CTTCCTTTCCGCCTAT-1
7.69591	7.28413	CDa	female	49	CD 1	CD_1_CTTCGGTAGCTGCCAC-1
3.62707	8.01353	CDa	female	49	CD 1	CD_1_CTTCGGTAGGTAAAGG-1
0.825457	4.06095	CDa	female	49	CD 1	CD_1_CTTCGGTAGTAAACTG-1
4.82974	7.95001	CDa	female	49	CD 1	CD_1_CTTCGGTCAAGACAAT-1
5.14821	9.41202	CDa	female	49	CD 1	CD_1_CTTCTCTCAAGTATCC-1
5.57108	6.97785	CDa	female	49	CD 1	CD_1_CTTGAGAGTGACCGTC-1
4.75649	4.78452	CDa	female	49	CD 1	CD_1_CTTGATTAGGGCTGAT-1
3.00636	5.95122	CDa	female	49	CD 1	CD_1_CTTTCGGCATCTGCGG-1
1.76586	3.66037	CDa	female	49	CD 1	CD_1_GAAACCTTCATGCAGT-1
2.36202	5.19341	CDa	female	49	CD 1	CD_1_GAAATGAGTGACTGAG-1
4.45702	9.70496	CDa	female	49	CD 1	CD_1_GAACACTCAGCGATTT-1
2.32017	5.63711	CDa	female	49	CD 1	CD_1_GAACTGTCATGACACT-1
2.32759	5.42818	CDa	female	49	CD 1	CD_1_GAACTGTTCAAGCTGT-1
2.72355	4.88684	CDa	female	49	CD 1	CD_1_GAAGAATAGGTCGCCT-1
2.29292	7.29303	CDa	female	49	CD 1	CD_1_GAAGAATAGTGGTTAA-1
6.48212	6.92867	CDa	female	49	CD 1	CD_1_GAAGCGAAGGTGAGAA-1
4.31081	7.53965	CDa	female	49	CD 1	CD_1_GAAGCGATCGCATTGA-1
5.31125	9.22225	CDa	female	49	CD 1	CD_1_GAAGCGATCGGAACTT-1
5.42983	5.73167	CDa	female	49	CD 1	CD_1_GAAGGACCATCCCGTT-1
6.28152	7.29032	CDa	female	49	CD 1	CD_1_GAAGGGTAGGTTCCGC-1
5.78509	6.95719	CDa	female	49	CD 1	CD_1_GAAGGGTTCTTTCGAT-1
3.87974	6.97612	CDa	female	49	CD 1	CD_1_GAATAGAAGTGCACCC-1
1.20997	4.9675	CDa	female	49	CD 1	CD_1_GAATAGAGTTTACGAC-1
6.02083	8.29797	CDa	female	49	CD 1	CD_1_GAATCACGTAGTGGCA-1
7.05518	8.06164	CDa	female	49	CD 1	CD_1_GAATCACTCGCTACAA-1
2.13348	4.33987	CDa	female	49	CD 1	CD_1_GACACGCAGGATTTCC-1
4.34033	7.98928	CDa	female	49	CD 1	CD_1_GACACGCCATGGATCT-1
7.4426	6.68747	CDa	female	49	CD 1	CD_1_GACACGCGTAGCGTCC-1
4.90509	8.86675	CDa	female	49	CD 1	CD_1_GACACGCTCCTGGCTT-1
4.75843	6.0302	CDa	female	49	CD 1	CD_1_GACATCAAGGAACGTC-1
5.47545	5.91946	CDa	female	49	CD 1	CD_1_GACATCAGTAATTGGA-1
7.83875	6.65666	CDa	female	49	CD 1	CD_1_GACATCATCTGACCCT-1
2.89628	5.75783	CDa	female	49	CD 1	CD_1_GACCCAGCATCCCACT-1
5.52912	6.66078	CDa	female	49	CD 1	CD_1_GACCCAGGTGAGCGAT-1
5.55041	7.10928	CDa	female	49	CD 1	CD_1_GACCTTCTCCGACAGC-1
2.31918	4.29758	CDa	female	49	CD 1	CD_1_GACCTTCTCGAGTCCG-1
2.37235	4.12837	CDa	female	49	CD 1	CD_1_GACTATGGTGAGTTTC-1
6.10034	6.11621	CDa	female	49	CD 1	CD_1_GACTCTCCACGTCTCT-1
5.63007	5.91219	CDa	female	49	CD 1	CD_1_GACTTCCAGCTCCATA-1
5.78003	7.83475	CDa	female	49	CD 1	CD_1_GAGAAATGTGCCCACA-1
5.84494	6.75375	CDa	female	49	CD 1	CD_1_GAGAAATTCGGCATTA-1
2.23218	4.80611	CDa	female	49	CD 1	CD_1_GAGAGGTAGGGAGAAT-1
5.86453	8.64322	CDa	female	49	CD 1	CD_1_GAGCCTGTCTAGAGCT-1
5.8057	8.73386	CDa	female	49	CD 1	CD_1_GAGCTGCAGTTTGCTG-1
5.78309	5.62922	CDa	female	49	CD 1	CD_1_GAGCTGCGTTGGACTT-1
5.89742	5.94051	CDa	female	49	CD 1	CD_1_GAGGCCTCACATATCG-1
6.30099	7.24352	CDa	female	49	CD 1	CD_1_GAGGGATTCCGACGGT-1
5.85566	8.5781	CDa	female	49	CD 1	CD_1_GAGGGTACAGCTCGGT-1
4.91287	6.22678	CDa	female	49	CD 1	CD_1_GAGGGTATCCTACGAA-1
3.54167	5.4244	CDa	female	49	CD 1	CD_1_GAGTCATCATAATCGC-1
5.09327	8.15144	CDa	female	49	CD 1	CD_1_GAGTCTATCGCTCTAC-1
6.3081	6.32757	CDa	female	49	CD 1	CD_1_GAGTGAGCAGGCGTTC-1
4.86158	8.97424	CDa	female	49	CD 1	CD_1_GAGTGAGGTGAAAGTT-1
0.523022	3.94928	CDa	female	49	CD 1	CD_1_GAGTGTTGTAAGGCTG-1
4.49017	6.83369	CDa	female	49	CD 1	CD_1_GAGTTGTAGTTCACTG-1
2.75815	4.97479	CDa	female	49	CD 1	CD_1_GAGTTGTCAGCAGACA-1
0.321198	4.58591	CDa	female	49	CD 1	CD_1_GAGTTGTGTACCGTCG-1
6.38409	8.32842	CDa	female	49	CD 1	CD_1_GAGTTTGGTACGTGAG-1
7.0544	6.6296	CDa	female	49	CD 1	CD_1_GAGTTTGGTAGATCGG-1
2.63253	4.44816	CDa	female	49	CD 1	CD_1_GATAGAACAACGATTC-1
6.36356	7.73035	CDa	female	49	CD 1	CD_1_GATAGAATCCGTGGGT-1
6.24986	6.62779	CDa	female	49	CD 1	CD_1_GATAGCTAGCTGGTGA-1
0.666491	3.38316	CDa	female	49	CD 1	CD_1_GATAGCTCAGACAATA-1
0.337117	4.26392	CDa	female	49	CD 1	CD_1_GATAGCTGTCATCACA-1
1.17121	4.08627	CDa	female	49	CD 1	CD_1_GATCACAAGGTGCCAA-1
6.07398	7.36501	CDa	female	49	CD 1	CD_1_GATCAGTAGTCATACC-1
7.09429	8.20943	CDa	female	49	CD 1	CD_1_GATCCCTCAGGTTACT-1
5.47319	8.74551	CDa	female	49	CD 1	CD_1_GATGAGGAGACTCGAG-1
6.23021	6.66233	CDa	female	49	CD 1	CD_1_GATGAGGAGCGTCGAA-1
4.47515	9.36481	CDa	female	49	CD 1	CD_1_GATGAGGTCAACTCTT-1
0.925012	5.17455	CDa	female	49	CD 1	CD_1_GATGAGGTCCAGTGCG-1
1.59802	5.22331	CDa	female	49	CD 1	CD_1_GATGATCGTGTCTTGA-1
5.06907	7.68615	CDa	female	49	CD 1	CD_1_GATGCTAAGGTACATA-1
5.84214	6.91616	CDa	female	49	CD 1	CD_1_GATGCTACACATTCGA-1
0.913259	3.94987	CDa	female	49	CD 1	CD_1_GATGCTAGTCAGGCAA-1
4.44963	5.68136	CDa	female	49	CD 1	CD_1_GATGGAGAGCTAATCC-1
5.61437	5.89461	CDa	female	49	CD 1	CD_1_GATGGAGGTGCCTTTC-1
7.08456	8.0231	CDa	female	49	CD 1	CD_1_GATGGAGTCCACAAGT-1
4.8729	6.94981	CDa	female	49	CD 1	CD_1_GATGTTGGTTCTGACA-1
2.43069	4.01062	CDa	female	49	CD 1	CD_1_GATTGGTCAACTTCTT-1
5.42166	7.12356	CDa	female	49	CD 1	CD_1_GATTGGTCAGGCTACC-1
5.9454	8.74655	CDa	female	49	CD 1	CD_1_GATTGGTTCATCCTAT-1
5.80385	6.25945	CDa	female	49	CD 1	CD_1_GATTTCTGTATTCTCT-1
5.0449	8.94112	CDa	female	49	CD 1	CD_1_GATTTCTTCTCTATGT-1
0.471444	3.7071	CDa	female	49	CD 1	CD_1_GCAACATGTTCGTTCC-1
5.31274	5.84414	CDa	female	49	CD 1	CD_1_GCACATAGTACACGCC-1
6.74031	8.04376	CDa	female	49	CD 1	CD_1_GCACGGTCAGCTATAC-1
4.44784	9.53496	CDa	female	49	CD 1	CD_1_GCACGTGGTCCGGATC-1
2.53907	4.33963	CDa	female	49	CD 1	CD_1_GCACTAATCAGGTGTT-1
0.0430695	3.32825	CDa	female	49	CD 1	CD_1_GCAGCCACAAGAGAGA-1
-0.410692	3.24995	CDa	female	49	CD 1	CD_1_GCAGCCAGTGATATAG-1
0.665477	3.44084	CDa	female	49	CD 1	CD_1_GCAGCCATCGCTCCTA-1
3.59648	9.57287	CDa	female	49	CD 1	CD_1_GCAGCTGTCTATCGGA-1
4.97883	5.57964	CDa	female	49	CD 1	CD_1_GCAGTTAAGGAAGAAC-1
0.0447825	4.06542	CDa	female	49	CD 1	CD_1_GCATCGGTCCATCTAT-1
5.73385	7.92694	CDa	female	49	CD 1	CD_1_GCATGATAGGCTCTAT-1
5.76828	6.34716	CDa	female	49	CD 1	CD_1_GCCAACGAGCCACCGT-1
4.39375	9.60239	CDa	female	49	CD 1	CD_1_GCCAACGCACAAACGG-1
6.48766	6.03163	CDa	female	49	CD 1	CD_1_GCCAGCAAGTCCTGCG-1
5.98197	6.49486	CDa	female	49	CD 1	CD_1_GCCAGGTGTACCATAC-1
0.539662	3.53587	CDa	female	49	CD 1	CD_1_GCCAGGTTCTTTCTAG-1
5.53877	8.61928	CDa	female	49	CD 1	CD_1_GCCAGTGGTGTAGGAC-1
6.01927	6.36207	CDa	female	49	CD 1	CD_1_GCCAGTGTCGCCTATC-1
6.66827	7.78816	CDa	female	49	CD 1	CD_1_GCCATGGGTCGTCAGC-1
4.36267	8.7534	CDa	female	49	CD 1	CD_1_GCCATTCCATCAGCTA-1
3.55074	7.96054	CDa	female	49	CD 1	CD_1_GCCGATGAGCGCCCAT-1
5.0345	5.62732	CDa	female	49	CD 1	CD_1_GCCGATGGTAGCTGTT-1
0.535269	4.72351	CDa	female	49	CD 1	CD_1_GCCGTGAAGCCATGCC-1
6.21449	8.19461	CDa	female	49	CD 1	CD_1_GCCTGTTCACCCTATC-1
4.22748	8.67952	CDa	female	49	CD 1	CD_1_GCGATCGGTCTCTCCA-1
3.56687	7.33028	CDa	female	49	CD 1	CD_1_GCGGAAAAGATGCAGC-1
4.47307	8.17152	CDa	female	49	CD 1	CD_1_GCGGAAAAGTGAGGTC-1
6.66935	6.81323	CDa	female	49	CD 1	CD_1_GCGGAAAAGTGAGTTA-1
6.25141	6.79701	CDa	female	49	CD 1	CD_1_GCGGAAAGTCTGATCA-1
5.69087	7.84199	CDa	female	49	CD 1	CD_1_GCGGAAATCACTGCTC-1
5.1991	7.06027	CDa	female	49	CD 1	CD_1_GCGGATCCAAGCACCC-1
0.247723	3.39086	CDa	female	49	CD 1	CD_1_GCGTGCAAGCTCTGTA-1
4.69945	6.24617	CDa	female	49	CD 1	CD_1_GCGTGCACAAAGGTTA-1
6.07443	8.11057	CDa	female	49	CD 1	CD_1_GCGTGCAGTACTGACT-1
5.1828	5.90053	CDa	female	49	CD 1	CD_1_GCGTGCAGTTTCGATG-1
3.71145	8.16001	CDa	female	49	CD 1	CD_1_GCGTGCATCCCGTGTT-1
5.32647	7.32884	CDa	female	49	CD 1	CD_1_GCGTTTCAGGTGATAT-1
3.69384	9.46979	CDa	female	49	CD 1	CD_1_GCTACAAAGCAATTAG-1
3.53678	7.03653	CDa	female	49	CD 1	CD_1_GCTACAACAGAGCTAG-1
4.36083	6.26335	CDa	female	49	CD 1	CD_1_GCTACAACAGTTGCGC-1
2.43385	5.10104	CDa	female	49	CD 1	CD_1_GCTACAAGTTCCTAAG-1
6.70453	6.48433	CDa	female	49	CD 1	CD_1_GCTACCTGTCTCTCAC-1
6.48076	6.98373	CDa	female	49	CD 1	CD_1_GCTACCTTCCACTTCG-1
6.34247	6.59411	CDa	female	49	CD 1	CD_1_GCTCAAACACCAAAGG-1
4.04429	8.70962	CDa	female	49	CD 1	CD_1_GCTCAAACACGCGTGT-1
5.02814	8.26874	CDa	female	49	CD 1	CD_1_GCTTGGGGTACGATGG-1
7.82666	6.52515	CDa	female	49	CD 1	CD_1_GCTTTCGCATCCAACA-1
6.34924	7.59901	CDa	female	49	CD 1	CD_1_GGAACCCAGGAAACGA-1
3.16406	5.18579	CDa	female	49	CD 1	CD_1_GGAACCCCATCAGCAT-1
3.53158	8.72938	CDa	female	49	CD 1	CD_1_GGAACCCGTGATGGCA-1
2.79707	6.05158	CDa	female	49	CD 1	CD_1_GGAACCCTCCGTCAAA-1
3.1222	8.31374	CDa	female	49	CD 1	CD_1_GGAAGTGAGGTGAGAA-1
2.00189	5.28075	CDa	female	49	CD 1	CD_1_GGAAGTGCATGCCGAC-1
5.53071	6.8849	CDa	female	49	CD 1	CD_1_GGAATCTCACGCAGTC-1
3.72959	9.25321	CDa	female	49	CD 1	CD_1_GGAATCTGTACTCCGG-1
4.50053	8.41596	CDa	female	49	CD 1	CD_1_GGACGTCGTGTGTGGA-1
5.79134	7.13302	CDa	female	49	CD 1	CD_1_GGAGAACTCAATCTTC-1
1.7413	3.9583	CDa	female	49	CD 1	CD_1_GGAGATGGTAGAGGAA-1
1.29654	3.82898	CDa	female	49	CD 1	CD_1_GGAGCAAAGCCAGACA-1
3.94161	5.20885	CDa	female	49	CD 1	CD_1_GGAGCAAAGCGATTCT-1
5.07324	6.29557	CDa	female	49	CD 1	CD_1_GGAGCAAAGCGTACAG-1
6.59125	6.57624	CDa	female	49	CD 1	CD_1_GGAGCAAGTTGAGTCT-1
3.12094	6.22679	CDa	female	49	CD 1	CD_1_GGAGGATGTGAGCGAT-1
0.868987	3.53515	CDa	female	49	CD 1	CD_1_GGAGGTAAGGCCTAGA-1
4.73428	9.29396	CDa	female	49	CD 1	CD_1_GGATCTATCCCAAGCG-1
5.57669	8.08567	CDa	female	49	CD 1	CD_1_GGCACGTCATGAGTAA-1
4.21907	7.2542	CDa	female	49	CD 1	CD_1_GGCAGTCTCATCTCTA-1
1.85532	4.61938	CDa	female	49	CD 1	CD_1_GGCAGTCTCGTGCAGC-1
7.33857	7.75049	CDa	female	49	CD 1	CD_1_GGCGTCAAGATGGTAT-1
5.57622	8.18745	CDa	female	49	CD 1	CD_1_GGCTGTGAGATGCCGA-1
5.95058	5.87099	CDa	female	49	CD 1	CD_1_GGCTTGGTCATTGTTC-1
6.08902	6.77108	CDa	female	49	CD 1	CD_1_GGGAAGTAGTATCTGC-1
5.366	5.27206	CDa	female	49	CD 1	CD_1_GGGACAACATTCAGCA-1
6.03612	6.01381	CDa	female	49	CD 1	CD_1_GGGACCTCAAGACGGT-1
5.05945	8.88425	CDa	female	49	CD 1	CD_1_GGGAGATGTGACCGTC-1
1.05858	4.69674	CDa	female	49	CD 1	CD_1_GGGAGTACACATACTG-1
2.39215	4.45739	CDa	female	49	CD 1	CD_1_GGGATCCCAACACTAC-1
4.4157	8.71213	CDa	female	49	CD 1	CD_1_GGGATGAAGTTTGGCT-1
5.93529	6.51896	CDa	female	49	CD 1	CD_1_GGGATGACATGGCCCA-1
2.24613	5.66672	CDa	female	49	CD 1	CD_1_GGGCCATAGTCACGCC-1
4.26326	5.47456	CDa	female	49	CD 1	CD_1_GGGCCATCAAGGGTCA-1
2.89312	4.78503	CDa	female	49	CD 1	CD_1_GGGCCATGTGGGACAT-1
2.55725	6.62608	CDa	female	49	CD 1	CD_1_GGGCCATGTGTCACAT-1
3.50253	7.87802	CDa	female	49	CD 1	CD_1_GGGCGTTCACACTGGC-1
1.9393	4.61015	CDa	female	49	CD 1	CD_1_GGGCTACTCTCCGAAA-1
7.57307	7.06601	CDa	female	49	CD 1	CD_1_GGGTAGAAGTGGACTG-1
4.93073	6.1433	CDa	female	49	CD 1	CD_1_GGGTAGACAACGATCT-1
1.2502	4.87664	CDa	female	49	CD 1	CD_1_GGGTCACGTTGAGGAC-1
1.23288	5.22637	CDa	female	49	CD 1	CD_1_GGGTCACTCCGCTTAC-1
5.41274	5.31957	CDa	female	49	CD 1	CD_1_GGGTCTGGTATTCCTT-1
6.50268	6.89991	CDa	female	49	CD 1	CD_1_GGGTGAAGTTGCATTG-1
3.12053	6.43936	CDa	female	49	CD 1	CD_1_GGGTTATAGAAGCCTG-1
6.18785	6.63541	CDa	female	49	CD 1	CD_1_GGGTTATAGCACTCTA-1
1.6179	5.14374	CDa	female	49	CD 1	CD_1_GGGTTATGTTATAGCC-1
6.11063	6.74652	CDa	female	49	CD 1	CD_1_GGGTTATTCTGAGAAA-1
5.41431	5.6675	CDa	female	49	CD 1	CD_1_GGGTTTAAGATGATTG-1
4.14931	9.25444	CDa	female	49	CD 1	CD_1_GGTAACTCATCTGTTT-1
2.62468	4.81654	CDa	female	49	CD 1	CD_1_GGTAACTGTCAAGGCA-1
5.99405	8.08518	CDa	female	49	CD 1	CD_1_GGTAACTGTTGTCATG-1
5.86909	9.01303	CDa	female	49	CD 1	CD_1_GGTAATCGTCCGGCAT-1
7.02565	7.86539	CDa	female	49	CD 1	CD_1_GGTAGAGTCAAGTCTG-1
0.313032	4.08405	CDa	female	49	CD 1	CD_1_GGTCTGGAGCTATCTG-1
6.61966	8.46401	CDa	female	49	CD 1	CD_1_GGTGAAGGTTGCCGCA-1
2.07022	4.16246	CDa	female	49	CD 1	CD_1_GGTGGCTAGTCTTCCC-1
5.68665	8.38644	CDa	female	49	CD 1	CD_1_GGTGTCGCACTGTGAT-1
1.18063	4.59717	CDa	female	49	CD 1	CD_1_GGTGTTATCGTCCTTG-1
6.10754	6.74541	CDa	female	49	CD 1	CD_1_GGTTAACAGCGTTAGG-1
2.61117	5.81828	CDa	female	49	CD 1	CD_1_GGTTAACGTGAATATG-1
6.03654	7.26603	CDa	female	49	CD 1	CD_1_GGTTGTAGTTCTCCAC-1
3.38199	7.05333	CDa	female	49	CD 1	CD_1_GTAACACAGTACAACA-1
6.28222	8.49227	CDa	female	49	CD 1	CD_1_GTAACCACATTAAGCC-1
0.969733	4.06893	CDa	female	49	CD 1	CD_1_GTAACCATCGCTAAAC-1
1.79757	4.15697	CDa	female	49	CD 1	CD_1_GTAAGTCAGTCGCCCA-1
4.5298	7.64109	CDa	female	49	CD 1	CD_1_GTAATCGTCAAGGACG-1
7.07418	7.9032	CDa	female	49	CD 1	CD_1_GTACAACAGATGTTAG-1
5.9729	8.45988	CDa	female	49	CD 1	CD_1_GTACAACAGCCATATC-1
6.29756	6.20486	CDa	female	49	CD 1	CD_1_GTACAACAGGGCCCTT-1
6.47752	6.34377	CDa	female	49	CD 1	CD_1_GTACAACAGTATGAGT-1
-0.0416305	3.86541	CDa	female	49	CD 1	CD_1_GTACAGTAGACGCTCC-1
6.60352	7.41705	CDa	female	49	CD 1	CD_1_GTAGAGGAGCATCCTA-1
2.46869	4.70603	CDa	female	49	CD 1	CD_1_GTAGAGGAGTGGTGAC-1
4.81169	5.59302	CDa	female	49	CD 1	CD_1_GTAGAGGTCTGAGGTT-1
2.78801	4.47387	CDa	female	49	CD 1	CD_1_GTAGATCGTGAGCTCC-1
2.90827	6.4929	CDa	female	49	CD 1	CD_1_GTAGCTATCGGCGATC-1
1.04146	4.04836	CDa	female	49	CD 1	CD_1_GTAGGTTAGGTGCTAG-1
5.51387	8.88677	CDa	female	49	CD 1	CD_1_GTATTTCCAGACCAAG-1
2.50687	4.8584	CDa	female	49	CD 1	CD_1_GTATTTCGTCCGGTCA-1
6.81836	6.77177	CDa	female	49	CD 1	CD_1_GTCAAACCAGAGGTAC-1
2.27345	5.4627	CDa	female	49	CD 1	CD_1_GTCAAACTCGTGCATA-1
1.32602	5.19772	CDa	female	49	CD 1	CD_1_GTCACTCTCATTGCGA-1
4.96901	6.76161	CDa	female	49	CD 1	CD_1_GTCATCCAGCAACCAG-1
5.00471	6.4474	CDa	female	49	CD 1	CD_1_GTCATCCCACTGCGAC-1
2.99652	5.68803	CDa	female	49	CD 1	CD_1_GTCATTTAGAAATGGG-1
2.37316	4.55368	CDa	female	49	CD 1	CD_1_GTCATTTCATCCTCAC-1
3.49897	5.31444	CDa	female	49	CD 1	CD_1_GTCCCATAGGCACGAT-1
5.76194	8.52487	CDa	female	49	CD 1	CD_1_GTCCCATAGGTAGCCA-1
5.40711	7.55765	CDa	female	49	CD 1	CD_1_GTCCTCAAGGACACTG-1
0.648866	3.6882	CDa	female	49	CD 1	CD_1_GTCGAATAGGTTTACC-1
1.30437	4.3385	CDa	female	49	CD 1	CD_1_GTCGAATTCCATTGCC-1
5.37923	6.08351	CDa	female	49	CD 1	CD_1_GTCGCGAAGCTCGTGC-1
6.76041	8.19304	CDa	female	49	CD 1	CD_1_GTCGCGAGTGCCTACG-1
2.32174	4.31878	CDa	female	49	CD 1	CD_1_GTCGTAAAGCGGCTCT-1
3.83321	9.70049	CDa	female	49	CD 1	CD_1_GTCGTTCGTCTGATAC-1
2.28506	4.69582	CDa	female	49	CD 1	CD_1_GTCTACCAGGAGACCT-1
4.18281	7.97555	CDa	female	49	CD 1	CD_1_GTCTACCCATGGCCCA-1
6.08336	5.61581	CDa	female	49	CD 1	CD_1_GTCTAGAAGAGGTTAT-1
3.91558	7.35363	CDa	female	49	CD 1	CD_1_GTCTAGAAGCGATCGA-1
1.8322	4.75445	CDa	female	49	CD 1	CD_1_GTCTAGAAGGCTTAGG-1
5.87748	6.58841	CDa	female	49	CD 1	CD_1_GTCTAGACAAGTGGCA-1
4.64615	9.49092	CDa	female	49	CD 1	CD_1_GTCTAGACAATGTGGG-1
6.56688	7.22937	CDa	female	49	CD 1	CD_1_GTCTCACTCCACCCTA-1
-0.0537085	3.88794	CDa	female	49	CD 1	CD_1_GTCTGTCGTACCCGCA-1
2.21799	4.92732	CDa	female	49	CD 1	CD_1_GTCTTTAGTCTACAAC-1
5.77275	6.89244	CDa	female	49	CD 1	CD_1_GTGACGCGTCCACACG-1
6.66175	8.00806	CDa	female	49	CD 1	CD_1_GTGACGCTCTGTCCCA-1
6.78592	6.28387	CDa	female	49	CD 1	CD_1_GTGAGCCGTTCCTACC-1
6.08248	7.52691	CDa	female	49	CD 1	CD_1_GTGAGGACAAGCGATG-1
5.83456	7.09309	CDa	female	49	CD 1	CD_1_GTGCACGAGTAGTCCT-1
1.89673	4.82004	CDa	female	49	CD 1	CD_1_GTGCACGGTGTTAGCT-1
6.29241	8.20448	CDa	female	49	CD 1	CD_1_GTGCTGGAGGGTGAGG-1
5.77673	7.94074	CDa	female	49	CD 1	CD_1_GTGCTGGGTCAATGGG-1
5.09055	9.32305	CDa	female	49	CD 1	CD_1_GTGCTGGTCGTGCTCT-1
3.39388	5.74234	CDa	female	49	CD 1	CD_1_GTGCTTCCAAGTTCGT-1
6.87452	6.52938	CDa	female	49	CD 1	CD_1_GTGCTTCTCCCGAGGT-1
5.52123	5.89699	CDa	female	49	CD 1	CD_1_GTGGAGACACACCTTC-1
4.70984	9.45749	CDa	female	49	CD 1	CD_1_GTGGCGTAGCTGGCCT-1
6.02091	7.98205	CDa	female	49	CD 1	CD_1_GTGGCGTCATATCTGG-1
5.16228	6.19832	CDa	female	49	CD 1	CD_1_GTGGTTAAGGTTAGTA-1
5.57976	7.45042	CDa	female	49	CD 1	CD_1_GTGGTTACAATTCGTG-1
3.06721	7.25761	CDa	female	49	CD 1	CD_1_GTGGTTAGTGACTGAG-1
0.650291	4.0611	CDa	female	49	CD 1	CD_1_GTGTAACGTCACGTGC-1
3.20327	9.18621	CDa	female	49	CD 1	CD_1_GTGTCCTGTAGGTAGC-1
5.82224	8.42163	CDa	female	49	CD 1	CD_1_GTGTCCTTCCACAAGT-1
2.09419	3.91324	CDa	female	49	CD 1	CD_1_GTGTGATAGGGTACAC-1
4.10845	7.58394	CDa	female	49	CD 1	CD_1_GTGTGATGTGAGCGAT-1
2.07775	4.11145	CDa	female	49	CD 1	CD_1_GTGTGATTCATTACCT-1
5.35826	8.89429	CDa	female	49	CD 1	CD_1_GTGTGATTCTGTCAGA-1
5.6628	6.77842	CDa	female	49	CD 1	CD_1_GTGTGATTCTTCGTGC-1
3.86212	5.14534	CDa	female	49	CD 1	CD_1_GTGTGGCGTAGCTGTT-1
6.07711	7.54248	CDa	female	49	CD 1	CD_1_GTGTTAGGTCACCGCA-1
6.01323	6.53288	CDa	female	49	CD 1	CD_1_GTGTTAGGTTGTGTAC-1
1.2136	5.17436	CDa	female	49	CD 1	CD_1_GTGTTCCGTCGTTTCC-1
1.601	4.21034	CDa	female	49	CD 1	CD_1_GTTACCCCATGACCCG-1
0.878268	4.18375	CDa	female	49	CD 1	CD_1_GTTACGAGTCTAACGT-1
5.27187	6.66916	CDa	female	49	CD 1	CD_1_GTTACGATCACTCCGT-1
4.78821	6.90274	CDa	female	49	CD 1	CD_1_GTTAGACAGTAACCGG-1
6.29387	7.16503	CDa	female	49	CD 1	CD_1_GTTAGACTCAATCGGT-1
5.4403	6.39087	CDa	female	49	CD 1	CD_1_GTTATGGAGGACGCTA-1
2.00863	5.00043	CDa	female	49	CD 1	CD_1_GTTATGGTCGCCGTGA-1
5.10943	9.39749	CDa	female	49	CD 1	CD_1_GTTCATTAGGAAGTGA-1
4.20136	9.54183	CDa	female	49	CD 1	CD_1_GTTCATTCACGACGAA-1
6.82942	7.71419	CDa	female	49	CD 1	CD_1_GTTCATTCATGACTCA-1
4.46847	6.43186	CDa	female	49	CD 1	CD_1_GTTCATTTCAGTGTGT-1
5.35982	8.38703	CDa	female	49	CD 1	CD_1_GTTCGCTCATTGACAC-1
5.71342	8.025	CDa	female	49	CD 1	CD_1_GTTCGCTTCTGCGTCT-1
2.81828	4.87235	CDa	female	49	CD 1	CD_1_GTTCTATCACCCTGAG-1
5.65033	6.96136	CDa	female	49	CD 1	CD_1_GTTCTATGTGTGGACA-1
4.6119	8.59225	CDa	female	49	CD 1	CD_1_GTTGAACGTTCGTAAC-1
1.40491	4.09189	CDa	female	49	CD 1	CD_1_GTTGAACTCAAAGACA-1
1.94479	5.26419	CDa	female	49	CD 1	CD_1_GTTGTAGGTTGCTCAA-1
5.50133	7.1492	CDa	female	49	CD 1	CD_1_GTTGTGAAGTGGAAAG-1
5.44434	8.14858	CDa	female	49	CD 1	CD_1_GTTGTGAGTAGTTCCA-1
5.69274	8.33411	CDa	female	49	CD 1	CD_1_GTTTACTAGAACTTCC-1
3.26196	6.0018	CDa	female	49	CD 1	CD_1_GTTTACTAGTACAGCG-1
5.6662	5.9026	CDa	female	49	CD 1	CD_1_GTTTACTGTAACCCGC-1
2.27071	4.88306	CDa	female	49	CD 1	CD_1_GTTTGGAAGTTCACTG-1
4.77261	7.81568	CDa	female	49	CD 1	CD_1_TAACACGCAGACACAG-1
7.59438	7.20036	CDa	female	49	CD 1	CD_1_TAACACGGTCTACAGT-1
0.798302	4.01474	CDa	female	49	CD 1	CD_1_TAACCAGAGAGCCGAT-1
6.30953	8.80194	CDa	female	49	CD 1	CD_1_TAACGACAGAATCGAT-1
0.126972	3.88978	CDa	female	49	CD 1	CD_1_TAACGACCATTAGGCT-1
5.71903	6.21311	CDa	female	49	CD 1	CD_1_TAACGACTCTGAGGCC-1
6.78878	8.18488	CDa	female	49	CD 1	CD_1_TAAGCACTCTGCGAGC-1
6.3774	6.61864	CDa	female	49	CD 1	CD_1_TAAGCACTCTTTCTAG-1
4.17152	7.05428	CDa	female	49	CD 1	CD_1_TAAGCCAAGGTGGTTG-1
4.58958	5.82053	CDa	female	49	CD 1	CD_1_TAAGCCACAGAGAATT-1
5.39554	8.86719	CDa	female	49	CD 1	CD_1_TAAGTCGAGTTCATCG-1
7.49767	7.37619	CDa	female	49	CD 1	CD_1_TAAGTCGAGTTTCTTC-1
3.54889	8.8843	CDa	female	49	CD 1	CD_1_TAATCTCCAGTGTGCC-1
4.72782	9.34561	CDa	female	49	CD 1	CD_1_TAATTCCAGTAATACG-1
5.59548	6.16105	CDa	female	49	CD 1	CD_1_TAATTCCCACTCCACT-1
5.57485	7.86366	CDa	female	49	CD 1	CD_1_TAATTCCTCTGGGCAC-1
5.41295	7.14103	CDa	female	49	CD 1	CD_1_TACAGGTGTCTCAGGC-1
2.75998	4.78545	CDa	female	49	CD 1	CD_1_TACATTCAGTCGCCAC-1
2.55599	4.11368	CDa	female	49	CD 1	CD_1_TACATTCCAATCTCTT-1
0.150151	3.50168	CDa	female	49	CD 1	CD_1_TACCCACGTGAGTAAT-1
2.06239	5.63064	CDa	female	49	CD 1	CD_1_TACCCACTCACCCTTG-1
3.57915	8.50229	CDa	female	49	CD 1	CD_1_TACCCACTCTCCGTGT-1
5.46973	7.82484	CDa	female	49	CD 1	CD_1_TACCCACTCTTCCCAG-1
4.59444	5.49724	CDa	female	49	CD 1	CD_1_TACCCGTCAGTAACCT-1
1.56069	5.26682	CDa	female	49	CD 1	CD_1_TACCGGGAGTTCACTG-1
6.62761	6.08565	CDa	female	49	CD 1	CD_1_TACCTCGAGGGTATAT-1
6.67873	6.61429	CDa	female	49	CD 1	CD_1_TACCTCGCACGTAGAG-1
4.82821	9.09191	CDa	female	49	CD 1	CD_1_TACGCTCAGATCCAAA-1
5.00972	9.11657	CDa	female	49	CD 1	CD_1_TACGCTCCAGGTCAGA-1
4.23168	5.36214	CDa	female	49	CD 1	CD_1_TACGCTCGTTTACACG-1
1.64943	4.70989	CDa	female	49	CD 1	CD_1_TACGCTCTCTATACTC-1
2.6008	5.16582	CDa	female	49	CD 1	CD_1_TACGTCCGTTAGGGAC-1
6.3251	8.64455	CDa	female	49	CD 1	CD_1_TACTGCCCAAACAGGC-1
6.72242	7.2872	CDa	female	49	CD 1	CD_1_TACTGCCCAGGTCCCA-1
1.47629	5.67869	CDa	female	49	CD 1	CD_1_TACTGCCGTCTAGTGT-1
4.07713	9.06248	CDa	female	49	CD 1	CD_1_TACTGCCGTTAAGCAA-1
6.63777	6.51273	CDa	female	49	CD 1	CD_1_TACTTACTCTCGCAGG-1
4.38672	9.15048	CDa	female	49	CD 1	CD_1_TACTTCAAGTATTGCC-1
6.42965	7.39028	CDa	female	49	CD 1	CD_1_TACTTCAGTACGTGAG-1
3.55992	4.93793	CDa	female	49	CD 1	CD_1_TAGACTGTCCGGACTG-1
6.115	6.12403	CDa	female	49	CD 1	CD_1_TAGAGTCCATTGTCGA-1
4.5066	8.5411	CDa	female	49	CD 1	CD_1_TAGATCGCAACCCTAA-1
4.74003	5.83429	CDa	female	49	CD 1	CD_1_TAGATCGCACATGTTG-1
1.24889	3.72121	CDa	female	49	CD 1	CD_1_TAGCACATCGATGGAG-1
1.52117	3.89078	CDa	female	49	CD 1	CD_1_TAGGAGGAGGCTTTCA-1
3.64786	6.43056	CDa	female	49	CD 1	CD_1_TAGGAGGCACTATCGA-1
5.29124	8.88797	CDa	female	49	CD 1	CD_1_TAGGAGGTCTCGTGGG-1
3.90179	9.75931	CDa	female	49	CD 1	CD_1_TAGGGTTAGTAGAATC-1
7.47353	7.43311	CDa	female	49	CD 1	CD_1_TAGGGTTCACGGCCAT-1
1.35032	4.55941	CDa	female	49	CD 1	CD_1_TAGGTACGTCGCTGCA-1
0.245027	3.87936	CDa	female	49	CD 1	CD_1_TAGTGCACACGAAAGC-1
2.44525	4.72302	CDa	female	49	CD 1	CD_1_TATACCTTCCATCACC-1
3.81948	4.98649	CDa	female	49	CD 1	CD_1_TATATCCGTACGATGG-1
4.71622	8.82083	CDa	female	49	CD 1	CD_1_TATCAGGAGTGCTACT-1
2.19486	6.08836	CDa	female	49	CD 1	CD_1_TATCTGTAGACGGAAA-1
3.9732	5.70037	CDa	female	49	CD 1	CD_1_TATGTTCCACAGTGTT-1
2.89549	4.77908	CDa	female	49	CD 1	CD_1_TATTCCAAGACTGTTC-1
2.14518	5.49208	CDa	female	49	CD 1	CD_1_TATTTCGAGATTAGCA-1
4.60714	5.36142	CDa	female	49	CD 1	CD_1_TATTTCGTCTAGGCCG-1
6.75318	6.41666	CDa	female	49	CD 1	CD_1_TCAAGCACAACACGTT-1
7.782	7.25587	CDa	female	49	CD 1	CD_1_TCAAGCATCAGCATTG-1
6.25066	7.20154	CDa	female	49	CD 1	CD_1_TCAAGTGTCTAAGCCA-1
5.7469	8.87807	CDa	female	49	CD 1	CD_1_TCACAAGTCCGGTAGC-1
5.62939	5.70929	CDa	female	49	CD 1	CD_1_TCACACCGTATAGGAT-1
3.04319	6.63153	CDa	female	49	CD 1	CD_1_TCACACCTCTTAATCC-1
6.61008	7.20503	CDa	female	49	CD 1	CD_1_TCACGGGAGAGATTCA-1
1.68103	3.92328	CDa	female	49	CD 1	CD_1_TCACGGGGTAGTATAG-1
3.97785	9.32293	CDa	female	49	CD 1	CD_1_TCACTATTCAATCAGC-1
4.646	9.15597	CDa	female	49	CD 1	CD_1_TCAGCAACAGGACAGT-1
5.91217	6.94714	CDa	female	49	CD 1	CD_1_TCAGCAAGTCAGCGTC-1
1.37754	5.14092	CDa	female	49	CD 1	CD_1_TCAGCAATCATGAGAA-1
5.17897	9.10387	CDa	female	49	CD 1	CD_1_TCAGGTAAGTATGATG-1
3.13939	8.38394	CDa	female	49	CD 1	CD_1_TCAGGTAGTTGCAAGG-1
1.5974	3.64442	CDa	female	49	CD 1	CD_1_TCAGTCCAGTGAACAT-1
2.40293	4.89469	CDa	female	49	CD 1	CD_1_TCAGTGAGTACCACGC-1
5.40474	8.53255	CDa	female	49	CD 1	CD_1_TCAGTTTTCATTGCCC-1
4.25215	5.14396	CDa	female	49	CD 1	CD_1_TCATACTGTAAGTAGT-1
2.49823	4.72294	CDa	female	49	CD 1	CD_1_TCATCATTCACACCCT-1
5.67468	6.51993	CDa	female	49	CD 1	CD_1_TCATGGAAGGGAGAAT-1
4.00749	7.58949	CDa	female	49	CD 1	CD_1_TCATGGAAGGGCAGGA-1
5.5217	8.83661	CDa	female	49	CD 1	CD_1_TCATGGAGTTCTAACG-1
6.59805	7.88074	CDa	female	49	CD 1	CD_1_TCATTACGTCAAACGG-1
6.06212	7.28291	CDa	female	49	CD 1	CD_1_TCATTACTCACAACCA-1
3.15065	6.88072	CDa	female	49	CD 1	CD_1_TCATTACTCACACGAT-1
6.96096	8.06829	CDa	female	49	CD 1	CD_1_TCATTGTAGCTTTCTT-1
2.99994	5.17689	CDa	female	49	CD 1	CD_1_TCATTGTCAAGACCTT-1
5.84449	6.20035	CDa	female	49	CD 1	CD_1_TCATTTGCAGCGTAGA-1
5.53756	5.96944	CDa	female	49	CD 1	CD_1_TCATTTGGTGTCCACG-1
0.578033	3.86297	CDa	female	49	CD 1	CD_1_TCCAGAACACGGTCTG-1
6.81057	6.34381	CDa	female	49	CD 1	CD_1_TCCATCGGTGCTGATT-1
0.678303	4.4477	CDa	female	49	CD 1	CD_1_TCCATGCTCGGTCTAA-1
1.11134	4.83563	CDa	female	49	CD 1	CD_1_TCCATGCTCTAGGAAA-1
6.64468	5.94602	CDa	female	49	CD 1	CD_1_TCCCACACACTAGAGG-1
5.05953	9.085	CDa	female	49	CD 1	CD_1_TCCCAGTGTAGGTACG-1
5.71621	7.9386	CDa	female	49	CD 1	CD_1_TCCGAAAGTCACTTAG-1
4.75777	6.11612	CDa	female	49	CD 1	CD_1_TCCGATCAGACCACGA-1
1.86479	4.32341	CDa	female	49	CD 1	CD_1_TCCGATCAGCTGTACT-1
4.46017	9.5078	CDa	female	49	CD 1	CD_1_TCCGATCGTAGCACGA-1
2.89878	5.30069	CDa	female	49	CD 1	CD_1_TCCGGGAGTAGTCACT-1
3.26211	4.98706	CDa	female	49	CD 1	CD_1_TCCGTGTCAACAGATA-1
5.08045	5.98351	CDa	female	49	CD 1	CD_1_TCCGTGTTCCGTGTAA-1
3.06366	8.20828	CDa	female	49	CD 1	CD_1_TCCTCCCAGGAAGAAC-1
3.99206	5.56532	CDa	female	49	CD 1	CD_1_TCCTCCCCAGGTCCGT-1
0.952302	4.53033	CDa	female	49	CD 1	CD_1_TCCTCCCGTCGAACAG-1
3.0232	5.92113	CDa	female	49	CD 1	CD_1_TCCTCGACAGGGTTGA-1
6.33559	6.47885	CDa	female	49	CD 1	CD_1_TCCTCGACATCGGAGA-1
4.88424	7.80518	CDa	female	49	CD 1	CD_1_TCCTGCAGTTGGTAGG-1
1.76546	4.79586	CDa	female	49	CD 1	CD_1_TCCTGCATCCCGAACG-1
5.50431	6.99337	CDa	female	49	CD 1	CD_1_TCCTTTCAGGCACAAC-1
2.34504	5.2692	CDa	female	49	CD 1	CD_1_TCCTTTCCACCCTAAA-1
4.6492	5.9084	CDa	female	49	CD 1	CD_1_TCCTTTCTCTCCTGTG-1
6.38009	7.08349	CDa	female	49	CD 1	CD_1_TCGAACAAGTGGTGAC-1
5.14098	5.85127	CDa	female	49	CD 1	CD_1_TCGAACACACAATGTC-1
2.33958	4.96669	CDa	female	49	CD 1	CD_1_TCGACCTCAACCCTCT-1
4.39252	9.38929	CDa	female	49	CD 1	CD_1_TCGACCTGTCTCAGGC-1
5.61379	8.27374	CDa	female	49	CD 1	CD_1_TCGACGGAGGGTTGCA-1
4.98806	7.53212	CDa	female	49	CD 1	CD_1_TCGATTTAGTGTTCCA-1
-0.463469	3.87768	CDa	female	49	CD 1	CD_1_TCGATTTCAGATCACT-1
0.11889	3.63	CDa	female	49	CD 1	CD_1_TCGCTTGGTTCTATCT-1
4.34024	5.79359	CDa	female	49	CD 1	CD_1_TCGGATAAGCTTCGTA-1
6.40778	6.49006	CDa	female	49	CD 1	CD_1_TCGGATATCTTGGCTC-1
0.622599	4.86652	CDa	female	49	CD 1	CD_1_TCGGGACTCCCAGGAC-1
4.77869	4.85483	CDa	female	49	CD 1	CD_1_TCGGGCACACAATGCT-1
1.08676	4.04067	CDa	female	49	CD 1	CD_1_TCGGGTGAGGTACAGC-1
4.24633	6.90004	CDa	female	49	CD 1	CD_1_TCGTAGATCCGTGTGG-1
5.88137	6.2378	CDa	female	49	CD 1	CD_1_TCGTCCAAGGACACTG-1
1.93674	4.84209	CDa	female	49	CD 1	CD_1_TCGTCCATCATCGCTC-1
-0.172258	3.16373	CDa	female	49	CD 1	CD_1_TCGTGCTCAGGCCCTA-1
2.05985	6.86888	CDa	female	49	CD 1	CD_1_TCGTGCTGTCAACATC-1
5.84633	9.14009	CDa	female	49	CD 1	CD_1_TCGTGCTGTTGGGATG-1
2.47815	5.11873	CDa	female	49	CD 1	CD_1_TCTAACTAGTGGCAGT-1
6.46206	7.79123	CDa	female	49	CD 1	CD_1_TCTACCGAGGTCATCT-1
0.0495172	4.52928	CDa	female	49	CD 1	CD_1_TCTACCGAGTGAGTGC-1
5.45421	6.16116	CDa	female	49	CD 1	CD_1_TCTACCGTCAGGTAAA-1
5.86526	6.32393	CDa	female	49	CD 1	CD_1_TCTACCGTCCCATAGA-1
3.63039	5.70112	CDa	female	49	CD 1	CD_1_TCTATACCAGCCGTTG-1
0.233567	3.68168	CDa	female	49	CD 1	CD_1_TCTCACGTCTCAATCT-1
5.72511	8.00996	CDa	female	49	CD 1	CD_1_TCTCAGCAGGTAGCCA-1
5.2045	8.68592	CDa	female	49	CD 1	CD_1_TCTCAGCGTCTGTGAT-1
4.83767	8.1751	CDa	female	49	CD 1	CD_1_TCTCTGGAGGCCTAGA-1
6.16046	6.50569	CDa	female	49	CD 1	CD_1_TCTCTGGAGGTTCCAT-1
6.75539	6.8744	CDa	female	49	CD 1	CD_1_TCTCTGGGTTAGGCTT-1
5.67288	5.60963	CDa	female	49	CD 1	CD_1_TCTGGCTCAGATAAAC-1
1.39653	4.57321	CDa	female	49	CD 1	CD_1_TCTGTCGTCGGTAGGA-1
0.62764	4.38751	CDa	female	49	CD 1	CD_1_TCTTAGTAGTGAGGCT-1
0.0764798	3.93154	CDa	female	49	CD 1	CD_1_TCTTAGTCAACTGCCG-1
4.64866	9.49575	CDa	female	49	CD 1	CD_1_TCTTGCGAGACGCCAA-1
5.93587	8.48608	CDa	female	49	CD 1	CD_1_TCTTGCGCAATAGTCC-1
2.35235	4.45742	CDa	female	49	CD 1	CD_1_TCTTGCGCATAGCTGT-1
5.06391	5.45911	CDa	female	49	CD 1	CD_1_TCTTTGAAGAAGTCTA-1
2.7276	4.60503	CDa	female	49	CD 1	CD_1_TCTTTGAGTGACTAAA-1
3.05772	4.97252	CDa	female	49	CD 1	CD_1_TGAACGTGTCTCGGGT-1
2.69774	5.71451	CDa	female	49	CD 1	CD_1_TGAACGTGTGTACGCC-1
5.96211	6.98165	CDa	female	49	CD 1	CD_1_TGAATGCAGATTACCC-1
2.72955	6.05026	CDa	female	49	CD 1	CD_1_TGAATGCCAGACCATT-1
3.1942	4.78763	CDa	female	49	CD 1	CD_1_TGACAGTCAACCAATC-1
5.73979	8.96924	CDa	female	49	CD 1	CD_1_TGACCCTGTATCGAGG-1
1.38669	5.08372	CDa	female	49	CD 1	CD_1_TGACGCGAGGTGGTTG-1
5.05562	8.47525	CDa	female	49	CD 1	CD_1_TGACGCGGTCAGCTTA-1
3.04859	5.38582	CDa	female	49	CD 1	CD_1_TGACTCCAGAAGTCCG-1
1.86354	4.20196	CDa	female	49	CD 1	CD_1_TGAGACTGTGCAGATG-1
3.60085	9.50251	CDa	female	49	CD 1	CD_1_TGAGACTTCCTCGCAT-1
2.12616	6.7091	CDa	female	49	CD 1	CD_1_TGAGCATAGCATTTCG-1
4.60066	9.38171	CDa	female	49	CD 1	CD_1_TGAGGAGAGAGTCTGG-1
6.04067	7.11654	CDa	female	49	CD 1	CD_1_TGAGGGACAGGACTAG-1
2.78556	4.51811	CDa	female	49	CD 1	CD_1_TGATCAGCAACCGACC-1
5.15398	8.66355	CDa	female	49	CD 1	CD_1_TGATCAGGTAGATTAG-1
6.86929	8.24319	CDa	female	49	CD 1	CD_1_TGATCAGGTATGTCTG-1
3.46989	5.93264	CDa	female	49	CD 1	CD_1_TGATCTTTCGTCGCTT-1
6.17399	6.36662	CDa	female	49	CD 1	CD_1_TGATGCAAGTCACTAC-1
4.39346	9.38352	CDa	female	49	CD 1	CD_1_TGATGCAGTCGCACAC-1
0.997913	3.74115	CDa	female	49	CD 1	CD_1_TGATGCATCCGCTAGG-1
1.57883	4.62251	CDa	female	49	CD 1	CD_1_TGATGGTAGCTCGACC-1
6.19183	6.26252	CDa	female	49	CD 1	CD_1_TGATGGTCATTACTCT-1
2.70061	4.13382	CDa	female	49	CD 1	CD_1_TGATTTCGTTGTATGC-1
4.88728	5.31924	CDa	female	49	CD 1	CD_1_TGCACGGGTCTTGCGG-1
0.338655	4.84985	CDa	female	49	CD 1	CD_1_TGCAGGCGTACACGCC-1
0.183012	4.73393	CDa	female	49	CD 1	CD_1_TGCAGTAAGCGTTGTT-1
3.54563	9.59311	CDa	female	49	CD 1	CD_1_TGCAGTACAAATCCCA-1
5.20619	8.15572	CDa	female	49	CD 1	CD_1_TGCATCCTCTAGGCCG-1
5.77821	6.02929	CDa	female	49	CD 1	CD_1_TGCATGATCTTCGGTC-1
6.01601	7.0464	CDa	female	49	CD 1	CD_1_TGCGATAAGGGCAAGG-1
2.11608	4.14287	CDa	female	49	CD 1	CD_1_TGCGATATCTCTAAGG-1
2.54341	4.99887	CDa	female	49	CD 1	CD_1_TGCGGGTGTCCCTCAT-1
5.95863	7.60635	CDa	female	49	CD 1	CD_1_TGCGGGTGTGATTGGG-1
6.74512	6.71182	CDa	female	49	CD 1	CD_1_TGCTCCATCGGTCGAC-1
5.53469	8.47145	CDa	female	49	CD 1	CD_1_TGCTCGTGTAACGATA-1
1.85082	4.1387	CDa	female	49	CD 1	CD_1_TGCTCGTGTTCCATTT-1
4.21104	9.21305	CDa	female	49	CD 1	CD_1_TGCTCGTTCGTGGCTG-1
6.05002	8.42111	CDa	female	49	CD 1	CD_1_TGCTGAATCGCACGAC-1
2.34353	4.16924	CDa	female	49	CD 1	CD_1_TGCTTCGCACCCTTGT-1
6.61815	6.03885	CDa	female	49	CD 1	CD_1_TGCTTCGTCCTTGACC-1
6.32163	7.2317	CDa	female	49	CD 1	CD_1_TGCTTGCCACGGATCC-1
7.76325	6.5585	CDa	female	49	CD 1	CD_1_TGCTTGCCAGGTGTTT-1
6.306	8.38635	CDa	female	49	CD 1	CD_1_TGCTTGCTCACTCCGT-1
5.61751	7.33724	CDa	female	49	CD 1	CD_1_TGGAGAGAGCGGCTCT-1
2.06142	4.14212	CDa	female	49	CD 1	CD_1_TGGGAGACATGAATCC-1
5.91134	5.92851	CDa	female	49	CD 1	CD_1_TGGGAGATCTTCGGTC-1
3.27772	9.61254	CDa	female	49	CD 1	CD_1_TGGGATTGTCTCAGGC-1
7.24372	7.74127	CDa	female	49	CD 1	CD_1_TGGGATTTCTATCGTT-1
2.24917	5.71187	CDa	female	49	CD 1	CD_1_TGGGCGTAGTGAGGCT-1
4.35001	7.65652	CDa	female	49	CD 1	CD_1_TGGGCGTCAATTAGGA-1
6.06333	6.70133	CDa	female	49	CD 1	CD_1_TGGGCTGGTATGTCCA-1
6.22016	6.88392	CDa	female	49	CD 1	CD_1_TGGGCTGGTCATCGGC-1
5.60543	6.18659	CDa	female	49	CD 1	CD_1_TGGGCTGTCTGTACAG-1
2.20681	5.40856	CDa	female	49	CD 1	CD_1_TGGGTTAGTAGACGTG-1
5.85912	6.16523	CDa	female	49	CD 1	CD_1_TGGGTTATCGTGGCGT-1
1.02115	4.28724	CDa	female	49	CD 1	CD_1_TGGTAGTAGGAACATT-1
6.01285	7.36841	CDa	female	49	CD 1	CD_1_TGGTGATGTACCTAGT-1
2.89535	7.50031	CDa	female	49	CD 1	CD_1_TGGTGATGTGATACTC-1
4.99707	6.75103	CDa	female	49	CD 1	CD_1_TGTAACGAGGCATCGA-1
5.00136	7.42685	CDa	female	49	CD 1	CD_1_TGTACAGCACGTACTA-1
6.8473	6.92168	CDa	female	49	CD 1	CD_1_TGTCAGAAGTTCTACG-1
4.31435	8.1099	CDa	female	49	CD 1	CD_1_TGTCAGAGTTATCTGG-1
1.47433	3.57778	CDa	female	49	CD 1	CD_1_TGTCCACCAAAGCTAA-1
-0.0229362	4.62716	CDa	female	49	CD 1	CD_1_TGTCCACGTCCTTGTC-1
3.97841	5.0739	CDa	female	49	CD 1	CD_1_TGTCCTGGTAGGCTGA-1
4.51886	9.31454	CDa	female	49	CD 1	CD_1_TGTCCTGTCGAGCCTG-1
5.32965	5.94907	CDa	female	49	CD 1	CD_1_TGTGAGTAGTGGTTCT-1
6.51846	7.17884	CDa	female	49	CD 1	CD_1_TGTGATGAGGATTTGA-1
0.380769	3.37553	CDa	female	49	CD 1	CD_1_TGTGATGCATGAGTAA-1
2.19705	4.56223	CDa	female	49	CD 1	CD_1_TGTGATGTCTGTGTGA-1
-0.241001	3.98711	CDa	female	49	CD 1	CD_1_TGTGCGGGTAGCTAAA-1
3.98244	8.20968	CDa	female	49	CD 1	CD_1_TGTGCGGTCAGGGATG-1
3.03554	5.10793	CDa	female	49	CD 1	CD_1_TGTGGCGCACTGGAAG-1
3.17865	6.25831	CDa	female	49	CD 1	CD_1_TGTGGCGCAGGCGATA-1
6.43085	6.81348	CDa	female	49	CD 1	CD_1_TGTGGCGTCTTGAGCA-1
6.04377	6.95981	CDa	female	49	CD 1	CD_1_TGTGTGACAGAAACCG-1
1.05574	4.98013	CDa	female	49	CD 1	CD_1_TGTGTGAGTCCCACGA-1
3.38751	6.99891	CDa	female	49	CD 1	CD_1_TGTGTGATCTTAGGAC-1
1.50654	4.20615	CDa	female	49	CD 1	CD_1_TGTTCCGCAGTAGAGC-1
5.13787	8.60615	CDa	female	49	CD 1	CD_1_TGTTCTAAGTCTCGTA-1
0.0371724	3.40176	CDa	female	49	CD 1	CD_1_TGTTCTAAGTTCTCTT-1
2.58824	5.02613	CDa	female	49	CD 1	CD_1_TGTTCTATCGGTGTTA-1
7.68344	7.22125	CDa	female	49	CD 1	CD_1_TGTTCTATCTTCCAGC-1
5.08964	8.56548	CDa	female	49	CD 1	CD_1_TGTTGAGTCAGATGCT-1
3.11047	8.75356	CDa	female	49	CD 1	CD_1_TGTTGGAAGAGAGAAC-1
5.09511	8.71745	CDa	female	49	CD 1	CD_1_TTACCGCAGATCCCGC-1
6.27422	6.89103	CDa	female	49	CD 1	CD_1_TTACCGCCACCAGCGT-1
4.89867	4.89236	CDa	female	49	CD 1	CD_1_TTACCGCCAGGAACCA-1
4.09809	5.39844	CDa	female	49	CD 1	CD_1_TTACGCCAGGACTAAT-1
5.63126	5.65286	CDa	female	49	CD 1	CD_1_TTACGCCAGTTTGGCT-1
6.38967	6.42837	CDa	female	49	CD 1	CD_1_TTACGCCGTCACAATC-1
5.13726	8.72774	CDa	female	49	CD 1	CD_1_TTACGTTGTCGATTTG-1
4.68346	7.07704	CDa	female	49	CD 1	CD_1_TTACGTTGTGCAACGA-1
4.54372	5.58151	CDa	female	49	CD 1	CD_1_TTACGTTTCCTGATAG-1
1.72898	5.06168	CDa	female	49	CD 1	CD_1_TTAGGCAAGTACTCGT-1
3.83699	4.80609	CDa	female	49	CD 1	CD_1_TTAGTCTCATGCGGTC-1
5.08337	5.43799	CDa	female	49	CD 1	CD_1_TTATTGCAGAAATCCA-1
4.15288	9.0759	CDa	female	49	CD 1	CD_1_TTATTGCAGACGAAGA-1
6.32548	6.57136	CDa	female	49	CD 1	CD_1_TTCACGCAGTAAAGCT-1
5.93457	6.97063	CDa	female	49	CD 1	CD_1_TTCAGGATCTTCCGTG-1
1.23213	5.00279	CDa	female	49	CD 1	CD_1_TTCATGTAGTAACGTA-1
3.76016	4.72282	CDa	female	49	CD 1	CD_1_TTCCAATCAGAGTGAC-1
6.28026	5.98344	CDa	female	49	CD 1	CD_1_TTCCAATCATCGTTCC-1
2.72793	4.58279	CDa	female	49	CD 1	CD_1_TTCCAATGTAAGATTG-1
5.49148	8.51815	CDa	female	49	CD 1	CD_1_TTCCGGTAGTAACGTA-1
5.83436	8.45269	CDa	female	49	CD 1	CD_1_TTCCGGTCAACAGCCC-1
2.6285	4.35	CDa	female	49	CD 1	CD_1_TTCCGGTCAAGACCGA-1
6.56342	8.06797	CDa	female	49	CD 1	CD_1_TTCCGGTCACGGATCC-1
6.77514	8.08092	CDa	female	49	CD 1	CD_1_TTCGATTCAAGCTGCC-1
4.92429	7.28682	CDa	female	49	CD 1	CD_1_TTCGCTGTCTGCTTAT-1
3.40437	5.49023	CDa	female	49	CD 1	CD_1_TTCTAGTGTCCCAAAT-1
0.206154	3.07118	CDa	female	49	CD 1	CD_1_TTCTAGTGTGTAAACA-1
6.38467	6.84961	CDa	female	49	CD 1	CD_1_TTCTCTCAGCATAGGC-1
5.34868	6.73931	CDa	female	49	CD 1	CD_1_TTCTCTCCATCTCGTC-1
1.67341	4.31624	CDa	female	49	CD 1	CD_1_TTCTGTAGTCGTGGAA-1
1.47088	3.58368	CDa	female	49	CD 1	CD_1_TTGAACGCACTGATTG-1
5.69228	7.21555	CDa	female	49	CD 1	CD_1_TTGCATTAGGTTTGAA-1
6.49736	6.53431	CDa	female	49	CD 1	CD_1_TTGCATTAGTGCTCAT-1
1.70067	4.36113	CDa	female	49	CD 1	CD_1_TTGCATTAGTTTGCTG-1
5.15432	8.85749	CDa	female	49	CD 1	CD_1_TTGCATTTCCGCACTT-1
3.05376	8.67501	CDa	female	49	CD 1	CD_1_TTGCGTCTCCCTTGTG-1
6.28623	8.42186	CDa	female	49	CD 1	CD_1_TTGCTGCAGATGTTGA-1
0.264906	4.29712	CDa	female	49	CD 1	CD_1_TTGCTGCGTATCGATC-1
3.98659	4.69739	CDa	female	49	CD 1	CD_1_TTGGGATTCTCTGCTG-1
4.28754	9.61236	CDa	female	49	CD 1	CD_1_TTGGGCGGTTGTGTAC-1
4.84943	9.21103	CDa	female	49	CD 1	CD_1_TTGGTTTTCGAGCACC-1
5.65566	8.7893	CDa	female	49	CD 1	CD_1_TTGTGTTCAGTTTCGA-1
4.80689	7.63866	CDa	female	49	CD 1	CD_1_TTGTTTGAGATGCTAA-1
5.27103	7.36743	CDa	female	49	CD 1	CD_1_TTGTTTGCAGTAACCT-1
3.2712	5.59994	CDa	female	49	CD 1	CD_1_TTGTTTGGTGCTGTCG-1
5.85716	5.94011	CDa	female	49	CD 1	CD_1_TTTACCAAGTCGCTAT-1
6.06307	7.4757	CDa	female	49	CD 1	CD_1_TTTACCAGTAGAGCTG-1
6.69213	7.3964	CDa	female	49	CD 1	CD_1_TTTACTGCAAGGCTTT-1
5.35079	8.46206	CDa	female	49	CD 1	CD_1_TTTAGTCGTCACAGAG-1
1.46477	4.86776	CDa	female	49	CD 1	CD_1_TTTAGTCGTGATTGGG-1
1.3498	4.197	CDa	female	49	CD 1	CD_1_TTTATGCGTCCTGTTC-1
4.68465	8.1141	CDa	female	49	CD 1	CD_1_TTTCAGTAGACTTGTC-1
5.11908	9.34186	CDa	female	49	CD 1	CD_1_TTTCATGAGATCCCAT-1
5.20142	8.43648	CDa	female	49	CD 1	CD_1_TTTCCTCTCGTGGACC-1
5.97916	8.34587	CDa	female	49	CD 1	CD_1_TTTCGATAGTGTACCT-1
0.885779	4.77582	CDa	female	49	CD 1	CD_1_TTTCGATCAATTGCCA-1
-0.664751	3.75436	CDa	female	49	CD 1	CD_1_TTTGACTAGAGTGACC-1
6.443	6.47895	CDa	female	49	CD 1	CD_1_TTTGATCCAAATGAGT-1
5.17441	7.91287	CDa	female	49	CD 1	CD_1_TTTGGAGCAATTGCCA-1
2.16707	4.33574	CDa	female	49	CD 1	CD_1_TTTGGAGCAGTCAGCC-1
6.65311	7.04127	CDa	female	49	CD 1	CD_1_TTTGGTTGTTCAAACC-1
2.14312	7.04788	CDa	female	49	CD 1	CD_1_TTTGGTTTCTGGTTGA-1
1.69822	4.41849	CDa	female	49	CD 1	CD_1_TTTGTTGCAGGTTACT-1
7.10051	8.10672	CDa	female	49	CD 1	CD_1_TTTGTTGTCGGCTGTG-1
2.21331	3.93632	CDa	male	45	CD 2	CD_2_AAACGAACAGCACAAG-1
7.33512	7.68668	CDa	male	45	CD 2	CD_2_AAACGCTTCATGTCTT-1
2.35451	6.48154	CDa	male	45	CD 2	CD_2_AAAGAACTCTCACTCG-1
3.58885	4.6587	CDa	male	45	CD 2	CD_2_AAAGAACTCTGCATGA-1
4.37237	7.96878	CDa	male	45	CD 2	CD_2_AAAGGATTCGTTAGAC-1
6.33741	8.10899	CDa	male	45	CD 2	CD_2_AAAGGTAGTATCGTAC-1
7.38915	7.26163	CDa	male	45	CD 2	CD_2_AAAGTCCCAGCTATTG-1
5.928	6.98113	CDa	male	45	CD 2	CD_2_AAAGTCCCAGTTTGGT-1
5.5644	8.6602	CDa	male	45	CD 2	CD_2_AACAACCAGATTGGGC-1
3.95843	7.5722	CDa	male	45	CD 2	CD_2_AACAACCGTGGGTATG-1
-0.270755	3.32908	CDa	male	45	CD 2	CD_2_AACAAGAAGTGGTTCT-1
1.79179	4.03226	CDa	male	45	CD 2	CD_2_AACACACCATTCACCC-1
5.22374	5.8644	CDa	male	45	CD 2	CD_2_AACACACTCAGTCATG-1
4.68583	7.13421	CDa	male	45	CD 2	CD_2_AACCCAAAGAGGTATT-1
4.70101	5.97164	CDa	male	45	CD 2	CD_2_AACCCAATCTTCCTAA-1
5.15204	7.05325	CDa	male	45	CD 2	CD_2_AACCTTTAGCGATCGA-1
6.26566	7.32915	CDa	male	45	CD 2	CD_2_AACGGGAAGATAGCAT-1
5.88997	8.4617	CDa	male	45	CD 2	CD_2_AAGAACATCATCGGGC-1
0.485575	4.58229	CDa	male	45	CD 2	CD_2_AAGAACATCGCTTGCT-1
4.18674	4.92273	CDa	male	45	CD 2	CD_2_AAGACAACAGGACTTT-1
4.9957	5.5885	CDa	male	45	CD 2	CD_2_AAGACTCCAGCGTACC-1
6.85546	8.37033	CDa	male	45	CD 2	CD_2_AAGATAGCACCCTGTT-1
5.31784	7.19159	CDa	male	45	CD 2	CD_2_AAGATAGCAGGCATTT-1
6.86785	8.16934	CDa	male	45	CD 2	CD_2_AAGCGAGAGTTAGAAC-1
4.48439	4.73893	CDa	male	45	CD 2	CD_2_AAGCGAGCAGCACAAG-1
5.27272	8.09587	CDa	male	45	CD 2	CD_2_AAGTGAAGTGATACCT-1
2.40698	4.8229	CDa	male	45	CD 2	CD_2_AAGTTCGCAATCACGT-1
4.4791	7.71568	CDa	male	45	CD 2	CD_2_AATCGTGTCTATGCCC-1
5.3268	7.80288	CDa	male	45	CD 2	CD_2_AATGACCCAGAAGCTG-1
3.67577	4.80903	CDa	male	45	CD 2	CD_2_AATGACCGTCCTACGG-1
[truncated: 44,887 more rows]

## Sheet: Fig 1 c barplot
sample_name	Health	Subset	%	Sample sex	Sample age
[truncated: 90 more rows]

## Sheet: Fig 1 d UMAP
umap_1	umap_2	group_id	subset	sample_name	sex	age	cell	fov
[truncated: 459,095+ more rows]

[truncated: 1 more sheets: Fig 1 d BARPLOT]
