# Supplementary material for: Macrophage and neutrophil heterogeneity at single-cell spatial resolution in human inflammatory bowel disease
Source: Nat Commun. 2023 Jul 26;14:4506. doi: 10.1038/s41467-023-40156-6 (PMC10372067; doi:10.1038/s41467-023-40156-6)
Supplement: Supplementary file 4 — Source Data [file 41467_2023_40156_MOESM4_ESM.zip › Source_data_file_figure_2.xlsx]

## Sheet: Fig 2 a i
sample_name	UMAP_1	UMAP_2	annotation	Health	cell	age	sex
HC 1	1.8402	-12.1946	Mast 1	HC	HC_1_AACTGGTGTCTCAACA-1	61	male
HC 1	4.99235	6.44737	M2.2	HC	HC_1_AAGACCTTCAGCGATT-1	61	male
HC 1	2.29236	-11.6325	Mast 1	HC	HC_1_ACGGGTCCAGCATGAG-1	61	male
HC 1	0.983082	-12.4054	Mast 1	HC	HC_1_ACTGAACGTCCTCTTG-1	61	male
HC 1	2.76641	8.27145	M2.2	HC	HC_1_AGACGTTGTCTGGAGA-1	61	male
HC 1	2.64042	8.12493	M2	HC	HC_1_AGATCTGTCCAAACTG-1	61	male
HC 1	2.13582	-11.4227	Mast 1	HC	HC_1_AGGCCACCAGCTTCGG-1	61	male
HC 1	4.75438	6.51452	M2.2	HC	HC_1_AGGCCACTCCGTCATC-1	61	male
HC 1	1.63114	-11.9113	Mast 1	HC	HC_1_AGTAGTCAGGTAGCCA-1	61	male
HC 1	6.58386	5.53685	M0	HC	HC_1_AGTGTCAAGACTTGAA-1	61	male
HC 1	4.65783	3.98689	Cycling myeloid	HC	HC_1_ATAACGCCATTATCTC-1	61	male
HC 1	1.07388	-12.1796	Mast 1	HC	HC_1_ATCACGATCAAACGGG-1	61	male
HC 1	5.07802	-12.1751	Mast Ribhi	HC	HC_1_ATCATCTCAGATTGCT-1	61	male
HC 1	2.38905	6.56297	M2.2	HC	HC_1_ATCCACCAGAGCAATT-1	61	male
HC 1	4.2052	6.23418	M2.2	HC	HC_1_ATCTGCCAGAATGTTG-1	61	male
HC 1	4.64177	-12.0214	Mast Ribhi	HC	HC_1_ATGCGATGTGGACGAT-1	61	male
HC 1	5.06464	-11.824	Mast Ribhi	HC	HC_1_ATTTCTGCACCTTGTC-1	61	male
HC 1	4.14038	6.46344	M2.2	HC	HC_1_CAAGTTGTCCGCGGTA-1	61	male
HC 1	3.66996	6.42638	M2.2	HC	HC_1_CATCAAGAGCCGCCTA-1	61	male
HC 1	4.14222	6.58299	M2.2	HC	HC_1_CCAGCGAAGTCTCGGC-1	61	male
HC 1	4.67232	-11.8713	Mast Ribhi	HC	HC_1_CCCATACTCACGAAGG-1	61	male
HC 1	4.37265	-12.7558	Mast Ribhi	HC	HC_1_CCTCAGTAGGTGATAT-1	61	male
HC 1	3.59791	6.33523	M2.2	HC	HC_1_CGGACGTGTCCCTTGT-1	61	male
HC 1	0.99724	-12.0196	Mast 1	HC	HC_1_CGTGTAACAAGACGTG-1	61	male
HC 1	1.36529	-11.9069	Mast 1	HC	HC_1_CGTGTCTGTGCGATAG-1	61	male
HC 1	3.93136	6.27019	M2.2	HC	HC_1_CTAGAGTGTCTGATCA-1	61	male
HC 1	4.20667	6.15399	M2.2	HC	HC_1_CTCGAAACACTTCGAA-1	61	male
HC 1	2.36426	-12.4631	Mast 1	HC	HC_1_CTGCGGAGTCAACATC-1	61	male
HC 1	4.37849	-12.3578	Mast Ribhi	HC	HC_1_CTTAACTCACGGTAGA-1	61	male
HC 1	5.13803	6.76833	M2.2	HC	HC_1_CTTACCGCAGGGAGAG-1	61	male
HC 1	1.89296	-11.9599	Mast 1	HC	HC_1_CTTTGCGAGGCCATAG-1	61	male
HC 1	2.03084	-12.3925	Mast 1	HC	HC_1_CTTTGCGTCCAGATCA-1	61	male
HC 1	1.39524	-11.6804	Mast 1	HC	HC_1_GACCAATAGGCTCATT-1	61	male
HC 1	7.82995	1.52626	M0 Ribhi	HC	HC_1_GACGTTAAGCTAAGAT-1	61	male
HC 1	4.69445	6.33491	M2.2	HC	HC_1_GACTGCGAGCCGGTAA-1	61	male
HC 1	2.73847	-12.225	Mast 1	HC	HC_1_GATCGATGTGCATCTA-1	61	male
HC 1	4.6913	7.00991	M2.2	HC	HC_1_GCAGCCACAACTTGAC-1	61	male
HC 1	4.40057	-12.1414	Mast Ribhi	HC	HC_1_GCGCAACAGGGATACC-1	61	male
HC 1	4.75831	6.78477	M2.2	HC	HC_1_GCTGCGAGTGTTGAGG-1	61	male
HC 1	4.77072	6.72148	M2.2	HC	HC_1_GCTGCGATCCTTGACC-1	61	male
HC 1	4.25219	-12.2736	Mast Ribhi	HC	HC_1_GGCTGGTAGTGGTAAT-1	61	male
HC 1	4.07934	-12.3014	Mast Ribhi	HC	HC_1_GGGAATGTCACCAGGC-1	61	male
HC 1	1.48973	-12.0636	Mast 1	HC	HC_1_GTATCTTCATGCTAGT-1	61	male
HC 1	6.83712	5.50871	M0	HC	HC_1_GTCACAACAGACAAGC-1	61	male
HC 1	2.19413	6.78406	IDA macrophage	HC	HC_1_GTGCATAAGCCCAGCT-1	61	male
HC 1	5.55119	6.75852	M2.2	HC	HC_1_GTGCTTCAGCCGTCGT-1	61	male
HC 1	4.28472	6.51674	M2.2	HC	HC_1_TACGGATTCTTACCTA-1	61	male
HC 1	5.00007	6.32619	M2.2	HC	HC_1_TACTTGTTCAGATAAG-1	61	male
HC 1	4.1572	-12.0877	Mast Ribhi	HC	HC_1_TCGCGTTAGCACACAG-1	61	male
HC 1	1.28377	-12.0449	Mast 1	HC	HC_1_TCGGTAACACGGTAAG-1	61	male
HC 1	5.59414	6.71115	M2.2	HC	HC_1_TCTATTGCAATAAGCA-1	61	male
HC 1	3.94345	6.41839	M2.2	HC	HC_1_TCTCTAACAAGCTGAG-1	61	male
HC 1	4.38229	6.64759	M2.2	HC	HC_1_TCTGGAATCAGTTTGG-1	61	male
HC 1	6.69462	5.36085	M0	HC	HC_1_TGAGAGGAGCTTTGGT-1	61	male
HC 1	1.84949	6.21315	IDA macrophage	HC	HC_1_TGAGGGATCCAGTAGT-1	61	male
HC 1	4.10051	6.4799	M2.2	HC	HC_1_TGCGCAGAGGGCTTCC-1	61	male
HC 1	4.08529	6.33368	M2.2	HC	HC_1_TTCGGTCGTCGAGTTT-1	61	male
HC 1	4.22206	6.50125	M2.2	HC	HC_1_TTGAACGAGGACAGCT-1	61	male
HC 1	1.20525	-11.8241	Mast 1	HC	HC_1_TTGGAACAGGAATCGC-1	61	male
HC 1	5.50824	6.61023	M2.2	HC	HC_1_TTTGGTTTCTGTCCGT-1	61	male
CD 1	3.53724	-11.5413	Mast 1	IBD	CD_1_AAAGGATCATCACGGC-1	49	female
CD 1	2.03197	-11.7516	Mast 1	IBD	CD_1_AAAGGGCGTTACAGCT-1	49	female
CD 1	4.41657	-12.2869	Mast Ribhi	IBD	CD_1_AAAGTGAGTGGTCTGC-1	49	female
CD 1	3.80557	-13.0007	Mast 2	IBD	CD_1_AAGCCATCACTGGCGT-1	49	female
CD 1	-0.871523	8.84343	DCs CD1c	IBD	CD_1_ACAGAAAAGATAACAC-1	49	female
CD 1	-0.543726	8.03566	DCs CD1c	IBD	CD_1_ACCCAAACACAGTATC-1	49	female
CD 1	-0.533483	8.51845	DCs CD1c	IBD	CD_1_ACGTAACAGTTTGAGA-1	49	female
CD 1	0.0364364	3.73482	Inflammatory monocytes	IBD	CD_1_ACTATCTAGAAGTCCG-1	49	female
CD 1	2.67268	-12.2703	Mast 1	IBD	CD_1_ACTGCAACAAGCTGCC-1	49	female
CD 1	0.938751	-13.0786	Mast 1	IBD	CD_1_AGAAGTAGTCTGTGCG-1	49	female
CD 1	-0.882894	3.66856	M1 ACOD1	IBD	CD_1_AGCTACACAATAACCC-1	49	female
CD 1	-1.1367	8.03655	DCs CD1c	IBD	CD_1_AGGAAATTCAGGTAAA-1	49	female
CD 1	2.49718	-11.7003	Mast 1	IBD	CD_1_AGGACGAGTACCCACG-1	49	female
CD 1	-8.86043	-1.12273	Neutrophil 3	IBD	CD_1_AGGACTTCATTAAAGG-1	49	female
CD 1	8.21356	-0.120373	DCs CCL22 Ribhi	IBD	CD_1_ATATCCTAGCATGGGT-1	49	female
CD 1	3.80761	-12.4662	Mast 2	IBD	CD_1_ATCGATGGTTGACTAC-1	49	female
CD 1	-1.09148	8.11791	DCs CD1c	IBD	CD_1_ATCTTCATCCGGTAGC-1	49	female
CD 1	5.02838	5.46476	M2.2	IBD	CD_1_ATGATCGGTACAAGCG-1	49	female
CD 1	4.40246	-12.2843	Mast Ribhi	IBD	CD_1_ATGGATCCAGCATGCC-1	49	female
CD 1	-9.03093	-2.0994	Neutrophil 1	IBD	CD_1_ATTCCTAGTCATCTAG-1	49	female
CD 1	1.14901	-12.8827	Mast 1	IBD	CD_1_ATTTCACAGGGCAGGA-1	49	female
CD 1	2.29148	-13.1833	Mast 2	IBD	CD_1_CAATGACCACGACGTC-1	49	female
CD 1	1.73149	-13.1267	Mast 1	IBD	CD_1_CACCGTTCAAGTTCCA-1	49	female
CD 1	-1.88954	4.65079	M1 ACOD1	IBD	CD_1_CACCGTTCAATTGCAC-1	49	female
CD 1	-0.462382	8.24676	DCs CD1c	IBD	CD_1_CACGGGTAGCTAAATG-1	49	female
CD 1	-1.55891	4.33447	M1 ACOD1	IBD	CD_1_CACTGGGGTTCTCCTG-1	49	female
CD 1	-0.711979	7.84425	DCs CD1c	IBD	CD_1_CATTCCGAGAGTCTGG-1	49	female
CD 1	-0.602078	3.22253	Inflammatory monocytes	IBD	CD_1_CCACGAGCAATCCTAG-1	49	female
CD 1	2.07482	-13.5903	Mast 2	IBD	CD_1_CCACGAGCAGAGATTA-1	49	female
CD 1	4.76831	-12.9282	Mast Ribhi	IBD	CD_1_CCGTGAGGTGATGAAT-1	49	female
CD 1	-9.43202	-1.65485	Neutrophil 3	IBD	CD_1_CGACAGCGTCTCGACG-1	49	female
CD 1	2.63514	-12.2896	Mast 1	IBD	CD_1_CGAGAAGAGTGGTTAA-1	49	female
CD 1	-8.02592	-2.62248	Neutrophil 1	IBD	CD_1_CGAGTTAGTGTGAGCA-1	49	female
CD 1	-0.59794	8.43786	DCs CD1c	IBD	CD_1_CGGGTCACATATAGCC-1	49	female
CD 1	1.57625	-12.7819	Mast 1	IBD	CD_1_CTAACTTCAGGGACTA-1	49	female
CD 1	2.27287	-11.5049	Mast 1	IBD	CD_1_CTACATTTCCATCTAT-1	49	female
CD 1	5.69185	6.35925	M2.2	IBD	CD_1_CTCATTAAGACATAGT-1	49	female
CD 1	-3.63403	9.69093	DCs CCL22	IBD	CD_1_CTCCTCCGTTGGACCC-1	49	female
CD 1	-7.44095	-1.49463	Neutrophil 1	IBD	CD_1_CTGAGCGAGACGACGT-1	49	female
CD 1	7.47547	1.78963	M0 Ribhi	IBD	CD_1_CTGAGGCTCGTCAAAC-1	49	female
CD 1	-1.31239	7.92049	DCs CD1c	IBD	CD_1_CTGTAGAAGCGTACAG-1	49	female
CD 1	2.97344	-12.4987	Mast 1	IBD	CD_1_GAAACCTTCGCCATAA-1	49	female
CD 1	-0.959064	8.06586	DCs CD1c	IBD	CD_1_GAAGCCCTCGTGGTAT-1	49	female
CD 1	0.875168	6.43349	DCs CD1c	IBD	CD_1_GACGCTGAGACAACTA-1	49	female
CD 1	3.48334	-12.9811	Mast 2	IBD	CD_1_GAGTCTAGTAGGACTG-1	49	female
CD 1	0.23965	3.61246	Inflammatory monocytes	IBD	CD_1_GATAGAAAGAGGACTC-1	49	female
CD 1	2.61988	-13.0714	Mast 2	IBD	CD_1_GCACGGTCATATGGCT-1	49	female
CD 1	-1.86449	4.16714	M1 ACOD1	IBD	CD_1_GCCAGCACACCCTGAG-1	49	female
CD 1	-17.9498	-2.96452	Eosinophils	IBD	CD_1_GCGTGCATCCTTCTTC-1	49	female
CD 1	-1.92383	3.93473	M1 ACOD1	IBD	CD_1_GGAATGGAGATCCCGC-1	49	female
CD 1	-0.416141	6.71887	IDA macrophage	IBD	CD_1_GGGTCACAGCCGTAAG-1	49	female
CD 1	-8.6189	-0.915029	Neutrophil 3	IBD	CD_1_GTACAGTCAAGTGATA-1	49	female
CD 1	-1.16066	8.18276	DCs CD1c	IBD	CD_1_GTCAAACCAACCGACC-1	49	female
CD 1	-1.9363	5.24264	M1 ACOD1	IBD	CD_1_GTGATGTTCTGGGCGT-1	49	female
CD 1	-0.60392	9.33906	DCs CD1c	IBD	CD_1_GTGCAGCTCCCGTTGT-1	49	female
CD 1	-2.22263	4.68234	M1 ACOD1	IBD	CD_1_TAAGCGTAGGTTTGAA-1	49	female
CD 1	-0.781595	7.83354	DCs CD1c	IBD	CD_1_TACCGGGCATAGATGA-1	49	female
CD 1	2.06327	-13.0623	Mast 1	IBD	CD_1_TACCTGCCATTGCAAC-1	49	female
CD 1	4.87586	-12.0073	Mast Ribhi	IBD	CD_1_TAGACTGGTTCTCCCA-1	49	female
CD 1	7.60053	3.19367	M0 Ribhi	IBD	CD_1_TAGCACAGTCTCACAA-1	49	female
CD 1	3.64887	-12.7084	Mast 2	IBD	CD_1_TATACCTAGCAACTCT-1	49	female
CD 1	-2.25952	4.6825	M1 ACOD1	IBD	CD_1_TATCTGTAGCCTGAGA-1	49	female
CD 1	3.96195	-12.7435	Mast Ribhi	IBD	CD_1_TCAGGTAGTGGTCCGT-1	49	female
CD 1	3.62839	-12.408	Mast 2	IBD	CD_1_TCATTACTCTGAGTCA-1	49	female
CD 1	-9.06453	-1.30834	Neutrophil 3	IBD	CD_1_TCCAGAACATGCCGCA-1	49	female
CD 1	0.598054	7.86355	IDA macrophage	IBD	CD_1_TCGAACACAACCAACT-1	49	female
CD 1	-0.45861	8.18862	DCs CD1c	IBD	CD_1_TCGCTTGTCATTTACC-1	49	female
CD 1	4.27367	-13.0196	Mast 2	IBD	CD_1_TCTACCGAGGTCGTCC-1	49	female
CD 1	-2.48672	5.55802	M1 ACOD1	IBD	CD_1_TCTATACCATCCGTGG-1	49	female
CD 1	1.68265	-12.9835	Mast 1	IBD	CD_1_TCTGCCAAGCGCGTTC-1	49	female
CD 1	-0.317858	7.97469	DCs CD1c	IBD	CD_1_TCTTCCTTCTCCGAGG-1	49	female
CD 1	-8.72363	-1.8456	Neutrophil 1	IBD	CD_1_TGAGACTGTAAGCTCT-1	49	female
CD 1	2.5807	-13.0423	Mast 2	IBD	CD_1_TGAGTCATCGTCTACC-1	49	female
CD 1	4.82968	-12.693	Mast Ribhi	IBD	CD_1_TGCACGGTCTTGTTAC-1	49	female
CD 1	-2.39268	4.12364	M1 ACOD1	IBD	CD_1_TGCTTCGGTGGTTCTA-1	49	female
CD 1	3.51932	-13.2401	Mast 2	IBD	CD_1_TGTTCCGCAGAAGCTG-1	49	female
CD 1	-8.60087	-1.2081	Neutrophil 3	IBD	CD_1_TTACGTTAGAGCAAGA-1	49	female
CD 1	1.81139	-12.7792	Mast 1	IBD	CD_1_TTAGGCAGTAAGATTG-1	49	female
CD 1	-1.96333	3.92726	M1 ACOD1	IBD	CD_1_TTCCAATGTACCCGCA-1	49	female
CD 1	-1.68768	3.7698	M1 ACOD1	IBD	CD_1_TTGGGCGTCAGCTCTC-1	49	female
CD 1	-2.1537	5.1381	M1 ACOD1	IBD	CD_1_TTGTTTGTCTGAACGT-1	49	female
CD 2	2.46298	-13.7351	Mast 2	IBD	CD_2_AACAACCGTAGGGTAC-1	45	male
CD 2	2.25058	-12.9377	Mast 1	IBD	CD_2_AACCTGATCTGAATCG-1	45	male
CD 2	-18.2608	-2.71066	Eosinophils	IBD	CD_2_AATAGAGTCAGTCAGT-1	45	male
CD 2	-0.695487	8.62055	DCs CD1c	IBD	CD_2_ACACAGTTCCTATGGA-1	45	male
CD 2	-9.67158	-2.89759	Neutrophil 3	IBD	CD_2_AGAAGTACAACAGCTT-1	45	male
CD 2	-0.644892	6.8636	IDA macrophage	IBD	CD_2_AGACCCGCATCACAGT-1	45	male
CD 2	-0.357828	8.03173	DCs CD1c	IBD	CD_2_AGGAATAAGGGCTTCC-1	45	male
CD 2	-1.7018	4.94722	M1 ACOD1	IBD	CD_2_AGGATAATCGCCAACG-1	45	male
CD 2	4.04427	7.46466	M2	IBD	CD_2_AGTTCGAGTCGTGGTC-1	45	male
CD 2	4.79752	6.04219	M2.2	IBD	CD_2_ATCGCCTAGGGATGTC-1	45	male
CD 2	2.71836	9.30799	M2	IBD	CD_2_ATTCACTAGCTGGCCT-1	45	male
CD 2	2.19602	-13.7687	Mast 2	IBD	CD_2_ATTTCACGTCGCGTCA-1	45	male
CD 2	-1.7646	4.62341	M1 ACOD1	IBD	CD_2_CAACCTCGTGAGACGT-1	45	male
CD 2	-3.59764	9.65893	DCs CCL22	IBD	CD_2_CAGATACGTTCGGCTG-1	45	male
CD 2	-0.321764	8.50353	DCs CD1c	IBD	CD_2_CATCAAGGTGAATTAG-1	45	male
CD 2	-1.47421	3.68166	Inflammatory monocytes	IBD	CD_2_CCCAACTCAGCGTATT-1	45	male
CD 2	2.75817	9.44653	M2	IBD	CD_2_CCCTCTCCAAGATCCT-1	45	male
CD 2	1.52249	5.71678	IDA macrophage	IBD	CD_2_CGACAGCCACAGCCAC-1	45	male
CD 2	1.68663	-13.7119	Mast 2	IBD	CD_2_CGGAGAAGTAAGTCAA-1	45	male
CD 2	2.20817	6.81996	IDA macrophage	IBD	CD_2_CGTAATGCATATCTGG-1	45	male
CD 2	2.28456	-13.5603	Mast 2	IBD	CD_2_CTCATGCCAGACCGCT-1	45	male
CD 2	1.95067	-12.1591	Mast 1	IBD	CD_2_CTGCATCGTAGGTACG-1	45	male
CD 2	4.20638	6.36457	M2.2	IBD	CD_2_GAACGTTCAGCGTATT-1	45	male
CD 2	1.92527	-13.7083	Mast 2	IBD	CD_2_GAGAGGTCATCAGTCA-1	45	male
CD 2	-18.4794	-2.6295	Eosinophils	IBD	CD_2_GATGACTCAGTGTGGA-1	45	male
CD 2	-1.6708	3.14814	Inflammatory monocytes	IBD	CD_2_GGAAGTGGTGTTCGAT-1	45	male
CD 2	-0.276914	8.26918	DCs CD1c	IBD	CD_2_GTCACTCAGAGCTGCA-1	45	male
CD 2	-0.407795	8.32271	DCs CD1c	IBD	CD_2_GTTCCGTTCACATCAG-1	45	male
CD 2	4.89234	5.66305	M2.2	IBD	CD_2_TACGGGCAGAGCCATG-1	45	male
CD 2	-9.27226	-1.17365	Neutrophil 3	IBD	CD_2_TACGGTATCTCATAGG-1	45	male
CD 2	2.02587	-11.3485	Mast 1	IBD	CD_2_TACGTCCTCTGACGCG-1	45	male
CD 2	-1.34786	4.74031	M1 ACOD1	IBD	CD_2_TATTCCACATGGTACT-1	45	male
CD 2	-18.072	-2.96243	Eosinophils	IBD	CD_2_TCAAGTGCAGAACATA-1	45	male
CD 2	-17.9571	-3.06114	Eosinophils	IBD	CD_2_TCACATTCAGCAGTGA-1	45	male
CD 2	-0.0475449	8.04673	DCs CD1c	IBD	CD_2_TGACTCCGTCGTGCCA-1	45	male
CD 2	-1.36563	4.89007	M1 ACOD1	IBD	CD_2_TGCAGTAGTGGAGGTT-1	45	male
CD 2	6.53959	0.862638	M0 Ribhi	IBD	CD_2_TGGTGATCAGCAATTC-1	45	male
CD 2	5.25433	5.73302	M2.2	IBD	CD_2_TGGTGATCATTGCCGG-1	45	male
UC 1	-0.579679	8.01696	DCs CD1c	IBD	UC_1_AACAAGACACTACGGC-1	48	male
UC 1	-0.74532	8.33981	DCs CD1c	IBD	UC_1_AACCATGAGCTGTTAC-1	48	male
UC 1	6.38973	-12.2527	Mast Ribhi	IBD	UC_1_AAGGTAAAGCCTCTGG-1	48	male
UC 1	-3.40571	9.48241	DCs CCL22	IBD	UC_1_AAGTGAAAGGACAGCT-1	48	male
UC 1	5.19914	-12.6963	Mast Ribhi	IBD	UC_1_AATTCCTTCCTTCTAA-1	48	male
UC 1	1.36767	-12.2965	Mast 1	IBD	UC_1_ACACGCGCAGCGGTCT-1	48	male
UC 1	-10.0624	-5.09892	Inflammatory monocytes	IBD	UC_1_ACATCGATCCATCAGA-1	48	male
UC 1	-1.10097	4.93728	M1 ACOD1	IBD	UC_1_ACGATGTTCCGCACTT-1	48	male
UC 1	1.2446	5.48204	IDA macrophage	IBD	UC_1_ACGTACATCCAGCCTT-1	48	male
UC 1	-9.92207	-5.19221	Inflammatory monocytes	IBD	UC_1_ACGTTCCCAATCCTTT-1	48	male
UC 1	-0.668435	9.26066	DCs CD1c	IBD	UC_1_AGGACTTTCCAAGGGA-1	48	male
UC 1	4.85029	-12.4669	Mast Ribhi	IBD	UC_1_AGGAGGTCAACATACC-1	48	male
UC 1	2.11579	-12.3148	Mast 1	IBD	UC_1_ATAGGCTAGACACACG-1	48	male
UC 1	-0.314614	7.17889	IDA macrophage	IBD	UC_1_ATCACAGCAGTGTATC-1	48	male
UC 1	-1.1904	6.36144	IDA macrophage	IBD	UC_1_ATGGTTGGTCATAAAG-1	48	male
UC 1	-0.586902	6.49155	IDA macrophage	IBD	UC_1_ATTACTCCAACCTAAC-1	48	male
UC 1	-0.66402	6.74614	IDA macrophage	IBD	UC_1_ATTCGTTCAGGTTCCG-1	48	male
UC 1	-0.213313	4.80185	Inflammatory monocytes	IBD	UC_1_CACGGGTTCAACACCA-1	48	male
UC 1	-1.00333	6.27283	IDA macrophage	IBD	UC_1_CACGTTCTCCTGTAGA-1	48	male
UC 1	-0.64002	6.497	IDA macrophage	IBD	UC_1_CATAAGCAGGAACGTC-1	48	male
UC 1	7.02454	2.06496	M0 Ribhi	IBD	UC_1_CATTTCATCGTAACAC-1	48	male
UC 1	2.97674	7.82424	M2.2	IBD	UC_1_CCACCATTCTTTCAGT-1	48	male
UC 1	7.3298	3.1731	M0 Ribhi	IBD	UC_1_CCCATTGGTAGTGGCA-1	48	male
UC 1	1.36531	6.97437	IDA macrophage	IBD	UC_1_CCTCAACTCACTTTGT-1	48	male
UC 1	-0.393264	6.60373	IDA macrophage	IBD	UC_1_CCTCTAGCATAATGAG-1	48	male
UC 1	-10.2905	-5.01016	Inflammatory monocytes	IBD	UC_1_CTCTCAGCAGCTACTA-1	48	male
UC 1	-0.803586	8.16569	DCs CD1c	IBD	UC_1_CTGCATCGTACGATGG-1	48	male
UC 1	4.81358	-12.3639	Mast Ribhi	IBD	UC_1_CTGCATCTCCGCAACG-1	48	male
UC 1	-1.59072	9.64159	DCs CD1c	IBD	UC_1_GAACACTGTAAGTAGT-1	48	male
UC 1	0.0710922	6.88038	IDA macrophage	IBD	UC_1_GACCCAGTCTGTTCAT-1	48	male
UC 1	-0.364445	6.94053	IDA macrophage	IBD	UC_1_GAGAGGTTCTGAGGCC-1	48	male
UC 1	3.82352	6.14108	M2.2	IBD	UC_1_GAGGCCTGTAGAAACT-1	48	male
UC 1	-1.00669	4.0855	M1 ACOD1	IBD	UC_1_GAGTTGTAGCGACCCT-1	48	male
UC 1	2.979	-12.7488	Mast 2	IBD	UC_1_GATAGCTGTTATGGTC-1	48	male
UC 1	4.68136	-11.9406	Mast Ribhi	IBD	UC_1_GATGATCCAAGAAATC-1	48	male
UC 1	5.8295	4.74397	M0	IBD	UC_1_TCACAAGAGTAGGGTC-1	48	male
UC 1	-1.06433	4.76603	M1 ACOD1	IBD	UC_1_TCACTATGTGGTCTGC-1	48	male
UC 1	-0.693253	6.41164	IDA macrophage	IBD	UC_1_TCGGGACGTAGCGTCC-1	48	male
UC 1	-0.495945	7.42822	IDA macrophage	IBD	UC_1_TCGGTCTGTGACTGAG-1	48	male
UC 1	-0.673462	5.26914	M1 ACOD1	IBD	UC_1_TCTACATTCCTCTAAT-1	48	male
UC 1	4.03872	-12.517	Mast Ribhi	IBD	UC_1_TCTCAGCCAGCTCATA-1	48	male
UC 1	-0.845453	3.7054	Inflammatory monocytes	IBD	UC_1_TGAGCGCAGCCGATTT-1	48	male
UC 1	-3.29016	5.87904	M1 CXCL5	IBD	UC_1_TGCGGCAAGGATCACG-1	48	male
UC 1	7.68833	0.841756	M0 Ribhi	IBD	UC_1_TGGGAAGCAGGTGAGT-1	48	male
UC 1	-0.327475	5.98304	IDA macrophage	IBD	UC_1_TGGGATTTCCTGGGTG-1	48	male
UC 1	8.10721	1.68693	M0 Ribhi	IBD	UC_1_TGTGATGTCGACATAC-1	48	male
UC 1	5.21811	-13.093	Mast Ribhi	IBD	UC_1_TTCCTTCTCCGAGTGC-1	48	male
UC 1	-1.63917	9.55897	DCs CD1c	IBD	UC_1_TTCTTCCCAGCCTTCT-1	48	male
UC 1	-10.3538	-5.11116	Inflammatory monocytes	IBD	UC_1_TTTCCTCTCATCACCC-1	48	male
UC 2	3.26157	-12.7299	Mast 2	IBD	UC_2_AAAGGATCATCGGCCA-1	43	male
UC 2	-0.450162	8.37195	DCs CD1c	IBD	UC_2_AAAGGGCGTTGTCTAG-1	43	male
UC 2	-9.82268	-5.35562	Neutrophil 2	IBD	UC_2_AAAGTCCTCGAAATCC-1	43	male
UC 2	-18.2084	-2.77424	Eosinophils	IBD	UC_2_AACCACATCTCTCGAC-1	43	male
UC 2	7.89377	2.21466	Inflammatory monocytes	IBD	UC_2_AACGAAATCCGGCAAC-1	43	male
UC 2	2.11856	-13.5925	Mast 2	IBD	UC_2_AACTTCTTCACCCTGT-1	43	male
UC 2	4.00611	-13.6791	Mast 2	IBD	UC_2_AAGGTAATCGACCTAA-1	43	male
UC 2	-0.12081	6.06838	IDA macrophage	IBD	UC_2_AAGTTCGTCTTTCCAA-1	43	male
UC 2	1.09743	6.28603	IDA macrophage	IBD	UC_2_AATCGTGCACAAGCTT-1	43	male
UC 2	-8.27589	-2.01485	Neutrophil 1	IBD	UC_2_AATGCCATCGCTTTAT-1	43	male
UC 2	1.61233	-13.2392	Mast 2	IBD	UC_2_ACAAGCTTCACAGAGG-1	43	male
UC 2	-8.5521	-2.25557	Neutrophil 1	IBD	UC_2_ACATGCAAGCAGAAAG-1	43	male
UC 2	-0.141167	5.62226	IDA macrophage	IBD	UC_2_ACATTTCAGCGAGTAC-1	43	male
UC 2	-1.74972	5.60584	IDA macrophage	IBD	UC_2_ACGATGTGTCCCTGTT-1	43	male
UC 2	-8.90034	-3.80234	Neutrophil 1	IBD	UC_2_ACTTATCCACAGCGCT-1	43	male
UC 2	-0.374341	5.93384	IDA macrophage	IBD	UC_2_AGAAATGCACCTGCAG-1	43	male
UC 2	-9.75585	-0.626918	Neutrophil 3	IBD	UC_2_AGCTTCCCATATACCG-1	43	male
UC 2	-3.60128	9.65282	DCs CCL22	IBD	UC_2_AGGGTGAGTACTGCGC-1	43	male
UC 2	7.98826	0.410444	DCs CCL22 Ribhi	IBD	UC_2_AGGGTTTAGATGCGAC-1	43	male
UC 2	-9.7504	-2.25525	Neutrophil 3	IBD	UC_2_AGTACTGGTCCCGTGA-1	43	male
UC 2	-3.72839	5.81677	Inflammatory monocytes	IBD	UC_2_AGTAGCTGTAGAGTTA-1	43	male
UC 2	-2.0205	6.04218	M1 CXCL5	IBD	UC_2_ATAGACCTCCGCTGTT-1	43	male
UC 2	-18.3697	-2.40956	Eosinophils	IBD	UC_2_ATCACAGCACTGTCCT-1	43	male
UC 2	-0.293647	6.21057	IDA macrophage	IBD	UC_2_ATCATTCTCGAGTACT-1	43	male
UC 2	0.248745	5.36449	IDA macrophage	IBD	UC_2_ATCCACCTCATTTGTC-1	43	male
UC 2	3.61625	-12.262	Mast 2	IBD	UC_2_ATGACCATCATAGACC-1	43	male
UC 2	6.38115	-12.5176	Mast Ribhi	IBD	UC_2_ATGGAGGCAGACTCTA-1	43	male
UC 2	3.84658	-12.8338	Mast 2	IBD	UC_2_ATTACTCGTTTACTGG-1	43	male
UC 2	-0.260832	4.40241	Inflammatory monocytes	IBD	UC_2_ATTGGGTTCATTCATC-1	43	male
UC 2	-7.99873	-1.3149	Neutrophil 1	IBD	UC_2_CAAGCTATCCTGTACC-1	43	male
UC 2	-1.5756	2.71314	Inflammatory monocytes	IBD	UC_2_CACACAATCTCGCCTA-1	43	male
UC 2	-0.0565313	7.81491	IDA macrophage	IBD	UC_2_CACGAATAGGTAGACC-1	43	male
UC 2	0.31755	5.22141	Inflammatory monocytes	IBD	UC_2_CAGCGTGGTCAAACGG-1	43	male
UC 2	-0.152721	5.89629	IDA macrophage	IBD	UC_2_CAGTTCCCAGAGAGGG-1	43	male
UC 2	3.08624	-13.0294	Mast 2	IBD	UC_2_CATCAAGCAGCATGCC-1	43	male
UC 2	-1.03727	8.77188	DCs CD1c	IBD	UC_2_CATCAAGCAGTTTGGT-1	43	male
UC 2	-8.51215	-1.60097	Neutrophil 1	IBD	UC_2_CATCCCACAGCTTCCT-1	43	male
UC 2	0.0077693	7.3618	IDA macrophage	IBD	UC_2_CATCGGGAGCACTAGG-1	43	male
UC 2	0.0615761	5.04717	Inflammatory monocytes	IBD	UC_2_CATGCGGGTTGGTAGG-1	43	male
UC 2	-0.12939	4.99795	Inflammatory monocytes	IBD	UC_2_CCCTAACAGGGAGAAT-1	43	male
UC 2	2.55829	6.80188	IDA macrophage	IBD	UC_2_CCCTGATCATATGCGT-1	43	male
UC 2	1.32727	-13.111	Mast 1	IBD	UC_2_CCGCAAGTCAACGAGG-1	43	male
UC 2	3.65688	-13.552	Mast 2	IBD	UC_2_CGCGTGAGTTTCGATG-1	43	male
UC 2	6.89295	4.75992	M0	IBD	UC_2_CGGCAGTAGCAATAAC-1	43	male
UC 2	1.34478	6.76708	IDA macrophage	IBD	UC_2_CGTCAAAAGGTTGGTG-1	43	male
UC 2	3.8119	-13.1889	Mast 2	IBD	UC_2_CGTCCATAGACTGGGT-1	43	male
UC 2	0.320762	5.59794	IDA macrophage	IBD	UC_2_CGTTCTGTCTGAACGT-1	43	male
UC 2	-8.29108	-2.99654	Neutrophil 1	IBD	UC_2_CGTTGGGCAAAGCAAT-1	43	male
UC 2	-18.4198	-2.48496	Eosinophils	IBD	UC_2_CTAGACAAGGAACGTC-1	43	male
UC 2	0.723983	5.43579	IDA macrophage	IBD	UC_2_CTAGACAGTGCATTAC-1	43	male
UC 2	-0.85183	6.77857	IDA macrophage	IBD	UC_2_CTATCCGGTGTGTGTT-1	43	male
UC 2	2.47462	6.85661	IDA macrophage	IBD	UC_2_CTCAGGGTCGGAACTT-1	43	male
UC 2	-2.03332	4.71941	M1 ACOD1	IBD	UC_2_CTCCAACTCATCCCGT-1	43	male
UC 2	1.61594	-12.5805	Mast 1	IBD	UC_2_CTGAATGCAAAGGGTC-1	43	male
UC 2	-1.25966	8.52292	DCs CD1c	IBD	UC_2_CTTCCTTCACCCTAAA-1	43	male
UC 2	-8.41414	-1.58188	Neutrophil 1	IBD	UC_2_CTTCGGTGTGGTACAG-1	43	male
UC 2	0.103359	5.54282	IDA macrophage	IBD	UC_2_CTTCGGTTCACTACTT-1	43	male
UC 2	-0.239675	7.44501	DCs CD1c	IBD	UC_2_CTTTCAACAGGTGTTT-1	43	male
UC 2	-2.19918	5.80075	M1 ACOD1	IBD	UC_2_GAACGTTGTGCAGATG-1	43	male
UC 2	-0.228788	7.86495	DCs CD1c	IBD	UC_2_GACCCAGCAGGAATAT-1	43	male
UC 2	4.09612	-13.3235	Mast 2	IBD	UC_2_GAGGCAACAGGTACGA-1	43	male
UC 2	0.402712	6.63792	IDA macrophage	IBD	UC_2_GAGGCCTAGTCACTAC-1	43	male
UC 2	-3.43528	9.50629	DCs CCL22	IBD	UC_2_GAGTGTTGTTTAGAGA-1	43	male
UC 2	0.088175	6.13106	IDA macrophage	IBD	UC_2_GATCACAAGACGTCCC-1	43	male
UC 2	0.628852	6.16338	IDA macrophage	IBD	UC_2_GATCACAGTCTACGAT-1	43	male
UC 2	-9.74978	-1.77759	Neutrophil 3	IBD	UC_2_GATCATGAGACCATTC-1	43	male
UC 2	-0.745293	8.40698	DCs CD1c	IBD	UC_2_GATTCTTAGTAGGTTA-1	43	male
UC 2	2.07705	6.89838	IDA macrophage	IBD	UC_2_GCCCAGAAGTGCAAAT-1	43	male
UC 2	-0.688929	8.4854	DCs CD1c	IBD	UC_2_GCTGCAGAGAAGTCAT-1	43	male
UC 2	3.06492	-13.6383	Mast 2	IBD	UC_2_GGAGAACAGAACGCGT-1	43	male
UC 2	-8.4262	-1.57321	Neutrophil 1	IBD	UC_2_GGAGATGGTATGGAAT-1	43	male
UC 2	2.24102	6.89805	IDA macrophage	IBD	UC_2_GGAGGATGTACCAATC-1	43	male
UC 2	-3.64495	9.70507	DCs CCL22	IBD	UC_2_GGTAACTTCGGAGCAA-1	43	male
UC 2	2.85797	-12.9017	Mast 2	IBD	UC_2_GGTGTTAAGTGATTCC-1	43	male
UC 2	2.68598	-12.0987	Mast 1	IBD	UC_2_GGTGTTAGTAGGTTTC-1	43	male
UC 2	0.837126	-12.7001	Mast 1	IBD	UC_2_GTAATCGCACCCTTAC-1	43	male
UC 2	-0.902924	3.85059	M1 ACOD1	IBD	UC_2_GTACAACCAGCTTCCT-1	43	male
UC 2	-0.106727	5.58391	IDA macrophage	IBD	UC_2_GTAGAAAAGTAAGGGA-1	43	male
UC 2	3.71961	6.49349	M2.2	IBD	UC_2_GTCAAGTCAAGTCCAT-1	43	male
UC 2	-0.176628	3.37065	Inflammatory monocytes	IBD	UC_2_GTCATGACAATTCGTG-1	43	male
UC 2	2.90217	-12.7404	Mast 2	IBD	UC_2_GTCGAATCACCGTGAC-1	43	male
UC 2	-1.01953	8.21308	DCs CD1c	IBD	UC_2_GTGGCGTCATAATCCG-1	43	male
UC 2	1.76843	-13.3088	Mast 1	IBD	UC_2_GTGGGAAGTTTACGAC-1	43	male
UC 2	-0.126336	7.6185	IDA macrophage	IBD	UC_2_GTGGGAATCTCGGTCT-1	43	male
UC 2	-0.795173	6.3187	IDA macrophage	IBD	UC_2_GTGGTTAGTATGAAGT-1	43	male
UC 2	7.82765	1.38235	M0 Ribhi	IBD	UC_2_GTTGTCCAGACAGTCG-1	43	male
UC 2	-0.629963	8.28449	DCs CD1c	IBD	UC_2_TAACACGGTCACTCTC-1	43	male
UC 2	-0.400095	9.0439	M0 Ribhi	IBD	UC_2_TAACCAGGTCTGCCTT-1	43	male
UC 2	-0.664992	8.10631	DCs CD1c	IBD	UC_2_TACCCACCAATTAGGA-1	43	male
UC 2	0.442381	6.49687	IDA macrophage	IBD	UC_2_TACCGGGGTAATGCTC-1	43	male
UC 2	3.61651	6.43997	M2.2	IBD	UC_2_TACGGGCCAACCGCCA-1	43	male
UC 2	-7.76247	-1.24661	Neutrophil 3	IBD	UC_2_TACTGCCGTGACTAAA-1	43	male
UC 2	8.32515	-0.208659	DCs CCL22 Ribhi	IBD	UC_2_TAGATCGCACGTGAGA-1	43	male
UC 2	-0.354993	5.45403	IDA macrophage	IBD	UC_2_TAGGGTTCATAGACTC-1	43	male
UC 2	0.293416	6.5356	IDA macrophage	IBD	UC_2_TCAAGCACAACGCATT-1	43	male
UC 2	0.5405	5.4419	Inflammatory monocytes	IBD	UC_2_TCAAGTGCACCAATTG-1	43	male
UC 2	3.26639	6.47678	M2.2	IBD	UC_2_TCAGGGCCAAGGGTCA-1	43	male
UC 2	-0.603019	3.72535	Inflammatory monocytes	IBD	UC_2_TCATGGACACATATGC-1	43	male
UC 2	-3.58206	9.64449	DCs CCL22	IBD	UC_2_TCATTACAGGGACCAT-1	43	male
UC 2	-0.926174	3.91706	Inflammatory monocytes	IBD	UC_2_TCCAGAACATTGTACG-1	43	male
UC 2	-7.67924	-2.01318	Neutrophil 1	IBD	UC_2_TCCATCGTCGCATTAG-1	43	male
UC 2	5.8401	4.70445	M0	IBD	UC_2_TCCTCGACACAGAGAC-1	43	male
UC 2	8.28604	-0.188291	DCs CCL22 Ribhi	IBD	UC_2_TCCTCTTTCGGTGTAT-1	43	male
UC 2	-0.76689	8.66613	DCs CD1c	IBD	UC_2_TCGCTTGTCACAAGGG-1	43	male
UC 2	0.830054	6.67543	IDA macrophage	IBD	UC_2_TCGTAGATCATATGGC-1	43	male
UC 2	2.93188	6.91487	M2.2	IBD	UC_2_TCTACATAGACAACAT-1	43	male
UC 2	-8.31971	-1.63601	Neutrophil 1	IBD	UC_2_TCTACATGTCCAGCAC-1	43	male
UC 2	-3.65046	9.71153	DCs CCL22	IBD	UC_2_TCTATCAGTCGATGCC-1	43	male
UC 2	-0.0427947	6.1091	IDA macrophage	IBD	UC_2_TCTCCGAGTCGTCATA-1	43	male
UC 2	-0.174593	5.60682	IDA macrophage	IBD	UC_2_TCTCCGATCCCAAGTA-1	43	male
UC 2	-8.54984	-2.466	Neutrophil 1	IBD	UC_2_TCTGGCTAGTACGTCT-1	43	male
UC 2	7.73028	2.18519	Inflammatory monocytes	IBD	UC_2_TGACGCGAGAGATCGC-1	43	male
UC 2	7.81948	2.52099	Inflammatory monocytes	IBD	UC_2_TGAGACTTCTATTTCG-1	43	male
UC 2	-0.40593	7.85279	DCs CD1c	IBD	UC_2_TGAGCGCCATGGTACT-1	43	male
UC 2	-3.55006	9.61311	DCs CCL22	IBD	UC_2_TGAGCGCTCACGGGCT-1	43	male
UC 2	0.961642	6.65938	IDA macrophage	IBD	UC_2_TGATTTCGTGGTTTGT-1	43	male
UC 2	-0.26899	8.02118	IDA macrophage	IBD	UC_2_TGCGGGTTCTGCGATA-1	43	male
UC 2	6.25955	4.16137	M0	IBD	UC_2_TGGAACTAGGAGATAG-1	43	male
UC 2	2.35733	-11.8241	Mast 1	IBD	UC_2_TGGAACTTCTACACTT-1	43	male
UC 2	-8.50981	-1.8646	Neutrophil 1	IBD	UC_2_TGGATCAAGGAAGTGA-1	43	male
UC 2	-3.5147	9.56069	DCs CCL22	IBD	UC_2_TGGGAAGAGAAATTCG-1	43	male
UC 2	-1.24583	8.39335	DCs CD1c	IBD	UC_2_TGGTACAGTTGCCGAC-1	43	male
UC 2	-18.3128	-2.64857	Eosinophils	IBD	UC_2_TGTTCATCAGAGTGAC-1	43	male
UC 2	-0.61899	4.87425	Inflammatory monocytes	IBD	UC_2_TTACAGGGTACGACTT-1	43	male
UC 2	-1.36258	2.90453	Inflammatory monocytes	IBD	UC_2_TTACCATGTCGCGGTT-1	43	male
UC 2	-0.991699	3.3305	Inflammatory monocytes	IBD	UC_2_TTACGCCAGGTAAACT-1	43	male
UC 2	0.935808	-12.6425	Mast 1	IBD	UC_2_TTCACCGTCGCCTAGG-1	43	male
UC 2	-1.46699	7.69066	DCs CD1c	IBD	UC_2_TTCATGTTCTCACCCA-1	43	male
UC 2	-0.182767	3.92407	Inflammatory monocytes	IBD	UC_2_TTCATTGAGCAATAAC-1	43	male
UC 2	4.21791	6.31714	M2.2	IBD	UC_2_TTCATTGAGCTCGCAC-1	43	male
UC 2	-0.0638529	6.37185	IDA macrophage	IBD	UC_2_TTCATTGGTATCGCGC-1	43	male
UC 2	1.62002	-13.024	Mast 1	IBD	UC_2_TTCTAGTCATATCTCT-1	43	male
UC 2	-9.62844	-5.10416	Neutrophil 2	IBD	UC_2_TTGACCCCATTATGCG-1	43	male
UC 2	3.63738	-13.7599	Mast 2	IBD	UC_2_TTGAGTGCAATTTCTC-1	43	male
UC 2	-8.70628	-1.86171	Neutrophil 1	IBD	UC_2_TTGGGTAAGCGTGCTC-1	43	male
UC 2	-18.42	-2.55098	Eosinophils	IBD	UC_2_TTGGTTTGTAGGGTAC-1	43	male
UC 2	-0.483989	3.28537	Inflammatory monocytes	IBD	UC_2_TTTCATGCACAAGCAG-1	43	male
UC 2	6.40162	2.55036	Inflammatory monocytes	IBD	UC_2_TTTGTTGTCATTGCCC-1	43	male
HC 2	2.33512	-11.5384	Mast 1	HC	HC_2_AAACCCACAGGAGACT-1	63	male
HC 2	3.39854	-11.7501	Mast 1	HC	HC_2_AACACACCAGCATGCC-1	63	male
HC 2	1.76467	-11.541	Mast 1	HC	HC_2_AAGTTCGTCAACTGGT-1	63	male
HC 2	6.6204	0.814246	M0 Ribhi	HC	HC_2_AATCGACGTAGAGGAA-1	63	male
HC 2	1.81401	-11.9586	Mast 1	HC	HC_2_ACAGCCGAGCCTCAAT-1	63	male
HC 2	-18.1576	-2.65028	Eosinophils	HC	HC_2_ACGTTCCTCAGGGTAG-1	63	male
HC 2	1.51603	-11.8164	Mast 1	HC	HC_2_ACTATGGGTCCAAAGG-1	63	male
HC 2	1.54751	-12.5325	Mast 1	HC	HC_2_ACTCTCGAGCTCGTGC-1	63	male
HC 2	2.9924	-12.2118	Mast 1	HC	HC_2_AGCCAATAGAGCCTGA-1	63	male
HC 2	1.08993	7.64026	IDA macrophage	HC	HC_2_AGCGATTGTTCAAGGG-1	63	male
HC 2	1.31502	-11.6535	Mast 1	HC	HC_2_AGCGCTGTCATTTCCA-1	63	male
HC 2	4.99004	-12.4839	Mast Ribhi	HC	HC_2_AGCGTATCAGCAGTAG-1	63	male
HC 2	3.30687	-11.5148	Mast 1	HC	HC_2_AGGTCATCAACATCGT-1	63	male
HC 2	1.75894	-12.3936	Mast 1	HC	HC_2_AGGTCTAGTGGTATGG-1	63	male
HC 2	4.03581	-12.4169	Mast 2	HC	HC_2_AGTAGCTTCGGACAAG-1	63	male
HC 2	1.63441	-12.394	Mast 1	HC	HC_2_AGTCAACCATGCACTA-1	63	male
HC 2	2.88976	-12.319	Mast 1	HC	HC_2_AGTGATCTCTAGGCAT-1	63	male
HC 2	2.19156	-11.5716	Mast 1	HC	HC_2_AGTGTTGGTATCGAGG-1	63	male
HC 2	1.71544	-12.1701	Mast 1	HC	HC_2_AGTTCCCTCAAATGAG-1	63	male
HC 2	4.68497	-12.5177	Mast Ribhi	HC	HC_2_ATACCGAGTCCGAAGA-1	63	male
HC 2	3.19331	6.56766	M2.2	HC	HC_2_ATCAGGTGTCCGGTCA-1	63	male
HC 2	1.61504	-12.5714	Mast 1	HC	HC_2_ATCGCCTCATTCTCTA-1	63	male
HC 2	1.64064	-12.7328	Mast 1	HC	HC_2_ATCGGCGCACACTGGC-1	63	male
HC 2	1.49368	-12.4965	Mast 1	HC	HC_2_ATGCCTCGTCCGCAGT-1	63	male
HC 2	1.35512	-12.7568	Mast 1	HC	HC_2_ATGTCCCGTTATTCCT-1	63	male
HC 2	-17.9557	-2.97052	Eosinophils	HC	HC_2_CACGTTCAGACCAGAC-1	63	male
HC 2	5.00846	-12.7614	Mast Ribhi	HC	HC_2_CAGATACTCTAAGAAG-1	63	male
HC 2	1.73751	6.0259	IDA macrophage	HC	HC_2_CAGCGTGCAACGTAAA-1	63	male
HC 2	-18.0245	-2.91676	Eosinophils	HC	HC_2_CAGGCCAGTTAGGACG-1	63	male
HC 2	2.43818	-11.5605	Mast 1	HC	HC_2_CAGTTCCTCACAGTGT-1	63	male
HC 2	3.53548	-13.4909	Mast 2	HC	HC_2_CATACAGCAGTTAAAG-1	63	male
HC 2	1.36251	6.50683	IDA macrophage	HC	HC_2_CATCAAGTCGTTAGTG-1	63	male
HC 2	2.67719	-12.175	Mast 1	HC	HC_2_CATCCACGTTAAGAAC-1	63	male
HC 2	2.57131	-11.2224	Mast 1	HC	HC_2_CATCCCAGTACGAGTG-1	63	male
HC 2	0.882888	-12.2704	Mast 1	HC	HC_2_CATCCGTAGAATTCAG-1	63	male
HC 2	2.60874	-11.1167	Mast 1	HC	HC_2_CATCGCTGTCACGCTG-1	63	male
HC 2	-1.05617	8.17795	DCs CD1c	HC	HC_2_CATGAGTCACGCTGAC-1	63	male
HC 2	1.80523	-12.1988	Mast 1	HC	HC_2_CATGAGTTCTGGTTGA-1	63	male
HC 2	4.80641	5.61578	M2.2	HC	HC_2_CATGCCTCAGCTACAT-1	63	male
HC 2	1.409	-12.3059	Mast 1	HC	HC_2_CATTCTATCCGATAGT-1	63	male
HC 2	-18.2334	-2.68088	Eosinophils	HC	HC_2_CCCTCAATCGCAAGAG-1	63	male
HC 2	1.28851	-12.0167	Mast 1	HC	HC_2_CCCTCTCCATGACTAC-1	63	male
HC 2	2.03825	-11.6356	Mast 1	HC	HC_2_CCCTGATAGTTGGGAC-1	63	male
HC 2	1.69013	7.67567	IDA macrophage	HC	HC_2_CCGGTGAGTGGGTCAA-1	63	male
HC 2	1.14107	-12.125	Mast 1	HC	HC_2_CCGTAGGGTCGACTTA-1	63	male
HC 2	1.38115	-11.8862	Mast 1	HC	HC_2_CCGTGAGAGCTCGTGC-1	63	male
HC 2	1.05596	-11.8152	Mast 1	HC	HC_2_CCTCACATCTGGAAGG-1	63	male
HC 2	1.12575	-12.2074	Mast 1	HC	HC_2_CGATGCGTCAGGACAG-1	63	male
HC 2	1.24953	-12.4385	Mast 1	HC	HC_2_CGCGTGAGTATCGGTT-1	63	male
HC 2	1.01753	-12.3877	Mast 1	HC	HC_2_CGTGAATTCTAACGGT-1	63	male
HC 2	1.17492	-11.8083	Mast 1	HC	HC_2_CTAGACATCATTTGGG-1	63	male
HC 2	1.49798	-11.8316	Mast 1	HC	HC_2_CTCCCAACACATCCCT-1	63	male
HC 2	3.52671	-12.6389	Mast 2	HC	HC_2_GAAGTAACACTGTGAT-1	63	male
HC 2	1.54586	-12.2813	Mast 1	HC	HC_2_GAATCACTCCCGAGTG-1	63	male
HC 2	1.14812	-11.7312	Mast 1	HC	HC_2_GACAGCCAGCGTTAGG-1	63	male
HC 2	2.21626	6.4552	DCs CD1c	HC	HC_2_GACATCAAGGGTATAT-1	63	male
HC 2	2.39551	-12.3256	Mast 1	HC	HC_2_GACATCACAGTGTGCC-1	63	male
HC 2	1.16202	-12.1035	Mast 1	HC	HC_2_GACTTCCCACCGGTCA-1	63	male
HC 2	1.99356	-12.0671	Mast 1	HC	HC_2_GAGTTTGCACTGAATC-1	63	male
HC 2	2.66262	-12.236	Mast 1	HC	HC_2_GCCCAGACACTCAAGT-1	63	male
HC 2	1.12966	-11.9967	Mast 1	HC	HC_2_GCCGATGGTATTCCTT-1	63	male
HC 2	1.31737	-12.1949	Mast 1	HC	HC_2_GCCTGTTGTTCAACGT-1	63	male
HC 2	6.80403	3.69708	M0	HC	HC_2_GCTGGGTCACGGGTAA-1	63	male
HC 2	2.27687	-12.0198	Mast 1	HC	HC_2_GCTGGGTCAGCGACCT-1	63	male
HC 2	2.45325	-11.8703	Mast 1	HC	HC_2_GGTCTGGAGTACTGTC-1	63	male
HC 2	2.50649	-12.1664	Mast 1	HC	HC_2_GGTGATTGTGTTCATG-1	63	male
HC 2	1.14536	-12.272	Mast 1	HC	HC_2_GGTTGTACAGGTGTGA-1	63	male
HC 2	1.39813	-12.3078	Mast 1	HC	HC_2_GTAAGTCCAAGTATCC-1	63	male
HC 2	-0.657742	9.32955	DCs CD1c	HC	HC_2_GTAGGAGTCGCTCATC-1	63	male
HC 2	2.27277	-12.6473	Mast 1	HC	HC_2_GTAGTACGTTTCGGCG-1	63	male
HC 2	1.76188	-11.4901	Mast 1	HC	HC_2_GTCAAACTCTTCGACC-1	63	male
HC 2	1.59657	-11.6226	Mast 1	HC	HC_2_GTCGTTCCACAACATC-1	63	male
HC 2	2.18459	-11.6236	Mast 1	HC	HC_2_GTCGTTCTCATTGCTT-1	63	male
HC 2	3.63543	6.61524	M2.2	HC	HC_2_GTGGAAGCAAGTTTGC-1	63	male
HC 2	1.43323	-11.543	Mast 1	HC	HC_2_GTGTGATGTCAACCAT-1	63	male
HC 2	2.73834	-11.1932	Mast 1	HC	HC_2_GTTACAGGTTAAGGGC-1	63	male
HC 2	1.47258	-11.8636	Mast 1	HC	HC_2_GTTGCTCAGCTCGCAC-1	63	male
HC 2	0.857451	5.39107	IDA macrophage	HC	HC_2_GTTGTGACACGTCGGT-1	63	male
HC 2	1.75159	-11.6777	Mast 1	HC	HC_2_GTTTGGACAAGAGCTG-1	63	male
HC 2	3.04813	-12.5751	Mast 2	HC	HC_2_TAATCTCCAACAGCTT-1	63	male
HC 2	3.27275	-12.6921	Mast 2	HC	HC_2_TACTGCCGTAGGAAAG-1	63	male
HC 2	1.77952	-11.3274	Mast 1	HC	HC_2_TAGACCACATGGCTAT-1	63	male
HC 2	0.554207	-12.4814	Mast 1	HC	HC_2_TAGAGTCCACCTGAAT-1	63	male
HC 2	2.08926	6.44696	DCs CD1c	HC	HC_2_TAGCACAAGGACAGCT-1	63	male
HC 2	2.4407	-11.3201	Mast 1	HC	HC_2_TAGCACACAGGCATGA-1	63	male
HC 2	1.70266	-11.8452	Mast 1	HC	HC_2_TATACCTTCTTCGGAA-1	63	male
HC 2	1.2578	-11.9259	Mast 1	HC	HC_2_TATTTCGTCTATACGG-1	63	male
HC 2	1.39717	-11.9909	Mast 1	HC	HC_2_TCACGGGCAGGCTATT-1	63	male
HC 2	2.46274	6.47445	M2.2	HC	HC_2_TCACTATCAAAGGAGA-1	63	male
HC 2	2.1532	6.55588	DCs CD1c	HC	HC_2_TCATACTCAGAACTCT-1	63	male
HC 2	-18.3239	-2.75634	Eosinophils	HC	HC_2_TCCACCAGTTCGGGTC-1	63	male
HC 2	1.51664	-11.6712	Mast 1	HC	HC_2_TCCCACAGTAGGAAAG-1	63	male
HC 2	1.46359	-12.2054	Mast 1	HC	HC_2_TCCCATGGTATACCCA-1	63	male
HC 2	2.1609	6.48187	DCs CD1c	HC	HC_2_TCCTCCCTCGTGTCAA-1	63	male
HC 2	1.62064	-11.8798	Mast 1	HC	HC_2_TCGTCCAAGAGTTCGG-1	63	male
HC 2	1.64616	-12.2181	Mast 1	HC	HC_2_TCTTTGAAGGTTAAAC-1	63	male
HC 2	1.43218	-11.7451	Mast 1	HC	HC_2_TGAGCGCGTGTCTTGA-1	63	male
HC 2	1.16907	-12.501	Mast 1	HC	HC_2_TGAGGAGGTACGATTC-1	63	male
HC 2	1.34927	-11.7892	Mast 1	HC	HC_2_TGAGTCATCAGCTGTA-1	63	male
HC 2	1.18829	-11.8123	Mast 1	HC	HC_2_TGATCAGTCTAAGCCA-1	63	male
HC 2	0.871647	-12.2113	Mast 1	HC	HC_2_TGCGGGTAGCGTCTGC-1	63	male
HC 2	2.04563	-11.7135	Mast 1	HC	HC_2_TGCTGAACAGGTCCCA-1	63	male
HC 2	0.993958	-12.9162	Mast 1	HC	HC_2_TGGCGTGGTACGCGTC-1	63	male
HC 2	1.26452	-12.564	Mast 1	HC	HC_2_TGGGAGACATCATTTC-1	63	male
HC 2	2.37183	-11.3708	Mast 1	HC	HC_2_TGTGAGTAGCAGCCCT-1	63	male
HC 2	2.10177	-12.2665	Mast 1	HC	HC_2_TTACAGGCAAATGCGG-1	63	male
HC 2	1.82617	-11.8265	Mast 1	HC	HC_2_TTACCGCCACACAGCC-1	63	male
HC 2	3.51979	-12.0274	Mast 2	HC	HC_2_TTCTCTCGTTAGGAGC-1	63	male
HC 2	2.03813	-11.8256	Mast 1	HC	HC_2_TTGAACGTCACTTCTA-1	63	male
HC 2	1.93051	-11.924	Mast 1	HC	HC_2_TTGCTGCGTTAAGAAC-1	63	male
HC 2	0.965058	-12.6953	Mast 1	HC	HC_2_TTTCAGTGTCCTTTGC-1	63	male
HC 2	2.37437	-11.5658	Mast 1	HC	HC_2_TTTGTTGTCTTCGATT-1	63	male
CD 3	2.5443	7.19503	IDA macrophage	IBD	CD_3_AAAGGATAGATTGAGT-1	23	female
CD 3	5.76065	3.95888	M0	IBD	CD_3_AAAGGATCAATCTAGC-1	23	female
CD 3	4.39966	3.51221	Cycling myeloid	IBD	CD_3_AACAAAGAGATGCAGC-1	23	female
CD 3	-1.61434	3.58579	M1 ACOD1	IBD	CD_3_AACAAAGAGCCTCCAG-1	23	female
CD 3	1.18997	5.67753	Inflammatory monocytes	IBD	CD_3_AACAAGACATGGTACT-1	23	female
CD 3	7.02324	4.08546	M0	IBD	CD_3_AACAAGAGTAGGACCA-1	23	female
CD 3	7.40957	2.12869	M0 Ribhi	IBD	CD_3_AACAAGATCCTCTCTT-1	23	female
CD 3	-8.49001	-0.736728	Neutrophil 3	IBD	CD_3_AACAGGGTCAGTCATG-1	23	female
CD 3	6.93746	3.08593	M0 Ribhi	IBD	CD_3_AACCATGCAATCGCGC-1	23	female
CD 3	-2.07382	5.50117	M1 ACOD1	IBD	CD_3_AACCTTTTCTCTCAAT-1	23	female
CD 3	6.18107	4.6393	M0	IBD	CD_3_AACGGGACACTGGAAG-1	23	female
CD 3	-2.39696	5.53433	M1 ACOD1	IBD	CD_3_AAGCCATGTGGCTGCT-1	23	female
CD 3	-0.13707	6.76313	IDA macrophage	IBD	CD_3_AATAGAGGTTTCGTTT-1	23	female
CD 3	-0.530576	8.43274	DCs CD1c	IBD	CD_3_AATCACGCATCGTGCG-1	23	female
CD 3	-2.60032	4.86673	M1 ACOD1	IBD	CD_3_AATCGACAGAATCGTA-1	23	female
CD 3	-1.24799	4.39192	M1 ACOD1	IBD	CD_3_AATCGTGGTGACTGAG-1	23	female
CD 3	4.59475	3.49756	Cycling myeloid	IBD	CD_3_AATGAAGGTCATACCA-1	23	female
CD 3	6.67369	0.949245	M0 Ribhi	IBD	CD_3_AATGAAGGTCCAAAGG-1	23	female
CD 3	7.67825	2.103	M0 Ribhi	IBD	CD_3_AATGGAAGTTTGGAGG-1	23	female
CD 3	-8.73029	-0.846756	Neutrophil 3	IBD	CD_3_AATTCCTCATTGAGCT-1	23	female
CD 3	6.72899	1.09938	M0 Ribhi	IBD	CD_3_ACAACCAGTTATCTTC-1	23	female
CD 3	1.65125	6.897	IDA macrophage	IBD	CD_3_ACAAGCTTCGGTAGAG-1	23	female
CD 3	6.55366	3.86247	M0	IBD	CD_3_ACACCAATCTGTGCAA-1	23	female
CD 3	8.39764	-0.259904	DCs CCL22 Ribhi	IBD	CD_3_ACAGAAACACATTACG-1	23	female
CD 3	-9.56541	-2.09254	Neutrophil 3	IBD	CD_3_ACAGAAATCTACACTT-1	23	female
CD 3	3.42093	7.0754	M2	IBD	CD_3_ACATCCCCATACAGCT-1	23	female
CD 3	6.93627	3.84502	M0	IBD	CD_3_ACCAACAAGATGAAGG-1	23	female
CD 3	-0.612424	9.31268	DCs CD1c	IBD	CD_3_ACCATTTAGTTGCTGT-1	23	female
CD 3	0.054888	7.13889	IDA macrophage	IBD	CD_3_ACCATTTGTCATCGGC-1	23	female
CD 3	6.34385	4.46488	M0	IBD	CD_3_ACCGTTCGTTTAGAGA-1	23	female
CD 3	0.889646	-13.1025	Mast 1	IBD	CD_3_ACCTGAAAGTCCTGTA-1	23	female
CD 3	-1.49563	4.44606	Inflammatory monocytes	IBD	CD_3_ACCTGAATCTGTACAG-1	23	female
CD 3	6.65333	1.28442	M0 Ribhi	IBD	CD_3_ACGATCACAACCTAAC-1	23	female
CD 3	1.4851	-12.6997	Mast 1	IBD	CD_3_ACGATGTGTTATTCTC-1	23	female
CD 3	0.0480611	7.15825	IDA macrophage	IBD	CD_3_ACGGAAGAGAAGTGTT-1	23	female
CD 3	-2.42325	5.14212	M1 ACOD1	IBD	CD_3_ACGGTCGAGGGCGAAG-1	23	female
CD 3	7.67383	2.58968	M0 Ribhi	IBD	CD_3_ACGTACACAGGACATG-1	23	female
CD 3	6.33434	4.57501	M0	IBD	CD_3_ACTACGAAGAATCGTA-1	23	female
CD 3	6.9438	4.48178	M0	IBD	CD_3_ACTACGAGTACGACTT-1	23	female
CD 3	6.66907	4.18732	M0	IBD	CD_3_ACTATCTCAATGAACA-1	23	female
CD 3	5.5597	5.44496	M2.2	IBD	CD_3_ACTATCTTCGGACTGC-1	23	female
CD 3	-3.33715	9.44271	DCs CCL22	IBD	CD_3_ACTATTCAGAGGTGCT-1	23	female
CD 3	7.04062	3.50182	M0	IBD	CD_3_ACTGTGAAGAATCTAG-1	23	female
CD 3	7.32761	3.19357	M0 Ribhi	IBD	CD_3_ACTGTGACAGCATTGT-1	23	female
CD 3	2.25641	-12.4178	Mast 1	IBD	CD_3_ACTTAGGCATCCTGTC-1	23	female
CD 3	-9.14533	-1.12078	Neutrophil 3	IBD	CD_3_ACTTATCGTCGCATCG-1	23	female
CD 3	-8.8398	-0.762009	Neutrophil 3	IBD	CD_3_ACTTATCTCCCAGGCA-1	23	female
CD 3	-9.626	-0.696708	Neutrophil 3	IBD	CD_3_ACTTCGCCAGTTTCAG-1	23	female
CD 3	0.570784	6.08577	IDA macrophage	IBD	CD_3_ACTTTGTTCATAGGCT-1	23	female
CD 3	-9.70763	-0.541752	Neutrophil 3	IBD	CD_3_AGAAATGGTGAGCAGT-1	23	female
CD 3	7.09922	3.17826	M0 Ribhi	IBD	CD_3_AGAACAAAGCTGTGCC-1	23	female
CD 3	-9.60695	-5.20518	Neutrophil 2	IBD	CD_3_AGAACCTAGGCTTAGG-1	23	female
CD 3	3.2682	7.62782	M2	IBD	CD_3_AGAAGTAAGGTTACCT-1	23	female
CD 3	0.417061	7.05689	IDA macrophage	IBD	CD_3_AGACACTCAAGACAAT-1	23	female
CD 3	7.8843	2.3885	M0 Ribhi	IBD	CD_3_AGACCCGCAACGGGTA-1	23	female
CD 3	-2.5522	5.58788	M1 ACOD1	IBD	CD_3_AGACTCATCCGCCTAT-1	23	female
CD 3	7.53455	3.2763	M0	IBD	CD_3_AGAGCCCGTACTCCGG-1	23	female
CD 3	7.15166	0.795406	M0 Ribhi	IBD	CD_3_AGATCCAAGGTAGGCT-1	23	female
CD 3	-9.43661	-2.2378	Neutrophil 3	IBD	CD_3_AGATCCAGTGGCTCTG-1	23	female
CD 3	7.14311	5.33652	M0	IBD	CD_3_AGATCGTGTCACTCAA-1	23	female
CD 3	5.86271	3.78226	M0	IBD	CD_3_AGATGCTAGTCGGGAT-1	23	female
CD 3	3.26492	6.70729	M2.2	IBD	CD_3_AGATGCTCAGACAAGC-1	23	female
CD 3	5.37411	4.59913	M0	IBD	CD_3_AGCGTATTCTGCTTTA-1	23	female
CD 3	-0.895354	5.04832	Inflammatory monocytes	IBD	CD_3_AGCGTCGCAGGACAGT-1	23	female
CD 3	5.84491	6.03984	M2.2	IBD	CD_3_AGCTCAATCTGAACGT-1	23	female
CD 3	8.36744	0.0112878	DCs CCL22 Ribhi	IBD	CD_3_AGGAAATGTCCTACAA-1	23	female
CD 3	-0.731926	6.33753	IDA macrophage	IBD	CD_3_AGGACGAGTCAACACT-1	23	female
CD 3	-8.85691	-1.23547	Neutrophil 3	IBD	CD_3_AGGACTTTCTAGTACG-1	23	female
CD 3	-9.13021	-1.19162	Neutrophil 3	IBD	CD_3_AGGCCACTCACTGAAC-1	23	female
CD 3	-1.8229	5.35395	M1 ACOD1	IBD	CD_3_AGGGCTCCAGCACAGA-1	23	female
CD 3	-3.4321	9.49693	DCs CCL22	IBD	CD_3_AGGGTCCTCACCTTAT-1	23	female
CD 3	-2.12311	5.32481	M1 ACOD1	IBD	CD_3_AGGGTTTAGGTAAGTT-1	23	female
CD 3	7.4612	1.64427	M0 Ribhi	IBD	CD_3_AGGGTTTAGTTTCAGC-1	23	female
CD 3	1.08097	7.17877	IDA macrophage	IBD	CD_3_AGGGTTTGTCAAGCGA-1	23	female
CD 3	-9.64626	-1.06708	Neutrophil 3	IBD	CD_3_AGGTAGGAGGGTTAGC-1	23	female
CD 3	6.10712	4.58596	M0	IBD	CD_3_AGGTCTAAGTCTGCAT-1	23	female
CD 3	-9.01074	-0.754043	Neutrophil 3	IBD	CD_3_AGGTTACCACCGCTAG-1	23	female
CD 3	-1.17709	8.4863	DCs CD1c	IBD	CD_3_AGTAACCGTGACCTGC-1	23	female
CD 3	-8.66461	-0.834635	Neutrophil 3	IBD	CD_3_AGTACCAAGGTAAGTT-1	23	female
CD 3	-9.52878	-0.762322	Neutrophil 3	IBD	CD_3_AGTACTGGTATCTCGA-1	23	female
CD 3	-8.02753	-1.29593	Neutrophil 1	IBD	CD_3_AGTAGTCCACCCTTGT-1	23	female
CD 3	6.59315	3.34242	M0 Ribhi	IBD	CD_3_AGTTCCCAGAAAGCGA-1	23	female
CD 3	3.63906	6.58421	M2.2	IBD	CD_3_AGTTCCCCAGCAGTCC-1	23	female
CD 3	7.62306	2.62611	M0 Ribhi	IBD	CD_3_AGTTCGATCAGATTGC-1	23	female
CD 3	-2.29294	5.75703	M1 ACOD1	IBD	CD_3_ATACCTTAGACTCATC-1	23	female
CD 3	-7.4043	-1.67431	Neutrophil 1	IBD	CD_3_ATATCCTCAGGTCAGA-1	23	female
CD 3	-8.77871	-1.53975	Neutrophil 3	IBD	CD_3_ATCAGGTGTCGCACGT-1	23	female
CD 3	-9.36834	-0.575078	Neutrophil 3	IBD	CD_3_ATCCACCTCCTCGCAT-1	23	female
CD 3	-7.30371	-2.16408	Neutrophil 1	IBD	CD_3_ATCCATTGTCTGTGGC-1	23	female
CD 3	6.33371	5.69109	M0	IBD	CD_3_ATCCATTGTTTACCTT-1	23	female
CD 3	5.19804	6.12118	M2.2	IBD	CD_3_ATCGCCTGTCCTGGGT-1	23	female
CD 3	7.0763	1.63119	M0 Ribhi	IBD	CD_3_ATCGCCTTCGACGACC-1	23	female
CD 3	5.28483	6.24927	M2.2	IBD	CD_3_ATCGGCGAGAATTTGG-1	23	female
CD 3	-8.534	-1.30194	Neutrophil 3	IBD	CD_3_ATCGTAGGTGTGGTCC-1	23	female
CD 3	-8.28777	-1.95946	Neutrophil 1	IBD	CD_3_ATCGTCCTCGACATCA-1	23	female
CD 3	7.2159	4.02751	M0	IBD	CD_3_ATCTTCACAAAGACTA-1	23	female
CD 3	1.39019	-12.4835	Mast 1	IBD	CD_3_ATGAAAGGTAAGTAGT-1	23	female
CD 3	6.85167	3.23186	M0 Ribhi	IBD	CD_3_ATGACCAGTTACTCAG-1	23	female
CD 3	6.40966	4.06345	M0	IBD	CD_3_ATGAGTCAGTTGCGCC-1	23	female
CD 3	-1.38595	5.47017	M1 ACOD1	IBD	CD_3_ATGCATGAGAAGGATG-1	23	female
CD 3	-0.0616158	4.7574	Inflammatory monocytes	IBD	CD_3_ATGCATGTCTCCTGAC-1	23	female
CD 3	1.49685	-12.2621	Mast 1	IBD	CD_3_ATGGAGGAGTGCCGAA-1	23	female
CD 3	6.57129	4.60805	M0	IBD	CD_3_ATGGGTTTCAATCCAG-1	23	female
CD 3	6.82411	3.80324	M0	IBD	CD_3_ATTACTCGTGTCCGGT-1	23	female
CD 3	7.28397	1.80932	M0 Ribhi	IBD	CD_3_ATTATCCGTGAGCCAA-1	23	female
CD 3	8.32534	0.350679	DCs CCL22 Ribhi	IBD	CD_3_ATTCATCTCATTCTTG-1	23	female
CD 3	2.88871	7.92438	M2.2	IBD	CD_3_ATTCCCGGTCATCCGG-1	23	female
CD 3	6.40176	2.87609	Inflammatory monocytes	IBD	CD_3_ATTCGTTCACAATTCG-1	23	female
CD 3	-0.986313	8.28626	DCs CD1c	IBD	CD_3_ATTCGTTCAGTCCCGA-1	23	female
CD 3	-2.17765	5.19036	M1 ACOD1	IBD	CD_3_ATTGTTCAGTGCCTCG-1	23	female
CD 3	-8.73201	-1.41467	Neutrophil 3	IBD	CD_3_ATTTCACGTGGTAATA-1	23	female
CD 3	-1.14483	4.68854	M1 ACOD1	IBD	CD_3_ATTTCTGCAGGTCAAG-1	23	female
CD 3	-0.238778	6.85382	IDA macrophage	IBD	CD_3_CAAAGAAGTGCTATTG-1	23	female
CD 3	1.06202	-13.0043	Mast 1	IBD	CD_3_CAAGACTTCACGATCA-1	23	female
CD 3	6.34373	5.12011	M0	IBD	CD_3_CAAGCTAAGGTGCTTT-1	23	female
CD 3	-8.78411	-0.637295	Neutrophil 3	IBD	CD_3_CAAGCTAAGGTTGACG-1	23	female
CD 3	5.88424	5.00039	M0	IBD	CD_3_CACAACACAGCGGTTC-1	23	female
CD 3	5.49104	3.92882	M0	IBD	CD_3_CACAGGCAGACCACGA-1	23	female
CD 3	6.56172	4.92299	M0	IBD	CD_3_CACATGATCAAGCCGC-1	23	female
CD 3	1.22744	-12.7718	Mast 1	IBD	CD_3_CACGTGGAGTTTAGGA-1	23	female
CD 3	-9.20113	-2.31776	Neutrophil 1	IBD	CD_3_CACTAAGCATTGGATC-1	23	female
CD 3	6.91541	2.14633	M0 Ribhi	IBD	CD_3_CAGATACAGGATGTTA-1	23	female
CD 3	-1.65379	4.80704	M1 ACOD1	IBD	CD_3_CAGATCATCCGATCGG-1	23	female
CD 3	-9.39284	-1.30434	Neutrophil 3	IBD	CD_3_CAGCAGCCAGAGTGAC-1	23	female
CD 3	6.20441	3.06191	M0 Ribhi	IBD	CD_3_CAGCCAGAGTCGCCAC-1	23	female
CD 3	6.53335	2.85887	M0 Ribhi	IBD	CD_3_CAGCGTGAGAGTCACG-1	23	female
CD 3	-2.35354	4.21467	M1 ACOD1	IBD	CD_3_CAGCGTGCACTCAAGT-1	23	female
CD 3	2.48324	-12.0039	Mast 1	IBD	CD_3_CAGGGCTTCTGGCCAG-1	23	female
CD 3	-1.26114	4.65117	M1 ACOD1	IBD	CD_3_CAGGTATCACTTGGCG-1	23	female
CD 3	-9.51374	-0.814298	Neutrophil 3	IBD	CD_3_CAGTGCGTCACTTATC-1	23	female
CD 3	6.84692	0.560091	M0 Ribhi	IBD	CD_3_CAGTTAGTCGATCCCT-1	23	female
CD 3	-0.706229	8.39077	DCs CD1c	IBD	CD_3_CAGTTCCTCGGACCAC-1	23	female
CD 3	1.93493	7.10505	IDA macrophage	IBD	CD_3_CATACAGGTTCGTAAC-1	23	female
CD 3	-18.0954	-2.83151	Eosinophils	IBD	CD_3_CATGCAAGTGATTCTG-1	23	female
CD 3	6.65028	5.18727	M0	IBD	CD_3_CATGGATAGAGTCGAC-1	23	female
CD 3	0.531309	-12.9132	Mast 1	IBD	CD_3_CATGGATTCTACTGAG-1	23	female
CD 3	-0.29379	6.52739	IDA macrophage	IBD	CD_3_CATTCATAGGTACCTT-1	23	female
CD 3	0.815617	-13.0686	Mast 1	IBD	CD_3_CATTCATTCCTTACCG-1	23	female
CD 3	3.95777	7.18229	M2	IBD	CD_3_CATTGAGAGGCTGTAG-1	23	female
CD 3	6.6819	2.20129	M0 Ribhi	IBD	CD_3_CATTGTTAGATGCTGG-1	23	female
CD 3	0.437535	7.11587	IDA macrophage	IBD	CD_3_CCACAAAGTGCAACAG-1	23	female
CD 3	-8.32141	-0.981047	Neutrophil 3	IBD	CD_3_CCACCATCAGTGTGCC-1	23	female
CD 3	6.99904	0.651022	M0 Ribhi	IBD	CD_3_CCCGAAGCACACCTGG-1	23	female
CD 3	7.16778	2.3856	M0 Ribhi	IBD	CD_3_CCGAACGAGGAGAATG-1	23	female
CD 3	-9.1204	-1.00376	Neutrophil 3	IBD	CD_3_CCGGACAGTGTTCAGT-1	23	female
CD 3	-7.88143	-1.17091	Neutrophil 3	IBD	CD_3_CCGGGTAAGTAATACG-1	23	female
CD 3	-0.421268	6.25959	IDA macrophage	IBD	CD_3_CCGGGTAGTTTCTTAC-1	23	female
CD 3	-2.16898	5.70451	M1 ACOD1	IBD	CD_3_CCGTAGGAGGCTGTAG-1	23	female
CD 3	-8.5404	-0.734484	Neutrophil 3	IBD	CD_3_CCGTGAGAGCAAGGAA-1	23	female
CD 3	1.36862	7.41717	IDA macrophage	IBD	CD_3_CCTCAACAGGTTGGAC-1	23	female
CD 3	6.75759	5.08618	M0	IBD	CD_3_CCTCATGGTGACTGAG-1	23	female
CD 3	-0.344293	6.56489	IDA macrophage	IBD	CD_3_CCTGTTGCAATTCGTG-1	23	female
CD 3	-2.02304	4.72331	M1 ACOD1	IBD	CD_3_CCTTCAGTCTGGTGGC-1	23	female
CD 3	6.79408	4.99909	M0	IBD	CD_3_CCTTGTGCAACCGCTG-1	23	female
CD 3	0.537645	-12.9017	Mast 1	IBD	CD_3_CCTTGTGGTCTACAGT-1	23	female
CD 3	6.81415	4.10782	M0	IBD	CD_3_CGAAGGACACCCGTAG-1	23	female
CD 3	7.11621	2.97073	M0 Ribhi	IBD	CD_3_CGAATTGTCTCCGAGG-1	23	female
CD 3	1.09531	-13.0823	Mast 1	IBD	CD_3_CGACAGCCAGGAAGTC-1	23	female
CD 3	6.09637	4.03168	M0	IBD	CD_3_CGAGGAAAGGTGCCAA-1	23	female
CD 3	-1.38157	9.09097	DCs CD1c	IBD	CD_3_CGAGGAATCGTTAGTG-1	23	female
CD 3	6.44226	5.2037	M0	IBD	CD_3_CGAGGCTGTGGTCCGT-1	23	female
CD 3	6.49894	3.39071	M0 Ribhi	IBD	CD_3_CGAGTGCAGCTTCATG-1	23	female
CD 3	7.46246	2.76375	M0 Ribhi	IBD	CD_3_CGAGTGCGTACGAGTG-1	23	female
CD 3	5.80773	4.31011	M0	IBD	CD_3_CGCAGGTGTTGTGCAT-1	23	female
CD 3	-3.35653	4.63609	M1 ACOD1	IBD	CD_3_CGCCAGAGTCTTCCGT-1	23	female
CD 3	-9.26655	-0.546305	Neutrophil 3	IBD	CD_3_CGCCATTTCCCTCATG-1	23	female
CD 3	4.90558	2.91901	Cycling myeloid	IBD	CD_3_CGGAATTAGGACAACC-1	23	female
CD 3	7.48606	3.1458	M0 Ribhi	IBD	CD_3_CGGAGAACAAGAGCTG-1	23	female
CD 3	1.5694	6.92136	IDA macrophage	IBD	CD_3_CGGGCATGTGCTCCGA-1	23	female
CD 3	-1.5052	5.59812	M1 ACOD1	IBD	CD_3_CGTGATACAATTCTCT-1	23	female
CD 3	-9.69721	-0.982678	Neutrophil 3	IBD	CD_3_CGTGCTTAGAGCCGAT-1	23	female
CD 3	-1.94366	5.30096	M1 ACOD1	IBD	CD_3_CGTTCTGCAAGCGAGT-1	23	female
CD 3	-9.71489	-0.535263	Neutrophil 3	IBD	CD_3_CTACAGAAGTCGAAGC-1	23	female
CD 3	-1.94074	5.23409	M1 ACOD1	IBD	CD_3_CTACATTCAGTCAGTT-1	23	female
CD 3	-8.72549	-0.912884	Neutrophil 3	IBD	CD_3_CTACCCAAGTTCGCAT-1	23	female
CD 3	6.6797	2.14352	M0 Ribhi	IBD	CD_3_CTATCCGTCCGCAAAT-1	23	female
CD 3	1.71252	7.19863	IDA macrophage	IBD	CD_3_CTATCTATCTAGTTCT-1	23	female
CD 3	5.377	4.50327	M0	IBD	CD_3_CTCAACCGTTCGGCGT-1	23	female
CD 3	-1.31786	8.96873	DCs CD1c	IBD	CD_3_CTCAAGATCTAGTTCT-1	23	female
CD 3	-8.61567	-1.41906	Neutrophil 3	IBD	CD_3_CTCAATTAGGACGCAT-1	23	female
CD 3	6.29985	6.20889	M2.2	IBD	CD_3_CTCAATTAGTGCTCAT-1	23	female
CD 3	-8.89766	-0.890048	Neutrophil 3	IBD	CD_3_CTCAATTCAAGGCTTT-1	23	female
CD 3	-8.86566	-1.57278	Neutrophil 3	IBD	CD_3_CTCACTGCACTTTATC-1	23	female
CD 3	-1.78388	5.02219	M1 ACOD1	IBD	CD_3_CTCAGGGTCCTTATGT-1	23	female
CD 3	6.55202	1.93474	M0 Ribhi	IBD	CD_3_CTCAGTCGTTCTCAGA-1	23	female
CD 3	7.82005	3.40884	M0 Ribhi	IBD	CD_3_CTCATTATCTAGGCCG-1	23	female
CD 3	5.7036	4.30268	M0	IBD	CD_3_CTCCACAGTTTCCAAG-1	23	female
CD 3	0.974433	-12.5282	Mast 1	IBD	CD_3_CTCCATGCATCATCTT-1	23	female
CD 3	-1.18741	4.30832	M1 ACOD1	IBD	CD_3_CTCCTCCGTAACCAGG-1	23	female
CD 3	6.11929	5.82346	M2.2	IBD	CD_3_CTCCTTTAGGTCACCC-1	23	female
CD 3	0.108995	5.90028	Inflammatory monocytes	IBD	CD_3_CTCCTTTGTGCCCTTT-1	23	female
CD 3	-8.77728	-0.915409	Neutrophil 3	IBD	CD_3_CTCTCAGAGCTAGTTC-1	23	female
CD 3	7.8625	1.41698	M0 Ribhi	IBD	CD_3_CTGAATGCATGACCCG-1	23	female
CD 3	6.97231	2.77041	M0 Ribhi	IBD	CD_3_CTGAGGCAGCGATTCT-1	23	female
CD 3	7.03397	0.99184	M0 Ribhi	IBD	CD_3_CTGATCCAGCAGGCTA-1	23	female
CD 3	0.469184	5.58157	Inflammatory monocytes	IBD	CD_3_CTGCCATCACAACGTT-1	23	female
CD 3	6.67007	0.807611	M0 Ribhi	IBD	CD_3_CTGCCATCAGGCTATT-1	23	female
CD 3	-0.616918	6.71099	IDA macrophage	IBD	CD_3_CTGTATTTCTCTCGAC-1	23	female
CD 3	-2.46132	5.43771	M1 ACOD1	IBD	CD_3_CTGTGAACATGTGCCG-1	23	female
CD 3	-9.26932	-1.61219	Neutrophil 3	IBD	CD_3_CTTAGGATCATCGCAA-1	23	female
CD 3	1.37373	7.08644	IDA macrophage	IBD	CD_3_CTTTCAAGTCATAACC-1	23	female
CD 3	2.16935	-12.854	Mast 1	IBD	CD_3_CTTTCGGAGGGACTGT-1	23	female
CD 3	4.58573	3.45415	Cycling myeloid	IBD	CD_3_CTTTCGGGTACTGAGG-1	23	female
CD 3	5.59694	4.24048	M0	IBD	CD_3_GAAACCTTCCTTACCG-1	23	female
CD 3	1.70749	7.30386	IDA macrophage	IBD	CD_3_GAACACTGTATGTCTG-1	23	female
CD 3	2.58107	-13.6283	Mast 2	IBD	CD_3_GAACACTTCTCGAACA-1	23	female
CD 3	4.51418	6.00597	M2.2	IBD	CD_3_GAAGAATGTAGGACTG-1	23	female
CD 3	0.416581	6.91427	IDA macrophage	IBD	CD_3_GAAGAATTCACATTGG-1	23	female
CD 3	8.36283	-0.158222	DCs CCL22 Ribhi	IBD	CD_3_GAAGCCCGTTCGTAAC-1	23	female
CD 3	8.17143	0.518309	DCs CCL22 Ribhi	IBD	CD_3_GAATAGATCCGGACGT-1	23	female
CD 3	-0.63562	9.23143	DCs CD1c	IBD	CD_3_GACACGCAGGCGTCCT-1	23	female
CD 3	6.03565	3.39579	M0 Ribhi	IBD	CD_3_GACAGCCCAATCAGCT-1	23	female
CD 3	6.81385	2.57044	M0 Ribhi	IBD	CD_3_GACAGCCGTAGCGCTC-1	23	female
CD 3	6.89334	3.72745	M0	IBD	CD_3_GACATCAAGTTCTACG-1	23	female
CD 3	6.89378	2.73674	M0 Ribhi	IBD	CD_3_GACCGTGAGCTGTTCA-1	23	female
CD 3	6.77569	0.88704	M0 Ribhi	IBD	CD_3_GACGCTGCAACCGTAT-1	23	female
CD 3	2.71583	9.35159	M2	IBD	CD_3_GACGCTGGTTTCGATG-1	23	female
CD 3	6.83041	2.12922	M0 Ribhi	IBD	CD_3_GACTCTCAGCGTCAAG-1	23	female
CD 3	6.43377	5.75351	M2.2	IBD	CD_3_GAGAAATCACCAACAT-1	23	female
CD 3	1.34243	6.89941	IDA macrophage	IBD	CD_3_GAGATGGTCCTGTTGC-1	23	female
CD 3	7.07829	2.5988	M0 Ribhi	IBD	CD_3_GAGCTGCAGGTACAGC-1	23	female
CD 3	7.36392	1.6722	M0 Ribhi	IBD	CD_3_GAGTTACTCGTTAGTG-1	23	female
CD 3	-9.7875	-0.685057	Neutrophil 3	IBD	CD_3_GAGTTGTAGGTGCGAT-1	23	female
CD 3	0.95102	5.55443	IDA macrophage	IBD	CD_3_GAGTTGTCAAGTGATA-1	23	female
CD 3	-9.37221	-1.18437	Neutrophil 3	IBD	CD_3_GAGTTTGGTCTGTGTA-1	23	female
CD 3	6.96948	1.9843	M0 Ribhi	IBD	CD_3_GATCACAAGACGACGT-1	23	female
CD 3	0.413416	6.91012	IDA macrophage	IBD	CD_3_GATCACAAGATCGACG-1	23	female
CD 3	6.44622	2.7142	M0 Ribhi	IBD	CD_3_GATCACATCACGACTA-1	23	female
CD 3	5.25834	4.57368	M0	IBD	CD_3_GATGACTGTTGGCCGT-1	23	female
CD 3	5.30086	5.12038	M2.2	IBD	CD_3_GATGAGGTCTTCTAAC-1	23	female
CD 3	-2.57059	4.71893	M1 ACOD1	IBD	CD_3_GATGTTGCAAATACAG-1	23	female
CD 3	6.93919	2.01487	M0 Ribhi	IBD	CD_3_GATTGGTAGCAGATAT-1	23	female
CD 3	-2.39615	5.65666	M1 ACOD1	IBD	CD_3_GATTGGTAGCATGAAT-1	23	female
CD 3	-2.15705	5.32085	M1 ACOD1	IBD	CD_3_GCAACATGTCATTGCA-1	23	female
CD 3	6.20629	4.15834	M0	IBD	CD_3_GCAACCGGTGGCACTC-1	23	female
CD 3	-1.98423	5.17673	M1 ACOD1	IBD	CD_3_GCACGGTGTCCTCAGG-1	23	female
CD 3	6.17671	3.4245	M0 Ribhi	IBD	CD_3_GCACTAACAAGTAGTA-1	23	female
CD 3	-0.918665	5.03211	M1 ACOD1	IBD	CD_3_GCAGGCTGTCACCTTC-1	23	female
CD 3	6.61828	2.66723	M0 Ribhi	IBD	CD_3_GCAGGCTTCAACTCTT-1	23	female
CD 3	4.83029	3.10768	Cycling myeloid	IBD	CD_3_GCATTAGAGACGAGCT-1	23	female
CD 3	6.90034	1.33451	M0 Ribhi	IBD	CD_3_GCCAACGTCAAGCCTA-1	23	female
CD 3	6.92537	0.587406	M0 Ribhi	IBD	CD_3_GCCAGCAGTACAAAGT-1	23	female
CD 3	1.1922	-13.2011	Mast 1	IBD	CD_3_GCCAGTGCAAATCAAG-1	23	female
CD 3	8.25403	0.266559	DCs CCL22 Ribhi	IBD	CD_3_GCCATGGAGGTTCATC-1	23	female
CD 3	-9.66645	-3.1304	Neutrophil 3	IBD	CD_3_GCCATGGTCCACTTTA-1	23	female
CD 3	4.8289	5.80504	M2.2	IBD	CD_3_GCCATGGTCGCTCATC-1	23	female
CD 3	-2.0902	4.26938	M1 ACOD1	IBD	CD_3_GCCCGAAAGAGCAGAA-1	23	female
CD 3	6.57158	3.46833	M0 Ribhi	IBD	CD_3_GCCCGAAAGGGAGTGG-1	23	female
CD 3	6.07108	4.23636	M0	IBD	CD_3_GCCCGAAGTGATACTC-1	23	female
CD 3	-0.485466	6.21073	IDA macrophage	IBD	CD_3_GCCTGTTCAATGAACA-1	23	female
CD 3	-0.208134	6.13259	IDA macrophage	IBD	CD_3_GCGATCGGTGCGGCTT-1	23	female
CD 3	-9.63628	-0.601131	Neutrophil 3	IBD	CD_3_GCTGAATGTTTGTGGT-1	23	female
CD 3	-8.6081	-1.11109	Neutrophil 3	IBD	CD_3_GCTTTCGAGACATAAC-1	23	female
CD 3	5.7788	-12.2626	Mast Ribhi	IBD	CD_3_GCTTTCGGTGCAAGAC-1	23	female
CD 3	7.06515	1.15318	M0 Ribhi	IBD	CD_3_GGAGATGAGGTGCATG-1	23	female
CD 3	5.50732	4.44673	M0	IBD	CD_3_GGAGGATAGTGCCAGA-1	23	female
CD 3	-1.93533	4.99156	M1 ACOD1	IBD	CD_3_GGAGGATCAGTGACCC-1	23	female
CD 3	1.55588	8.17281	IDA macrophage	IBD	CD_3_GGAGGATTCACTCACC-1	23	female
CD 3	-2.82679	4.78054	M1 ACOD1	IBD	CD_3_GGAGGATTCTCAGAAC-1	23	female
CD 3	-8.81068	-1.62988	Neutrophil 3	IBD	CD_3_GGAGGTAGTCGAAACG-1	23	female
CD 3	1.66488	7.10682	IDA macrophage	IBD	CD_3_GGATCTAAGTAGAGTT-1	23	female
CD 3	1.24637	-11.9964	Mast 1	IBD	CD_3_GGCACGTGTTACGGAG-1	23	female
CD 3	-8.33056	-1.58144	Neutrophil 1	IBD	CD_3_GGCGTCAGTGTGACCC-1	23	female
CD 3	-3.57483	9.635	DCs CCL22	IBD	CD_3_GGCTTGGGTCGTGGTC-1	23	female
CD 3	1.43714	7.2014	IDA macrophage	IBD	CD_3_GGGACAATCTCTGCTG-1	23	female
CD 3	7.02741	3.37065	M0	IBD	CD_3_GGGAGATAGTATAACG-1	23	female
CD 3	-1.96265	4.98202	M1 ACOD1	IBD	CD_3_GGTAATCTCTCGCTCA-1	23	female
CD 3	6.72996	5.55755	M0	IBD	CD_3_GGTCACGGTGGAGGTT-1	23	female
CD 3	6.58262	2.04898	M0 Ribhi	IBD	CD_3_GGTCACGTCACCGACG-1	23	female
CD 3	-2.52278	5.42312	M1 ACOD1	IBD	CD_3_GGTTAACCAAAGCAAT-1	23	female
CD 3	7.0535	4.09265	M0	IBD	CD_3_GTACAACGTAAGTTGA-1	23	female
CD 3	6.51155	2.93156	M0 Ribhi	IBD	CD_3_GTAGGAGTCCTACGAA-1	23	female
CD 3	5.85891	-12.4293	Mast Ribhi	IBD	CD_3_GTAGGAGTCGTGTGAT-1	23	female
CD 3	1.26146	-12.5829	Mast 1	IBD	CD_3_GTAGTACGTCACTTAG-1	23	female
CD 3	-2.36124	5.42634	M1 ACOD1	IBD	CD_3_GTCAAGTTCGCATTGA-1	23	female
CD 3	5.87164	3.9941	M0	IBD	CD_3_GTCATCCCACGTAGAG-1	23	female
CD 3	6.00716	4.66331	M0	IBD	CD_3_GTCATCCGTGGACAGT-1	23	female
CD 3	6.70987	2.32653	M0 Ribhi	IBD	CD_3_GTCATTTGTAAGTTGA-1	23	female
CD 3	-18.4553	-2.5604	Eosinophils	IBD	CD_3_GTCGAATAGCATATGA-1	23	female
CD 3	7.07595	1.77599	M0 Ribhi	IBD	CD_3_GTCTCACAGGATTCCT-1	23	female
CD 3	5.39059	4.64326	M0	IBD	CD_3_GTCTCACTCAATGTCG-1	23	female
CD 3	1.11506	-13.2589	Mast 1	IBD	CD_3_GTCTTTATCCCGAGGT-1	23	female
CD 3	-2.08371	5.02985	M1 ACOD1	IBD	CD_3_GTGACGCGTAGATTAG-1	23	female
CD 3	5.50286	6.32963	M2.2	IBD	CD_3_GTGCACGCAGCTGGTC-1	23	female
CD 3	7.16235	3.15559	M0 Ribhi	IBD	CD_3_GTGCAGCCAGGTACGA-1	23	female
CD 3	-1.84518	5.20983	M1 ACOD1	IBD	CD_3_GTGCGTGCATGTGGTT-1	23	female
CD 3	-1.52961	7.4317	DCs CD1c	IBD	CD_3_GTGGAGACACAAATCC-1	23	female
CD 3	-8.46618	-0.7421	Neutrophil 3	IBD	CD_3_GTGGCGTTCGAGCTGC-1	23	female
CD 3	-1.31342	5.77054	M1 ACOD1	IBD	CD_3_GTGGTTACAGCTGTAT-1	23	female
CD 3	6.661	0.840901	M0 Ribhi	IBD	CD_3_GTGTGATCACACCAGC-1	23	female
CD 3	4.54343	3.23328	Cycling myeloid	IBD	CD_3_GTGTGGCAGACTACCT-1	23	female
CD 3	8.13056	-0.169914	DCs CCL22 Ribhi	IBD	CD_3_GTGTGGCAGCATGCGA-1	23	female
CD 3	5.66076	4.23721	M0	IBD	CD_3_GTGTTAGCATACTGTG-1	23	female
CD 3	7.02503	0.639826	M0 Ribhi	IBD	CD_3_GTTACGAAGCTTCTAG-1	23	female
CD 3	7.17369	1.68567	M0 Ribhi	IBD	CD_3_GTTCATTAGATGAAGG-1	23	female
CD 3	7.35904	1.26477	M0 Ribhi	IBD	CD_3_TAACTTCCAGTCTTCC-1	23	female
CD 3	-0.559389	8.08935	DCs CD1c	IBD	CD_3_TAAGCGTAGCTAGCCC-1	23	female
CD 3	4.70828	6.04795	M2.2	IBD	CD_3_TAAGTCGGTGATACAA-1	23	female
CD 3	-2.72181	4.87883	M1 ACOD1	IBD	CD_3_TAATCTCCACGACGTC-1	23	female
CD 3	8.3564	0.55387	DCs CCL22 Ribhi	IBD	CD_3_TAATCTCCATCATTGG-1	23	female
CD 3	-9.47277	-0.627816	Neutrophil 3	IBD	CD_3_TACCCGTGTCTGTGGC-1	23	female
CD 3	8.3181	-0.155617	DCs CCL22 Ribhi	IBD	CD_3_TACCGAAGTGGTCTCG-1	23	female
CD 3	0.634169	5.3952	Inflammatory monocytes	IBD	CD_3_TACCGAATCCTTACCG-1	23	female
CD 3	0.218014	5.08634	Inflammatory monocytes	IBD	CD_3_TACGCTCCACAATGAA-1	23	female
CD 3	7.95081	2.09174	M0 Ribhi	IBD	CD_3_TACGCTCGTCTGTCAA-1	23	female
CD 3	6.67515	0.69869	M0 Ribhi	IBD	CD_3_TACGGTACAGAGATGC-1	23	female
CD 3	1.14891	6.76199	IDA macrophage	IBD	CD_3_TAGACCAAGGAAGTGA-1	23	female
CD 3	-2.19341	4.59354	M1 ACOD1	IBD	CD_3_TAGAGTCTCCATGAGT-1	23	female
CD 3	8.15444	2.38247	M0 Ribhi	IBD	CD_3_TAGATCGCACCAAATC-1	23	female
CD 3	-8.37944	-0.910042	Neutrophil 3	IBD	CD_3_TAGCACACACATTCGA-1	23	female
CD 3	5.06861	5.82682	M2.2	IBD	CD_3_TATACCTCACACAGCC-1	23	female
CD 3	-8.29382	-0.934968	Neutrophil 3	IBD	CD_3_TATCCTATCAAGAGGC-1	23	female
CD 3	7.2824	2.03767	M0 Ribhi	IBD	CD_3_TATCCTATCCTAACAG-1	23	female
CD 3	1.31297	-11.6974	Mast 1	IBD	CD_3_TATCGCCAGGAGGGTG-1	23	female
CD 3	-0.118187	6.7386	IDA macrophage	IBD	CD_3_TATCGCCAGGTGCAGT-1	23	female
CD 3	0.0356552	6.27287	IDA macrophage	IBD	CD_3_TATTCCAAGCTGACTT-1	23	female
CD 3	6.47003	4.33298	M0	IBD	CD_3_TATTGCTAGGGATGTC-1	23	female
CD 3	5.37508	4.77131	M0	IBD	CD_3_TATTGGGAGACTGGGT-1	23	female
CD 3	-0.0316491	7.44599	IDA macrophage	IBD	CD_3_TATTTCGGTTGTGCCG-1	23	female
CD 3	2.63008	-11.5677	Mast 1	IBD	CD_3_TATTTCGTCCCTATTA-1	23	female
CD 3	6.48524	4.4293	M0	IBD	CD_3_TCAAGCAAGACGACGT-1	23	female
CD 3	-1.32821	8.95226	DCs CD1c	IBD	CD_3_TCAAGCATCATCCTGC-1	23	female
CD 3	1.22472	7.06459	IDA macrophage	IBD	CD_3_TCACATTAGGACTTCT-1	23	female
CD 3	2.97004	7.64528	M2	IBD	CD_3_TCACTATCATAATCCG-1	23	female
CD 3	0.729545	-12.4427	Mast 1	IBD	CD_3_TCAGCAAGTTGCCGAC-1	23	female
CD 3	1.0486	6.71227	IDA macrophage	IBD	CD_3_TCAGGTATCGAGTTGT-1	23	female
CD 3	-9.81629	-0.812441	Neutrophil 3	IBD	CD_3_TCAGTCCTCAGCTGAT-1	23	female
CD 3	5.87246	6.09847	M2.2	IBD	CD_3_TCATCATCAGTCCCGA-1	23	female
CD 3	7.30881	1.87288	M0 Ribhi	IBD	CD_3_TCATCATTCTGTCCCA-1	23	female
CD 3	4.82719	6.38584	M2.2	IBD	CD_3_TCATCCGTCGGTCTAA-1	23	female
CD 3	6.76887	0.837219	M0 Ribhi	IBD	CD_3_TCATGAGGTTCGGTCG-1	23	female
CD 3	-1.85239	4.54302	Inflammatory monocytes	IBD	CD_3_TCATGCCAGAATCGGT-1	23	female
CD 3	-1.73877	4.90318	M1 ACOD1	IBD	CD_3_TCATGCCCAGAATCGG-1	23	female
CD 3	-2.58046	5.53628	M1 ACOD1	IBD	CD_3_TCATGGACAAACTGCT-1	23	female
CD 3	-9.76467	-1.19132	Neutrophil 3	IBD	CD_3_TCATTGTTCCGTAGTA-1	23	female
CD 3	0.498764	6.86901	IDA macrophage	IBD	CD_3_TCATTGTTCTATGTGG-1	23	female
CD 3	-2.36685	5.30668	M1 ACOD1	IBD	CD_3_TCATTTGAGACAAGCC-1	23	female
CD 3	-2.58761	5.15317	M1 ACOD1	IBD	CD_3_TCCAGAAAGCATAGGC-1	23	female
CD 3	-0.400637	6.68686	IDA macrophage	IBD	CD_3_TCCCACATCCGCATAA-1	23	female
CD 3	5.57502	5.17827	M2.2	IBD	CD_3_TCCGTGTTCCACGTCT-1	23	female
CD 3	-9.8165	-0.603538	Neutrophil 3	IBD	CD_3_TCCTAATTCTATCGTT-1	23	female
CD 3	5.80072	3.95588	M0	IBD	CD_3_TCGAACATCTACGGGC-1	23	female
CD 3	5.68262	4.68217	M0	IBD	CD_3_TCGCACTAGCTCGGCT-1	23	female
CD 3	6.95972	2.10085	M0 Ribhi	IBD	CD_3_TCGCTTGGTCCGGATC-1	23	female
CD 3	7.65736	2.01074	M0 Ribhi	IBD	CD_3_TCGGATAAGGTCACAG-1	23	female
CD 3	6.11388	3.34987	M0 Ribhi	IBD	CD_3_TCGGGACCAATCCTAG-1	23	female
CD 3	-0.636044	5.39964	M1 ACOD1	IBD	CD_3_TCGGGCATCTCATGCC-1	23	female
CD 3	1.44727	6.89525	IDA macrophage	IBD	CD_3_TCGTGGGGTTGGGACA-1	23	female
CD 3	-2.31442	5.4739	M1 ACOD1	IBD	CD_3_TCTACCGTCGGCTTCT-1	23	female
CD 3	-0.818672	8.55055	DCs CD1c	IBD	CD_3_TCTATACGTCTCACGG-1	23	female
CD 3	0.583412	6.19651	Inflammatory monocytes	IBD	CD_3_TCTCACGAGGTCGCCT-1	23	female
CD 3	7.03085	3.23567	M0 Ribhi	IBD	CD_3_TCTCCGAGTTGTTTGG-1	23	female
CD 3	6.17351	5.26515	M0	IBD	CD_3_TCTGGCTTCTTACCGC-1	23	female
CD 3	1.51722	7.81476	IDA macrophage	IBD	CD_3_TCTTAGTCAGGCAATG-1	23	female
CD 3	2.09443	-12.2742	Mast 1	IBD	CD_3_TCTTCCTAGCCTCATA-1	23	female
CD 3	6.97764	0.622432	M0 Ribhi	IBD	CD_3_TCTTGCGTCACACCGG-1	23	female
CD 3	-8.9767	-1.8273	Neutrophil 3	IBD	CD_3_TGAATCGAGCGACTTT-1	23	female
CD 3	-18.1295	-2.64586	Eosinophils	IBD	CD_3_TGACTCCGTCTGTTAG-1	23	female
CD 3	6.31381	3.42248	M0 Ribhi	IBD	CD_3_TGAGGTTAGGAGAGGC-1	23	female
CD 3	-18.1905	-2.81097	Eosinophils	IBD	CD_3_TGAGTCAAGTAACAGT-1	23	female
CD 3	6.88174	4.29302	M0	IBD	CD_3_TGCATCCAGACAGTCG-1	23	female
CD 3	6.42774	3.29449	M0 Ribhi	IBD	CD_3_TGCATCCAGACCATGG-1	23	female
CD 3	-2.33698	5.63248	M1 ACOD1	IBD	CD_3_TGCCGAGAGGTCCTGC-1	23	female
CD 3	5.55972	5.80116	M2.2	IBD	CD_3_TGCCGAGTCTATCCAT-1	23	female
CD 3	7.94977	3.01932	M0 Ribhi	IBD	CD_3_TGCGATAAGTTTCGAC-1	23	female
CD 3	6.96318	2.20478	M0 Ribhi	IBD	CD_3_TGCGGGTCAATGACCT-1	23	female
CD 3	6.29935	4.26636	M0	IBD	CD_3_TGCGGGTTCCCTTTGG-1	23	female
CD 3	-2.59616	5.38118	M1 ACOD1	IBD	CD_3_TGCTCCATCATTTGCT-1	23	female
CD 3	-2.20663	5.53146	M1 ACOD1	IBD	CD_3_TGCTCGTCAGCACACC-1	23	female
CD 3	-8.03235	-3.49298	Neutrophil 1	IBD	CD_3_TGCTTCGAGACAGTCG-1	23	female
CD 3	7.2514	4.91798	M0	IBD	CD_3_TGCTTGCAGCCGAACA-1	23	female
CD 3	6.23676	4.01034	M0	IBD	CD_3_TGGGATTCACTTCATT-1	23	female
CD 3	5.91908	3.69489	M0 Ribhi	IBD	CD_3_TGGTACATCTCAGGCG-1	23	female
CD 3	-1.90007	4.97443	M1 ACOD1	IBD	CD_3_TGTCAGACAATCCAGT-1	23	female
CD 3	-1.9454	8.18996	DCs CD1c	IBD	CD_3_TGTCCCAAGCTAGTTC-1	23	female
CD 3	0.617429	7.04589	IDA macrophage	IBD	CD_3_TGTGAGTAGAGCCGTA-1	23	female
CD 3	7.2521	0.815852	M0 Ribhi	IBD	CD_3_TGTGGCGCATTCAGGT-1	23	female
CD 3	6.64465	1.80312	M0 Ribhi	IBD	CD_3_TGTGTGAGTTGTGGAG-1	23	female
CD 3	6.98402	1.31597	M0 Ribhi	IBD	CD_3_TGTTCATAGCTTAGTC-1	23	female
CD 3	-7.28013	-1.68687	Neutrophil 1	IBD	CD_3_TGTTCTAGTCGCACGT-1	23	female
CD 3	6.53528	5.06595	M0	IBD	CD_3_TGTTGGAAGCCGATAG-1	23	female
CD 3	-9.13037	-1.63384	Neutrophil 3	IBD	CD_3_TGTTTGTGTCCTGTCT-1	23	female
CD 3	6.74615	2.78046	M0 Ribhi	IBD	CD_3_TTACGCCAGAACAAGG-1	23	female
CD 3	4.05229	6.94934	M2	IBD	CD_3_TTACGTTCAATATCCG-1	23	female
CD 3	6.1641	3.54016	M0 Ribhi	IBD	CD_3_TTACGTTGTAACGCGA-1	23	female
CD 3	-2.60489	5.62741	M1 ACOD1	IBD	CD_3_TTAGGGTCATGTACGT-1	23	female
CD 3	7.68303	1.99762	M0 Ribhi	IBD	CD_3_TTCAGGAAGTCGCTAT-1	23	female
CD 3	-2.42883	5.46546	M1 ACOD1	IBD	CD_3_TTCATTGAGATCGGTG-1	23	female
CD 3	6.01339	3.66522	M0	IBD	CD_3_TTCATTGCAAGAGGTC-1	23	female
CD 3	-9.55092	-0.542506	Neutrophil 3	IBD	CD_3_TTCCTAACAGGCGAAT-1	23	female
CD 3	6.26733	3.95841	M0	IBD	CD_3_TTCCTCTAGGTGAGAA-1	23	female
CD 3	-7.6832	-2.06022	Neutrophil 1	IBD	CD_3_TTCCTTCAGGGTAATT-1	23	female
CD 3	-7.56784	-2.18375	Neutrophil 1	IBD	CD_3_TTCGATTAGTTCGGTT-1	23	female
CD 3	-18.4556	-2.54034	Eosinophils	IBD	CD_3_TTCTAACAGGTGGTTG-1	23	female
CD 3	7.04364	1.23316	M0 Ribhi	IBD	CD_3_TTCTAACTCAACACGT-1	23	female
CD 3	6.91278	4.48825	M0	IBD	CD_3_TTCTAGTCATCCGAGC-1	23	female
CD 3	-1.93541	5.48601	M1 ACOD1	IBD	CD_3_TTCTAGTTCGACATCA-1	23	female
CD 3	-1.71762	4.74031	M1 ACOD1	IBD	CD_3_TTCTGTAGTTACACAC-1	23	female
CD 3	7.57064	2.3103	M0 Ribhi	IBD	CD_3_TTGATGGCAGTCAGCC-1	23	female
CD 3	-2.0419	5.57678	M1 ACOD1	IBD	CD_3_TTGCCTGCAAGACGGT-1	23	female
CD 3	-0.759517	8.13882	DCs CD1c	IBD	CD_3_TTGCCTGTCTACTGAG-1	23	female
CD 3	-0.360814	6.70488	IDA macrophage	IBD	CD_3_TTGGGCGGTGGCTTGC-1	23	female
CD 3	2.85529	8.02365	M2	IBD	CD_3_TTGGGTAAGAGGATGA-1	23	female
CD 3	-2.05533	5.2234	M1 ACOD1	IBD	CD_3_TTGGTTTCACACTTAG-1	23	female
CD 3	-9.38831	-0.829988	Neutrophil 3	IBD	CD_3_TTTACCACACATACTG-1	23	female
CD 3	-8.31984	-1.45722	Neutrophil 3	IBD	CD_3_TTTAGTCCAGAGGTAC-1	23	female
CD 3	6.98274	2.24927	M0 Ribhi	IBD	CD_3_TTTGACTGTCTTGAGT-1	23	female
CD 3	6.03756	5.35183	M0	IBD	CD_3_TTTGGAGTCTTGTTAC-1	23	female
CD 4	2.33871	7.7551	M2	IBD	CD_4_AAAGGATCAAGGCTTT-1	56	male
CD 4	6.46996	2.9219	M0 Ribhi	IBD	CD_4_AAAGGTACAACCCTCT-1	56	male
CD 4	5.96373	5.76298	M0	IBD	CD_4_AAAGGTACAGAAACCG-1	56	male
CD 4	6.69599	3.98616	M0	IBD	CD_4_AAAGGTATCACTTGGA-1	56	male
CD 4	-9.60149	-0.556975	Neutrophil 3	IBD	CD_4_AAAGTCCTCCAACACA-1	56	male
CD 4	6.32756	3.64302	M0	IBD	CD_4_AAAGTGAGTAGGTTTC-1	56	male
CD 4	5.71469	5.70609	M0	IBD	CD_4_AACAAAGTCGATTCCC-1	56	male
CD 4	-9.0435	-1.03764	Neutrophil 3	IBD	CD_4_AACACACAGCCGCACT-1	56	male
CD 4	-8.03141	-1.07362	Neutrophil 3	IBD	CD_4_AACCAACAGAATCGTA-1	56	male
CD 4	-9.56988	-0.43578	Neutrophil 3	IBD	CD_4_AACCACAAGGTACAGC-1	56	male
CD 4	7.96528	1.25503	M0 Ribhi	IBD	CD_4_AACCACAGTTGGACCC-1	56	male
CD 4	-8.95569	-3.48511	Neutrophil 1	IBD	CD_4_AACCTGAAGGAATGTT-1	56	male
CD 4	-9.40166	-0.548732	Neutrophil 3	IBD	CD_4_AACCTGAAGGATTCAA-1	56	male
CD 4	0.101103	6.93801	IDA macrophage	IBD	CD_4_AACCTTTCAGGAACCA-1	56	male
CD 4	-9.86261	-1.06184	Neutrophil 3	IBD	CD_4_AACGGGACATCGAAGG-1	56	male
CD 4	-0.784667	5.27127	M1 ACOD1	IBD	CD_4_AACGGGATCACTACTT-1	56	male
CD 4	7.28163	2.40482	M0 Ribhi	IBD	CD_4_AAGCATCAGATAGGGA-1	56	male
CD 4	1.77215	-12.2969	Mast 1	IBD	CD_4_AAGCGAGGTTAGAGTA-1	56	male
CD 4	-9.6469	-0.752239	Neutrophil 3	IBD	CD_4_AAGCGTTGTGTGTCCG-1	56	male
CD 4	6.55337	4.7207	M0	IBD	CD_4_AAGCGTTTCGGTATGT-1	56	male
CD 4	6.04063	5.25063	M0	IBD	CD_4_AAGTCGTTCTGAGAAA-1	56	male
CD 4	1.75741	-12.4661	Mast 1	IBD	CD_4_AATCGACAGTACTGTC-1	56	male
CD 4	7.15518	3.88108	M0	IBD	CD_4_AATGGAAAGTGGAAAG-1	56	male
CD 4	1.7956	7.18648	IDA macrophage	IBD	CD_4_ACAAGCTTCCTTCAGC-1	56	male
CD 4	6.63023	2.42587	M0 Ribhi	IBD	CD_4_ACATCGAAGCTGCGAA-1	56	male
CD 4	8.24317	1.80402	M0 Ribhi	IBD	CD_4_ACATGCACATCGTGGC-1	56	male
CD 4	1.47772	-12.021	Mast 1	IBD	CD_4_ACCATTTGTCTTACTT-1	56	male
CD 4	6.91661	4.92976	M0	IBD	CD_4_ACCCAAATCACCTACC-1	56	male
CD 4	0.904121	-12.9618	Mast 1	IBD	CD_4_ACCTGAACATCCGAGC-1	56	male
CD 4	5.3618	6.35789	M2.2	IBD	CD_4_ACGATCAAGTCAGCCC-1	56	male
CD 4	-9.24788	-0.877467	Neutrophil 3	IBD	CD_4_ACGCACGGTGATTCTG-1	56	male
CD 4	7.44352	1.36919	M0 Ribhi	IBD	CD_4_ACGTAACCAGTTGTTG-1	56	male
CD 4	4.03423	6.80811	M2.2	IBD	CD_4_ACGTCCTTCTCCGAGG-1	56	male
CD 4	-9.45051	-0.797312	Neutrophil 3	IBD	CD_4_ACTACGACACGAGGTA-1	56	male
CD 4	6.63176	4.80894	M0	IBD	CD_4_ACTATGGAGGTCATTC-1	56	male
CD 4	8.07284	0.727804	DCs CCL22 Ribhi	IBD	CD_4_ACTGTCCAGAACAAGG-1	56	male
CD 4	6.06302	4.69344	M0	IBD	CD_4_AGAACAAAGACTCGAG-1	56	male
CD 4	2.42506	-11.5616	Mast 1	IBD	CD_4_AGAAGTATCCATTTCA-1	56	male
CD 4	8.07618	0.930247	M0 Ribhi	IBD	CD_4_AGACAAATCTGGAAGG-1	56	male
CD 4	7.23828	1.93794	M0 Ribhi	IBD	CD_4_AGACCCGTCGAGAGAC-1	56	male
CD 4	6.8585	4.10195	M0	IBD	CD_4_AGATCGTAGACTCTAC-1	56	male
CD 4	6.40796	5.69805	M0	IBD	CD_4_AGCCAGCGTGCCTGAC-1	56	male
CD 4	7.89406	2.26424	M0 Ribhi	IBD	CD_4_AGCGCCAGTACGGGAT-1	56	male
CD 4	1.40318	6.68447	IDA macrophage	IBD	CD_4_AGCTTCCGTGCAAGAC-1	56	male
CD 4	6.36422	6.16919	M2.2	IBD	CD_4_AGGAGGTCAAACGGCA-1	56	male
CD 4	-9.94771	-1.00618	Neutrophil 3	IBD	CD_4_AGGCTGCTCTGGGCCA-1	56	male
CD 4	-9.33934	-0.49644	Neutrophil 3	IBD	CD_4_AGGGAGTTCTGGGAGA-1	56	male
CD 4	6.19653	3.61053	M0	IBD	CD_4_AGGTCATCACGAGGAT-1	56	male
CD 4	4.64122	3.22051	Cycling myeloid	IBD	CD_4_AGGTCATCAGGACAGT-1	56	male
CD 4	7.57204	1.10398	M0 Ribhi	IBD	CD_4_AGGTCATGTACATTGC-1	56	male
CD 4	1.11769	-12.7096	Mast 1	IBD	CD_4_AGGTGTTTCGTTTACT-1	56	male
CD 4	3.85463	6.92235	M2	IBD	CD_4_AGTAACCTCCTACCAC-1	56	male
CD 4	-1.32303	5.04486	M1 ACOD1	IBD	CD_4_AGTACCAAGGATACGC-1	56	male
CD 4	6.30786	5.75571	M2.2	IBD	CD_4_AGTACCAAGGCACGAT-1	56	male
CD 4	6.80489	2.78909	M0 Ribhi	IBD	CD_4_AGTCATGAGACACACG-1	56	male
CD 4	-9.44695	-0.397869	Neutrophil 3	IBD	CD_4_AGTTAGCTCAGAGCGA-1	56	male
CD 4	-1.42475	4.97982	M1 ACOD1	IBD	CD_4_AGTTCCCAGTGTAGAT-1	56	male
CD 4	8.2074	2.94434	M0 Ribhi	IBD	CD_4_AGTTCGAGTAAGTAGT-1	56	male
CD 4	2.18909	-11.7138	Mast 1	IBD	CD_4_ATAGGCTAGGTAATCA-1	56	male
CD 4	7.93383	1.8522	M0 Ribhi	IBD	CD_4_ATCACGACAGCTATTG-1	56	male
CD 4	-9.357	-0.632115	Neutrophil 3	IBD	CD_4_ATCAGGTGTCACCGAC-1	56	male
CD 4	5.17722	5.06446	M0	IBD	CD_4_ATCCACCAGCCTCCAG-1	56	male
CD 4	8.4119	2.16045	M0 Ribhi	IBD	CD_4_ATCCATTTCCTACGGG-1	56	male
CD 4	7.31806	3.77178	M0	IBD	CD_4_ATCCGTCTCTTTACAC-1	56	male
CD 4	1.17696	-11.8284	Mast 1	IBD	CD_4_ATCGATGGTCCTACAA-1	56	male
CD 4	6.54628	4.49014	M0	IBD	CD_4_ATCGCCTCACTGAATC-1	56	male
CD 4	6.12524	4.50324	M0	IBD	CD_4_ATCGCCTTCATGGAGG-1	56	male
CD 4	4.80974	3.37026	Cycling myeloid	IBD	CD_4_ATCGCCTTCCCATAGA-1	56	male
CD 4	4.67849	3.16029	Cycling myeloid	IBD	CD_4_ATCTTCACAAACGTGG-1	56	male
CD 4	-9.91398	-1.16383	Neutrophil 3	IBD	CD_4_ATCTTCACAGGTGTTT-1	56	male
CD 4	-0.294645	4.44736	M1 ACOD1	IBD	CD_4_ATGACCAAGGATTCAA-1	56	male
CD 4	6.58263	5.48882	M0	IBD	CD_4_ATGAGTCGTATCGGTT-1	56	male
CD 4	7.41553	3.54196	M0	IBD	CD_4_ATGAGTCTCAACCTTT-1	56	male
CD 4	8.42014	-0.0742215	DCs CCL22 Ribhi	IBD	CD_4_ATGCATGAGTTGTCAC-1	56	male
CD 4	1.41245	-12.7734	Mast 1	IBD	CD_4_ATGCATGTCTTCGCTG-1	56	male
CD 4	6.91452	4.733	M0	IBD	CD_4_ATGGTTGCAAGGAGTC-1	56	male
CD 4	7.53861	1.19206	M0 Ribhi	IBD	CD_4_ATTCACTGTCCACACG-1	56	male
CD 4	6.63615	5.58025	M0	IBD	CD_4_ATTCACTTCTTCTGTA-1	56	male
CD 4	6.94986	3.70069	M0 Ribhi	IBD	CD_4_ATTCATCTCCACCCTA-1	56	male
CD 4	-9.11432	-0.46795	Neutrophil 3	IBD	CD_4_ATTTCACGTACGTAGG-1	56	male
CD 4	-9.2114	-0.797906	Neutrophil 3	IBD	CD_4_ATTTCTGTCCTCTCTT-1	56	male
CD 4	2.47365	-11.9448	Mast 1	IBD	CD_4_CAAAGAAAGCATATGA-1	56	male
CD 4	6.35648	4.39202	M0	IBD	CD_4_CAACGATTCGTTCCTG-1	56	male
CD 4	6.29221	4.21211	M0	IBD	CD_4_CAAGGGATCGTTAGTG-1	56	male
CD 4	7.24196	2.90773	M0 Ribhi	IBD	CD_4_CAATACGAGCTTGTGT-1	56	male
CD 4	-8.81093	-3.74676	Neutrophil 1	IBD	CD_4_CAATTTCCAACCACAT-1	56	male
CD 4	7.25318	3.89572	M0	IBD	CD_4_CACACAAGTCTTCATT-1	56	male
CD 4	7.17712	3.35636	M0	IBD	CD_4_CACAGATTCAAACGAA-1	56	male
CD 4	5.87621	6.13702	M2.2	IBD	CD_4_CACGAATCAACGTTAC-1	56	male
CD 4	7.01923	4.327	M0	IBD	CD_4_CACGGGTCACAAGCAG-1	56	male
CD 4	-9.25464	-1.26595	Neutrophil 3	IBD	CD_4_CACGTGGCACGTACTA-1	56	male
CD 4	6.68628	2.2093	M0 Ribhi	IBD	CD_4_CAGCCAGTCGGTGTTA-1	56	male
CD 4	-8.9288	-0.676907	Neutrophil 3	IBD	CD_4_CAGGCCATCGCCCAGA-1	56	male
CD 4	6.01627	4.90788	M0	IBD	CD_4_CAGTTCCTCCAGCCTT-1	56	male
CD 4	5.00109	-12.1783	Mast Ribhi	IBD	CD_4_CATCAAGAGAGTTCGG-1	56	male
CD 4	8.08247	2.76568	M0 Ribhi	IBD	CD_4_CATCAAGCATCCTGTC-1	56	male
CD 4	-9.26259	-0.4603	Neutrophil 3	IBD	CD_4_CATCAAGTCAAGAGGC-1	56	male
CD 4	-9.28768	-0.486741	Neutrophil 3	IBD	CD_4_CATGCAAAGTCGAAAT-1	56	male
CD 4	1.96723	-11.8045	Mast 1	IBD	CD_4_CATGCCTAGGGAGGCA-1	56	male
CD 4	8.0189	2.24252	M0 Ribhi	IBD	CD_4_CATGCCTAGGTGATCG-1	56	male
CD 4	6.713	5.52904	M0	IBD	CD_4_CCAATGAGTAGCGTCC-1	56	male
CD 4	7.07847	1.2467	M0 Ribhi	IBD	CD_4_CCACGTTCAATCGTCA-1	56	male
CD 4	7.2101	3.53905	M0	IBD	CD_4_CCACTTGCAGGTCCCA-1	56	male
CD 4	7.07901	1.91836	M0 Ribhi	IBD	CD_4_CCACTTGTCTACTATC-1	56	male
CD 4	-9.38296	-1.15562	Neutrophil 3	IBD	CD_4_CCCTCAAGTACTCCGG-1	56	male
CD 4	-9.68473	-2.45857	Neutrophil 3	IBD	CD_4_CCGGACAAGCATCAGG-1	56	male
CD 4	5.14232	5.47711	M2.2	IBD	CD_4_CCGGTAGAGCATGCGA-1	56	male
CD 4	-1.45726	4.13368	Inflammatory monocytes	IBD	CD_4_CCGTTCACAGGTACGA-1	56	male
CD 4	2.03677	7.69134	IDA macrophage	IBD	CD_4_CCTCAACTCTAAGGAA-1	56	male
CD 4	6.94777	3.09149	M0 Ribhi	IBD	CD_4_CCTCCAATCCAGGACC-1	56	male
CD 4	7.69862	2.22328	M0 Ribhi	IBD	CD_4_CCTCCTCGTTGATCGT-1	56	male
CD 4	8.09098	1.52425	M0 Ribhi	IBD	CD_4_CCTGCATTCCACACCT-1	56	male
CD 4	4.76356	3.16159	Cycling myeloid	IBD	CD_4_CCTGTTGTCACCATCC-1	56	male
CD 4	7.24173	3.34559	M0	IBD	CD_4_CGAGTTATCTGCGAGC-1	56	male
CD 4	5.76572	4.87493	M0	IBD	CD_4_CGATGGCGTTACAGCT-1	56	male
CD 4	-8.7119	-0.667366	Neutrophil 3	IBD	CD_4_CGCAGGTCAAGAAATC-1	56	male
CD 4	0.487437	6.25887	IDA macrophage	IBD	CD_4_CGCATAATCCTCGATC-1	56	male
CD 4	6.73162	5.0966	M0	IBD	CD_4_CGCCAGAGTCGCTCGA-1	56	male
CD 4	7.38333	1.8266	M0 Ribhi	IBD	CD_4_CGGAATTGTGGCCCAT-1	56	male
CD 4	-2.45054	5.35359	M1 ACOD1	IBD	CD_4_CGGCAGTAGCCTGTGC-1	56	male
CD 4	-0.92212	5.16183	IDA macrophage	IBD	CD_4_CGGCAGTTCGCACGAC-1	56	male
CD 4	-8.73616	-1.14752	Neutrophil 3	IBD	CD_4_CGGGTCACATACACCA-1	56	male
CD 4	4.7388	3.19156	Cycling myeloid	IBD	CD_4_CGTAAGTTCATTATCC-1	56	male
CD 4	8.23567	0.522302	DCs CCL22 Ribhi	IBD	CD_4_CGTCCATTCAATCTTC-1	56	male
CD 4	1.86799	-12.3695	Mast 1	IBD	CD_4_CGTGAATCAACTTGCA-1	56	male
CD 4	7.07323	3.75254	M0	IBD	CD_4_CGTGATACACTCGATA-1	56	male
CD 4	-1.27965	4.88631	M1 ACOD1	IBD	CD_4_CGTTGGGGTCTGCATA-1	56	male
CD 4	-8.76654	-0.573838	Neutrophil 3	IBD	CD_4_CTACCCAGTGACATCT-1	56	male
CD 4	7.14329	3.21545	M0 Ribhi	IBD	CD_4_CTAGACAGTGTCTTGA-1	56	male
CD 4	7.1452	3.38178	M0 Ribhi	IBD	CD_4_CTATCTATCCCGAGGT-1	56	male
CD 4	-9.98761	-1.02564	Neutrophil 3	IBD	CD_4_CTCAACCAGCGATGGT-1	56	male
CD 4	-9.50168	-1.22187	Neutrophil 3	IBD	CD_4_CTCAAGATCCGAGCTG-1	56	male
CD 4	8.12732	1.6528	M0 Ribhi	IBD	CD_4_CTCATGCCATCAGCAT-1	56	male
CD 4	8.33227	-0.184784	DCs CCL22 Ribhi	IBD	CD_4_CTCCATGCAGACCAGA-1	56	male
CD 4	4.70811	3.11502	Cycling myeloid	IBD	CD_4_CTCGAGGTCATCACAG-1	56	male
CD 4	6.86192	3.29084	M0	IBD	CD_4_CTGAATGCACATGTTG-1	56	male
CD 4	-8.73624	-0.739075	Neutrophil 3	IBD	CD_4_CTGAGGCAGGCCCAAA-1	56	male
CD 4	6.98191	3.28718	M0 Ribhi	IBD	CD_4_CTGAGGCAGGGACCAT-1	56	male
CD 4	-9.49101	-0.621687	Neutrophil 3	IBD	CD_4_CTGCAGGGTATCTTCT-1	56	male
CD 4	-7.87937	-1.2587	Neutrophil 3	IBD	CD_4_CTGCATCAGCGCCATC-1	56	male
CD 4	1.56443	-12.0674	Mast 1	IBD	CD_4_CTGCATCCACTGGACC-1	56	male
CD 4	8.02956	1.3766	M0 Ribhi	IBD	CD_4_CTGCCTACAATGTTGC-1	56	male
CD 4	-1.55121	3.67194	Inflammatory monocytes	IBD	CD_4_CTGCGAGAGAGCCCAA-1	56	male
CD 4	-9.21954	-0.864585	Neutrophil 3	IBD	CD_4_CTGGACGTCAGATTGC-1	56	male
CD 4	-7.89102	-2.87518	Neutrophil 1	IBD	CD_4_CTGGTCTTCTGCGGAC-1	56	male
CD 4	0.262528	6.72252	IDA macrophage	IBD	CD_4_CTGTATTTCCGCTAGG-1	56	male
CD 4	0.617238	-12.4719	Mast 1	IBD	CD_4_CTTACCGGTTGGACCC-1	56	male
CD 4	7.03286	2.99515	M0 Ribhi	IBD	CD_4_CTTAGGACACAACGCC-1	56	male
CD 4	5.26635	5.44927	M2.2	IBD	CD_4_CTTCCGAGTTGTAGCT-1	56	male
CD 4	-8.5963	-0.816926	Neutrophil 3	IBD	CD_4_GAACTGTTCCGCAACG-1	56	male
CD 4	0.154265	6.39795	IDA macrophage	IBD	CD_4_GAAGCCCTCCCTTGTG-1	56	male
CD 4	7.49525	1.16662	M0 Ribhi	IBD	CD_4_GAAGCGAGTGGTTTAC-1	56	male
CD 4	5.51418	4.60902	M0	IBD	CD_4_GAATCGTAGTTGTACC-1	56	male
CD 4	-9.49202	-0.835709	Neutrophil 3	IBD	CD_4_GACACGCGTCGGCCTA-1	56	male
CD 4	6.58025	3.43554	M0	IBD	CD_4_GACCCTTAGCCTCGTG-1	56	male
CD 4	7.52147	2.96276	M0 Ribhi	IBD	CD_4_GAGACTTGTAGCGTCC-1	56	male
CD 4	-7.98887	-1.11911	Neutrophil 3	IBD	CD_4_GAGCTGCGTAGACGGT-1	56	male
CD 4	4.78871	3.09899	Cycling myeloid	IBD	CD_4_GAGGGTAGTCGAGTGA-1	56	male
CD 4	6.57609	2.65745	M0 Ribhi	IBD	CD_4_GAGTGTTAGCGAATGC-1	56	male
CD 4	6.90923	2.76611	M0 Ribhi	IBD	CD_4_GAGTGTTAGTCATGCT-1	56	male
CD 4	6.7739	5.03313	M0	IBD	CD_4_GAGTTACGTACGCTTA-1	56	male
CD 4	6.59116	4.40341	M0	IBD	CD_4_GATCAGTAGTTTGAGA-1	56	male
CD 4	6.94253	3.52174	M0	IBD	CD_4_GATCATGGTTGCGGAA-1	56	male
CD 4	7.0868	3.77021	M0	IBD	CD_4_GCAACCGCACGCGGTT-1	56	male
CD 4	7.16809	4.09683	M0	IBD	CD_4_GCATCGGTCGCCTTTG-1	56	male
CD 4	2.4366	6.95766	IDA macrophage	IBD	CD_4_GCCAGGTAGGCATCAG-1	56	male
CD 4	2.96843	8.71109	M2	IBD	CD_4_GCCATGGGTCGCTGCA-1	56	male
CD 4	8.41668	-0.219852	DCs CCL22 Ribhi	IBD	CD_4_GCCCGAATCACTCACC-1	56	male
CD 4	7.22032	2.63575	M0 Ribhi	IBD	CD_4_GCGATCGAGCGCAATG-1	56	male
CD 4	-8.63994	-0.904272	Neutrophil 3	IBD	CD_4_GCGATCGGTACAAACA-1	56	male
CD 4	6.74315	1.17956	M0	IBD	CD_4_GCGGATCCAGATCACT-1	56	male
CD 4	6.8876	2.46737	M0 Ribhi	IBD	CD_4_GCTACAATCCGTGACG-1	56	male
CD 4	8.3142	0.329804	DCs CCL22 Ribhi	IBD	CD_4_GCTGGGTAGACATAAC-1	56	male
CD 4	5.01592	3.22692	Cycling myeloid	IBD	CD_4_GCTGGGTTCCTGGGAC-1	56	male
CD 4	7.10476	0.807575	M0 Ribhi	IBD	CD_4_GCTTCACCACTACACA-1	56	male
CD 4	8.17436	1.91907	M0 Ribhi	IBD	CD_4_GGAGAACTCGAGAATA-1	56	male
CD 4	6.02018	4.26125	M0	IBD	CD_4_GGAGCAAAGGCCACTC-1	56	male
CD 4	7.40476	1.04164	M0 Ribhi	IBD	CD_4_GGAGGTAGTACGTTCA-1	56	male
CD 4	2.53916	-11.3122	Mast 1	IBD	CD_4_GGCTTGGGTCTTCATT-1	56	male
CD 4	6.79316	0.767164	M0 Ribhi	IBD	CD_4_GGGAAGTCATGTTACG-1	56	male
CD 4	6.6616	3.27384	M0 Ribhi	IBD	CD_4_GGGACCTCAGATCCAT-1	56	male
CD 4	6.36477	4.6553	M0	IBD	CD_4_GGGAGATGTCTCAGGC-1	56	male
CD 4	0.333468	6.4252	IDA macrophage	IBD	CD_4_GGGAGTACATACTTTC-1	56	male
CD 4	6.7644	0.724452	M0 Ribhi	IBD	CD_4_GGGAGTACATCTCCCA-1	56	male
CD 4	6.4914	4.96345	M0	IBD	CD_4_GGGCTACGTCACTGAT-1	56	male
CD 4	3.75463	-11.2642	Mast 1	IBD	CD_4_GGGTTATGTCTTCTAT-1	56	male
CD 4	5.69284	3.96253	M0	IBD	CD_4_GGGTTTACAGTGGTGA-1	56	male
CD 4	-1.04934	8.06606	DCs CD1c	IBD	CD_4_GGTAATCCACATGTTG-1	56	male
CD 4	-9.40405	-0.975193	Neutrophil 3	IBD	CD_4_GGTGGCTAGAAATTGC-1	56	male
CD 4	2.61679	-12.4484	Mast 1	IBD	CD_4_GGTGTCGTCCTCTAGC-1	56	male
CD 4	3.9546	7.10843	M2.2	IBD	CD_4_GGTGTTACATGACTTG-1	56	male
CD 4	7.21012	3.65031	M0	IBD	CD_4_GTAGAGGCAAGACGAC-1	56	male
CD 4	-9.13468	-1.49371	Neutrophil 3	IBD	CD_4_GTAGAGGGTTCACCGG-1	56	male
CD 4	0.711164	-12.6492	Mast 1	IBD	CD_4_GTAGTACCAGTCAGTT-1	56	male
CD 4	7.10724	4.79339	M0	IBD	CD_4_GTCAGCGAGCTGGCTC-1	56	male
CD 4	-8.80133	-0.641343	Neutrophil 3	IBD	CD_4_GTCATCCAGACCAAAT-1	56	male
CD 4	-8.93409	-0.9931	Neutrophil 3	IBD	CD_4_GTCATTTTCTTGTTAC-1	56	male
CD 4	5.04514	5.60258	M2.2	IBD	CD_4_GTCGCGAGTCGATGCC-1	56	male
CD 4	7.36506	3.80527	M0	IBD	CD_4_GTCTACCCAGGTAGTG-1	56	male
CD 4	8.25831	0.456161	DCs CCL22 Ribhi	IBD	CD_4_GTCTGTCAGCGTCTCG-1	56	male
CD 4	4.92294	3.42844	Cycling myeloid	IBD	CD_4_GTGAGGAAGAGGTATT-1	56	male
CD 4	1.02354	6.66211	IDA macrophage	IBD	CD_4_GTGAGGAGTAACTTCG-1	56	male
CD 4	-9.34433	-0.97451	Neutrophil 3	IBD	CD_4_GTGAGTTCAGTTGGTT-1	56	male
CD 4	6.99529	0.553766	M0 Ribhi	IBD	CD_4_GTGATGTCAGACCAAG-1	56	male
CD 4	6.86231	0.806408	M0 Ribhi	IBD	CD_4_GTGCACGTCAACTCTT-1	56	male
CD 4	7.77221	1.80305	M0 Ribhi	IBD	CD_4_GTGCAGCAGGCAATGC-1	56	male
CD 4	7.97555	2.65339	M0 Ribhi	IBD	CD_4_GTGCTGGAGGTTCCGC-1	56	male
CD 4	6.10998	6.45649	M2.2	IBD	CD_4_GTGCTGGCACCTTCCA-1	56	male
CD 4	6.91648	2.12254	M0 Ribhi	IBD	CD_4_GTGCTTCTCTGGCCGA-1	56	male
CD 4	-2.18997	4.8422	M1 ACOD1	IBD	CD_4_GTGGCGTTCACCCTCA-1	56	male
CD 4	7.67901	2.44184	M0 Ribhi	IBD	CD_4_GTTACCCGTGGAATGC-1	56	male
CD 4	6.00752	6.12024	M0	IBD	CD_4_GTTACGACATGCCGCA-1	56	male
CD 4	-1.35501	4.98926	M1 ACOD1	IBD	CD_4_GTTACGAGTCTTGGTA-1	56	male
CD 4	-18.3032	-2.66433	Eosinophils	IBD	CD_4_GTTATGGGTCGTGGTC-1	56	male
CD 4	6.48204	4.39292	M0	IBD	CD_4_GTTCCGTGTCCCGGTA-1	56	male
CD 4	5.84328	3.65714	M0	IBD	CD_4_GTTCGCTCATCCGAAT-1	56	male
CD 4	8.36328	-0.144612	DCs CCL22 Ribhi	IBD	CD_4_GTTGAACAGCGACCCT-1	56	male
CD 4	-18.3087	-2.76358	Eosinophils	IBD	CD_4_GTTTACTTCATAGGCT-1	56	male
CD 4	6.1738	3.4813	M0 Ribhi	IBD	CD_4_TACACCCGTAAGCTCT-1	56	male
CD 4	6.06473	6.25078	M2.2	IBD	CD_4_TACACCCGTACTCCCT-1	56	male
CD 4	7.46424	4.06873	M0	IBD	CD_4_TACACCCTCTCACCCA-1	56	male
CD 4	7.12806	3.5971	M0	IBD	CD_4_TACCCGTCAAGCGATG-1	56	male
CD 4	7.33109	0.891931	M0 Ribhi	IBD	CD_4_TACCTCGAGTAGAGTT-1	56	male
CD 4	-0.587157	3.95292	Inflammatory monocytes	IBD	CD_4_TACGCTCAGAAACCAT-1	56	male
CD 4	8.35079	0.691524	DCs CCL22 Ribhi	IBD	CD_4_TACGCTCTCTAACGCA-1	56	male
CD 4	-9.89071	-1.5334	Neutrophil 3	IBD	CD_4_TACGGTACATGTTTGG-1	56	male
CD 4	7.36811	3.82659	M0	IBD	CD_4_TACTGCCAGCGTGCTC-1	56	male
CD 4	-1.47172	4.48453	Inflammatory monocytes	IBD	CD_4_TAGAGTCAGCGCCATC-1	56	male
CD 4	1.64571	-12.176	Mast 1	IBD	CD_4_TAGCACAAGGCGTTGA-1	56	male
CD 4	7.37369	4.2687	M0	IBD	CD_4_TAGCACAAGGGCAGTT-1	56	male
CD 4	3.01974	7.47007	M2	IBD	CD_4_TATATCCCAAATGAAC-1	56	male
CD 4	0.0657043	6.61509	IDA macrophage	IBD	CD_4_TATCAGGCAATTGTGC-1	56	male
CD 4	4.71163	6.1718	M2.2	IBD	CD_4_TATCTGTAGGTATCTC-1	56	male
CD 4	1.0979	-12.7452	Mast 1	IBD	CD_4_TATCTGTCACCTAAAC-1	56	male
CD 4	6.64216	2.48475	M0 Ribhi	IBD	CD_4_TATTCCAAGCATTGTC-1	56	male
CD 4	7.80343	1.49867	M0 Ribhi	IBD	CD_4_TCACGGGAGAATAACC-1	56	male
CD 4	7.96803	3.21642	M0 Ribhi	IBD	CD_4_TCAGCAAGTTGCTCAA-1	56	male
CD 4	7.16697	3.22764	M0 Ribhi	IBD	CD_4_TCAGCCTTCGCACGGT-1	56	male
CD 4	7.79292	2.3477	M0 Ribhi	IBD	CD_4_TCAGTGACATGTCTAG-1	56	male
CD 4	-7.80448	-1.65273	Neutrophil 1	IBD	CD_4_TCAGTTTTCCAACTAG-1	56	male
CD 4	5.80013	5.58591	M2.2	IBD	CD_4_TCAGTTTTCCTCTCTT-1	56	male
CD 4	4.87976	3.76169	Cycling myeloid	IBD	CD_4_TCATACTGTCCCACGA-1	56	male
CD 4	1.75877	-11.813	Mast 1	IBD	CD_4_TCATCCGTCACACCCT-1	56	male
CD 4	-9.82435	-0.902978	Neutrophil 3	IBD	CD_4_TCATGTTTCATCGCCT-1	56	male
CD 4	-9.83339	-0.950336	Neutrophil 3	IBD	CD_4_TCATTTGTCAAGAAAC-1	56	male
CD 4	-0.969872	8.27462	DCs CD1c	IBD	CD_4_TCCACCAGTGCAGATG-1	56	male
CD 4	-9.06245	-0.797879	Neutrophil 3	IBD	CD_4_TCCAGAAAGATCGGTG-1	56	male
CD 4	7.60979	4.41719	M0	IBD	CD_4_TCCATGCCAAGTGGCA-1	56	male
CD 4	-18.0309	-2.99394	Eosinophils	IBD	CD_4_TCCCACAAGGTAACTA-1	56	male
CD 4	5.97389	4.80857	M0	IBD	CD_4_TCCCAGTCAACAAGTA-1	56	male
CD 4	7.50518	1.5102	M0 Ribhi	IBD	CD_4_TCCTAATCACAACCGC-1	56	male
CD 4	-3.58302	5.69952	M1 CXCL5	IBD	CD_4_TCCTAATCATCATTGG-1	56	male
CD 4	7.40279	1.17382	M0 Ribhi	IBD	CD_4_TCCTCCCAGGTTACAA-1	56	male
CD 4	-2.18693	4.50209	M1 ACOD1	IBD	CD_4_TCCTCGACAAGGCTTT-1	56	male
CD 4	8.02138	1.77235	M0 Ribhi	IBD	CD_4_TCCTTCTCATTGTACG-1	56	male
CD 4	-8.71149	-0.892312	Neutrophil 3	IBD	CD_4_TCCTTTCTCTTGAGCA-1	56	male
CD 4	8.3264	0.676402	DCs CCL22 Ribhi	IBD	CD_4_TCGATTTTCCAAGCTA-1	56	male
CD 4	3.89738	7.2228	M2	IBD	CD_4_TCGCAGGGTTACGGAG-1	56	male
CD 4	6.83409	1.29478	M0 Ribhi	IBD	CD_4_TCGCTTGTCTTGGCTC-1	56	male
CD 4	-9.70166	-0.910065	Neutrophil 3	IBD	CD_4_TCGGATATCCAATCTT-1	56	male
CD 4	6.57552	4.40749	M0	IBD	CD_4_TCGGGACCAAGTGATA-1	56	male
CD 4	5.02348	5.6254	M2.2	IBD	CD_4_TCGGGACGTAATGTGA-1	56	male
CD 4	7.49229	2.20492	M0 Ribhi	IBD	CD_4_TCGGGACGTAGCGTTT-1	56	male
CD 4	-9.60983	-1.39715	Neutrophil 3	IBD	CD_4_TCGGTCTCATAACGGG-1	56	male
CD 4	7.2176	3.62005	M0	IBD	CD_4_TCGTCCAAGTCATGAA-1	56	male
CD 4	-9.9475	-1.01707	Neutrophil 3	IBD	CD_4_TCGTGGGCAGATTTCG-1	56	male
CD 4	7.2163	0.811907	M0 Ribhi	IBD	CD_4_TCTACATCATGTCGTA-1	56	male
CD 4	7.88116	1.60416	M0 Ribhi	IBD	CD_4_TCTATACAGATGCTAA-1	56	male
CD 4	-9.87935	-1.32858	Neutrophil 3	IBD	CD_4_TCTATCAAGTTCTCTT-1	56	male
CD 4	1.4513	-12.3236	Mast 1	IBD	CD_4_TCTCAGCCAATCGTCA-1	56	male
CD 4	6.46581	3.36515	M0 Ribhi	IBD	CD_4_TCTCTGGCAGTAACCT-1	56	male
CD 4	-9.32914	-0.455104	Neutrophil 3	IBD	CD_4_TCTGCCAAGGTCGTAG-1	56	male
CD 4	6.83176	3.60178	M0	IBD	CD_4_TCTGGCTCAAAGGGCT-1	56	male
CD 4	5.13626	5.96523	M2.2	IBD	CD_4_TCTGGCTTCCTCGCAT-1	56	male
CD 4	5.73721	5.18174	M0	IBD	CD_4_TCTGGCTTCTTGCGCT-1	56	male
CD 4	-10.0127	-1.0581	Neutrophil 3	IBD	CD_4_TCTTCCTTCTAGAACC-1	56	male
CD 4	5.41849	5.90941	M2.2	IBD	CD_4_TGAATCGTCTGGGCGT-1	56	male
CD 4	4.7225	3.18097	Cycling myeloid	IBD	CD_4_TGAATGCCAGCATGCC-1	56	male
CD 4	7.91352	1.47933	M0 Ribhi	IBD	CD_4_TGAGGGAAGCGGATCA-1	56	male
CD 4	6.57147	3.9579	M0	IBD	CD_4_TGAGGGAAGCTCACTA-1	56	male
CD 4	6.38012	3.53234	M0 Ribhi	IBD	CD_4_TGAGTCAGTTTAGAGA-1	56	male
CD 4	-9.63453	-0.48162	Neutrophil 3	IBD	CD_4_TGATCTTCACGTCTCT-1	56	male
CD 4	7.41221	1.70852	M0 Ribhi	IBD	CD_4_TGATCTTCAGTTCTAG-1	56	male
CD 4	7.24061	3.64974	M0	IBD	CD_4_TGATCTTTCTCTGAGA-1	56	male
CD 4	8.05096	3.14277	M0 Ribhi	IBD	CD_4_TGCAGGCTCCACGTGG-1	56	male
CD 4	6.47894	3.72043	M0	IBD	CD_4_TGCTGAACAGACCGCT-1	56	male
CD 4	7.59747	2.6206	M0 Ribhi	IBD	CD_4_TGCTTGCGTCTTTCAT-1	56	male
CD 4	6.09208	6.09779	M2.2	IBD	CD_4_TGGAGAGGTAAGGTCG-1	56	male
CD 4	7.4628	3.80557	M0	IBD	CD_4_TGGATCAAGGATTTAG-1	56	male
CD 4	-18.2081	-2.77711	Eosinophils	IBD	CD_4_TGGATCAGTGGTTTGT-1	56	male
CD 4	6.00008	3.44443	M0 Ribhi	IBD	CD_4_TGGGATTAGTGCAGGT-1	56	male
CD 4	7.81477	2.85785	M0 Ribhi	IBD	CD_4_TGGGCGTGTGAACGGT-1	56	male
CD 4	-2.24396	4.95958	M1 ACOD1	IBD	CD_4_TGGTACATCCTTCACG-1	56	male
CD 4	-9.99174	-1.06599	Neutrophil 3	IBD	CD_4_TGGTGATGTGGACAGT-1	56	male
CD 4	6.6035	5.71294	M0	IBD	CD_4_TGGTGATGTGTTTCTT-1	56	male
CD 4	-9.87568	-0.869302	Neutrophil 3	IBD	CD_4_TGTAAGCCACAGACGA-1	56	male
CD 4	2.38291	-11.2858	Mast 1	IBD	CD_4_TGTACAGTCCCAAGTA-1	56	male
CD 4	6.79033	3.00821	M0 Ribhi	IBD	CD_4_TGTGAGTCAGAATCGG-1	56	male
CD 4	2.74856	7.4756	IDA macrophage	IBD	CD_4_TGTGATGGTCAAGTTC-1	56	male
CD 4	4.69307	3.25191	Cycling myeloid	IBD	CD_4_TGTGGCGGTACCGTCG-1	56	male
CD 4	7.52782	0.973114	M0 Ribhi	IBD	CD_4_TGTTCCGGTTCGGCTG-1	56	male
CD 4	5.52142	4.52819	M0	IBD	CD_4_TGTTCTAGTCACAGTT-1	56	male
CD 4	7.35501	4.00906	M0	IBD	CD_4_TTACCGCAGTCCGCGT-1	56	male
CD 4	6.50093	2.88427	M0 Ribhi	IBD	CD_4_TTAGTCTTCCGAGATT-1	56	male
CD 4	6.46511	-12.0705	Mast Ribhi	IBD	CD_4_TTCAGGATCTCAAAGC-1	56	male
CD 4	-8.97675	-1.45105	Neutrophil 3	IBD	CD_4_TTCATGTCACAAGCCC-1	56	male
CD 4	8.39321	2.5177	M0 Ribhi	IBD	CD_4_TTCCAATGTTTGTTCT-1	56	male
CD 4	6.04099	3.36081	M0 Ribhi	IBD	CD_4_TTCCACGGTCTTTCAT-1	56	male
CD 4	-9.23294	-0.453179	Neutrophil 3	IBD	CD_4_TTCCGGTGTAGGTACG-1	56	male
CD 4	7.009	3.87354	M0	IBD	CD_4_TTCCGGTTCTTGAGCA-1	56	male
CD 4	6.11473	3.49971	M0 Ribhi	IBD	CD_4_TTCGCTGGTGTTCGAT-1	56	male
CD 4	6.11051	6.01087	M2.2	IBD	CD_4_TTCGGTCTCTGCATAG-1	56	male
CD 4	6.84395	1.10133	M0 Ribhi	IBD	CD_4_TTCTGTAAGCACTAAA-1	56	male
CD 4	6.73157	5.20993	M0	IBD	CD_4_TTGAACGCACAGCTTA-1	56	male
CD 4	5.59312	3.97234	M0	IBD	CD_4_TTGATGGCACATATGC-1	56	male
CD 4	8.36084	2.34986	M0 Ribhi	IBD	CD_4_TTGCGTCTCAAACCTG-1	56	male
CD 4	7.15934	3.1518	M0 Ribhi	IBD	CD_4_TTGGGATGTCTCGACG-1	56	male
CD 4	-2.30771	4.78161	M1 ACOD1	IBD	CD_4_TTGTGGAGTGTGTACT-1	56	male
CD 4	7.21303	2.08194	M0 Ribhi	IBD	CD_4_TTGTTCAGTCGCCACA-1	56	male
CD 4	6.18956	5.04108	M0	IBD	CD_4_TTTCACACAATAGAGT-1	56	male
CD 4	-2.72303	5.37135	M1 ACOD1	IBD	CD_4_TTTCAGTAGCGCCCAT-1	56	male
CD 4	6.62893	4.12114	M0	IBD	CD_4_TTTCCTCAGAGCAGAA-1	56	male
CD 4	7.37081	4.15733	M0	IBD	CD_4_TTTCGATTCGTAACCA-1	56	male
HC 3	2.30708	9.03092	M2	HC	HC_3_AACAACCCAGCTACCG-1	68	female
HC 3	2.45415	-13.3251	Mast 2	HC	HC_3_AACAGGGGTCTGCGCA-1	68	female
HC 3	7.50964	4.43736	M0	HC	HC_3_AACTTCTGTTCCGCAG-1	68	female
HC 3	3.03996	-13.9272	Mast 2	HC	HC_3_AAGCATCAGTGTACAA-1	68	female
HC 3	4.59076	-13.3437	Mast 2	HC	HC_3_AAGCGTTTCACTGGTA-1	68	female
HC 3	5.73306	5.37132	M2.2	HC	HC_3_ACAGGGACACGCTATA-1	68	female
HC 3	4.16233	-13.6646	Mast 2	HC	HC_3_ACCAAACTCTGCTGAA-1	68	female
HC 3	3.81119	-11.6346	Mast 1	HC	HC_3_ACCATTTGTAAGGTCG-1	68	female
HC 3	6.33551	5.77697	M0	HC	HC_3_ACCCTTGAGTCCCAGC-1	68	female
HC 3	3.57049	8.97679	M2	HC	HC_3_ACCGTTCCACATGTTG-1	68	female
HC 3	7.18727	5.26904	M0	HC	HC_3_ACGGGTCAGGTCCCGT-1	68	female
HC 3	2.71561	-13.255	Mast 2	HC	HC_3_ACGTACATCCGTGCGA-1	68	female
HC 3	2.56864	-13.6464	Mast 2	HC	HC_3_ACTCTCGCATCGAGCC-1	68	female
HC 3	7.58977	4.74917	M0	HC	HC_3_ACTTCCGTCACATCAG-1	68	female
HC 3	3.11534	-13.6816	Mast 2	HC	HC_3_AGATCGTGTCAGGTAG-1	68	female
HC 3	5.22181	-13.0815	Mast Ribhi	HC	HC_3_AGGGCTCTCCACATAG-1	68	female
HC 3	5.12935	5.80133	M2.2	HC	HC_3_AGTAGCTGTCCGGACT-1	68	female
HC 3	7.86276	3.85439	M0	HC	HC_3_AGTGATCGTATCGAGG-1	68	female
HC 3	5.68549	4.94963	M0	HC	HC_3_ATACCGAAGTTATGGA-1	68	female
HC 3	7.32105	4.66659	M0	HC	HC_3_ATCACAGAGGAGACCT-1	68	female
HC 3	5.25735	5.50245	M2.2	HC	HC_3_ATCACGAGTCTGCAAT-1	68	female
HC 3	6.75985	4.75736	M0	HC	HC_3_ATCATTCAGAGAATCT-1	68	female
HC 3	4.29642	-13.325	Mast 2	HC	HC_3_ATCCACCAGAATACAC-1	68	female
HC 3	7.3387	4.15334	M0	HC	HC_3_ATCTTCACAAGGATGC-1	68	female
HC 3	4.65391	3.19029	Cycling myeloid	HC	HC_3_ATGTCCCCACAGTCGC-1	68	female
HC 3	8.25366	3.18666	M0 Ribhi	HC	HC_3_ATGTCTTTCGCTAGCG-1	68	female
HC 3	0.372459	6.39213	Inflammatory monocytes	HC	HC_3_ATTACTCAGCTAGAGC-1	68	female
HC 3	4.47697	-11.4462	Mast Ribhi	HC	HC_3_ATTATCCTCATGCCCT-1	68	female
HC 3	2.79266	-13.0766	Mast 2	HC	HC_3_ATTCTTGAGCACTGGA-1	68	female
HC 3	7.75867	3.31065	M0 Ribhi	HC	HC_3_CAATGACAGGTAGTAT-1	68	female
HC 3	2.19468	-12.0936	Mast 1	HC	HC_3_CACACAACACCGGAAA-1	68	female
HC 3	0.562981	7.66444	IDA macrophage	HC	HC_3_CACCGTTTCCTGGTCT-1	68	female
HC 3	8.0639	3.47196	M0 Ribhi	HC	HC_3_CACGTTCAGGAAAGGT-1	68	female
HC 3	7.08823	4.52751	M0	HC	HC_3_CACTGTCCAGTGACCC-1	68	female
HC 3	7.81738	3.9291	M0	HC	HC_3_CAGTTAGGTTAGAAGT-1	68	female
HC 3	2.13333	-12.8656	Mast 2	HC	HC_3_CAGTTCCAGCACTGGA-1	68	female
HC 3	8.01989	3.43355	M0 Ribhi	HC	HC_3_CATAGACGTAACGATA-1	68	female
HC 3	2.36628	-13.8496	Mast 2	HC	HC_3_CATCGCTAGGTACATA-1	68	female
HC 3	3.72435	-13.645	Mast 2	HC	HC_3_CATGCAAGTTCAGTAC-1	68	female
HC 3	3.3384	-13.3676	Mast 2	HC	HC_3_CATTCTACATTCACCC-1	68	female
HC 3	2.5156	-13.8003	Mast 2	HC	HC_3_CATTCTAGTGCCCAGT-1	68	female
HC 3	4.52724	3.48058	Cycling myeloid	HC	HC_3_CCATCACCAATACAGA-1	68	female
HC 3	1.53688	7.46703	IDA macrophage	HC	HC_3_CCGTAGGAGATACTGA-1	68	female
HC 3	4.63564	6.09149	M2.2	HC	HC_3_CCTACGTCAAGAGTAT-1	68	female
HC 3	4.07839	-13.1516	Mast 2	HC	HC_3_CCTCAACCAATCCTTT-1	68	female
HC 3	5.76656	-12.5988	Mast Ribhi	HC	HC_3_CCTCATGTCTTCTCAA-1	68	female
HC 3	3.67906	-12.9655	Mast 2	HC	HC_3_CCTCCTCAGATGCTGG-1	68	female
HC 3	6.27111	5.18105	M0	HC	HC_3_CCTGTTGTCTGTGCGG-1	68	female
HC 3	-0.711319	9.16908	DCs CD1c	HC	HC_3_CGGGACTTCAAAGGAT-1	68	female
HC 3	6.94851	4.80318	M0	HC	HC_3_CGTCCATTCATCGACA-1	68	female
HC 3	5.39214	5.94281	M2.2	HC	HC_3_CGTGATAAGGTGGCTA-1	68	female
HC 3	2.44919	-13.83	Mast 2	HC	HC_3_CTACCCATCACATACG-1	68	female
HC 3	8.13656	2.74455	M0 Ribhi	HC	HC_3_CTACCTGGTAATGCTC-1	68	female
HC 3	2.62804	-13.1076	Mast 2	HC	HC_3_CTCAACCCATCTATCT-1	68	female
HC 3	7.18305	4.90929	M0	HC	HC_3_CTCAGTCCAGACTCTA-1	68	female
HC 3	2.21307	-13.3884	Mast 2	HC	HC_3_CTCGAGGCACGCTATA-1	68	female
HC 3	8.17057	1.68869	M0 Ribhi	HC	HC_3_CTGAATGGTCTAATCG-1	68	female
HC 3	5.36376	5.41862	M2.2	HC	HC_3_CTGATCCGTTACCGTA-1	68	female
HC 3	7.17605	5.19107	M0	HC	HC_3_CTGCCTATCCGTGGCA-1	68	female
HC 3	2.68195	-14.0898	Mast 2	HC	HC_3_CTGCCTATCCTCTTTC-1	68	female
HC 3	3.76561	8.17364	M2	HC	HC_3_CTGTGGGTCCCGAGAC-1	68	female
HC 3	6.26278	5.38404	M0	HC	HC_3_GAAATGATCATGACAC-1	68	female
HC 3	8.24761	1.07248	M0 Ribhi	HC	HC_3_GAACTGTCATGAATCC-1	68	female
HC 3	3.46084	-13.7691	Mast 2	HC	HC_3_GACGCTGTCTCCGATC-1	68	female
HC 3	7.16046	4.67959	M0	HC	HC_3_GAGAGGTAGCTCGTGC-1	68	female
HC 3	6.94971	4.60086	M0	HC	HC_3_GAGTCATGTCCGCAGT-1	68	female
HC 3	3.67827	-13.8614	Mast 2	HC	HC_3_GAGTTTGAGCAAATGT-1	68	female
HC 3	3.19271	8.788	M2	HC	HC_3_GCAACATCAGTTAGAA-1	68	female
HC 3	2.76357	8.6331	M2	HC	HC_3_GCAACCGAGGATACCG-1	68	female
HC 3	7.41093	4.60715	M0	HC	HC_3_GCACGGTCAGTTTGGT-1	68	female
HC 3	4.14458	-13.782	Mast 2	HC	HC_3_GCACGGTCATGTGGTT-1	68	female
HC 3	6.06919	5.09273	M0	HC	HC_3_GCACGGTGTGAGGAAA-1	68	female
HC 3	2.58438	-13.4143	Mast 2	HC	HC_3_GCAGCTGTCGGTGTTA-1	68	female
HC 3	5.44316	-13.1868	Mast Ribhi	HC	HC_3_GCCGATGTCCTCGATC-1	68	female
HC 3	2.83148	-13.2406	Mast 2	HC	HC_3_GCCGTGAGTGGCCCAT-1	68	female
HC 3	3.74022	8.25391	M2	HC	HC_3_GCGAGAAAGCTATCTG-1	68	female
HC 3	6.01469	5.00096	M0	HC	HC_3_GCGGAAAGTGATAGAT-1	68	female
HC 3	8.16137	1.61113	M0 Ribhi	HC	HC_3_GCTCAAACAGTCAACT-1	68	female
HC 3	7.63528	3.87909	M0	HC	HC_3_GGAGGATGTAGACAAT-1	68	female
HC 3	5.60073	-12.7585	Mast Ribhi	HC	HC_3_GGCTGTGTCCGTGGGT-1	68	female
HC 3	3.82012	8.75513	M2	HC	HC_3_GGGAGATCAGCCTTCT-1	68	female
HC 3	0.19673	7.59873	IDA macrophage	HC	HC_3_GGGAGATGTCTTGCGG-1	68	female
HC 3	6.73547	4.42122	M0	HC	HC_3_GGGATGATCCGAGATT-1	68	female
HC 3	5.13818	5.8522	M2.2	HC	HC_3_GGGCTACCAACTGATC-1	68	female
HC 3	2.47415	-13.2195	Mast 2	HC	HC_3_GGGCTCATCCCAAGTA-1	68	female
HC 3	6.12682	5.91711	M0	HC	HC_3_GGGTGAAAGCTCGTGC-1	68	female
HC 3	4.40725	-11.783	Mast Ribhi	HC	HC_3_GGGTGAAAGGTGCTTT-1	68	female
HC 3	7.92143	3.40779	M0 Ribhi	HC	HC_3_GGTGGCTCACCATAAC-1	68	female
HC 3	0.381958	7.7283	IDA macrophage	HC	HC_3_GTAAGTCGTTCCGCAG-1	68	female
HC 3	2.65738	-14.0363	Mast 2	HC	HC_3_GTACAACAGATACAGT-1	68	female
HC 3	2.81921	-13.396	Mast 2	HC	HC_3_GTAGGTTTCAGAGTTC-1	68	female
HC 3	4.2606	-12.6799	Mast 2	HC	HC_3_GTCAAGTGTCGTGGAA-1	68	female
HC 3	7.59038	4.06472	M0	HC	HC_3_GTGGAAGGTATGTCAC-1	68	female
HC 3	2.42092	8.88618	M2	HC	HC_3_GTGTAACTCCTATGGA-1	68	female
HC 3	8.2423	2.55808	M0 Ribhi	HC	HC_3_GTTACCCGTCAGTCGC-1	68	female
HC 3	3.05225	-13.8772	Mast 2	HC	HC_3_GTTGTGACATCTAGAC-1	68	female
HC 3	2.79766	8.26625	M2.2	HC	HC_3_GTTTGGAGTCCCTGAG-1	68	female
HC 3	6.47801	5.30503	M0	HC	HC_3_TACAACGAGCTGTTAC-1	68	female
HC 3	4.1103	-11.6062	Mast 1	HC	HC_3_TACAACGTCAACGCTA-1	68	female
HC 3	4.02442	-13.298	Mast 2	HC	HC_3_TACACCCCATTGAGCT-1	68	female
HC 3	3.42876	-13.5093	Mast 2	HC	HC_3_TACGGGCGTGAATATG-1	68	female
HC 3	2.84694	9.0597	M2	HC	HC_3_TAGACCACAACTGGTT-1	68	female
HC 3	0.886543	7.50271	IDA macrophage	HC	HC_3_TATCTTGTCCCACAGG-1	68	female
HC 3	5.92467	-12.5468	Mast Ribhi	HC	HC_3_TCACATTCATATCTGG-1	68	female
HC 3	5.89878	5.40396	M0	HC	HC_3_TCACGGGTCCTACTGC-1	68	female
HC 3	5.62362	5.37217	M0	HC	HC_3_TCAGGGCAGGCTATCT-1	68	female
HC 3	2.55417	-11.5475	Mast 1	HC	HC_3_TCATTACCATGCAGGA-1	68	female
HC 3	8.10772	1.34176	M0 Ribhi	HC	HC_3_TCCGTGTGTGCTTATG-1	68	female
HC 3	7.87618	3.95028	M0	HC	HC_3_TCCTTTCAGCCGGAAT-1	68	female
HC 3	6.33707	5.12363	M0	HC	HC_3_TCGCTTGCACTAACGT-1	68	female
HC 3	3.12731	-13.6707	Mast 2	HC	HC_3_TCGTGGGCAATACGAA-1	68	female
HC 3	6.59432	4.90461	M0	HC	HC_3_TCTTTGAGTGCCCGTA-1	68	female
HC 3	5.84202	5.22497	M0	HC	HC_3_TGACAGTCATTCTTCA-1	68	female
HC 3	1.02884	7.55788	IDA macrophage	HC	HC_3_TGAGCATGTCTTCAAG-1	68	female
HC 3	2.9338	-11.8835	Mast 1	HC	HC_3_TGCAGGCGTGTGTTTG-1	68	female
HC 3	8.14413	3.20112	M0 Ribhi	HC	HC_3_TGCATCCGTCCGAAGA-1	68	female
HC 3	4.44212	8.225	M0	HC	HC_3_TGCGACGGTAGTCTGT-1	68	female
HC 3	8.21325	3.05634	M0 Ribhi	HC	HC_3_TGCTCGTTCCAAGCCG-1	68	female
HC 3	5.45037	5.65657	M2.2	HC	HC_3_TGGAGGATCCGTGTAA-1	68	female
HC 3	8.33152	2.55883	M0 Ribhi	HC	HC_3_TGGGATTAGATAGTCA-1	68	female
HC 3	6.4925	4.81877	M0	HC	HC_3_TGTGAGTCAAGGCCTC-1	68	female
HC 3	2.43189	-13.4961	Mast 2	HC	HC_3_TGTTCATGTCGTCAGC-1	68	female
HC 3	3.67909	9.09336	M2	HC	HC_3_TTACGCCCATTCACCC-1	68	female
HC 3	3.9576	-11.7574	Mast 1	HC	HC_3_TTAGGGTTCCTACTGC-1	68	female
HC 3	2.68327	-13.6577	Mast 2	HC	HC_3_TTATTGCTCCAACCGG-1	68	female
HC 3	8.04519	3.28382	M0 Ribhi	HC	HC_3_TTCGATTTCGTCAGAT-1	68	female
HC 3	2.83679	-11.3602	Mast 1	HC	HC_3_TTCGCTGCAAAGGCAC-1	68	female
HC 3	0.223985	4.00345	Inflammatory monocytes	HC	HC_3_TTCGGTCTCGAACGGA-1	68	female
HC 3	8.12561	1.63745	M0 Ribhi	HC	HC_3_TTCTCTCTCGTAACAC-1	68	female
HC 3	6.45731	5.06065	M0	HC	HC_3_TTGAACGTCCTTGACC-1	68	female
HC 3	4.57861	3.31276	Cycling myeloid	HC	HC_3_TTGGGATCAATTGCGT-1	68	female
HC 3	8.13694	3.593	M0 Ribhi	HC	HC_3_TTGTTGTTCGTGTGGC-1	68	female
HC 3	2.19661	-12.5376	Mast 2	HC	HC_3_TTTGGAGAGAGGTGCT-1	68	female
HC 3	7.53609	4.13467	M0	HC	HC_3_TTTGGAGCAGCGTGAA-1	68	female
HC 3	7.57249	1.22496	M0 Ribhi	HC	HC_3_TTTGTTGTCGACGCGT-1	68	female
HC 4	8.19777	2.06554	M0 Ribhi	HC	HC_4_AACAACCAGTGGATTA-1	65	male
HC 4	3.0376	8.8095	M2	HC	HC_4_AACCTGACAAGTGCAG-1	65	male
HC 4	3.74484	8.20957	M2	HC	HC_4_AACGTCAAGTCTTCCC-1	65	male
HC 4	2.46286	8.37712	M2	HC	HC_4_AAGACTCAGTCTAACC-1	65	male
HC 4	2.61739	8.73277	M2	HC	HC_4_AAGCGAGAGGTCTTTG-1	65	male
HC 4	4.08037	-12.1293	Mast 2	HC	HC_4_AATGCCAAGGCATGCA-1	65	male
HC 4	5.15062	-12.2273	Mast Ribhi	HC	HC_4_ACACCAAGTGCGACAA-1	65	male
HC 4	2.86742	8.40614	M2	HC	HC_4_ACCTACCTCTGAGAAA-1	65	male
HC 4	8.31557	0.547658	DCs CCL22 Ribhi	HC	HC_4_ACGCACGAGATAGGGA-1	65	male
HC 4	2.56377	9.07562	M2	HC	HC_4_ACTCTCGCACAGAAGC-1	65	male
HC 4	5.7348	5.80397	M2.2	HC	HC_4_AGACTCAAGTTCACTG-1	65	male
HC 4	2.95714	9.01312	M2	HC	HC_4_AGAGCAGTCTGGGATT-1	65	male
HC 4	3.61422	8.92073	M2	HC	HC_4_AGTGATCGTGCCTGCA-1	65	male
HC 4	7.86742	3.77759	M0	HC	HC_4_AGTTCCCGTATCCCAA-1	65	male
HC 4	5.30214	-12.5629	Mast Ribhi	HC	HC_4_ATACCGATCAAGTCGT-1	65	male
HC 4	3.35519	-13.7354	Mast 2	HC	HC_4_ATACCTTAGTGAGGTC-1	65	male
HC 4	2.55167	-11.3042	Mast 1	HC	HC_4_ATGAAAGGTGAGAGGG-1	65	male
HC 4	5.05342	-12.5189	Mast Ribhi	HC	HC_4_ATGACCAAGGACAACC-1	65	male
HC 4	5.18155	-12.6988	Mast Ribhi	HC	HC_4_ATTCCATAGAGGGCGA-1	65	male
HC 4	2.94305	9.3896	M2	HC	HC_4_ATTGGGTAGTTCATCG-1	65	male
HC 4	2.72674	8.36446	M2	HC	HC_4_CAACGATCATTAAGCC-1	65	male
HC 4	3.72397	9.02025	M2	HC	HC_4_CAGATCAGTTTCGCTC-1	65	male
HC 4	3.85049	8.45986	M2	HC	HC_4_CCTGCATAGAAACTAC-1	65	male
HC 4	5.95947	5.67689	M0	HC	HC_4_CCTGTTGGTTCTGAGT-1	65	male
HC 4	2.20957	7.66844	IDA macrophage	HC	HC_4_CCTTCAGTCGACGCTG-1	65	male
HC 4	3.34288	-13.493	Mast 2	HC	HC_4_CGAAGGAGTCGCATGC-1	65	male
HC 4	4.10241	8.62086	M2	HC	HC_4_CGAAGTTCACGTTGGC-1	65	male
HC 4	2.78824	8.79959	M2	HC	HC_4_CGGGTCATCGTCCTCA-1	65	male
HC 4	3.80346	7.53592	M2	HC	HC_4_CGTAGTAAGTCGGCCT-1	65	male
HC 4	3.7534	8.47035	M2	HC	HC_4_CGTTCTGGTAGAATAC-1	65	male
HC 4	2.16981	-14.1187	Mast 2	HC	HC_4_CTCATCGCAATCCAGT-1	65	male
HC 4	4.58195	-11.7859	Mast Ribhi	HC	HC_4_CTCATTACACAATTCG-1	65	male
HC 4	5.37563	-13.075	Mast Ribhi	HC	HC_4_CTCCAACAGGTTCATC-1	65	male
HC 4	2.70466	9.36313	M2	HC	HC_4_CTTCAATTCCATCGTC-1	65	male
HC 4	4.73178	-13.2307	Mast 2	HC	HC_4_GAAATGACAACTTGCA-1	65	male
HC 4	3.17551	8.43801	M2	HC	HC_4_GAAATGATCAAAGCCT-1	65	male
HC 4	4.27651	-11.3232	Mast Ribhi	HC	HC_4_GAACTGTAGTTGTCAC-1	65	male
HC 4	2.46181	8.21349	M2	HC	HC_4_GAATAGAAGGGTATAT-1	65	male
HC 4	5.44825	-12.1808	Mast Ribhi	HC	HC_4_GAATAGACACACCTAA-1	65	male
HC 4	2.95469	8.46333	M2	HC	HC_4_GACCGTGTCCCTTGTG-1	65	male
HC 4	3.85089	-13.6882	Mast 2	HC	HC_4_GAGTTACTCCATCGTC-1	65	male
HC 4	2.78103	8.92721	M2	HC	HC_4_GATCATGAGGTCACCC-1	65	male
HC 4	3.884	8.00063	M2	HC	HC_4_GCACATAGTCTACGTA-1	65	male
HC 4	4.98232	-11.7201	Mast Ribhi	HC	HC_4_GCACATAGTTGCAAGG-1	65	male
HC 4	3.86172	8.37688	M2	HC	HC_4_GCTACCTGTACGCTTA-1	65	male
HC 4	3.5301	8.64668	M2	HC	HC_4_GGAATCTGTGACTGAG-1	65	male
HC 4	2.27813	-13.9808	Mast 2	HC	HC_4_GGCTTTCGTGGCTACC-1	65	male
HC 4	5.37592	-12.9285	Mast Ribhi	HC	HC_4_GGGCCATGTCGCGGTT-1	65	male
HC 4	5.51334	-12.9972	Mast Ribhi	HC	HC_4_GGGCGTTGTCCTATAG-1	65	male
HC 4	6.48473	-12.0467	Mast Ribhi	HC	HC_4_GGGTGTCTCAGCTCTC-1	65	male
HC 4	8.09346	3.28078	M0 Ribhi	HC	HC_4_GTAGAAAAGTGGGAAA-1	65	male
HC 4	8.23122	2.75204	M0 Ribhi	HC	HC_4_GTCGAATCACTCCGGA-1	65	male
HC 4	2.6227	9.37028	M2	HC	HC_4_GTCGTAAGTAGCTTTG-1	65	male
HC 4	3.6561	9.01482	M2	HC	HC_4_GTTCATTGTGGTAATA-1	65	male
HC 4	3.42136	9.09985	M2	HC	HC_4_TAAGCGTGTGCGTCGT-1	65	male
HC 4	4.11948	-13.3121	Mast 2	HC	HC_4_TCATCATCATGGTACT-1	65	male
HC 4	2.2805	8.6963	M2	HC	HC_4_TCCGAAAAGCAACAGC-1	65	male
HC 4	2.26437	-13.7268	Mast 2	HC	HC_4_TCCTCGAAGCCGATAG-1	65	male
HC 4	5.23504	-12.9508	Mast Ribhi	HC	HC_4_TCGTGCTTCTCTCGAC-1	65	male
HC 4	-0.506413	8.41206	DCs CD1c	HC	HC_4_TCTATACAGCTACTAC-1	65	male
HC 4	3.32694	7.86176	M2	HC	HC_4_TCTATACGTAGCGTTT-1	65	male
HC 4	2.40205	-12.9159	Mast 2	HC	HC_4_TCTTCCTCAGGTCCCA-1	65	male
HC 4	8.02214	3.78744	M0	HC	HC_4_TGAATCGCATTGCCGG-1	65	male
HC 4	3.45258	-12.1482	Mast 1	HC	HC_4_TGCGGGTAGCACTCTA-1	65	male
HC 4	3.08699	9.09762	M2	HC	HC_4_TGCTCGTGTCGAGCAA-1	65	male
HC 4	3.65125	-13.9468	Mast 2	HC	HC_4_TGGAGAGTCACCTCTG-1	65	male
HC 4	2.49012	-13.9139	Mast 2	HC	HC_4_TGGGTTAAGCAGCCTC-1	65	male
HC 4	7.15093	4.80564	M0	HC	HC_4_TGTAACGCAAATACGA-1	65	male
HC 4	5.4648	-12.941	Mast Ribhi	HC	HC_4_TGTGCGGAGAGAGGTA-1	65	male
HC 4	2.31906	-14.0587	Mast 2	HC	HC_4_TGTGGCGGTGCAGGAT-1	65	male
HC 4	3.48366	9.2228	M2	HC	HC_4_TGTTCATTCACTACTT-1	65	male
HC 4	5.55961	-12.8382	Mast Ribhi	HC	HC_4_TTACAGGGTGACGCCT-1	65	male
HC 4	3.68026	8.84957	M2	HC	HC_4_TTAGTCTCAGAACATA-1	65	male
HC 4	7.33311	2.87765	M0 Ribhi	HC	HC_4_TTCAGGAGTTCTCTCG-1	65	male
HC 4	6.42713	-12.1218	Mast Ribhi	HC	HC_4_TTCTGTAGTTTAAGGA-1	65	male
HC 5	3.47791	8.96941	M2	HC	HC_5_AAAGGATTCGCTTGAA-1	51	male
HC 5	5.71749	-11.9908	Mast Ribhi	HC	HC_5_AACCACATCTTCGGAA-1	51	male
HC 5	2.26141	8.10109	M2	HC	HC_5_AACCCAAAGAACCGCA-1	51	male
HC 5	3.66656	7.40613	M2	HC	HC_5_AACCTGAGTTGAGAGC-1	51	male
HC 5	6.08475	-12.2162	Mast Ribhi	HC	HC_5_AACCTGATCTCTATGT-1	51	male
HC 5	3.25615	7.74813	M2	HC	HC_5_AAGTCGTTCTCGGGAC-1	51	male
HC 5	6.43101	-12.1964	Mast Ribhi	HC	HC_5_AAGTTCGCAGACGATG-1	51	male
HC 5	3.18428	8.38016	M2	HC	HC_5_AAGTTCGTCGGAATGG-1	51	male
HC 5	5.77268	-12.8604	Mast Ribhi	HC	HC_5_AATGGCTCACGTGTGC-1	51	male
HC 5	2.51728	9.30958	M2	HC	HC_5_ACAGAAAAGATTAGAC-1	51	male
HC 5	8.22488	1.10633	M0 Ribhi	HC	HC_5_ACATCCCGTGCGAACA-1	51	male
HC 5	3.84172	-11.1486	Mast 1	HC	HC_5_ACATCCCGTTTACACG-1	51	male
HC 5	2.81207	9.43146	M2	HC	HC_5_ACATCCCTCCTACAAG-1	51	male
HC 5	5.50828	-12.4871	Mast Ribhi	HC	HC_5_ACATCCCTCTGGCCGA-1	51	male
HC 5	3.76108	-11.4921	Mast 1	HC	HC_5_ACATGCACAGAAGCGT-1	51	male
HC 5	3.59768	-11.1624	Mast 1	HC	HC_5_ACCAAACTCTAGCAAC-1	51	male
HC 5	3.41563	8.63169	M2	HC	HC_5_ACCAACAGTTCAAGGG-1	51	male
HC 5	5.25503	-13.1042	Mast Ribhi	HC	HC_5_ACCCTCAGTGGCTACC-1	51	male
HC 5	5.88304	-12.0752	Mast Ribhi	HC	HC_5_ACCCTTGCATCCTGTC-1	51	male
HC 5	5.60862	-12.2515	Mast Ribhi	HC	HC_5_ACGATCACAGCCGTTG-1	51	male
HC 5	2.32588	8.95265	M2	HC	HC_5_ACGATGTGTATGAGAT-1	51	male
HC 5	5.42795	-12.8485	Mast Ribhi	HC	HC_5_ACGTCCTAGCATAGGC-1	51	male
HC 5	5.35404	-12.5671	Mast Ribhi	HC	HC_5_ACTACGAGTGCACGCT-1	51	male
HC 5	2.6729	9.46271	M2	HC	HC_5_ACTATCTTCTATACGG-1	51	male
HC 5	7.83411	3.74801	M0	HC	HC_5_AGAGAATGTGGCAGAT-1	51	male
HC 5	3.37814	9.15089	M2	HC	HC_5_AGAGAATTCTATCGTT-1	51	male
HC 5	5.25138	-12.7959	Mast Ribhi	HC	HC_5_AGATGCTGTAGGAGGG-1	51	male
HC 5	7.94342	3.68114	M0	HC	HC_5_AGATGCTTCACAGAGG-1	51	male
HC 5	4.05803	-11.9335	Mast Ribhi	HC	HC_5_AGCCAATTCAGCTCTC-1	51	male
HC 5	5.7607	-12.6752	Mast Ribhi	HC	HC_5_AGCCAATTCGCATTAG-1	51	male
HC 5	5.90511	-12.6572	Mast Ribhi	HC	HC_5_AGCGTATGTCCAGCGT-1	51	male
HC 5	5.58224	-12.2847	Mast Ribhi	HC	HC_5_AGGACGAGTGGATTTC-1	51	male
HC 5	5.10554	-12.517	Mast Ribhi	HC	HC_5_AGGACGATCATACGAC-1	51	male
HC 5	2.51283	9.1822	M2	HC	HC_5_AGGGAGTTCGTTGTGA-1	51	male
HC 5	3.73703	7.06212	M2	HC	HC_5_AGGGTTTAGGAACTAT-1	51	male
HC 5	3.6295	8.82278	M2	HC	HC_5_AGGGTTTCAAAGGCGT-1	51	male
HC 5	3.18639	8.37793	M2	HC	HC_5_AGGTCATTCTTCCGTG-1	51	male
HC 5	5.50245	-12.671	Mast Ribhi	HC	HC_5_AGGTTACGTGATGGCA-1	51	male
HC 5	5.34832	-12.9974	Mast Ribhi	HC	HC_5_AGTAACCAGGGTTAGC-1	51	male
HC 5	4.89203	-11.8033	Mast Ribhi	HC	HC_5_AGTCATGCAAACTGCT-1	51	male
HC 5	6.17621	-12.3081	Mast Ribhi	HC	HC_5_AGTTCCCCATGACGGA-1	51	male
HC 5	5.86115	-12.3612	Mast Ribhi	HC	HC_5_ATACTTCCACAAATAG-1	51	male
HC 5	3.68434	8.33098	M2	HC	HC_5_ATAGGCTGTCGTGGTC-1	51	male
HC 5	2.6449	8.6253	M2	HC	HC_5_ATCCACCTCAGGACGA-1	51	male
HC 5	4.95441	-13.0731	Mast Ribhi	HC	HC_5_ATGGATCAGTTTGAGA-1	51	male
HC 5	2.63538	8.30759	Inflammatory monocytes	HC	HC_5_ATGTCTTAGCCTGAGA-1	51	male
HC 5	5.71782	-12.6147	Mast Ribhi	HC	HC_5_ATTATCCTCACCCTGT-1	51	male
HC 5	1.63679	5.96716	IDA macrophage	HC	HC_5_ATTCATCCACCATAAC-1	51	male
HC 5	0.678851	7.72639	IDA macrophage	HC	HC_5_ATTCCCGCAAGTTGGG-1	51	male
HC 5	3.69305	8.12152	M2	HC	HC_5_ATTCCCGCAGAGACTG-1	51	male
HC 5	4.72313	-13.0259	Mast Ribhi	HC	HC_5_ATTCCTATCGGTTGTA-1	51	male
HC 5	4.0195	8.62242	M2	HC	HC_5_ATTCTACGTATGTGTC-1	51	male
HC 5	2.70149	9.31682	M2	HC	HC_5_ATTCTACTCCGATTAG-1	51	male
HC 5	3.47966	8.9561	M2	HC	HC_5_ATTGGGTTCACTGATG-1	51	male
HC 5	6.22157	-12.446	Mast Ribhi	HC	HC_5_ATTTCTGCAGAAGCTG-1	51	male
HC 5	5.56125	5.61433	M2.2	HC	HC_5_CAACCAAGTAGTCTTG-1	51	male
HC 5	7.64353	3.73066	M0	HC	HC_5_CAACCTCCATTGTAGC-1	51	male
HC 5	5.82488	-12.4773	Mast Ribhi	HC	HC_5_CAACGGCTCTGCGGCA-1	51	male
HC 5	2.93444	8.44616	M2.2	HC	HC_5_CAAGGGAGTGGTTTGT-1	51	male
HC 5	5.54711	-12.832	Mast Ribhi	HC	HC_5_CAATACGCAATAGAGT-1	51	male
HC 5	3.34409	8.48034	M2	HC	HC_5_CACCAAATCGTTCTGC-1	51	male
HC 5	6.46208	-12.2239	Mast Ribhi	HC	HC_5_CAGATTGTCGAGGCAA-1	51	male
HC 5	4.45177	-11.8045	Mast Ribhi	HC	HC_5_CATACTTTCCTGTTGC-1	51	male
HC 5	3.49164	-13.2613	Mast 2	HC	HC_5_CATCGGGAGAAGTGTT-1	51	male
HC 5	5.22144	-12.4665	Mast Ribhi	HC	HC_5_CATCGTCAGGGCAAGG-1	51	male
HC 5	5.80534	-12.2524	Mast Ribhi	HC	HC_5_CATCGTCCATACCAGT-1	51	male
HC 5	5.7361	-12.4978	Mast Ribhi	HC	HC_5_CATTCCGAGACCATTC-1	51	male
HC 5	5.64722	5.60451	M2.2	HC	HC_5_CATTGCCCAGAGATTA-1	51	male
HC 5	6.25381	-12.3474	Mast Ribhi	HC	HC_5_CATTTCATCCTTGACC-1	51	male
HC 5	4.4587	-12.9452	Mast 2	HC	HC_5_CCCATTGCAAACGGCA-1	51	male
HC 5	7.98569	2.93697	M0 Ribhi	HC	HC_5_CCCGAAGTCGAGATAA-1	51	male
HC 5	4.59043	7.92484	M0	HC	HC_5_CCCGAAGTCGCGAAGA-1	51	male
HC 5	6.07984	-12.4141	Mast Ribhi	HC	HC_5_CCGGTGACAGCGGTCT-1	51	male
HC 5	3.12851	9.43049	M2	HC	HC_5_CCGTAGGTCGTGGGTC-1	51	male
HC 5	4.50923	-12.8855	Mast Ribhi	HC	HC_5_CCGTGAGCACACCTTC-1	51	male
HC 5	3.02235	9.4102	M2	HC	HC_5_CCGTTCAAGAGAATCT-1	51	male
HC 5	5.54677	-12.9914	Mast Ribhi	HC	HC_5_CCTACGTTCCTATGGA-1	51	male
HC 5	2.09651	8.60783	M2	HC	HC_5_CCTCAACCACATAGCT-1	51	male
HC 5	4.68549	-11.6528	Mast Ribhi	HC	HC_5_CCTCATGCAACAGCTT-1	51	male
HC 5	4.25985	-13.6798	Mast 2	HC	HC_5_CCTGCATCAAATTGGA-1	51	male
HC 5	2.61985	8.70168	M2	HC	HC_5_CCTTGTGCAGTGGGTA-1	51	male
HC 5	6.22397	-12.2817	Mast Ribhi	HC	HC_5_CCTTGTGTCGTGGGTC-1	51	male
HC 5	4.35941	6.25262	M2.2	HC	HC_5_CGATGCGAGCTCGTGC-1	51	male
HC 5	6.04128	-12.5315	Mast Ribhi	HC	HC_5_CGCGTGACACAAACGG-1	51	male
HC 5	6.9593	4.53541	M0	HC	HC_5_CGGCAGTAGACCAACG-1	51	male
HC 5	5.82611	-12.7285	Mast Ribhi	HC	HC_5_CGGGTGTGTTATCTTC-1	51	male
HC 5	1.69621	7.91415	IDA macrophage	HC	HC_5_CGGTCAGGTAGCGTCC-1	51	male
HC 5	4.56237	-11.6346	Mast Ribhi	HC	HC_5_CGTAGTACACGACGTC-1	51	male
HC 5	6.40799	-12.0739	Mast Ribhi	HC	HC_5_CGTGAATCAAAGCACG-1	51	male
HC 5	2.7514	9.27455	M2	HC	HC_5_CGTGCTTGTTCTTGCC-1	51	male
HC 5	5.79232	-12.2973	Mast Ribhi	HC	HC_5_CGTTAGAAGCTGCCAC-1	51	male
HC 5	5.69514	-12.8141	Mast Ribhi	HC	HC_5_CGTTGGGAGCACAAAT-1	51	male
HC 5	2.35781	8.14367	M2	HC	HC_5_CTACAGAGTGACTCGC-1	51	male
HC 5	3.1446	9.34445	M2	HC	HC_5_CTACAGATCGATTGAC-1	51	male
HC 5	6.44253	-12.4018	Mast Ribhi	HC	HC_5_CTACAGATCGTTCGCT-1	51	male
HC 5	3.44714	8.51525	M2	HC	HC_5_CTACATTGTAGTAAGT-1	51	male
HC 5	6.61104	-12.1248	Mast Ribhi	HC	HC_5_CTCAAGACACATACTG-1	51	male
HC 5	5.94965	-12.0486	Mast Ribhi	HC	HC_5_CTCACTGGTGAATATG-1	51	male
HC 5	4.76945	-12.9544	Mast 2	HC	HC_5_CTCAGTCAGAGTCTGG-1	51	male
HC 5	5.83244	5.52824	M0	HC	HC_5_CTCCCAATCTATTTCG-1	51	male
HC 5	6.0587	6.52808	M2.2	HC	HC_5_CTCTCGACACTTCAAG-1	51	male
HC 5	5.51781	-11.7127	Mast Ribhi	HC	HC_5_CTCTCGATCCTTGACC-1	51	male
HC 5	2.79404	9.44982	M2	HC	HC_5_CTGCATCGTTCTCCCA-1	51	male
HC 5	2.43954	-12.3814	Mast 1	HC	HC_5_CTGCCTAAGCGAGAAA-1	51	male
HC 5	5.22941	-12.2784	Mast Ribhi	HC	HC_5_CTGCCTAGTCAAATCC-1	51	male
HC 5	5.9625	-12.3808	Mast Ribhi	HC	HC_5_CTGCTCATCCGAGAAG-1	51	male
HC 5	8.12896	2.47059	M0 Ribhi	HC	HC_5_CTGTACCAGGCGACAT-1	51	male
HC 5	6.50442	-12.1627	Mast Ribhi	HC	HC_5_CTTCCTTCAGCGGTCT-1	51	male
HC 5	2.62244	9.5128	M2	HC	HC_5_GAAGCGAAGTGGTTCT-1	51	male
HC 5	7.92182	4.09203	M0	HC	HC_5_GAATCACTCGAACCAT-1	51	male
HC 5	5.60257	-12.795	Mast Ribhi	HC	HC_5_GACCCAGCAGAGTTCT-1	51	male
HC 5	6.05243	-12.1693	Mast Ribhi	HC	HC_5_GACCTTCAGAGGACTC-1	51	male
HC 5	2.57087	9.36443	M2	HC	HC_5_GAGACCCGTCTAGGTT-1	51	male
HC 5	5.97337	-12.4953	Mast Ribhi	HC	HC_5_GAGGCAATCTCCTGCA-1	51	male
HC 5	5.51484	5.31868	M2.2	HC	HC_5_GAGTGAGAGTTCACTG-1	51	male
HC 5	6.04316	-12.2605	Mast Ribhi	HC	HC_5_GAGTGTTGTTACACTG-1	51	male
HC 5	3.04705	9.44957	M2	HC	HC_5_GATAGAATCCAGTGTA-1	51	male
HC 5	6.09945	-12.4301	Mast Ribhi	HC	HC_5_GATAGCTAGCGTCAGA-1	51	male
HC 5	3.2717	8.06252	M2	HC	HC_5_GATGGAGGTTGGTACT-1	51	male
HC 5	3.63769	-11.4391	Mast 1	HC	HC_5_GATTCTTAGTGACCTT-1	51	male
HC 5	5.03005	-12.9306	Mast Ribhi	HC	HC_5_GATTGGTGTCAAGCCC-1	51	male
HC 5	8.22942	2.61528	M0 Ribhi	HC	HC_5_GCACGTGAGCCTAACT-1	51	male
HC 5	2.52571	8.94395	M2	HC	HC_5_GCATGATTCAACACGT-1	51	male
HC 5	2.95435	-13.9083	Mast 2	HC	HC_5_GCATTAGTCGCTGCGA-1	51	male
HC 5	4.05704	8.52373	M2	HC	HC_5_GCCATTCAGGCTTAAA-1	51	male
HC 5	6.16985	-12.1017	Mast Ribhi	HC	HC_5_GCCGTGAAGCACACAG-1	51	male
HC 5	7.05281	4.68231	M0	HC	HC_5_GCTACCTGTCTCCCTA-1	51	male
HC 5	5.58554	-12.422	Mast Ribhi	HC	HC_5_GCTTTCGGTGGCTTGC-1	51	male
HC 5	0.170406	7.95906	DCs CD1c	HC	HC_5_GGAATGGTCTGGGCGT-1	51	male
HC 5	6.32046	5.16994	M0	HC	HC_5_GGATCTATCTCACTCG-1	51	male
HC 5	4.07828	8.57444	M2	HC	HC_5_GGGTATTGTCTACACA-1	51	male
HC 5	3.02141	9.08273	M2	HC	HC_5_GGGTTATCAGCAGTCC-1	51	male
HC 5	3.79659	7.41759	M2	HC	HC_5_GGTCTGGAGCGATTCT-1	51	male
HC 5	4.60575	3.32689	Cycling myeloid	HC	HC_5_GTAACACGTGGCTCTG-1	51	male
HC 5	7.61815	1.02205	M0 Ribhi	HC	HC_5_GTAGAAAAGGGAACAA-1	51	male
HC 5	3.14754	8.12442	M2	HC	HC_5_GTAGAAATCCTAAACG-1	51	male
HC 5	5.56299	-12.5385	Mast Ribhi	HC	HC_5_GTATTTCCACTCCTGT-1	51	male
HC 5	8.06595	3.52218	M0 Ribhi	HC	HC_5_GTCACGGCACACCTAA-1	51	male
HC 5	6.38244	-12.3439	Mast Ribhi	HC	HC_5_GTGAGGAGTGAGATAT-1	51	male
HC 5	6.24537	-12.3576	Mast Ribhi	HC	HC_5_GTGTGATGTGGGCTTC-1	51	male
HC 5	3.6453	-12.3971	Mast 2	HC	HC_5_GTGTGGCAGAATTGCA-1	51	male
HC 5	6.1148	-12.2802	Mast Ribhi	HC	HC_5_GTTACAGGTACAACGG-1	51	male
HC 5	3.23058	8.84517	M2	HC	HC_5_GTTGTGAGTAACCCGC-1	51	male
HC 5	3.36162	9.24957	M2	HC	HC_5_TAACCAGAGATGCCGA-1	51	male
HC 5	6.95684	4.65246	M0	HC	HC_5_TAAGCCATCTCCGTGT-1	51	male
HC 5	2.6043	-12.4503	Mast 1	HC	HC_5_TACACCCGTAGACTGG-1	51	male
HC 5	2.88827	9.10852	M2	HC	HC_5_TACCCACCATCCAATG-1	51	male
HC 5	5.73275	5.12285	M0	HC	HC_5_TACGGGCCAGTCAGTT-1	51	male
HC 5	2.99036	-14.0282	Mast 2	HC	HC_5_TACTGCCTCTGGGCGT-1	51	male
HC 5	5.17248	-13.0431	Mast Ribhi	HC	HC_5_TACTTGTAGAATTGTG-1	51	male
HC 5	2.73237	-12.8917	Mast 2	HC	HC_5_TATTGCTTCAAACCCA-1	51	male
HC 5	3.46283	-12.7291	Mast 2	HC	HC_5_TATTTCGAGCCTGTCG-1	51	male
HC 5	5.7476	-12.0889	Mast Ribhi	HC	HC_5_TCAATTCAGCCGTTGC-1	51	male
HC 5	5.5593	-12.5974	Mast Ribhi	HC	HC_5_TCACATTGTCGGTGAA-1	51	male
HC 5	3.20524	8.95933	M2	HC	HC_5_TCATCCGGTACATACC-1	51	male
HC 5	2.64265	9.29077	M2	HC	HC_5_TCATGTTAGTAGAATC-1	51	male
HC 5	2.72904	9.2793	M2	HC	HC_5_TCCCACACAGCAGTCC-1	51	male
HC 5	6.53723	-12.1204	Mast Ribhi	HC	HC_5_TCGAACATCAATGCAC-1	51	male
HC 5	6.35421	-12.0979	Mast Ribhi	HC	HC_5_TCGATTTCAAGATGGC-1	51	male
HC 5	2.84268	9.56943	M2	HC	HC_5_TCGTAGAGTAGGTGCA-1	51	male
HC 5	5.5913	-12.3626	Mast Ribhi	HC	HC_5_TCTCACGCACCGTCGA-1	51	male
HC 5	2.24663	-13.6377	Mast 2	HC	HC_5_TCTCAGCGTATCGATC-1	51	male
HC 5	3.42448	-13.5199	Mast 2	HC	HC_5_TCTCCGAAGTGGTTCT-1	51	male
HC 5	5.88959	-12.4852	Mast Ribhi	HC	HC_5_TCTGGCTCATGGTGGA-1	51	male
HC 5	3.24841	9.49022	M2	HC	HC_5_TGACGCGAGTTCCTGA-1	51	male
HC 5	7.06567	0.70079	M0 Ribhi	HC	HC_5_TGAGGGAAGGGCAGGA-1	51	male
HC 5	7.74086	3.80457	Inflammatory monocytes	HC	HC_5_TGCCGAGGTCGGTGTC-1	51	male
HC 5	8.19823	1.63169	M0 Ribhi	HC	HC_5_TGCTGAACACAACGCC-1	51	male
HC 5	4.40451	8.12258	M0	HC	HC_5_TGGAGAGTCCGTATAG-1	51	male
HC 5	6.82036	4.69694	M0	HC	HC_5_TGGGAGAAGGGCAGTT-1	51	male
HC 5	3.53188	9.17976	M2	HC	HC_5_TGTAGACCATGGACAG-1	51	male
HC 5	5.84538	-12.2135	Mast Ribhi	HC	HC_5_TGTCAGATCGCTTGCT-1	51	male
HC 5	4.33148	8.12316	M0	HC	HC_5_TGTCCTGAGCCGATTT-1	51	male
HC 5	5.28739	-12.8586	Mast Ribhi	HC	HC_5_TGTGGCGTCCGCCTAT-1	51	male
HC 5	2.54526	8.28572	M2	HC	HC_5_TGTGTGAGTGTCTTGA-1	51	male
HC 5	6.39331	5.04095	M0	HC	HC_5_TGTTCATAGTAATTGG-1	51	male
HC 5	5.96242	-12.002	Mast Ribhi	HC	HC_5_TGTTGAGCAAACGTGG-1	51	male
HC 5	5.40215	-12.9075	Mast Ribhi	HC	HC_5_TGTTGAGTCGTGCGAC-1	51	male
HC 5	5.86499	-12.4453	Mast Ribhi	HC	HC_5_TTACGTTGTGATTAGA-1	51	male
HC 5	6.28911	-12.145	Mast Ribhi	HC	HC_5_TTACTGTCACGGCGTT-1	51	male
HC 5	3.9046	7.40287	M2	HC	HC_5_TTCATTGAGGTGCATG-1	51	male
HC 5	3.01044	8.99605	M2	HC	HC_5_TTCGGTCAGGATTCCT-1	51	male
HC 5	4.15909	-13.4044	Mast 2	HC	HC_5_TTCTAGTGTGATGTAA-1	51	male
HC 5	8.32123	2.22789	M0 Ribhi	HC	HC_5_TTGACCCCAAGTTCCA-1	51	male
HC 5	6.29023	-12.31	Mast Ribhi	HC	HC_5_TTGAGTGGTCTGTAAC-1	51	male
HC 5	5.3464	-13.0799	Mast Ribhi	HC	HC_5_TTGATGGAGTCTGGAG-1	51	male
HC 5	5.07633	-13.1859	Mast Ribhi	HC	HC_5_TTGCATTGTCTTGCGG-1	51	male
HC 5	4.55288	-11.9276	Mast Ribhi	HC	HC_5_TTGGATGAGACACACG-1	51	male
HC 5	6.17176	-12.2207	Mast Ribhi	HC	HC_5_TTGTTGTGTAGGAGTC-1	51	male
HC 5	4.74567	-11.5465	Mast Ribhi	HC	HC_5_TTTACTGCACCCTGTT-1	51	male
HC 5	4.34864	-13.2151	Mast 2	HC	HC_5_TTTGACTAGGTTCCGC-1	51	male
HC 5	6.83636	4.79957	M0	HC	HC_5_TTTGGTTTCCTACACC-1	51	male
HC 6	3.33726	8.3173	M2	HC	HC_6_AAACCCATCCCAAGCG-1	66	female
HC 6	5.51475	-12.8939	Mast Ribhi	HC	HC_6_AAACGCTAGCGCACAA-1	66	female
HC 6	7.53669	4.17003	M0	HC	HC_6_AAAGGATAGGTGGTTG-1	66	female
HC 6	3.80344	-11.7826	Mast 1	HC	HC_6_AAGCATCGTTCGAGCC-1	66	female
HC 6	3.90945	8.8827	M2	HC	HC_6_AAGCGTTGTCGCTTGG-1	66	female
HC 6	3.66044	-11.564	Mast 1	HC	HC_6_ACACTGAAGCCGTTAT-1	66	female
HC 6	3.92732	8.51709	M2	HC	HC_6_ACCATTTTCTTAGCAG-1	66	female
HC 6	5.68459	-12.7974	Mast Ribhi	HC	HC_6_ACCTGTCTCGAGCTGC-1	66	female
HC 6	8.14416	3.33831	M0 Ribhi	HC	HC_6_ACGGAAGCAATGCTCA-1	66	female
HC 6	3.37796	7.77423	M2	HC	HC_6_ACGGAAGGTCATCAGT-1	66	female
HC 6	3.80876	8.11412	M2	HC	HC_6_ACTGATGCACAGCCAC-1	66	female
HC 6	6.50666	-12.3521	Mast Ribhi	HC	HC_6_ACTTATCAGGTAGACC-1	66	female
HC 6	3.79897	8.56879	M2	HC	HC_6_AGAACCTCATTAGGCT-1	66	female
HC 6	7.40783	4.11196	M0	HC	HC_6_AGAGCCCTCGGCTGAC-1	66	female
HC 6	3.70052	8.10077	M2	HC	HC_6_AGGTGTTTCTCGCAGG-1	66	female
HC 6	5.40324	-12.9215	Mast Ribhi	HC	HC_6_AGTGTTGAGGTTCCAT-1	66	female
HC 6	4.41477	-13.1317	Mast 2	HC	HC_6_AGTTAGCGTCTACACA-1	66	female
HC 6	3.31009	9.28529	M2	HC	HC_6_ATACCGAGTAGAGGAA-1	66	female
HC 6	3.07033	8.51882	M2	HC	HC_6_ATACCTTCACTTCTCG-1	66	female
HC 6	4.22453	-12.7458	Mast 2	HC	HC_6_ATCACGAAGTAAACGT-1	66	female
HC 6	3.73948	7.90889	M2	HC	HC_6_ATCACTTCAACCGTAT-1	66	female
HC 6	4.74185	-13.2986	Mast 2	HC	HC_6_ATCTTCAAGCTATCTG-1	66	female
HC 6	2.09382	7.85157	M2	HC	HC_6_ATGATCGGTATCGCAT-1	66	female
HC 6	3.43455	7.6659	M2	HC	HC_6_ATTCCTACATACAGCT-1	66	female
HC 6	4.64956	-11.5214	Mast Ribhi	HC	HC_6_ATTCCTACATGAAAGT-1	66	female
HC 6	3.88993	-13.7792	Mast 2	HC	HC_6_ATTCTTGCATGACACT-1	66	female
HC 6	5.65676	-12.5983	Mast Ribhi	HC	HC_6_CAACAACGTGGAAATT-1	66	female
HC 6	3.7754	9.06106	M2	HC	HC_6_CAACCAAGTAGGCTCC-1	66	female
HC 6	5.49088	-12.7094	Mast Ribhi	HC	HC_6_CAACCTCCAAGTACCT-1	66	female
HC 6	3.78125	8.68356	M2	HC	HC_6_CACCAAAAGCCAGACA-1	66	female
HC 6	3.63051	-11.4476	Mast 1	HC	HC_6_CACTAAGGTACGGTTT-1	66	female
HC 6	3.5985	-13.7892	Mast 2	HC	HC_6_CAGTTCCGTTTGCAGT-1	66	female
HC 6	3.69673	9.21611	M2	HC	HC_6_CCAAGCGAGGGCATGT-1	66	female
HC 6	5.9131	-12.2289	Mast Ribhi	HC	HC_6_CCAATTTTCTGGGATT-1	66	female
HC 6	6.49647	-12.3368	Mast Ribhi	HC	HC_6_CCCAACTCATAATCCG-1	66	female
HC 6	7.0429	0.68622	M0 Ribhi	HC	HC_6_CCGATGGCACCTCAGG-1	66	female
HC 6	5.15859	-12.8745	Mast Ribhi	HC	HC_6_CCTCAACAGCTCGCAC-1	66	female
HC 6	3.82708	8.96885	M2	HC	HC_6_CCTCATGAGGTGCAGT-1	66	female
HC 6	5.92303	-12.1233	Mast Ribhi	HC	HC_6_CGAGTGCGTAGCTGCC-1	66	female
HC 6	6.21562	-12.287	Mast Ribhi	HC	HC_6_CGCAGGTAGCGAAACC-1	66	female
HC 6	3.09254	8.96852	M2	HC	HC_6_CGCAGGTTCGCTTGCT-1	66	female
HC 6	7.76443	4.00299	M0	HC	HC_6_CGCATGGGTCGTCATA-1	66	female
HC 6	3.75689	8.80633	M2	HC	HC_6_CGCCAGAGTATGCGTT-1	66	female
HC 6	4.26686	-13.4645	Mast 2	HC	HC_6_CGTAATGTCGGTGTAT-1	66	female
HC 6	3.65282	-13.238	Mast 2	HC	HC_6_CGTCCATCAGCAGGAT-1	66	female
HC 6	4.30888	-12.2607	Mast Ribhi	HC	HC_6_CGTTGGGAGCTTACGT-1	66	female
HC 6	3.82673	8.48868	M2	HC	HC_6_CTATAGGCAGCACGAA-1	66	female
HC 6	3.94206	8.75285	M2	HC	HC_6_CTATCCGAGTGCCAGA-1	66	female
HC 6	5.29945	-12.0181	Mast Ribhi	HC	HC_6_CTATCCGCAGAGTCTT-1	66	female
HC 6	3.26863	8.15817	M2	HC	HC_6_CTATCCGGTCGTTGCG-1	66	female
HC 6	-0.630714	8.55664	DCs CD1c	HC	HC_6_CTCACTGAGAGCGACT-1	66	female
HC 6	8.28045	1.7028	M0 Ribhi	HC	HC_6_CTGAGGCCAGCATTGT-1	66	female
HC 6	-0.515257	5.1925	Inflammatory monocytes	HC	HC_6_CTTCCTTAGTAGATCA-1	66	female
HC 6	3.85278	-13.1266	Mast 2	HC	HC_6_CTTCCTTGTAGAGATT-1	66	female
HC 6	2.65249	-11.9012	Mast 1	HC	HC_6_GAAATGAAGTCTGCGC-1	66	female
HC 6	3.71082	-11.5784	Mast 1	HC	HC_6_GAACGTTAGAATGTTG-1	66	female
HC 6	3.14821	8.58889	M2	HC	HC_6_GACATCATCGTGCATA-1	66	female
HC 6	3.29174	8.90238	M2	HC	HC_6_GAGTCATAGTGGACTG-1	66	female
HC 6	6.52232	4.98308	M0	HC	HC_6_GATAGCTGTGCACAAG-1	66	female
HC 6	7.94543	3.81715	M0 Ribhi	HC	HC_6_GATCATGAGCCGGATA-1	66	female
HC 6	4.49871	-13.4203	Mast 2	HC	HC_6_GATCATGAGGCCCAAA-1	66	female
HC 6	4.92549	-12.1484	Mast Ribhi	HC	HC_6_GATGACTGTAGCTGCC-1	66	female
HC 6	4.25934	-11.8498	Mast Ribhi	HC	HC_6_GCACATATCGCCTTGT-1	66	female
HC 6	7.00331	4.44834	M0	HC	HC_6_GCCAACGTCCTGGGAC-1	66	female
HC 6	3.8231	-13.799	Mast 2	HC	HC_6_GCTTCACTCGTGGCTG-1	66	female
HC 6	4.93532	-12.2888	Mast Ribhi	HC	HC_6_GGAGATGAGGGATCGT-1	66	female
HC 6	7.89438	1.94136	M0 Ribhi	HC	HC_6_GGGAGATAGTCTGCAT-1	66	female
HC 6	7.97839	3.72241	M0 Ribhi	HC	HC_6_GGGTGAATCGAGTCCG-1	66	female
HC 6	3.59805	7.87901	M2	HC	HC_6_GGGTGTCTCAGACCTA-1	66	female
HC 6	3.90868	8.85289	M2	HC	HC_6_GGGTTTATCTTAGCTT-1	66	female
HC 6	0.354368	7.31415	IDA macrophage	HC	HC_6_GTCAGCGAGATCCAAA-1	66	female
HC 6	3.3085	9.41284	M2	HC	HC_6_GTGAGGAGTGCATTTG-1	66	female
HC 6	5.55955	-12.4764	Mast Ribhi	HC	HC_6_GTGGTTAAGCTGAAAT-1	66	female
HC 6	3.71794	8.06266	M2	HC	HC_6_GTGTGATCATTCGGGC-1	66	female
HC 6	4.32305	-11.6217	Mast Ribhi	HC	HC_6_GTTAGACGTCTTCGAA-1	66	female
HC 6	3.64746	8.24232	M2	HC	HC_6_GTTCTATAGTAGTGCG-1	66	female
HC 6	3.84067	8.72995	M2	HC	HC_6_TACTTACCACTCATAG-1	66	female
HC 6	3.90145	8.67566	M2	HC	HC_6_TAGGTTGAGGTGAGCT-1	66	female
HC 6	4.95503	-12.1315	Mast Ribhi	HC	HC_6_TATTGCTGTAGCTTAC-1	66	female
HC 6	2.82882	8.65599	M2	HC	HC_6_TCACTATAGTGTGTTC-1	66	female
HC 6	3.86109	8.45054	M2	HC	HC_6_TCAGTCCCAACGTATC-1	66	female
HC 6	2.32817	8.43657	M2	HC	HC_6_TCATCATAGCCTCGTG-1	66	female
HC 6	6.12591	6.02754	M0	HC	HC_6_TCATGTTAGGTTAAAC-1	66	female
HC 6	4.07933	-11.476	Mast 1	HC	HC_6_TCATGTTTCTCCTGCA-1	66	female
HC 6	3.63174	-13.7546	Mast 2	HC	HC_6_TCCCATGGTCCTCCTA-1	66	female
HC 6	3.81421	8.32216	M2	HC	HC_6_TCCTCGAAGTAGGCCA-1	66	female
HC 6	4.70695	-13.2275	Mast 2	HC	HC_6_TCGACCTGTGTTACAC-1	66	female
HC 6	6.47552	-12.2463	Mast Ribhi	HC	HC_6_TCTTAGTCATAACGGG-1	66	female
HC 6	3.60889	7.7577	M2	HC	HC_6_TGACAGTGTCACCTTC-1	66	female
HC 6	5.5153	-12.1702	Mast Ribhi	HC	HC_6_TGCAGTAGTACTCGTA-1	66	female
HC 6	2.38915	-14.1332	Mast 2	HC	HC_6_TGCTCCAAGACTCTAC-1	66	female
HC 6	8.13081	3.20408	M0 Ribhi	HC	HC_6_TGGGAGACACATCCCT-1	66	female
HC 6	8.04629	3.58005	M0 Ribhi	HC	HC_6_TGTAACGTCTTTCGAT-1	66	female
HC 6	3.63749	7.92748	M2	HC	HC_6_TGTAAGCTCTGCATGA-1	66	female
HC 6	2.31898	-14.115	Mast 2	HC	HC_6_TGTTGAGCAACTTGGT-1	66	female
HC 6	3.39444	7.98458	M2	HC	HC_6_TGTTGGAGTGTAGCAG-1	66	female
HC 6	8.24581	1.88049	M0 Ribhi	HC	HC_6_TTCCGTGTCGCTCATC-1	66	female
HC 6	8.21423	2.0437	M0 Ribhi	HC	HC_6_TTCCTCTGTAGGGTAC-1	66	female
HC 6	2.28804	-14.0782	Mast 2	HC	HC_6_TTGCGTCTCGGTGCAC-1	66	female
HC 6	6.28415	-12.2752	Mast Ribhi	HC	HC_6_TTGGTTTTCTAAACGC-1	66	female
HC 6	3.79135	-11.6186	Mast 1	HC	HC_6_TTGTTGTTCCTGCCAT-1	66	female
HC 6	3.92228	8.81949	M2	HC	HC_6_TTTCCTCTCAACGTGT-1	66	female
HC 6	6.55492	-12.2511	Mast Ribhi	HC	HC_6_TTTCGATCAGGTGTTT-1	66	female
CD 5	6.68337	4.62314	M0	IBD	CD_5_AAACCCATCTGGGTCG-1	21	male
CD 5	-8.40264	-1.20808	Neutrophil 3	IBD	CD_5_AAACGAACATGGAGAC-1	21	male
CD 5	-9.77504	-5.29808	Neutrophil 2	IBD	CD_5_AAACGCTGTGTTTACG-1	21	male
CD 5	-9.42923	-3.90319	Neutrophil 1	IBD	CD_5_AAACGCTTCATTTGGG-1	21	male
CD 5	-8.90593	-3.94219	Neutrophil 1	IBD	CD_5_AAAGGTAAGGTGAGAA-1	21	male
CD 5	-8.37589	-3.90129	Neutrophil 1	IBD	CD_5_AAATGGAGTCGGAACA-1	21	male
CD 5	-4.61786	6.99648	M1 CXCL5	IBD	CD_5_AACAAAGAGCATATGA-1	21	male
CD 5	-8.57177	-3.40744	Neutrophil 1	IBD	CD_5_AACACACAGCTCGCAC-1	21	male
CD 5	-9.49003	-4.7327	Neutrophil 2	IBD	CD_5_AACCACACAGCCCAGT-1	21	male
CD 5	-9.28271	-4.33642	Neutrophil 2	IBD	CD_5_AACGTCACATGGGCAA-1	21	male
CD 5	8.19375	2.88744	M0 Ribhi	IBD	CD_5_AAGAACAGTGGAACAC-1	21	male
CD 5	-8.38988	-3.29355	Neutrophil 1	IBD	CD_5_AAGACAATCATAGGCT-1	21	male
CD 5	-4.66322	6.43375	M1 CXCL5	IBD	CD_5_AAGACTCTCCGGCAGT-1	21	male
CD 5	-7.5956	-2.0818	Neutrophil 1	IBD	CD_5_AAGCATCGTAGTTACC-1	21	male
CD 5	-8.00161	-2.67937	Neutrophil 1	IBD	CD_5_AAGCGAGAGATGGGCT-1	21	male
CD 5	-7.89737	-2.93625	Neutrophil 1	IBD	CD_5_AAGCGTTAGGTAAGTT-1	21	male
CD 5	-9.80925	-5.16948	Neutrophil 2	IBD	CD_5_AAGGAATAGCCTCACG-1	21	male
CD 5	-9.88291	-5.17986	Neutrophil 2	IBD	CD_5_AAGGAATGTTCGTGCG-1	21	male
CD 5	-3.77774	6.05521	M1 CXCL5	IBD	CD_5_AAGTACCTCTACGCAA-1	21	male
CD 5	-3.40994	9.46983	DCs CCL22	IBD	CD_5_AAGTTCGAGACCTTTG-1	21	male
CD 5	-7.94547	-3.69958	Neutrophil 1	IBD	CD_5_AAGTTCGTCGCGCTGA-1	21	male
CD 5	-9.91685	-4.3878	Neutrophil 2	IBD	CD_5_AATAGAGTCATAAGGA-1	21	male
CD 5	-4.32763	6.09996	M1 CXCL5	IBD	CD_5_AATCACGTCCTGTTGC-1	21	male
CD 5	-8.35675	-2.16334	Neutrophil 1	IBD	CD_5_AATCGACTCCATTTAC-1	21	male
CD 5	-8.52966	-2.97212	Neutrophil 1	IBD	CD_5_AATGAAGTCTGTCGCT-1	21	male
CD 5	-7.30031	-1.96571	Neutrophil 1	IBD	CD_5_AATGCCACACGCGGTT-1	21	male
CD 5	-9.88865	-4.6689	Neutrophil 2	IBD	CD_5_AATGGAATCGGTAGAG-1	21	male
CD 5	-9.39154	-4.69538	Neutrophil 2	IBD	CD_5_AATGGAATCTCTAAGG-1	21	male
CD 5	-8.2188	-3.99174	Neutrophil 1	IBD	CD_5_AATGGCTAGCTTTGTG-1	21	male
CD 5	5.72523	4.50299	M0	IBD	CD_5_AATGGCTTCCCGAAAT-1	21	male
CD 5	-8.42803	-4.00469	Neutrophil 1	IBD	CD_5_AATTCCTGTGTGGACA-1	21	male
CD 5	-4.68004	5.90055	M1 CXCL5	IBD	CD_5_AATTTCCGTCATCAGT-1	21	male
CD 5	-8.73171	-2.90502	Neutrophil 1	IBD	CD_5_AATTTCCGTGTTAAAG-1	21	male
CD 5	-9.56613	-5.97939	Neutrophil 2	IBD	CD_5_ACAAAGACATTGAGCT-1	21	male
CD 5	7.96882	2.05179	M0 Ribhi	IBD	CD_5_ACAAAGATCATGGATC-1	21	male
CD 5	-9.14231	-4.28879	Neutrophil 1	IBD	CD_5_ACAAAGATCGGATACT-1	21	male
CD 5	-10.0281	-4.57605	Neutrophil 2	IBD	CD_5_ACAAGCTCAGTCGCAC-1	21	male
CD 5	-9.70485	-5.84726	Neutrophil 2	IBD	CD_5_ACACGCGAGCTTTCCC-1	21	male
CD 5	-9.16224	-5.2601	Neutrophil 2	IBD	CD_5_ACACGCGAGGTAGTAT-1	21	male
CD 5	-4.4559	6.26168	M1 CXCL5	IBD	CD_5_ACAGAAACAAGTGACG-1	21	male
CD 5	-9.93257	-4.45218	Neutrophil 2	IBD	CD_5_ACAGAAATCCACGTCT-1	21	male
CD 5	-4.58429	6.79454	M1 CXCL5	IBD	CD_5_ACATCCCCAACTGGTT-1	21	male
CD 5	-9.25706	-1.62864	Neutrophil 3	IBD	CD_5_ACATCCCTCCGACATA-1	21	male
CD 5	-9.2346	-3.74867	Neutrophil 1	IBD	CD_5_ACATGCAGTGCCGTAC-1	21	male
CD 5	-8.07114	-1.91529	Neutrophil 1	IBD	CD_5_ACATGCATCAGACAAA-1	21	male
CD 5	-9.2304	-4.30654	Neutrophil 2	IBD	CD_5_ACCAAACCAATTAGGA-1	21	male
CD 5	-10.141	-5.27108	Neutrophil 2	IBD	CD_5_ACCAACAGTGGGCTCT-1	21	male
CD 5	-7.4145	-2.46254	Neutrophil 1	IBD	CD_5_ACCACAACATGTCTAG-1	21	male
CD 5	-9.13509	-3.05999	Neutrophil 1	IBD	CD_5_ACCATTTTCTGACAGT-1	21	male
CD 5	-8.6698	-3.42579	Neutrophil 1	IBD	CD_5_ACCCTCAGTTCAACGT-1	21	male
CD 5	-9.39994	-3.96726	Neutrophil 2	IBD	CD_5_ACCCTTGCAGTCAACT-1	21	male
CD 5	-8.77247	-2.9843	Neutrophil 1	IBD	CD_5_ACCTACCGTCTACAAC-1	21	male
CD 5	-7.70664	-2.95274	Neutrophil 1	IBD	CD_5_ACCTACCTCTAGAACC-1	21	male
CD 5	-4.37187	6.07803	M1 CXCL5	IBD	CD_5_ACCTGAAGTCTACAGT-1	21	male
CD 5	-9.51591	-3.05148	Neutrophil 1	IBD	CD_5_ACCTGTCAGGCACCAA-1	21	male
CD 5	-9.01197	-3.03697	Neutrophil 1	IBD	CD_5_ACGATCACAGCTGGTC-1	21	male
CD 5	-9.29712	-4.5605	Neutrophil 2	IBD	CD_5_ACGATGTCAGCGACAA-1	21	male
CD 5	-3.81948	5.92738	M1 CXCL5	IBD	CD_5_ACGCACGAGAACTGAT-1	21	male
CD 5	-4.28685	6.82488	M1 CXCL5	IBD	CD_5_ACGCACGAGTGGTCAG-1	21	male
CD 5	-8.80618	-4.51534	Neutrophil 1	IBD	CD_5_ACGGGTCGTGGGAGAG-1	21	male
CD 5	-2.81981	5.92686	IDA macrophage	IBD	CD_5_ACGGTTACAAATGGAT-1	21	male
CD 5	-10.2374	-5.2918	Neutrophil 2	IBD	CD_5_ACGTAACAGCGAGTCA-1	21	male
CD 5	-3.32866	4.56517	M1 ACOD1	IBD	CD_5_ACGTAACTCTTGGTCC-1	21	male
CD 5	-8.14946	-3.56302	Neutrophil 1	IBD	CD_5_ACGTACATCGATACAC-1	21	male
CD 5	-3.62882	5.91407	M1 CXCL5	IBD	CD_5_ACGTAGTAGGACAAGA-1	21	male
CD 5	-3.99106	4.33729	M1 ACOD1	IBD	CD_5_ACTACGACACGCTATA-1	21	male
CD 5	-9.80197	-5.4852	Neutrophil 2	IBD	CD_5_ACTACGATCATTCATC-1	21	male
CD 5	-8.02937	-1.50734	Neutrophil 1	IBD	CD_5_ACTATTCCAAACTGCT-1	21	male
CD 5	2.99365	6.97676	M2.2	IBD	CD_5_ACTATTCCAGAGACTG-1	21	male
CD 5	7.54218	4.56371	M0	IBD	CD_5_ACTGTGAAGAACAGGA-1	21	male
CD 5	-4.30431	6.67954	M1 CXCL5	IBD	CD_5_ACTTAGGTCGCAGAGA-1	21	male
CD 5	-9.82166	-5.16959	Neutrophil 2	IBD	CD_5_ACTTAGGTCTCCTGTG-1	21	male
CD 5	-9.22303	-4.10269	Neutrophil 2	IBD	CD_5_ACTTATCAGGGACAGG-1	21	male
CD 5	0.726378	-12.8469	Mast 1	IBD	CD_5_ACTTCCGAGCCACCGT-1	21	male
CD 5	-9.84972	-5.5039	Neutrophil 2	IBD	CD_5_ACTTCCGCACAGTCGC-1	21	male
CD 5	-9.09264	-2.58548	Neutrophil 1	IBD	CD_5_ACTTCCGGTAGGTGCA-1	21	male
CD 5	-8.59024	-4.30662	Neutrophil 1	IBD	CD_5_ACTTCCGTCCTGTTGC-1	21	male
CD 5	-8.91822	-3.27316	Neutrophil 1	IBD	CD_5_ACTTTGTAGGGCAACT-1	21	male
CD 5	-9.53432	-5.35715	Neutrophil 2	IBD	CD_5_ACTTTGTCACCTATCC-1	21	male
CD 5	-10.2561	-5.21071	Neutrophil 2	IBD	CD_5_AGAACAAGTATGAGGC-1	21	male
CD 5	-8.7195	-2.73425	Neutrophil 1	IBD	CD_5_AGACACTAGTCGGCAA-1	21	male
CD 5	-8.69116	-2.61268	Neutrophil 1	IBD	CD_5_AGACCATGTATTCCGA-1	21	male
CD 5	-3.18753	5.97172	M1 CXCL5	IBD	CD_5_AGAGAATCACTCCACT-1	21	male
CD 5	-4.29201	5.60913	M1 CXCL5	IBD	CD_5_AGAGCAGAGGTAACTA-1	21	male
CD 5	-4.65679	6.99559	M1 CXCL5	IBD	CD_5_AGAGCAGCATTCATCT-1	21	male
CD 5	-18.3479	-2.51215	Eosinophils	IBD	CD_5_AGAGCCCCAATAACCC-1	21	male
CD 5	-8.9698	-2.87432	Neutrophil 1	IBD	CD_5_AGATCCATCCCAGGCA-1	21	male
CD 5	-7.62828	-2.11076	Neutrophil 1	IBD	CD_5_AGATCGTTCTAGCCTC-1	21	male
CD 5	-8.47525	-4.01646	Neutrophil 1	IBD	CD_5_AGATGAAAGCTTACGT-1	21	male
CD 5	-9.24705	-3.76383	Neutrophil 1	IBD	CD_5_AGATGAATCAGGAAAT-1	21	male
CD 5	-9.53485	-3.18363	Neutrophil 1	IBD	CD_5_AGCCAATCAGCGCTTG-1	21	male
CD 5	-8.81274	-4.21565	Neutrophil 2	IBD	CD_5_AGCCACGAGGATTACA-1	21	male
CD 5	-9.4667	-5.11283	Neutrophil 2	IBD	CD_5_AGCCAGCAGCCGAACA-1	21	male
CD 5	-4.17325	4.17416	M1 ACOD1	IBD	CD_5_AGCGATTTCCCATACC-1	21	male
CD 5	-8.54157	-4.76356	Neutrophil 1	IBD	CD_5_AGCGCTGGTCGCGGTT-1	21	male
CD 5	-3.65024	9.70848	DCs CCL22	IBD	CD_5_AGCGTATCAGCAGTTT-1	21	male
CD 5	-9.28698	-5.57909	Neutrophil 2	IBD	CD_5_AGCGTATTCACATACG-1	21	male
CD 5	-4.07334	5.74999	Inflammatory monocytes	IBD	CD_5_AGCGTCGAGTTGAAAC-1	21	male
CD 5	-9.32153	-5.25474	Neutrophil 2	IBD	CD_5_AGCGTCGCATCGGTTA-1	21	male
CD 5	-8.62689	-3.10673	Neutrophil 1	IBD	CD_5_AGCTCAAGTACGAGCA-1	21	male
CD 5	-8.87507	-2.96579	Neutrophil 1	IBD	CD_5_AGCTCAAGTTTCTTAC-1	21	male
CD 5	-9.83502	-5.86967	Neutrophil 2	IBD	CD_5_AGCTTCCTCATTGTGG-1	21	male
CD 5	-9.0225	-3.44239	Neutrophil 1	IBD	CD_5_AGGAAATGTGCCTGCA-1	21	male
CD 5	-0.337514	7.77566	DCs CD1c	IBD	CD_5_AGGAAATTCTGCGAGC-1	21	male
CD 5	-8.5077	-5.22741	Neutrophil 2	IBD	CD_5_AGGAGGTTCAATCCGA-1	21	male
CD 5	-9.15385	-4.03484	Neutrophil 1	IBD	CD_5_AGGATAATCCTTGACC-1	21	male
CD 5	-8.56684	-3.41801	Neutrophil 1	IBD	CD_5_AGGATAATCTCTCTTC-1	21	male
CD 5	-10.2972	-4.83151	Neutrophil 2	IBD	CD_5_AGGATCTGTGTGGACA-1	21	male
CD 5	-8.56942	-2.95606	Neutrophil 1	IBD	CD_5_AGGATCTTCCATCGTC-1	21	male
CD 5	-8.95019	-2.22528	Neutrophil 1	IBD	CD_5_AGGCCACAGTCTAGAA-1	21	male
CD 5	-9.39084	-4.62894	Neutrophil 2	IBD	CD_5_AGGCTGCAGTAACCTC-1	21	male
CD 5	-8.84984	-2.65418	Neutrophil 1	IBD	CD_5_AGGCTGCTCTATTTCG-1	21	male
CD 5	-8.65535	-3.88947	Neutrophil 1	IBD	CD_5_AGGTAGGTCGGTCGAC-1	21	male
CD 5	-9.73345	-6.02597	Neutrophil 2	IBD	CD_5_AGGTCTACAATCCTAG-1	21	male
CD 5	-8.89132	-4.89342	Neutrophil 2	IBD	CD_5_AGGTGTTCATCTTAGG-1	21	male
CD 5	5.87348	5.44077	M0	IBD	CD_5_AGGTTACGTAGACACG-1	21	male
CD 5	-4.23502	6.74172	M1 CXCL5	IBD	CD_5_AGGTTGTTCATGAGAA-1	21	male
CD 5	-4.09019	5.84292	M1 CXCL5	IBD	CD_5_AGGTTGTTCGAAGCCC-1	21	male
CD 5	-9.52542	-6.05525	Neutrophil 2	IBD	CD_5_AGTAACCAGTGCCGAA-1	21	male
CD 5	-9.23974	-1.85976	Neutrophil 1	IBD	CD_5_AGTACCAAGACGATAT-1	21	male
CD 5	-8.96476	-5.31465	Neutrophil 2	IBD	CD_5_AGTACCAAGTTAACAG-1	21	male
CD 5	-4.66141	7.03432	M1 CXCL5	IBD	CD_5_AGTACTGTCCCGATCT-1	21	male
CD 5	-7.84474	-2.33623	Neutrophil 1	IBD	CD_5_AGTACTGTCCGGACTG-1	21	male
CD 5	-3.48204	5.33279	M1 CXCL5	IBD	CD_5_AGTAGCTTCCTTATGT-1	21	male
CD 5	-8.35068	-2.57137	Neutrophil 1	IBD	CD_5_AGTAGCTTCTTTCCGG-1	21	male
CD 5	-9.71906	-5.2011	Neutrophil 2	IBD	CD_5_AGTCAACCAGTCAGAG-1	21	male
CD 5	-4.27784	5.49232	M1 CXCL5	IBD	CD_5_AGTCACAGTTGGTGTT-1	21	male
CD 5	-8.37536	-4.58867	Neutrophil 1	IBD	CD_5_AGTCATGCAAACTGCT-1	21	male
CD 5	-4.42833	6.08734	M1 CXCL5	IBD	CD_5_AGTCATGGTTTAAGGA-1	21	male
CD 5	-9.52002	-4.60858	Neutrophil 2	IBD	CD_5_AGTCTCCTCATCTCTA-1	21	male
CD 5	-3.40438	5.09857	M1 CXCL5	IBD	CD_5_AGTGACTCAGCTGAAG-1	21	male
CD 5	-8.21951	-2.95236	Neutrophil 1	IBD	CD_5_AGTGACTTCCCGTTGT-1	21	male
CD 5	-9.11356	-2.10625	Neutrophil 1	IBD	CD_5_AGTGCCGTCCATGATG-1	21	male
CD 5	-4.26268	4.41069	M1 ACOD1	IBD	CD_5_AGTTCCCAGGCTGTAG-1	21	male
CD 5	-9.4443	-4.46551	Neutrophil 2	IBD	CD_5_AGTTCCCCAAGAATAC-1	21	male
CD 5	-3.95568	5.93087	M1 CXCL5	IBD	CD_5_ATACTTCGTTGGCCGT-1	21	male
CD 5	-8.27143	-3.34689	Neutrophil 1	IBD	CD_5_ATACTTCTCAAGCCAT-1	21	male
CD 5	-3.19596	5.50322	Inflammatory monocytes	IBD	CD_5_ATAGAGAAGATCGACG-1	21	male
CD 5	-9.65805	-3.75636	Neutrophil 1	IBD	CD_5_ATATCCTTCCTGTACC-1	21	male
CD 5	-3.60646	9.66405	DCs CCL22	IBD	CD_5_ATCACAGAGTGGTCAG-1	21	male
CD 5	-8.12748	-3.11918	Neutrophil 1	IBD	CD_5_ATCACAGCATTAAAGG-1	21	male
CD 5	-8.80108	-3.77452	Neutrophil 1	IBD	CD_5_ATCACGATCGAAGCAG-1	21	male
CD 5	-8.68999	-5.33355	Neutrophil 2	IBD	CD_5_ATCACTTAGACATACA-1	21	male
CD 5	-9.08979	-4.75481	Neutrophil 2	IBD	CD_5_ATCACTTGTACGGGAT-1	21	male
CD 5	-3.68284	9.74116	DCs CCL22	IBD	CD_5_ATCACTTGTGTTTGCA-1	21	male
CD 5	2.33303	-12.7662	Mast 1	IBD	CD_5_ATCACTTGTTCAAACC-1	21	male
CD 5	-9.9212	-5.61041	Neutrophil 2	IBD	CD_5_ATCAGGTAGTGCGCTC-1	21	male
CD 5	-8.75516	-4.93425	Neutrophil 2	IBD	CD_5_ATCCCTGCATCTTCGC-1	21	male
CD 5	-4.58288	6.00035	M1 CXCL5	IBD	CD_5_ATCCTATCATGAGATA-1	21	male
CD 5	-0.700233	5.22317	M1 ACOD1	IBD	CD_5_ATCCTATTCAGCGCAC-1	21	male
CD 5	-8.52107	-3.15596	Neutrophil 1	IBD	CD_5_ATCGCCTAGCACGTCC-1	21	male
CD 5	7.75612	2.642	M0 Ribhi	IBD	CD_5_ATCGCCTCACCAAATC-1	21	male
CD 5	-4.3804	6.57919	M1 CXCL5	IBD	CD_5_ATCGCCTTCCATTTAC-1	21	male
CD 5	-7.90663	-3.40649	Neutrophil 1	IBD	CD_5_ATCGGATCACGGCTAC-1	21	male
CD 5	-8.48764	-2.08182	Neutrophil 1	IBD	CD_5_ATCGGCGAGTCGCCCA-1	21	male
CD 5	-9.53954	-6.06306	Neutrophil 2	IBD	CD_5_ATGAAAGAGTTGAATG-1	21	male
CD 5	-8.93937	-4.06968	Neutrophil 2	IBD	CD_5_ATGAGGGTCGAGAGAC-1	21	male
CD 5	-8.88565	-2.9959	Neutrophil 1	IBD	CD_5_ATGAGGGTCTTGGCTC-1	21	male
CD 5	-8.84168	-3.05308	Neutrophil 1	IBD	CD_5_ATGATCGCAACACAAA-1	21	male
CD 5	-8.11983	-2.61813	Neutrophil 1	IBD	CD_5_ATGCATGTCGCCATAA-1	21	male
CD 5	-7.81523	-1.76359	Neutrophil 1	IBD	CD_5_ATGCCTCAGTTAACGA-1	21	male
CD 5	-3.56849	5.69288	M1 CXCL5	IBD	CD_5_ATGCGATCAAGGGCAT-1	21	male
CD 5	6.69104	3.16479	M0 Ribhi	IBD	CD_5_ATGCGATCAATGCAAA-1	21	male
CD 5	-9.78094	-4.64204	Neutrophil 2	IBD	CD_5_ATGGTTGAGCGGTATG-1	21	male
CD 5	-8.1316	-1.90585	Neutrophil 1	IBD	CD_5_ATGTCCCGTCAGCTTA-1	21	male
CD 5	-9.93918	-5.54914	Neutrophil 2	IBD	CD_5_ATGTCCCTCCAGCTCT-1	21	male
CD 5	-3.48997	5.01117	M1 CXCL5	IBD	CD_5_ATGTCTTAGCAATTAG-1	21	male
CD 5	-3.75843	5.49402	Inflammatory monocytes	IBD	CD_5_ATTACCTCACGCCACA-1	21	male
CD 5	-9.72251	-5.52015	Neutrophil 2	IBD	CD_5_ATTCACTTCACCCTTG-1	21	male
CD 5	-8.36826	-4.3261	Neutrophil 1	IBD	CD_5_ATTCATCCACAGCATT-1	21	male
CD 5	-8.73499	-5.12222	Neutrophil 2	IBD	CD_5_ATTCCATAGAGCATAT-1	21	male
CD 5	-8.0994	-2.71226	Neutrophil 1	IBD	CD_5_ATTCCATAGATTGATG-1	21	male
CD 5	-9.4107	-5.344	Neutrophil 2	IBD	CD_5_ATTCCATAGGTTGACG-1	21	male
CD 5	-7.45551	-2.23422	Neutrophil 1	IBD	CD_5_ATTCCATAGTATGTAG-1	21	male
CD 5	-8.67436	-3.02628	Neutrophil 1	IBD	CD_5_ATTCCATGTTCAAGTC-1	21	male
CD 5	-9.6023	-4.28413	Neutrophil 2	IBD	CD_5_ATTCTACGTACTCCCT-1	21	male
CD 5	-4.68168	5.82135	M1 CXCL5	IBD	CD_5_ATTCTACTCGTTCATT-1	21	male
CD 5	-9.87312	-4.56544	Neutrophil 2	IBD	CD_5_ATTTCACGTTGCATCA-1	21	male
CD 5	-8.57569	-4.32571	Neutrophil 1	IBD	CD_5_CAAAGAAAGGATACCG-1	21	male
CD 5	-7.77583	-2.23277	Neutrophil 1	IBD	CD_5_CAAAGAAGTACTAGCT-1	21	male
CD 5	-9.43438	-5.63976	Neutrophil 2	IBD	CD_5_CAAAGAATCTGTGTGA-1	21	male
CD 5	-8.59041	-3.11886	Neutrophil 1	IBD	CD_5_CAACGGCTCAAGAGTA-1	21	male
CD 5	-3.95087	6.60111	M1 CXCL5	IBD	CD_5_CAAGACTCACACGGTC-1	21	male
CD 5	-8.32135	-1.84496	Neutrophil 1	IBD	CD_5_CAAGAGGCAATTGAAG-1	21	male
CD 5	-8.13747	-2.19186	Neutrophil 1	IBD	CD_5_CAAGAGGTCCGTCCTA-1	21	male
CD 5	-10.0383	-5.60636	Neutrophil 2	IBD	CD_5_CAAGCTATCATACAGC-1	21	male
CD 5	-9.64238	-4.19614	Neutrophil 2	IBD	CD_5_CAAGGGAGTACCGGCT-1	21	male
CD 5	-8.99893	-4.27814	Neutrophil 1	IBD	CD_5_CACACAACAGAGAGGG-1	21	male
CD 5	-8.64199	-3.31362	Neutrophil 1	IBD	CD_5_CACACAACATGACTAC-1	21	male
CD 5	-4.17093	5.61583	M1 CXCL5	IBD	CD_5_CACACAATCCCATTCG-1	21	male
CD 5	-3.97387	6.57412	M1 CXCL5	IBD	CD_5_CACAGATCATCGATCA-1	21	male
CD 5	-9.43637	-3.71943	Neutrophil 1	IBD	CD_5_CACCAAACATGGAATA-1	21	male
CD 5	-9.07629	-2.55153	Neutrophil 1	IBD	CD_5_CACGAATAGATGCAGC-1	21	male
CD 5	-4.49911	5.76239	M1 CXCL5	IBD	CD_5_CACGAATCACGGTGTC-1	21	male
CD 5	-8.32044	-3.12071	Neutrophil 1	IBD	CD_5_CACGGGTCAGCTACAT-1	21	male
CD 5	-4.31595	5.7641	M1 CXCL5	IBD	CD_5_CACGGGTGTTATAGAG-1	21	male
CD 5	-4.71178	6.87025	M0	IBD	CD_5_CACGGGTTCACTACTT-1	21	male
CD 5	-9.0888	-5.67426	Neutrophil 2	IBD	CD_5_CACGTGGTCTTACACT-1	21	male
CD 5	-4.72091	7.0285	M1 CXCL5	IBD	CD_5_CACGTTCAGACTACGG-1	21	male
CD 5	-9.34947	-3.59794	Neutrophil 1	IBD	CD_5_CACTTCGGTTCGAAGG-1	21	male
CD 5	-9.07064	-3.60045	Neutrophil 1	IBD	CD_5_CAGATACAGGAAGAAC-1	21	male
CD 5	-8.49343	-3.9321	Neutrophil 1	IBD	CD_5_CAGATACCAGCACAAG-1	21	male
CD 5	-9.01058	-5.30414	Neutrophil 2	IBD	CD_5_CAGATTGTCACCTCGT-1	21	male
CD 5	-9.83565	-5.9012	Neutrophil 2	IBD	CD_5_CAGCGTGCATTGTCGA-1	21	male
CD 5	-9.52163	-5.67031	Neutrophil 2	IBD	CD_5_CAGGCCAAGAGAGAAC-1	21	male
CD 5	-9.27497	-2.80443	Neutrophil 1	IBD	CD_5_CAGGCCATCGAGAATA-1	21	male
CD 5	-8.46115	-3.23031	Neutrophil 1	IBD	CD_5_CATAAGCTCAAGGACG-1	21	male
CD 5	-4.08719	6.20739	M1 CXCL5	IBD	CD_5_CATACAGCAACCTATG-1	21	male
CD 5	-4.26064	6.08727	M1 CXCL5	IBD	CD_5_CATCAAGCACGCTGCA-1	21	male
CD 5	-8.14081	-4.166	Neutrophil 1	IBD	CD_5_CATCCCAAGGCCACTC-1	21	male
CD 5	-9.72309	-3.9768	Neutrophil 2	IBD	CD_5_CATCCGTAGACTTCGT-1	21	male
CD 5	-8.93887	-4.39115	Neutrophil 2	IBD	CD_5_CATCCGTAGGTGAGCT-1	21	male
CD 5	-9.89486	-5.6891	Neutrophil 2	IBD	CD_5_CATCGTCCAGTCGGTC-1	21	male
CD 5	-8.63729	-3.38517	Neutrophil 1	IBD	CD_5_CATGAGTAGTAAACGT-1	21	male
CD 5	-9.26015	-5.46142	Neutrophil 2	IBD	CD_5_CATGAGTGTAGCTCGC-1	21	male
CD 5	-9.59252	-4.86564	Neutrophil 2	IBD	CD_5_CATGAGTTCCGTAGTA-1	21	male
CD 5	-10.0415	-5.74049	Neutrophil 2	IBD	CD_5_CATGCAAAGTATAGAC-1	21	male
CD 5	-4.6819	6.89636	M1 CXCL5	IBD	CD_5_CATGCAAGTGGTTCTA-1	21	male
CD 5	-10.2642	-5.13247	Neutrophil 2	IBD	CD_5_CATGCCTAGCGGCTCT-1	21	male
CD 5	-3.32077	5.68767	M1 CXCL5	IBD	CD_5_CATGCTCAGACGAGCT-1	21	male
CD 5	-9.21131	-3.45989	Neutrophil 1	IBD	CD_5_CATGCTCAGGATACCG-1	21	male
CD 5	-9.24563	-5.80763	Neutrophil 2	IBD	CD_5_CATGCTCAGTAAACTG-1	21	male
CD 5	-4.6429	5.72862	M1 CXCL5	IBD	CD_5_CATGCTCCACGCACCA-1	21	male
CD 5	-8.4713	-3.0147	Neutrophil 1	IBD	CD_5_CATGGATTCTCAGTCC-1	21	male
CD 5	-8.38456	-4.13979	Neutrophil 1	IBD	CD_5_CATGGTACAGACCGCT-1	21	male
CD 5	-4.05571	6.09141	M1 CXCL5	IBD	CD_5_CATTCATGTCACCACG-1	21	male
CD 5	-9.49275	-5.07912	Neutrophil 2	IBD	CD_5_CATTCATGTCCTGTCT-1	21	male
CD 5	-9.31706	-2.63654	Neutrophil 1	IBD	CD_5_CATTCTATCCTACTGC-1	21	male
CD 5	-8.40371	-2.65585	Neutrophil 1	IBD	CD_5_CATTGCCCATGGCGCT-1	21	male
CD 5	-9.16155	-4.11734	Neutrophil 1	IBD	CD_5_CATTGTTGTGAGTAAT-1	21	male
CD 5	-8.62702	-2.02167	Neutrophil 1	IBD	CD_5_CATTTCAAGCCAAGGT-1	21	male
CD 5	-7.95287	-3.06542	Neutrophil 1	IBD	CD_5_CATTTCATCACTCGAA-1	21	male
CD 5	-10.0543	-5.30489	Neutrophil 2	IBD	CD_5_CCAAGCGAGCTAGAGC-1	21	male
CD 5	-9.74998	-3.83799	Neutrophil 1	IBD	CD_5_CCAAGCGCATCACCAA-1	21	male
CD 5	5.48997	4.87831	M0	IBD	CD_5_CCAATGACAGCCTACG-1	21	male
CD 5	1.56249	6.77019	IDA macrophage	IBD	CD_5_CCACAAAGTGCATCTA-1	21	male
CD 5	-8.44783	-0.934301	Neutrophil 3	IBD	CD_5_CCACAAATCATGACAC-1	21	male
CD 5	-3.78932	5.44967	M1 CXCL5	IBD	CD_5_CCACGAGCAACAAGAT-1	21	male
CD 5	-9.02004	-2.74087	Neutrophil 1	IBD	CD_5_CCACGTTAGAGCATCG-1	21	male
CD 5	-7.97922	-1.82557	Neutrophil 1	IBD	CD_5_CCATCACTCACAGTGT-1	21	male
CD 5	-4.27674	4.24224	M1 ACOD1	IBD	CD_5_CCCTAACCATTCCTCG-1	21	male
CD 5	-3.48815	5.08145	M1 CXCL5	IBD	CD_5_CCCTCTCGTCCTCATC-1	21	male
CD 5	-7.98689	-2.47092	Neutrophil 1	IBD	CD_5_CCGAACGTCCGTGTGG-1	21	male
CD 5	-8.64183	-3.20198	Neutrophil 1	IBD	CD_5_CCGATCTAGTTGTACC-1	21	male
CD 5	-3.76284	9.81929	DCs CCL22	IBD	CD_5_CCGATGGGTAGGAAAG-1	21	male
CD 5	2.42132	-12.3452	Mast 1	IBD	CD_5_CCGGGTAAGGAACGTC-1	21	male
CD 5	6.1303	4.65062	M0	IBD	CD_5_CCGTGAGGTCACAGTT-1	21	male
CD 5	-8.09246	-3.43084	Neutrophil 1	IBD	CD_5_CCGTTCAAGTAAGACT-1	21	male
CD 5	-9.87358	-5.7057	Neutrophil 2	IBD	CD_5_CCTAACCAGCGACCCT-1	21	male
CD 5	-9.55206	-4.29427	Neutrophil 2	IBD	CD_5_CCTAAGACACAAAGCG-1	21	male
CD 5	-9.15169	-5.33183	Neutrophil 2	IBD	CD_5_CCTAAGAGTACTAGCT-1	21	male
CD 5	-7.71142	-1.95783	Neutrophil 1	IBD	CD_5_CCTACGTAGATGTTCC-1	21	male
CD 5	-10.1922	-4.84347	Neutrophil 2	IBD	CD_5_CCTCCAAAGGACTTCT-1	21	male
CD 5	-10.1298	-4.80202	Neutrophil 2	IBD	CD_5_CCTCTCCAGAAGGGAT-1	21	male
CD 5	-8.41564	-2.61784	Neutrophil 1	IBD	CD_5_CCTCTCCCAGCGACAA-1	21	male
CD 5	-9.67806	-6.03179	Neutrophil 2	IBD	CD_5_CCTGTTGTCCATAAGC-1	21	male
CD 5	-8.86549	-4.83287	Neutrophil 2	IBD	CD_5_CCTTGTGTCCGTGACG-1	21	male
CD 5	-9.43269	-4.97382	Neutrophil 2	IBD	CD_5_CGAAGTTCAGATCACT-1	21	male
CD 5	-7.50707	-2.23841	Neutrophil 1	IBD	CD_5_CGAATTGGTCGAGCTC-1	21	male
CD 5	-8.81872	-5.30263	Neutrophil 2	IBD	CD_5_CGAATTGGTCTGTGGC-1	21	male
CD 5	-7.87995	-1.89719	Neutrophil 1	IBD	CD_5_CGACAGCGTTCGGTAT-1	21	male
CD 5	-1.68446	5.97957	M1 ACOD1	IBD	CD_5_CGAGGAATCAAGGAGC-1	21	male
CD 5	-8.40675	-2.47364	Neutrophil 1	IBD	CD_5_CGAGGCTGTATCGCAT-1	21	male
CD 5	-8.75929	-5.30367	Neutrophil 2	IBD	CD_5_CGAGTTACATACGCAT-1	21	male
CD 5	-10.0502	-5.57169	Neutrophil 2	IBD	CD_5_CGATGGCAGACTCAAA-1	21	male
CD 5	-9.57827	-4.51347	Neutrophil 2	IBD	CD_5_CGCAGGTCAATGGCAG-1	21	male
CD 5	-3.96099	6.33377	M1 CXCL5	IBD	CD_5_CGGACACTCTGGCTGG-1	21	male
CD 5	-8.96474	-3.6766	Neutrophil 1	IBD	CD_5_CGGCAGTCAGCACAAG-1	21	male
CD 5	-9.36291	-4.90105	Neutrophil 2	IBD	CD_5_CGGGCATTCTGTGTGA-1	21	male
CD 5	-8.66791	-3.98864	Neutrophil 1	IBD	CD_5_CGGGTGTAGACAGCGT-1	21	male
CD 5	-4.44934	6.45131	M1 CXCL5	IBD	CD_5_CGGGTGTGTTGCATCA-1	21	male
CD 5	-8.24661	-4.08054	Neutrophil 1	IBD	CD_5_CGGGTGTTCAAAGAAC-1	21	male
CD 5	-7.90729	-3.74262	Neutrophil 1	IBD	CD_5_CGTAAGTAGGCTCTCG-1	21	male
CD 5	-4.35195	6.77133	M1 CXCL5	IBD	CD_5_CGTAAGTTCGGACTGC-1	21	male
CD 5	-9.86406	-5.41218	Neutrophil 2	IBD	CD_5_CGTAGTATCGTTGTTT-1	21	male
CD 5	-8.65108	-5.12167	Neutrophil 2	IBD	CD_5_CGTCAAACATGCGTGC-1	21	male
CD 5	-9.36263	-4.53571	Neutrophil 2	IBD	CD_5_CGTCAAAGTGTCCATA-1	21	male
CD 5	-7.47288	-2.4093	Neutrophil 1	IBD	CD_5_CGTCCATAGCGTCAAG-1	21	male
CD 5	-9.14253	-3.13104	Neutrophil 1	IBD	CD_5_CGTGATACAAACGAGC-1	21	male
CD 5	-4.21866	6.73022	M1 CXCL5	IBD	CD_5_CGTTAGACAATCCTTT-1	21	male
CD 5	-9.27194	-5.62225	Neutrophil 2	IBD	CD_5_CGTTCTGCACTCTGCT-1	21	male
CD 5	2.44357	7.0863	IDA macrophage	IBD	CD_5_CGTTGGGCATACAGCT-1	21	male
CD 5	-9.97984	-4.51824	Neutrophil 2	IBD	CD_5_CTAACCCGTGCTCCGA-1	21	male
CD 5	-9.99005	-4.80404	Neutrophil 2	IBD	CD_5_CTAACTTAGTTGCCTA-1	21	male
CD 5	-9.72348	-5.89861	Neutrophil 2	IBD	CD_5_CTAACTTCAGCTGTCG-1	21	male
[truncated: 1,774 more rows]

## Sheet: Fig 2 a ii
sample_name	Health	annotation	%	sex	age
HC 1	HC	Cycling myeloid	0.000653168	male	61
HC 3	HC	Cycling myeloid	0.000832639	female	68
HC 5	HC	Cycling myeloid	0.000300752	male	51
CD 3	CDa	Cycling myeloid	0.00181708	female	23
CD 4	CDa	Cycling myeloid	0.00428571	male	56
CD 5	CDa	Cycling myeloid	0.000647668	male	21
CD 6	CDa	Cycling myeloid	0.00120943	male	22
UC 3	UCa	Cycling myeloid	0.000475285	female	33
UC 5	UCa	Cycling myeloid	0.000354862	male	56
UC 6	UCa	Cycling myeloid	0.000337268	female	51
CD 1	CDa	DCs CCL22	0.000402414	female	49
CD 2	CDa	DCs CCL22	0.000648508	male	45
CD 3	CDa	DCs CCL22	0.00090854	female	23
CD 5	CDa	DCs CCL22	0.00777202	male	21
CD 6	CDa	DCs CCL22	0.000201572	male	22
UC 1	UCa	DCs CCL22	0.000707714	male	48
UC 2	UCa	DCs CCL22	0.00269542	male	43
UC 4	UCa	DCs CCL22	0.000666445	female	46
UC 5	UCa	DCs CCL22	0.00141945	male	56
HC 4	HC	DCs CCL22 Ribhi	0.00044287	male	65
CD 1	CDa	DCs CCL22 Ribhi	0.000402414	female	49
CD 3	CDa	DCs CCL22 Ribhi	0.00272562	female	23
CD 4	CDa	DCs CCL22 Ribhi	0.00357143	male	56
CD 5	CDa	DCs CCL22 Ribhi	0.00194301	male	21
CD 6	CDa	DCs CCL22 Ribhi	0.00141101	male	22
UC 2	UCa	DCs CCL22 Ribhi	0.00115518	male	43
UC 3	UCa	DCs CCL22 Ribhi	0.00095057	female	33
UC 4	UCa	DCs CCL22 Ribhi	0.000333222	female	46
UC 6	UCa	DCs CCL22 Ribhi	0.000337268	female	51
HC 2	HC	DCs CD1c	0.00234834	male	63
HC 3	HC	DCs CD1c	0.000277546	female	68
HC 4	HC	DCs CD1c	0.00044287	male	65
HC 5	HC	DCs CD1c	0.000300752	male	51
HC 6	HC	DCs CD1c	0.00052687	female	66
CD 1	CDa	DCs CD1c	0.00643863	female	49
CD 2	CDa	DCs CD1c	0.00389105	male	45
CD 3	CDa	DCs CD1c	0.00423985	female	23
CD 4	CDa	DCs CD1c	0.000714286	male	56
CD 5	CDa	DCs CD1c	0.00129534	male	21
CD 6	CDa	DCs CD1c	0.00262044	male	22
UC 1	UCa	DCs CD1c	0.00424628	male	48
UC 2	UCa	DCs CD1c	0.00539084	male	43
UC 3	UCa	DCs CD1c	0.00522814	female	33
UC 4	UCa	DCs CD1c	0.00533156	female	46
UC 5	UCa	DCs CD1c	0.00141945	male	56
UC 6	UCa	DCs CD1c	0.00505902	female	51
HC 2	HC	Eosinophils	0.00195695	male	63
CD 1	CDa	Eosinophils	0.000402414	female	49
CD 2	CDa	Eosinophils	0.00259403	male	45
CD 3	CDa	Eosinophils	0.00151423	female	23
CD 4	CDa	Eosinophils	0.00142857	male	56
CD 5	CDa	Eosinophils	0.00194301	male	21
CD 6	CDa	Eosinophils	0.000201572	male	22
UC 2	UCa	Eosinophils	0.0019253	male	43
UC 3	UCa	Eosinophils	0.00617871	female	33
UC 4	UCa	Eosinophils	0.000333222	female	46
UC 5	UCa	Eosinophils	0.00106458	male	56
UC 6	UCa	Eosinophils	0.00404722	female	51
HC 1	HC	IDA macrophage	0.00130634	male	61
HC 2	HC	IDA macrophage	0.00195695	male	63
HC 3	HC	IDA macrophage	0.00166528	female	68
HC 4	HC	IDA macrophage	0.00044287	male	65
HC 5	HC	IDA macrophage	0.000902256	male	51
HC 6	HC	IDA macrophage	0.00052687	female	66
CD 1	CDa	IDA macrophage	0.000804829	female	49
CD 2	CDa	IDA macrophage	0.00194553	male	45
CD 3	CDa	IDA macrophage	0.0127196	female	23
CD 4	CDa	IDA macrophage	0.00464286	male	56
CD 5	CDa	IDA macrophage	0.00453368	male	21
CD 6	CDa	IDA macrophage	0.0155211	male	22
UC 1	UCa	IDA macrophage	0.009908	male	48
UC 2	UCa	IDA macrophage	0.013092	male	43
UC 3	UCa	IDA macrophage	0.00617871	female	33
UC 4	UCa	IDA macrophage	0.00366544	female	46
UC 5	UCa	IDA macrophage	0.0372605	male	56
UC 6	UCa	IDA macrophage	0.00978078	female	51
HC 3	HC	Inflammatory monocytes	0.000555093	female	68
HC 5	HC	Inflammatory monocytes	0.000601504	male	51
HC 6	HC	Inflammatory monocytes	0.00052687	female	66
CD 1	CDa	Inflammatory monocytes	0.00120724	female	49
CD 2	CDa	Inflammatory monocytes	0.00129702	male	45
CD 3	CDa	Inflammatory monocytes	0.00333131	female	23
CD 4	CDa	Inflammatory monocytes	0.00142857	male	56
CD 5	CDa	Inflammatory monocytes	0.00518135	male	21
CD 6	CDa	Inflammatory monocytes	0.00100786	male	22
UC 1	UCa	Inflammatory monocytes	0.00424628	male	48
UC 2	UCa	Inflammatory monocytes	0.00731613	male	43
UC 3	UCa	Inflammatory monocytes	0.0551331	female	33
UC 4	UCa	Inflammatory monocytes	0.00733089	female	46
UC 5	UCa	Inflammatory monocytes	0.00674237	male	56
UC 6	UCa	Inflammatory monocytes	0.00472175	female	51
HC 1	HC	M0	0.0019595	male	61
HC 2	HC	M0	0.000391389	male	63
HC 3	HC	M0	0.00999167	female	68
HC 4	HC	M0	0.00177148	male	65
HC 5	HC	M0	0.00481203	male	51
HC 6	HC	M0	0.00316122	female	66
CD 3	CDa	M0	0.0184737	female	23
CD 4	CDa	M0	0.0267857	male	56
CD 5	CDa	M0	0.00777202	male	21
CD 6	CDa	M0	0.0139085	male	22
UC 1	UCa	M0	0.000707714	male	48
UC 2	UCa	M0	0.00115518	male	43
UC 3	UCa	M0	0.00475285	female	33
UC 4	UCa	M0	0.000666445	female	46
UC 5	UCa	M0	0.000709723	male	56
UC 6	UCa	M0	0.00472175	female	51
HC 1	HC	M0 Ribhi	0.000653168	male	61
HC 2	HC	M0 Ribhi	0.000391389	male	63
HC 3	HC	M0 Ribhi	0.00499584	female	68
HC 4	HC	M0 Ribhi	0.00177148	male	65
HC 5	HC	M0 Ribhi	0.00270677	male	51
HC 6	HC	M0 Ribhi	0.0052687	female	66
CD 1	CDa	M0 Ribhi	0.000804829	female	49
CD 2	CDa	M0 Ribhi	0.000648508	male	45
CD 3	CDa	M0 Ribhi	0.025742	female	23
CD 4	CDa	M0 Ribhi	0.0292857	male	56
CD 5	CDa	M0 Ribhi	0.00712435	male	21
CD 6	CDa	M0 Ribhi	0.0135053	male	22
UC 1	UCa	M0 Ribhi	0.00283086	male	48
UC 2	UCa	M0 Ribhi	0.000770119	male	43
UC 3	UCa	M0 Ribhi	0.00190114	female	33
UC 4	UCa	M0 Ribhi	0.00133289	female	46
UC 5	UCa	M0 Ribhi	0.000709723	male	56
UC 6	UCa	M0 Ribhi	0.00438449	female	51
CD 1	CDa	M1 ACOD1	0.00523139	female	49
CD 2	CDa	M1 ACOD1	0.00259403	male	45
CD 3	CDa	M1 ACOD1	0.0172623	female	23
CD 4	CDa	M1 ACOD1	0.00428571	male	56
CD 5	CDa	M1 ACOD1	0.0142487	male	21
CD 6	CDa	M1 ACOD1	0.000201572	male	22
UC 1	UCa	M1 ACOD1	0.00283086	male	48
UC 2	UCa	M1 ACOD1	0.00115518	male	43
UC 3	UCa	M1 ACOD1	0.0137833	female	33
UC 4	UCa	M1 ACOD1	0.032989	female	46
UC 5	UCa	M1 ACOD1	0.0120653	male	56
CD 4	CDa	M1 CXCL5	0.000357143	male	56
CD 5	CDa	M1 CXCL5	0.0699482	male	21
UC 1	UCa	M1 CXCL5	0.000707714	male	48
UC 2	UCa	M1 CXCL5	0.00038506	male	43
UC 4	UCa	M1 CXCL5	0.000333222	female	46
UC 5	UCa	M1 CXCL5	0.00177431	male	56
HC 1	HC	M2	0.000653168	male	61
HC 3	HC	M2	0.00277546	female	68
HC 4	HC	M2	0.0141718	male	65
HC 5	HC	M2	0.0159398	male	51
HC 6	HC	M2	0.0200211	female	66
CD 2	CDa	M2	0.00194553	male	45
CD 3	CDa	M2	0.00211993	female	23
CD 4	CDa	M2	0.00178571	male	56
CD 5	CDa	M2	0.000647668	male	21
CD 6	CDa	M2	0.00886918	male	22
UC 3	UCa	M2	0.00142586	female	33
UC 5	UCa	M2	0.000354862	male	56
UC 6	UCa	M2	0.00539629	female	51
HC 1	HC	M2.2	0.0169824	male	61
HC 2	HC	M2.2	0.00156556	male	63
HC 3	HC	M2.2	0.00249792	female	68
HC 4	HC	M2.2	0.00044287	male	65
HC 5	HC	M2.2	0.00180451	male	51
CD 1	CDa	M2.2	0.000804829	female	49
CD 2	CDa	M2.2	0.00259403	male	45
CD 3	CDa	M2.2	0.00605694	female	23
CD 4	CDa	M2.2	0.00642857	male	56
CD 5	CDa	M2.2	0.00129534	male	21
CD 6	CDa	M2.2	0.00745817	male	22
UC 1	UCa	M2.2	0.00141543	male	48
UC 2	UCa	M2.2	0.0019253	male	43
UC 3	UCa	M2.2	0.00190114	female	33
UC 4	UCa	M2.2	0.000999667	female	46
UC 5	UCa	M2.2	0.00390348	male	56
UC 6	UCa	M2.2	0.00303541	female	51
HC 1	HC	Mast 1	0.0104507	male	61
HC 2	HC	Mast 1	0.0317025	male	63
HC 3	HC	Mast 1	0.00194283	female	68
HC 4	HC	Mast 1	0.00088574	male	65
HC 5	HC	Mast 1	0.00180451	male	51
HC 6	HC	Mast 1	0.00368809	female	66
CD 1	CDa	Mast 1	0.0056338	female	49
CD 2	CDa	Mast 1	0.00194553	male	45
CD 3	CDa	Mast 1	0.00666263	female	23
CD 4	CDa	Mast 1	0.00821429	male	56
CD 5	CDa	Mast 1	0.00388601	male	21
CD 6	CDa	Mast 1	0.0122959	male	22
UC 1	UCa	Mast 1	0.00141543	male	48
UC 2	UCa	Mast 1	0.00308048	male	43
UC 3	UCa	Mast 1	0.00095057	female	33
UC 4	UCa	Mast 1	0.000333222	female	46
UC 5	UCa	Mast 1	0.0149042	male	56
UC 6	UCa	Mast 1	0.000674536	female	51
HC 2	HC	Mast 2	0.00234834	male	63
HC 3	HC	Mast 2	0.00999167	female	68
HC 4	HC	Mast 2	0.00575731	male	65
HC 5	HC	Mast 2	0.00390977	male	51
HC 6	HC	Mast 2	0.00790306	female	66
CD 1	CDa	Mast 2	0.00442656	female	49
CD 2	CDa	Mast 2	0.00324254	male	45
CD 3	CDa	Mast 2	0.000302847	female	23
CD 5	CDa	Mast 2	0.00129534	male	21
CD 6	CDa	Mast 2	0.00685346	male	22
UC 1	UCa	Mast 2	0.000707714	male	48
UC 2	UCa	Mast 2	0.00539084	male	43
UC 3	UCa	Mast 2	0.023289	female	33
UC 4	UCa	Mast 2	0.00399867	female	46
UC 5	UCa	Mast 2	0.000709723	male	56
UC 6	UCa	Mast 2	0.0107926	female	51
HC 1	HC	Mast Ribhi	0.00653168	male	61
HC 2	HC	Mast Ribhi	0.00117417	male	63
HC 3	HC	Mast Ribhi	0.00194283	female	68
HC 4	HC	Mast Ribhi	0.00708592	male	65
HC 5	HC	Mast Ribhi	0.0246617	male	51
HC 6	HC	Mast Ribhi	0.0126449	female	66
CD 1	CDa	Mast Ribhi	0.00241449	female	49
CD 3	CDa	Mast Ribhi	0.000605694	female	23
CD 4	CDa	Mast Ribhi	0.000714286	male	56
CD 6	CDa	Mast Ribhi	0.00221729	male	22
UC 1	UCa	Mast Ribhi	0.004954	male	48
UC 2	UCa	Mast Ribhi	0.00038506	male	43
UC 3	UCa	Mast Ribhi	0.00142586	female	33
UC 5	UCa	Mast Ribhi	0.000354862	male	56
UC 6	UCa	Mast Ribhi	0.00269815	female	51
CD 1	CDa	Neutrophil 1	0.00160966	female	49
CD 3	CDa	Neutrophil 1	0.00302847	female	23
CD 4	CDa	Neutrophil 1	0.00142857	male	56
CD 5	CDa	Neutrophil 1	0.164508	male	21
UC 2	UCa	Neutrophil 1	0.00500578	male	43
UC 3	UCa	Neutrophil 1	0.00475285	female	33
UC 4	UCa	Neutrophil 1	0.002999	female	46
UC 5	UCa	Neutrophil 1	0.0305181	male	56
UC 6	UCa	Neutrophil 1	0.00303541	female	51
CD 3	CDa	Neutrophil 2	0.000302847	female	23
CD 5	CDa	Neutrophil 2	0.121114	male	21
UC 2	UCa	Neutrophil 2	0.000770119	male	43
UC 3	UCa	Neutrophil 2	0.00095057	female	33
UC 4	UCa	Neutrophil 2	0.000333222	female	46
UC 5	UCa	Neutrophil 2	0.000354862	male	56
UC 6	UCa	Neutrophil 2	0.0010118	female	51
CD 1	CDa	Neutrophil 3	0.00201207	female	49
CD 2	CDa	Neutrophil 3	0.00129702	male	45
CD 3	CDa	Neutrophil 3	0.015748	female	23
CD 4	CDa	Neutrophil 3	0.02	male	56
CD 5	CDa	Neutrophil 3	0.00388601	male	21
CD 6	CDa	Neutrophil 3	0.000806289	male	22
UC 2	UCa	Neutrophil 3	0.00154024	male	43
UC 3	UCa	Neutrophil 3	0.00142586	female	33
UC 4	UCa	Neutrophil 3	0.00133289	female	46
UC 5	UCa	Neutrophil 3	0.00212917	male	56
UC 6	UCa	Neutrophil 3	0.0010118	female	51

## Sheet: Fig 2 b table
logFC	logCPM	F	PValue	FDR	Nhood	SpatialFDR	annotation_intermediate	annotation_intermediate_fraction	annotation_group	NhoodGroup	Comparison
2.43932	12.808	4.39648	0.0361458	0.0803713	1	0.0775591	DCs_CD1c	0.964286	DCs_CD1c	1	CDvsHC
-1.85535	13.1196	2.47234	0.116033	0.201194	2	0.194172	Mast	1	Mast	2	CDvsHC
-3.32945	13.3857	3.25232	0.0714815	0.1351	3	0.132979	M2	1	M2	3	CDvsHC
-3.97424	12.9934	10.3737	0.00129991	0.00739366	4	0.00918321	M2	1	M2	3	CDvsHC
-3.02681	13.4281	2.43789	0.118603	0.202266	5	0.194172	Mast	0.990385	Mast	2	CDvsHC
0.276088	12.9502	0.0679765	0.794335	0.848188	6	0.849436	M0	1	M0	4	CDvsHC
6.82175	12.9773	13.1566	0.000735264	0.00514685	7	0.00615389	M1	0.913793	M1	5	CDvsHC
-0.372288	13.0227	0.120491	0.728541	0.791346	8	0.792185	M0	1	M0	4	CDvsHC
-4.03177	12.9085	11.1309	0.000865469	0.00527657	9	0.00643002	Mast	0.986301	Mast	2	CDvsHC
1.74305	12.6707	2.29994	0.129546	0.209068	10	0.200143	M0	0.969697	M0	4	CDvsHC
0.999186	13.0904	0.813308	0.367259	0.462746	11	0.451201	M0	0.910714	M0	4	CDvsHC
-0.00536747	13.0349	3.61115e-05	0.995206	0.995206	12	0.995206	Mast	1	Mast	2	CDvsHC
1.12005	13.1131	0.990486	0.319751	0.420068	13	0.409891	M0	0.992593	M0	4	CDvsHC
6.22569	12.5377	12.9149	0.000388349	0.00349514	14	0.00383546	M1	0.435897	Mixed	5	CDvsHC
1.20703	12.6062	1.13254	0.287371	0.399361	15	0.389572	M0	0.755814	Mixed	4	CDvsHC
6.22505	12.5328	13.4671	0.000249508	0.00270163	16	0.00296754	Neutrophil	0.986486	Neutrophil	6	CDvsHC
-3.03065	13.4385	2.37768	0.123248	0.207981	17	0.198808	Mast	0.990741	Mast	2	CDvsHC
-1.35439	13.2412	1.0155	0.313719	0.420068	18	0.409891	M2	0.907895	M2	4	CDvsHC
3.45495	12.716	7.65113	0.00572886	0.0215643	19	0.0237422	M0	0.990566	M0	4	CDvsHC
6.40647	12.6664	12.6582	0.000714585	0.00514685	20	0.00610997	M1	1	M1	5	CDvsHC
0.498515	12.693	0.206992	0.649188	0.730336	21	0.72973	M2	0.986486	M2	4	CDvsHC
7.98035	13.9424	4.25001	0.0393865	0.0858004	22	0.0819368	Neutrophil	1	Neutrophil	6	CDvsHC
1.56279	12.5433	1.71133	0.190973	0.281983	23	0.272032	M0	0.865169	M0	4	CDvsHC
-1.61916	13.4288	0.784238	0.375961	0.464422	24	0.453733	Mast	1	Mast	2	CDvsHC
-2.95565	13.4319	2.31481	0.128314	0.209068	25	0.200143	Mast	1	Mast	2	CDvsHC
0.431848	13.0538	0.159083	0.690047	0.758249	26	0.758624	M0	0.806723	M0	4	CDvsHC
-3.44582	12.8583	8.46873	0.0036553	0.0160663	27	0.0190715	M2	1	M2	3	CDvsHC
0.454135	12.9788	0.173067	0.677448	0.748758	28	0.749062	Mast	1	Mast	2	CDvsHC
6.2414	12.5441	13.6424	0.000227423	0.00268643	29	0.00293229	Neutrophil	0.986667	Neutrophil	6	CDvsHC
0.177356	12.6326	0.026	0.871918	0.89077	30	0.889193	M2	0.621622	Mixed	4	CDvsHC
0.0999104	13.0828	0.0083959	0.927002	0.941954	31	0.939133	M0	1	M0	4	CDvsHC
-3.93848	13.5664	2.72394	0.0990197	0.178235	32	0.172879	Mast	1	Mast	2	CDvsHC
7.48338	13.5095	7.60569	0.00587443	0.0215643	33	0.0237422	Neutrophil	1	Neutrophil	6	CDvsHC
2.2506	12.6465	3.72465	0.0537644	0.10857	34	0.105843	M0	0.989583	M0	4	CDvsHC
6.17395	12.4966	12.9724	0.000324273	0.00306438	35	0.00333194	Neutrophil	0.985294	Neutrophil	6	CDvsHC
-3.23824	13.4018	2.94395	0.0863637	0.158473	36	0.155121	Mast	1	Mast	2	CDvsHC
-1.17558	13.157	0.974063	0.323795	0.420068	37	0.409891	Mast	1	Mast	2	CDvsHC
6.98547	13.1055	13.0064	0.000782153	0.00527657	38	0.00643002	M1	1	M1	5	CDvsHC
2.04748	12.851	3.40276	0.0652437	0.126904	39	0.124446	M0	1	M0	4	CDvsHC
1.12148	12.5456	0.924593	0.336395	0.429585	40	0.420257	Macrophage NRG1	0.94898	Macrophage NRG1	1	CDvsHC
2.28189	12.8321	3.94039	0.0472842	0.100278	41	0.0968767	DCs_CD1c	0.931034	DCs_CD1c	1	CDvsHC
-3.6126	13.6379	2.03091	0.154294	0.237085	42	0.229147	Mast	1	Mast	2	CDvsHC
1.78688	12.7257	2.54654	0.110703	0.195541	43	0.189264	M0	0.970874	M0	4	CDvsHC
0.773609	13.1367	0.441442	0.506508	0.598313	44	0.589499	Mast	1	Mast	2	CDvsHC
-2.30787	13.1338	3.59438	0.0581276	0.114439	45	0.112653	M2	0.895833	M2	3	CDvsHC
0.245383	13.1227	0.0481832	0.826279	0.8628	46	0.860811	M0	0.991525	M0	4	CDvsHC
7.67787	13.6773	5.65551	0.0174995	0.0490041	47	0.048951	Neutrophil	1	Neutrophil	6	CDvsHC
3.55465	12.7123	8.05096	0.00459647	0.0193052	48	0.021941	M0	0.990566	M0	4	CDvsHC
-1.1094	13.1217	0.969015	0.325052	0.420068	49	0.409891	M0	1	M0	4	CDvsHC
2.68908	12.784	5.53646	0.0187262	0.050186	50	0.0505275	M0	1	M0	4	CDvsHC
-2.8041	13.7777	1.04547	0.306683	0.417	51	0.406051	Mast	1	Mast	2	CDvsHC
-4.16277	12.856	11.7387	0.000625251	0.00492385	52	0.00555475	M2	1	M2	3	CDvsHC
2.24723	13.0959	3.62049	0.0572239	0.113845	53	0.111535	DCs_CD1c	0.653333	Mixed	1	CDvsHC
0.180181	13.0715	0.0263278	0.87112	0.89077	54	0.889193	Mast	1	Mast	2	CDvsHC
-1.9289	13.274	1.78764	0.181374	0.274238	55	0.26473	Mast	1	Mast	2	CDvsHC
7.79875	13.7825	5.0146	0.0252503	0.061978	56	0.0612111	Neutrophil	1	Neutrophil	6	CDvsHC
-0.682574	13.2538	0.253103	0.614957	0.69597	57	0.694091	Mast	1	Mast	2	CDvsHC
6.6303	12.8319	12.1685	0.00110834	0.00654614	58	0.00812311	M1	1	M1	5	CDvsHC
-1.49331	12.7696	1.83605	0.175576	0.267612	59	0.258885	Mast	1	Mast	2	CDvsHC
-1.75709	13.3775	1.05007	0.305621	0.417	60	0.406051	Mast	1	Mast	2	CDvsHC
-1.72624	12.9875	2.35645	0.124933	0.208959	61	0.199818	Mast	1	Mast	2	CDvsHC
0.332447	13.1334	0.082954	0.773365	0.835234	62	0.836503	Mast	1	Mast	2	CDvsHC
6.50656	12.7397	11.7363	0.00133008	0.00739366	63	0.00918321	Neutrophil	0.866667	Neutrophil	6	CDvsHC
7.77962	13.7647	5.11558	0.0238251	0.0594638	64	0.0590621	Neutrophil	1	Neutrophil	6	CDvsHC
0.315066	13.2612	0.053027	0.817902	0.858797	65	0.858302	Mast	1	Mast	2	CDvsHC
7.64582	13.6496	5.88777	0.0153394	0.0452991	66	0.0461893	Neutrophil	1	Neutrophil	6	CDvsHC
1.9395	12.4252	2.29284	0.130139	0.209068	67	0.200143	M0	0.85	M0	4	CDvsHC
6.47207	12.7146	16.552	4.92814e-05	0.00155236	68	0.00160904	M1	0.957746	M1	5	CDvsHC
6.37148	12.6407	15.0164	0.000120351	0.00174973	69	0.001896	M1	0.659574	Mixed	5	CDvsHC
1.19887	11.8302	0.963356	0.326468	0.420068	70	0.409891	Cycling myeloid	0.78125	Mixed	7	CDvsHC
1.2825	12.5772	1.23024	0.267501	0.377296	71	0.367403	Macrophage NRG1	0.907216	Macrophage NRG1	1	CDvsHC
6.36475	12.6336	15.2005	0.000100056	0.00174973	72	0.001896	Neutrophil	0.985915	Neutrophil	6	CDvsHC
7.98109	13.9435	4.24531	0.0394954	0.0858004	73	0.0819368	Neutrophil	1	Neutrophil	6	CDvsHC
7.9128	13.8829	4.50862	0.033854	0.0761716	74	0.0730816	Neutrophil	1	Neutrophil	6	CDvsHC
-4.14727	13.5495	3.01039	0.0828952	0.155121	75	0.151955	Mast	1	Mast	2	CDvsHC
7.55908	13.5752	6.7058	0.00968376	0.0329315	76	0.0355335	Neutrophil	1	Neutrophil	6	CDvsHC
1.00399	12.7034	0.800225	0.37114	0.463547	77	0.453054	Mast	1	Mast	2	CDvsHC
0.700414	12.6329	0.400731	0.526789	0.610816	78	0.605063	Macrophage NRG1	0.926316	Macrophage NRG1	1	CDvsHC
1.9078	12.4233	2.26167	0.132778	0.210883	79	0.202189	M0	0.973333	M0	4	CDvsHC
7.9128	13.8829	4.50862	0.033854	0.0761716	80	0.0730816	Neutrophil	1	Neutrophil	6	CDvsHC
-2.83855	13.1193	5.5698	0.0183739	0.050186	81	0.0505275	M2	0.962025	M2	3	CDvsHC
7.90056	13.8721	4.55874	0.0328795	0.0757832	82	0.0730816	Neutrophil	1	Neutrophil	6	CDvsHC
7.46103	13.4919	7.89632	0.00500458	0.0197055	83	0.021941	Neutrophil	1	Neutrophil	6	CDvsHC
6.64811	12.8439	17.9331	2.398e-05	0.00155236	84	0.00154459	Neutrophil	0.988764	Neutrophil	6	CDvsHC
6.75989	12.9297	18.1731	2.11649e-05	0.00155236	85	0.00154459	Neutrophil	0.986842	Neutrophil	6	CDvsHC
7.63691	13.6413	5.97364	0.0146122	0.0438365	86	0.0450399	Neutrophil	1	Neutrophil	6	CDvsHC
6.82198	12.9775	16.9656	6.06201e-05	0.00163674	87	0.00182667	M1	0.9	M1	5	CDvsHC
6.48822	12.7237	16.8076	4.31206e-05	0.00155236	88	0.00154459	Neutrophil	0.975904	Neutrophil	6	CDvsHC
7.71355	13.7081	5.45519	0.0196144	0.0514879	89	0.0514783	Neutrophil	1	Neutrophil	6	CDvsHC
-3.8528	13.2784	6.03767	0.0140931	0.0429611	90	0.0445308	M2	1	M2	3	CDvsHC
-1.86473	13.9075	0.412092	0.520987	0.607819	91	0.600638	Mast	1	Mast	2	CDvsHC
7.68078	13.6793	5.64233	0.0176311	0.0490041	92	0.048951	Neutrophil	1	Neutrophil	6	CDvsHC
3.19259	12.7499	7.01792	0.00813699	0.0284794	93	0.0314768	M0	0.991071	M0	4	CDvsHC
1.9299	12.5593	2.57141	0.108978	0.194309	94	0.188012	M0	0.955556	M0	4	CDvsHC
1.11377	12.6619	1.01262	0.314405	0.420068	95	0.409891	Macrophage NRG1	0.910891	Macrophage NRG1	1	CDvsHC
6.52834	12.7539	17.2261	3.4658e-05	0.00155236	96	0.00154459	Neutrophil	0.974684	Neutrophil	6	CDvsHC
1.73837	12.5726	2.19373	0.13874	0.218515	97	0.209588	M0	1	M0	4	CDvsHC
3.71193	12.923	8.74362	0.0031454	0.0145853	98	0.0175021	M0	1	M0	4	CDvsHC
1.44662	12.9948	1.71484	0.190517	0.281983	99	0.272032	M0	1	M0	4	CDvsHC
-1.68152	12.775	2.47351	0.115947	0.201194	100	0.194172	Mast	1	Mast	2	CDvsHC
0.78361	11.7662	0.418066	0.517982	0.607819	101	0.600581	Cycling myeloid	0.964286	Cycling myeloid	7	CDvsHC
1.76834	12.6313	2.33172	0.126929	0.209068	102	0.200143	Macrophage NRG1	0.739583	Mixed	1	CDvsHC
0.433816	13.1837	0.124415	0.724333	0.791324	103	0.792095	Mast	1	Mast	2	CDvsHC
-2.52433	13.2879	2.76214	0.0966847	0.175706	104	0.171268	Mast	1	Mast	2	CDvsHC
-3.34628	13.7141	1.55318	0.212821	0.309409	105	0.299999	Mast	1	Mast	2	CDvsHC
-3.03523	13.1641	5.52462	0.0188529	0.050186	106	0.0505275	M2	0.791667	Mixed	3	CDvsHC
6.34804	12.6246	14.95	0.000114133	0.00174973	107	0.001896	M1	0.957746	M1	5	CDvsHC
6.2713	12.5614	14.0129	0.000186985	0.00235601	108	0.00260818	M0	1	M0	4	CDvsHC
-3.57263	13.1016	8.05804	0.00457863	0.0193052	109	0.021941	Mast	1	Mast	2	CDvsHC
1.38641	13.2788	0.962357	0.326719	0.420068	110	0.409891	M0	1	M0	4	CDvsHC
7.58234	13.5936	6.49393	0.0109028	0.034926	111	0.0366119	Neutrophil	1	Neutrophil	6	CDvsHC
0.699156	12.2262	0.339277	0.560316	0.64573	112	0.641722	Macrophage NRG1	0.636364	Mixed	1	CDvsHC
0.841718	11.7004	0.484197	0.486613	0.578427	113	0.569427	Cycling myeloid	0.961538	Cycling myeloid	7	CDvsHC
-0.933549	13.2316	0.503724	0.477956	0.575601	114	0.563533	Mast	1	Mast	2	CDvsHC
2.21219	12.8805	3.71741	0.0539976	0.10857	115	0.105843	DCs_CD1c	0.885246	DCs_CD1c	1	CDvsHC
7.46103	13.4919	7.89632	0.00500458	0.0197055	116	0.021941	Neutrophil	1	Neutrophil	6	CDvsHC
0.28164	13.1683	0.0568257	0.811611	0.856953	117	0.857035	M0	0.991667	M0	4	CDvsHC
6.09018	12.4389	12.215	0.000485009	0.00398551	118	0.0044289	Neutrophil	1	Neutrophil	6	CDvsHC
-2.66301	12.6005	5.10929	0.0239114	0.0594638	119	0.0590621	M2	0.963636	M2	3	CDvsHC
7.57037	13.5848	6.59299	0.0103144	0.0336106	120	0.0355335	Neutrophil	1	Neutrophil	6	CDvsHC
0.935332	12.8913	0.770539	0.380162	0.466562	121	0.455978	M0	0.941748	M0	4	CDvsHC
0.863281	12.8169	0.664949	0.414921	0.505936	122	0.494414	M0	1	M0	4	CDvsHC
1.07638	12.9592	0.989971	0.319877	0.420068	123	0.409891	M0	1	M0	4	CDvsHC
7.56115	13.5764	6.69223	0.00975748	0.0329315	124	0.0355335	Neutrophil	1	Neutrophil	6	CDvsHC
6.36126	12.6315	15.1495	0.000102769	0.00174973	125	0.001896	Neutrophil	0.971831	Neutrophil	6	CDvsHC
2.96257	12.5126	5.16934	0.0231007	0.0594638	126	0.0590621	M0	0.977528	M0	4	CDvsHC
7.77199	13.759	5.14796	0.023386	0.0594638	127	0.0590621	Neutrophil	1	Neutrophil	6	CDvsHC
0.874459	12.2605	0.503292	0.478145	0.575601	128	0.563533	M2	0.736842	Mixed	4	CDvsHC
-2.42903	12.5009	3.81322	0.0509969	0.104765	129	0.10191	M2	0.72093	Mixed	3	CDvsHC
-0.294933	12.9932	0.0766931	0.78186	0.839611	130	0.840702	M0	1	M0	4	CDvsHC
0.033999	12.9804	0.00103664	0.974318	0.979501	131	0.979035	M2	0.757895	Mixed	4	CDvsHC
7.13363	13.2224	15.0143	0.000115356	0.00174973	132	0.001896	Neutrophil	1	Neutrophil	6	CDvsHC
-1.63817	12.8987	2.28819	0.130529	0.209068	133	0.200143	Mast	1	Mast	2	CDvsHC
0.472929	12.6796	0.190127	0.662861	0.741306	134	0.740778	M0	0.77381	Mixed	4	CDvsHC
1.66567	12.6127	2.0431	0.153063	0.237085	135	0.228972	Macrophage NRG1	0.875	Macrophage NRG1	1	CDvsHC
0.201862	12.8839	0.0373474	0.84678	0.877965	136	0.87578	M0	0.980392	M0	4	CDvsHC
7.65646	13.6587	5.79551	0.0161624	0.0469954	137	0.0474679	Neutrophil	1	Neutrophil	6	CDvsHC
6.50775	12.741	16.9719	3.95745e-05	0.00155236	138	0.00154459	M1	0.972973	M1	5	CDvsHC
7.39013	13.4313	9.01706	0.0027098	0.0134777	139	0.016385	Neutrophil	1	Neutrophil	6	CDvsHC
-1.47831	12.9493	1.76971	0.183579	0.275368	140	0.266059	Mast	1	Mast	2	CDvsHC
-1.15446	13.0827	1.09559	0.295369	0.40748	141	0.397264	M0	1	M0	4	CDvsHC
6.86738	13.0128	14.9069	0.000261895	0.00270163	142	0.00296754	M1	0.819672	M1	5	CDvsHC
0.219291	12.5249	0.0357305	0.850094	0.877965	143	0.87578	Mast	1	Mast	2	CDvsHC
-1.46963	12.5479	1.55966	0.21187	0.309409	144	0.299999	M2	0.978723	M2	3	CDvsHC
-3.2659	13.101	7.08142	0.00785465	0.02801	145	0.0310829	M2	1	M2	3	CDvsHC
6.105	12.4538	12.3157	0.000459674	0.00394902	146	0.00442775	M1	0.984127	M1	5	CDvsHC
7.33753	13.3878	9.88009	0.0016967	0.00866693	147	0.01079	Neutrophil	1	Neutrophil	6	CDvsHC
6.33896	12.6127	14.8679	0.000119168	0.00174973	148	0.001896	Neutrophil	1	Neutrophil	6	CDvsHC
1.71936	12.9499	2.4354	0.118791	0.202266	149	0.194172	M0	1	M0	4	CDvsHC
-3.61189	13.0615	8.64027	0.00332802	0.0149761	150	0.0176109	Mast	0.988235	Mast	2	CDvsHC
2.62592	12.4914	4.16083	0.0415079	0.0891476	151	0.0855362	Macrophage NRG1	0.790698	Mixed	1	CDvsHC
7.57037	13.5848	6.59299	0.0103144	0.0336106	152	0.0355335	Neutrophil	1	Neutrophil	6	CDvsHC
7.62697	13.6333	6.05744	0.0139366	0.0429611	153	0.0444634	Neutrophil	1	Neutrophil	6	CDvsHC
0.663079	11.9093	0.314126	0.575226	0.658895	154	0.656949	M2	1	M2	8	CDvsHC
-1.28861	13.1225	1.23252	0.267058	0.377296	155	0.367403	Mast	1	Mast	2	CDvsHC
5.86793	12.2962	11.1369	0.000862672	0.00527657	156	0.00643002	Inflammatory monocytes	0.55	Mixed	5	CDvsHC
-2.44195	13.1426	3.9052	0.0482821	0.100278	157	0.0969851	Mast	0.986111	Mast	2	CDvsHC
0.620206	12.4389	0.263796	0.607584	0.691767	158	0.690515	M0	0.515152	Mixed	4	CDvsHC
2.26986	12.8249	3.90855	0.0481862	0.100278	159	0.0969851	DCs_CD1c	0.894737	DCs_CD1c	1	CDvsHC
4.89253	11.7523	8.82869	0.00300275	0.0145518	160	0.0175021	DCs_CCL22	1	DCs_CCL22	9	CDvsHC
1.01943	12.7245	0.896213	0.34392	0.436248	161	0.426176	M0	0.861702	M0	4	CDvsHC
0.0967905	12.4905	0.00727936	0.932017	0.941985	162	0.940284	M0	0.5	Mixed	4	CDvsHC
-2.21601	13.1862	2.97088	0.084939	0.157387	163	0.154869	M2	0.903846	M2	3	CDvsHC
7.40632	13.4459	8.73281	0.003164	0.0145853	164	0.0175021	Neutrophil	1	Neutrophil	6	CDvsHC
6.75717	12.9277	15.8743	0.000135609	0.00183073	165	0.00205415	M1	0.925926	M1	5	CDvsHC
1.25528	12.5619	1.1664	0.280279	0.392391	166	0.38322	Macrophage NRG1	0.919192	Macrophage NRG1	1	CDvsHC
2.04543	12.7906	3.38868	0.0658022	0.126904	167	0.124446	M0	0.990741	M0	4	CDvsHC
5.29448	11.9448	10.2053	0.00142346	0.0076867	168	0.0096785	M1	0.97619	M1	5	CDvsHC
1.61497	12.7073	2.1109	0.146419	0.228705	169	0.220095	Macrophage NRG1	0.811881	Macrophage NRG1	1	CDvsHC
-3.85679	13.3016	5.67015	0.0173545	0.0490041	170	0.048951	M2	1	M2	3	CDvsHC
7.45755	13.489	7.94656	0.00486809	0.0197055	171	0.021941	Neutrophil	1	Neutrophil	6	CDvsHC
0.881025	11.9651	0.489432	0.484267	0.578427	172	0.568769	Eosinophils	1	Eosinophils	10	CDvsHC
0.260969	12.9701	0.0584299	0.809021	0.856953	173	0.857035	Mast	1	Mast	2	CDvsHC
-4.03562	13.3589	4.79023	0.0287436	0.0687663	174	0.0671082	Mast	1	Mast	2	CDvsHC
7.88546	13.8576	4.62809	0.031579	0.0746034	175	0.0724036	Neutrophil	1	Neutrophil	6	CDvsHC
-2.37314	12.8678	4.60677	0.0319729	0.0746034	176	0.0728236	M2	1	M2	3	CDvsHC
7.13218	13.2209	12.3138	0.000833375	0.00527657	177	0.00643002	M1	0.985507	M1	5	CDvsHC
3.35612	12.9117	7.58772	0.00593303	0.0215643	178	0.0237422	M0	1	M0	4	CDvsHC
7.32551	13.3786	10.0926	0.00151384	0.00794767	179	0.0101213	M1	1	M1	5	CDvsHC
7.83144	13.8115	4.85868	0.0276274	0.0669434	180	0.0657112	Neutrophil	1	Neutrophil	6	CDvsHC
6.00588	12.3874	11.4951	0.000712155	0.00514685	181	0.00610997	M1	0.949153	M1	5	CDvsHC
-2.04165	13.5998	0.794688	0.3728	0.463547	182	0.453054	Mast	1	Mast	2	CDvsHC
6.20802	12.5196	13.3069	0.000271593	0.00270163	183	0.00296754	Neutrophil	1	Neutrophil	6	CDvsHC
-2.08435	13.033	3.34906	0.067401	0.128675	184	0.126079	Mast	1	Mast	2	CDvsHC
3.40645	12.9052	7.73554	0.00546816	0.0210915	185	0.0236805	M1	0.543478	Mixed	1	CDvsHC
0.526194	13.205	0.173697	0.676894	0.748758	186	0.749062	Mast	1	Mast	2	CDvsHC
7.62022	13.6276	6.11721	0.0134745	0.0424447	187	0.0441248	Neutrophil	1	Neutrophil	6	CDvsHC
-3.05212	13.6653	1.4354	0.231035	0.332212	188	0.322299	Mast	1	Mast	2	CDvsHC
1.45578	11.8334	1.42934	0.232021	0.332212	189	0.322299	M0	0.947368	M0	4	CDvsHC
-0.138016	13.2528	0.0155766	0.901284	0.920597	1	0.920105	Mast	1	Mast	1	UCvsHC
0.0648252	13.0769	0.00392669	0.950337	0.95703	2	0.958763	M2	0.895522	M2	2	UCvsHC
6.80517	13.3076	15.3384	0.00038172	0.0025013	3	0.00264355	M1	1	M1	3	UCvsHC
0.213311	13.4585	0.0288309	0.866001	0.910574	4	0.913118	Mast	1	Mast	1	UCvsHC
6.67068	13.2058	19.4899	8.75044e-05	0.00205983	5	0.0019794	M1	0.818182	M1	3	UCvsHC
6.69292	13.2219	15.181	0.000437291	0.0025013	6	0.0026949	M1	1	M1	3	UCvsHC
-3.0356	13.6016	3.74434	0.0598675	0.104403	7	0.110238	Mast	1	Mast	4	UCvsHC
-1.62212	13.2221	2.89048	0.0966384	0.153548	8	0.158095	Mast	1	Mast	4	UCvsHC
6.95276	13.4237	16.0025	0.000298908	0.00237466	9	0.0023232	M1	0.825	M1	3	UCvsHC
2.94523	13.2055	7.10927	0.010905	0.0243658	10	0.0285539	DCs_CD1c	0.911765	DCs_CD1c	5	UCvsHC
-2.7225	13.944	1.44624	0.235994	0.327642	11	0.335797	Mast	1	Mast	6	UCvsHC
-2.30238	13.7688	1.38091	0.246689	0.339197	12	0.347221	Mast	1	Mast	6	UCvsHC
-1.3888	13.3177	1.12023	0.296032	0.388373	13	0.395765	Mast	1	Mast	6	UCvsHC
6.92642	13.4051	16.646	0.000236647	0.00205983	14	0.0019794	Neutrophil	0.988506	Neutrophil	7	UCvsHC
-4.39626	12.8768	10.8842	0.00200522	0.00684489	15	0.00821771	M2	0.983607	M2	2	UCvsHC
5.23358	13.1707	16.6132	0.000203822	0.00205983	16	0.0019794	M1	0.636364	Mixed	5	UCvsHC
-0.900979	13.1989	0.832229	0.366933	0.464349	17	0.472357	M0	0.813953	M0	2	UCvsHC
6.92664	13.4059	16.8084	0.000223214	0.00205983	18	0.0019794	Neutrophil	1	Neutrophil	7	UCvsHC
7.14842	13.581	11.7153	0.00155296	0.00584404	19	0.00685893	M1	0.882979	M1	3	UCvsHC
-2.35805	13.5031	3.221	0.0800337	0.133079	20	0.138811	Mast	1	Mast	4	UCvsHC
6.82064	13.3241	16.5513	0.000244874	0.00205983	21	0.0019794	Inflammatory monocytes	0.99	Inflammatory monocytes	3	UCvsHC
6.90395	13.3907	15.5792	0.000349187	0.00249669	22	0.00249408	Inflammatory monocytes	0.990741	Inflammatory monocytes	3	UCvsHC
4.51438	13.4248	10.0158	0.00291495	0.00868412	23	0.0106331	Inflammatory monocytes	0.942857	Inflammatory monocytes	5	UCvsHC
-2.75795	12.5582	4.65693	0.0368038	0.06835	24	0.0744203	M2	0.853659	M2	2	UCvsHC
4.71317	13.4778	8.84748	0.00488855	0.0118485	25	0.0142421	Macrophage NRG1	0.978261	Macrophage NRG1	5	UCvsHC
6.97088	13.436	14.2773	0.000568582	0.00298324	26	0.00331148	M1	1	M1	3	UCvsHC
-0.137076	13.0375	0.0163133	0.898989	0.920597	27	0.920105	Mast	1	Mast	1	UCvsHC
-2.57871	13.2988	5.10285	0.0292392	0.0565028	28	0.0617343	Mast	0.989474	Mast	4	UCvsHC
-0.621004	13.1843	0.32266	0.573095	0.660908	29	0.672464	M2	0.835821	M2	2	UCvsHC
7.19768	13.6186	10.6418	0.00241351	0.00750288	30	0.00916229	M1	1	M1	3	UCvsHC
1.31432	12.9722	1.52064	0.224507	0.319182	31	0.327495	M2	0.815385	M2	2	UCvsHC
7.17029	13.5964	11.083	0.00201039	0.00684489	32	0.00821771	M1	1	M1	3	UCvsHC
-3.34615	13.7807	2.53286	0.119138	0.181242	33	0.186395	Mast	1	Mast	6	UCvsHC
0.404748	13.4686	0.107303	0.744893	0.819382	34	0.829023	Mast	1	Mast	1	UCvsHC
-2.70006	13.7558	1.73156	0.195483	0.288186	35	0.295322	Mast	1	Mast	6	UCvsHC
-3.39535	13.1939	9.10239	0.00436083	0.0107517	36	0.0129	Mast	1	Mast	4	UCvsHC
-2.67097	13.3616	5.17424	0.0281934	0.0552282	37	0.0611444	Mast	1	Mast	4	UCvsHC
0.15884	13.1878	0.0215707	0.883951	0.917014	38	0.918556	Mast	1	Mast	1	UCvsHC
6.98361	13.4507	16.8625	0.000218926	0.00205983	39	0.0019794	Neutrophil	0.989011	Neutrophil	7	UCvsHC
4.16876	13.0285	9.38005	0.00385414	0.00984183	40	0.0123099	Macrophage NRG1	0.966667	Macrophage NRG1	5	UCvsHC
2.69049	13.2625	6.26551	0.0163647	0.0345717	41	0.0405948	DCs_CD1c	0.763889	Mixed	5	UCvsHC
4.03295	13.3134	11.6822	0.00143204	0.00553465	42	0.00646509	DCs_CD1c	0.628205	Mixed	5	UCvsHC
-4.02648	12.9731	10.7885	0.00208878	0.00690964	43	0.00838806	M2	0.984848	M2	2	UCvsHC
6.82868	13.3284	17.4073	0.000180266	0.00205983	44	0.0019794	Neutrophil	1	Neutrophil	7	UCvsHC
1.79136	12.4875	1.66238	0.204469	0.298358	45	0.305986	Eosinophils	1	Eosinophils	8	UCvsHC
-3.2553	12.9782	7.94037	0.00739126	0.0170476	46	0.0202469	Mast	1	Mast	4	UCvsHC
3.90299	13.052	10.3631	0.00250732	0.00762867	47	0.00936027	Macrophage NRG1	0.705882	Mixed	5	UCvsHC
5.6773	13.3977	13.7196	0.000623713	0.00307555	48	0.00341073	Inflammatory monocytes	0.92381	Inflammatory monocytes	5	UCvsHC
0.665586	13.1199	0.383086	0.539362	0.627063	49	0.636392	Mast	1	Mast	1	UCvsHC
-1.84347	13.1217	2.89564	0.0963509	0.153548	50	0.158095	M0	0.9625	M0	2	UCvsHC
-2.15592	13.2462	4.4673	0.0406452	0.0745162	51	0.0805187	Mast	1	Mast	4	UCvsHC
-0.17819	12.7574	0.0211978	0.884951	0.917014	52	0.918556	Mast	1	Mast	1	UCvsHC
3.42788	13.0261	9.70082	0.00334554	0.00938063	53	0.0115553	Inflammatory monocytes	0.770492	Mixed	5	UCvsHC
0.396744	13.4142	0.108391	0.74365	0.819382	54	0.829023	Mast	1	Mast	1	UCvsHC
4.54323	13.357	10.7471	0.00212604	0.00690964	55	0.00838806	Macrophage NRG1	0.869048	Macrophage NRG1	5	UCvsHC
1.75742	12.9286	2.86836	0.097881	0.153813	56	0.159022	Macrophage NRG1	0.746032	Mixed	5	UCvsHC
-3.94781	12.8303	9.39035	0.0038366	0.00984183	57	0.0123099	M2	0.982759	M2	2	UCvsHC
-1.06464	13.1251	0.985619	0.326607	0.417007	58	0.424368	M2	0.870968	M2	2	UCvsHC
-4.893	13.4322	11.7432	0.00139606	0.00553465	59	0.00643462	M2	0.97619	M2	2	UCvsHC
-3.48364	13.7974	2.72284	0.106522	0.164401	60	0.169272	Mast	1	Mast	6	UCvsHC
-0.942407	12.5818	0.519108	0.475288	0.561704	61	0.572426	M2	1	M2	2	UCvsHC
3.97886	13.2667	11.407	0.00160712	0.00589279	62	0.00694621	Inflammatory monocytes	0.5125	Mixed	5	UCvsHC
1.999	12.9261	3.29796	0.0766431	0.130476	63	0.13776	Macrophage NRG1	0.738462	Mixed	5	UCvsHC
1.82418	13.2628	3.27303	0.0777234	0.130758	64	0.13778	Inflammatory monocytes	0.564103	Mixed	5	UCvsHC
-0.803484	13.2385	0.678518	0.414837	0.507024	65	0.515041	M0	0.954545	M0	2	UCvsHC
2.23112	13.3052	4.33558	0.04357	0.0778813	66	0.083994	Macrophage NRG1	0.835165	Macrophage NRG1	5	UCvsHC
6.67944	13.2125	18.7428	0.000113005	0.00205983	67	0.0019794	Macrophage NRG1	0.80597	Macrophage NRG1	5	UCvsHC
1.57241	12.9608	1.85599	0.180486	0.271679	68	0.278903	Mast	1	Mast	1	UCvsHC
4.2375	13.076	9.48524	0.00367886	0.00974217	69	0.0120905	Macrophage NRG1	0.984127	Macrophage NRG1	5	UCvsHC
-0.91103	13.1561	0.791098	0.378929	0.475324	70	0.483299	M0	0.795181	Mixed	2	UCvsHC
-2.64541	13.4317	4.68409	0.0362868	0.0682765	71	0.0739497	Mast	1	Mast	4	UCvsHC
6.71274	13.2389	18.2451	0.000134283	0.00205983	72	0.0019794	Neutrophil	1	Neutrophil	7	UCvsHC
2.69302	13.4669	4.96645	0.0313562	0.0597859	73	0.0655704	Macrophage NRG1	0.757576	Mixed	5	UCvsHC
3.95161	12.3855	6.73035	0.0130665	0.0287463	74	0.0339401	DCs_CD1c	0.5	Mixed	5	UCvsHC
7.06664	13.5144	14.2064	0.00058413	0.00298324	75	0.00331148	M1	0.83908	M1	3	UCvsHC
-1.39817	13.7114	0.54207	0.465745	0.555013	76	0.563604	Mast	1	Mast	6	UCvsHC
-0.0198442	13.048	0.000438148	0.983401	0.983401	77	0.983401	M0	0.857143	M0	2	UCvsHC
-1.54476	13.5132	1.50186	0.227341	0.319182	78	0.327495	M0	0.946429	M0	2	UCvsHC
3.68687	13.1615	10.4671	0.0023974	0.00750288	79	0.00916229	Inflammatory monocytes	0.792683	Mixed	5	UCvsHC
5.69031	13.631	8.27174	0.00634711	0.0150534	80	0.018198	Macrophage NRG1	0.95098	Macrophage NRG1	5	UCvsHC
7.00855	13.4674	14.7379	0.000477702	0.00262736	81	0.00285748	M1	0.853659	M1	3	UCvsHC
-2.64386	13.7149	1.76726	0.191031	0.284557	82	0.291836	Mast	1	Mast	6	UCvsHC
3.89816	13.149	12.3074	0.00110501	0.0047884	83	0.0054789	Inflammatory monocytes	0.875	Inflammatory monocytes	5	UCvsHC
-2.98248	13.0153	7.25621	0.0101727	0.0230904	84	0.0269492	Mast	1	Mast	4	UCvsHC
1.68125	12.5592	1.30601	0.259712	0.347092	85	0.35434	Mast	1	Mast	6	UCvsHC
6.6628	13.2004	21.5193	4.45158e-05	0.00205983	86	0.0019794	Inflammatory monocytes	0.526316	Mixed	5	UCvsHC
1.27024	13.1766	1.36003	0.250236	0.340797	87	0.34793	Mast	1	Mast	1	UCvsHC
-2.70154	13.8923	1.49971	0.227668	0.319182	88	0.327495	Mast	1	Mast	6	UCvsHC
4.42898	13.3989	9.75123	0.00327231	0.00935882	89	0.0115258	Macrophage NRG1	0.620253	Mixed	5	UCvsHC
-3.12759	13.7156	3.13873	0.083845	0.137814	90	0.142417	Mast	1	Mast	4	UCvsHC
0.4778	13.3498	0.173479	0.679199	0.758793	91	0.770843	Mast	1	Mast	1	UCvsHC
-3.08349	13.4848	5.55464	0.023262	0.047521	92	0.0542446	Mast	1	Mast	4	UCvsHC
1.76747	12.4764	1.61167	0.211377	0.305322	93	0.313402	Eosinophils	1	Eosinophils	8	UCvsHC
0.302803	13.3728	0.0678407	0.795804	0.855639	94	0.859554	Mast	1	Mast	1	UCvsHC
-1.8346	13.0245	3.11503	0.0849807	0.138094	95	0.143168	M2	0.745763	Mixed	2	UCvsHC
6.84884	13.3427	17.0282	0.000206312	0.00205983	96	0.0019794	M1	0.84	M1	3	UCvsHC
6.03432	12.7464	13.4769	0.000773026	0.00368476	97	0.00412799	Macrophage NRG1	0.833333	Macrophage NRG1	5	UCvsHC
-0.29964	13.0191	0.0901089	0.765547	0.829343	98	0.835862	M0	0.865672	M0	2	UCvsHC
-5.42517	13.1265	17.4694	0.000148238	0.00205983	99	0.0019794	M2	1	M2	2	UCvsHC
-1.1167	13.3797	1.02591	0.317029	0.408425	100	0.414406	M0	0.969697	M0	2	UCvsHC
-1.80064	13.1086	3.38853	0.0728565	0.125524	101	0.131979	Mast	1	Mast	4	UCvsHC
4.07308	13.0981	11.9031	0.00130613	0.00533646	102	0.00615442	Macrophage NRG1	0.676056	Mixed	5	UCvsHC
6.98898	13.4557	17.4575	0.000177086	0.00205983	103	0.0019794	Neutrophil	1	Neutrophil	7	UCvsHC
5.0773	13.5372	9.54809	0.00357819	0.00965436	104	0.0119614	Macrophage NRG1	0.904255	Macrophage NRG1	5	UCvsHC
7.24544	13.6582	9.97612	0.00319329	0.0093192	105	0.0114434	M1	0.98913	M1	3	UCvsHC
0.507557	13.6651	0.0985675	0.755139	0.824312	106	0.832359	Mast	1	Mast	1	UCvsHC
-2.53857	13.9274	1.34399	0.253002	0.341315	107	0.348056	Mast	1	Mast	6	UCvsHC
0.0893513	12.8113	0.00558601	0.940783	0.954128	108	0.953506	Mast	1	Mast	1	UCvsHC
-0.267119	13.3108	0.0635058	0.80229	0.856176	109	0.859554	Mast	1	Mast	1	UCvsHC
-3.55973	13.4414	6.47906	0.0147504	0.0319591	110	0.037867	M2	1	M2	2	UCvsHC
-1.35736	13.5976	0.609255	0.439527	0.532648	111	0.541024	Mast	1	Mast	6	UCvsHC
-2.89016	12.9579	6.25615	0.0164397	0.0345717	112	0.0405948	Mast	1	Mast	4	UCvsHC
-2.9428	13.395	5.36796	0.0255542	0.0514683	113	0.0579864	Mast	1	Mast	4	UCvsHC
-1.33432	13.6209	0.564979	0.456531	0.548604	114	0.557184	Mast	1	Mast	6	UCvsHC
0.84787	13.4309	0.479851	0.492374	0.577126	115	0.586849	Mast	1	Mast	1	UCvsHC
-1.99626	13.6842	1.17751	0.284169	0.376261	116	0.383718	Mast	1	Mast	6	UCvsHC
-1.73415	13.2663	2.71649	0.106918	0.164401	117	0.169272	M0	0.9	M0	2	UCvsHC
6.57873	13.1366	17.4554	0.000177219	0.00205983	118	0.0019794	Neutrophil	1	Neutrophil	7	UCvsHC
-2.12687	13.0703	4.41273	0.04183	0.0757176	119	0.0813485	Mast	1	Mast	4	UCvsHC
-4.75009	13.4072	11.0056	0.00190429	0.00680784	120	0.00807383	M2	0.988506	M2	2	UCvsHC
0.561244	13.0135	0.300431	0.586569	0.66388	121	0.675864	M2	0.910448	M2	2	UCvsHC
4.73009	13.2651	12.8281	0.000893004	0.00411934	122	0.00464789	Macrophage NRG1	0.878378	Macrophage NRG1	5	UCvsHC
3.8158	13.0902	11.9811	0.00126452	0.00531844	123	0.00609082	Inflammatory monocytes	0.727273	Mixed	5	UCvsHC
-5.93957	13.4527	14.6623	0.000429999	0.0025013	124	0.0026949	M2	1	M2	2	UCvsHC
-3.45875	13.2385	9.22089	0.00413642	0.0103773	125	0.0127029	Mast	1	Mast	4	UCvsHC
6.97683	13.4449	18.2032	0.000136257	0.00205983	126	0.0019794	Neutrophil	0.933333	Neutrophil	7	UCvsHC
-6.91372	13.3859	16.6155	0.000239266	0.00205983	127	0.0019794	M2	1	M2	2	UCvsHC
3.09325	13.2006	8.24631	0.00642138	0.0150534	128	0.018198	DCs_CD1c	0.869565	DCs_CD1c	5	UCvsHC
5.1393	13.1012	14.7915	0.000408863	0.0025013	129	0.00266744	M1	0.683333	Mixed	3	UCvsHC
5.92306	12.6719	12.9029	0.000967065	0.00432157	130	0.00493555	Macrophage NRG1	0.511628	Mixed	5	UCvsHC
-2.72956	12.8999	5.24328	0.0272204	0.0540627	131	0.0605997	M0	0.953846	M0	2	UCvsHC
-2.64489	13.2202	5.76548	0.0209369	0.043391	132	0.0502872	Mast	1	Mast	4	UCvsHC
-1.07381	13.5215	0.714948	0.402687	0.500733	133	0.507621	M0	0.9375	M0	2	UCvsHC
-1.20114	13.4001	1.08094	0.304548	0.395912	134	0.402622	M0	0.950495	M0	2	UCvsHC
-0.895181	13.1514	0.690591	0.410751	0.506356	135	0.514808	M2	0.876923	M2	2	UCvsHC
-0.828874	13.4943	0.295573	0.5896	0.66388	136	0.675864	Mast	1	Mast	6	UCvsHC
6.66481	13.2008	15.476	0.000392823	0.0025013	137	0.00264355	M1	1	M1	3	UCvsHC
6.52775	13.0987	16.7995	0.000223929	0.00205983	138	0.0019794	Inflammatory monocytes	0.964706	Inflammatory monocytes	5	UCvsHC
-3.92935	13.2654	9.56434	0.00355265	0.00965436	139	0.0119614	M2	1	M2	2	UCvsHC
0.27857	12.984	0.0453864	0.832408	0.881736	140	0.88575	Mast	1	Mast	6	UCvsHC
-2.87886	13.5295	3.93199	0.0540651	0.0954483	141	0.101835	Mast	1	Mast	4	UCvsHC
0.659966	13.4481	0.306627	0.582748	0.66388	142	0.675864	Mast	1	Mast	1	UCvsHC
6.82819	13.326	15.8012	0.000321779	0.00242181	143	0.00241093	M1	0.985714	M1	3	UCvsHC

## Sheet: Fig 2 b UMAP
x	y	name	size	colour_by	.ggraph.orig_index	.ggraph.index	circular	Comparison
-3.37798	5.48712	2070	54	5	1	1	FALSE	CDvsHC
3.36162	9.24957	1376	74	3	2	2	FALSE	CDvsHC
6.65028	5.18727	426	80	4	3	3	FALSE	CDvsHC
-0.33914	6.54023	2258	86	1	4	4	FALSE	CDvsHC
-9.69721	-0.982678	462	68	6	5	5	FALSE	CDvsHC
-0.599627	8.39377	2503	58	1	6	6	FALSE	CDvsHC
-3.62944	9.68973	2079	17	9	7	7	FALSE	CDvsHC
3.04705	9.44957	1349	64	3	8	8	FALSE	CDvsHC
5.39214	5.94281	1073	95	4	9	9	FALSE	CDvsHC
2.27687	-12.0198	243	101	2	10	10	FALSE	CDvsHC
5.27925	6.16759	2389	74	4	11	11	FALSE	CDvsHC
7.37369	4.2687	929	102	4	12	12	FALSE	CDvsHC
3.31009	9.28529	1442	94	3	13	13	FALSE	CDvsHC
-9.36834	-0.575078	379	78	6	14	14	FALSE	CDvsHC
-9.50168	-1.22187	831	79	6	15	15	FALSE	CDvsHC
-8.77247	-2.9843	1579	92	6	16	16	FALSE	CDvsHC
2.06975	-12.5048	2474	74	2	17	17	FALSE	CDvsHC
-8.8398	-0.762009	338	68	6	18	18	FALSE	CDvsHC
8.057	2.7461	2502	106	4	19	19	FALSE	CDvsHC
7.11621	2.97073	448	133	4	20	20	FALSE	CDvsHC
-9.06453	-1.30834	125	71	6	21	21	FALSE	CDvsHC
6.19611	4.78023	2227	102	4	22	22	FALSE	CDvsHC
-9.0804	-2.81363	1817	99	6	23	23	FALSE	CDvsHC
-9.13021	-1.19162	360	89	6	24	24	FALSE	CDvsHC
5.86499	-12.4453	1411	122	2	25	25	FALSE	CDvsHC
6.33434	4.57501	329	99	4	26	26	FALSE	CDvsHC
-8.18583	-2.96768	1850	94	6	27	27	FALSE	CDvsHC
6.98191	3.28718	837	89	4	28	28	FALSE	CDvsHC
-9.21131	-3.45989	1748	94	6	29	29	FALSE	CDvsHC
-9.49003	-4.7327	1536	107	6	30	30	FALSE	CDvsHC
-8.52305	-1.80124	1945	93	6	31	31	FALSE	CDvsHC
-3.72937	5.6088	2097	58	5	32	32	FALSE	CDvsHC
-8.41535	-2.85701	2143	128	6	33	33	FALSE	CDvsHC
2.21406	-13.113	2242	81	2	34	34	FALSE	CDvsHC
-1.94074	5.23409	465	63	5	35	35	FALSE	CDvsHC
3.76987	-12.198	2328	91	2	36	36	FALSE	CDvsHC
0.690771	7.06369	2313	95	1	37	37	FALSE	CDvsHC
-8.59041	-3.11886	1709	97	6	38	38	FALSE	CDvsHC
5.50828	-12.4871	1246	108	2	39	39	FALSE	CDvsHC
-10.0262	-5.34787	1861	110	6	40	40	FALSE	CDvsHC
8.02956	1.3766	841	94	4	41	41	FALSE	CDvsHC
3.12731	-13.6707	1133	84	2	42	42	FALSE	CDvsHC
-4.34226	6.18728	2163	63	5	43	43	FALSE	CDvsHC
-8.32135	-1.84496	1711	97	6	44	44	FALSE	CDvsHC
2.7125	-11.9121	2202	91	2	45	45	FALSE	CDvsHC
-4.15237	4.27322	1990	39	5	46	46	FALSE	CDvsHC
6.57129	4.60805	394	103	4	47	47	FALSE	CDvsHC
7.68303	1.99762	678	96	4	48	48	FALSE	CDvsHC
6.87559	3.13138	2320	106	4	49	49	FALSE	CDvsHC
7.96882	2.05179	1562	112	4	50	50	FALSE	CDvsHC
1.68265	-12.9835	130	80	2	51	51	FALSE	CDvsHC
6.61312	5.99206	2424	66	4	52	52	FALSE	CDvsHC
5.88424	5.00039	408	103	4	53	53	FALSE	CDvsHC
1.39019	-12.4835	388	110	2	54	54	FALSE	CDvsHC
5.80773	4.31011	455	75	4	55	55	FALSE	CDvsHC
3.52106	-12.1726	2468	90	2	56	56	FALSE	CDvsHC
-3.25268	5.3296	2035	60	5	57	57	FALSE	CDvsHC
-18.0954	-2.83151	425	22	10	58	58	FALSE	CDvsHC
-9.93599	-5.7375	1909	87	6	59	59	FALSE	CDvsHC
-9.28271	-4.33642	1537	119	6	60	60	FALSE	CDvsHC
-7.93983	-2.25204	2132	81	6	61	61	FALSE	CDvsHC
6.51155	2.93156	563	101	4	62	62	FALSE	CDvsHC
-3.95568	5.93087	1663	69	5	63	63	FALSE	CDvsHC
5.40215	-12.9075	1410	106	2	64	64	FALSE	CDvsHC
-1.78388	5.02219	475	71	5	65	65	FALSE	CDvsHC
3.74022	8.25391	1098	57	3	66	66	FALSE	CDvsHC
2.74856	7.4756	998	55	1	67	67	FALSE	CDvsHC
-9.6023	-4.28413	1703	99	6	68	68	FALSE	CDvsHC
-8.45624	-2.15636	1897	116	6	69	69	FALSE	CDvsHC
-1.27965	4.88631	826	92	1	70	70	FALSE	CDvsHC
2.49012	-13.9139	1224	51	2	71	71	FALSE	CDvsHC
-2.02304	4.72331	444	74	5	72	72	FALSE	CDvsHC
5.5913	-12.3626	1393	104	2	73	73	FALSE	CDvsHC
2.07482	-13.5903	89	71	2	74	74	FALSE	CDvsHC
4.71163	6.1718	932	76	4	75	75	FALSE	CDvsHC
-3.55364	4.97848	1832	47	5	76	76	FALSE	CDvsHC
-2.58046	5.53628	625	42	5	77	77	FALSE	CDvsHC
3.58952	-12.9827	2518	94	2	78	78	FALSE	CDvsHC
6.66907	4.18732	331	100	4	79	79	FALSE	CDvsHC
7.52147	2.96276	855	135	4	80	80	FALSE	CDvsHC
-0.317858	7.97469	131	61	1	81	81	FALSE	CDvsHC
8.14182	1.02223	2367	86	4	82	82	FALSE	CDvsHC
-9.34643	-3.41778	2000	100	6	83	83	FALSE	CDvsHC
-9.06245	-0.797879	946	83	6	84	84	FALSE	CDvsHC
2.61739	8.73277	1162	55	3	85	85	FALSE	CDvsHC
-0.711979	7.84425	87	75	1	86	86	FALSE	CDvsHC
6.6035	5.71294	994	66	4	87	87	FALSE	CDvsHC
3.66996	6.42638	19	48	3	88	88	FALSE	CDvsHC
7.36392	1.6722	513	116	4	89	89	FALSE	CDvsHC
-2.12311	5.32481	363	71	5	90	90	FALSE	CDvsHC
6.35201	5.26744	2346	119	4	91	91	FALSE	CDvsHC
7.37081	4.15733	1022	100	4	92	92	FALSE	CDvsHC
-8.00161	-2.67937	1542	126	6	93	93	FALSE	CDvsHC
-8.86566	-1.57278	474	76	6	94	94	FALSE	CDvsHC
4.08529	6.33368	57	48	3	95	95	FALSE	CDvsHC
-9.85997	-4.59232	2076	87	6	96	96	FALSE	CDvsHC
-8.50364	-3.20952	2063	103	6	97	97	FALSE	CDvsHC
4.68025	-11.7631	2236	68	2	98	98	FALSE	CDvsHC
-8.6081	-1.11109	544	74	6	99	99	FALSE	CDvsHC
3.55089	-11.4054	2294	74	2	100	100	FALSE	CDvsHC
2.35366	-12.8709	2549	92	2	101	101	FALSE	CDvsHC
-8.65518	-5.0064	1944	45	6	102	102	FALSE	CDvsHC
7.9004	2.38621	2431	117	4	103	103	FALSE	CDvsHC
3.53724	-11.5413	61	72	2	104	104	FALSE	CDvsHC
0.223113	6.44333	2186	96	1	105	105	FALSE	CDvsHC
5.49088	-12.7094	1453	98	2	106	106	FALSE	CDvsHC
-8.88565	-2.9959	1685	81	6	107	107	FALSE	CDvsHC
8.1758	2.23	2537	118	4	108	108	FALSE	CDvsHC
-7.62828	-2.11076	1615	75	6	109	109	FALSE	CDvsHC
-0.593868	8.38645	2255	56	1	110	110	FALSE	CDvsHC
4.55288	-11.9276	1420	91	2	111	111	FALSE	CDvsHC
0.818621	7.27288	2508	99	1	112	112	FALSE	CDvsHC
-8.66458	-3.68293	1825	98	6	113	113	FALSE	CDvsHC
2.08801	-12.3399	2589	85	2	114	114	FALSE	CDvsHC
3.05225	-13.8772	1118	69	2	115	115	FALSE	CDvsHC
7.02741	3.37065	557	112	4	116	116	FALSE	CDvsHC
6.50442	-12.1627	1340	73	2	117	117	FALSE	CDvsHC
-9.52878	-0.762322	371	86	6	118	118	FALSE	CDvsHC
7.2101	3.53905	802	108	4	119	119	FALSE	CDvsHC
4.83029	3.10768	531	32	7	120	120	FALSE	CDvsHC
1.16977	6.61629	2581	98	1	121	121	FALSE	CDvsHC
7.21303	2.08194	1018	119	4	122	122	FALSE	CDvsHC
6.73162	5.0966	817	89	4	123	123	FALSE	CDvsHC
5.55955	-12.4764	1497	116	2	124	124	FALSE	CDvsHC
2.68327	-13.6577	1147	61	2	125	125	FALSE	CDvsHC
3.6295	8.82278	1268	82	3	126	126	FALSE	CDvsHC
5.53761	5.57372	2454	74	4	127	127	FALSE	CDvsHC
3.94345	6.41839	52	52	3	128	128	FALSE	CDvsHC
-4.09019	5.84292	1645	80	5	129	129	FALSE	CDvsHC
6.21562	-12.287	1464	103	2	130	130	FALSE	CDvsHC
-9.9212	-5.61041	1674	99	6	131	131	FALSE	CDvsHC
8.07846	2.17428	2491	111	4	132	132	FALSE	CDvsHC
5.98833	6.22151	2455	57	4	133	133	FALSE	CDvsHC
4.89203	-11.8033	1272	85	2	134	134	FALSE	CDvsHC
-8.72285	-2.32739	1905	110	6	135	135	FALSE	CDvsHC
1.01753	-12.3877	229	79	2	136	136	FALSE	CDvsHC
3.91917	-12.8203	2349	87	2	137	137	FALSE	CDvsHC
3.34409	8.48034	1293	43	3	138	138	FALSE	CDvsHC
4.4587	-12.9452	1302	73	2	139	139	FALSE	CDvsHC
-1.45726	4.13368	807	40	5	140	140	FALSE	CDvsHC
2.86742	8.40614	1165	79	3	141	141	FALSE	CDvsHC
4.87586	-12.0073	119	72	2	142	142	FALSE	CDvsHC
7.81738	3.9291	1057	91	4	143	143	FALSE	CDvsHC
3.19271	8.788	1090	69	3	144	144	FALSE	CDvsHC
7.20844	4.2856	2249	104	4	145	145	FALSE	CDvsHC
2.69444	9.0104	2559	42	8	146	146	FALSE	CDvsHC
7.52487	2.78573	2142	162	4	147	147	FALSE	CDvsHC
7.06854	4.0531	2583	89	4	148	148	FALSE	CDvsHC
6.91661	4.92976	727	108	4	149	149	FALSE	CDvsHC
4.57861	3.31276	1153	28	7	150	150	FALSE	CDvsHC
6.90923	2.76611	859	140	4	151	151	FALSE	CDvsHC
0.66609	6.76685	2371	97	1	152	152	FALSE	CDvsHC
3.35519	-13.7354	1173	68	2	153	153	FALSE	CDvsHC
-8.64199	-3.31362	1716	115	6	154	154	FALSE	CDvsHC
-3.48815	5.08145	1769	61	5	155	155	FALSE	CDvsHC
0.729545	-12.4427	616	93	2	156	156	FALSE	CDvsHC
6.83712	5.50871	44	84	4	157	157	FALSE	CDvsHC
7.81477	2.85785	991	121	4	158	158	FALSE	CDvsHC
-8.86549	-4.83287	1784	84	6	159	159	FALSE	CDvsHC
7.35047	0.96471	2543	38	4	160	160	FALSE	CDvsHC
-9.43202	-1.65485	91	71	6	161	161	FALSE	CDvsHC
6.22397	-12.2817	1314	85	2	162	162	FALSE	CDvsHC
3.74484	8.20957	1160	87	3	163	163	FALSE	CDvsHC
1.63441	-12.394	195	84	2	164	164	FALSE	CDvsHC
-0.0173875	6.41186	2504	101	1	165	165	FALSE	CDvsHC
4.29642	-13.325	1045	91	2	166	166	FALSE	CDvsHC
-8.77728	-0.915409	483	75	6	167	167	FALSE	CDvsHC
-2.31442	5.4739	640	59	5	168	168	FALSE	CDvsHC
-9.86063	-4.07234	2144	101	6	169	169	FALSE	CDvsHC
7.47547	1.78963	100	90	4	170	170	FALSE	CDvsHC
0.488013	6.93411	2360	101	1	171	171	FALSE	CDvsHC
1.39524	-11.6804	33	91	2	172	172	FALSE	CDvsHC
-9.61158	-5.33056	2099	118	6	173	173	FALSE	CDvsHC
3.90545	-12.5937	2266	89	2	174	174	FALSE	CDvsHC
6.79033	3.00821	997	106	4	175	175	FALSE	CDvsHC
3.46938	-11.896	2439	71	2	176	176	FALSE	CDvsHC
4.05229	6.94934	675	47	3	177	177	FALSE	CDvsHC
3.86109	8.45054	1505	65	3	178	178	FALSE	CDvsHC
4.7225	3.18097	977	26	7	179	179	FALSE	CDvsHC
-4.51055	5.83647	1899	43	5	180	180	FALSE	CDvsHC
-0.357129	8.49594	2324	57	1	181	181	FALSE	CDvsHC
-8.72569	-3.03382	1821	119	6	182	182	FALSE	CDvsHC
8.2074	2.94434	757	120	4	183	183	FALSE	CDvsHC
0.600184	6.84698	2207	96	1	184	184	FALSE	CDvsHC
-8.42803	-4.00469	1558	94	6	185	185	FALSE	CDvsHC
1.20276	-13.0112	2179	54	2	186	186	FALSE	CDvsHC
-4.35195	6.77133	1801	49	5	187	187	FALSE	CDvsHC
-9.43637	-3.71943	1719	87	6	188	188	FALSE	CDvsHC
4.25934	-11.8498	1487	72	2	189	189	FALSE	CDvsHC
-3.37798	5.48712	2070	54	5	1	1	FALSE	UCvsHC
3.36162	9.24957	1376	74	3	2	2	FALSE	UCvsHC
6.65028	5.18727	426	80	4	3	3	FALSE	UCvsHC
-0.33914	6.54023	2258	86	1	4	4	FALSE	UCvsHC
-9.69721	-0.982678	462	68	6	5	5	FALSE	UCvsHC
-0.599627	8.39377	2503	58	1	6	6	FALSE	UCvsHC
-3.62944	9.68973	2079	17	9	7	7	FALSE	UCvsHC
3.04705	9.44957	1349	64	3	8	8	FALSE	UCvsHC
5.39214	5.94281	1073	95	4	9	9	FALSE	UCvsHC
2.27687	-12.0198	243	101	2	10	10	FALSE	UCvsHC
5.27925	6.16759	2389	74	4	11	11	FALSE	UCvsHC
7.37369	4.2687	929	102	4	12	12	FALSE	UCvsHC
3.31009	9.28529	1442	94	3	13	13	FALSE	UCvsHC
-9.36834	-0.575078	379	78	6	14	14	FALSE	UCvsHC
-9.50168	-1.22187	831	79	6	15	15	FALSE	UCvsHC
-8.77247	-2.9843	1579	92	6	16	16	FALSE	UCvsHC
2.06975	-12.5048	2474	74	2	17	17	FALSE	UCvsHC
-8.8398	-0.762009	338	68	6	18	18	FALSE	UCvsHC
8.057	2.7461	2502	106	4	19	19	FALSE	UCvsHC
7.11621	2.97073	448	133	4	20	20	FALSE	UCvsHC
-9.06453	-1.30834	125	71	6	21	21	FALSE	UCvsHC
6.19611	4.78023	2227	102	4	22	22	FALSE	UCvsHC
-9.0804	-2.81363	1817	99	6	23	23	FALSE	UCvsHC
-9.13021	-1.19162	360	89	6	24	24	FALSE	UCvsHC
5.86499	-12.4453	1411	122	2	25	25	FALSE	UCvsHC
6.33434	4.57501	329	99	4	26	26	FALSE	UCvsHC
-8.18583	-2.96768	1850	94	6	27	27	FALSE	UCvsHC
6.98191	3.28718	837	89	4	28	28	FALSE	UCvsHC
-9.21131	-3.45989	1748	94	6	29	29	FALSE	UCvsHC
-9.49003	-4.7327	1536	107	6	30	30	FALSE	UCvsHC
-8.52305	-1.80124	1945	93	6	31	31	FALSE	UCvsHC
-3.72937	5.6088	2097	58	5	32	32	FALSE	UCvsHC
-8.41535	-2.85701	2143	128	6	33	33	FALSE	UCvsHC
2.21406	-13.113	2242	81	2	34	34	FALSE	UCvsHC
-1.94074	5.23409	465	63	5	35	35	FALSE	UCvsHC
3.76987	-12.198	2328	91	2	36	36	FALSE	UCvsHC
0.690771	7.06369	2313	95	1	37	37	FALSE	UCvsHC
-8.59041	-3.11886	1709	97	6	38	38	FALSE	UCvsHC
5.50828	-12.4871	1246	108	2	39	39	FALSE	UCvsHC
-10.0262	-5.34787	1861	110	6	40	40	FALSE	UCvsHC
8.02956	1.3766	841	94	4	41	41	FALSE	UCvsHC
3.12731	-13.6707	1133	84	2	42	42	FALSE	UCvsHC
-4.34226	6.18728	2163	63	5	43	43	FALSE	UCvsHC
-8.32135	-1.84496	1711	97	6	44	44	FALSE	UCvsHC
2.7125	-11.9121	2202	91	2	45	45	FALSE	UCvsHC
-4.15237	4.27322	1990	39	5	46	46	FALSE	UCvsHC
6.57129	4.60805	394	103	4	47	47	FALSE	UCvsHC
7.68303	1.99762	678	96	4	48	48	FALSE	UCvsHC
6.87559	3.13138	2320	106	4	49	49	FALSE	UCvsHC
7.96882	2.05179	1562	112	4	50	50	FALSE	UCvsHC
1.68265	-12.9835	130	80	2	51	51	FALSE	UCvsHC
6.61312	5.99206	2424	66	4	52	52	FALSE	UCvsHC
5.88424	5.00039	408	103	4	53	53	FALSE	UCvsHC
1.39019	-12.4835	388	110	2	54	54	FALSE	UCvsHC
5.80773	4.31011	455	75	4	55	55	FALSE	UCvsHC
3.52106	-12.1726	2468	90	2	56	56	FALSE	UCvsHC
-3.25268	5.3296	2035	60	5	57	57	FALSE	UCvsHC
-18.0954	-2.83151	425	22	10	58	58	FALSE	UCvsHC
-9.93599	-5.7375	1909	87	6	59	59	FALSE	UCvsHC
-9.28271	-4.33642	1537	119	6	60	60	FALSE	UCvsHC
-7.93983	-2.25204	2132	81	6	61	61	FALSE	UCvsHC
6.51155	2.93156	563	101	4	62	62	FALSE	UCvsHC
-3.95568	5.93087	1663	69	5	63	63	FALSE	UCvsHC
5.40215	-12.9075	1410	106	2	64	64	FALSE	UCvsHC
-1.78388	5.02219	475	71	5	65	65	FALSE	UCvsHC
3.74022	8.25391	1098	57	3	66	66	FALSE	UCvsHC
2.74856	7.4756	998	55	1	67	67	FALSE	UCvsHC
-9.6023	-4.28413	1703	99	6	68	68	FALSE	UCvsHC
-8.45624	-2.15636	1897	116	6	69	69	FALSE	UCvsHC
-1.27965	4.88631	826	92	1	70	70	FALSE	UCvsHC
2.49012	-13.9139	1224	51	2	71	71	FALSE	UCvsHC
-2.02304	4.72331	444	74	5	72	72	FALSE	UCvsHC
5.5913	-12.3626	1393	104	2	73	73	FALSE	UCvsHC
2.07482	-13.5903	89	71	2	74	74	FALSE	UCvsHC
4.71163	6.1718	932	76	4	75	75	FALSE	UCvsHC
-3.55364	4.97848	1832	47	5	76	76	FALSE	UCvsHC
-2.58046	5.53628	625	42	5	77	77	FALSE	UCvsHC
3.58952	-12.9827	2518	94	2	78	78	FALSE	UCvsHC
6.66907	4.18732	331	100	4	79	79	FALSE	UCvsHC
7.52147	2.96276	855	135	4	80	80	FALSE	UCvsHC
-0.317858	7.97469	131	61	1	81	81	FALSE	UCvsHC
8.14182	1.02223	2367	86	4	82	82	FALSE	UCvsHC
-9.34643	-3.41778	2000	100	6	83	83	FALSE	UCvsHC
-9.06245	-0.797879	946	83	6	84	84	FALSE	UCvsHC
2.61739	8.73277	1162	55	3	85	85	FALSE	UCvsHC
-0.711979	7.84425	87	75	1	86	86	FALSE	UCvsHC
6.6035	5.71294	994	66	4	87	87	FALSE	UCvsHC
3.66996	6.42638	19	48	3	88	88	FALSE	UCvsHC
7.36392	1.6722	513	116	4	89	89	FALSE	UCvsHC
-2.12311	5.32481	363	71	5	90	90	FALSE	UCvsHC
6.35201	5.26744	2346	119	4	91	91	FALSE	UCvsHC
7.37081	4.15733	1022	100	4	92	92	FALSE	UCvsHC
-8.00161	-2.67937	1542	126	6	93	93	FALSE	UCvsHC
-8.86566	-1.57278	474	76	6	94	94	FALSE	UCvsHC
4.08529	6.33368	57	48	3	95	95	FALSE	UCvsHC
-9.85997	-4.59232	2076	87	6	96	96	FALSE	UCvsHC
-8.50364	-3.20952	2063	103	6	97	97	FALSE	UCvsHC
4.68025	-11.7631	2236	68	2	98	98	FALSE	UCvsHC
-8.6081	-1.11109	544	74	6	99	99	FALSE	UCvsHC
3.55089	-11.4054	2294	74	2	100	100	FALSE	UCvsHC
2.35366	-12.8709	2549	92	2	101	101	FALSE	UCvsHC
-8.65518	-5.0064	1944	45	6	102	102	FALSE	UCvsHC
7.9004	2.38621	2431	117	4	103	103	FALSE	UCvsHC
3.53724	-11.5413	61	72	2	104	104	FALSE	UCvsHC
0.223113	6.44333	2186	96	1	105	105	FALSE	UCvsHC
5.49088	-12.7094	1453	98	2	106	106	FALSE	UCvsHC
-8.88565	-2.9959	1685	81	6	107	107	FALSE	UCvsHC
8.1758	2.23	2537	118	4	108	108	FALSE	UCvsHC
-7.62828	-2.11076	1615	75	6	109	109	FALSE	UCvsHC
-0.593868	8.38645	2255	56	1	110	110	FALSE	UCvsHC
4.55288	-11.9276	1420	91	2	111	111	FALSE	UCvsHC
0.818621	7.27288	2508	99	1	112	112	FALSE	UCvsHC
-8.66458	-3.68293	1825	98	6	113	113	FALSE	UCvsHC
2.08801	-12.3399	2589	85	2	114	114	FALSE	UCvsHC
3.05225	-13.8772	1118	69	2	115	115	FALSE	UCvsHC
7.02741	3.37065	557	112	4	116	116	FALSE	UCvsHC
6.50442	-12.1627	1340	73	2	117	117	FALSE	UCvsHC
-9.52878	-0.762322	371	86	6	118	118	FALSE	UCvsHC
7.2101	3.53905	802	108	4	119	119	FALSE	UCvsHC
4.83029	3.10768	531	32	7	120	120	FALSE	UCvsHC
1.16977	6.61629	2581	98	1	121	121	FALSE	UCvsHC
7.21303	2.08194	1018	119	4	122	122	FALSE	UCvsHC
6.73162	5.0966	817	89	4	123	123	FALSE	UCvsHC
5.55955	-12.4764	1497	116	2	124	124	FALSE	UCvsHC
2.68327	-13.6577	1147	61	2	125	125	FALSE	UCvsHC
3.6295	8.82278	1268	82	3	126	126	FALSE	UCvsHC
5.53761	5.57372	2454	74	4	127	127	FALSE	UCvsHC
3.94345	6.41839	52	52	3	128	128	FALSE	UCvsHC
-4.09019	5.84292	1645	80	5	129	129	FALSE	UCvsHC
6.21562	-12.287	1464	103	2	130	130	FALSE	UCvsHC
-9.9212	-5.61041	1674	99	6	131	131	FALSE	UCvsHC
8.07846	2.17428	2491	111	4	132	132	FALSE	UCvsHC
5.98833	6.22151	2455	57	4	133	133	FALSE	UCvsHC
4.89203	-11.8033	1272	85	2	134	134	FALSE	UCvsHC
-8.72285	-2.32739	1905	110	6	135	135	FALSE	UCvsHC
1.01753	-12.3877	229	79	2	136	136	FALSE	UCvsHC
3.91917	-12.8203	2349	87	2	137	137	FALSE	UCvsHC
3.34409	8.48034	1293	43	3	138	138	FALSE	UCvsHC
4.4587	-12.9452	1302	73	2	139	139	FALSE	UCvsHC
-1.45726	4.13368	807	40	5	140	140	FALSE	UCvsHC
2.86742	8.40614	1165	79	3	141	141	FALSE	UCvsHC
4.87586	-12.0073	119	72	2	142	142	FALSE	UCvsHC
7.81738	3.9291	1057	91	4	143	143	FALSE	UCvsHC
3.19271	8.788	1090	69	3	144	144	FALSE	UCvsHC
7.20844	4.2856	2249	104	4	145	145	FALSE	UCvsHC
2.69444	9.0104	2559	42	8	146	146	FALSE	UCvsHC
7.52487	2.78573	2142	162	4	147	147	FALSE	UCvsHC
7.06854	4.0531	2583	89	4	148	148	FALSE	UCvsHC
6.91661	4.92976	727	108	4	149	149	FALSE	UCvsHC
4.57861	3.31276	1153	28	7	150	150	FALSE	UCvsHC
6.90923	2.76611	859	140	4	151	151	FALSE	UCvsHC
0.66609	6.76685	2371	97	1	152	152	FALSE	UCvsHC
3.35519	-13.7354	1173	68	2	153	153	FALSE	UCvsHC
-8.64199	-3.31362	1716	115	6	154	154	FALSE	UCvsHC
-3.48815	5.08145	1769	61	5	155	155	FALSE	UCvsHC
0.729545	-12.4427	616	93	2	156	156	FALSE	UCvsHC
6.83712	5.50871	44	84	4	157	157	FALSE	UCvsHC
7.81477	2.85785	991	121	4	158	158	FALSE	UCvsHC
-8.86549	-4.83287	1784	84	6	159	159	FALSE	UCvsHC
7.35047	0.96471	2543	38	4	160	160	FALSE	UCvsHC
-9.43202	-1.65485	91	71	6	161	161	FALSE	UCvsHC
6.22397	-12.2817	1314	85	2	162	162	FALSE	UCvsHC
3.74484	8.20957	1160	87	3	163	163	FALSE	UCvsHC
1.63441	-12.394	195	84	2	164	164	FALSE	UCvsHC
-0.0173875	6.41186	2504	101	1	165	165	FALSE	UCvsHC
4.29642	-13.325	1045	91	2	166	166	FALSE	UCvsHC
-8.77728	-0.915409	483	75	6	167	167	FALSE	UCvsHC
-2.31442	5.4739	640	59	5	168	168	FALSE	UCvsHC
-9.86063	-4.07234	2144	101	6	169	169	FALSE	UCvsHC
7.47547	1.78963	100	90	4	170	170	FALSE	UCvsHC
0.488013	6.93411	2360	101	1	171	171	FALSE	UCvsHC
1.39524	-11.6804	33	91	2	172	172	FALSE	UCvsHC
-9.61158	-5.33056	2099	118	6	173	173	FALSE	UCvsHC
3.90545	-12.5937	2266	89	2	174	174	FALSE	UCvsHC
6.79033	3.00821	997	106	4	175	175	FALSE	UCvsHC
3.46938	-11.896	2439	71	2	176	176	FALSE	UCvsHC
4.05229	6.94934	675	47	3	177	177	FALSE	UCvsHC
3.86109	8.45054	1505	65	3	178	178	FALSE	UCvsHC
4.7225	3.18097	977	26	7	179	179	FALSE	UCvsHC
-4.51055	5.83647	1899	43	5	180	180	FALSE	UCvsHC
-0.357129	8.49594	2324	57	1	181	181	FALSE	UCvsHC
-8.72569	-3.03382	1821	119	6	182	182	FALSE	UCvsHC
8.2074	2.94434	757	120	4	183	183	FALSE	UCvsHC
0.600184	6.84698	2207	96	1	184	184	FALSE	UCvsHC
-8.42803	-4.00469	1558	94	6	185	185	FALSE	UCvsHC
1.20276	-13.0112	2179	54	2	186	186	FALSE	UCvsHC
-4.35195	6.77133	1801	49	5	187	187	FALSE	UCvsHC
-9.43637	-3.71943	1719	87	6	188	188	FALSE	UCvsHC
4.25934	-11.8498	1487	72	2	189	189	FALSE	UCvsHC

## Sheet: Fig 2 c
p_val	avg_log2FC	p_val_adj	gene
3.50279e-110	2.42656	1.16034e-105	LGMN
5.05051e-107	2.91914	1.67303e-102	DUSP1
1.37826e-104	2.10616	4.56562e-100	STAB1
2.86853e-102	3.36895	9.50228e-98	FOSB
1.07381e-101	2.89235	3.5571e-97	NEAT1
5.26478e-101	2.47789	1.74401e-96	ARL4C
8.92772e-98	2.51871	2.9574e-93	RGS1
5.9012e-95	2.72104	1.95483e-90	GPR183
1.05744e-93	2.45092	3.50286e-89	ZFP36L1
1.61237e-93	2.67692	5.34115e-89	ZNF331
1.08683e-92	3.17864	3.60022e-88	NR4A2
3.61849e-91	2.13323	1.19866e-86	ZFP36
8.234e-91	1.45135	2.7276e-86	CD163L1
2.40356e-90	2.04529	7.96202e-86	ICAM1
3.76405e-90	1.56266	1.24688e-85	TNFRSF1B
6.53244e-90	2.29995	2.16394e-85	KLF6
1.82665e-89	2.08853	6.05098e-85	MCL1
2.8466e-88	1.69607	9.42963e-84	A2M
8.69733e-88	3.27419	2.88108e-83	FOS
1.45622e-86	1.61038	4.82386e-82	PRNP
2.82247e-86	2.71666	9.34971e-82	CHMP1B
8.56912e-86	1.33334	2.83861e-81	IQGAP1
3.43965e-85	1.3865	1.13942e-80	TPP1
1.04012e-84	1.60294	3.44551e-80	LILRB5
5.36841e-84	1.29931	1.77834e-79	SLCO2B1
2.12894e-83	2.35969	7.05232e-79	JUNB
3.29599e-83	2.32609	1.09183e-78	PLAUR
1.36174e-82	1.9734	4.5109e-78	RGS2
3.50079e-82	2.48405	1.15967e-77	RNASE1
6.12351e-81	2.08146	2.02848e-76	F13A1
1.19945e-80	2.50393	3.97331e-76	CD83
1.31848e-80	2.35234	4.36761e-76	IER3
2.32573e-80	1.85211	7.70422e-76	C5AR1
2.4661e-80	1.35963	8.1692e-76	CEBPB
5.71835e-80	1.61704	1.89426e-75	PSAP
1.83983e-79	1.29271	6.09464e-75	FPR3
2.36863e-79	1.36073	7.84631e-75	CCNL1
2.95291e-79	1.48515	9.7818e-75	ZEB2
4.1876e-79	1.80512	1.38718e-74	HERPUD1
4.47256e-79	1.37197	1.48158e-74	CD209
7.46512e-79	1.48235	2.4729e-74	CD163
1.60213e-78	1.13304	5.30722e-74	RNF130
2.00456e-78	2.15356	6.64029e-74	INSIG1
4.62478e-78	1.42555	1.53201e-73	MAF
5.24806e-78	1.24789	1.73847e-73	AHR
2.35074e-77	2.70808	7.78705e-73	LMNA
3.88644e-77	2.17159	1.28742e-72	KLF4
5.41126e-77	1.44577	1.79253e-72	MRC1
8.17375e-77	1.48831	2.70763e-72	MAFB
1.09286e-76	2.14396	3.62022e-72	SRGN
7.95639e-76	1.19164	2.63563e-71	CD4
8.06863e-76	1.34489	2.67281e-71	NRP1
8.55867e-76	1.36548	2.83515e-71	ABCA1
1.07219e-75	1.07762	3.55175e-71	APLP2
1.09971e-75	1.84427	3.64291e-71	SGK1
1.14789e-75	1.14448	3.80249e-71	RTN4
2.92367e-75	1.39481	9.68494e-71	OTUD1
2.43346e-74	1.09527	8.06108e-70	FRMD4B
2.46609e-74	1.09405	8.16917e-70	QKI
3.0843e-74	1.09588	1.0217e-69	AXL
3.81805e-74	1.64858	1.26477e-69	MS4A7
7.65893e-74	1.1504	2.5371e-69	GATM
8.08324e-74	1.8191	2.67765e-69	FOSL2
9.13569e-74	1.90814	3.02629e-69	TIPARP
1.14238e-73	1.35117	3.78424e-69	AHNAK
1.0749e-72	1.2594	3.56071e-68	TSC22D3
1.25939e-72	1.45449	4.17187e-68	SELENOP
1.96048e-72	1.02642	6.49429e-68	AKAP9
6.58691e-72	1.57957	2.18198e-67	CTSB
9.85814e-72	1.1232	3.26561e-67	ATP1B1
1.23159e-71	0.948935	4.07977e-67	RBM47
1.36832e-71	1.09801	4.53268e-67	ITPR2
1.36893e-71	1.11549	4.53471e-67	TACC1
2.98862e-71	0.903262	9.9001e-67	ARL6IP1
4.54791e-71	1.54904	1.50654e-66	MIDN
5.89285e-71	1.45179	1.95207e-66	ZFP36L2
6.67641e-71	2.37345	2.21163e-66	NR4A3
1.08898e-70	0.913835	3.60736e-66	UTRN
1.15711e-70	1.77557	3.83303e-66	GADD45B
3.26502e-70	1.44728	1.08157e-65	FGL2
3.61273e-70	1.04073	1.19675e-65	IQGAP2
4.28009e-70	1.03809	1.41782e-65	MFSD1
4.31235e-70	1.14195	1.42851e-65	CD93
5.47437e-70	1.09484	1.81344e-65	SIGLEC1
5.93599e-70	1.00346	1.96636e-65	MACF1
6.8565e-70	1.07129	2.27128e-65	IL10RA
7.21553e-70	1.02563	2.39022e-65	C6orf62
3.92031e-69	1.31315	1.29864e-64	CD81
1.02951e-68	0.936386	3.41035e-64	CD164
1.14817e-68	1.14622	3.80342e-64	CMTM6
1.26308e-68	1.2733	4.18409e-64	PHACTR1
1.50663e-68	1.04663	4.99087e-64	ZFAND5
2.25753e-68	1.10152	7.4783e-64	GNA13
2.42043e-68	1.75794	8.01791e-64	TFRC
3.94773e-68	1.58858	1.30772e-63	PNRC1
5.21324e-68	1.20626	1.72694e-63	MAT2A
7.21154e-68	0.856849	2.38889e-63	SH2B3
7.56764e-68	1.09607	2.50686e-63	LPAR6
1.10534e-67	1.01911	3.66154e-63	PDIA4
1.45726e-67	1.72624	4.82734e-63	SLC2A3
1.59831e-67	1.77865	5.29456e-63	ATP1B3
1.92306e-67	1.3755	6.37033e-63	MPEG1
2.90077e-67	1.38277	9.6091e-63	RHOB
3.65706e-67	1.72557	1.21144e-62	CREM
4.15403e-67	1.09014	1.37606e-62	KIF1B
6.73719e-67	0.95812	2.23176e-62	RNF13
7.65678e-67	1.21779	2.53639e-62	IGF1
1.10423e-66	2.25087	3.65789e-62	ATF3
1.77531e-66	1.31473	5.8809e-62	LIPA
2.13936e-66	0.948354	7.08683e-62	SERINC1
3.49937e-66	1.03895	1.1592e-61	CLTC
6.71341e-66	0.996031	2.22389e-61	SLC7A8
7.78736e-66	1.68413	2.57964e-61	HBEGF
8.84076e-66	1.45832	2.92859e-61	CTSZ
1.37424e-65	0.94038	4.55231e-61	ANKRD12
1.59397e-65	0.876858	5.28018e-61	SGPL1
1.88737e-65	1.86838	6.25209e-61	NFKBIA
2.20722e-65	1.29079	7.31163e-61	PPP1R15A
2.33882e-65	1.28775	7.74758e-61	BTG1
2.76809e-65	2.38238	9.16958e-61	TNFAIP3
4.85596e-65	0.95327	1.60859e-60	MGAT1
5.26079e-65	0.907135	1.74269e-60	DDX17
5.61077e-65	1.1397	1.85862e-60	CSF1R
6.89277e-65	0.964073	2.2833e-60	TRA2B
9.34849e-65	0.869001	3.09678e-60	ELF1
1.08833e-64	1.17567	3.60519e-60	PLTP
1.15806e-64	0.937509	3.83617e-60	C3AR1
1.1775e-64	1.09307	3.90058e-60	CEBPD
1.9528e-64	1.19545	6.46883e-60	HIF1A
5.42044e-64	0.778604	1.79558e-59	DDX24
9.26778e-64	0.934253	3.07004e-59	WSB1
9.5531e-64	1.41582	3.16456e-59	REL
1.02076e-63	1.49326	3.38136e-59	VEGFA
1.19639e-63	1.02834	3.96317e-59	LAMP1
1.53751e-63	1.02343	5.09315e-59	RNASE6
2.00869e-63	1.14616	6.654e-59	PTGER4
2.90256e-63	0.865577	9.61503e-59	TIMP2
3.03053e-63	1.2782	1.00389e-58	KDM6B
4.20003e-63	1.28763	1.3913e-58	PPP1R15B
4.54604e-63	1.45871	1.50592e-58	IER2
5.24012e-63	0.971231	1.73584e-58	CFLAR
6.97144e-63	0.84943	2.30936e-58	CELF1
7.59765e-63	1.13233	2.5168e-58	TGFBI
1.06551e-62	0.96839	3.52959e-58	MYO5A
1.09546e-62	1.03898	3.62882e-58	SOCS3
1.24596e-62	0.904433	4.12735e-58	NABP1
1.40391e-62	1.58601	4.65059e-58	NAMPT
1.56585e-62	0.970711	5.18705e-58	ATP2B1
1.74702e-62	0.843917	5.78719e-58	RPN2
1.99936e-62	1.04869	6.62307e-58	ADA2
2.60408e-62	2.29121	8.62627e-58	CXCL2
4.97581e-62	0.992699	1.64829e-57	GNS
5.03834e-62	1.25359	1.669e-57	DAB2
1.16527e-61	1.26261	3.86007e-57	PDE4B
1.29775e-61	1.22528	4.29893e-57	DUSP6
1.6221e-61	0.79613	5.37336e-57	LACC1
1.71739e-61	1.41931	5.68902e-57	NR4A1
1.89432e-61	1.26761	6.27513e-57	YBX3
2.77444e-61	0.852288	9.19061e-57	ADAP2
5.00332e-61	0.84548	1.6574e-56	M6PR
5.1458e-61	1.20661	1.7046e-56	MARCKS
5.19575e-61	1.059	1.72115e-56	CREG1
5.73321e-61	1.26619	1.89918e-56	CDKN1A
9.55825e-61	0.799077	3.16627e-56	SLC15A3
1.00518e-60	1.12741	3.32975e-56	IER5
1.51525e-60	0.973677	5.01943e-56	CLN8
1.86763e-60	1.42094	6.18673e-56	NFKB1
2.47775e-60	1.06123	8.2078e-56	LDLR
4.50249e-60	1.07137	1.49149e-55	RAC1
5.86699e-60	1.21837	1.9435e-55	RANBP2
5.95605e-60	0.83324	1.973e-55	PMP22
7.5268e-60	1.42335	2.49333e-55	NFKBIZ
7.76651e-60	0.84846	2.57274e-55	WWP1
8.22098e-60	0.907259	2.72328e-55	ATP13A3
1.00887e-59	1.51538	3.34197e-55	SLC40A1
1.36864e-59	1.67386	4.53377e-55	JUND
1.50237e-59	1.14113	4.97676e-55	RASGEF1B
1.73587e-59	1.06715	5.75024e-55	DYNC1H1
2.96074e-59	0.797129	9.80776e-55	ENTPD1
4.27689e-59	0.785122	1.41676e-54	CTNNB1
4.84575e-59	-1.08314	1.6052e-54	TMSB10
8.16126e-59	0.878631	2.7035e-54	BRD2
8.75604e-59	1.12055	2.90053e-54	CXCL12
9.56434e-59	-1.14504	3.16828e-54	RPL10
1.19535e-58	1.14633	3.95971e-54	FOLR2
1.47384e-58	1.05474	4.88223e-54	CSRNP1
2.32185e-58	0.734461	7.69135e-54	AFF4
2.34056e-58	0.893089	7.75335e-54	CLK1
2.5116e-58	0.9827	8.31994e-54	CD74
4.21087e-58	0.697651	1.39489e-53	SASH1
4.4513e-58	0.9265	1.47454e-53	ANKH
6.68631e-58	0.797034	2.21491e-53	ITGB5
7.39592e-58	0.700798	2.44997e-53	LAMP2
7.40529e-58	0.905433	2.45308e-53	JMJD1C
8.15337e-58	0.877758	2.70089e-53	YTHDF3
9.02248e-58	0.969242	2.98879e-53	B4GALT1
1.10286e-57	0.944958	3.65334e-53	DMXL2
1.11832e-57	0.735688	3.70454e-53	RNF149
1.18282e-57	0.951169	3.91819e-53	FCGR2A
1.21456e-57	1.0159	4.02334e-53	SDC3
2.24282e-57	0.953767	7.42955e-53	SPRED1
2.72104e-57	0.833551	9.01372e-53	DDX3X
3.08993e-57	1.18202	1.02357e-52	BTG2
3.39987e-57	1.17406	1.12624e-52	ABL2
3.95946e-57	0.914103	1.31161e-52	ITGAV
5.59109e-57	0.727362	1.8521e-52	TTC3
6.32739e-57	0.817097	2.09601e-52	ZFYVE16
7.06062e-57	-1.24103	2.3389e-52	RPL11
8.20259e-57	0.711288	2.71719e-52	PTTG1IP
1.04549e-56	0.676162	3.4633e-52	EIF5
1.24112e-56	0.671666	4.11132e-52	GALNT1
1.303e-56	0.816804	4.31631e-52	TMEM123
1.49618e-56	0.688085	4.95623e-52	HNRNPH1
1.61255e-56	0.789502	5.34172e-52	MS4A4A
1.64634e-56	0.798629	5.45366e-52	RGL1
1.94526e-56	1.1984	6.44386e-52	HSPA1A
2.05349e-56	1.17063	6.8024e-52	HNRNPU
2.23804e-56	0.661259	7.41372e-52	PTPRE
3.12359e-56	1.84723	1.03472e-51	PTGS2
4.05973e-56	0.710644	1.34483e-51	SYNGR2
4.37908e-56	0.764127	1.45061e-51	HEXB
6.14261e-56	0.620865	2.0348e-51	RPN1
6.22673e-56	0.752377	2.06267e-51	CD36
6.72289e-56	0.766217	2.22702e-51	TTYH3
1.09948e-55	0.780891	3.64212e-51	VOPP1
1.31718e-55	0.881801	4.36328e-51	NFKBID
1.5221e-55	0.777003	5.0421e-51	ATP1A1
1.7891e-55	0.631698	5.92656e-51	BCAP31
1.80137e-55	0.877171	5.96721e-51	PLXDC2
1.93696e-55	1.10525	6.41638e-51	PPP1CB
1.97669e-55	0.666955	6.548e-51	LAPTM4A
2.16004e-55	1.30461	7.15534e-51	HSPA5
2.62922e-55	1.0568	8.70956e-51	MYADM
3.06375e-55	0.721548	1.0149e-50	TRAM1
4.4175e-55	0.809124	1.46334e-50	DSE
4.80214e-55	0.665112	1.59076e-50	SERINC3
5.2477e-55	-1.2493	1.73835e-50	RPS19
7.30699e-55	0.740782	2.42051e-50	HEXA
7.84331e-55	0.968431	2.59818e-50	FOXO3
8.0652e-55	0.584435	2.67168e-50	EMILIN2
8.2147e-55	0.933146	2.7212e-50	MAP3K8
9.80499e-55	0.707525	3.248e-50	ZFHX3
1.02747e-54	1.19032	3.4036e-50	ID2
1.13423e-54	0.659173	3.75726e-50	WNK1
1.28707e-54	0.755347	4.26354e-50	GPR155
1.50715e-54	-1.28112	4.99259e-50	RPS18
1.55106e-54	0.491108	5.13803e-50	ATP6AP1
3.33353e-54	0.771809	1.10427e-49	PABPC4
3.35547e-54	-1.17391	1.11153e-49	RPS27
3.5526e-54	0.729669	1.17683e-49	SFPQ
3.60458e-54	2.90969	1.19405e-49	CXCL8
3.81136e-54	0.670484	1.26255e-49	TNFRSF1A
5.49655e-54	0.656425	1.82079e-49	MTDH
6.52288e-54	2.29036	2.16077e-49	CCL3
9.29166e-54	0.728494	3.07796e-49	LAIR1
9.68001e-54	0.784153	3.2066e-49	PLXNC1
1.01691e-53	1.42436	3.36862e-49	MALAT1
1.12334e-53	0.788981	3.72119e-49	GM2A
1.17819e-53	0.756768	3.90288e-49	ST8SIA4
1.18377e-53	0.647488	3.92134e-49	NAIP
1.19597e-53	0.661808	3.96177e-49	PRRC2C
1.84815e-53	0.736661	6.12218e-49	DPP7
2.04728e-53	-1.13731	6.78183e-49	RPL19
2.12288e-53	0.614214	7.03227e-49	SNX9
2.9927e-53	0.640717	9.91363e-49	CD99
3.11659e-53	0.583154	1.0324e-48	GOLGB1
5.35754e-53	1.41038	1.77474e-48	GPNMB
6.26892e-53	0.805746	2.07664e-48	IL6R
6.48974e-53	0.667429	2.14979e-48	MBNL1
8.43426e-53	0.831103	2.79393e-48	SKIL
9.48667e-53	0.748808	3.14255e-48	ATRX
1.07665e-52	0.90828	3.56652e-48	PFKFB3
1.78508e-52	0.982412	5.91326e-48	KLF10
1.9192e-52	0.811138	6.35753e-48	CHD2
1.98343e-52	0.776895	6.57032e-48	STK17B
2.04842e-52	1.06548	6.7856e-48	HLA-DMB
2.1863e-52	0.777887	7.24234e-48	CD84
2.32794e-52	0.451851	7.71155e-48	KTN1
2.79497e-52	0.734869	9.2586e-48	KCTD12
2.88548e-52	0.797904	9.55846e-48	STX11
4.59767e-52	0.662446	1.52302e-47	HLA-DOA
4.68668e-52	0.682359	1.55251e-47	SIRPA
5.48955e-52	0.719973	1.81847e-47	SAMSN1
6.20429e-52	1.21918	2.05523e-47	MXD1
6.63226e-52	0.757066	2.197e-47	PLEKHO2
6.90242e-52	0.543707	2.28649e-47	NDFIP1
7.64033e-52	0.570313	2.53094e-47	OS9
8.03449e-52	0.705743	2.6615e-47	NUFIP2
9.16228e-52	0.801216	3.0351e-47	NFE2L2
9.84585e-52	0.477138	3.26153e-47	SF3B1
1.03365e-51	0.7022	3.42407e-47	GPR34
1.11297e-51	0.86845	3.68681e-47	CYBB
1.20375e-51	0.700007	3.98754e-47	NEU1
1.48773e-51	0.697053	4.92826e-47	AP1B1
1.82638e-51	0.537781	6.05006e-47	TCF4
2.01596e-51	0.641486	6.67807e-47	GRINA
2.08895e-51	0.644064	6.91987e-47	TBXAS1
2.93507e-51	0.668848	9.7227e-47	MGAT4A
2.95462e-51	1.75721	9.78748e-47	JUN
4.0497e-51	0.970722	1.3415e-46	ARRDC3
4.74457e-51	0.4885	1.57169e-46	SRSF2
6.82808e-51	0.663878	2.26187e-46	SARAF
7.3616e-51	0.65097	2.4386e-46	IFI30
8.37271e-51	0.902307	2.77354e-46	NRP2
9.62332e-51	0.676901	3.18782e-46	FUS
9.87126e-51	0.688267	3.26995e-46	IDS
1.01691e-50	0.726788	3.36861e-46	ADAM9
1.54051e-50	0.643997	5.10309e-46	TGOLN2
1.56218e-50	0.848173	5.17489e-46	SCARB2
1.80088e-50	-1.15758	5.96561e-46	RPL37
1.89836e-50	0.718053	6.28852e-46	TGFBR1
1.96494e-50	0.623206	6.50906e-46	AMD1
2.40956e-50	0.626285	7.98191e-46	MYO9B
2.4479e-50	0.633426	8.10893e-46	RHOQ
3.01961e-50	0.665271	1.00027e-45	COLGALT1
3.06774e-50	0.876063	1.01622e-45	ZC3HAV1
3.66694e-50	0.734288	1.21471e-45	HSPH1
4.10587e-50	0.925886	1.36011e-45	ETV3
5.00356e-50	0.592006	1.65748e-45	PPIG
5.32747e-50	0.552045	1.76478e-45	PECAM1
5.90079e-50	0.621735	1.9547e-45	PNISR
6.36323e-50	0.735201	2.10788e-45	EMB
6.53018e-50	0.759694	2.16319e-45	CHD1
7.4156e-50	0.856651	2.45649e-45	PURB
9.75664e-50	0.65969	3.23199e-45	TAPBP
1.04449e-49	0.521265	3.45997e-45	MAPKAPK2
1.06415e-49	0.953086	3.52509e-45	ELL2
1.34985e-49	0.726723	4.47151e-45	ADGRE5
1.4964e-49	0.643048	4.95696e-45	ATP2A2
1.6585e-49	0.811816	5.49396e-45	BHLHE40
1.93149e-49	0.641314	6.39826e-45	STOM
2.12559e-49	0.501063	7.04122e-45	PARP14
2.62297e-49	1.17433	8.68885e-45	CXCR4
2.89769e-49	0.595799	9.59888e-45	ADAM28
3.69014e-49	1.72344	1.22239e-44	CXCL3
3.77628e-49	1.07452	1.25093e-44	ITM2B
3.8049e-49	0.508695	1.26041e-44	BCLAF1
3.89995e-49	0.565783	1.2919e-44	SEL1L
4.15268e-49	0.560829	1.37562e-44	RBM39
4.86911e-49	0.757827	1.61294e-44	SH3BP5
5.38889e-49	0.547424	1.78512e-44	ITGB1
5.51303e-49	0.621627	1.82625e-44	FNIP2
6.00041e-49	1.35392	1.9877e-44	EZR
6.50635e-49	-0.827695	2.15529e-44	RPLP1
8.09773e-49	0.702041	2.68245e-44	TMED10
8.27421e-49	0.664374	2.74091e-44	RASSF2
9.38981e-49	0.947356	3.11047e-44	WDR45B
9.6697e-49	0.606914	3.20319e-44	VPS13C
1.17291e-48	0.519158	3.88539e-44	MAP3K2
1.47509e-48	0.56006	4.88638e-44	SPAG9
1.62547e-48	0.441327	5.38453e-44	FOXN3
2.35299e-48	0.679213	7.79451e-44	PRCP
2.5715e-48	-1.16978	8.51834e-44	RPS29
2.8037e-48	0.763755	9.28753e-44	CD44
4.65491e-48	0.724269	1.54198e-43	ZNF267
4.94907e-48	0.751443	1.63943e-43	EMP3
5.78601e-48	0.591995	1.91667e-43	MMP14
5.82659e-48	0.518794	1.93012e-43	ZNF106
6.05619e-48	0.716368	2.00617e-43	ATM
6.82264e-48	0.547875	2.26007e-43	MSR1
7.62509e-48	0.631998	2.52589e-43	GOLGA4
7.71419e-48	0.624354	2.5554e-43	AKAP13
9.11953e-48	0.509604	3.02094e-43	PHF20
9.80523e-48	0.863619	3.24808e-43	MAP2K3
1.12199e-47	0.438942	3.71672e-43	CCDC88A
1.23241e-47	0.70116	4.08247e-43	SSR1
1.37982e-47	0.594549	4.57078e-43	YME1L1
1.38082e-47	0.566599	4.57412e-43	KPNA4
1.53596e-47	0.570879	5.08802e-43	MYCBP2
1.89486e-47	0.563351	6.27693e-43	GNAQ
2.10191e-47	0.633234	6.9628e-43	ARL8B
2.11258e-47	0.529443	6.99814e-43	STAT3
2.16149e-47	0.651983	7.16015e-43	RAB31
2.16922e-47	1.0452	7.18577e-43	ARL5B
2.51046e-47	0.80644	8.31615e-43	ASAH1
2.77584e-47	0.960774	9.19526e-43	GRASP
2.77845e-47	0.525966	9.2039e-43	RAB21
2.84245e-47	0.566764	9.4159e-43	CIITA
2.89597e-47	0.579355	9.59319e-43	ATP6V0A1
2.919e-47	0.537326	9.66948e-43	KHDRBS1
3.00708e-47	0.582142	9.96125e-43	CREBRF
3.07525e-47	0.67181	1.01871e-42	TET2
3.23479e-47	0.674194	1.07156e-42	ZSWIM6
3.86749e-47	0.621377	1.28114e-42	CHD4
3.91715e-47	1.06872	1.29759e-42	CD14
4.11921e-47	0.589171	1.36453e-42	TM9SF3
4.22149e-47	0.688351	1.39841e-42	BLOC1S6
4.2724e-47	0.626666	1.41527e-42	SLC4A7
6.59053e-47	1.0136	2.18318e-42	MS4A6A
7.71498e-47	0.554625	2.55566e-42	LCP2
8.02935e-47	0.516846	2.6598e-42	XBP1
8.45578e-47	0.834638	2.80106e-42	PLD3
8.71606e-47	0.738986	2.88728e-42	CD59
8.84965e-47	0.467799	2.93153e-42	BAZ2B
1.11594e-46	0.590554	3.69668e-42	PER1
1.14354e-46	0.783357	3.78808e-42	ARL4A
1.24941e-46	0.541244	4.13881e-42	RTN3
1.2504e-46	0.679075	4.14206e-42	IL6ST
1.57648e-46	0.568872	5.22225e-42	SCAMP2
1.59104e-46	0.55378	5.27049e-42	HNRNPUL1
1.64151e-46	0.585146	5.43767e-42	NFIC
1.82655e-46	0.513164	6.05062e-42	CELF2
1.8698e-46	0.658449	6.19389e-42	ETF1
1.88404e-46	0.555556	6.24109e-42	NISCH
1.99e-46	0.418807	6.59209e-42	CSNK1A1
2.29495e-46	0.724694	7.60225e-42	GFRA2
2.3965e-46	0.701036	7.93865e-42	DST
2.58492e-46	0.647686	8.5628e-42	LILRB2
2.71376e-46	0.722004	8.98961e-42	TGIF1
2.76353e-46	0.72779	9.15445e-42	C16orf72
3.34305e-46	0.412764	1.10742e-41	RAPGEF1
3.55601e-46	0.663135	1.17797e-41	PTPRJ
3.6239e-46	0.411328	1.20045e-41	FAM120A
3.95066e-46	0.495134	1.30869e-41	DAPK1
5.51661e-46	-0.935698	1.82743e-41	RPL41
5.83213e-46	0.55467	1.93195e-41	SFT2D2
6.51459e-46	1.1128	2.15802e-41	MAFF
6.57627e-46	0.515013	2.17845e-41	RBM5
7.06321e-46	0.485312	2.33976e-41	ARHGAP18
7.60466e-46	0.722303	2.51912e-41	ZMYM2
1.2524e-45	0.459811	4.14869e-41	EIF3A
1.311e-45	0.969259	4.34282e-41	VMP1
1.37597e-45	0.448667	4.55804e-41	NORAD
1.65679e-45	0.545017	5.48829e-41	GNPTAB
1.73732e-45	0.645898	5.75505e-41	POLR2A
1.82651e-45	0.69642	6.05048e-41	SLC43A2
2.451e-45	-1.11319	8.11917e-41	RPS14
2.46289e-45	1.11355	8.15856e-41	FILIP1L
3.80905e-45	0.644403	1.26178e-40	PTPRC
3.82225e-45	0.938052	1.26616e-40	FCGRT
4.12254e-45	1.23147	1.36563e-40	DUSP2
4.41857e-45	-1.01183	1.4637e-40	RPL28
4.42306e-45	0.507646	1.46518e-40	PCM1
5.17644e-45	0.548968	1.71475e-40	MLEC
5.68147e-45	0.859837	1.88204e-40	PELI1
5.87149e-45	0.685384	1.94499e-40	FAM53C
5.88483e-45	0.668679	1.94941e-40	CANX
6.03661e-45	0.878696	1.99969e-40	PRDM1
6.38911e-45	0.610166	2.11646e-40	BTBD7
6.66649e-45	0.609226	2.20834e-40	BAIAP2
7.02305e-45	0.497077	2.32645e-40	BNIP3L
7.72389e-45	0.650139	2.55861e-40	SQSTM1
8.03355e-45	0.619888	2.66119e-40	RSRP1
8.35458e-45	-0.665808	2.76754e-40	TMSB4X
8.80068e-45	0.738928	2.91531e-40	ERBIN
9.15313e-45	0.474768	3.03207e-40	TSPAN4
9.16488e-45	0.55224	3.03596e-40	CEP350
9.26622e-45	0.633037	3.06953e-40	AOAH
1.04721e-44	0.584886	3.46898e-40	ARL6IP5
1.10011e-44	0.480138	3.64421e-40	GPRIN3
1.27912e-44	0.820217	4.23721e-40	GNAS
1.3105e-44	0.549993	4.34115e-40	HELZ
1.46538e-44	0.408213	4.85423e-40	PAPOLA
1.55511e-44	0.568069	5.15145e-40	AHCYL1
1.7894e-44	0.416317	5.92757e-40	WAC
1.91241e-44	0.471507	6.33504e-40	GTF2I
1.9401e-44	0.519762	6.42679e-40	PUM1
2.01354e-44	0.504139	6.67007e-40	MERTK
2.35333e-44	0.365588	7.79565e-40	JAK1
2.43974e-44	0.458433	8.08189e-40	PTBP3
2.58863e-44	0.89775	8.5751e-40	CTSL
2.76147e-44	0.714928	9.14765e-40	ATP6AP2
2.79834e-44	0.500548	9.26977e-40	LYN
2.89266e-44	0.623848	9.58221e-40	ABI1
3.03953e-44	0.963069	1.00688e-39	DDX3Y
3.0422e-44	0.382773	1.00776e-39	KMT2C
3.10968e-44	0.448151	1.03011e-39	PRPF38B
3.12228e-44	0.482227	1.03429e-39	DOCK4
3.55494e-44	0.523155	1.17761e-39	GLS
3.65692e-44	0.471433	1.21139e-39	CMIP
3.8638e-44	0.483576	1.27992e-39	TMED5
3.94306e-44	0.542383	1.30618e-39	THEMIS2
4.04683e-44	0.634009	1.34055e-39	KCTD20
4.2566e-44	1.05339	1.41004e-39	FUCA1
4.55305e-44	0.962623	1.50824e-39	DDX5
4.94965e-44	0.810711	1.63962e-39	NLRP3
5.12372e-44	0.696213	1.69728e-39	IFRD1
5.68096e-44	0.489172	1.88187e-39	RBPJ
5.77504e-44	0.596715	1.91304e-39	P4HA1
6.78435e-44	0.880391	2.24738e-39	YPEL5
6.89118e-44	0.357495	2.28277e-39	CYFIP1
6.96614e-44	0.976002	2.3076e-39	MAN1A1
7.63696e-44	0.541306	2.52982e-39	TLR4
1.09012e-43	0.472926	3.61114e-39	ASAP1
1.10193e-43	0.456693	3.65024e-39	CXCL16
1.1495e-43	0.358984	3.80782e-39	SRSF11
1.25263e-43	0.508208	4.14946e-39	ATF6
1.30172e-43	0.464585	4.31209e-39	CTSA
1.38885e-43	0.471035	4.60072e-39	ANKRD11
1.45698e-43	1.45967	4.8264e-39	SDS
1.75454e-43	0.306012	5.81209e-39	CISD2
1.7775e-43	0.570041	5.88815e-39	MARCH1
1.90396e-43	0.614212	6.30707e-39	VSIR
1.93663e-43	0.453664	6.41528e-39	KMT2E
1.99837e-43	0.535307	6.61979e-39	PLEKHA2
2.34317e-43	0.511742	7.76198e-39	SEC62
2.40781e-43	0.765252	7.97612e-39	PAPSS2
2.46966e-43	1.21641	8.181e-39	MMP19
2.76239e-43	0.498704	9.15069e-39	DNAJB6
2.77339e-43	0.661369	9.18713e-39	USP36
3.28719e-43	0.895366	1.08891e-38	C1QA
3.37031e-43	0.642666	1.11645e-38	ARIH1
3.40443e-43	0.440467	1.12775e-38	SETX
3.47117e-43	0.475079	1.14986e-38	SCAF11
3.47985e-43	0.46771	1.15274e-38	AP2A2
3.52941e-43	0.503383	1.16915e-38	USP9X
3.56249e-43	0.453784	1.18011e-38	SUSD6
4.28507e-43	0.642077	1.41947e-38	LPCAT1
4.83957e-43	0.515938	1.60316e-38	NR3C1
4.98777e-43	0.494056	1.65225e-38	TRIM14
5.98339e-43	1.1118	1.98206e-38	BIRC3
6.0607e-43	-1.10841	2.00767e-38	RPL32
6.80838e-43	0.486794	2.25534e-38	ENG
6.82486e-43	0.538186	2.2608e-38	ADIPOR1
7.01085e-43	0.465519	2.32241e-38	TAOK1
7.13884e-43	0.589345	2.36481e-38	SEC63
7.23066e-43	0.375786	2.39523e-38	COPA
7.24768e-43	0.657233	2.40087e-38	SCD
8.54158e-43	0.53891	2.82949e-38	MANBA
8.72489e-43	0.496202	2.89021e-38	BRI3
8.79856e-43	0.97477	2.91461e-38	MT-ND4
9.91852e-43	0.603548	3.28561e-38	CD53
9.94546e-43	0.605009	3.29453e-38	CRTAP
1.08103e-42	0.658923	3.58103e-38	APOL6
1.19283e-42	0.929157	3.95139e-38	HSPA1B
1.19296e-42	0.617658	3.95179e-38	SGMS1
1.24267e-42	0.526208	4.11649e-38	PNPLA8
1.2431e-42	0.432196	4.11789e-38	ATF4
1.25888e-42	0.484127	4.17018e-38	GNAI3
1.35389e-42	0.533546	4.48489e-38	BACH1
1.69183e-42	0.554011	5.60437e-38	HSD17B12
1.76678e-42	0.446063	5.85264e-38	PCBP2
1.8355e-42	0.420603	6.08027e-38	SYK
2.32423e-42	0.537082	7.69924e-38	EFCAB14
2.3707e-42	0.55904	7.85318e-38	LEPROT
2.4066e-42	0.71194	7.9721e-38	VSIG4
2.52847e-42	0.356298	8.37582e-38	NAGA
2.54488e-42	0.443423	8.43016e-38	RBMS1
2.56488e-42	0.37462	8.49642e-38	SF1
2.62211e-42	0.453363	8.68599e-38	LPP
3.31854e-42	0.538132	1.0993e-37	ARID1B
3.32962e-42	0.703521	1.10297e-37	C2
3.68905e-42	0.682371	1.22203e-37	SEMA6B
3.90891e-42	0.496091	1.29487e-37	IL18BP
4.27193e-42	0.492328	1.41512e-37	NRIP1
4.30724e-42	0.351015	1.42682e-37	LRRFIP1
4.31867e-42	0.513075	1.4306e-37	IL13RA1
4.41499e-42	0.418992	1.46251e-37	RBM25
4.49149e-42	0.581652	1.48785e-37	CMKLR1
4.58832e-42	0.587552	1.51993e-37	TMEM248
4.6346e-42	1.24606	1.53526e-37	HES1
5.08559e-42	0.657055	1.68465e-37	SCPEP1
6.191e-42	1.14083	2.05083e-37	SOD2
6.34074e-42	0.3659	2.10043e-37	ITSN2
7.28415e-42	0.503304	2.41295e-37	SRSF5
7.42992e-42	0.547086	2.46124e-37	TMEM30A
7.46681e-42	0.457652	2.47346e-37	ACER3
7.74394e-42	0.604017	2.56526e-37	PLXND1
7.83086e-42	0.34146	2.59405e-37	CDV3
8.24748e-42	0.428579	2.73206e-37	FRMD4A
8.58277e-42	0.475139	2.84313e-37	P4HB
8.69577e-42	0.345975	2.88056e-37	N4BP2L2
9.02116e-42	0.49239	2.98835e-37	SLC8A1
9.34136e-42	-1.15474	3.09442e-37	RPL29
1.13509e-41	0.441162	3.76009e-37	INPP5D
1.18478e-41	0.424533	3.92472e-37	RAB1A
1.19686e-41	0.784493	3.9647e-37	TMBIM6
1.50826e-41	0.879615	4.99628e-37	ITGAX
1.62003e-41	-1.12108	5.36652e-37	RPL26
1.72247e-41	0.580971	5.70584e-37	GLMP
1.77227e-41	0.554032	5.87082e-37	RAB20
1.86177e-41	0.502202	6.16731e-37	WTAP
1.91078e-41	0.919118	6.32966e-37	THBD
2.10561e-41	0.476168	6.97505e-37	NCEH1
2.10589e-41	0.376342	6.97598e-37	STAT2
2.11675e-41	0.439576	7.01194e-37	MFSD12
2.1428e-41	0.384919	7.09824e-37	OSBPL1A
2.1502e-41	0.575369	7.12276e-37	KCNK6
2.16223e-41	0.565576	7.1626e-37	MAGT1
2.23061e-41	0.979391	7.38913e-37	GRN
2.27859e-41	0.433019	7.54805e-37	DDX6
2.35152e-41	0.619217	7.78964e-37	GAA
2.50095e-41	0.431932	8.28465e-37	DICER1
2.5181e-41	0.306416	8.34146e-37	GTF2B
2.53522e-41	0.541642	8.39816e-37	LRRC8C
2.92245e-41	0.359539	9.6809e-37	LARP1
3.46218e-41	0.454776	1.14688e-36	CYTH4
4.23591e-41	0.326039	1.40319e-36	GPBP1
4.44307e-41	-1.22997	1.47181e-36	RPL18A
4.47769e-41	0.414373	1.48328e-36	ADAR
4.47996e-41	0.601157	1.48403e-36	EIF3B
4.5136e-41	0.371114	1.49518e-36	STT3B
4.87434e-41	0.330802	1.61467e-36	REEP5
4.96009e-41	0.534586	1.64308e-36	SMG1
5.08389e-41	0.619151	1.68409e-36	TNS3
5.22779e-41	0.494402	1.73176e-36	FNDC3B
5.23322e-41	0.536478	1.73356e-36	TNFAIP2
5.44304e-41	0.469964	1.80306e-36	METTL7A
5.48341e-41	0.439196	1.81644e-36	OGFRL1
5.61972e-41	0.601252	1.86159e-36	FAM198B
6.36889e-41	0.718153	2.10976e-36	TNFRSF21
6.89185e-41	0.636713	2.28299e-36	SERINC5
6.96537e-41	0.477517	2.30735e-36	CAST
8.1434e-41	0.466404	2.69758e-36	IVNS1ABP
8.71299e-41	0.236318	2.88627e-36	HSPA9
9.31918e-41	0.669777	3.08707e-36	EDEM1
1.07728e-40	0.486627	3.56861e-36	TMED9
1.07905e-40	0.454505	3.57448e-36	CYTH1
1.11983e-40	0.287291	3.70954e-36	IFNAR1
1.20331e-40	-1.03196	3.9861e-36	RPL15
1.21047e-40	0.638351	4.00979e-36	IL4R
1.33198e-40	0.734291	4.41232e-36	SLC38A2
1.34857e-40	0.646461	4.46727e-36	PPP1R10
1.36128e-40	0.727016	4.50939e-36	LHFPL2
1.48002e-40	0.517517	4.90272e-36	EP300
1.57895e-40	0.282726	5.23044e-36	GAS7
1.61297e-40	0.399771	5.34312e-36	BPTF
1.62897e-40	0.308608	5.39612e-36	TCF25
1.66824e-40	0.359848	5.52622e-36	FNBP1
1.75954e-40	0.408523	5.82865e-36	PLEKHB2
1.77163e-40	0.402675	5.86869e-36	SON
1.85827e-40	0.491242	6.15572e-36	LMAN1
1.91014e-40	0.622394	6.32755e-36	RILPL2
2.12096e-40	0.50965	7.0259e-36	PAFAH1B2
2.17357e-40	0.596789	7.20016e-36	NUP58
2.63961e-40	0.831242	8.74397e-36	HSP90B1
2.76098e-40	0.405	9.14603e-36	CSF2RA
2.96489e-40	0.48868	9.82151e-36	RRAGC
3.50275e-40	0.451927	1.16032e-35	DDX21
3.50662e-40	0.316378	1.1616e-35	GNB1
3.79021e-40	0.581148	1.25555e-35	YIPF4
3.79808e-40	0.455485	1.25815e-35	PDE4DIP
3.97761e-40	0.370906	1.31762e-35	IRF2BP2
4.21188e-40	0.399111	1.39523e-35	PPT1
4.31505e-40	0.51188	1.4294e-35	PDCD6IP
4.37423e-40	0.593651	1.44901e-35	GABARAPL1
4.41913e-40	0.33352	1.46388e-35	BRD4
5.08265e-40	0.423743	1.68368e-35	SLC9A9
5.11687e-40	0.604181	1.69501e-35	EPHX1
5.16199e-40	0.394064	1.70996e-35	HOOK3
5.26305e-40	0.454509	1.74344e-35	C9orf72
5.31493e-40	0.561501	1.76062e-35	ZBTB1
6.04499e-40	1.04912	2.00246e-35	CTSD
6.20552e-40	0.513966	2.05564e-35	ARHGDIA
6.56461e-40	0.484956	2.17459e-35	GLUD1
6.69422e-40	0.34788	2.21753e-35	SGK3
8.2862e-40	-1.16191	2.74489e-35	RPS4X
8.82167e-40	0.451293	2.92227e-35	ME1
9.43869e-40	-1.16144	3.12666e-35	RPL7A
1.01581e-39	0.398981	3.36496e-35	ADPGK
1.02516e-39	0.54395	3.39593e-35	UBE2Z
1.03836e-39	0.655731	3.43968e-35	MALT1
1.08731e-39	0.345659	3.60181e-35	PNRC2
1.16292e-39	0.374226	3.85229e-35	EWSR1
1.17943e-39	0.443939	3.90699e-35	LAT2
1.31873e-39	0.514231	4.36841e-35	RALGDS
1.32422e-39	0.512554	4.38662e-35	EPB41L3
1.33733e-39	0.497836	4.43003e-35	CALU
1.41039e-39	0.455087	4.67206e-35	PHACTR2
1.4479e-39	0.683365	4.79632e-35	SEMA4A
1.51688e-39	0.854772	5.02483e-35	SELENOK
1.54397e-39	0.584568	5.11455e-35	EPS15
1.60651e-39	0.564801	5.32173e-35	TOB2
1.69468e-39	0.378831	5.61378e-35	CCDC47
1.86089e-39	0.354479	6.1644e-35	PBRM1
2.34002e-39	0.603138	7.75156e-35	LGALS3BP
2.45313e-39	0.658706	8.12625e-35	PRMT9
2.53065e-39	0.489025	8.38305e-35	TBC1D9
2.79714e-39	0.352712	9.26581e-35	CYLD
3.10629e-39	0.227238	1.02899e-34	KDELR1
3.10978e-39	0.499964	1.03015e-34	CD46
3.29117e-39	0.316108	1.09023e-34	CD86
3.37469e-39	0.572916	1.1179e-34	PIM3
3.44273e-39	0.356075	1.14044e-34	TUBA1C
3.49974e-39	-1.09332	1.15932e-34	RPL37A
3.72953e-39	0.43986	1.23544e-34	NINJ1
4.02601e-39	0.283786	1.33366e-34	KDM5A
4.03103e-39	0.463534	1.33532e-34	ZNF644
4.24539e-39	0.547308	1.40633e-34	YWHAZ
4.32392e-39	0.45863	1.43234e-34	ASH1L
4.39357e-39	0.429075	1.45541e-34	BSG
5.05275e-39	0.567411	1.67377e-34	RYBP
5.5117e-39	0.499268	1.82581e-34	KIDINS220
5.64284e-39	0.494768	1.86925e-34	FAM133B
6.60468e-39	0.538573	2.18787e-34	TECR
7.05843e-39	0.514055	2.33817e-34	SOAT1
7.11645e-39	0.386106	2.35739e-34	PNN
7.14581e-39	0.385635	2.36712e-34	NIPBL
7.31471e-39	0.638602	2.42307e-34	BCL3
7.58124e-39	0.324493	2.51136e-34	WIPF1
7.77008e-39	0.508391	2.57392e-34	PDE4A
8.35443e-39	0.722679	2.76749e-34	PHLDA1
8.77089e-39	0.912523	2.90544e-34	MT-CO1
8.91737e-39	0.466318	2.95397e-34	APMAP
9.17545e-39	0.634975	3.03946e-34	DUSP3
9.29612e-39	0.400819	3.07943e-34	VCP
9.67167e-39	0.522325	3.20384e-34	FOXP1
1.02853e-38	0.648668	3.4071e-34	VPS37B
1.06471e-38	0.349145	3.52697e-34	RNF213
1.14671e-38	0.56438	3.79859e-34	MAN2A1
1.15154e-38	0.289685	3.81458e-34	SRRM2
1.15944e-38	0.645194	3.84076e-34	MDM4
1.37436e-38	0.482449	4.55272e-34	PCF11
1.38233e-38	0.513117	4.57912e-34	TBL1XR1
1.43973e-38	0.421148	4.76925e-34	SLC16A3
1.52636e-38	0.447176	5.05621e-34	SFT2D1
1.6718e-38	0.491978	5.53801e-34	ARID1A
1.73904e-38	0.504017	5.76074e-34	SEC61A1
2.25474e-38	0.342862	7.46907e-34	SPCS3
2.26574e-38	0.383366	7.50549e-34	ETS2
2.39565e-38	0.558813	7.93585e-34	HERC1
2.41763e-38	0.534746	8.00865e-34	FBXO11
2.45184e-38	0.388705	8.12198e-34	PHIP
2.4563e-38	0.430781	8.13674e-34	ITPRIPL2
2.4671e-38	0.511373	8.17251e-34	XIAP
2.56723e-38	0.677155	8.50421e-34	B3GNT5
3.01303e-38	0.4962	9.98097e-34	HGSNAT
3.01451e-38	0.546442	9.98588e-34	KHSRP
3.06048e-38	0.554845	1.01382e-33	PPP2CB
4.08193e-38	0.575427	1.35218e-33	MKNK2
4.08422e-38	0.395633	1.35294e-33	ACP2
4.20556e-38	1.00888	1.39313e-33	CTSC
4.75786e-38	0.306897	1.57609e-33	TMEM59
5.07485e-38	0.428157	1.6811e-33	SELENOS
5.13852e-38	0.388428	1.70219e-33	PTP4A2
5.53193e-38	0.446016	1.83251e-33	SLC12A7
5.85461e-38	0.302316	1.9394e-33	PTAFR
5.92944e-38	0.327501	1.96418e-33	LRP1
6.30507e-38	0.356004	2.08862e-33	TMBIM4
6.90848e-38	0.482178	2.2885e-33	AIG1
7.07472e-38	0.468594	2.34357e-33	SPPL2A
7.388e-38	0.574785	2.44735e-33	MIR22HG
7.82727e-38	0.514145	2.59286e-33	SAMD4B
8.14868e-38	0.413678	2.69933e-33	SP3
8.50855e-38	0.210699	2.81854e-33	XRCC6
8.55195e-38	0.845098	2.83292e-33	LAPTM5
9.90519e-38	0.33607	3.28119e-33	ROCK1
1.0021e-37	0.334213	3.31955e-33	AAK1
1.15287e-37	0.353601	3.81898e-33	WDR26
1.23734e-37	0.432539	4.09881e-33	USP15
1.3934e-37	0.496355	4.61579e-33	TAGAP
1.61822e-37	-1.10355	5.36053e-33	RPL3
1.70299e-37	0.57465	5.64131e-33	SERPINB9
1.7161e-37	0.731677	5.68474e-33	PLAU
1.81778e-37	0.477714	6.02158e-33	LMAN2
2.01822e-37	0.445484	6.68555e-33	SNX29
2.02176e-37	0.231339	6.69727e-33	YY1
2.23401e-37	0.552376	7.40037e-33	ST3GAL1
2.26317e-37	0.398754	7.49699e-33	LENG8
2.31357e-37	0.276035	7.66393e-33	GLIPR1
2.90658e-37	1.06014	9.62834e-33	HMOX1
2.93754e-37	0.522649	9.73091e-33	METRNL
2.98253e-37	0.338541	9.87994e-33	RAD21
3.12253e-37	0.32213	1.03437e-32	CPEB4
3.45472e-37	0.348947	1.14441e-32	FNDC3A
3.55727e-37	2.15281	1.17838e-32	CCL4
4.73837e-37	0.415548	1.56963e-32	TGFBR2
4.95616e-37	0.451227	1.64178e-32	PPP2CA
5.39566e-37	0.456115	1.78737e-32	SEC31A
5.98049e-37	0.372473	1.9811e-32	CRK
6.371e-37	0.394153	2.11046e-32	CLIP1
6.67043e-37	0.473305	2.20965e-32	RAP2A
6.73753e-37	0.390105	2.23187e-32	ZBTB4
6.87099e-37	0.416238	2.27608e-32	PCBP1
6.88554e-37	0.379906	2.2809e-32	RAP2B
6.95936e-37	0.569457	2.30536e-32	EFR3A
7.57312e-37	0.423228	2.50867e-32	SLC31A1
7.64766e-37	0.34142	2.53337e-32	CACUL1
8.01685e-37	0.309784	2.65566e-32	EIF1AX
8.40692e-37	0.283297	2.78488e-32	DCAF7
8.86382e-37	-0.93341	2.93623e-32	RPS27A
8.89982e-37	0.177694	2.94816e-32	MT-ATP8
8.92113e-37	0.489949	2.95521e-32	ITGA4
9.08047e-37	0.295094	3.00799e-32	NCKAP1L
9.77153e-37	0.591366	3.23692e-32	BCAS2
1.01366e-36	0.467525	3.35784e-32	MEF2C
1.09037e-36	0.567551	3.61195e-32	IGF2R
1.13874e-36	0.444268	3.7722e-32	IDI1
1.14629e-36	0.252933	3.79719e-32	SERPINB6
1.24405e-36	0.853816	4.12104e-32	KLF2
1.34701e-36	0.420137	4.46212e-32	MED13L
1.41522e-36	0.391941	4.68807e-32	POLR2J3.1
1.49596e-36	-1.12823	4.95553e-32	RPS7
1.52641e-36	0.610254	5.05639e-32	SERPINF1
1.54691e-36	0.373866	5.1243e-32	WASF2
1.55805e-36	0.272764	5.16118e-32	SYNCRIP
1.69627e-36	0.305171	5.61907e-32	APH1A
1.70146e-36	-1.16772	5.63625e-32	RPS15
1.72878e-36	0.597316	5.72677e-32	WLS
1.80225e-36	0.456772	5.97012e-32	GATAD1
1.81383e-36	0.6408	6.00851e-32	ZC3H12A
1.97714e-36	0.45247	6.54947e-32	UBE2D3
2.37772e-36	0.34128	7.87644e-32	TMF1
2.39461e-36	0.534013	7.93239e-32	CMTM3
2.41189e-36	-1.06059	7.98962e-32	RPL30
2.55321e-36	0.236258	8.45777e-32	RAB14
2.64293e-36	0.39632	8.75497e-32	ARAP1
2.67041e-36	0.295254	8.84601e-32	TM9SF2
2.69453e-36	0.539527	8.9259e-32	FAM91A1
2.76153e-36	0.409244	9.14784e-32	CD302
2.95288e-36	0.429519	9.78172e-32	EPB41L2
3.10582e-36	0.379469	1.02884e-31	DAZAP2
3.38556e-36	0.501683	1.1215e-31	RNF144B
3.42098e-36	0.468644	1.13323e-31	SPEN
3.4516e-36	0.452784	1.14338e-31	MAPK1
3.63441e-36	0.399785	1.20393e-31	EMC10
3.75683e-36	0.366042	1.24449e-31	ABCC5
3.86066e-36	0.577623	1.27888e-31	PPP4R3A
4.02296e-36	0.385068	1.33265e-31	DPYSL2
4.14528e-36	0.508913	1.37317e-31	TENT4B
4.32784e-36	0.352414	1.43364e-31	KDELR2
4.35716e-36	0.316206	1.44335e-31	IST1
4.41658e-36	0.638388	1.46303e-31	TPRA1
4.49302e-36	0.356516	1.48836e-31	MAP3K1
4.54703e-36	0.439632	1.50625e-31	KDSR
4.65344e-36	0.30312	1.5415e-31	GCC2
4.69467e-36	0.408614	1.55516e-31	ITGA9
4.71285e-36	0.317499	1.56118e-31	SPG21
4.9362e-36	0.342056	1.63517e-31	G3BP2
5.20999e-36	0.287616	1.72586e-31	HIST1H4C
5.46399e-36	0.42667	1.81e-31	HECTD1
5.71064e-36	0.543247	1.89171e-31	TNPO1
5.81223e-36	0.436423	1.92536e-31	USP7
6.27833e-36	0.286581	2.07976e-31	TUBB4B
6.74408e-36	0.256956	2.23404e-31	OCIAD1
6.77771e-36	0.537742	2.24518e-31	PPIF
6.86785e-36	0.389703	2.27504e-31	LPCAT2
7.17435e-36	0.41054	2.37658e-31	FAM177A1
7.52661e-36	0.123127	2.49326e-31	HNRNPDL
8.47649e-36	0.36775	2.80792e-31	TRIP12
8.5374e-36	0.195971	2.8281e-31	MYO1F
8.9938e-36	0.532912	2.97929e-31	CPM
9.21231e-36	0.321602	3.05167e-31	DCTN4
9.39361e-36	0.437398	3.11173e-31	PHKB
9.99694e-36	0.348899	3.31159e-31	TMEM147
1.00353e-35	0.315074	3.32429e-31	KPNB1
1.03007e-35	0.454063	3.41221e-31	MAPK1IP1L
1.08623e-35	0.311966	3.59824e-31	COPB1
1.10991e-35	0.686085	3.67669e-31	SLC25A44
1.22692e-35	0.309365	4.06429e-31	MKNK1
1.23189e-35	0.645712	4.08076e-31	AC020916.1
1.2599e-35	0.384626	4.17355e-31	WDFY3
1.49043e-35	0.31163	4.93719e-31	EVL
1.56265e-35	0.389567	5.17645e-31	CCPG1
1.58864e-35	0.411688	5.26252e-31	IBTK
1.62816e-35	0.280436	5.39343e-31	FCHO2
1.74744e-35	0.392597	5.78858e-31	ZNFX1
1.83619e-35	0.236895	6.08258e-31	CTDNEP1
1.94567e-35	0.534543	6.44524e-31	NIN
1.95976e-35	0.54027	6.4919e-31	GPCPD1
1.9998e-35	0.332906	6.62452e-31	UBAC2
2.09934e-35	0.351815	6.95427e-31	SURF4
2.33768e-35	0.424047	7.7438e-31	ARHGAP21
2.39277e-35	0.415039	7.92631e-31	COMT
2.46528e-35	0.392858	8.16649e-31	WDR82
2.63506e-35	-1.03885	8.72888e-31	RPS3A
2.6657e-35	0.462772	8.8304e-31	CCNI
3.05302e-35	0.263213	1.01134e-30	WASHC4
3.06139e-35	0.382586	1.01412e-30	TPCN1
3.09781e-35	0.232719	1.02618e-30	BMP2K
3.22297e-35	0.247934	1.06764e-30	PIK3AP1
3.37956e-35	0.378573	1.11951e-30	ARID4B
3.42231e-35	0.257768	1.13367e-30	GNB4
3.52578e-35	0.617451	1.16795e-30	TSC22D2
3.56636e-35	0.410508	1.18139e-30	MUC20-OT1
3.56636e-35	0.621222	1.18139e-30	GZF1
3.94314e-35	0.394417	1.30621e-30	MAPK6
4.00214e-35	0.305317	1.32575e-30	BIRC6
4.41557e-35	0.45822	1.4627e-30	SERTAD1
4.44432e-35	0.210345	1.47223e-30	STAG2
4.83576e-35	0.378443	1.60189e-30	EEA1
5.04636e-35	1.67881	1.67166e-30	THBS1
5.05276e-35	-1.10262	1.67378e-30	RPL18
5.06233e-35	0.628641	1.67695e-30	IRS2
5.08115e-35	0.436125	1.68318e-30	HPS3
5.5955e-35	0.34724	1.85357e-30	HSPB1
5.69417e-35	0.434228	1.88625e-30	NPTN
6.00353e-35	0.415163	1.98873e-30	SH3BP2
6.5837e-35	-1.03772	2.18092e-30	RPS24
6.83743e-35	1.35183	2.26497e-30	EGR1
6.85594e-35	0.33901	2.2711e-30	CYB5R1
7.46662e-35	0.417973	2.47339e-30	LILRB1
7.58309e-35	0.0948535	2.51197e-30	PDXK
8.11439e-35	0.33549	2.68797e-30	VEGFB
8.18806e-35	0.436069	2.71238e-30	ZMIZ1
8.587e-35	0.357362	2.84453e-30	SLFN11
8.68287e-35	0.270348	2.87629e-30	BOD1L1
8.78093e-35	0.445994	2.90877e-30	RBM6
8.81074e-35	0.224939	2.91865e-30	UBA1
9.12712e-35	0.446055	3.02345e-30	OTULINL
9.14878e-35	0.278272	3.03063e-30	PTP4A1
9.32612e-35	0.412594	3.08937e-30	YWHAH
9.84535e-35	0.406185	3.26137e-30	OGA
9.90111e-35	0.588622	3.27984e-30	DDIT4
1.06694e-34	0.392556	3.53433e-30	EIF4G1
1.08302e-34	0.38791	3.58761e-30	RNMT
1.14055e-34	0.257048	3.77818e-30	TANK
1.15645e-34	-1.13654	3.83087e-30	RPS3
1.21007e-34	0.195492	4.00847e-30	SNX5
1.29758e-34	0.269	4.29836e-30	NECAP2
1.36266e-34	0.328068	4.51394e-30	DPP9
1.59813e-34	0.263232	5.29395e-30	ATP6V1A
1.60499e-34	0.356546	5.31669e-30	CREBL2
1.62754e-34	0.41615	5.39138e-30	CDC42SE1
1.72081e-34	0.287087	5.70035e-30	GANAB
1.7528e-34	0.49013	5.80633e-30	EVI2A
1.81071e-34	0.294764	5.99817e-30	DNTTIP2
1.98886e-34	0.355619	6.58829e-30	HAVCR2
2.05152e-34	0.386703	6.79586e-30	MOB3A
2.08614e-34	1.84016	6.91054e-30	CCL18
2.17196e-34	0.336161	7.19484e-30	CCR1
2.35805e-34	0.460537	7.81126e-30	ADAM17
2.43531e-34	0.182314	8.06722e-30	HDLBP
2.51354e-34	0.391836	8.32634e-30	EMD
2.5204e-34	0.217043	8.34909e-30	SEC14L1
2.62683e-34	0.39116	8.70163e-30	MAP3K3
2.88104e-34	0.410773	9.54374e-30	PDIA3
3.27412e-34	0.350449	1.08458e-29	CD47
3.71676e-34	0.210051	1.23121e-29	PJA2
4.14654e-34	0.274323	1.37358e-29	FUCA2
4.31257e-34	0.306161	1.42858e-29	RRBP1
4.46506e-34	0.414604	1.4791e-29	IDH1
4.71036e-34	0.271223	1.56035e-29	SELENOT
4.96373e-34	0.279817	1.64428e-29	USP34
5.51456e-34	0.202564	1.82675e-29	DDX46
5.63223e-34	0.294607	1.86573e-29	ERGIC1
5.80802e-34	0.345442	1.92396e-29	NCOA3
5.90027e-34	0.43809	1.95452e-29	GLG1
5.90422e-34	0.270448	1.95583e-29	MORF4L2
5.95788e-34	0.376775	1.97361e-29	ACAP2
6.01747e-34	0.360948	1.99335e-29	JOSD1
6.02715e-34	0.329129	1.99655e-29	ADD1
6.21711e-34	0.501097	2.05948e-29	AC016831.5
6.71714e-34	0.259587	2.22512e-29	TNFRSF14
6.86853e-34	0.291338	2.27527e-29	GLB1
6.88219e-34	0.504977	2.2798e-29	ABCG1
6.89447e-34	0.635742	2.28386e-29	TCN2
8.1348e-34	0.272293	2.69473e-29	STK4
8.15919e-34	0.401517	2.70281e-29	PHACTR4
8.86115e-34	0.18449	2.93534e-29	SKAP2
9.58343e-34	0.253501	3.17461e-29	NKTR
1.02247e-33	0.465162	3.38704e-29	LMBRD1
1.02659e-33	0.346951	3.40067e-29	KIAA0930
1.05385e-33	0.368435	3.491e-29	SLC3A2
1.18062e-33	0.334381	3.91092e-29	G3BP1
1.33517e-33	0.200894	4.4229e-29	IFNGR2
1.43871e-33	0.286661	4.76589e-29	SETD2
1.47015e-33	0.306217	4.87002e-29	LIMS1
1.53417e-33	0.170025	5.08208e-29	CAPZA1
1.55138e-33	0.17543	5.13911e-29	PPP2R5C
1.55372e-33	0.387419	5.14684e-29	PRKDC
1.55941e-33	0.335662	5.16571e-29	ALDH1A1
1.58093e-33	0.386011	5.23699e-29	KDM7A
1.63592e-33	0.567887	5.41915e-29	JMY
1.64803e-33	0.461674	5.45925e-29	SGPP1
1.64868e-33	0.551987	5.4614e-29	DNAJB1
1.67167e-33	0.357252	5.53757e-29	GDE1
1.73773e-33	0.470642	5.75639e-29	GGA1
1.77084e-33	0.415511	5.86609e-29	WIPI2
1.82115e-33	0.285502	6.03273e-29	ZNF207
1.86527e-33	0.362738	6.17891e-29	CDK13
1.9055e-33	0.413627	6.31217e-29	DOCK11
1.90935e-33	0.411193	6.32491e-29	TMEM51
1.93073e-33	0.358314	6.39572e-29	SLC38A7
2.00941e-33	0.247642	6.65639e-29	VKORC1
2.31823e-33	0.19326	7.67936e-29	PICALM
3.01342e-33	0.488746	9.98224e-29	ATP6V0B
3.08348e-33	0.33459	1.02143e-28	AZIN1
3.10911e-33	0.267542	1.02992e-28	RASSF4
3.13418e-33	0.574669	1.03823e-28	RNASET2
3.38127e-33	-1.06038	1.12008e-28	RPS23
3.47112e-33	0.309307	1.14984e-28	OSTM1
3.58444e-33	0.820972	1.18738e-28	RGCC
3.60368e-33	0.454887	1.19375e-28	TCF12
4.06552e-33	0.158205	1.34674e-28	EIF4A2
4.08033e-33	0.461955	1.35165e-28	EPC1
4.16704e-33	0.380591	1.38037e-28	ADCY7
4.25902e-33	0.226976	1.41084e-28	FYB1
4.44356e-33	0.620677	1.47197e-28	GLA
4.78387e-33	0.339096	1.5847e-28	DHRS3
4.84486e-33	0.349084	1.60491e-28	P2RY13
4.91199e-33	0.371396	1.62714e-28	DDHD1
4.94555e-33	0.178257	1.63826e-28	DOCK2
5.21477e-33	0.369968	1.72745e-28	PTGS1
5.22679e-33	0.421736	1.73143e-28	HDGF
5.42283e-33	0.322334	1.79637e-28	MED29
5.43906e-33	0.295223	1.80174e-28	TMEM165
5.50478e-33	0.136478	1.82351e-28	UBE2B
5.52689e-33	0.442362	1.83084e-28	CLEC7A
6.04369e-33	0.55516	2.00203e-28	SERPING1
6.45519e-33	0.074775	2.13835e-28	SLC7A7
6.49824e-33	0.436978	2.15261e-28	LNPEP
6.63675e-33	0.243503	2.19849e-28	SF3B2
6.71585e-33	0.67478	2.22469e-28	FCGR3A
6.95129e-33	0.442032	2.30269e-28	SLC31A2
7.24104e-33	0.367066	2.39867e-28	ZKSCAN1
7.27772e-33	0.37289	2.41082e-28	TMEM106A
7.40294e-33	-1.26595	2.4523e-28	RPL14
7.4852e-33	0.182688	2.47955e-28	PREX1
8.39142e-33	0.258859	2.77974e-28	SUMF2
9.0215e-33	0.451907	2.98846e-28	ABR
9.04306e-33	0.174104	2.9956e-28	PPP1R12A
9.47803e-33	0.25905	3.13969e-28	TMCO1
1.01411e-32	0.256956	3.35933e-28	TMED2
1.02258e-32	0.477627	3.38741e-28	PLK3
1.04057e-32	0.52041	3.44698e-28	PTPN1
1.05468e-32	0.449219	3.49372e-28	HECA
1.05596e-32	0.422058	3.49797e-28	MMP9
1.09611e-32	0.469929	3.63099e-28	SFMBT2
1.16694e-32	0.528986	3.8656e-28	RIN2
1.20528e-32	0.489691	3.9926e-28	FAM213A
1.22983e-32	0.434577	4.07393e-28	ZNF330
1.247e-32	0.177014	4.1308e-28	USP8
1.27852e-32	0.113895	4.23524e-28	HNMT
1.28516e-32	0.182431	4.25721e-28	MPHOSPH8
1.3134e-32	0.313416	4.35076e-28	USP22
1.37602e-32	0.352115	4.55822e-28	ZZEF1
1.37709e-32	0.434043	4.56173e-28	SYAP1
1.39245e-32	0.321112	4.61263e-28	UBE3A
1.42936e-32	-0.94438	4.73489e-28	RPS12
1.47538e-32	0.351881	4.88735e-28	CHD9
1.54765e-32	0.3721	5.12673e-28	SBDS
1.77065e-32	0.411868	5.86544e-28	ACSL3
1.79457e-32	0.732969	5.94468e-28	HLA-E
2.17895e-32	0.400462	7.218e-28	ARHGEF2
2.25668e-32	0.312584	7.47548e-28	LCOR
2.34679e-32	0.300899	7.77398e-28	GNA15
2.42751e-32	0.149024	8.04138e-28	CTNNA1
2.46953e-32	0.143267	8.18057e-28	ATP6V1C1
2.49976e-32	0.331079	8.28071e-28	RUNX3
2.55943e-32	0.349095	8.47838e-28	RB1CC1
2.63906e-32	0.185898	8.74215e-28	CDC42SE2
2.74673e-32	0.34035	9.09882e-28	THUMPD3-AS1
2.90882e-32	0.336656	9.63576e-28	AKIRIN1
2.91983e-32	0.315696	9.67222e-28	MBP
2.96527e-32	0.555195	9.82276e-28	ENPP2
2.97063e-32	0.219185	9.8405e-28	ATP2C1
3.1945e-32	0.444168	1.05821e-27	SPTLC1
3.26247e-32	0.287125	1.08072e-27	SELENOF
3.3491e-32	0.181042	1.10942e-27	CEP170
3.41337e-32	0.665252	1.13071e-27	THAP2
3.45919e-32	0.383818	1.14589e-27	MKLN1
3.47759e-32	0.411658	1.15199e-27	TARDBP
3.52547e-32	0.464407	1.16785e-27	CYBRD1
3.66746e-32	0.573438	1.21488e-27	CALR
3.74074e-32	0.276819	1.23916e-27	ZNF655
3.80231e-32	0.382778	1.25955e-27	GGA2
3.82732e-32	0.197206	1.26784e-27	HP1BP3
3.94424e-32	0.313219	1.30657e-27	TMX1
4.0179e-32	1.899	1.33097e-27	CCL4L2
4.03963e-32	0.307128	1.33817e-27	GUSB
4.07819e-32	0.28531	1.35094e-27	SNX27
4.14779e-32	0.248208	1.374e-27	TMEM176A
4.16044e-32	0.397125	1.37819e-27	MTMR6
4.17143e-32	0.151088	1.38183e-27	RAD23A
4.19721e-32	0.327999	1.39037e-27	NAAA
4.24117e-32	0.249992	1.40493e-27	DARS
4.38792e-32	0.135862	1.45354e-27	TCEAL4
4.4675e-32	0.383462	1.4799e-27	CMTM7
4.51088e-32	0.199148	1.49427e-27	PRKAR1A
4.52354e-32	0.550712	1.49847e-27	CITED2
4.67666e-32	0.42307	1.54919e-27	BDP1
4.76037e-32	0.299956	1.57692e-27	HNRNPC
4.90969e-32	0.391747	1.62638e-27	SPTY2D1
5.09143e-32	0.0454784	1.68659e-27	2009-09-01
5.09596e-32	0.0569499	1.68809e-27	PRPF40A
5.13253e-32	0.282656	1.7002e-27	GNPDA1
5.20029e-32	0.326434	1.72265e-27	HPS1
5.2339e-32	0.347468	1.73378e-27	PDIA6
5.23702e-32	0.332952	1.73481e-27	RXRA
5.34117e-32	0.0701608	1.76931e-27	RSRC2
5.36607e-32	0.416961	1.77756e-27	CYB561A3
5.39936e-32	0.353149	1.78859e-27	FEZ2
6.12758e-32	0.152736	2.02982e-27	IPO7
6.26568e-32	0.365679	2.07557e-27	FAM107B
6.2938e-32	0.352598	2.08488e-27	UBE2G2
6.45395e-32	0.373321	2.13794e-27	HYOU1
6.51898e-32	0.387394	2.15948e-27	TNKS2
6.65396e-32	0.507306	2.20419e-27	TLNRD1
6.67922e-32	0.342755	2.21256e-27	HNRNPUL2
6.96506e-32	0.336101	2.30724e-27	ABHD2
7.00323e-32	0.398957	2.31989e-27	RCC2
7.42307e-32	0.34842	2.45897e-27	YTHDC1
7.5444e-32	0.322029	2.49916e-27	PRKACB
7.60761e-32	0.486611	2.5201e-27	SUPT5H
7.79474e-32	0.240557	2.58209e-27	ABHD12
7.81477e-32	0.35468	2.58872e-27	WBP1L
8.44473e-32	0.20499	2.7974e-27	DNAJC3
8.80896e-32	0.380824	2.91806e-27	ZBTB20
8.85045e-32	0.184673	2.9318e-27	PSMD1
8.95441e-32	0.521423	2.96624e-27	RRP12
9.25018e-32	0.210546	3.06421e-27	NUCB1
9.29916e-32	0.56462	3.08044e-27	IGFBP4
9.40858e-32	0.479193	3.11669e-27	FOXO1
9.75293e-32	0.342641	3.23076e-27	MEF2D
9.82122e-32	0.514726	3.25338e-27	GOLIM4
9.87995e-32	0.229858	3.27283e-27	GPATCH2L
9.91928e-32	0.176718	3.28586e-27	SWAP70
1.25876e-31	0.207543	4.16978e-27	VPS26A
1.28609e-31	0.250348	4.26029e-27	UBE2R2
1.3095e-31	0.512672	4.33785e-27	SLC20A1
1.36202e-31	0.272063	4.51182e-27	EHD4
1.3798e-31	0.314284	4.57072e-27	RASSF5
1.39574e-31	0.177835	4.62352e-27	ATP6V0D1
1.43519e-31	0.355665	4.7542e-27	RBBP6
1.49897e-31	0.381767	4.96547e-27	MCOLN1
1.68891e-31	0.264525	5.59468e-27	UBL3
1.73784e-31	0.338423	5.75676e-27	ITM2C
1.88717e-31	0.359565	6.25143e-27	AKAP11
1.90495e-31	0.514111	6.31034e-27	DENND4A
1.96708e-31	0.481038	6.51616e-27	SRGAP1
1.97676e-31	0.378916	6.54822e-27	TMEM37
2.10088e-31	0.487344	6.95939e-27	TPST2
2.2142e-31	0.453502	7.33477e-27	AAED1
2.28553e-31	0.432034	7.57103e-27	AC004687.1
2.35703e-31	0.363717	7.80789e-27	UBAP2L
2.61998e-31	0.437273	8.67895e-27	NFIL3
2.6343e-31	0.42053	8.72637e-27	SLC11A2
2.72366e-31	0.24883	9.02239e-27	RIPOR1
2.73571e-31	0.284829	9.06232e-27	XPO6
2.7371e-31	-0.968359	9.06693e-27	RPS9
2.94088e-31	0.469404	9.74198e-27	SLC35F6
3.12062e-31	0.307309	1.03374e-26	IFNAR2
3.15685e-31	0.236923	1.04574e-26	ARRB2
3.39069e-31	0.159334	1.1232e-26	OSBPL8
3.54903e-31	0.184143	1.17565e-26	NPL
3.58327e-31	0.280865	1.18699e-26	MPP1
3.66016e-31	0.226747	1.21246e-26	SH3KBP1
3.68787e-31	0.398325	1.22164e-26	ADAM10
3.89667e-31	0.813144	1.29081e-26	DUSP4
3.97158e-31	0.353752	1.31562e-26	CCNH
4.16015e-31	0.317099	1.37809e-26	CYBC1
4.22462e-31	0.453055	1.39945e-26	GYPC
4.36597e-31	-0.981332	1.44627e-26	RPS15A
4.50142e-31	0.305681	1.49114e-26	CD9
4.59544e-31	0.425839	1.52229e-26	RP2
4.75191e-31	1.84225	1.57412e-26	IL1B
5.08174e-31	0.273845	1.68338e-26	SLAMF8
5.12503e-31	0.260091	1.69772e-26	NUMA1
5.12606e-31	0.26519	1.69806e-26	GPR137B
5.23209e-31	0.164436	1.73318e-26	DNAJB14
5.23467e-31	0.431476	1.73404e-26	SIGLEC10
5.24367e-31	0.0752129	1.73702e-26	TMEM50A
5.73143e-31	0.453975	1.89859e-26	SLC38A6
5.73543e-31	0.43367	1.89992e-26	ELMSAN1
6.14521e-31	0.208225	2.03566e-26	FAM49A
6.35932e-31	0.310826	2.10659e-26	NF1
6.53981e-31	0.39941	2.16638e-26	RHBDF2
6.55351e-31	0.773422	2.17092e-26	PABPC1
6.76567e-31	0.397987	2.2412e-26	PLBD1
9.10608e-31	0.410496	3.01648e-26	CASC4
9.3063e-31	0.705973	3.08281e-26	ACP5
9.92355e-31	0.355141	3.28728e-26	CUL3
1.01758e-30	0.168391	3.37083e-26	BNIP2
1.06124e-30	0.362831	3.51545e-26	RNF19B
1.06604e-30	0.310237	3.53135e-26	MESD
1.06765e-30	-1.06681	3.5367e-26	RPL23A
1.06939e-30	0.136104	3.54245e-26	AP2M1
1.184e-30	0.41036	3.92211e-26	POGZ
1.23596e-30	0.33989	4.09425e-26	BIRC2
1.30744e-30	0.240952	4.33104e-26	DHX36
1.31849e-30	0.115087	4.36762e-26	PTBP1
1.34859e-30	0.458616	4.46734e-26	KMT2A
1.38239e-30	0.529849	4.57932e-26	SLAMF7
1.41238e-30	0.806593	4.67866e-26	C1QB
1.43078e-30	0.205749	4.73962e-26	LINC00996
1.55019e-30	0.194698	5.13516e-26	DEGS1
1.56447e-30	0.522659	5.18248e-26	SESN2
1.62726e-30	0.119362	5.39048e-26	DNAJC7
1.65773e-30	0.221844	5.49141e-26	ARL8A
1.6741e-30	0.371642	5.54561e-26	UBR4
1.68382e-30	0.252985	5.57784e-26	BBX
1.70574e-30	0.176341	5.65043e-26	TMEM33
1.84182e-30	0.232327	6.10122e-26	ATF7IP
1.86947e-30	0.282374	6.19279e-26	SELPLG
1.98822e-30	0.254069	6.58616e-26	CNPY3
2.17336e-30	0.157	7.19946e-26	PPP2R1A
2.20315e-30	0.0201554	7.29814e-26	TAX1BP1
2.33224e-30	0.147868	7.72579e-26	SMIM7
2.51427e-30	0.351841	8.32878e-26	DRAM1
2.63582e-30	0.364079	8.73142e-26	EIF4G2
2.70861e-30	0.890735	8.97253e-26	MT-ND2
2.86243e-30	0.130379	9.4821e-26	RNPEP
2.88944e-30	0.349886	9.57157e-26	REEP3
2.92071e-30	0.0889158	9.67516e-26	EIF4A1
2.94503e-30	0.814118	9.75572e-26	ID3
3.03658e-30	0.353846	1.0059e-25	TAGLN2
3.13853e-30	0.262755	1.03967e-25	ZBTB38
3.15684e-30	0.224366	1.04574e-25	STMN1
3.18429e-30	0.318558	1.05483e-25	MEF2A
3.28199e-30	0.189618	1.08719e-25	NCOR1
3.30558e-30	0.424109	1.09501e-25	PRDM2
3.37381e-30	0.337076	1.11761e-25	EI24
3.55055e-30	0.321265	1.17615e-25	TLR2
3.61752e-30	0.185448	1.19834e-25	ORMDL1
3.67065e-30	0.8626	1.21594e-25	MT-ND1
3.70045e-30	0.100021	1.22581e-25	STX7
3.73202e-30	0.384404	1.23627e-25	NCOA2
3.73647e-30	0.34513	1.23774e-25	CSGALNACT2
3.79805e-30	0.344788	1.25814e-25	SPPL3
3.80233e-30	0.379696	1.25956e-25	STARD3NL
3.88214e-30	0.433382	1.286e-25	NDEL1
4.12875e-30	0.262755	1.36769e-25	MECP2
4.31045e-30	0.089122	1.42788e-25	KIF5B
4.41305e-30	0.617174	1.46187e-25	OLR1
4.5819e-30	-0.834791	1.5178e-25	RPL39
4.62318e-30	0.267022	1.53147e-25	CHID1
4.65957e-30	0.411308	1.54353e-25	HRH1
4.70059e-30	0.389393	1.55712e-25	CCNT1
4.98656e-30	0.352445	1.65185e-25	PIKFYVE
5.01594e-30	0.361632	1.66158e-25	ELL
5.33736e-30	0.240013	1.76805e-25	PIGT
5.37562e-30	0.165404	1.78073e-25	NONO
5.37695e-30	0.181435	1.78117e-25	MIER1
5.55759e-30	0.430574	1.84101e-25	MYLIP
5.71076e-30	0.147462	1.89175e-25	AP3B1
5.77436e-30	0.144642	1.91281e-25	COPB2
5.80394e-30	0.409875	1.92261e-25	CLCN7
5.82636e-30	0.246103	1.93004e-25	CSDE1
5.91114e-30	0.282174	1.95812e-25	RNF10
5.95224e-30	0.771705	1.97174e-25	CTSS
6.22983e-30	0.310742	2.06369e-25	GGNBP2
6.24338e-30	0.21886	2.06818e-25	CNOT1
6.32345e-30	0.240369	2.09471e-25	TSPAN14
6.33121e-30	0.176579	2.09728e-25	BZW1
6.67847e-30	0.430403	2.21231e-25	GBA
6.96759e-30	0.411364	2.30808e-25	FKBP15
7.03723e-30	0.145006	2.33115e-25	ARHGAP4
7.11456e-30	0.247581	2.35677e-25	TRA2A
7.23013e-30	0.348091	2.39505e-25	LTBR
7.3109e-30	0.213641	2.42181e-25	LUC7L3
7.38369e-30	0.188618	2.44592e-25	ARCN1
8.13265e-30	0.107282	2.69402e-25	VAPA
8.72434e-30	0.359937	2.89003e-25	PIK3R1
8.99409e-30	0.172324	2.97938e-25	FKBP2
9.10443e-30	0.321252	3.01593e-25	CD300LF
9.28658e-30	0.39453	3.07627e-25	CAB39
9.63839e-30	0.187014	3.19281e-25	FNBP4
9.88164e-30	0.30795	3.27339e-25	TRPM2
1.01316e-29	0.279052	3.35621e-25	SRSF4
1.01689e-29	0.289659	3.36855e-25	TNRC6B
1.04031e-29	0.324497	3.44613e-25	MAFG
1.1248e-29	0.333815	3.72602e-25	TBC1D14
1.15213e-29	-1.02485	3.81655e-25	RPL27A
1.17887e-29	0.418717	3.90511e-25	SRGAP3
1.1953e-29	0.397952	3.95955e-25	TLR7
1.20082e-29	0.120771	3.97785e-25	PIAS1
1.24207e-29	0.474541	4.11449e-25	EDEM3
1.31e-29	0.395961	4.33951e-25	MFHAS1
1.42267e-29	0.333783	4.71275e-25	VPS41
1.42507e-29	0.193575	4.72069e-25	BAZ2A
1.44866e-29	0.226187	4.79883e-25	SRSF6
1.60782e-29	0.522119	5.32607e-25	UNC93B1
1.78312e-29	0.0994306	5.90677e-25	HCLS1
1.80483e-29	0.226728	5.97867e-25	PTMS
1.83683e-29	0.232058	6.08469e-25	RASSF3
1.95165e-29	0.178356	6.46503e-25	MYH9
2.10326e-29	0.130395	6.96727e-25	SMARCA2
2.30657e-29	0.508372	7.64074e-25	TRIB1
2.32264e-29	0.37508	7.69398e-25	PANK3
2.33286e-29	0.292162	7.72784e-25	WASHC2A
2.39959e-29	0.980211	7.94887e-25	H3F3B
2.40399e-29	0.220276	7.96347e-25	DDX27
2.55313e-29	-0.89602	8.45749e-25	RPL34
2.58519e-29	0.321412	8.5637e-25	HIPK1
2.6982e-29	0.367766	8.93806e-25	SFXN3
2.69863e-29	0.204534	8.93948e-25	WBP11
2.87032e-29	0.463478	9.50822e-25	INTS6
2.88636e-29	0.350213	9.56136e-25	RNF139
3.0359e-29	0.418723	1.00567e-24	RLF
3.10086e-29	0.285715	1.02719e-24	ATP8B4
3.17202e-29	0.19785	1.05076e-24	PABPN1
3.20799e-29	0.277393	1.06268e-24	DIAPH1
3.3315e-29	0.346282	1.10359e-24	DIP2A
3.34297e-29	0.370294	1.10739e-24	TMX3
3.36078e-29	0.304372	1.11329e-24	STX16
3.46411e-29	0.388866	1.14752e-24	DYRK1A
3.46701e-29	0.314276	1.14848e-24	CCNY
3.47377e-29	0.2936	1.15072e-24	TXNDC12
3.73687e-29	0.34614	1.23788e-24	DNAJB9
3.9163e-29	0.144793	1.29731e-24	XPO1
4.00072e-29	0.339115	1.32528e-24	KLF3
4.0863e-29	-0.0100192	1.35363e-24	SMS
4.45316e-29	0.245469	1.47515e-24	MAVS
4.49026e-29	0.278256	1.48744e-24	NEMF
4.58423e-29	0.261898	1.51857e-24	SND1
4.59563e-29	0.293634	1.52235e-24	PLXNB2
4.65973e-29	0.179573	1.54358e-24	HIPK3
4.77837e-29	0.216052	1.58288e-24	AES
5.42818e-29	0.26608	1.79814e-24	SNRNP200
5.70536e-29	0.335464	1.88996e-24	SEC24D
5.85716e-29	0.396827	1.94024e-24	EVI5
5.88667e-29	0.163868	1.95002e-24	MTHFD2
6.00661e-29	0.212036	1.98975e-24	CORO7
6.03539e-29	0.283132	1.99928e-24	CAMK1D
6.43485e-29	0.523916	2.13161e-24	CPED1
6.44864e-29	0.167157	2.13618e-24	ZC3H13
6.61179e-29	0.2157	2.19022e-24	BAZ1A
6.67333e-29	0.0977269	2.21061e-24	TAOK3
6.75807e-29	0.195264	2.23868e-24	HBP1
6.91287e-29	0.33193	2.28996e-24	SLC8B1
7.09593e-29	0.204964	2.3506e-24	HM13
7.32947e-29	0.151885	2.42796e-24	IRF1
7.68933e-29	-1.49121	2.54717e-24	RPS2
7.86143e-29	0.298125	2.60418e-24	SIL1
8.08615e-29	0.27547	2.67862e-24	PSEN1
8.11816e-29	0.450628	2.68922e-24	KLF9
8.15182e-29	0.352745	2.70037e-24	FAM13A
8.24253e-29	0.0356311	2.73042e-24	DDX18
8.3254e-29	0.5838	2.75787e-24	RHOU
9.16017e-29	0.355522	3.0344e-24	EIF4A3
9.17856e-29	0.334966	3.04049e-24	SIAH1
9.47354e-29	0.328213	3.13821e-24	LILRB4
9.57461e-29	0.301878	3.17169e-24	ZNF148
9.61274e-29	0.347771	3.18432e-24	NHLRC3
9.67739e-29	0.320305	3.20573e-24	EMC3
1.09106e-28	0.217661	3.61424e-24	MED13
1.09456e-28	0.171399	3.62584e-24	CCAR1
1.09618e-28	0.365586	3.63122e-24	NFKB2
1.10009e-28	0.38944	3.64416e-24	ME2
1.10422e-28	0.346282	3.65783e-24	PDXDC1
1.20051e-28	0.146015	3.9768e-24	DOCK10
1.22667e-28	0.287565	4.06345e-24	TLE4
1.26581e-28	0.272925	4.19311e-24	TRPS1
1.28406e-28	0.0885379	4.25356e-24	PHF3
1.35355e-28	0.215526	4.48378e-24	NUP62
1.38068e-28	0.24807	4.57363e-24	SMIM30
1.40503e-28	0.216225	4.6543e-24	MLLT6
1.45759e-28	0.12072	4.82841e-24	2002-09-01
1.52131e-28	0.20292	5.03949e-24	MCTP1
1.53499e-28	0.296435	5.08481e-24	WDR6
1.58023e-28	0.204373	5.23467e-24	TRIM28
1.60601e-28	0.210905	5.32007e-24	RAB1B
1.62291e-28	0.289159	5.37604e-24	RREB1
1.67625e-28	0.384123	5.55273e-24	PDGFC
1.68987e-28	0.165743	5.59788e-24	YIPF3
1.71426e-28	0.307925	5.67865e-24	HUWE1
1.75191e-28	0.218752	5.80337e-24	SAR1B
1.75904e-28	-1.25218	5.82699e-24	RPL10A
1.80825e-28	0.326816	5.99e-24	SLK
1.87523e-28	0.350228	6.21189e-24	LBR
1.92297e-28	0.0955071	6.37003e-24	DSTN
2.08181e-28	0.176778	6.8962e-24	PTPN12
2.22569e-28	0.334698	7.37281e-24	SLC2A8
2.24002e-28	0.106795	7.42029e-24	GRB2
2.24292e-28	0.478247	7.42988e-24	EPHB2
2.28015e-28	0.395284	7.55323e-24	EAF1
2.30532e-28	0.376566	7.63659e-24	TNRC6A
2.318e-28	0.470425	7.67861e-24	SLC7A5
2.33922e-28	0.0378908	7.7489e-24	TLN1
2.36901e-28	0.375633	7.8476e-24	SLC37A2
2.37559e-28	0.421261	7.86938e-24	ABCD4
2.39709e-28	0.377616	7.9406e-24	TCIRG1
2.45968e-28	0.14581	8.14793e-24	SSH1
2.71885e-28	0.262057	9.00646e-24	CDKN1B
2.74792e-28	0.194064	9.10277e-24	NOP58
2.90953e-28	0.238077	9.63811e-24	GPAA1
2.94283e-28	0.121781	9.74841e-24	DRAM2
2.95832e-28	0.107584	9.79973e-24	TMEM208
3.20345e-28	0.35335	1.06117e-23	FEM1B
3.20557e-28	0.0905911	1.06188e-23	ERGIC3
3.2444e-28	0.306985	1.07474e-23	TWF1
3.29696e-28	0.169882	1.09215e-23	PRPF8
3.32876e-28	0.183684	1.10268e-23	PSMA3-AS1
3.35594e-28	0.472917	1.11169e-23	CD55
3.38959e-28	0.153634	1.12283e-23	SSR3
3.42326e-28	0.268724	1.13399e-23	NPEPPS
3.59704e-28	0.185171	1.19156e-23	TPR
3.8195e-28	0.297639	1.26525e-23	PITPNA
4.07685e-28	0.328956	1.3505e-23	STK24
4.27564e-28	0.111785	1.41635e-23	RBM17
4.35909e-28	0.363185	1.44399e-23	BCAT1
4.42539e-28	0.337583	1.46596e-23	ALDH9A1
4.4835e-28	0.264408	1.4852e-23	DHRS7
4.58118e-28	0.184844	1.51756e-23	ETNK1
4.89165e-28	0.359328	1.62041e-23	MCFD2
5.50352e-28	0.130439	1.8231e-23	NCOA4
5.53647e-28	0.102152	1.83401e-23	ARPP19
5.6666e-28	0.137457	1.87712e-23	FGFR1OP2
5.82487e-28	0.186835	1.92955e-23	DERL2
5.9058e-28	0.31673	1.95636e-23	SH3TC1
5.92852e-28	0.0968915	1.96388e-23	DDB1
5.94235e-28	0.372774	1.96846e-23	MB21D2
5.96652e-28	0.264031	1.97647e-23	RAD23B
6.01156e-28	0.297179	1.99139e-23	SNX13
6.0298e-28	0.31054	1.99743e-23	GAL3ST4
6.20361e-28	0.327222	2.05501e-23	CD58
6.21712e-28	0.581576	2.05948e-23	CD68
6.27111e-28	0.403611	2.07737e-23	ARHGEF12
6.30269e-28	0.267829	2.08783e-23	AKNA
6.30449e-28	0.326605	2.08843e-23	PDZD8
6.32394e-28	0.684802	2.09487e-23	PDK4
6.33848e-28	0.279064	2.09968e-23	TET3
6.35964e-28	0.266369	2.10669e-23	MLXIP
6.81557e-28	0.301767	2.25773e-23	ADGRE2
6.87781e-28	0.232138	2.27834e-23	GLOD4
7.10699e-28	0.259809	2.35426e-23	ACOT9
7.44302e-28	0.311592	2.46557e-23	UBA6
7.87921e-28	0.232487	2.61007e-23	2011-09-01
8.04141e-28	0.0880322	2.6638e-23	SPCS2
8.16348e-28	0.130371	2.70423e-23	RB1
8.24546e-28	0.30082	2.73139e-23	TMEM127
8.34213e-28	0.213735	2.76341e-23	LGALS8
8.37188e-28	0.29786	2.77327e-23	UBE4A
8.63586e-28	0.187513	2.86071e-23	CEBPZ
8.66345e-28	0.271707	2.86985e-23	BICD2
8.74724e-28	0.0914143	2.89761e-23	CTNND1
9.00901e-28	0.237994	2.98433e-23	CTBP1
9.48433e-28	0.0549588	3.14178e-23	CMPK1
9.68824e-28	0.312067	3.20933e-23	PLEKHM2
9.75394e-28	0.354801	3.23109e-23	ITGAM
9.85507e-28	0.175149	3.26459e-23	ERP44
1.0041e-27	-0.0345116	3.32618e-23	EIF4B
1.02601e-27	0.144779	3.39877e-23	USF2
1.02671e-27	0.247972	3.40108e-23	STK10
1.04727e-27	0.317591	3.46917e-23	TUT7
1.08423e-27	0.277812	3.59161e-23	PQLC1
1.09958e-27	0.236017	3.64247e-23	TUBGCP2
1.20489e-27	0.316525	3.99133e-23	FMNL2
1.27979e-27	0.266997	4.23943e-23	NFATC3
1.34203e-27	0.139896	4.44562e-23	RPS6KA3
1.3481e-27	0.369518	4.46571e-23	TRIP11
1.36833e-27	0.211156	4.53272e-23	FBXO7
1.39944e-27	0.312259	4.6358e-23	SLC30A7
1.41346e-27	0.150824	4.68223e-23	SLTM
1.51079e-27	0.228346	5.00464e-23	PPFIA1
1.51695e-27	0.437347	5.02505e-23	NENF
1.55281e-27	0.280388	5.14383e-23	SAFB2
1.57264e-27	0.302034	5.20952e-23	FAM50A
1.58264e-27	0.368396	5.24265e-23	2003-08-01
1.59116e-27	0.396271	5.27086e-23	SIRT1
1.65208e-27	0.453152	5.47269e-23	BRAF
1.67043e-27	0.232707	5.53347e-23	PRRC2B
1.67172e-27	0.124018	5.53773e-23	PSMD11
1.70206e-27	0.168505	5.63825e-23	SPART
1.77509e-27	0.235772	5.88017e-23	CCDC50
1.78527e-27	0.204545	5.91388e-23	RAB11FIP1
1.80736e-27	0.0854639	5.98707e-23	STX4
1.8129e-27	0.0411933	6.0054e-23	SPATS2L
2.08549e-27	0.0311028	6.90839e-23	NAPA
2.20951e-27	0.377582	7.31921e-23	GAPVD1
2.25044e-27	0.282837	7.45481e-23	SDHC
2.26688e-27	0.277803	7.50926e-23	PIP4K2A
2.29192e-27	0.229054	7.59222e-23	TMEM173
2.37389e-27	0.265466	7.86375e-23	SMURF2
2.50247e-27	0.272221	8.2897e-23	ATG7
2.543e-27	0.307501	8.42396e-23	LRRC58
2.64736e-27	0.331052	8.76964e-23	SETD3
2.68625e-27	0.28456	8.89846e-23	SPOP
2.79448e-27	0.222496	9.25698e-23	LY86
2.86144e-27	0.38449	9.4788e-23	FRYL
2.92429e-27	0.229018	9.68702e-23	NECTIN2
2.95753e-27	0.159274	9.79712e-23	RBBP4
2.9786e-27	0.288652	9.86693e-23	ZNF451
3.17499e-27	0.508185	1.05175e-22	FADS1
3.32394e-27	0.338526	1.10109e-22	BRI3BP
3.33159e-27	0.373604	1.10362e-22	KLHL21
3.36957e-27	-0.930234	1.1162e-22	RPS8
3.55926e-27	0.193982	1.17904e-22	RCOR1
3.56952e-27	0.336999	1.18244e-22	PAG1
3.56952e-27	0.359551	1.18244e-22	SLC46A3
3.64293e-27	0.458107	1.20676e-22	EPAS1
3.80977e-27	0.209598	1.26203e-22	RIF1
3.84395e-27	0.316835	1.27335e-22	SECISBP2L
3.88393e-27	0.345201	1.28659e-22	AGAP3
3.98568e-27	0.270514	1.3203e-22	FNIP1
4.01562e-27	0.41507	1.33021e-22	USP37
4.11814e-27	0.343407	1.36418e-22	SLC39A7
4.16789e-27	0.226712	1.38066e-22	PRKCSH
4.26865e-27	0.20927	1.41403e-22	KIAA2013
4.34435e-27	0.330393	1.43911e-22	NXF1
4.47636e-27	-1.18118	1.48284e-22	RPL8
4.52602e-27	0.24771	1.49929e-22	QARS
4.54357e-27	0.241504	1.5051e-22	TMC6
4.54951e-27	0.158763	1.50707e-22	U2SURP
4.58652e-27	0.114047	1.51933e-22	CNOT2
4.85929e-27	0.217594	1.60969e-22	EXOC3
4.93176e-27	0.209029	1.63369e-22	TAF7
4.936e-27	0.244641	1.6351e-22	PXDC1
4.96518e-27	0.100413	1.64476e-22	HNRNPD
5.03418e-27	0.0171316	1.66762e-22	LY96
5.15196e-27	0.369799	1.70664e-22	NCSTN
5.33989e-27	0.228396	1.76889e-22	DERL1
5.35078e-27	0.193235	1.7725e-22	XAF1
5.5961e-27	0.316228	1.85376e-22	PI4K2A
5.96118e-27	0.171967	1.9747e-22	SBNO1
6.35313e-27	0.177967	2.10454e-22	SNX6
6.36721e-27	0.366327	2.1092e-22	RUNX1
6.82955e-27	0.160066	2.26236e-22	IKZF1
6.91243e-27	0.219134	2.28981e-22	ATP6V1B2
6.92609e-27	0.2715	2.29434e-22	ST14
6.94356e-27	0.337526	2.30013e-22	S100A13
6.99706e-27	0.200515	2.31785e-22	UBQLN1
7.01234e-27	0.22766	2.32291e-22	TMEM50B
7.09076e-27	0.19089	2.34888e-22	ARHGAP30
7.0946e-27	0.0653389	2.35016e-22	MAX
7.99829e-27	0.606853	2.64951e-22	PMAIP1
8.23683e-27	0.0219229	2.72853e-22	KRTCAP2
8.26431e-27	0.293414	2.73763e-22	SLC39A10
8.54504e-27	0.0725595	2.83063e-22	ATRAID
8.63849e-27	0.258285	2.86159e-22	SCARB1
8.73458e-27	0.479852	2.89342e-22	ADGRG6
8.97735e-27	0.248467	2.97384e-22	GSAP
9.00712e-27	0.355847	2.9837e-22	PRKCB
9.00979e-27	0.335742	2.98458e-22	DMXL1
9.10705e-27	0.278015	3.0168e-22	TSPAN33
9.14543e-27	0.197486	3.02952e-22	EPN1
9.7227e-27	0.208117	3.22074e-22	MARCH6
9.73187e-27	0.155267	3.22378e-22	STAU1
1.00218e-26	0.256649	3.31983e-22	ALKBH5
1.0031e-26	0.371374	3.32288e-22	TMCC3
1.05723e-26	0.290678	3.50218e-22	TMED7
1.06206e-26	0.304278	3.51817e-22	UGCG
1.08312e-26	0.405619	3.58794e-22	SMAD2
1.09248e-26	0.455816	3.61894e-22	C3orf58
1.09474e-26	0.203043	3.62643e-22	OGDH
1.10803e-26	0.297075	3.67046e-22	BTAF1
1.11973e-26	0.291991	3.7092e-22	MEPCE
1.12636e-26	0.115248	3.73119e-22	BORCS7
1.18057e-26	0.31189	3.91075e-22	ADORA3
1.18907e-26	0.217731	3.93891e-22	UBR5
1.28425e-26	0.263072	4.25422e-22	FMNL1
1.3028e-26	0.159887	4.31566e-22	FAM49B
1.34041e-26	-0.0369438	4.44024e-22	RAB10
1.36032e-26	0.0936009	4.50619e-22	GNB2
1.42152e-26	0.1144	4.70891e-22	TAF1D
1.52453e-26	0.16638	5.05016e-22	ORAI1
1.53011e-26	0.234729	5.06863e-22	JARID2
1.59765e-26	0.0902842	5.29238e-22	RAB7A
1.76e-26	0.243658	5.83017e-22	CTTNBP2NL
1.76711e-26	0.0635538	5.85374e-22	TBC1D5
1.77418e-26	0.382338	5.87715e-22	ANO6
1.81445e-26	0.0978418	6.01055e-22	SDCCAG8
1.81903e-26	0.279771	6.02573e-22	SPG7
1.85844e-26	0.242204	6.15628e-22	ITCH
1.88553e-26	0.222372	6.24602e-22	NUCB2
1.9022e-26	0.248782	6.30121e-22	SPIN1
1.90369e-26	0.341661	6.30615e-22	WAPL
1.92004e-26	0.350939	6.36031e-22	2002-08-01
1.95069e-26	0.310099	6.46184e-22	OXSR1
2.07968e-26	0.234435	6.88916e-22	STARD7
2.09868e-26	0.276766	6.9521e-22	TOR1AIP1
2.10359e-26	0.402823	6.96834e-22	KIAA1109
2.14206e-26	0.194282	7.09578e-22	NTAN1
2.1769e-26	0.203626	7.2112e-22	WIPF2
2.29465e-26	-1.05828	7.60125e-22	NACA
2.31838e-26	0.170529	7.67986e-22	NUDT3
2.38336e-26	0.198519	7.89511e-22	MGLL
2.42425e-26	0.198584	8.03056e-22	DCP1A
2.42879e-26	0.280949	8.0456e-22	NFAM1
2.47031e-26	0.285548	8.18316e-22	SULF2
2.49497e-26	0.138979	8.26484e-22	ILF3
2.52089e-26	0.172051	8.35072e-22	TNIP1
2.59549e-26	-0.0156991	8.59783e-22	CNDP2
2.59975e-26	0.0692711	8.61193e-22	CAPZA2
2.63805e-26	0.328889	8.73879e-22	IL1RAP
2.63805e-26	0.317019	8.73879e-22	B4GALT5
2.70365e-26	0.218898	8.95611e-22	NQO2
2.77566e-26	0.0912854	9.19466e-22	NSD1
2.79076e-26	0.29802	9.24466e-22	ARID3A
2.86484e-26	0.280103	9.49005e-22	PCSK7
2.89289e-26	0.323137	9.58299e-22	RHOT1
2.89501e-26	0.30795	9.59001e-22	PHF10
2.90365e-26	0.272798	9.61863e-22	PLBD2
2.90809e-26	0.347625	9.63333e-22	PLA2G16
2.90838e-26	0.275571	9.6343e-22	ANKLE2
2.95532e-26	0.347118	9.78981e-22	ZRANB1
2.97754e-26	0.124147	9.86339e-22	IFNGR1
2.99283e-26	0.110372	9.91405e-22	USP47
3.01801e-26	0.664341	9.99746e-22	SAT1
3.19599e-26	0.253665	1.0587e-21	TOP2B
3.2102e-26	0.2435	1.06341e-21	ARID4A
3.22627e-26	0.131472	1.06873e-21	STAT5A
3.23526e-26	0.233028	1.07171e-21	TMBIM1
3.34486e-26	0.255699	1.10802e-21	LMO4
3.35517e-26	-1.01676	1.11144e-21	RPL6
3.43073e-26	0.23891	1.13646e-21	PCNX1
3.51255e-26	0.108169	1.16357e-21	PILRA
3.52198e-26	0.294963	1.16669e-21	PPP3CA
3.64191e-26	0.56553	1.20642e-21	ABHD5
3.69577e-26	0.0863288	1.22426e-21	ANP32B
3.81568e-26	0.344231	1.26398e-21	DDIT3
3.81616e-26	0.155229	1.26414e-21	STK40
3.89713e-26	0.246487	1.29096e-21	ANKRD44
3.97138e-26	0.299729	1.31556e-21	PLIN2
4.04109e-26	0.304299	1.33865e-21	TENT2
4.43145e-26	0.27399	1.46796e-21	ARRDC2
4.5423e-26	0.129046	1.50468e-21	ANXA11
4.584e-26	0.361531	1.5185e-21	SORL1
5.04317e-26	0.822984	1.6706e-21	XIST
5.09992e-26	0.408596	1.6894e-21	SNX14
5.35006e-26	0.127222	1.77226e-21	RSF1
5.48334e-26	0.233935	1.81641e-21	NR1D2
5.65691e-26	0.0653696	1.87391e-21	IRF8
5.7222e-26	0.334489	1.89554e-21	TAB2
5.78342e-26	0.161971	1.91581e-21	SEC11C
5.86356e-26	0.109218	1.94236e-21	VASP
5.90109e-26	0.203726	1.9548e-21	YTHDF2
6.17379e-26	0.277839	2.04513e-21	PIK3C2A
6.18751e-26	0.293579	2.04967e-21	GOLPH3
6.35763e-26	0.311405	2.10603e-21	CLIP2
6.58276e-26	0.0657897	2.18061e-21	AUP1
6.69287e-26	0.431637	2.21708e-21	BMPR2
6.76316e-26	0.370055	2.24036e-21	ZFP91
6.81125e-26	0.172177	2.2563e-21	SRSF7
6.87685e-26	-0.913821	2.27802e-21	RPL36
6.90925e-26	0.321817	2.28876e-21	SLC35E1
7.08191e-26	0.217783	2.34595e-21	TMUB2
7.28761e-26	0.365088	2.41409e-21	IKBKB
7.33287e-26	0.318131	2.42909e-21	ANTXR2
7.36269e-26	0.276425	2.43896e-21	SYPL1
7.39297e-26	0.292963	2.44899e-21	RLIM
7.50983e-26	0.292633	2.48771e-21	KLF7
7.5244e-26	0.283756	2.49253e-21	RICTOR
7.5646e-26	0.336156	2.50585e-21	NFAT5
7.59141e-26	0.131468	2.51473e-21	TM2D2
7.69153e-26	0.166573	2.5479e-21	CHMP4B
8.4508e-26	0.113665	2.79941e-21	MMD
8.79097e-26	0.29308	2.9121e-21	ALG13
9.13064e-26	0.168707	3.02462e-21	SRSF1
9.46479e-26	0.289962	3.13531e-21	SMARCD2
9.58975e-26	0.358286	3.1767e-21	MARK3
9.85484e-26	0.0735655	3.26451e-21	NUMB
9.87356e-26	1.70704	3.27072e-21	CCL3L1
9.90402e-26	0.267347	3.28081e-21	NFATC1
9.94334e-26	0.207386	3.29383e-21	RIT1
9.94756e-26	0.111217	3.29523e-21	ARHGAP45
9.95183e-26	0.177833	3.29664e-21	BRWD1
1.02538e-25	-0.0463543	3.39667e-21	CBL
1.0255e-25	0.357338	3.39709e-21	VMO1
1.0631e-25	0.094857	3.52164e-21	LRPAP1
1.21422e-25	0.230386	4.02224e-21	SLC25A24
1.21847e-25	0.0952298	4.0363e-21	PEPD
1.21856e-25	0.187548	4.03661e-21	TBC1D2B
1.21934e-25	0.129876	4.0392e-21	JTB
1.31436e-25	0.254316	4.35394e-21	DYNLL2
1.32114e-25	0.240789	4.37642e-21	TSPYL1
1.35841e-25	0.149833	4.49986e-21	AP3D1
1.39948e-25	0.139996	4.63592e-21	HNRNPA0
1.44098e-25	0.0664345	4.7734e-21	PARP1
1.44125e-25	0.236015	4.77427e-21	AKIRIN2
1.48359e-25	0.301112	4.91453e-21	RETREG2
1.49848e-25	0.201156	4.96386e-21	MORC3
1.55746e-25	0.293147	5.15924e-21	CBLB
1.55746e-25	0.253521	5.15924e-21	DDX39B
1.60281e-25	0.437703	5.30945e-21	FOXK2
1.62199e-25	0.119202	5.373e-21	UHMK1
1.72635e-25	0.483022	5.71872e-21	C5AR2
1.76203e-25	0.31986	5.8369e-21	PLCB2
1.76733e-25	0.169248	5.85447e-21	ZNF638
1.79525e-25	0.386523	5.94695e-21	GCNT1
1.79725e-25	0.0795187	5.95356e-21	MSN
1.80281e-25	0.162933	5.97198e-21	DHX9
1.84123e-25	0.420966	6.09926e-21	PPTC7
1.84946e-25	0.338761	6.12651e-21	RARA
1.85427e-25	0.196325	6.14247e-21	SRSF3
1.87461e-25	0.232444	6.20985e-21	TOPORS
1.91232e-25	0.371212	6.33476e-21	SLC18B1
1.91256e-25	0.393375	6.33556e-21	DOCK7
1.91284e-25	0.40693	6.33646e-21	SETD7
1.91415e-25	0.271231	6.34081e-21	MRC2
1.92298e-25	0.36688	6.37005e-21	KIAA0319L
1.93422e-25	0.310345	6.40731e-21	SIPA1L2
1.95344e-25	0.318594	6.47098e-21	SATB1
1.9545e-25	0.262412	6.47449e-21	NOTCH2
2.00452e-25	0.0992584	6.64017e-21	MAP3K11
2.06381e-25	0.151996	6.83658e-21	BROX
2.08089e-25	0.202832	6.89317e-21	ERO1A
2.23699e-25	0.215883	7.41024e-21	PNKD
2.25357e-25	0.235793	7.46517e-21	HEXIM1
2.31518e-25	0.240253	7.66928e-21	GIT2
2.33419e-25	-0.133079	7.73223e-21	CHURC1
2.40818e-25	0.132375	7.97735e-21	RALBP1
2.56456e-25	0.186669	8.49535e-21	TRIM33
2.59182e-25	0.214157	8.58568e-21	QPRT
2.61845e-25	0.0812178	8.67388e-21	MGST2
2.84572e-25	0.370386	9.42672e-21	TSPAN3
2.9878e-25	0.197032	9.89738e-21	PI4KB
3.02844e-25	0.0818096	1.0032e-20	PRKAR2A
3.02878e-25	0.0461614	1.00331e-20	MTCH1
3.20214e-25	0.369739	1.06074e-20	NFATC2
3.21126e-25	0.174447	1.06376e-20	BAZ1B
3.44787e-25	0.262693	1.14214e-20	UBE2W
3.45437e-25	0.0539801	1.14429e-20	MLF2
3.47245e-25	0.663917	1.15029e-20	HLA-B
3.49231e-25	0.258892	1.15686e-20	SLC6A6
3.49231e-25	0.256789	1.15686e-20	PI4KA
3.50962e-25	0.298595	1.1626e-20	SEL1L3
3.73224e-25	0.275745	1.23634e-20	CAP1
3.77035e-25	0.248051	1.24897e-20	GRSF1
3.82039e-25	0.209197	1.26554e-20	VAMP2
4.0879e-25	0.255399	1.35416e-20	OPA1
4.10724e-25	0.532127	1.36057e-20	MTRNR2L1
4.1279e-25	0.222532	1.36741e-20	EIF4EBP2
4.12919e-25	0.273521	1.36783e-20	FURIN
4.1378e-25	0.185003	1.37069e-20	SENP6
4.14768e-25	0.22778	1.37396e-20	LASP1
4.29495e-25	0.27416	1.42274e-20	TTC14
4.3391e-25	0.391681	1.43737e-20	PCYOX1
4.36711e-25	0.175573	1.44665e-20	EPRS
4.40619e-25	0.442037	1.45959e-20	NOTCH1
4.52424e-25	-0.0457048	1.4987e-20	FXYD5
4.54953e-25	0.116588	1.50708e-20	TMED4
4.57967e-25	0.146837	1.51706e-20	LRP10
4.77013e-25	-0.0607124	1.58015e-20	CIRBP
4.79433e-25	0.440419	1.58817e-20	ZYG11B
4.85714e-25	0.327126	1.60898e-20	ZBTB43
4.91964e-25	-0.0313081	1.62968e-20	OAZ2
4.92077e-25	0.291392	1.63005e-20	DIAPH2
4.92078e-25	0.264691	1.63006e-20	FAM102B
5.08659e-25	0.177679	1.68498e-20	CORO1C
5.10461e-25	0.219483	1.69095e-20	ATXN1
5.10625e-25	0.359394	1.6915e-20	MTMR14
5.13117e-25	0.386091	1.69975e-20	TMEM138
5.22269e-25	0.136151	1.73007e-20	MBD2
5.22961e-25	0.245219	1.73236e-20	BECN1
5.30084e-25	0.0366958	1.75596e-20	MCRIP1
5.51694e-25	0.0477275	1.82754e-20	WBP2
5.62711e-25	0.206494	1.86404e-20	COQ10B
5.69707e-25	0.0258964	1.88721e-20	ABCF1
5.98342e-25	-0.980487	1.98207e-20	RPS25
6.14105e-25	-0.0213044	2.03428e-20	HADHA
6.16338e-25	0.100829	2.04168e-20	ZNF385A
6.19996e-25	0.139495	2.0538e-20	PPP4R3B
6.20936e-25	-0.823532	2.05691e-20	FAU
6.40967e-25	0.172216	2.12327e-20	RCBTB2
6.69688e-25	0.2111	2.21841e-20	ZMYND11
7.34106e-25	0.317812	2.4318e-20	DNASE2
7.3468e-25	0.216282	2.4337e-20	CLCN3
7.75539e-25	0.112291	2.56905e-20	CD300A
7.84349e-25	0.438558	2.59823e-20	ARSA
7.95897e-25	-0.0960679	2.63649e-20	PRMT2
8.15845e-25	0.0682804	2.70257e-20	CSNK1D
8.57514e-25	0.129577	2.8406e-20	FES
8.62983e-25	0.044385	2.85872e-20	PGD
8.74303e-25	0.305959	2.89622e-20	RALGAPA1
8.96132e-25	0.278139	2.96853e-20	SDE2
8.97325e-25	0.0521543	2.97248e-20	FXR1
9.05736e-25	0.258608	3.00034e-20	SMPDL3A
9.07606e-25	0.204815	3.00653e-20	LUZP1
9.2852e-25	0.169354	3.07582e-20	LILRB3
9.46074e-25	0.15388	3.13397e-20	SNRK
9.5269e-25	0.0204247	3.15588e-20	AKR1B1
9.56917e-25	0.0972156	3.16988e-20	LPXN
9.58078e-25	0.147666	3.17373e-20	COL4A3BP
1.00126e-24	0.372537	3.31679e-20	RAPGEF2
1.01695e-24	0.0905239	3.36875e-20	LARP7
1.04224e-24	0.273261	3.45251e-20	P2RX4
1.05486e-24	0.236319	3.49431e-20	SCML1
1.05802e-24	0.275263	3.50481e-20	SUMF1
1.07277e-24	0.149145	3.55364e-20	TRIM38
1.103e-24	0.31246	3.65378e-20	ASXL2
1.12147e-24	0.314753	3.71497e-20	ARMCX1
1.16075e-24	0.284972	3.84508e-20	OSER1
1.18732e-24	0.113031	3.93312e-20	SUPT6H
1.19678e-24	0.159351	3.96445e-20	TMEM109
1.19761e-24	-0.0930814	3.96719e-20	RAP1B
1.19834e-24	0.260326	3.96962e-20	TMEM144
1.21244e-24	0.272557	4.01634e-20	SCAMP1
1.21244e-24	0.49813	4.01634e-20	KCNQ1OT1
1.2175e-24	0.311812	4.03311e-20	RNF145
1.28864e-24	0.332008	4.26873e-20	REV3L
1.29488e-24	0.235383	4.28942e-20	SEC16A
1.32323e-24	0.329819	4.38332e-20	CTSF
1.33026e-24	0.263356	4.40661e-20	TOR4A
1.37015e-24	0.153959	4.53875e-20	NCOA1
1.59461e-24	-0.800173	5.28232e-20	RPL12
1.64186e-24	0.356056	5.43881e-20	GNAI2
1.72362e-24	-0.874193	5.70967e-20	RPL35
1.73433e-24	0.322762	5.74515e-20	GALNT6
1.78012e-24	0.210118	5.89684e-20	GCLC
1.80294e-24	0.167719	5.97241e-20	KPNA2
1.81569e-24	0.173694	6.01465e-20	RNPS1
1.81702e-24	0.0852291	6.01907e-20	PARVB
1.83096e-24	0.259975	6.06524e-20	BST2
1.90153e-24	0.250442	6.29902e-20	ELMO1
1.94316e-24	0.170573	6.43692e-20	JMJD6
1.94754e-24	0.0661789	6.45143e-20	SPINT2
2.05778e-24	-0.112357	6.81661e-20	SRRM1
2.06928e-24	0.292263	6.8547e-20	FGD4
2.20724e-24	-0.0228823	7.3117e-20	UQCRC1
2.2295e-24	0.240984	7.38545e-20	VASH1
2.292e-24	0.237751	7.59246e-20	GRIPAP1
2.34006e-24	0.222094	7.75167e-20	PEAK1
2.49354e-24	0.158411	8.2601e-20	EMP2
2.56422e-24	0.151341	8.49423e-20	CREB1
2.5919e-24	0.318422	8.58591e-20	FLI1
2.61233e-24	0.331847	8.65361e-20	C6orf89
2.61233e-24	0.39105	8.65361e-20	DIP2B
2.63858e-24	0.300362	8.74057e-20	WASHC5
2.65619e-24	0.0183302	8.7989e-20	KIAA1551
2.66509e-24	0.305518	8.82839e-20	RELT
2.68919e-24	0.25778	8.90821e-20	NFKBIE
2.72386e-24	0.105844	9.02306e-20	TRIM44
2.74128e-24	0.0630896	9.08077e-20	PSME4
2.78145e-24	0.0185765	9.21382e-20	UBE2J1
3.02595e-24	0.234771	1.00238e-19	CD33
3.02816e-24	0.298124	1.00311e-19	CTTNBP2
3.05151e-24	0.6907	1.01084e-19	C1QC
3.05459e-24	0.248715	1.01186e-19	BCAP29
3.05912e-24	0.192643	1.01336e-19	MED1
3.14304e-24	0.322528	1.04116e-19	PLEC
3.14304e-24	0.369886	1.04116e-19	PCNX4
3.18358e-24	0.322817	1.05459e-19	TTC17
3.18358e-24	0.280068	1.05459e-19	CHST15
3.20012e-24	0.327095	1.06007e-19	CD276
3.27047e-24	0.042548	1.08337e-19	DDOST
3.28414e-24	0.223496	1.0879e-19	SRGAP2
3.30119e-24	0.248071	1.09355e-19	LPGAT1
3.31835e-24	0.399005	1.09924e-19	GPR132
3.31835e-24	0.301901	1.09924e-19	PDGFB
3.32535e-24	0.158833	1.10155e-19	GRK3
3.33928e-24	0.149463	1.10617e-19	USP4
3.35292e-24	0.324955	1.11069e-19	GCLM
3.45242e-24	0.232129	1.14365e-19	KLF11
3.51052e-24	0.193745	1.16289e-19	TPP2
3.60255e-24	0.305601	1.19338e-19	CTBP2
3.64568e-24	0.29657	1.20767e-19	PNPLA6
3.99164e-24	0.184628	1.32227e-19	ORAI2
4.00864e-24	0.538113	1.3279e-19	MT-ND5
4.07103e-24	0.540355	1.34857e-19	ANXA1
4.18668e-24	0.324492	1.38688e-19	RTL8C
4.19023e-24	-0.0474613	1.38805e-19	TMEM219
4.19753e-24	0.076703	1.39047e-19	TBC1D15
4.28295e-24	0.495608	1.41877e-19	LITAF
4.33252e-24	-0.0650614	1.43519e-19	PLSCR1
4.57631e-24	0.116595	1.51595e-19	LSM12
4.62641e-24	-0.0227912	1.53254e-19	SCP2
4.63372e-24	0.292586	1.53497e-19	RC3H1
4.70458e-24	-0.0444001	1.55844e-19	HNRNPH3
4.71122e-24	-0.0412728	1.56064e-19	PRPF4B
4.72408e-24	0.307963	1.5649e-19	WASHC1
4.91007e-24	0.301923	1.62651e-19	TMX2
4.93382e-24	0.159082	1.63438e-19	SUGP2
5.016e-24	-0.105238	1.6616e-19	UBXN4
5.02604e-24	0.147308	1.66493e-19	DCUN1D1
5.1488e-24	0.0355804	1.70559e-19	PDCD4
5.1525e-24	-0.863158	1.70682e-19	UBA52
5.23532e-24	0.130143	1.73425e-19	ACSL4
5.24397e-24	-0.0916386	1.73712e-19	ANAPC16
5.36896e-24	0.0681478	1.77852e-19	ZFAND6
5.63655e-24	0.212744	1.86716e-19	SMAD5
5.65249e-24	0.24624	1.87245e-19	SNN
5.66425e-24	0.306265	1.87634e-19	KIAA0232
5.83241e-24	0.0219034	1.93204e-19	TMEM9B
5.98828e-24	0.102871	1.98368e-19	DNAJC5
6.05739e-24	0.248669	2.00657e-19	SLA
6.4696e-24	0.483383	2.14312e-19	CFD
6.51282e-24	0.122605	2.15744e-19	MARCH7
6.61202e-24	0.251555	2.1903e-19	RECQL
6.73325e-24	0.34155	2.23046e-19	HPSE
6.94365e-24	-0.112669	2.30015e-19	TFEC
6.97037e-24	0.335323	2.309e-19	MILR1
7.06598e-24	0.190293	2.34068e-19	RPE
7.08026e-24	0.649463	2.34541e-19	IL10
7.08026e-24	0.257529	2.34541e-19	NPIPB5
7.08026e-24	0.36466	2.34541e-19	ZBTB21
7.11269e-24	0.193576	2.35615e-19	MTMR10
7.11784e-24	-0.502065	2.35786e-19	TPT1
7.28722e-24	0.105877	2.41396e-19	SEC23B
7.5219e-24	0.260974	2.4917e-19	UGGT1
7.5219e-24	0.30464	2.4917e-19	TMEM192
7.5219e-24	0.370526	2.4917e-19	SNHG15
7.56798e-24	0.162473	2.50697e-19	GPR108
7.72005e-24	0.0373295	2.55734e-19	GSPT1
7.72187e-24	0.0800079	2.55795e-19	ZNF24
7.87334e-24	0.208929	2.60812e-19	APC
8.02619e-24	0.187416	2.65876e-19	RBM26
8.13357e-24	0.360806	2.69432e-19	TSPYL2
8.24573e-24	0.31335	2.73148e-19	SAMD8
8.30421e-24	0.185431	2.75085e-19	MOB1B
8.30508e-24	0.390603	2.75114e-19	TMEM176B
8.41689e-24	0.0376139	2.78818e-19	CLIC2
8.43779e-24	0.313871	2.7951e-19	CTSO
8.60766e-24	0.273504	2.85137e-19	CREBBP
8.65595e-24	0.275543	2.86737e-19	TNFRSF10B
8.77696e-24	0.204222	2.90746e-19	LARP4
8.84942e-24	0.268983	2.93146e-19	ATP11C
9.40595e-24	0.131054	3.11581e-19	EML4
9.46606e-24	-0.0563164	3.13573e-19	HNRNPR
9.52016e-24	-0.0106012	3.15365e-19	ZRANB2
9.88175e-24	0.217645	3.27343e-19	LRRC25
1.01166e-23	-0.0481943	3.35124e-19	FKBP4
1.0446e-23	0.102901	3.46034e-19	VAMP3
1.05821e-23	0.217681	3.50544e-19	N4BP1
1.08416e-23	-0.888001	3.59137e-19	RPS11
1.13077e-23	0.165341	3.7458e-19	KAT6A
1.14399e-23	0.084447	3.78958e-19	DAD1
1.1488e-23	0.256319	3.80552e-19	FAM20C
1.16996e-23	0.124475	3.87561e-19	ANKRD17
1.20895e-23	0.0947767	4.00477e-19	ETV5
1.29072e-23	0.19248	4.27565e-19	DDAH2
1.32898e-23	0.596748	4.40239e-19	HLA-DMA
1.33541e-23	0.254586	4.42366e-19	PPM1B
1.35151e-23	0.269561	4.47702e-19	PGPEP1
1.51057e-23	0.500413	5.00392e-19	ITGB7
1.5411e-23	0.132791	5.10505e-19	DNM1L
1.55181e-23	-0.060703	5.14054e-19	RPL7L1
1.55754e-23	0.0838409	5.1595e-19	CCT4
1.56003e-23	0.339259	5.16776e-19	IPMK
1.56525e-23	0.136011	5.18505e-19	CCNK
1.61941e-23	0.613555	5.36445e-19	MT-ND3
1.69235e-23	-0.0619102	5.60607e-19	CLEC2B
1.72372e-23	0.122449	5.70999e-19	HSD17B11
1.76192e-23	0.230928	5.83653e-19	RBL2
1.76654e-23	0.292314	5.85184e-19	RNF168
1.81506e-23	0.288756	6.01258e-19	PPP3R1
1.85463e-23	0.229576	6.14364e-19	CERS2
1.93406e-23	0.268342	6.40677e-19	NLN
1.95189e-23	0.245743	6.46582e-19	SETD5
1.95189e-23	0.23989	6.46582e-19	HCFC1
2.02226e-23	0.208777	6.69895e-19	MAP3K5
2.07622e-23	0.307409	6.87768e-19	LMF2
2.07898e-23	0.230931	6.88684e-19	PQLC3
2.1415e-23	0.298566	7.09393e-19	AMFR
2.1749e-23	0.25887	7.20456e-19	TTYH2
2.18228e-23	0.362597	7.22902e-19	RRAGD
2.27613e-23	0.291979	7.53991e-19	ZDHHC14
2.27613e-23	0.205383	7.53991e-19	COX19
2.27613e-23	0.257787	7.53991e-19	PHTF2
2.28414e-23	0.168961	7.56644e-19	PLA2G15
2.30718e-23	0.125201	7.64278e-19	OXA1L
2.31687e-23	-1.08749	7.67486e-19	GAPDH
2.36674e-23	0.558974	7.84006e-19	FCER1G
2.40433e-23	-0.0329005	7.96458e-19	PRDX4
2.47302e-23	0.0316674	8.19213e-19	HNRNPH2
2.49793e-23	0.0713594	8.27465e-19	PRKACA
2.50718e-23	0.0497359	8.30527e-19	MAP1LC3B
2.51986e-23	0.136998	8.3473e-19	SPTSSA
2.57058e-23	0.13917	8.51529e-19	UBE2H
2.65138e-23	0.233282	8.78296e-19	TROVE2
2.69486e-23	0.196449	8.92699e-19	ISG20L2
2.75361e-23	-0.617403	9.1216e-19	EEF1A1
2.77423e-23	0.142679	9.18992e-19	LPIN2
2.88618e-23	0.260677	9.56078e-19	PHF20L1
2.92529e-23	0.142534	9.6903e-19	MVP
3.09272e-23	-0.765162	1.02449e-18	RPS13
3.14332e-23	0.19043	1.04126e-18	PKN2
3.21429e-23	0.0249394	1.06477e-18	RABAC1
3.63799e-23	0.222186	1.20512e-18	YIPF5
3.65233e-23	-1.02747	1.20987e-18	RPL35A
3.68296e-23	0.167924	1.22002e-18	AFF1
3.70669e-23	0.237677	1.22788e-18	VAV1
3.74256e-23	0.156643	1.23976e-18	EMC7
3.75905e-23	0.176379	1.24522e-18	MORF4L1
3.85554e-23	0.193539	1.27719e-18	TOM1
3.89666e-23	0.153284	1.29081e-18	SCIMP
4.23368e-23	0.0620833	1.40245e-18	MAP7D1
4.25317e-23	0.187596	1.4089e-18	DNAJC10
4.32402e-23	0.0728781	1.43238e-18	CD38
4.36579e-23	0.371312	1.44621e-18	SCAMP4
4.37368e-23	-0.0536177	1.44882e-18	HCK
4.56077e-23	0.37536	1.5108e-18	MT-ND4L
4.60745e-23	0.223143	1.52626e-18	OGT
4.71568e-23	0.234311	1.56211e-18	CNTLN
4.72484e-23	0.34085	1.56515e-18	UBP1
4.73475e-23	0.0711272	1.56843e-18	SNAP23
4.87896e-23	0.238451	1.6162e-18	GAB2
5.00367e-23	0.303845	1.65752e-18	SHE
5.00899e-23	0.280125	1.65928e-18	H1F0
5.10435e-23	0.312321	1.69087e-18	TTC19
5.13257e-23	0.286631	1.70022e-18	RBM12
5.1504e-23	0.111066	1.70612e-18	ADIPOR2
5.34175e-23	0.287072	1.76951e-18	KANSL1
5.36931e-23	0.279572	1.77864e-18	G6PC3
5.38551e-23	0.0850242	1.784e-18	SMARCC1
5.40048e-23	0.311761	1.78896e-18	C20orf194
5.43364e-23	0.14323	1.79995e-18	SLC35A4
5.44285e-23	0.292794	1.803e-18	SMC1A
5.44474e-23	0.26578	1.80362e-18	ZNF430
5.45797e-23	-0.0192344	1.80801e-18	SUGT1
5.56629e-23	0.219439	1.84389e-18	UHRF1BP1
5.80758e-23	0.207598	1.92382e-18	PDPR
5.83844e-23	0.201773	1.93404e-18	RSU1
5.95871e-23	0.248725	1.97388e-18	GAK
6.28856e-23	0.168056	2.08315e-18	MIA3
6.34953e-23	0.232421	2.10335e-18	MITF
6.43983e-23	0.148046	2.13326e-18	BLCAP
6.65311e-23	0.259018	2.20391e-18	LARP4B
6.90202e-23	0.231867	2.28636e-18	SNX18
7.06995e-23	0.383327	2.34199e-18	HSD17B14
7.26186e-23	0.195116	2.40556e-18	ARHGAP5
7.3e-23	0.365786	2.4182e-18	VCPIP1
7.32481e-23	0.261582	2.42642e-18	ICE2
7.38508e-23	0.0349193	2.44638e-18	CD40
7.43066e-23	0.258027	2.46148e-18	CHST11
7.45827e-23	0.12131	2.47063e-18	TTC37
7.46883e-23	0.277624	2.47413e-18	ERLEC1
7.48027e-23	0.0886464	2.47791e-18	LARS
7.53871e-23	0.249877	2.49727e-18	VAT1
7.59165e-23	0.0480323	2.51481e-18	IMMT
7.79454e-23	0.254007	2.58202e-18	SLC23A2
8.15134e-23	0.0418644	2.70021e-18	SRA1
8.21521e-23	0.182584	2.72137e-18	RETREG3
8.49244e-23	0.0996369	2.81321e-18	RAB35
8.54923e-23	0.0509862	2.83202e-18	ARF3
8.74196e-23	-0.0312328	2.89586e-18	BLVRA
8.86802e-23	0.0789459	2.93762e-18	RAB11A
9.14513e-23	0.286216	3.02941e-18	MBNL2
[truncated: 3,580 more rows]

## Sheet: Fig 2 d
TMSB4X	TMSB10	HLA-DPB1	TPT1	FTL	RPL27A	RPS19	RPLP1	HLA-DPA1	RPS29	C1QA	AIF1	C1QB	RPS18	RPL15	RPL13A	RPL28	RPS2	RPL37	RPS14	SELENOP	A2M	CD163L1	IGF1	LILRB5	SLC40A1	RNASE1	FUCA1	LGMN	PLTP	GATM	FOLR2	SLCO2B1	STAB1	SLC7A8	CD209	CXCL12	F13A1	DAB2	MAF	GPR183	KLF4	HBEGF	ATF3	CEBPD	ASGR1	PRDM1	ARL4C	NRG1	RAB20
1.83583	0.639697	0.446961	0.464376	-0.256096	0.1935	0.280523	1.70264	0.845192	0.617267	1.63489	0.542207	1.35725	0.263466	-2.70575	1.45267	0.535238	1.07857	1.09829	1.73707	1.65836	-0.531443	-0.44551	-0.439698	3.95594	1.57394	2.72243	1.51234	2.78392	-0.381072	-0.392055	2.79508	-0.507661	-0.624411	-0.329883	-0.465936	-0.298655	-0.414659	-0.662351	-0.582911	-0.879756	-0.616593	-0.610793	-0.670031	-0.57865	-0.386079	-0.561845	-0.731479	-0.329424	-0.643196
-4.84029	-1.26839	-0.18694	-0.32542	-2.37582	1.02025	-3.17568	1.19913	-0.217003	0.913879	-1.17589	-2.51158	-1.11648	0.529081	0.877709	0.531398	0.425018	1.09202	0.0289341	0.973199	-0.834936	-0.531443	-0.44551	-0.439698	-0.396651	-0.742564	-0.493278	-0.621761	-0.689168	-0.381072	-0.392055	-0.453497	-0.507661	-0.624411	-0.329883	-0.465936	-0.298655	-0.414659	-0.662351	-0.582911	-0.879756	-0.616593	-0.610793	-0.670031	-0.57865	-0.386079	-0.561845	-0.731479	-0.329424	-0.643196
1.58927	0.860394	0.87462	-6.4296	-0.772183	1.11647	0.295241	0.296713	0.857676	1.02507	0.660529	0.555212	0.774658	0.880459	-2.70575	-2.15877	0.873322	-1.93258	-0.252072	1.35987	1.16318	2.41834	-0.44551	-0.439698	-0.396651	1.13728	-0.493278	1.52325	-0.689168	-0.381072	-0.392055	-0.453497	-0.507661	-0.624411	-0.329883	-0.465936	-0.298655	-0.414659	-0.662351	-0.582911	-0.879756	-0.616593	-0.610793	1.88296	-0.57865	-0.386079	-0.561845	1.84755	-0.329424	-0.643196
1.95824	0.286447	0.335413	0.747695	0.124366	-0.145328	-3.17568	0.251096	-0.248063	0.210125	-1.17589	0.178649	0.188302	0.495192	-0.42099	1.08622	-0.379034	1.06396	-0.667419	0.276175	-0.834936	-0.531443	-0.44551	2.73369	-0.396651	0.862502	2.04755	-0.621761	1.8666	-0.381072	-0.392055	-0.453497	-0.507661	1.79634	-0.329883	-0.465936	-0.298655	-0.414659	1.63973	-0.582911	-0.879756	-0.616593	-0.610793	-0.670031	-0.57865	-0.386079	-0.561845	-0.731479	-0.329424	-0.643196
0.93483	1.69035	1.2454	0.853117	-0.38303	0.873571	0.627867	0.735728	1.29035	1.05382	0.479393	0.757658	-1.11648	0.571244	0.589925	1.07079	0.931522	1.1735	1.1656	0.631761	-0.834936	-0.531443	-0.44551	-0.439698	-0.396651	1.21129	-0.493278	0.658524	-0.689168	-0.381072	-0.392055	-0.453497	-0.507661	-0.624411	-0.329883	-0.465936	-0.298655	-0.414659	-0.662351	-0.582911	-0.879756	-0.616593	-0.610793	0.853765	-0.57865	-0.386079	-0.561845	-0.731479	-0.329424	-0.643196
0.873996	0.373098	0.747831	0.870458	0.424796	0.260571	0.36128	1.10894	1.67485	1.09109	0.906101	0.613562	1.02755	1.29704	1.19387	-0.214376	1.57858	1.72615	1.2998	0.373533	0.847574	1.81143	-0.44551	-0.439698	-0.396651	-0.742564	-0.493278	-0.621761	-0.689168	-0.381072	-0.392055	-0.453497	-0.507661	-0.624411	-0.329883	-0.465936	-0.298655	-0.414659	-0.662351	-0.582911	-0.879756	-0.616593	-0.610793	-0.670031	-0.57865	-0.386079	-0.561845	-0.731479	-0.329424	-0.643196
1.40173	0.353669	-0.281848	0.510477	0.928077	-2.1959	0.461856	-5.10974	0.814194	-2.80261	1.40553	1.30685	1.73619	-0.170384	0.76472	0.430592	0.291133	-1.93258	-0.0880752	0.857503	1.60576	-0.531443	-0.44551	-0.439698	-0.396651	1.24577	-0.493278	1.64705	-0.689168	-0.381072	-0.392055	-0.453497	-0.507661	-0.624411	-0.329883	-0.465936	-0.298655	-0.414659	2.18943	-0.582911	-0.879756	-0.616593	-0.610793	-0.670031	-0.57865	-0.386079	-0.561845	-0.731479	-0.329424	-0.643196
0.450808	0.00486141	-0.491075	1.00503	0.599755	0.126304	0.879377	0.457599	0.0267665	-2.80261	0.969589	-2.51158	1.09293	0.542785	1.16307	1.1331	0.763147	-1.93258	0.72735	-3.05253	1.11313	-0.531443	3.14934	-0.439698	3.83353	2.12346	-0.493278	1.45233	1.58728	-0.381072	-0.392055	-0.453497	3.08592	2.117	-0.329883	-0.465936	-0.298655	-0.414659	-0.662351	3.18299	-0.879756	-0.616593	-0.610793	-0.670031	-0.57865	-0.386079	-0.561845	-0.731479	-0.329424	-0.643196
0.750846	0.16233	0.477887	1.31161	0.654101	-2.1959	-3.17568	-0.0436492	0.692554	0.654112	1.03326	-0.0141435	0.423565	0.29646	-0.00903006	-2.15877	0.577783	-1.93258	0.445706	0.331375	1.43616	2.4413	-0.44551	-0.439698	-0.396651	1.15191	-0.493278	-0.621761	-0.689168	-0.381072	-0.392055	2.83709	-0.507661	2.23282	-0.329883	-0.465936	-0.298655	3.78918	-0.662351	2.57092	-0.879756	-0.616593	-0.610793	-0.670031	-0.57865	-0.386079	-0.561845	-0.731479	-0.329424	-0.643196
1.16165	0.514356	0.750489	1.25403	1.31742	-2.1959	-0.303809	-0.500572	1.30613	-2.80261	1.48576	1.21957	1.30506	-0.254304	0.0342187	0.347925	-0.574461	-1.93258	-3.09363	-0.270704	1.91226	-0.531443	-0.44551	-0.439698	-0.396651	2.08776	3.4953	-0.621761	-0.689168	4.10042	-0.392055	3.66786	-0.507661	-0.624411	-0.329883	-0.465936	-0.298655	3.41003	2.74081	-0.582911	-0.879756	-0.616593	-0.610793	-0.670031	-0.57865	-0.386079	-0.561845	-0.731479	-0.329424	-0.643196
1.29343	1.27454	-0.203354	1.45545	1.82307	1.13259	0.559827	0.845789	-0.23362	0.501885	0.240844	0.922983	-0.00061558	0.957816	0.480462	0.513964	-0.359407	-1.93258	0.690956	-0.0864412	0.890071	-0.531443	-0.44551	-0.439698	-0.396651	2.09915	-0.493278	0.944542	-0.689168	-0.381072	2.96962	-0.453497	-0.507661	-0.624411	-0.329883	-0.465936	-0.298655	-0.414659	-0.662351	-0.582911	-0.879756	-0.616593	-0.610793	-0.670031	-0.57865	4.10818	-0.561845	-0.731479	-0.329424	-0.643196
0.668243	0.0539809	0.0841693	-0.612406	0.554089	0.91221	1.66649	0.218698	0.5139	-0.711292	0.277849	-0.0838576	0.958724	1.63542	0.283976	0.239491	0.656409	1.04585	1.37272	-0.0171316	0.783694	-0.531443	-0.44551	-0.439698	-0.396651	0.674019	1.79962	2.29113	1.61721	-0.381072	3.07716	-0.453497	-0.507661	-0.624411	-0.329883	2.65024	-0.298655	-0.414659	1.3694	-0.582911	-0.879756	-0.616593	-0.610793	-0.670031	-0.57865	-0.386079	-0.561845	-0.731479	-0.329424	-0.643196
1.16418	0.0138156	1.03493	-0.0449076	1.16851	-2.1959	0.486935	1.44962	-0.292761	0.82151	1.12407	1.32931	1.09666	0.446366	0.788647	1.38664	0.319485	-1.93258	1.02164	1.37317	1.69843	-0.531443	-0.44551	3.52382	-0.396651	1.71228	-0.493278	2.17937	1.8215	-0.381072	-0.392055	-0.453497	-0.507661	-0.624411	-0.329883	-0.465936	-0.298655	-0.414659	-0.662351	-0.582911	-0.879756	-0.616593	-0.610793	-0.670031	-0.57865	-0.386079	-0.561845	-0.731479	-0.329424	-0.643196
1.27453	-0.66267	1.21207	1.38922	1.09655	0.267213	0.369267	0.683102	-2.78104	0.0436885	1.35554	1.58004	1.03194	0.694925	0.0386665	0.351994	-3.82114	-1.93258	0.497892	-0.266188	0.996142	-0.531443	3.36747	-0.439698	-0.396651	-0.742564	-0.493278	2.61154	-0.689168	-0.381072	-0.392055	-0.453497	-0.507661	-0.624411	-0.329883	-0.465936	-0.298655	-0.414659	-0.662351	-0.582911	-0.879756	-0.616593	-0.610793	-0.670031	-0.57865	-0.386079	-0.561845	-0.731479	-0.329424	-0.643196
0.696557	0.120222	0.68507	1.05352	0.920406	0.582891	0.069515	0.519982	0.247064	-0.243046	-1.17589	0.954381	-1.11648	1.39	1.56583	1.26513	1.39068	-1.93258	1.10402	0.0909154	0.501204	-0.531443	-0.44551	-0.439698	-0.396651	0.991192	-0.493278	-0.621761	-0.689168	-0.381072	-0.392055	-0.453497	-0.507661	-0.624411	-0.329883	-0.465936	-0.298655	-0.414659	-0.662351	2.30337	-0.879756	-0.616593	-0.610793	-0.670031	-0.57865	-0.386079	-0.561845	-0.731479	-0.329424	-0.643196
1.26671	1.37112	-0.213757	1.05973	1.63901	0.415269	-0.126241	0.257422	-2.78104	1.55879	-1.17589	1.99384	-1.11648	0.499462	0.203632	-2.15877	-3.82114	-1.93258	1.08287	-0.098703	0.740196	-0.531443	-0.44551	-0.439698	-0.396651	1.3013	-0.493278	-0.621761	-0.689168	-0.381072	-0.392055	-0.453497	-0.507661	-0.624411	-0.329883	-0.465936	-0.298655	-0.414659	-0.662351	-0.582911	-0.879756	-0.616593	-0.610793	-0.670031	-0.57865	-0.386079	-0.561845	-0.731479	-0.329424	-0.643196
1.41297	0.616086	-0.298634	1.49695	0.7081	1.24242	0.440872	1.38842	0.227644	0.112577	0.38288	0.683888	-1.11648	-0.188484	0.105089	0.412762	-3.82114	0.211511	0.570438	0.836992	0.686845	-0.531443	-0.44551	-0.439698	-0.396651	-0.742564	-0.493278	-0.621761	-0.689168	-0.381072	-0.392055	-0.453497	-0.507661	-0.624411	-0.329883	-0.465936	-0.298655	-0.414659	-0.662351	-0.582911	-0.879756	-0.616593	-0.610793	-0.670031	-0.57865	-0.386079	-0.561845	-0.731479	-0.329424	-0.643196
0.945352	0.782914	1.48694	0.892827	1.31875	-2.1959	0.566379	0.654717	1.08708	0.900119	1.28417	-2.51158	0.922388	1.4821	1.51839	0.519547	-3.82114	-1.93258	1.10281	-0.0802461	-0.834936	-0.531443	4.51477	-0.439698	-0.396651	-0.742564	-0.493278	-0.621761	-0.689168	-0.381072	-0.392055	-0.453497	-0.507661	-0.624411	-0.329883	-0.465936	-0.298655	-0.414659	-0.662351	-0.582911	-0.879756	-0.616593	-0.610793	-0.670031	-0.57865	-0.386079	-0.561845	-0.731479	-0.329424	-0.643196
0.587469	0.100575	1.08979	0.0528882	0.821034	0.996608	0.552672	-1.13207	-0.23943	1.56461	1.00829	-2.51158	0.548104	-2.79903	-2.70575	-2.15877	0.393802	1.07176	1.08881	1.22269	1.09088	-0.531443	-0.44551	3.60877	-0.396651	-0.742564	-0.493278	-0.621761	-0.689168	-0.381072	-0.392055	-0.453497	-0.507661	-0.624411	-0.329883	-0.465936	-0.298655	-0.414659	-0.662351	-0.582911	-0.879756	-0.616593	-0.610793	-0.670031	-0.57865	-0.386079	-0.561845	-0.731479	-0.329424	-0.643196
1.17719	0.385326	0.289137	0.178379	1.35067	0.601067	0.989273	1.21083	0.50034	-0.222838	0.552331	0.374523	0.878444	1.05173	0.41065	0.692308	-0.873703	-1.93258	-0.452202	0.494076	0.852275	-0.531443	-0.44551	3.01519	-0.396651	-0.742564	-0.493278	-0.621761	-0.689168	-0.381072	-0.392055	-0.453497	-0.507661	-0.624411	-0.329883	3.37806	-0.298655	-0.414659	-0.662351	-0.582911	-0.879756	-0.616593	-0.610793	-0.670031	-0.57865	-0.386079	-0.561845	-0.731479	-0.329424	-0.643196
1.62527	1.06309	-0.103846	1.1694	0.934508	-2.1959	0.00750798	1.71048	-2.78104	0.347121	0.71667	0.648966	-1.11648	0.815887	0.706991	0.619658	-0.222513	-1.93258	1.22259	1.07414	0.470438	-0.531443	-0.44551	2.9092	-0.396651	0.951271	1.61566	-0.621761	-0.689168	-0.381072	-0.392055	-0.453497	-0.507661	-0.624411	-0.329883	-0.465936	-0.298655	-0.414659	-0.662351	-0.582911	-0.879756	-0.616593	-0.610793	-0.670031	-0.57865	-0.386079	-0.561845	-0.731479	-0.329424	-0.643196
0.904322	0.316684	1.13996	-0.389157	0.335804	-2.1959	-0.617599	0.244801	1.1263	-0.271416	1.41507	-0.251345	1.3062	0.399442	1.21801	-2.15877	0.259618	-1.93258	0.563454	0.931164	1.28938	2.15895	2.94535	-0.439698	-0.396651	0.971975	-0.493278	1.33463	-0.689168	-0.381072	-0.392055	-0.453497	2.882	-0.624411	-0.329883	-0.465936	-0.298655	-0.414659	-0.662351	-0.582911	-0.879756	-0.616593	-0.610793	-0.670031	-0.57865	-0.386079	-0.561845	-0.731479	-0.329424	-0.643196
0.351949	1.15686	0.58726	1.20461	1.50811	1.00722	0.16909	1.31599	0.75055	1.17928	0.80329	-2.51158	1.3787	0.766751	-2.70575	-2.15877	1.35609	-1.93258	0.295084	1.23485	1.24369	-0.531443	-0.44551	-0.439698	-0.396651	1.05549	-0.493278	-0.621761	1.5627	-0.381072	-0.392055	3.44041	-0.507661	-0.624411	-0.329883	-0.465936	-0.298655	-0.414659	-0.662351	-0.582911	-0.879756	-0.616593	-0.610793	-0.670031	-0.57865	-0.386079	-0.561845	-0.731479	-0.329424	-0.643196
1.30396	0.411227	-0.247096	0.575369	1.70304	-2.1959	0.50526	0.863148	0.850786	0.839643	0.771648	0.740779	-1.11648	1.5634	0.164925	0.467503	0.340203	-1.93258	1.04037	1.17618	-0.834936	-0.531443	-0.44551	-0.439698	-0.396651	-0.742564	-0.493278	-0.621761	-0.689168	-0.381072	-0.392055	-0.453497	-0.507661	-0.624411	-0.329883	-0.465936	-0.298655	-0.414659	-0.662351	-0.582911	-0.879756	-0.616593	-0.610793	-0.670031	-0.57865	-0.386079	-0.561845	-0.731479	-0.329424	-0.643196
0.32516	-5.30159	-0.27474	0.256883	1.10257	0.351724	0.470737	0.817481	0.821683	-2.80261	1.32892	1.31481	0.504578	-0.16272	1.42596	-2.15877	-3.82114	-1.93258	-0.0793123	0.479558	1.40196	2.59768	3.4983	-0.439698	-0.396651	1.25157	-0.493278	2.16698	1.80825	-0.381072	-0.392055	-0.453497	3.43476	-0.624411	-0.329883	-0.465936	-0.298655	-0.414659	2.19775	-0.582911	-0.879756	-0.616593	-0.610793	-0.670031	-0.57865	-0.386079	-0.561845	-0.731479	-0.329424	-0.643196
0.440852	0.11866	0.684089	0.512241	-2.8652	1.50562	0.745821	1.18073	-0.630002	0.407324	-1.17589	1.14817	-1.11648	1.8413	1.24603	0.672763	0.292467	-1.93258	1.44119	1.52564	-0.834936	-0.531443	-0.44551	-0.439698	-0.396651	-0.742564	-0.493278	-0.621761	-0.689168	-0.381072	-0.392055	-0.453497	-0.507661	-0.624411	-0.329883	-0.465936	-0.298655	-0.414659	-0.662351	-0.582911	-0.879756	-0.616593	-0.610793	-0.670031	-0.57865	-0.386079	-0.561845	-0.731479	-0.329424	-0.643196
1.23185	0.795194	-0.333753	-0.597095	0.414869	0.290233	0.795387	0.956155	0.522573	0.0702904	0.925151	0.997126	1.42199	-0.226351	0.0643163	-2.15877	0.668195	-1.93258	-3.09363	0.794029	1.21625	3.22596	-0.44551	-0.439698	-0.396651	1.20343	1.92962	2.41527	-0.689168	-0.381072	-0.392055	-0.453497	-0.507661	-0.624411	-0.329883	3.81484	-0.298655	-0.414659	2.12871	3.40339	-0.879756	-0.616593	-0.610793	-0.670031	-0.57865	-0.386079	-0.561845	-0.731479	-0.329424	-0.643196
0.366113	0.971773	1.29121	0.856548	0.561535	-0.087115	1.01527	-1.05292	1.20714	-2.80261	1.19263	0.83767	1.16697	0.310031	0.267049	0.560933	-0.298573	-0.140303	0.746771	0.832269	1.47738	-0.531443	3.68478	-0.439698	-0.396651	1.34586	-0.493278	2.0617	-0.689168	3.46197	-0.392055	2.41356	-0.507661	1.86506	-0.329883	-0.465936	4.79483	-0.414659	-0.662351	-0.582911	-0.879756	-0.616593	-0.610793	-0.670031	-0.57865	-0.386079	-0.561845	-0.731479	-0.329424	-0.643196
0.554784	1.09708	1.11553	1.1374	-2.81167	1.21125	1.60884	1.11956	0.990904	1.13459	-1.17589	-0.179024	-1.11648	0.726729	0.820363	0.145479	1.30462	-1.93258	0.937668	0.801732	-0.834936	-0.531443	-0.44551	-0.439698	-0.396651	-0.742564	-0.493278	-0.621761	-0.689168	-0.381072	-0.392055	-0.453497	-0.507661	-0.624411	-0.329883	-0.465936	-0.298655	-0.414659	-0.662351	-0.582911	-0.879756	-0.616593	-0.610793	-0.670031	-0.57865	-0.386079	-0.561845	-0.731479	-0.329424	-0.643196
0.453906	-1.36418	1.43576	0.801424	0.696966	-2.1959	-3.17568	1.0998	1.31471	-2.80261	0.98299	0.146956	1.48211	1.26596	0.806131	-2.15877	0.340203	-1.93258	0.635672	0.89992	0.71924	2.63306	-0.44551	-0.439698	-0.396651	-0.742564	-0.493278	2.49888	-0.689168	-0.381072	-0.392055	-0.453497	-0.507661	-0.624411	-0.329883	-0.465936	-0.298655	-0.414659	-0.662351	2.77436	-0.879756	-0.616593	-0.610793	-0.670031	-0.57865	-0.386079	-0.561845	-0.731479	-0.329424	-0.643196
1.26889	0.416142	0.0773288	0.58091	1.10236	0.959185	0.508968	-0.678276	0.951332	0.843312	0.889706	0.49578	0.171555	1.17636	1.67472	-2.15877	0.796009	-1.93258	0.861738	-0.762639	1.5857	-0.531443	-0.44551	-0.439698	-0.396651	-0.742564	-0.493278	-0.621761	-0.689168	-0.381072	-0.392055	-0.453497	-0.507661	-0.624411	-0.329883	-0.465936	-0.298655	-0.414659	1.61018	-0.582911	-0.879756	-0.616593	-0.610793	-0.670031	-0.57865	-0.386079	-0.561845	-0.731479	-0.329424	-0.643196
0.647139	-0.447853	0.891257	0.350408	0.0783855	0.404047	-0.139347	0.239787	1.05925	0.867512	0.430594	1.37092	1.1222	-0.108576	0.191128	1.0787	-0.388534	-1.93258	-0.0174049	-3.05253	1.43477	-0.531443	-0.44551	-0.439698	-0.396651	1.29252	-0.493278	2.73882	-0.689168	-0.381072	-0.392055	-0.453497	-0.507661	-0.624411	-0.329883	-0.465936	-0.298655	-0.414659	2.25649	-0.582911	-0.879756	-0.616593	-0.610793	-0.670031	-0.57865	-0.386079	-0.561845	-0.731479	-0.329424	-0.643196
0.627773	0.390143	1.32569	0.379106	0.978961	0.453655	0.77232	0.925825	1.04023	1.1039	0.633364	0.726728	0.987861	0.894735	0.889623	0.542044	0.963848	0.164255	0.986317	0.688598	0.513535	-0.531443	-0.44551	-0.439698	2.16927	-0.742564	0.879484	-0.621761	0.691666	-0.381072	-0.392055	-0.453497	-0.507661	-0.624411	-0.329883	-0.465936	-0.298655	-0.414659	-0.662351	-0.582911	-0.879756	-0.616593	-0.610793	-0.670031	-0.57865	-0.386079	-0.561845	-0.731479	-0.329424	-0.643196
-0.795511	-0.215714	1.22155	-2.68036	-0.905515	-0.0100993	0.428273	-1.78623	1.12146	-2.80261	1.50032	-2.51158	1.63948	-0.53714	0.732679	-2.15877	-0.935316	-1.93258	-3.09363	-0.579891	1.88509	-0.531443	-0.44551	-0.439698	-0.396651	-0.742564	-0.493278	1.3305	1.45356	-0.381072	-0.392055	-0.453497	-0.507661	-0.624411	-0.329883	-0.465936	-0.298655	-0.414659	-0.662351	-0.582911	-0.879756	-0.616593	-0.610793	-0.670031	-0.57865	-0.386079	-0.561845	-0.731479	-0.329424	-0.643196
1.16667	0.529327	0.793137	1.2485	-2.08829	1.86493	1.68429	1.06474	-0.525972	2.00628	-1.17589	-2.51158	-1.11648	2.122	1.93101	1.13192	1.89981	0.0401429	2.03336	2.0112	-0.834936	-0.531443	-0.44551	-0.439698	-0.396651	-0.742564	-0.493278	-0.621761	-0.689168	-0.381072	-0.392055	-0.453497	-0.507661	-0.624411	-0.329883	-0.465936	-0.298655	-0.414659	-0.662351	-0.582911	-0.879756	-0.616593	-0.610793	-0.670031	-0.57865	-0.386079	-0.561845	-0.731479	-0.329424	-0.643196
1.37837	0.0460564	0.365857	1.5493	1.80315	0.5926	0.0808544	1.19754	0.728649	0.0352497	0.341533	0.964603	0.446156	0.33432	1.1931	-2.15877	0.626582	-1.93258	0.205689	0.758374	1.10452	-0.531443	-0.44551	2.5113	-0.396651	0.75002	-0.493278	-0.621761	-0.689168	-0.381072	-0.392055	-0.453497	-0.507661	-0.624411	-0.329883	-0.465936	-0.298655	-0.414659	2.09467	-0.582911	-0.879756	-0.616593	-0.610793	-0.670031	-0.57865	-0.386079	-0.561845	-0.731479	-0.329424	2.35523
0.556677	-0.830575	0.978045	0.17938	0.272235	0.394555	-0.150432	0.224864	1.20089	0.190841	0.780536	0.161429	1.49142	1.28108	0.822158	0.823424	0.810936	-1.93258	-0.0286361	0.916332	1.28147	-0.531443	2.70422	-0.439698	-0.396651	-0.742564	-0.493278	1.19551	-0.689168	3.32689	-0.392055	-0.453497	-0.507661	-0.624411	-0.329883	-0.465936	-0.298655	-0.414659	-0.662351	-0.582911	-0.879756	-0.616593	-0.610793	-0.670031	2.51807	-0.386079	-0.561845	-0.731479	-0.329424	-0.643196
0.522739	0.0567661	1.15857	0.401008	1.46052	0.914014	-0.03996	0.373338	1.08791	0.968202	0.990575	1.3018	0.743685	0.419145	0.551521	0.578225	0.284756	0.068514	0.767303	-0.389079	1.28012	-0.531443	-0.44551	2.36356	-0.396651	1.81165	2.35576	2.29275	1.94297	-0.381072	-0.392055	2.00924	-0.507661	-0.624411	-0.329883	-0.465936	-0.298655	2.55601	1.37122	-0.582911	-0.879756	-0.616593	-0.610793	-0.670031	-0.57865	-0.386079	-0.561845	-0.731479	-0.329424	-0.643196
1.03702	0.776057	0.299132	0.196513	0.825056	1.53587	0.497888	0.04162	-0.602465	-0.211402	-1.17589	0.984331	0.669777	0.456071	1.59845	1.04768	-0.860637	-0.0267724	0.628203	0.780001	1.56404	-0.531443	-0.44551	-0.439698	-0.396651	1.01263	-0.493278	-0.621761	-0.689168	-0.381072	-0.392055	-0.453497	-0.507661	-0.624411	-0.329883	-0.465936	-0.298655	-0.414659	1.85505	-0.582911	-0.879756	-0.616593	-0.610793	-0.670031	-0.57865	-0.386079	-0.561845	-0.731479	-0.329424	-0.643196
0.664549	0.0980125	1.23761	1.53381	0.742855	-2.1959	1.23596	0.63409	0.889096	0.884635	1.00725	0.780954	-1.11648	0.857179	0.849511	1.09381	1.16627	-1.93258	0.681739	0.557042	1.65247	-0.531443	-0.44551	-0.439698	-0.396651	-0.742564	-0.493278	-0.621761	-0.689168	-0.381072	-0.392055	3.10099	-0.507661	-0.624411	-0.329883	-0.465936	-0.298655	-0.414659	-0.662351	-0.582911	-0.879756	-0.616593	-0.610793	-0.670031	-0.57865	-0.386079	-0.561845	-0.731479	-0.329424	-0.643196
1.50909	-0.373371	0.608157	1.80089	2.0451	-2.1959	0.590342	0.886073	-2.78104	-2.80261	0.256247	0.815954	-1.11648	1.28156	1.36873	0.782495	1.38507	-1.93258	0.721872	1.40826	-0.834936	-0.531443	-0.44551	-0.439698	-0.396651	1.78159	-0.493278	-0.621761	-0.689168	-0.381072	-0.392055	-0.453497	-0.507661	-0.624411	-0.329883	-0.465936	-0.298655	-0.414659	-0.662351	-0.582911	-0.879756	-0.616593	-0.610793	-0.670031	-0.57865	-0.386079	-0.561845	-0.731479	-0.329424	-0.643196
0.36328	0.582022	-0.319097	0.440782	0.280921	-2.1959	0.415277	-0.434419	0.537978	0.750605	0.934948	-2.51158	1.05725	0.38287	-2.70575	1.32352	-0.518636	-1.93258	0.544506	-0.222872	1.37292	2.54091	-0.44551	-0.439698	-0.396651	-0.742564	1.9445	2.12457	-0.689168	-0.381072	-0.392055	-0.453497	-0.507661	2.32855	-0.329883	-0.465936	-0.298655	-0.414659	-0.662351	-0.582911	-0.879756	-0.616593	-0.610793	-0.670031	-0.57865	-0.386079	-0.561845	-0.731479	-0.329424	-0.643196
0.910894	0.372569	1.26162	-0.326604	1.25713	0.592937	-0.577641	0.30025	0.492284	0.420086	1.19933	-2.51158	1.02733	-0.496943	1.25864	0.684021	1.08081	-0.0418327	0.606135	0.758763	1.05133	2.20098	2.99832	3.00308	-0.396651	-0.742564	-0.493278	2.17109	-0.689168	-0.381072	3.87244	-0.453497	2.93495	-0.624411	-0.329883	-0.465936	-0.298655	-0.414659	-0.662351	-0.582911	-0.879756	-0.616593	-0.610793	-0.670031	-0.57865	-0.386079	-0.561845	-0.731479	-0.329424	-0.643196
0.945528	0.128454	1.08668	0.373543	0.520126	0.203254	0.510455	0.704346	0.933988	0.352895	0.949674	0.306135	1.52008	1.23461	1.12715	0.868219	0.548673	0.388263	0.419892	0.69162	1.30842	1.74501	-0.44551	-0.439698	-0.396651	1.13535	-0.493278	1.52106	-0.689168	2.99658	-0.392055	-0.453497	-0.507661	-0.624411	-0.329883	3.66507	-0.298655	-0.414659	-0.662351	-0.582911	-0.879756	-0.616593	-0.610793	-0.670031	-0.57865	-0.386079	-0.561845	-0.731479	-0.329424	-0.643196
1.36348	0.593653	1.10854	-0.0790769	-1.6497	1.31704	1.32932	0.955529	0.395785	1.65504	-1.17589	-0.0754752	-1.11648	0.836201	0.937529	1.17433	0.816856	-1.93258	1.47056	1.31122	-0.834936	-0.531443	-0.44551	-0.439698	-0.396651	-0.742564	-0.493278	-0.621761	-0.689168	-0.381072	-0.392055	-0.453497	-0.507661	-0.624411	-0.329883	-0.465936	-0.298655	-0.414659	-0.662351	-0.582911	-0.879756	-0.616593	-0.610793	-0.670031	-0.57865	-0.386079	-0.561845	-0.731479	-0.329424	-0.643196
0.385394	1.07198	0.457341	1.17941	0.637475	1.30318	0.690411	1.44888	0.618501	0.353619	0.164546	-2.51158	0.263896	0.821856	0.982778	0.969234	0.230258	-1.93258	1.51914	1.08069	0.473693	-0.531443	-0.44551	-0.439698	-0.396651	-0.742564	-0.493278	-0.621761	-0.689168	-0.381072	-0.392055	-0.453497	-0.507661	-0.624411	-0.329883	-0.465936	-0.298655	-0.414659	1.7731	-0.582911	-0.879756	-0.616593	-0.610793	-0.670031	-0.57865	-0.386079	-0.561845	-0.731479	-0.329424	-0.643196
1.01306	-0.567457	0.815148	1.02023	1.17793	0.901864	-3.17568	1.15284	0.46374	1.45369	1.25134	0.684907	1.12874	0.406572	-0.257884	0.654672	1.21491	-1.93258	0.571607	-3.05253	-0.834936	-0.531443	-0.44551	-0.439698	-0.396651	0.977086	-0.493278	-0.621761	-0.689168	-0.381072	3.81937	-0.453497	-0.507661	-0.624411	5.29919	-0.465936	-0.298655	-0.414659	-0.662351	-0.582911	-0.879756	-0.616593	-0.610793	-0.670031	-0.57865	-0.386079	-0.561845	-0.731479	-0.329424	-0.643196
1.25916	0.729054	-0.230612	1.20134	0.97251	0.634972	0.677358	0.078238	0.14987	0.859999	0.782533	0.892839	0.803069	1.01116	1.20703	0.72687	0.683619	-0.46412	0.810031	1.19637	1.22329	-0.531443	-0.44551	-0.439698	-0.396651	1.03044	-0.493278	1.40135	-0.689168	-0.381072	-0.392055	-0.453497	-0.507661	-0.624411	-0.329883	-0.465936	-0.298655	-0.414659	1.27735	-0.582911	-0.879756	-0.616593	-0.610793	-0.670031	-0.57865	-0.386079	-0.561845	-0.731479	-0.329424	-0.643196
0.99985	1.36256	0.800966	0.572606	0.692048	0.0811328	0.540437	0.690509	0.783112	0.760234	0.580912	0.77186	1.25059	1.10084	1.02805	0.585735	0.872592	0.200277	0.776216	0.435262	0.346013	-0.531443	-0.44551	-0.439698	2.23542	1.58338	-0.493278	0.66876	-0.689168	-0.381072	-0.392055	-0.453497	1.72831	-0.624411	-0.329883	2.02198	-0.298655	-0.414659	0.959771	-0.582911	-0.879756	-0.616593	-0.610793	-0.670031	-0.57865	-0.386079	-0.561845	-0.731479	-0.329424	-0.643196
1.02964	-0.50393	-0.57341	-1.04479	0.154439	0.943433	-3.17568	-0.850726	-2.78104	-2.80261	-1.17589	0.727801	-1.11648	0.099542	1.06209	-2.15877	-3.82114	-0.0318326	-0.447537	0.498771	-0.834936	2.21543	-0.44551	-0.439698	-0.396651	-0.742564	-0.493278	-0.621761	-0.689168	-0.381072	-0.392055	-0.453497	-0.507661	-0.624411	-0.329883	-0.465936	-0.298655	-0.414659	-0.662351	-0.582911	-0.879756	-0.616593	-0.610793	-0.670031	-0.57865	-0.386079	-0.561845	2.27651	-0.329424	-0.643196
-0.230647	-1.66655	-0.436976	-0.0470671	0.2836	1.09244	0.664584	0.548045	0.0833858	-0.0540016	-1.17589	-0.0572043	0.397011	-2.79903	0.57926	0.26582	0.0713765	0.0889941	-3.09363	-0.36182	-0.834936	2.39004	-0.44551	-0.439698	-0.396651	-0.742564	-0.493278	-0.621761	2.20103	-0.381072	-0.392055	-0.453497	-0.507661	-0.624411	-0.329883	-0.465936	-0.298655	-0.414659	-0.662351	2.51655	-0.879756	-0.616593	-0.610793	-0.670031	3.0415	-0.386079	-0.561845	1.82281	-0.329424	-0.643196
1.25895	1.18616	-0.21993	1.04821	1.93237	1.32732	-0.133753	1.67239	-0.2504	1.55107	0.433553	1.12392	-1.11648	-0.103619	-2.70575	0.496359	0.83043	0.281212	1.58909	0.933035	0.736316	-0.531443	-0.44551	-0.439698	-0.396651	1.29627	-0.493278	1.70467	-0.689168	-0.381072	-0.392055	-0.453497	-0.507661	-0.624411	-0.329883	-0.465936	-0.298655	-0.414659	-0.662351	-0.582911	-0.879756	-0.616593	-0.610793	-0.670031	-0.57865	6.28926	-0.561845	-0.731479	-0.329424	-0.643196
0.433639	-1.38987	-0.263225	-0.0476065	0.02971	1.28065	1.39143	0.547567	-2.78104	1.49691	-1.17589	0.722985	-1.11648	1.8613	1.82499	1.38504	-3.82114	0.242869	1.53349	1.54742	1.05598	-0.531443	-0.44551	-0.439698	-0.396651	-0.742564	-0.493278	-0.621761	-0.689168	-0.381072	-0.392055	-0.453497	-0.507661	-0.624411	-0.329883	-0.465936	-0.298655	-0.414659	2.21122	-0.582911	-0.879756	-0.616593	-0.610793	-0.670031	-0.57865	-0.386079	-0.561845	-0.731479	-0.329424	-0.643196
0.646899	-1.58725	0.903722	0.538704	0.85275	1.86661	1.81966	1.65538	0.887138	1.34119	-1.17589	-2.51158	0.430029	1.4049	1.28973	0.318715	-0.612295	0.618707	1.5574	1.78619	-0.834936	-0.531443	3.31693	-0.439698	-0.396651	1.15986	-0.493278	2.05934	2.25351	-0.381072	-0.392055	-0.453497	-0.507661	-0.624411	-0.329883	-0.465936	-0.298655	-0.414659	-0.662351	-0.582911	-0.879756	-0.616593	-0.610793	-0.670031	-0.57865	-0.386079	-0.561845	-0.731479	-0.329424	-0.643196
0.589426	0.103143	-0.207532	0.875247	0.664211	0.421754	1.46201	0.639216	-2.78104	0.888482	0.797763	0.78439	0.549139	1.31037	0.210858	1.0972	1.17072	-1.93258	-3.09363	-0.0913663	1.09188	-0.531443	-0.44551	-0.439698	-0.396651	2.21695	2.05779	-0.621761	-0.689168	-0.381072	-0.392055	-0.453497	-0.507661	-0.624411	-0.329883	-0.465936	-0.298655	-0.414659	-0.662351	-0.582911	-0.879756	-0.616593	-0.610793	-0.670031	-0.57865	-0.386079	-0.561845	-0.731479	-0.329424	-0.643196
1.14589	1.62822	0.568662	0.684435	0.397145	0.889114	1.51411	1.19648	-0.341197	0.76234	-1.17589	0.0797325	-1.11648	0.999098	2.15501	-2.15877	1.2754	-1.93258	0.9605	1.09948	-0.834936	-0.531443	-0.44551	-0.439698	-0.396651	-0.742564	-0.493278	-0.621761	-0.689168	-0.381072	-0.392055	-0.453497	-0.507661	-0.624411	-0.329883	-0.465936	-0.298655	-0.414659	-0.662351	-0.582911	-0.879756	-0.616593	-0.610793	-0.670031	-0.57865	-0.386079	-0.561845	-0.731479	-0.329424	-0.643196
0.541145	0.342771	-0.602222	-0.359959	0.487806	-2.1959	0.453641	-0.898176	0.238266	-2.80261	0.187418	-2.51158	1.015	0.0672485	0.380442	0.664673	-0.908133	-0.0573481	0.869811	-0.556601	0.835921	-0.531443	-0.44551	-0.439698	-0.396651	1.87946	-0.493278	1.85215	-0.689168	-0.381072	-0.392055	-0.453497	-0.507661	-0.624411	-0.329883	-0.465936	-0.298655	-0.414659	1.81466	2.29218	-0.879756	-0.616593	-0.610793	-0.670031	-0.57865	-0.386079	-0.561845	-0.731479	-0.329424	-0.643196
1.15783	0.898695	0.898584	1.74417	1.07323	0.800676	1.22736	0.33456	0.697705	0.660144	0.675668	1.18313	-1.11648	1.51744	1.49506	0.89578	1.36163	-1.93258	0.451883	0.722529	-0.834936	-0.531443	-0.44551	-0.439698	-0.396651	1.15587	-0.493278	1.54447	-0.689168	-0.381072	-0.392055	-0.453497	-0.507661	-0.624411	-0.329883	-0.465936	-0.298655	-0.414659	-0.662351	-0.582911	-0.879756	-0.616593	-0.610793	-0.670031	-0.57865	-0.386079	-0.561845	-0.731479	-0.329424	-0.643196
0.77821	0.621274	0.999718	-0.466908	1.24526	0.513163	0.884025	0.610199	-0.694117	0.327902	0.498016	-0.295098	0.607303	1.40853	0.688192	1.19255	-0.985185	0.369881	0.111701	0.666621	0.460817	-0.531443	-0.44551	-0.439698	-0.396651	1.64171	1.60011	1.29676	-0.689168	-0.381072	-0.392055	-0.453497	-0.507661	-0.624411	-0.329883	-0.465936	-0.298655	-0.414659	-0.662351	-0.582911	-0.879756	-0.616593	-0.610793	-0.670031	-0.57865	-0.386079	-0.561845	-0.731479	-0.329424	-0.643196
0.769486	0.951949	1.724	-0.422761	0.0401879	-2.1959	0.630253	1.11212	1.71756	1.463	-1.17589	-2.51158	-1.11648	1.02081	1.19618	-2.15877	0.481509	-1.93258	1.61304	1.29874	-0.834936	-0.531443	-0.44551	-0.439698	-0.396651	-0.742564	-0.493278	-0.621761	-0.689168	-0.381072	-0.392055	-0.453497	-0.507661	-0.624411	-0.329883	-0.465936	-0.298655	-0.414659	-0.662351	-0.582911	-0.879756	-0.616593	-0.610793	-0.670031	-0.57865	-0.386079	-0.561845	-0.731479	-0.329424	-0.643196
-4.84029	-0.63293	-0.3377	-1.18958	-5.41407	-2.1959	-0.277066	-5.10974	-2.78104	-2.80261	-1.17589	0.0495388	0.462834	-2.79903	0.0597337	0.371268	-3.82114	-1.93258	-0.156934	-0.244799	1.00788	-0.531443	3.39674	-0.439698	-0.396651	-0.742564	-0.493278	-0.621761	-0.689168	-0.381072	-0.392055	-0.453497	3.33324	3.38473	-0.329883	-0.465936	-0.298655	-0.414659	-0.662351	-0.582911	-0.879756	-0.616593	-0.610793	-0.670031	-0.57865	-0.386079	-0.561845	-0.731479	-0.329424	-0.643196
0.944805	0.324302	0.813227	1.12565	0.562431	0.562197	0.43972	1.01293	0.922941	0.384564	1.09874	0.334414	0.853378	0.654961	1.54209	0.0787837	1.03911	-1.93258	-0.496429	0.723278	1.8221	2.16467	-0.44551	-0.439698	-0.396651	0.975621	-0.493278	-0.621761	-0.689168	-0.381072	-0.392055	-0.453497	-0.507661	-0.624411	-0.329883	-0.465936	-0.298655	-0.414659	-0.662351	-0.582911	-0.879756	-0.616593	-0.610793	-0.670031	-0.57865	-0.386079	-0.561845	-0.731479	-0.329424	-0.643196
0.895648	0.5976	1.05604	1.27327	1.09457	0.570017	0.0544803	0.49987	0.96927	0.3936	0.796527	1.1921	1.28807	0.663221	0.376053	0.32198	0.146416	-0.329691	0.683313	0.732307	1.39057	1.78498	2.47401	-0.439698	3.03885	1.97833	2.43541	1.06269	1.15962	3.05588	3.22319	-0.453497	-0.507661	-0.624411	-0.329883	-0.465936	-0.298655	-0.414659	-0.662351	-0.582911	-0.879756	-0.616593	-0.610793	-0.670031	-0.57865	-0.386079	-0.561845	-0.731479	-0.329424	-0.643196
1.58771	1.00268	0.344151	1.89182	1.66075	-2.1959	0.552672	1.36305	0.653294	0.220393	0.44053	0.78267	0.91492	-0.0919346	0.851365	0.507868	-0.367303	-1.93258	1.08881	-0.0932062	0.743127	-0.531443	-0.44551	-0.439698	-0.396651	1.75634	-0.493278	-0.621761	-0.689168	-0.381072	-0.392055	-0.453497	-0.507661	-0.624411	-0.329883	-0.465936	-0.298655	-0.414659	2.27454	-0.582911	-0.879756	-0.616593	-0.610793	-0.670031	-0.57865	-0.386079	-0.561845	-0.731479	-0.329424	-0.643196
0.773257	-0.467644	0.878669	1.94187	1.2702	0.967176	-0.154098	0.591332	-0.267325	0.852546	0.422789	1.10534	-1.11648	1.2777	0.818572	-2.15877	0.80665	0.755752	1.05369	1.18898	-0.834936	-0.531443	-0.44551	-0.439698	-0.396651	-0.742564	-0.493278	-0.621761	-0.689168	-0.381072	-0.392055	-0.453497	-0.507661	-0.624411	-0.329883	-0.465936	-0.298655	-0.414659	-0.662351	-0.582911	-0.879756	-0.616593	-0.610793	-0.670031	-0.57865	-0.386079	-0.561845	-0.731479	-0.329424	-0.643196
0.679971	-0.35471	0.950465	2.11969	1.01025	0.799804	0.8245	0.857722	1.03199	0.270573	0.940554	0.232625	0.789693	1.26227	0.90091	1.14083	1.22791	-1.93258	0.450851	0.996942	0.769322	-0.531443	-0.44551	-0.439698	-0.396651	1.3391	-0.493278	-0.621761	-0.689168	-0.381072	-0.392055	-0.453497	-0.507661	-0.624411	-0.329883	-0.465936	-0.298655	-0.414659	-0.662351	-0.582911	-0.879756	-0.616593	-0.610793	-0.670031	-0.57865	-0.386079	-0.561845	-0.731479	-0.329424	-0.643196
0.178214	-0.32298	0.0807415	0.587168	1.12621	-2.1959	0.232131	0.213173	0.620143	0.961933	0.987204	0.849978	0.956426	-0.367959	-0.0881565	0.815719	0.0314259	0.0641043	0.358954	0.632712	1.48465	-0.531443	-0.44551	-0.439698	-0.396651	-0.742564	2.35053	-0.621761	-0.689168	-0.381072	-0.392055	-0.453497	3.12784	-0.624411	-0.329883	-0.465936	-0.298655	-0.414659	-0.662351	-0.582911	1.61946	-0.616593	-0.610793	-0.670031	-0.57865	-0.386079	-0.561845	-0.731479	-0.329424	-0.643196
0.591903	0.409593	1.50052	0.401008	0.68243	-2.1959	0.504028	0.94524	1.08791	0.447357	1.03752	-0.192598	0.313521	0.712326	1.45815	-2.15877	0.338809	-1.93258	0.234011	0.999751	-0.834936	-0.531443	-0.44551	-0.439698	-0.396651	-0.742564	-0.493278	-0.621761	-0.689168	-0.381072	-0.392055	-0.453497	-0.507661	-0.624411	-0.329883	-0.465936	-0.298655	-0.414659	-0.662351	-0.582911	-0.879756	-0.616593	-0.610793	-0.670031	-0.57865	-0.386079	-0.561845	-0.731479	-0.329424	-0.643196
0.26597	0.0156141	0.744804	-0.878316	-2.73297	1.62779	1.92436	2.0068	-0.518405	1.21796	-1.17589	-2.51158	-1.11648	1.41173	1.74529	1.45697	1.16288	0.0467623	1.76215	1.42159	-0.834936	-0.531443	-0.44551	-0.439698	-0.396651	-0.742564	-0.493278	-0.621761	-0.689168	-0.381072	-0.392055	-0.453497	-0.507661	-0.624411	-0.329883	-0.465936	-0.298655	-0.414659	-0.662351	-0.582911	-0.879756	-0.616593	-0.610793	-0.670031	-0.57865	-0.386079	-0.561845	-0.731479	-0.329424	-0.643196
1.13658	-1.30862	1.73422	2.08275	0.953966	0.993285	1.234	0.920697	1.22351	0.216646	1.45239	0.779241	0.912806	0.501176	-2.70575	0.504563	0.841411	-1.93258	0.679775	1.21889	1.65145	-0.531443	-0.44551	-0.439698	-0.396651	-0.742564	-0.493278	1.71186	1.87213	-0.381072	-0.392055	-0.453497	-0.507661	-0.624411	-0.329883	-0.465936	-0.298655	-0.414659	-0.662351	-0.582911	-0.879756	-0.616593	-0.610793	-0.670031	-0.57865	-0.386079	-0.561845	-0.731479	-0.329424	-0.643196
1.05174	0.557877	0.396157	0.740648	0.8086	0.473054	-0.058757	0.872699	0.706364	0.281553	0.830216	0.24243	0.949401	1.36551	-2.70575	0.904725	0.714004	-1.93258	0.462266	1.28474	1.12357	-0.531443	2.82025	-0.439698	-0.396651	-0.742564	-0.493278	-0.621761	-0.689168	-0.381072	-0.392055	-0.453497	-0.507661	-0.624411	-0.329883	-0.465936	-0.298655	-0.414659	1.70602	2.16607	-0.879756	-0.616593	-0.610793	-0.670031	-0.57865	-0.386079	-0.561845	-0.731479	-0.329424	-0.643196
1.21299	0.0776947	0.329902	1.04248	1.30968	0.40564	0.535332	1.92895	0.638748	-2.80261	0.431578	-2.51158	0.538885	-0.106927	0.834821	-2.15877	0.374199	0.278495	0.666139	1.74602	1.08192	-0.531443	-0.44551	-0.439698	-0.396651	-0.742564	2.04209	-0.621761	-0.689168	-0.381072	-0.392055	-0.453497	-0.507661	-0.624411	-0.329883	-0.465936	-0.298655	-0.414659	-0.662351	-0.582911	-0.879756	-0.616593	-0.610793	-0.670031	-0.57865	-0.386079	-0.561845	2.06225	-0.329424	-0.643196
1.1234	0.188561	-2.71968	0.84698	0.678997	0.349495	0.687275	0.937557	-0.308054	1.19776	-1.17589	1.06056	0.150895	1.3166	0.770643	-0.128454	0.298152	-1.93258	1.51593	1.13967	0.366566	-0.531443	-0.44551	-0.439698	-0.396651	-0.742564	-0.493278	-0.621761	-0.689168	-0.381072	-0.392055	-0.453497	-0.507661	-0.624411	-0.329883	-0.465936	-0.298655	-0.414659	-0.662351	-0.582911	-0.879756	-0.616593	-0.610793	-0.670031	-0.57865	-0.386079	-0.561845	-0.731479	-0.329424	-0.643196
0.459922	0.306095	0.887775	0.878649	1.29022	-0.831903	-0.143427	1.25546	0.633639	-0.643994	0.600099	-0.258024	0.419966	0.290424	0.73051	-0.768388	0.473164	-0.773308	0.55537	0.536228	1.28521	-0.531443	1.666	-0.439698	-0.396651	1.28979	-0.493278	-0.621761	1.6779	-0.381072	-0.392055	-0.453497	-0.507661	-0.624411	-0.329883	-0.465936	-0.298655	-0.414659	0.868943	-0.582911	0.990745	-0.616593	-0.610793	-0.670031	-0.57865	3.10953	-0.561845	-0.731479	-0.329424	1.5016
1.18454	-0.302618	0.83462	0.783083	0.648743	1.31827	0.928319	0.521542	1.20649	0.97733	0.28359	1.11458	1.24011	1.03347	1.4208	0.248961	0.818476	-1.93258	0.776649	0.263336	1.13826	-0.531443	-0.44551	-0.439698	-0.396651	-0.742564	-0.493278	1.4879	-0.689168	-0.381072	-0.392055	-0.453497	3.14756	-0.624411	-0.329883	-0.465936	-0.298655	-0.414659	1.98939	-0.582911	-0.879756	-0.616593	-0.610793	-0.670031	-0.57865	-0.386079	-0.561845	-0.731479	-0.329424	-0.643196
0.994554	-0.230027	0.465123	-0.73737	0.729759	-0.194173	0.699881	0.170419	0.719782	-2.80261	0.758602	0.718992	0.875653	-0.727621	0.514754	0.78755	0.560224	0.524001	0.83285	0.701517	1.16692	3.31396	-0.44551	2.6581	-0.396651	-0.742564	2.74087	-0.621761	2.71505	-0.381072	-0.392055	-0.453497	-0.507661	2.39283	-0.329883	-0.465936	-0.298655	-0.414659	1.58489	-0.582911	-0.879756	-0.616593	-0.610793	-0.670031	-0.57865	-0.386079	-0.561845	-0.731479	-0.329424	-0.643196
1.52981	0.876383	0.469106	1.29566	1.07856	-2.1959	1.21037	0.836911	-0.438116	0.643648	-1.17589	0.565764	-1.11648	0.891211	1.26762	0.299408	-0.637301	-1.93258	-0.240344	1.196	1.60364	-0.531443	-0.44551	-0.439698	-0.396651	1.14504	-0.493278	-0.621761	-0.689168	-0.381072	-0.392055	-0.453497	-0.507661	-0.624411	-0.329883	-0.465936	-0.298655	-0.414659	-0.662351	-0.582911	-0.879756	-0.616593	-0.610793	-0.670031	-0.57865	-0.386079	-0.561845	-0.731479	-0.329424	-0.643196
0.412443	-1.52506	-0.348123	1.73222	0.569209	1.62236	-0.28975	0.036817	0.744232	0.0529868	1.06612	0.0383313	0.455923	0.350673	0.685612	0.360197	-3.82114	-1.93258	0.507692	1.26679	1.56211	-0.531443	-0.44551	-0.439698	-0.396651	-0.742564	3.04292	-0.621761	-0.689168	-0.381072	-0.392055	2.90623	-0.507661	-0.624411	-0.329883	-0.465936	-0.298655	-0.414659	2.75472	-0.582911	-0.879756	-0.616593	-0.610793	-0.670031	-0.57865	-0.386079	-0.561845	-0.731479	-0.329424	-0.643196
0.628149	0.951949	-2.71968	1.60763	2.01905	1.74043	1.60312	1.4863	-0.270362	1.24417	-1.17589	-2.51158	-1.11648	1.57179	1.68013	0.475414	0.350712	0.263749	1.56378	-3.05253	0.723922	-0.531443	-0.44551	-0.439698	-0.396651	-0.742564	-0.493278	-0.621761	-0.689168	-0.381072	-0.392055	-0.453497	-0.507661	-0.624411	-0.329883	-0.465936	-0.298655	-0.414659	-0.662351	-0.582911	-0.879756	-0.616593	-0.610793	-0.670031	-0.57865	-0.386079	-0.561845	-0.731479	-0.329424	-0.643196
1.01989	-0.146371	-0.580958	0.171188	1.27645	0.935154	0.763809	0.914633	-0.0675969	-0.22737	0.549813	0.719258	1.02996	0.441021	0.782892	-2.15877	0.881876	-1.93258	-0.456842	0.763441	1.19994	-0.531443	-0.44551	-0.439698	-0.396651	1.00181	-0.493278	-0.621761	-0.689168	-0.381072	-0.392055	-0.453497	-0.507661	-0.624411	5.38012	-0.465936	-0.298655	-0.414659	-0.662351	2.32105	-0.879756	-0.616593	-0.610793	-0.670031	-0.57865	-0.386079	-0.561845	-0.731479	-0.329424	-0.643196
1.06993	0.553211	0.956976	-0.183852	0.696299	0.86043	-3.17568	0.0561398	0.756639	-2.80261	1.07401	0.994184	1.04535	0.363696	0.699634	-2.15877	0.214012	0.178077	-0.155315	-0.243251	1.47608	2.51878	-0.44551	-0.439698	-0.396651	-0.742564	2.48531	2.41273	-0.689168	-0.381072	-0.392055	2.92286	-0.507661	-0.624411	-0.329883	-0.465936	-0.298655	2.71866	2.12563	2.65313	-0.879756	-0.616593	-0.610793	-0.670031	-0.57865	-0.386079	-0.561845	-0.731479	-0.329424	-0.643196
1.20547	0.760413	1.78322	0.374283	-1.5254	1.77075	0.769069	1.82338	0.169409	-2.80261	-1.17589	-2.51158	-1.11648	1.30571	1.98779	0.936819	1.41587	0.161979	0.902947	1.92881	-0.834936	-0.531443	-0.44551	-0.439698	-0.396651	-0.742564	-0.493278	-0.621761	-0.689168	-0.381072	-0.392055	-0.453497	-0.507661	-0.624411	-0.329883	-0.465936	-0.298655	-0.414659	-0.662351	-0.582911	-0.879756	-0.616593	-0.610793	-0.670031	-0.57865	-0.386079	-0.561845	-0.731479	-0.329424	-0.643196
1.02891	0.390786	-0.43353	-0.0405788	1.18585	0.756103	0.2718	0.265694	-2.78104	0.608637	0.296029	-2.51158	-1.11648	1.35215	0.583393	1.44494	1.30151	0.0920465	1.0893	0.946709	0.945798	-0.531443	3.24216	-0.439698	-0.396651	-0.742564	1.82829	-0.621761	1.64606	-0.381072	-0.392055	-0.453497	-0.507661	-0.624411	-0.329883	-0.465936	-0.298655	-0.414659	2.65172	-0.582911	-0.879756	-0.616593	-0.610793	-0.670031	-0.57865	-0.386079	-0.561845	-0.731479	-0.329424	-0.643196
1.19173	-0.293253	0.0992011	1.08841	1.52473	1.2114	1.25144	1.77227	0.402924	0.984411	0.999291	1.00431	0.752511	0.947234	1.09069	-2.15877	0.677389	-1.93258	1.29571	0.000391755	0.793039	-0.531443	-0.44551	-0.439698	-0.396651	-0.742564	-0.493278	1.49314	1.63207	2.94299	-0.392055	-0.453497	-0.507661	-0.624411	-0.329883	-0.465936	-0.298655	-0.414659	1.99598	-0.582911	-0.879756	-0.616593	-0.610793	-0.670031	-0.57865	-0.386079	-0.561845	-0.731479	-0.329424	-0.643196
0.852596	-0.32717	0.907397	0.445385	1.11462	0.027287	0.296132	0.162156	0.381362	-0.233563	-0.132436	-0.217544	0.872226	0.569277	1.15744	-2.15877	0.624995	-1.93258	-0.0757837	0.310427	0.703663	2.19919	-0.44551	-0.439698	-0.396651	-0.742564	-0.493278	1.36389	1.49021	-0.381072	-0.392055	-0.453497	-0.507661	-0.624411	-0.329883	-0.465936	-0.298655	-0.414659	1.83352	-0.582911	-0.879756	-0.616593	-0.610793	-0.670031	-0.57865	-0.386079	-0.561845	-0.731479	-0.329424	-0.643196
0.878837	0.530865	1.67109	0.638666	-1.17141	1.24541	0.726996	1.39302	1.85978	1.27717	-1.17589	0.0945224	-1.11648	1.46521	1.31808	1.13293	1.29517	-1.93258	1.42194	1.82496	-0.834936	-0.531443	-0.44551	2.13874	-0.396651	-0.742564	-0.493278	-0.621761	-0.689168	-0.381072	-0.392055	-0.453497	-0.507661	-0.624411	-0.329883	-0.465936	-0.298655	-0.414659	-0.662351	-0.582911	-0.879756	-0.616593	-0.610793	-0.670031	-0.57865	-0.386079	-0.561845	-0.731479	-0.329424	-0.643196
0.689783	1.47545	0.889672	1.30475	-0.905515	-2.1959	-0.353549	0.844927	1.15163	0.649613	-1.17589	-2.51158	-1.11648	1.25356	1.27347	1.23354	0.123089	-1.93258	1.54004	1.96394	-0.834936	-0.531443	-0.44551	-0.439698	-0.396651	-0.742564	-0.493278	-0.621761	-0.689168	-0.381072	-0.392055	-0.453497	-0.507661	-0.624411	-0.329883	-0.465936	-0.298655	-0.414659	-0.662351	-0.582911	-0.879756	-0.616593	-0.610793	-0.670031	-0.57865	-0.386079	-0.561845	-0.731479	-0.329424	-0.643196
0.439092	0.709779	0.490505	0.834496	1.24214	-0.371614	0.369802	1.05689	0.529638	-0.0659953	0.491841	-0.629159	0.505716	0.592562	0.864442	0.255241	1.07712	-0.806565	0.864142	1.1444	0.937094	1.70923	-0.44551	-0.439698	-0.396651	0.931288	-0.493278	0.56155	-0.689168	-0.381072	-0.392055	-0.453497	1.54255	-0.624411	-0.329883	-0.465936	-0.298655	-0.414659	0.825014	-0.582911	0.95177	-0.616593	-0.610793	-0.670031	-0.57865	-0.386079	-0.561845	1.22757	-0.329424	-0.643196
1.07815	0.191952	0.91214	1.34521	0.789556	0.242921	0.340047	0.183855	0.89566	0.676166	0.97529	0.946361	0.435346	0.509798	0.38191	0.327232	0.153426	0.140198	1.15955	0.885822	1.18657	-0.531443	-0.44551	-0.439698	-0.396651	0.737456	1.88351	-0.621761	-0.689168	-0.381072	-0.392055	-0.453497	-0.507661	-0.624411	-0.329883	-0.465936	-0.298655	-0.414659	1.46038	1.88096	-0.879756	-0.616593	-0.610793	-0.670031	-0.57865	-0.386079	-0.561845	-0.731479	-0.329424	-0.643196
0.168804	0.334187	1.07696	0.706673	1.35533	-0.087945	0.154672	1.18824	0.371574	-1.5173	0.326927	-0.336449	0.748516	0.708863	1.36744	0.170658	0.711648	0.00964975	0.612912	0.877968	1.35018	1.41183	-0.44551	2.47675	-0.396651	1.25944	-0.493278	0.791345	0.401187	-0.381072	-0.392055	-0.453497	1.21357	-0.624411	-0.329883	-0.465936	2.38789	-0.414659	1.70415	-0.582911	0.925652	-0.616593	-0.610793	-0.670031	-0.57865	-0.386079	-0.561845	1.88037	-0.329424	1.10578
0.846718	-0.154266	1.20403	-0.652336	0.964356	-2.1959	1.26386	0.381937	1.30207	-2.80261	1.35036	0.963894	1.30241	-2.79903	-2.70575	0.343877	0.625675	0.154076	0.891506	1.03319	1.70023	-0.531443	-0.44551	-0.439698	-0.396651	-0.742564	-0.493278	1.57107	2.27844	-0.381072	-0.392055	-0.453497	-0.507661	-0.624411	-0.329883	-0.465936	-0.298655	-0.414659	-0.662351	-0.582911	-0.879756	-0.616593	-0.610793	-0.670031	-0.57865	-0.386079	-0.561845	-0.731479	-0.329424	-0.643196
1.16327	0.0126181	0.289386	0.546621	0.982092	0.699105	1.17042	1.17832	-0.832075	1.49782	0.761472	0.130395	0.15996	0.639887	1.44075	1.03733	1.54852	-0.227635	0.838375	1.37228	0.709558	-0.531443	-0.44551	2.66476	-0.396651	-0.742564	-0.493278	-0.621761	-0.689168	-0.381072	-0.392055	-0.453497	-0.507661	-0.624411	-0.329883	-0.465936	-0.298655	-0.414659	-0.662351	-0.582911	-0.879756	-0.616593	-0.610793	-0.670031	-0.57865	-0.386079	-0.561845	-0.731479	-0.329424	-0.643196
1.06329	0.230467	0.0697987	0.300143	0.785762	0.951271	0.499726	0.719281	0.459111	0.556208	0.884791	0.929725	1.10369	1.26098	-0.458499	0.804096	0.0163718	-1.93258	0.852326	-0.143227	1.06353	-0.531443	-0.44551	-0.439698	-0.396651	-0.742564	-0.493278	-0.621761	-0.689168	-0.381072	-0.392055	2.28864	-0.507661	-0.624411	-0.329883	-0.465936	-0.298655	-0.414659	1.60194	-0.582911	-0.879756	-0.616593	-0.610793	-0.670031	-0.57865	-0.386079	-0.561845	-0.731479	-0.329424	-0.643196
0.90614	0.596847	-0.51385	0.350408	1.94032	-0.436974	0.481341	1.14455	-1.5503	-0.146565	-1.17589	0.795072	-1.11648	0.651445	0.864756	0.36793	0.409669	-1.93258	-0.160808	0.489829	0.551569	-0.531443	-0.44551	1.52072	-0.396651	1.70853	-0.493278	-0.621761	-0.689168	-0.381072	-0.392055	-0.453497	-0.507661	-0.624411	-0.329883	-0.465936	-0.298655	-0.414659	1.31231	1.06779	-0.879756	-0.616593	-0.610793	-0.670031	-0.57865	4.12164	-0.561845	-0.731479	-0.329424	-0.643196
1.09387	0.529327	0.52599	0.381523	1.60014	0.272568	-0.292894	0.691635	-0.382793	0.0498765	0.349354	0.626307	-1.11648	0.700686	1.33401	0.357453	0.965699	-1.93258	-0.17297	-0.26013	1.35218	-0.531443	-0.44551	3.38041	-0.396651	1.63773	2.47035	1.58296	-0.689168	-0.381072	-0.392055	-0.453497	-0.507661	-0.624411	-0.329883	-0.465936	-0.298655	2.69983	2.10888	-0.582911	-0.879756	-0.616593	-0.610793	-0.670031	-0.57865	-0.386079	-0.561845	-0.731479	-0.329424	-0.643196
1.24031	-0.40988	0.680828	0.886943	1.1159	1.00497	0.96237	-0.242813	1.08376	0.22983	0.801902	0.791303	1.29367	0.867644	-2.70575	0.516193	-3.82114	0.297749	0.693605	-3.05253	0.748054	-0.531443	-0.44551	-0.439698	-0.396651	1.3115	-0.493278	-0.621761	1.88331	-0.381072	-0.392055	-0.453497	-0.507661	-0.624411	-0.329883	-0.465936	-0.298655	-0.414659	-0.662351	-0.582911	-0.879756	-0.616593	-0.610793	-0.670031	-0.57865	-0.386079	-0.561845	-0.731479	-0.329424	-0.643196
1.15987	0.700317	1.30359	0.736584	-0.673431	1.14298	1.55799	2.12366	0.771181	1.77951	-1.17589	-0.323323	-1.11648	1.66292	1.57958	0.573598	1.67544	-0.130198	1.86658	1.70585	-0.834936	-0.531443	-0.44551	-0.439698	-0.396651	-0.742564	-0.493278	-0.621761	-0.689168	-0.381072	-0.392055	-0.453497	-0.507661	-0.624411	-0.329883	-0.465936	-0.298655	-0.414659	-0.662351	-0.582911	-0.0346385	-0.616593	-0.610793	-0.670031	-0.57865	-0.386079	-0.561845	-0.731479	-0.329424	-0.643196
0.407547	-0.852972	1.29584	0.747376	0.826261	1.64213	0.223843	1.25228	1.18628	0.953639	0.832602	0.842572	1.10647	1.17261	0.537638	1.59537	1.04123	-1.93258	1.7379	1.43784	1.55956	-0.531443	-0.44551	-0.439698	-0.396651	-0.742564	1.78957	-0.621761	-0.689168	-0.381072	-0.392055	2.73121	-0.507661	-0.624411	-0.329883	3.5674	-0.298655	-0.414659	-0.662351	2.46944	-0.879756	-0.616593	-0.610793	-0.670031	-0.57865	-0.386079	-0.561845	-0.731479	-0.329424	-0.643196
0.912297	0.395208	0.403013	0.870549	-1.45125	0.480037	0.624299	1.36146	1.13596	1.50499	-1.17589	0.596865	-1.11648	1.53424	0.275797	0.568937	1.60923	-1.93258	1.45141	1.16433	-0.834936	-0.531443	-0.44551	-0.439698	-0.396651	-0.742564	-0.493278	-0.621761	-0.689168	-0.381072	-0.392055	-0.453497	-0.507661	-0.624411	-0.329883	-0.465936	-0.298655	-0.414659	-0.662351	-0.582911	-0.879756	-0.616593	-0.610793	-0.670031	-0.57865	-0.386079	-0.561845	-0.731479	-0.329424	-0.643196
0.492507	0.0595575	0.0876123	0.404165	0.673029	0.729295	0.637305	-0.145344	0.0609427	0.577657	1.28583	-0.0802762	1.4186	0.579607	-0.0804397	1.16937	0.810399	0.0699907	-0.305785	-3.05253	1.6979	-0.531443	-0.44551	-0.439698	-0.396651	2.00333	-0.493278	1.99089	1.62062	-0.381072	4.12465	-0.453497	-0.507661	-0.624411	-0.329883	-0.465936	-0.298655	-0.414659	-0.662351	-0.582911	-0.879756	-0.616593	-0.610793	-0.670031	-0.57865	-0.386079	-0.561845	-0.731479	-0.329424	-0.643196
1.16602	0.917588	0.619756	0.972726	1.92753	0.366752	0.888053	0.552356	-2.78104	0.823308	-1.17589	1.079	-1.11648	0.447975	0.79038	1.38824	0.321539	-1.93258	1.72135	-0.153587	1.05786	-0.531443	-0.44551	-0.439698	-0.396651	1.26333	-0.493278	-0.621761	-0.689168	-0.381072	-0.392055	-0.453497	-0.507661	-0.624411	-0.329883	-0.465936	-0.298655	-0.414659	-0.662351	-0.582911	-0.879756	-0.616593	-0.610793	-0.670031	-0.57865	-0.386079	-0.561845	-0.731479	-0.329424	-0.643196
0.515855	0.907935	0.432833	0.53986	0.411688	0.695266	1.21431	1.40946	-1.21036	1.1082	0.149735	1.07254	0.455637	0.955288	1.16437	0.599913	0.515802	-0.558557	0.79304	0.536333	-0.834936	-0.531443	-0.44551	-0.439698	-0.396651	-0.742564	-0.493278	-0.621761	-0.689168	-0.381072	2.70699	-0.453497	1.99412	-0.624411	-0.329883	-0.465936	-0.298655	-0.414659	1.74619	1.52373	-0.879756	-0.616593	-0.610793	-0.670031	-0.57865	-0.386079	-0.561845	-0.731479	-0.329424	-0.643196
1.18777	2.23929	0.751377	0.787875	-0.85287	1.42094	1.33401	0.588861	0.73291	1.3769	-1.17589	-0.308544	-1.11648	1.30088	1.89968	0.588843	0.501145	-0.118025	1.88496	1.18714	-0.834936	-0.531443	-0.44551	-0.439698	-0.396651	-0.742564	-0.493278	-0.621761	-0.689168	-0.381072	-0.392055	-0.453497	-0.507661	-0.624411	-0.329883	-0.465936	-0.298655	-0.414659	-0.662351	-0.582911	-0.879756	-0.616593	-0.610793	-0.670031	-0.57865	-0.386079	-0.561845	-0.731479	-0.329424	-0.643196
1.44369	0.0355666	0.398721	1.39441	1.43022	0.713862	0.619077	2.00002	0.795913	1.23305	0.622027	0.490913	0.735008	1.17136	0.91472	1.15346	-0.730031	0.0573044	0.349165	0.623246	-0.834936	-0.531443	-0.44551	3.1836	-0.396651	1.09006	-0.493278	-0.621761	-0.689168	-0.381072	-0.392055	-0.453497	-0.507661	-0.624411	-0.329883	-0.465936	-0.298655	-0.414659	1.9661	-0.582911	-0.879756	-0.616593	-0.610793	-0.670031	-0.57865	-0.386079	-0.561845	-0.731479	-0.329424	-0.643196
0.600709	-0.00544708	-0.355845	1.16935	1.61662	1.18052	0.369267	0.282343	-0.159189	0.315831	0.779541	1.06438	0.600656	1.48161	0.945545	0.935418	0.860845	-1.93258	1.00672	-0.266188	0.996142	1.44586	-0.44551	2.05165	2.5359	0.517534	1.07563	1.28782	-0.689168	2.55272	2.69392	-0.453497	1.98357	-0.624411	-0.329883	-0.465936	-0.298655	1.61651	-0.662351	1.51485	-0.879756	-0.616593	-0.610793	-0.670031	-0.57865	-0.386079	-0.561845	-0.731479	-0.329424	-0.643196
0.833253	0.42355	0.31283	2.36028	0.950857	0.38829	0.914082	0.586394	0.288943	0.848842	0.776567	1.102	0.527845	0.470841	1.68013	0.475414	0.802381	-1.93258	-0.0360484	1.1853	1.07119	-0.531443	-0.44551	-0.439698	-0.396651	1.99858	-0.493278	-0.621761	-0.689168	-0.381072	-0.392055	-0.453497	-0.507661	-0.624411	-0.329883	-0.465936	-0.298655	-0.414659	-0.662351	-0.582911	-0.879756	-0.616593	-0.610793	-0.670031	-0.57865	-0.386079	-0.561845	2.04362	-0.329424	-0.643196
0.307559	-1.29869	0.675961	1.07426	2.44233	1.77695	1.24187	1.36821	0.894014	0.890412	0.798794	-2.51158	0.550176	-0.088565	0.212674	1.44794	0.398207	-1.93258	0.00547494	1.22652	1.86491	-0.531443	3.60923	-0.439698	-0.396651	-0.742564	-0.493278	-0.621761	-0.689168	-0.381072	-0.392055	-0.453497	-0.507661	-0.624411	-0.329883	-0.465936	-0.298655	-0.414659	-0.662351	-0.582911	-0.879756	-0.616593	-0.610793	-0.670031	-0.57865	-0.386079	-0.561845	-0.731479	-0.329424	-0.643196
0.637598	-0.245353	1.47897	0.426571	-0.309364	1.45591	1.08907	1.63229	1.34127	1.23859	-1.17589	-2.51158	-1.11648	1.72825	1.36312	0.0507344	1.0002	-1.93258	1.63573	0.690173	-0.834936	-0.531443	-0.44551	-0.439698	-0.396651	-0.742564	-0.493278	-0.621761	-0.689168	-0.381072	-0.392055	-0.453497	-0.507661	-0.624411	-0.329883	-0.465936	-0.298655	-0.414659	-0.662351	-0.582911	-0.879756	-0.616593	-0.610793	-0.670031	-0.57865	-0.386079	-0.561845	-0.731479	-0.329424	-0.643196
-0.615281	-0.582473	-2.71968	-1.13295	-0.104409	-2.1959	-0.239571	-1.28701	0.219058	-2.80261	-1.17589	0.674768	-1.11648	-0.197383	1.11531	-2.15877	1.0286	-1.93258	-0.118946	-0.208479	-0.834936	-0.531443	-0.44551	-0.439698	-0.396651	-0.742564	-0.493278	-0.621761	-0.689168	-0.381072	-0.392055	-0.453497	-0.507661	-0.624411	-0.329883	-0.465936	-0.298655	-0.414659	-0.662351	-0.582911	-0.879756	-0.616593	3.37738	-0.670031	-0.57865	-0.386079	-0.561845	-0.731479	-0.329424	-0.643196
-0.258332	0.548836	0.538145	-0.188749	-0.827915	0.284754	1.07341	0.947416	0.517043	-2.80261	-1.17589	0.991253	-1.11648	1.32331	1.55967	0.369876	-3.82114	0.662636	0.519254	0.401693	-0.834936	-0.531443	-0.44551	-0.439698	-0.396651	-0.742564	-0.493278	-0.621761	-0.689168	-0.381072	-0.392055	-0.453497	-0.507661	-0.624411	-0.329883	-0.465936	-0.298655	-0.414659	-0.662351	-0.582911	-0.879756	-0.616593	-0.610793	-0.670031	-0.57865	-0.386079	-0.561845	-0.731479	-0.329424	-0.643196
0.488963	0.634629	0.443813	2.11508	2.07774	-0.214615	0.45481	1.82182	0.00587029	0.789723	-1.17589	0.448346	-1.11648	0.169337	0.490363	1.20136	0.530907	0.869027	0.988798	0.850616	0.693853	-0.531443	2.62159	3.48236	-0.396651	-0.742564	-0.493278	1.14783	-0.689168	-0.381072	-0.392055	-0.453497	-0.507661	-0.624411	-0.329883	-0.465936	-0.298655	-0.414659	-0.662351	-0.582911	-0.879756	-0.616593	-0.610793	-0.670031	-0.57865	-0.386079	-0.561845	1.39617	-0.329424	-0.643196
0.256925	1.59489	1.4399	0.508556	-0.353811	0.960246	1.19492	0.428424	1.45274	1.29849	0.472053	0.442182	0.114085	0.951598	1.08095	1.1769	0.987689	0.665926	1.38884	1.16305	-0.834936	-0.531443	-0.44551	1.34436	-0.396651	-0.742564	-0.493278	-0.621761	0.0522134	-0.381072	-0.392055	-0.453497	-0.507661	-0.624411	-0.329883	-0.465936	-0.298655	-0.414659	-0.662351	-0.582911	-0.232019	-0.616593	-0.610793	-0.670031	-0.57865	-0.386079	-0.561845	-0.731479	-0.329424	-0.643196
0.918633	-0.0327654	0.862987	0.340967	0.970373	-0.0745494	0.630604	-0.154068	0.718645	0.96367	0.688782	0.255082	0.589583	0.92852	-0.342128	0.00361963	0.73064	0.837483	0.476994	0.361289	-0.834936	-0.531443	-0.44551	-0.439698	-0.396651	-0.742564	-0.493278	1.27293	-0.689168	-0.381072	-0.392055	-0.453497	-0.507661	-0.624411	-0.329883	-0.465936	-0.298655	-0.414659	-0.662351	-0.582911	-0.879756	-0.616593	-0.610793	-0.670031	2.65001	-0.386079	-0.561845	-0.731479	-0.329424	-0.643196
1.36236	1.2232	1.19459	0.56641	1.27323	-2.1959	0.218359	0.482793	0.792422	0.948149	-1.17589	1.57942	-1.11648	0.559771	0.532405	0.803698	0.0158565	0.054412	0.746771	-3.05253	1.47738	-0.531443	-0.44551	-0.439698	-0.396651	1.98824	-0.493278	-0.621761	1.60265	-0.381072	-0.392055	-0.453497	-0.507661	-0.624411	-0.329883	-0.465936	-0.298655	-0.414659	-0.662351	-0.582911	-0.879756	-0.616593	-0.610793	-0.670031	-0.57865	-0.386079	-0.561845	-0.731479	-0.329424	-0.643196
1.10207	0.250091	-0.344232	-2.18394	0.612973	0.279314	0.383814	0.0432251	-0.376238	1.11361	0.918141	-2.51158	0.458503	0.707942	1.34186	-2.15877	0.202906	1.31621	0.51263	0.39536	-0.834936	-0.531443	-0.44551	-0.439698	-0.396651	-0.742564	-0.493278	-0.621761	-0.689168	-0.381072	-0.392055	-0.453497	-0.507661	-0.624411	-0.329883	-0.465936	-0.298655	-0.414659	-0.662351	-0.582911	-0.879756	-0.616593	-0.610793	-0.670031	-0.57865	-0.386079	-0.561845	-0.731479	-0.329424	-0.643196
0.637598	0.0626662	1.39838	1.1145	1.42224	0.972009	1.20884	0.598774	-0.8028	0.19266	0.0822365	1.2453	0.532833	0.833245	-0.437043	-0.0832153	-1.13288	1.05068	1.05946	0.918173	1.18942	-0.531443	-0.44551	-0.439698	-0.396651	-0.742564	-0.493278	-0.621761	-0.689168	-0.381072	-0.392055	-0.453497	-0.507661	-0.624411	-0.329883	-0.465936	-0.298655	-0.414659	-0.662351	-0.582911	-0.879756	-0.616593	-0.610793	-0.670031	-0.57865	-0.386079	-0.561845	-0.731479	-0.329424	-0.643196
1.07506	1.01306	0.119309	0.985313	1.07175	0.19229	0.279063	0.999467	-2.78104	1.00889	0.65197	1.33846	0.403129	0.262173	1.24036	-2.15877	-0.668109	0.870742	0.406503	0.67868	0.949549	-0.531443	-0.44551	3.25618	-0.396651	1.12677	-0.493278	2.3242	-0.689168	-0.381072	-0.392055	-0.453497	-0.507661	-0.624411	5.78916	-0.465936	-0.298655	-0.414659	-0.662351	-0.582911	-0.879756	-0.616593	-0.610793	-0.670031	3.05613	-0.386079	3.23259	-0.731479	-0.329424	-0.643196
0.385239	1.70761	1.17713	0.888902	-1.18291	1.13596	1.36633	0.983023	0.615529	1.53386	-1.17589	0.442603	-1.11648	1.22559	1.00663	1.03067	1.03122	1.37291	1.15439	0.957056	-0.834936	-0.531443	-0.44551	-0.439698	-0.396651	0.24743	-0.493278	-0.621761	-0.689168	-0.381072	-0.392055	-0.453497	-0.507661	-0.624411	-0.329883	-0.465936	-0.298655	-0.414659	-0.662351	-0.582911	-0.879756	-0.616593	-0.610793	-0.670031	-0.57865	2.85526	-0.561845	0.626735	-0.329424	-0.643196
0.889407	1.11051	0.921964	0.571424	0.270139	-2.1959	0.74979	0.371486	0.484639	0.68778	-1.17589	0.605172	1.02232	-0.265216	1.84198	0.920158	-3.82114	1.71908	0.883414	1.41579	-0.834936	-0.531443	-0.44551	-0.439698	-0.396651	-0.742564	-0.493278	-0.621761	-0.689168	-0.381072	-0.392055	-0.453497	-0.507661	-0.624411	-0.329883	-0.465936	-0.298655	-0.414659	-0.662351	-0.582911	-0.879756	-0.616593	-0.610793	-0.670031	-0.57865	5.88905	-0.561845	-0.731479	-0.329424	-0.643196
0.634078	1.90814	0.945847	0.317052	-0.572736	0.569035	1.28487	-0.392054	1.04036	0.782802	0.741255	0.34147	-1.11648	1.15341	-2.70575	0.0854823	0.594836	1.20216	0.177807	0.731174	-0.834936	-0.531443	-0.44551	-0.439698	-0.396651	-0.742564	-0.493278	-0.621761	-0.689168	-0.381072	-0.392055	-0.453497	-0.507661	-0.624411	-0.329883	-0.465936	-0.298655	-0.414659	-0.662351	-0.582911	-0.879756	-0.616593	-0.610793	-0.670031	-0.57865	-0.386079	-0.561845	-0.731479	-0.329424	-0.643196
0.166605	0.200593	0.970332	1.03717	0.482133	1.06154	0.628498	0.95939	0.90117	0.293684	0.898228	0.443748	0.956235	0.674593	0.279714	0.57252	0.834809	1.45987	0.627671	0.845484	0.125965	-0.531443	2.0204	-0.439698	-0.396651	-0.742564	-0.493278	0.800972	-0.689168	-0.381072	-0.392055	-0.453497	-0.507661	-0.624411	-0.329883	-0.465936	-0.298655	-0.414659	-0.662351	-0.582911	-0.879756	-0.616593	-0.610793	-0.670031	-0.57865	-0.386079	-0.561845	-0.731479	-0.329424	-0.643196
0.932276	0.330428	0.255126	1.23399	0.879873	0.329715	0.843238	1.21933	0.79942	1.456	0.739415	0.0945224	0.490574	-0.185495	0.108307	0.415706	-0.486672	0.213966	0.573949	1.50719	1.50271	-0.531443	-0.44551	-0.439698	-0.396651	1.95109	-0.493278	2.14679	-0.689168	-0.381072	-0.392055	-0.453497	-0.507661	-0.624411	-0.329883	-0.465936	-0.298655	-0.414659	-0.662351	-0.582911	-0.879756	-0.616593	-0.610793	-0.670031	-0.57865	6.08649	-0.561845	-0.731479	-0.329424	-0.643196
1.15501	-0.0929899	1.11658	1.13928	0.700001	0.969857	0.125992	0.795077	1.36709	0.464361	1.41187	1.36019	1.27105	0.923451	-2.70575	0.723076	-0.835322	0.964111	-0.417805	0.802954	1.07474	-0.531443	-0.44551	-0.439698	-0.396651	-0.742564	-0.493278	3.11881	-0.689168	-0.381072	-0.392055	-0.453497	-0.507661	-0.624411	-0.329883	-0.465936	-0.298655	-0.414659	-0.662351	-0.582911	-0.879756	-0.616593	-0.610793	-0.670031	-0.57865	-0.386079	-0.561845	-0.731479	-0.329424	-0.643196
1.31831	0.03703	0.907041	0.24759	-1.39243	0.529795	1.08457	0.201833	0.194763	1.23415	-1.17589	-0.278639	-1.11648	1.33325	0.976378	0.0470727	0.995117	1.16786	1.22259	0.412345	-0.834936	-0.531443	-0.44551	-0.439698	-0.396651	-0.742564	-0.493278	-0.621761	-0.689168	-0.381072	-0.392055	-0.453497	-0.507661	-0.624411	-0.329883	-0.465936	-0.298655	-0.414659	-0.662351	-0.582911	-0.879756	-0.616593	-0.610793	-0.670031	-0.57865	-0.386079	-0.561845	-0.731479	-0.329424	-0.643196
0.435616	0.801821	0.220254	1.55613	0.668659	0.294368	1.30682	0.0670041	0.195224	1.41342	0.362824	1.44901	-1.11648	1.33375	1.57088	1.31173	0.223355	1.7564	1.63172	1.07469	-0.834936	-0.531443	-0.44551	-0.439698	-0.396651	-0.742564	-0.493278	-0.621761	-0.689168	-0.381072	-0.392055	-0.453497	-0.507661	-0.624411	-0.329883	-0.465936	-0.298655	-0.414659	2.13336	-0.582911	-0.879756	-0.616593	-0.610793	-0.670031	-0.57865	5.9959	-0.561845	-0.731479	-0.329424	-0.643196
0.779047	1.08375	1.04731	1.71792	0.89651	0.828647	0.81827	0.716993	0.305962	-0.176451	0.828992	1.44267	0.329586	0.413388	1.16192	0.34119	0.055929	1.35171	0.952795	1.35391	0.989558	-0.531443	-0.44551	1.48768	-0.396651	1.17712	-0.493278	0.490601	-0.689168	1.88859	-0.392055	-0.453497	-0.507661	-0.624411	-0.329883	2.52109	2.70951	1.15671	1.28519	1.03997	-0.879756	-0.616593	-0.610793	-0.670031	-0.57865	-0.386079	-0.561845	0.605956	-0.329424	-0.643196
0.998884	0.351326	0.595992	1.32939	1.60573	1.50307	-0.21082	0.514536	-0.852056	0.794947	0.747749	0.894517	0.498929	0.173973	0.763034	0.769803	0.536909	0.713388	0.305657	1.13184	1.15626	-0.531443	-0.44551	-0.439698	-0.396651	1.24462	-0.493278	2.46402	-0.689168	3.23723	-0.392055	2.2459	-0.507661	1.71948	-0.329883	-0.465936	-0.298655	-0.414659	2.56302	2.0043	-0.879756	-0.616593	-0.610793	-0.670031	-0.57865	-0.386079	-0.561845	-0.731479	-0.329424	-0.643196
1.03297	0.332734	1.2765	1.73169	0.365539	-2.1959	1.53341	0.784842	1.84163	1.1758	0.951396	0.0960166	0.856841	1.01612	1.61374	0.417182	0.724273	0.993505	-0.10364	-3.05253	1.03582	2.57242	-0.44551	-0.439698	-0.396651	1.95227	-0.493278	-0.621761	-0.689168	-0.381072	-0.392055	-0.453497	3.40294	3.03666	-0.329883	-0.465936	-0.298655	-0.414659	-0.662351	-0.582911	-0.879756	-0.616593	-0.610793	-0.670031	-0.57865	-0.386079	-0.561845	-0.731479	-0.329424	-0.643196
1.02486	-2.00541	0.625506	1.42426	0.596097	0.859491	1.07563	1.08712	0.187436	1.40402	0.861366	1.60101	0.827672	0.968003	0.698588	1.20213	1.30822	1.02994	0.807472	0.677253	0.804797	-0.531443	-0.44551	-0.439698	-0.396651	-0.742564	-0.493278	1.30464	-0.689168	-0.381072	-0.392055	-0.453497	2.83004	-0.624411	-0.329883	-0.465936	-0.298655	-0.414659	-0.662351	2.22762	-0.879756	-0.616593	-0.610793	-0.670031	-0.57865	-0.386079	-0.561845	-0.731479	-0.329424	-0.643196
0.856103	0.453618	-0.221465	1.75952	2.05247	1.57	-0.135621	1.51641	-0.251954	-2.80261	1.15103	-2.51158	0.539901	1.09797	1.21801	0.494728	-0.384323	1.93376	0.668075	0.931164	-0.834936	-0.531443	-0.44551	-0.439698	-0.396651	-0.742564	-0.493278	-0.621761	-0.689168	-0.381072	-0.392055	-0.453497	-0.507661	-0.624411	-0.329883	-0.465936	-0.298655	-0.414659	-0.662351	-0.582911	-0.879756	-0.616593	-0.610793	-0.670031	-0.57865	-0.386079	-0.561845	-0.731479	-0.329424	-0.643196
0.177863	-0.435323	0.336203	-1.95627	0.0880285	-2.1959	1.63205	-0.268127	-2.78104	0.876986	0.435537	0.179478	0.90965	-2.79903	0.200041	0.49963	0.382867	0.773727	-0.0079403	0.549555	-0.834936	-0.531443	-0.44551	-0.439698	-0.396651	1.29878	-0.493278	-0.621761	-0.689168	-0.381072	-0.392055	3.09221	-0.507661	-0.624411	-0.329883	-0.465936	-0.298655	-0.414659	2.26547	-0.582911	-0.879756	-0.616593	-0.610793	2.1023	-0.57865	-0.386079	-0.561845	-0.731479	-0.329424	-0.643196
0.817111	-0.571228	0.250859	1.72127	1.12016	1.48488	0.837997	0.775667	-0.331476	0.774222	-1.17589	1.64298	-1.11648	0.757437	0.743051	0.996411	0.265458	1.78411	-0.110474	0.835302	-0.834936	-0.531443	-0.44551	-0.439698	-0.396651	-0.742564	-0.493278	-0.621761	-0.689168	-0.381072	-0.392055	-0.453497	-0.507661	-0.624411	-0.329883	-0.465936	-0.298655	-0.414659	-0.662351	-0.582911	-0.879756	-0.616593	-0.610793	-0.670031	-0.57865	-0.386079	-0.561845	-0.731479	-0.329424	-0.643196
1.16969	0.220767	1.37196	1.2307	0.830958	0.944995	1.49379	1.45688	1.24224	0.549017	-1.17589	0.923215	-1.11648	1.48621	0.793857	-2.15877	0.949669	1.23504	1.18186	1.37855	0.378209	-0.531443	-0.44551	-0.439698	-0.396651	0.831595	-0.493278	-0.621761	-0.689168	-0.381072	-0.392055	-0.453497	-0.507661	-0.624411	-0.329883	-0.465936	-0.298655	-0.414659	1.5954	-0.582911	-0.879756	-0.616593	-0.610793	-0.670031	-0.57865	-0.386079	-0.561845	-0.731479	-0.329424	-0.643196
1.80778	1.95471	-0.214531	-0.640984	-1.52892	-0.142258	0.765505	1.04058	-2.78104	1.4266	-1.17589	0.776679	-1.11648	1.38671	0.576516	0.502093	0.386136	2.00967	1.37101	0.939611	-0.834936	-0.531443	-0.44551	-0.439698	-0.396651	-0.742564	-0.493278	-0.621761	-0.689168	-0.381072	-0.392055	-0.453497	-0.507661	-0.624411	-0.329883	-0.465936	-0.298655	-0.414659	-0.662351	-0.582911	-0.879756	-0.616593	-0.610793	-0.670031	-0.57865	-0.386079	-0.561845	-0.731479	-0.329424	-0.643196
0.700457	-1.43963	1.2765	0.908758	0.255515	0.331163	-3.17568	-5.10974	0.563839	-2.80261	1.21952	0.688485	0.491495	-2.79903	0.749664	0.417182	-0.48476	-1.93258	-3.09363	0.842078	1.38905	-0.531443	-0.44551	3.47109	-0.396651	2.68514	-0.493278	-0.621761	-0.689168	-0.381072	-0.392055	2.98224	-0.507661	2.35885	-0.329883	-0.465936	-0.298655	3.4982	2.81926	-0.582911	-0.879756	-0.616593	-0.610793	-0.670031	-0.57865	-0.386079	-0.561845	-0.731479	-0.329424	-0.643196
1.02597	0.0291306	0.526258	1.29793	0.791947	1.24093	1.05887	0.791766	0.820453	1.10583	0.839384	1.18501	1.16302	0.757437	0.475552	0.509526	0.396002	1.21799	0.599217	0.773579	-0.834936	-0.531443	-0.44551	-0.439698	-0.396651	-0.742564	-0.493278	0.502378	-0.689168	-0.381072	-0.392055	-0.453497	-0.507661	-0.624411	-0.329883	-0.465936	-0.298655	-0.414659	-0.662351	-0.582911	-0.879756	-0.616593	-0.610793	-0.670031	-0.57865	2.83946	-0.561845	-0.731479	-0.329424	-0.643196
0.846975	0.151872	0.41553	0.909325	1.16164	-0.496702	0.639532	1.0029	0.902532	0.158129	1.07902	0.725657	1.09732	0.447438	0.619734	0.452944	0.491999	0.84398	-0.449872	0.113791	0.965473	-0.531443	-0.44551	-0.439698	-0.396651	-0.742564	-0.493278	2.76457	0.976545	-0.381072	-0.392055	-0.453497	-0.507661	-0.624411	-0.329883	-0.465936	-0.298655	-0.414659	-0.662351	1.63127	-0.879756	-0.616593	-0.610793	-0.670031	-0.57865	-0.386079	-0.561845	-0.731479	-0.329424	2.02868
0.74764	1.03198	0.839562	-1.07305	-1.81891	1.75787	1.55913	0.293968	-2.78104	0.806072	-1.17589	-0.220044	0.296596	1.0388	1.04361	0.104956	0.621603	1.51323	1.11131	0.754108	-0.834936	-0.531443	-0.44551	-0.439698	-0.396651	-0.742564	-0.493278	-0.621761	-0.689168	-0.381072	-0.392055	-0.453497	-0.507661	-0.624411	-0.329883	-0.465936	-0.298655	-0.414659	-0.662351	-0.582911	-0.879756	-0.616593	-0.610793	-0.670031	-0.57865	-0.386079	-0.561845	-0.731479	-0.329424	-0.643196
0.355079	0.742763	1.01535	0.354473	1.17591	0.701031	0.603918	0.90399	0.214516	0.760318	0.823847	0.669945	1.02555	-0.389074	-0.714225	0.215169	-0.310727	0.818061	0.735626	-0.0447308	1.26388	1.66392	-0.44551	-0.439698	-0.396651	0.656502	-0.493278	-0.621761	-0.689168	-0.381072	-0.392055	2.7128	-0.507661	-0.624411	-0.329883	-0.465936	-0.298655	-0.414659	-0.662351	-0.582911	-0.879756	-0.616593	-0.610793	-0.670031	-0.57865	-0.386079	-0.561845	-0.731479	-0.329424	2.16736
0.313636	0.226517	0.517989	-1.22766	0.917258	-2.1959	0.366064	-5.10974	-0.390583	0.0406105	-1.17589	-2.51158	-1.11648	-0.25293	0.0356988	-2.15877	0.632952	0.934718	-0.182457	-3.05253	-0.834936	-0.531443	-0.44551	-0.439698	-0.396651	-0.742564	-0.493278	-0.621761	-0.689168	-0.381072	-0.392055	-0.453497	-0.507661	-0.624411	-0.329883	-0.465936	-0.298655	-0.414659	-0.662351	-0.582911	-0.879756	-0.616593	-0.610793	-0.670031	-0.57865	-0.386079	-0.561845	-0.731479	-0.329424	-0.643196
-0.176899	1.223	-2.71968	0.893482	-0.897874	0.798062	0.718488	1.22859	-2.78104	0.657123	-1.17589	-2.51158	0.425173	1.79678	0.630143	1.97413	0.58126	1.96377	0.44879	1.20944	-0.834936	-0.531443	-0.44551	-0.439698	-0.396651	1.15389	-0.493278	-0.621761	-0.689168	-0.381072	-0.392055	-0.453497	-0.507661	-0.624411	-0.329883	-0.465936	-0.298655	-0.414659	-0.662351	-0.582911	-0.879756	-0.616593	-0.610793	-0.670031	-0.57865	-0.386079	-0.561845	-0.731479	-0.329424	-0.643196
0.861899	-0.435323	1.39587	1.56616	0.480583	0.0832231	0.147293	0.10073	1.64356	1.15732	1.30565	0.774124	1.36651	0.145412	-2.70575	-2.15877	0.382867	1.27234	-3.09363	0.823978	1.58772	-0.531443	-0.44551	3.08739	-0.396651	1.48464	-0.493278	1.41385	-0.689168	3.77239	-0.392055	2.64515	-0.507661	2.06615	-0.329883	-0.465936	-0.298655	-0.414659	-0.662351	-0.582911	-0.879756	-0.616593	-0.610793	-0.670031	-0.57865	-0.386079	-0.561845	-0.731479	-0.329424	-0.643196
0.0495191	1.83133	0.792856	1.19034	-0.981884	0.878959	1.65582	-1.30636	0.959366	0.750605	0.369705	0.0695402	-1.11648	1.4821	1.1006	1.32352	-0.518636	1.58359	-0.133999	0.811966	-0.834936	-0.531443	-0.44551	-0.439698	-0.396651	-0.742564	-0.493278	-0.621761	-0.689168	-0.381072	-0.392055	-0.453497	-0.507661	-0.624411	-0.329883	-0.465936	-0.298655	-0.414659	-0.662351	-0.582911	-0.879756	-0.616593	-0.610793	-0.670031	-0.57865	-0.386079	-0.561845	-0.731479	-0.329424	-0.643196
0.87645	1.38525	0.982373	1.62667	0.822519	0.164968	0.246107	0.755636	0.631969	0.583214	0.844516	1.46889	1.23933	1.0322	0.937529	1.17433	-0.704181	1.34598	1.06284	0.921404	1.39842	-0.531443	-0.44551	-0.439698	-0.396651	1.81687	-0.493278	1.48686	-0.689168	-0.381072	-0.392055	-0.453497	-0.507661	-0.624411	-0.329883	-0.465936	-0.298655	-0.414659	2.62703	-0.582911	-0.879756	-0.616593	-0.610793	-0.670031	-0.57865	-0.386079	-0.561845	-0.731479	-0.329424	-0.643196
0.998884	-0.0216289	0.268071	-0.503467	1.01249	0.917332	0.46009	0.143471	0.575605	0.794947	1.22705	0.108072	0.864476	-0.171908	0.122937	-2.15877	0.289136	1.0038	0.589908	-3.05253	-0.834936	-0.531443	-0.44551	-0.439698	-0.396651	-0.742564	-0.493278	-0.621761	-0.689168	-0.381072	-0.392055	-0.453497	-0.507661	-0.624411	-0.329883	-0.465936	-0.298655	-0.414659	-0.662351	-0.582911	1.29461	2.68792	-0.610793	-0.670031	-0.57865	-0.386079	-0.561845	-0.731479	-0.329424	-0.643196
1.07926	1.12322	0.662065	0.706246	1.77092	0.646782	0.36128	0.992563	-0.0192232	0.207962	1.00142	1.21671	0.541259	0.335024	0.461585	0.738908	-0.381506	1.13827	-0.0111059	-0.477277	0.213722	-0.531443	-0.44551	-0.439698	-0.396651	1.62806	-0.493278	1.41152	1.01498	2.787	-0.392055	-0.453497	-0.507661	-0.624411	-0.329883	-0.465936	-0.298655	-0.414659	-0.662351	-0.582911	-0.879756	-0.616593	-0.610793	-0.670031	2.06717	-0.386079	-0.561845	-0.731479	-0.329424	2.09034
0.951204	1.06765	0.94791	1.31467	1.33142	-0.0978316	-0.0728568	-0.191924	1.11675	0.9349	1.39929	1.02012	0.788032	0.742742	0.629175	0.549512	0.449035	0.976345	0.0499586	0.33334	1.32285	-0.531443	-0.44551	2.8072	-0.396651	1.60025	-0.493278	2.26701	1.36756	-0.381072	-0.392055	2.39899	-0.507661	-0.624411	-0.329883	-0.465936	-0.298655	-0.414659	-0.662351	-0.582911	-0.879756	-0.616593	-0.610793	-0.670031	2.61457	-0.386079	-0.561845	-0.731479	-0.329424	-0.643196
1.29436	-0.394363	1.38384	1.8151	1.12786	1.01513	0.974324	0.954402	0.908947	-2.80261	1.01982	0.80178	0.926705	-2.79903	0.22919	0.526298	0.418253	1.2954	-3.09363	1.2439	1.10205	-0.531443	-0.44551	-0.439698	-0.396651	-0.742564	-0.493278	-0.621761	-0.689168	-0.381072	-0.392055	-0.453497	-0.507661	-0.624411	-0.329883	4.06963	-0.298655	-0.414659	-0.662351	-0.582911	-0.879756	-0.616593	-0.610793	-0.670031	-0.57865	-0.386079	-0.561845	-0.731479	-0.329424	-0.643196
0.911466	1.20675	1.25777	0.453439	0.441982	0.312547	1.32903	0.755261	1.11761	0.096075	0.728513	0.668743	0.479649	0.99604	1.10874	0.398205	1.65068	0.977094	1.81009	1.31094	-0.834936	-0.531443	-0.44551	-0.439698	-0.396651	-0.742564	-0.493278	-0.621761	-0.689168	-0.381072	-0.392055	-0.453497	-0.507661	-0.624411	-0.329883	-0.465936	-0.298655	-0.414659	-0.662351	-0.582911	-0.879756	-0.616593	-0.610793	1.99653	-0.57865	-0.386079	-0.561845	1.96228	-0.329424	-0.643196
0.881846	0.862382	0.875864	0.263112	0.359328	1.3611	0.296726	-0.071323	0.438358	-2.80261	1.50477	0.907683	0.99201	0.629984	-2.70575	0.29056	-0.648762	-1.93258	0.424397	0.311002	1.42509	-0.531443	-0.44551	-0.439698	-0.396651	1.85117	-0.493278	2.33785	-0.689168	5.03754	-0.392055	-0.453497	-0.507661	-0.624411	-0.329883	-0.465936	-0.298655	-0.414659	-0.662351	-0.582911	-0.879756	-0.616593	-0.610793	-0.670031	-0.57865	-0.386079	-0.561845	-0.731479	-0.329424	-0.643196
1.06048	0.673645	0.896028	0.486352	1.50423	0.14995	-3.17568	0.618835	0.616628	0.28996	1.15205	0.49578	1.22925	-0.0296374	0.541583	1.00216	0.2729	0.943671	0.354746	0.24441	1.2065	-0.531443	-0.44551	-0.439698	2.88829	-0.742564	-0.493278	2.80943	-0.689168	-0.381072	-0.392055	-0.453497	-0.507661	-0.624411	-0.329883	-0.465936	-0.298655	-0.414659	-0.662351	-0.582911	-0.879756	1.73064	-0.610793	-0.670031	-0.57865	-0.386079	-0.561845	-0.731479	-0.329424	-0.643196
0.848757	1.34857	0.888364	0.335098	0.96212	0.0997316	0.84666	0.0612744	0.781376	0.830015	0.925476	0.900765	1.25675	0.765114	0.572043	0.000396601	0.668889	0.878036	0.694402	0.433268	-0.834936	0.844694	-0.44551	-0.439698	-0.396651	1.16944	-0.493278	0.378935	0.409159	-0.381072	-0.392055	-0.453497	1.22615	-0.624411	-0.329883	-0.465936	-0.298655	-0.414659	0.595475	0.877059	-0.879756	-0.616593	-0.610793	-0.670031	-0.57865	-0.386079	-0.561845	0.471696	-0.329424	1.85945
-0.250061	-0.624301	1.11032	-1.1799	-0.536593	0.291609	-3.17568	0.433332	0.523961	0.0718803	1.65658	0.646526	1.04807	-2.79903	-2.70575	0.376863	-0.536981	0.95862	-3.09363	-0.23859	1.36417	-0.531443	-0.44551	-0.439698	-0.396651	1.20451	-0.493278	-0.621761	-0.689168	-0.381072	-0.392055	2.92846	-0.507661	2.31215	-0.329883	-0.465936	5.70959	-0.414659	2.13026	-0.582911	-0.879756	-0.616593	-0.610793	-0.670031	-0.57865	-0.386079	-0.561845	-0.731479	-0.329424	-0.643196
0.791689	1.5357	0.745181	0.355152	0.465567	0.830004	1.04068	0.904591	0.726638	0.0329621	0.69379	0.962478	0.444897	0.937034	1.31696	-2.15877	1.19598	1.5411	0.486582	0.756045	-0.834936	-0.531443	-0.44551	-0.439698	-0.396651	-0.742564	-0.493278	-0.621761	-0.689168	-0.381072	-0.392055	-0.453497	-0.507661	-0.624411	-0.329883	-0.465936	-0.298655	-0.414659	-0.662351	-0.582911	-0.879756	-0.616593	-0.610793	-0.670031	-0.57865	-0.386079	-0.561845	-0.731479	-0.329424	-0.643196
1.07284	0.925849	0.443934	0.458897	1.31198	1.02729	0.588505	0.849519	0.48729	1.15713	0.410748	1.14096	0.401976	0.682102	0.588238	0.74151	0.328552	1.64273	0.96075	0.593633	-0.834936	-0.531443	-0.44551	-0.439698	-0.396651	-0.742564	-0.493278	-0.621761	-0.689168	-0.381072	-0.392055	-0.453497	-0.507661	-0.624411	-0.329883	-0.465936	-0.298655	-0.414659	-0.662351	-0.582911	-0.879756	-0.616593	-0.610793	-0.670031	-0.57865	3.04839	-0.561845	-0.731479	-0.329424	-0.643196
0.802824	0.251328	0.493943	0.323662	1.19737	-0.166461	1.06772	0.587627	0.0559129	-0.457452	0.777061	1.23775	0.894662	0.66613	1.02527	0.81774	0.976071	0.549173	-0.0351251	0.522909	-0.834936	-0.531443	-0.44551	-0.439698	-0.396651	0.845961	-0.493278	1.19084	-0.689168	-0.381072	-0.392055	-0.453497	-0.507661	1.77139	-0.329883	-0.465936	-0.298655	-0.414659	-0.662351	-0.582911	-0.879756	-0.616593	-0.610793	-0.670031	-0.57865	4.8149	-0.561845	-0.731479	-0.329424	-0.643196
1.45494	1.34561	1.53294	0.95576	-0.909312	1.12876	0.0303239	1.21344	1.35717	1.03927	-0.0223925	-0.585257	0.0713872	1.25015	-0.0167264	0.639573	1.13993	1.45112	0.84007	0.534759	-0.834936	-0.531443	-0.44551	-0.439698	-0.396651	-0.742564	-0.493278	1.04561	-0.689168	-0.381072	-0.392055	-0.453497	-0.507661	-0.624411	-0.329883	-0.465936	-0.298655	-0.414659	-0.662351	-0.582911	-0.879756	-0.616593	-0.610793	-0.670031	-0.57865	-0.386079	-0.561845	-0.731479	-0.329424	-0.643196
0.91634	-0.515795	1.17973	0.76587	0.97752	-2.1959	0.481505	0.542796	1.98322	0.816138	1.70148	1.07254	1.36992	0.441554	-2.70575	-2.15877	-3.82114	1.01952	-0.0686855	0.489988	1.52223	-0.531443	-0.44551	-0.439698	-0.396651	1.2586	-0.493278	-0.621761	-0.689168	-0.381072	-0.392055	4.2689	-0.507661	-0.624411	-0.329883	-0.465936	-0.298655	-0.414659	-0.662351	-0.582911	-0.879756	-0.616593	-0.610793	2.04773	-0.57865	-0.386079	-0.561845	-0.731479	-0.329424	-0.643196
-0.0277185	0.76471	-0.471668	0.574678	-0.0295461	1.29765	0.620467	0.725981	0.377052	0.561184	0.271474	0.842572	0.37401	0.564686	-0.0958033	0.228973	0.0220569	1.62359	1.26391	0.899468	-0.834936	-0.531443	-0.44551	-0.439698	-0.396651	-0.742564	-0.493278	-0.621761	-0.689168	-0.381072	-0.392055	-0.453497	-0.507661	-0.624411	-0.329883	-0.465936	-0.298655	-0.414659	-0.662351	-0.582911	-0.879756	-0.616593	-0.610793	-0.670031	2.98648	-0.386079	-0.561845	-0.731479	6.22286	-0.643196
1.48167	1.49694	0.721081	0.311855	-1.17141	1.0725	0.726996	1.35637	-0.243523	1.456	-1.17589	0.585236	-1.11648	1.19128	1.09302	1.00094	1.21757	1.77893	1.01451	1.30957	-0.834936	-0.531443	-0.44551	-0.439698	-0.396651	-0.742564	-0.493278	-0.621761	-0.689168	-0.381072	-0.392055	-0.453497	-0.507661	-0.624411	-0.329883	-0.465936	-0.298655	-0.414659	-0.662351	-0.582911	-0.879756	-0.616593	-0.610793	-0.670031	-0.57865	-0.386079	-0.561845	-0.731479	-0.329424	-0.643196
0.945278	-0.107773	0.541896	1.23139	0.986906	1.54655	1.19492	0.0577635	-0.59272	-2.80261	0.565118	1.48559	-1.11648	1.3274	0.81085	1.30554	0.665841	1.35974	1.15111	1.0058	0.523773	-0.531443	-0.44551	-0.439698	-0.396651	-0.742564	-0.493278	-0.621761	-0.689168	-0.381072	-0.392055	-0.453497	-0.507661	-0.624411	-0.329883	-0.465936	-0.298655	-0.414659	1.86631	-0.582911	-0.879756	-0.616593	-0.610793	-0.670031	-0.57865	-0.386079	-0.561845	-0.731479	-0.329424	-0.643196
0.313457	-1.29119	1.09794	0.0674168	0.999194	-2.1959	1.65181	-0.242813	1.36315	0.22983	1.37828	1.14467	1.4147	0.867644	-2.70575	-2.15877	-0.356521	1.07893	-3.09363	0.568388	1.65862	2.69172	-0.44551	-0.439698	-0.396651	-0.742564	-0.493278	2.54298	1.88331	-0.381072	-0.392055	-0.453497	-0.507661	-0.624411	-0.329883	-0.465936	-0.298655	-0.414659	-0.662351	-0.582911	-0.879756	-0.616593	-0.610793	-0.670031	-0.57865	-0.386079	-0.561845	-0.731479	-0.329424	-0.643196
1.07372	-0.568967	1.14573	1.22879	0.67073	0.56317	-0.611066	0.253875	0.796497	-0.264953	1.36844	0.933614	1.1281	-0.526561	1.22466	0.653678	-0.17845	-0.0661585	-0.495323	0.450629	1.29298	-0.531443	-0.44551	-0.439698	-0.396651	1.41707	-0.493278	1.33963	-0.689168	-0.381072	-0.392055	2.53216	-0.507661	-0.624411	-0.329883	-0.465936	-0.298655	-0.414659	2.43513	-0.582911	-0.879756	-0.616593	-0.610793	-0.670031	-0.57865	-0.386079	-0.561845	-0.731479	-0.329424	-0.643196
0.948533	-0.0874707	0.227105	-0.577366	0.6771	0.874646	-3.17568	-0.440977	0.955103	1.14001	0.721374	0.0652117	1.05448	1.18037	0.0766572	0.971181	-0.524175	1.33578	0.539402	0.80704	-0.834936	-0.531443	-0.44551	-0.439698	-0.396651	1.66088	-0.493278	2.12071	-0.689168	-0.381072	-0.392055	-0.453497	3.35674	-0.624411	-0.329883	-0.465936	-0.298655	-0.414659	2.14115	-0.582911	-0.879756	-0.616593	-0.610793	-0.670031	-0.57865	-0.386079	-0.561845	-0.731479	-0.329424	-0.643196
0.556532	0.743752	1.27432	1.30443	0.507981	-0.22359	0.842362	0.644935	0.798688	1.45513	0.0427814	0.686183	0.855421	0.761306	1.61122	0.414969	1.04341	1.60453	0.57307	0.98726	-0.834936	-0.531443	-0.44551	-0.439698	-0.396651	-0.742564	-0.493278	-0.621761	-0.689168	-0.381072	-0.392055	-0.453497	-0.507661	-0.624411	-0.329883	-0.465936	-0.298655	-0.414659	-0.662351	-0.582911	-0.879756	-0.616593	-0.610793	-0.670031	-0.57865	-0.386079	-0.561845	-0.731479	-0.329424	-0.643196
1.12151	1.24792	0.611955	1.03028	0.579588	-0.0522409	-3.17568	0.168762	0.591765	0.991188	0.4952	0.626783	1.09248	-0.580748	-0.317271	0.0263598	0.513345	1.26069	0.50496	0.388026	0.458181	-0.531443	-0.44551	-0.439698	-0.396651	-0.742564	-0.493278	-0.621761	-0.689168	-0.381072	-0.392055	-0.453497	2.80963	-0.624411	-0.329883	-0.465936	-0.298655	-0.414659	-0.662351	-0.582911	-0.879756	-0.616593	-0.610793	-0.670031	-0.57865	-0.386079	-0.561845	-0.731479	-0.329424	-0.643196
0.429999	0.907935	1.30619	-1.05811	0.886011	1.27753	0.481505	-0.348191	0.593581	0.816138	1.41613	-2.51158	1.79913	0.795314	0.142837	1.03338	0.313347	0.728974	-0.0686855	-0.160426	1.69558	2.60871	-0.44551	-0.439698	-0.396651	1.2586	-0.493278	-0.621761	1.81706	-0.381072	-0.392055	4.2689	-0.507661	-0.624411	-0.329883	3.93619	-0.298655	-0.414659	2.85331	-0.582911	-0.879756	-0.616593	-0.610793	-0.670031	-0.57865	-0.386079	-0.561845	-0.731479	-0.329424	-0.643196
0.759856	1.19294	1.19938	1.36645	1.16935	1.41104	0.572711	1.09945	0.723298	0.69012	-1.17589	0.360244	0.442805	0.933476	1.18698	1.11299	0.16937	1.58828	1.49459	1.24234	-0.834936	-0.531443	-0.44551	-0.439698	-0.396651	-0.742564	-0.493278	-0.621761	1.17524	-0.381072	-0.392055	-0.453497	-0.507661	-0.624411	-0.329883	-0.465936	-0.298655	-0.414659	-0.662351	-0.582911	-0.879756	-0.616593	-0.610793	-0.670031	-0.57865	-0.386079	-0.561845	-0.731479	-0.329424	-0.643196
1.04445	0.701714	-0.247096	0.801424	1.32239	1.73234	0.904706	0.202804	-0.277902	1.23489	0.416062	1.09372	-1.11648	0.462604	-2.70575	-2.15877	-3.82114	1.24452	1.73837	0.89992	-0.834936	-0.531443	-0.44551	-0.439698	-0.396651	-0.742564	-0.493278	-0.621761	-0.689168	-0.381072	-0.392055	-0.453497	-0.507661	-0.624411	-0.329883	-0.465936	-0.298655	-0.414659	-0.662351	-0.582911	-0.879756	-0.616593	-0.610793	-0.670031	-0.57865	-0.386079	-0.561845	-0.731479	-0.329424	-0.643196
0.699341	0.734928	0.739909	-0.0746147	1.71261	0.824592	1.35062	1.42311	0.335343	1.23226	1.16875	0.798273	1.02232	1.03489	-2.70575	-0.221981	-0.149333	1.21629	-3.09363	0.364335	-0.834936	-0.531443	-0.44551	-0.439698	-0.396651	1.17404	-0.493278	1.07526	-0.689168	-0.381072	-0.392055	-0.453497	-0.507661	-0.624411	-0.329883	2.80566	-0.298655	-0.414659	-0.662351	1.89297	-0.879756	-0.616593	-0.610793	-0.670031	-0.57865	-0.386079	-0.561845	-0.731479	-0.329424	-0.643196
0.404887	0.874708	0.593071	0.728528	1.29401	0.339908	1.36241	0.798728	0.2407	2.01979	0.390963	-2.51158	0.49706	1.02554	-2.70575	-2.15877	0.736242	1.37007	1.27932	-0.183953	-0.834936	-0.531443	-0.44551	-0.439698	-0.396651	-0.742564	-0.493278	-0.621761	-0.689168	-0.381072	-0.392055	-0.453497	-0.507661	-0.624411	-0.329883	-0.465936	-0.298655	-0.414659	-0.662351	-0.582911	-0.879756	-0.616593	-0.610793	-0.670031	-0.57865	-0.386079	-0.561845	-0.731479	-0.329424	-0.643196
0.510417	1.07515	0.48422	1.44085	1.31378	1.14256	1.41033	0.861111	0.462451	0.00154079	0.323508	1.794	-1.11648	0.907594	1.49655	1.84411	0.136851	-1.93258	0.856394	1.38969	-0.834936	-0.531443	-0.44551	-0.439698	-0.396651	-0.742564	-0.493278	-0.621761	-0.689168	-0.381072	-0.392055	-0.453497	-0.507661	-0.624411	-0.329883	-0.465936	-0.298655	-0.414659	-0.662351	-0.582911	-0.879756	-0.616593	-0.610793	-0.670031	-0.57865	-0.386079	3.29368	-0.731479	-0.329424	-0.643196
0.803044	0.143786	0.139645	0.14654	0.97074	0.882008	0.615673	0.659429	0.680765	-0.0191619	1.02576	1.10869	1.11596	0.706262	0.723677	0.4818	-0.203018	0.999644	0.747536	0.850249	-0.0151562	-0.531443	-0.44551	-0.439698	-0.396651	0.715233	-0.493278	1.8259	0.643039	-0.381072	-0.392055	1.39415	-0.507661	0.979904	-0.329883	1.87405	-0.298655	-0.414659	-0.662351	-0.582911	-0.879756	-0.616593	-0.610793	-0.670031	-0.57865	3.09669	-0.561845	-0.731479	-0.329424	-0.643196
0.950351	1.07447	-0.868972	1.22089	1.23472	-2.1959	0.606656	1.31795	-0.907463	0.723511	-1.17589	1.12368	0.110586	0.358607	0.427113	-0.193028	1.23026	1.61338	-0.811929	0.611215	-0.834936	-0.531443	-0.44551	-0.439698	-0.396651	-0.742564	-0.493278	-0.621761	-0.689168	-0.381072	-0.392055	-0.453497	-0.507661	-0.624411	-0.329883	-0.465936	-0.298655	-0.414659	-0.662351	-0.582911	-0.879756	-0.616593	-0.610793	-0.670031	-0.57865	-0.386079	-0.561845	-0.731479	-0.329424	2.38914
-0.423895	-0.617789	1.35045	1.86437	1.35707	0.86893	0.80208	1.3388	-0.360268	1.13334	0.363679	1.00304	0.833678	0.372491	0.709105	-2.15877	0.225233	1.33084	-3.09363	0.41449	1.01386	-0.531443	-0.44551	4.30332	-0.396651	2.11435	-0.493278	-0.621761	-0.689168	-0.381072	-0.392055	-0.453497	-0.507661	-0.624411	-0.329883	-0.465936	-0.298655	3.45227	2.13491	-0.582911	-0.879756	-0.616593	-0.610793	-0.670031	-0.57865	-0.386079	-0.561845	-0.731479	-0.329424	-0.643196
0.981813	0.432919	0.745181	0.398846	0.79252	0.750424	1.12699	1.01752	1.13409	1.0579	1.1006	0.935668	1.3487	1.14923	0.891171	0.844555	0.0687743	1.06721	0.572777	0.070813	-0.834936	-0.531443	-0.44551	-0.439698	-0.396651	-0.742564	-0.493278	1.3413	-0.689168	2.65368	-0.392055	-0.453497	-0.507661	-0.624411	-0.329883	-0.465936	-0.298655	-0.414659	1.20715	-0.582911	-0.879756	-0.616593	-0.610793	-0.670031	1.95583	-0.386079	-0.561845	-0.731479	-0.329424	-0.643196
0.766171	1.57675	0.77071	1.47856	-1.11178	1.44108	1.55475	0.572508	0.184251	2.01943	-1.17589	0.390486	-1.11648	1.57623	0.694936	1.90051	1.1128	1.61399	1.69896	1.8968	-0.834936	-0.531443	-0.44551	-0.439698	-0.396651	-0.742564	-0.493278	-0.621761	-0.689168	-0.381072	-0.392055	-0.453497	-0.507661	-0.624411	-0.329883	-0.465936	-0.298655	-0.414659	-0.662351	-0.582911	-0.879756	-0.616593	-0.610793	-0.670031	-0.57865	-0.386079	-0.561845	-0.731479	-0.329424	-0.643196
0.795849	1.3533	0.357734	1.91662	0.96998	0.729055	1.25466	1.12106	0.443685	1.25091	0.371151	1.62402	0.626878	0.990966	0.553255	1.22459	0.91677	1.58568	0.547353	1.16756	0.158213	-0.531443	-0.44551	-0.439698	-0.396651	1.21722	-0.493278	-0.621761	-0.689168	-0.381072	-0.392055	1.78489	-0.507661	-0.624411	-0.329883	-0.465936	-0.298655	-0.414659	-0.662351	-0.582911	-0.879756	-0.616593	-0.610793	-0.670031	-0.57865	-0.386079	-0.561845	-0.731479	-0.329424	-0.643196
1.22992	2.00817	0.63767	0.161953	0.56424	0.151095	0.626047	-1.54114	-2.78104	0.95916	-1.17589	-0.0897905	-1.11648	1.01705	-0.0907132	-2.15877	0.476753	1.04071	0.758045	-0.397544	-0.834936	-0.531443	-0.44551	-0.439698	-0.396651	-0.742564	-0.493278	-0.621761	-0.689168	-0.381072	-0.392055	-0.453497	-0.507661	-0.624411	-0.329883	-0.465936	-0.298655	-0.414659	-0.662351	-0.582911	-0.879756	-0.616593	-0.610793	-0.670031	-0.57865	-0.386079	-0.561845	-0.731479	-0.329424	-0.643196
0.461622	0.956787	1.21041	0.757787	-0.822626	1.44708	1.25982	0.293446	0.0091327	0.907958	-1.17589	-0.690617	0.00641643	1.66689	0.494105	1.11438	0.870486	1.58945	1.2167	0.726815	-0.834936	-0.531443	-0.44551	-0.439698	-0.396651	-0.742564	-0.493278	-0.621761	-0.689168	-0.381072	-0.392055	-0.453497	-0.507661	-0.624411	-0.329883	-0.465936	-0.298655	-0.414659	-0.662351	-0.582911	-0.879756	-0.616593	-0.610793	-0.670031	-0.57865	-0.386079	-0.561845	-0.731479	-0.329424	-0.643196
0.865048	0.440618	1.19684	0.570429	1.38455	0.907817	0.448978	1.0252	0.803333	0.933599	0.821887	0.533734	1.18401	-0.181493	-0.251596	0.849587	-0.481566	1.07147	-0.100778	-0.191109	0.172226	-0.531443	-0.44551	-0.439698	-0.396651	-0.742564	-0.493278	1.84863	-0.689168	-0.381072	-0.392055	-0.453497	-0.507661	-0.624411	-0.329883	-0.465936	-0.298655	-0.414659	-0.662351	-0.582911	-0.879756	-0.616593	-0.610793	-0.670031	1.96248	-0.386079	-0.561845	-0.731479	-0.329424	-0.643196
1.1075	0.942263	0.557708	1.09738	0.651057	0.789695	0.992876	0.74228	0.814052	0.926168	0.25744	0.660083	0.359558	1.03014	1.03435	0.541987	0.120623	1.58259	0.804037	0.81065	-0.834936	-0.531443	-0.44551	-0.439698	-0.396651	-0.742564	-0.493278	-0.621761	-0.689168	-0.381072	-0.392055	1.29273	-0.507661	-0.624411	-0.329883	-0.465936	-0.298655	-0.414659	-0.662351	1.09074	-0.879756	-0.616593	-0.610793	-0.670031	-0.57865	-0.386079	-0.561845	-0.731479	-0.329424	-0.643196
0.540703	0.766555	1.5992	1.04404	0.65748	0.147666	0.905639	0.727814	1.45214	0.562545	0.983484	0.493343	0.952617	0.56592	0.538951	-2.15877	0.472018	0.542459	0.351952	1.29052	-0.834936	-0.531443	-0.44551	-0.439698	-0.396651	-0.742564	-0.493278	-0.621761	-0.689168	-0.381072	-0.392055	-0.453497	-0.507661	-0.624411	-0.329883	-0.465936	-0.298655	-0.414659	-0.662351	-0.582911	-0.879756	-0.616593	-0.610793	-0.670031	-0.57865	-0.386079	-0.561845	-0.731479	-0.329424	-0.643196
0.347564	-5.30159	-0.399345	2.26512	0.580276	0.221886	0.712348	0.610773	-0.432033	1.32585	0.318038	0.572428	-1.11648	0.293772	0.624346	0.305791	0.1248	0.896972	0.442633	0.988961	-0.834936	-0.531443	4.18119	-0.439698	-0.396651	1.14994	-0.493278	-0.621761	-0.689168	-0.381072	-0.392055	-0.453497	-0.507661	-0.624411	-0.329883	-0.465936	-0.298655	-0.414659	2.05198	-0.582911	-0.879756	-0.616593	-0.610793	-0.670031	-0.57865	-0.386079	-0.561845	-0.731479	-0.329424	-0.643196
1.37043	0.175864	0.391054	0.848827	0.629693	1.23379	1.01005	0.71186	0.701158	1.16064	0.67783	1.54278	0.222708	0.305483	0.636955	0.556521	0.910877	1.48325	0.741531	1.00196	-0.834936	-0.531443	-0.44551	-0.439698	-0.396651	-0.742564	-0.493278	-0.621761	-0.689168	-0.381072	-0.392055	-0.453497	-0.507661	-0.624411	-0.329883	-0.465936	-0.298655	-0.414659	-0.662351	2.15959	-0.879756	-0.616593	-0.610793	-0.670031	-0.57865	5.00764	-0.561845	-0.731479	-0.329424	-0.643196
1.06118	1.85273	0.818812	1.37728	-1.03244	1.30185	1.71573	1.02182	-0.05666	1.40773	-1.17589	-0.0903813	-1.11648	1.53518	1.30274	0.699629	1.67684	1.85154	1.608	1.50925	-0.834936	-0.531443	-0.44551	-0.439698	-0.396651	-0.742564	-0.493278	-0.621761	-0.689168	-0.381072	-0.392055	-0.453497	-0.507661	-0.624411	-0.329883	-0.465936	-0.298655	-0.414659	-0.662351	-0.582911	0.239348	-0.616593	-0.610793	-0.670031	-0.57865	-0.386079	-0.561845	-0.731479	-0.329424	-0.643196
0.724655	2.4179	-2.71968	0.938981	0.857327	0.871783	1.3119	1.16959	-2.78104	1.13667	-1.17589	1.4535	-1.11648	0.728593	0.445069	1.1593	0.851866	0.833962	0.536015	1.19287	-0.834936	-0.531443	-0.44551	-0.439698	-0.396651	-0.742564	-0.493278	-0.621761	-0.689168	-0.381072	-0.392055	-0.453497	-0.507661	1.66983	-0.329883	2.88035	-0.298655	-0.414659	-0.662351	-0.582911	-0.879756	-0.616593	-0.610793	-0.670031	-0.57865	6.00656	-0.561845	-0.731479	-0.329424	-0.643196
0.304345	-0.468462	1.29642	1.43897	0.582934	0.966641	1.71148	0.963299	-0.586809	1.1321	0.219603	1.19696	-1.11648	1.08041	1.08812	-2.15877	1.70385	1.36525	1.63215	1.01311	-0.834936	-0.531443	-0.44551	-0.439698	-0.396651	-0.742564	-0.493278	-0.621761	-0.689168	-0.381072	-0.392055	-0.453497	-0.507661	-0.624411	-0.329883	-0.465936	-0.298655	-0.414659	-0.662351	-0.582911	-0.879756	-0.616593	-0.610793	-0.670031	-0.57865	5.40188	-0.561845	-0.731479	-0.329424	-0.643196
0.89741	0.307602	1.436	0.458532	-1.86248	1.31974	0.709674	1.74485	0.216216	1.25996	-1.17589	0.323447	-1.11648	1.35653	0.731594	0.641852	1.34803	1.39505	0.842772	1.6842	-0.834936	-0.531443	-0.44551	-0.439698	-0.396651	-0.742564	-0.493278	-0.621761	-0.689168	-0.381072	-0.392055	-0.453497	-0.507661	-0.624411	-0.329883	-0.465936	-0.298655	-0.414659	-0.662351	-0.582911	-0.879756	-0.616593	-0.610793	-0.670031	-0.57865	-0.386079	-0.561845	-0.731479	-0.329424	-0.643196
0.444425	1.36874	1.07076	-0.66465	-0.316147	0.58489	1.15072	0.895672	0.667774	1.62992	-1.17589	1.15134	-1.11648	1.03454	0.769229	1.02036	1.0699	1.6555	0.196567	1.4154	-0.834936	-0.531443	-0.44551	-0.439698	-0.396651	-0.742564	-0.493278	-0.621761	-0.689168	-0.381072	-0.392055	-0.453497	-0.507661	-0.624411	-0.329883	-0.465936	-0.298655	-0.414659	-0.662351	-0.582911	-0.879756	-0.616593	-0.610793	-0.670031	-0.57865	-0.386079	-0.561845	-0.731479	-0.329424	-0.643196
0.859096	0.211739	-0.141434	1.52266	0.868589	1.06877	0.856999	1.27407	-0.170934	1.36626	0.692115	1.21102	0.236576	0.329406	1.69841	0.00880583	0.94187	1.34154	-0.577655	0.853709	-0.834936	-0.531443	-0.44551	-0.439698	-0.396651	-0.742564	-0.493278	-0.621761	-0.689168	-0.381072	-0.392055	-0.453497	-0.507661	-0.624411	-0.329883	-0.465936	-0.298655	-0.414659	-0.662351	-0.582911	-0.879756	-0.616593	-0.610793	-0.670031	-0.57865	-0.386079	-0.561845	-0.731479	-0.329424	-0.643196
0.70691	0.939832	1.10861	-0.361693	0.948159	0.00954093	-0.218236	-0.38599	0.806281	0.397012	1.25696	-0.235856	1.45283	0.0662276	0.585881	0.089337	0.0792215	1.07405	0.182462	0.608374	-0.834936	1.5225	-0.44551	-0.439698	-0.396651	-0.742564	-0.493278	2.01683	0.950131	-0.381072	-0.392055	-0.453497	-0.507661	-0.624411	-0.329883	-0.465936	-0.298655	-0.414659	1.21501	-0.582911	-0.879756	-0.616593	-0.610793	-0.670031	-0.57865	-0.386079	-0.561845	1.06431	-0.329424	-0.643196
1.04712	0.705232	0.926369	1.10278	-1.0403	1.84861	0.575627	-1.60384	0.0102232	1.58761	-1.17589	-0.132342	-1.11648	0.524954	1.52732	0.191595	1.3682	1.29638	1.40151	1.73852	-0.834936	-0.531443	-0.44551	-0.439698	-0.396651	-0.742564	-0.493278	-0.621761	-0.689168	-0.381072	-0.392055	-0.453497	-0.507661	-0.624411	-0.329883	-0.465936	-0.298655	-0.414659	-0.662351	-0.582911	-0.879756	-0.616593	-0.610793	1.78107	-0.57865	-0.386079	-0.561845	-0.731479	-0.329424	-0.643196
0.660884	0.455592	1.16448	1.3756	0.982123	0.0797424	0.736149	1.32376	0.966162	0.975216	0.893808	0.770354	0.907325	0.743274	0.0887838	0.584276	0.947931	1.41452	0.552643	0.819819	1.13716	-0.531443	-0.44551	-0.439698	-0.396651	1.03867	-0.493278	1.12558	-0.689168	-0.381072	-0.392055	-0.453497	-0.507661	-0.624411	-0.329883	-0.465936	-0.298655	-0.414659	0.958405	-0.582911	-0.879756	-0.616593	-0.610793	-0.670031	-0.57865	-0.386079	-0.561845	-0.731479	-0.329424	1.6269
1.12308	0.911546	0.3829	0.543913	0.983896	1.16695	0.421018	1.15068	-0.201124	1.0834	0.727077	1.27027	0.940612	1.07746	-0.71772	-0.339996	0.767781	1.37217	0.550323	0.751623	-0.834936	-0.531443	-0.44551	-0.439698	-0.396651	-0.742564	-0.493278	0.971857	-0.689168	-0.381072	-0.392055	-0.453497	-0.507661	-0.624411	-0.329883	-0.465936	-0.298655	-0.414659	2.3188	1.74211	-0.879756	-0.616593	-0.610793	-0.670031	-0.57865	-0.386079	-0.561845	1.18459	-0.329424	3.01356
1.05098	1.30897	0.0218622	0.900956	1.13392	-2.1959	1.12465	1.61219	-0.866834	0.498487	0.589229	1.03632	0.701234	0.40555	0.7447	-2.15877	0.890744	1.10067	0.792379	0.836992	-0.834936	-0.531443	-0.44551	-0.439698	-0.396651	-0.742564	-0.493278	-0.621761	-0.689168	-0.381072	-0.392055	-0.453497	-0.507661	-0.624411	-0.329883	-0.465936	-0.298655	-0.414659	-0.662351	-0.582911	-0.879756	-0.616593	-0.610793	-0.670031	-0.57865	-0.386079	-0.561845	-0.731479	-0.329424	-0.643196
0.867339	1.81403	0.903722	0.0465416	-0.206017	0.80593	1.70198	-0.0275577	0.70289	1.8919	0.678915	0.585916	-1.11648	1.26874	1.01842	1.24834	1.16361	0.133097	0.861108	0.728534	-0.834936	-0.531443	-0.44551	-0.439698	-0.396651	-0.742564	-0.493278	-0.621761	-0.689168	-0.381072	-0.392055	-0.453497	-0.507661	-0.624411	-0.329883	-0.465936	-0.298655	-0.414659	-0.662351	-0.582911	-0.879756	-0.616593	-0.610793	-0.670031	-0.57865	-0.386079	-0.561845	-0.731479	-0.329424	-0.643196
1.35111	1.2033	0.906733	0.168845	-1.73936	1.5088	0.373446	1.00873	0.171551	1.28156	-1.17589	0.432365	-1.11648	1.18177	1.33182	1.09494	1.25775	1.27899	0.836662	0.558296	-0.834936	-0.531443	-0.44551	-0.439698	-0.396651	-0.742564	-0.493278	-0.621761	-0.689168	-0.381072	-0.392055	-0.453497	-0.507661	-0.624411	-0.329883	-0.465936	-0.298655	-0.414659	-0.662351	-0.582911	-0.879756	-0.616593	-0.610793	-0.670031	-0.57865	-0.386079	-0.561845	-0.731479	-0.329424	-0.643196
0.124887	0.879403	-2.71968	0.312349	1.28197	-2.1959	0.575627	0.666905	-0.540875	0.90927	0.599305	-2.51158	0.71161	0.173973	-2.70575	-2.15877	0.419753	1.40803	-0.365486	0.581159	-0.834936	-0.531443	-0.44551	-0.439698	-0.396651	1.06225	-0.493278	1.43764	1.57115	-0.381072	-0.392055	-0.453497	-0.507661	-0.624411	-0.329883	-0.465936	-0.298655	-0.414659	-0.662351	-0.582911	-0.879756	-0.616593	-0.610793	-0.670031	-0.57865	5.52304	-0.561845	-0.731479	-0.329424	-0.643196
0.649424	0.555718	0.832651	-0.0804832	1.22922	1.162	-3.17568	0.283049	0.942644	0.797862	0.898926	0.354738	1.02016	0.425188	0.389286	0.672763	0.292467	1.21338	0.879394	0.746017	-0.834936	-0.531443	-0.44551	-0.439698	-0.396651	1.43173	-0.493278	1.3557	1.48122	-0.381072	-0.392055	-0.453497	-0.507661	1.98929	-0.329883	-0.465936	-0.298655	-0.414659	-0.662351	-0.582911	-0.879756	-0.616593	-0.610793	-0.670031	-0.57865	-0.386079	-0.561845	-0.731479	-0.329424	-0.643196
1.15995	1.45118	-0.653165	-0.457215	0.324182	0.855746	1.84149	0.618835	-2.78104	1.55107	-1.17589	-2.51158	-1.11648	1.77344	1.1738	1.54809	-0.978216	1.36617	1.49867	0.672986	-0.834936	-0.531443	-0.44551	-0.439698	-0.396651	-0.742564	-0.493278	-0.621761	-0.689168	-0.381072	-0.392055	-0.453497	-0.507661	-0.624411	-0.329883	-0.465936	-0.298655	-0.414659	-0.662351	-0.582911	-0.879756	-0.616593	-0.610793	-0.670031	-0.57865	-0.386079	-0.561845	-0.731479	-0.329424	-0.643196
1.26745	1.59845	0.587984	-0.781922	0.838485	1.09669	-3.17568	0.914199	0.235597	0.121784	1.39937	0.885938	1.2956	-0.752362	0.113967	1.00626	-0.0388648	0.70636	-0.0993432	0.188206	0.691652	-0.531443	-0.44551	-0.439698	-0.396651	-0.742564	-0.493278	2.15145	-0.689168	-0.381072	3.39929	2.2355	-0.507661	-0.624411	-0.329883	-0.465936	-0.298655	-0.414659	-0.662351	-0.582911	-0.879756	-0.616593	-0.610793	-0.670031	-0.57865	4.68261	-0.561845	-0.731479	-0.329424	-0.643196
0.839207	0.327361	0.941013	0.3084	1.1311	0.564145	0.442026	0.490693	-0.646578	0.777074	0.529517	1.54185	1.00863	0.657018	-0.257884	1.24563	1.04176	1.30935	0.571607	0.451747	0.830002	-0.531443	-0.44551	-0.439698	-0.396651	1.41784	-0.493278	1.84339	-0.689168	-0.381072	-0.392055	-0.453497	-0.507661	-0.624411	-0.329883	-0.465936	-0.298655	-0.414659	-0.662351	-0.582911	-0.879756	-0.616593	-0.610793	1.66541	-0.57865	-0.386079	-0.561845	-0.731479	-0.329424	-0.643196
0.41408	-0.126683	1.51448	1.40623	0.245803	0.849234	-0.288175	-1.35029	1.5848	0.716255	1.49448	-2.51158	1.87448	0.35211	-2.70575	-2.15877	-3.82114	0.945373	0.912861	1.05371	1.35472	-0.531443	-0.44551	-0.439698	-0.396651	1.19277	1.91634	-0.621761	1.73462	-0.381072	-0.392055	3.6866	-0.507661	2.29444	-0.329883	3.79138	-0.298655	-0.414659	-0.662351	-0.582911	-0.879756	-0.616593	-0.610793	-0.670031	-0.57865	-0.386079	-0.561845	-0.731479	-0.329424	-0.643196
0.341856	1.26295	0.178099	0.670789	0.598172	1.554	0.748597	0.448201	-0.93596	1.15859	0.541923	1.15064	0.440929	0.748224	0.86708	0.336177	1.29454	1.21542	0.595686	0.665661	-0.834936	-0.531443	-0.44551	-0.439698	-0.396651	-0.742564	-0.493278	-0.621761	-0.689168	-0.381072	-0.392055	-0.453497	-0.507661	-0.624411	-0.329883	-0.465936	-0.298655	-0.414659	-0.662351	-0.582911	-0.879756	-0.616593	-0.610793	-0.670031	-0.57865	3.18116	-0.561845	-0.731479	-0.329424	-0.643196
0.936421	0.881168	0.0385907	0.314328	0.580821	0.110943	-0.481646	0.432895	-0.53982	-2.80261	0.6	1.24987	0.928151	-2.79903	0.874533	-2.15877	0.421254	1.00477	-0.364202	0.198748	1.45753	-0.531443	-0.44551	-0.439698	-0.396651	-0.742564	-0.493278	1.43861	1.57222	-0.381072	-0.392055	-0.453497	-0.507661	-0.624411	-0.329883	-0.465936	-0.298655	-0.414659	-0.662351	-0.582911	-0.879756	-0.616593	-0.610793	-0.670031	-0.57865	-0.386079	-0.561845	-0.731479	-0.329424	-0.643196
1.0035	1.80004	0.62733	0.858661	1.12152	0.374376	1.18244	0.937115	0.607331	0.98218	1.03424	1.7435	0.885071	0.986105	0.799097	1.04768	1.3567	1.23909	1.1385	0.505857	-0.834936	-0.531443	-0.44551	-0.439698	-0.396651	0.593243	-0.493278	1.38102	-0.689168	-0.381072	-0.392055	1.86672	-0.507661	-0.624411	-0.329883	-0.465936	-0.298655	-0.414659	-0.662351	-0.582911	-0.879756	-0.616593	-0.610793	-0.670031	-0.57865	-0.386079	-0.561845	-0.731479	-0.329424	-0.643196
1.03128	1.07544	-0.817253	0.340858	1.64612	0.673728	0.934294	-0.161631	-2.78104	0.513445	-0.549281	1.47547	-0.471201	0.808384	0.226724	0.834278	0.41526	1.27307	0.856618	0.628786	0.0501472	-0.531443	-0.44551	-0.439698	-0.396651	0.637175	-0.493278	0.283999	-0.689168	-0.381072	-0.392055	-0.453497	-0.507661	-0.624411	2.26849	-0.465936	-0.298655	-0.414659	0.476146	-0.582911	-0.879756	-0.616593	-0.610793	-0.670031	-0.57865	-0.386079	-0.561845	-0.731479	-0.329424	-0.643196
1.26768	1.10081	-0.0364268	1.83098	1.108	0.600046	0.266509	0.361915	-0.784322	0.215711	0.293318	1.0556	0.545526	0.694925	-0.0564135	0.503739	0.0702915	1.17939	0.214499	0.427469	0.851659	-0.531443	1.92872	-0.439698	-0.396651	1.9003	-0.493278	1.50196	-0.689168	-0.381072	-0.392055	1.6317	-0.507661	-0.624411	-0.329883	-0.465936	-0.298655	-0.414659	2.00707	-0.582911	-0.879756	-0.616593	-0.610793	-0.670031	-0.57865	-0.386079	-0.561845	-0.731479	-0.329424	2.58844
0.109244	1.80592	0.552069	0.951627	0.362678	1.21326	1.41988	0.873542	0.640954	1.26752	-1.17589	1.61416	-1.11648	1.0418	1.2187	1.02742	1.37419	1.64816	1.07378	1.47047	-0.834936	-0.531443	-0.44551	-0.439698	-0.396651	-0.742564	-0.493278	-0.621761	-0.689168	-0.381072	-0.392055	-0.453497	-0.507661	-0.624411	-0.329883	-0.465936	-0.298655	-0.414659	-0.662351	-0.582911	-0.879756	-0.616593	-0.610793	-0.670031	-0.57865	-0.386079	-0.561845	-0.731479	-0.329424	-0.643196
0.496572	1.05682	1.12374	0.824392	-1.48188	1.21971	1.14644	0.690298	0.537413	0.259724	-1.17589	1.01289	-1.11648	1.25219	1.272	0.542563	1.21508	1.47117	1.28528	0.985986	-0.834936	-0.531443	-0.44551	-0.439698	-0.396651	0.894579	-0.493278	-0.621761	-0.689168	-0.381072	-0.392055	-0.453497	-0.507661	-0.624411	-0.329883	-0.465936	-0.298655	-0.414659	-0.662351	-0.582911	-0.879756	-0.616593	-0.610793	-0.670031	-0.57865	-0.386079	-0.561845	-0.731479	-0.329424	-0.643196
0.822068	-0.345726	0.885081	0.257293	0.880307	-2.1959	0.895188	0.190412	0.495871	0.552381	1.03965	0.238554	1.27357	1.00401	0.90746	0.557989	0.912838	1.32278	0.341544	0.442623	0.246764	-0.531443	-0.44551	2.33537	-0.396651	1.3436	-0.493278	2.13782	-0.689168	-0.381072	-0.392055	-0.453497	-0.507661	-0.624411	-0.329883	-0.465936	-0.298655	-0.414659	1.35077	-0.582911	-0.879756	-0.616593	-0.610793	-0.670031	-0.57865	-0.386079	-0.561845	-0.731479	-0.329424	-0.643196
0.182704	1.1977	-0.212981	0.966382	-0.0282694	0.992456	1.10041	1.26022	0.316619	0.603401	0.645328	-2.51158	0.759004	0.989955	0.846739	1.09127	1.29539	1.2759	-0.00317142	1.08948	0.404809	-0.531443	-0.44551	2.74083	-0.396651	-0.742564	-0.493278	1.71114	-0.689168	-0.381072	-0.392055	-0.453497	-0.507661	-0.624411	-0.329883	-0.465936	-0.298655	-0.414659	-0.662351	-0.582911	-0.879756	2.0585	-0.610793	-0.670031	-0.57865	-0.386079	-0.561845	-0.731479	-0.329424	-0.643196
1.26363	1.50612	1.20303	0.160469	-0.901735	1.30159	0.977135	0.112814	1.19015	1.23899	0.340513	0.804244	-0.227228	1.29452	1.0459	1.34244	1.01393	1.29746	1.23945	1.09026	-0.834936	-0.531443	-0.44551	-0.439698	-0.396651	-0.742564	-0.493278	-0.621761	-0.689168	-0.381072	-0.392055	-0.453497	-0.507661	-0.624411	-0.329883	-0.465936	-0.298655	-0.414659	-0.662351	-0.582911	-0.879756	-0.616593	-0.610793	-0.670031	-0.57865	-0.386079	-0.561845	-0.731479	-0.329424	-0.643196
0.983657	0.965004	0.483065	0.304016	0.96076	0.483024	0.959969	0.599327	0.461282	0.293074	0.781755	0.408227	0.765617	1.08641	0.714276	0.148956	0.478811	1.4039	1.09636	0.148426	0.338381	-0.531443	-0.44551	-0.439698	2.21454	0.779916	-0.493278	1.6077	-0.689168	3.1636	-0.392055	-0.453497	-0.507661	-0.624411	-0.329883	-0.465936	-0.298655	-0.414659	-0.662351	-0.582911	-0.879756	-0.616593	-0.610793	-0.670031	-0.57865	-0.386079	-0.561845	1.35727	-0.329424	-0.643196
1.63611	1.08545	1.04091	-0.717453	-0.835142	0.665382	0.165852	0.648666	0.4544	1.65252	-1.17589	-2.51158	-1.11648	0.76383	-0.149253	1.10346	0.404108	0.993665	0.291804	0.714653	-0.834936	-0.531443	-0.44551	-0.439698	-0.396651	-0.742564	-0.493278	-0.621761	-0.689168	-0.381072	-0.392055	-0.453497	-0.507661	-0.624411	-0.329883	-0.465936	-0.298655	-0.414659	-0.662351	-0.582911	-0.879756	-0.616593	-0.610793	-0.670031	-0.57865	-0.386079	-0.561845	-0.731479	-0.329424	-0.643196
1.11201	1.0288	-2.71968	-0.337221	-0.493514	1.01343	1.47997	1.56293	-2.78104	1.80411	-1.17589	1.15346	-1.11648	1.62389	1.25174	0.524605	-0.345626	1.79723	1.62319	1.24196	-0.834936	-0.531443	-0.44551	-0.439698	-0.396651	-0.742564	-0.493278	-0.621761	-0.689168	-0.381072	-0.392055	-0.453497	-0.507661	-0.624411	-0.329883	-0.465936	-0.298655	-0.414659	-0.662351	-0.582911	-0.879756	-0.616593	-0.610793	-0.670031	-0.57865	-0.386079	-0.561845	-0.731479	-0.329424	-0.643196
0.996147	0.533817	0.944797	0.446338	-0.799139	0.457849	0.201423	-0.429587	0.209438	0.538999	-1.17589	0.956637	-1.11648	0.679077	1.27624	0.978817	0.444803	1.56529	1.42423	1.26693	-0.834936	-0.531443	-0.44551	-0.439698	-0.396651	-0.742564	-0.493278	-0.621761	-0.689168	-0.381072	-0.392055	-0.453497	-0.507661	-0.624411	-0.329883	-0.465936	-0.298655	-0.414659	-0.662351	-0.582911	-0.879756	-0.616593	-0.610793	-0.670031	-0.57865	-0.386079	-0.561845	-0.731479	-0.329424	-0.643196
0.854178	-0.445357	0.329902	1.21557	0.839558	0.98176	0.935034	0.61379	-2.78104	0.869399	-1.17589	1.56883	-1.11648	1.09625	1.21617	1.08037	0.826068	1.26669	-0.0155197	1.20569	-0.834936	-0.531443	-0.44551	-0.439698	-0.396651	-0.742564	-0.493278	-0.621761	-0.689168	-0.381072	-0.392055	-0.453497	-0.507661	-0.624411	-0.329883	-0.465936	-0.298655	-0.414659	-0.662351	-0.582911	-0.879756	-0.616593	-0.610793	-0.670031	-0.57865	-0.386079	-0.561845	-0.731479	-0.329424	-0.643196
1.08922	1.46853	0.572996	-0.279621	-1.05877	0.844321	1.05765	1.07533	0.66219	1.01167	-1.17589	0.770079	-1.11648	0.86839	1.50945	0.428966	0.885568	1.56291	0.669269	1.11145	-0.358248	-0.531443	-0.44551	0.783229	-0.396651	-0.742564	-0.493278	0.0840342	-0.689168	-0.381072	-0.392055	-0.453497	-0.507661	-0.624411	-0.329883	-0.465936	-0.298655	-0.414659	-0.662351	-0.582911	-0.879756	-0.616593	-0.610793	-0.670031	-0.57865	-0.386079	-0.561845	-0.731479	-0.329424	-0.643196
-0.297711	0.972002	-0.227575	0.344736	1.32569	1.56339	1.90587	-0.285546	0.633957	1.76123	-1.17589	-2.51158	-1.11648	0.484189	0.187588	-2.15877	0.819557	-1.93258	0.660353	0.923719	-0.834936	-0.531443	-0.44551	-0.439698	-0.396651	-0.742564	-0.493278	-0.621761	-0.689168	-0.381072	-0.392055	-0.453497	-0.507661	-0.624411	-0.329883	-0.465936	-0.298655	-0.414659	-0.662351	-0.582911	-0.879756	-0.616593	-0.610793	-0.670031	-0.57865	-0.386079	-0.561845	-0.731479	-0.329424	-0.643196
-0.255032	0.992004	1.10617	-0.183852	-0.141678	0.86043	0.792058	0.426793	-0.368296	1.40512	0.71259	0.642152	-1.11648	0.363696	0.699634	0.95669	1.23687	0.665027	-0.155315	-0.243251	-0.834936	-0.531443	-0.44551	-0.439698	-0.396651	-0.742564	-0.493278	-0.621761	-0.689168	-0.381072	-0.392055	-0.453497	-0.507661	-0.624411	-0.329883	-0.465936	-0.298655	-0.414659	-0.662351	-0.582911	-0.879756	-0.616593	-0.610793	-0.670031	-0.57865	-0.386079	-0.561845	-0.731479	-0.329424	-0.643196
0.20628	0.789478	0.688185	0.791449	1.61454	-0.121972	-0.753654	-0.597763	-2.78104	0.626465	0.922862	0.203903	0.203163	0.52114	0.600583	-2.15877	-0.346721	0.589471	0.0200672	-0.0755711	0.752531	2.01586	3.62832	2.76984	-0.396651	1.31731	-0.493278	1.72868	-0.689168	-0.381072	-0.392055	-0.453497	-0.507661	-0.624411	-0.329883	-0.465936	-0.298655	-0.414659	-0.662351	-0.582911	-0.879756	-0.616593	-0.610793	-0.670031	-0.57865	-0.386079	-0.561845	1.49566	-0.329424	2.61792
0.458163	-0.172327	0.664284	-0.138234	1.04176	0.66771	-0.700736	-0.755623	0.900728	0.682084	1.39101	-0.324803	1.81471	0.164267	-0.931331	-2.15877	-0.284148	0.835567	-0.58617	0.186865	0.443451	-0.531443	-0.44551	-0.439698	2.50436	0.503984	-0.493278	2.76291	-0.689168	-0.381072	-0.392055	-0.453497	-0.507661	1.25562	-0.329883	-0.465936	-0.298655	-0.414659	1.12552	-0.582911	-0.879756	-0.616593	-0.610793	-0.670031	-0.57865	-0.386079	-0.561845	-0.731479	-0.329424	1.86097
0.114299	-0.0355344	1.41433	0.296619	-0.0253451	1.24993	0.848508	0.129636	0.90117	0.507005	0.80329	-2.51158	1.19647	0.766751	-0.146272	0.182801	0.728248	0.996064	0.295084	1.23485	-0.834936	-0.531443	-0.44551	-0.439698	3.78786	1.49925	-0.493278	-0.621761	-0.689168	-0.381072	-0.392055	-0.453497	-0.507661	-0.624411	-0.329883	-0.465936	-0.298655	-0.414659	-0.662351	-0.582911	-0.879756	-0.616593	-0.610793	-0.670031	-0.57865	-0.386079	-0.561845	-0.731479	-0.329424	-0.643196
-0.657626	0.920983	-0.653165	1.04821	1.21086	-2.1959	-0.00548626	-1.83564	-0.688989	0.723781	-1.17589	0.289499	-1.11648	-2.79903	-2.70575	0.0361942	1.15302	-0.102464	0.517041	0.399577	-0.834936	-0.531443	-0.44551	-0.439698	-0.396651	-0.742564	-0.493278	-0.621761	-0.689168	-0.381072	-0.392055	-0.453497	-0.507661	-0.624411	-0.329883	-0.465936	-0.298655	-0.414659	-0.662351	-0.582911	-0.879756	-0.616593	-0.610793	-0.670031	-0.57865	-0.386079	-0.561845	-0.731479	-0.329424	-0.643196
0.890567	1.47349	0.877109	0.700706	-0.244526	1.48388	0.941021	0.774144	0.0771793	1.27083	-0.149359	1.20922	-0.0593621	1.14456	1.01159	0.6512	0.939564	1.48852	1.26025	1.02654	-0.834936	-0.531443	-0.44551	-0.439698	-0.396651	0.557842	-0.493278	-0.621761	-0.689168	-0.381072	-0.392055	-0.453497	-0.507661	-0.624411	-0.329883	-0.465936	-0.298655	-0.414659	-0.662351	-0.582911	-0.879756	-0.616593	-0.610793	-0.670031	-0.57865	-0.386079	-0.561845	-0.731479	-0.329424	-0.643196
0.973676	1.26487	1.32029	-0.122044	0.098479	0.374759	1.29999	0.392474	0.844959	-0.101892	0.61937	0.836855	1.25831	0.558954	1.51013	0.223575	0.58039	1.32464	0.496268	0.809873	-0.834936	-0.531443	-0.44551	-0.439698	-0.396651	-0.742564	-0.493278	-0.621761	-0.689168	-0.381072	-0.392055	-0.453497	-0.507661	-0.624411	-0.329883	2.11295	-0.298655	-0.414659	-0.662351	-0.582911	-0.879756	-0.616593	-0.610793	-0.670031	-0.57865	-0.386079	-0.561845	-0.731479	-0.329424	-0.643196
0.658088	0.366633	0.73095	1.54317	0.859921	-0.201289	0.47163	0.682158	0.822436	0.142208	1.17779	0.904769	0.990213	0.627061	0.13366	0.4389	-0.0151145	1.12332	1.00599	-0.169744	1.16226	-0.531443	-0.44551	-0.439698	-0.396651	0.818699	-0.493278	1.65433	-0.689168	-0.381072	-0.392055	-0.453497	-0.507661	-0.624411	-0.329883	-0.465936	-0.298655	-0.414659	-0.662351	2.01621	-0.879756	-0.616593	-0.610793	-0.670031	-0.57865	-0.386079	-0.561845	-0.731479	-0.329424	2.4932
0.573178	1.41812	1.14921	0.831904	0.748322	1.40051	-0.0509431	1.45745	0.616044	1.2379	-0.0619781	1.29178	0.586038	1.09906	1.06426	0.811492	1.42358	1.80449	1.1616	1.57024	-0.834936	-0.531443	-0.44551	-0.439698	-0.396651	-0.742564	-0.493278	-0.621761	-0.689168	-0.381072	-0.392055	-0.453497	-0.507661	-0.624411	-0.329883	-0.465936	-0.298655	-0.414659	-0.662351	-0.582911	-0.879756	-0.616593	-0.610793	-0.670031	-0.57865	-0.386079	-0.561845	-0.731479	-0.329424	-0.643196
0.929165	0.597158	0.858624	1.09851	-0.361422	1.7778	0.494223	0.759123	0.507456	1.65769	-1.17589	0.981071	-1.11648	0.102735	1.0656	1.48408	-0.118934	1.60672	0.62449	1.16535	-0.834936	-0.531443	-0.44551	-0.439698	-0.396651	-0.742564	-0.493278	-0.621761	-0.689168	-0.381072	-0.392055	-0.453497	-0.507661	-0.624411	-0.329883	-0.465936	-0.298655	-0.414659	-0.662351	-0.582911	-0.879756	-0.616593	-0.610793	-0.670031	-0.57865	-0.386079	-0.561845	-0.731479	-0.329424	-0.643196
0.763234	1.08132	0.721723	0.313008	0.265255	0.80593	1.29778	-0.178535	1.03807	0.277545	1.19096	1.54462	1.24858	-0.0407553	1.11762	-0.0117244	-1.04028	0.983864	0.458099	0.829246	-0.834936	-0.531443	-0.44551	-0.439698	-0.396651	-0.742564	-0.493278	-0.621761	-0.689168	-0.381072	-0.392055	-0.453497	-0.507661	-0.624411	-0.329883	-0.465936	-0.298655	-0.414659	-0.662351	-0.582911	1.40316	-0.616593	-0.610793	-0.670031	-0.57865	-0.386079	-0.561845	-0.731479	-0.329424	-0.643196
0.680288	0.782914	0.918676	0.0732695	-0.499468	-2.1959	1.47394	0.283049	0.664791	1.57834	1.38039	0.199639	0.922388	-2.79903	0.221811	0.519547	0.409298	1.45123	0.697593	-0.0802461	-0.834936	-0.531443	-0.44551	-0.439698	-0.396651	-0.742564	-0.493278	-0.621761	-0.689168	-0.381072	-0.392055	-0.453497	-0.507661	-0.624411	-0.329883	-0.465936	-0.298655	-0.414659	-0.662351	-0.582911	1.37062	-0.616593	-0.610793	-0.670031	-0.57865	-0.386079	-0.561845	-0.731479	-0.329424	-0.643196
0.561833	0.614074	0.053193	1.03028	0.998374	-0.0522409	0.774493	0.403811	-0.382358	0.711982	0.609401	0.76015	0.604402	0.598312	0.827047	0.941507	0.194347	0.857722	0.50496	0.388026	0.999746	-0.531443	-0.44551	-0.439698	-0.396651	1.51903	-0.493278	1.58336	0.894066	-0.381072	-0.392055	1.7423	-0.507661	-0.624411	-0.329883	-0.465936	-0.298655	1.62308	1.1508	2.63427	-0.879756	-0.616593	-0.610793	-0.670031	1.87944	-0.386079	-0.561845	-0.731479	-0.329424	1.89638
0.89741	1.15047	0.92858	0.812076	-1.47929	1.52448	1.16914	1.78855	0.264154	1.7548	-1.17589	-2.51158	-1.11648	1.7476	1.22842	1.63358	1.29567	1.86503	1.0841	1.33166	-0.834936	-0.531443	-0.44551	-0.439698	-0.396651	-0.742564	-0.493278	-0.621761	-0.689168	-0.381072	-0.392055	-0.453497	-0.507661	-0.624411	-0.329883	-0.465936	-0.298655	-0.414659	-0.662351	-0.582911	-0.879756	-0.616593	-0.610793	-0.670031	-0.57865	-0.386079	-0.561845	-0.731479	-0.329424	-0.643196
-1.38762	1.37318	-0.387177	-1.28065	1.12351	0.234565	0.727773	-0.0275577	1.03807	1.05982	0.678915	-2.51158	0.430029	1.10798	1.01842	0.318715	0.591756	1.11515	-0.217934	1.00398	-0.834936	-0.531443	-0.44551	-0.439698	-0.396651	-0.742564	-0.493278	-0.621761	-0.689168	-0.381072	-0.392055	-0.453497	-0.507661	-0.624411	-0.329883	-0.465936	-0.298655	-0.414659	-0.662351	-0.582911	-0.879756	-0.616593	-0.610793	-0.670031	-0.57865	-0.386079	-0.561845	-0.731479	-0.329424	-0.643196
1.21487	1.30253	0.297123	0.98275	1.16902	0.60928	-0.559271	0.0384159	0.508478	1.32829	1.20972	0.382998	0.883739	0.453905	-2.70575	-2.15877	0.329104	0.945075	0.225425	-3.05253	1.88718	-0.531443	-0.44551	-0.439698	-0.396651	1.01107	-0.493278	2.18588	-0.689168	-0.381072	-0.392055	-0.453497	-0.507661	-0.624411	-0.329883	-0.465936	-0.298655	-0.414659	-0.662351	-0.582911	-0.879756	-0.616593	-0.610793	-0.670031	-0.57865	-0.386079	-0.561845	-0.731479	-0.329424	-0.643196
0.640247	0.633462	0.921232	0.724583	0.920062	-0.21531	1.35974	0.50641	0.00514716	1.00569	0.955591	1.49577	0.708285	0.905824	0.489534	0.423858	1.0554	1.29183	-0.0958908	0.849759	-0.834936	-0.531443	-0.44551	-0.439698	-0.396651	-0.742564	-0.493278	-0.621761	-0.689168	-0.381072	-0.392055	-0.453497	-0.507661	-0.624411	-0.329883	-0.465936	-0.298655	-0.414659	-0.662351	-0.582911	-0.879756	-0.616593	-0.610793	-0.670031	-0.57865	-0.386079	-0.561845	-0.731479	-0.329424	-0.643196
1.22736	0.97605	-0.621094	1.0013	1.10222	0.891063	0.429412	1.25999	-2.78104	1.26224	-1.17589	-0.255169	-1.11648	0.645763	0.733765	1.58461	0.573886	1.18857	-0.506325	1.37877	0.823576	-0.531443	-0.44551	-0.439698	-0.396651	-0.742564	-0.493278	-0.621761	-0.689168	-0.381072	-0.392055	-0.453497	-0.507661	-0.624411	-0.329883	-0.465936	-0.298655	-0.414659	-0.662351	-0.582911	-0.879756	-0.616593	-0.610793	-0.670031	-0.57865	-0.386079	-0.561845	-0.731479	-0.329424	-0.643196
0.838248	1.89137	0.448175	1.64365	0.848252	1.38965	0.859134	1.24025	-2.78104	1.1898	0.0509105	0.452969	-1.11648	0.776167	0.495355	1.20599	1.19476	1.56302	1.28294	1.34675	-0.834936	-0.531443	-0.44551	-0.439698	-0.396651	0.811541	-0.493278	-0.621761	-0.689168	-0.381072	-0.392055	-0.453497	-0.507661	-0.624411	-0.329883	-0.465936	-0.298655	-0.414659	-0.662351	-0.582911	-0.879756	-0.616593	-0.610793	-0.670031	-0.57865	-0.386079	-0.561845	-0.731479	-0.329424	-0.643196
0.888182	0.592308	1.70994	0.553415	0.42769	1.37465	0.994171	0.554758	1.41329	0.825109	1.12602	-0.203899	1.03526	0.449588	-0.213927	1.28829	0.643498	1.10207	0.907479	-3.05253	1.49151	-0.531443	-0.44551	-0.439698	-0.396651	1.90438	-0.493278	-0.621761	-0.689168	-0.381072	-0.392055	-0.453497	-0.507661	2.01572	-0.329883	-0.465936	-0.298655	-0.414659	-0.662351	-0.582911	-0.879756	-0.616593	-0.610793	-0.670031	-0.57865	-0.386079	-0.561845	-0.731479	-0.329424	-0.643196
1.11059	1.11708	-2.71968	1.79373	1.07608	0.161476	0.922599	-0.1435	-2.78104	-0.0784983	0.632303	0.858701	0.383522	0.580862	0.554858	0.244211	0.0424618	1.21095	-0.304412	-0.385801	-0.834936	-0.531443	-0.44551	-0.439698	-0.396651	2.15253	-0.493278	1.48374	1.62175	-0.381072	-0.392055	-0.453497	-0.507661	-0.624411	-0.329883	-0.465936	-0.298655	3.2776	3.00445	-0.582911	-0.879756	-0.616593	-0.610793	-0.670031	-0.57865	-0.386079	-0.561845	-0.731479	-0.329424	-0.643196
0.80062	-0.108317	1.28982	1.89598	0.143399	0.621411	0.61326	1.15306	1.2207	1.12425	1.2878	0.64288	1.50439	0.558301	0.0620219	-0.187754	0.665371	1.8631	1.08146	1.18063	-0.834936	-0.531443	-0.44551	-0.439698	-0.396651	-0.742564	-0.493278	-0.621761	-0.689168	-0.381072	-0.392055	-0.453497	-0.507661	-0.624411	-0.329883	-0.465936	-0.298655	-0.414659	-0.662351	-0.582911	-0.879756	-0.616593	-0.610793	-0.670031	-0.57865	-0.386079	-0.561845	-0.731479	-0.329424	-0.643196
1.07979	1.00268	0.854574	1.02179	0.883239	0.420128	1.29821	0.989144	0.211771	1.2822	0.0963763	0.976744	0.548104	0.699242	1.06092	0.507868	0.845835	0.780766	0.683706	0.771685	0.0923758	-0.531443	-0.44551	-0.439698	-0.396651	0.460702	-0.493278	-0.621761	-0.689168	-0.381072	-0.392055	-0.453497	-0.507661	-0.624411	-0.329883	-0.465936	-0.298655	-0.414659	-0.662351	-0.582911	-0.879756	-0.616593	-0.610793	-0.670031	-0.57865	-0.386079	-0.561845	-0.731479	-0.329424	-0.643196
1.68597	1.48523	0.557429	-0.154115	-2.53597	0.304103	-0.256065	1.35214	0.204951	-2.80261	-1.17589	0.659786	-1.11648	0.38138	1.09898	1.32204	1.00916	1.33826	0.542802	0.810321	-0.834936	-0.531443	-0.44551	-0.439698	-0.396651	-0.742564	-0.493278	-0.621761	-0.689168	-0.381072	-0.392055	-0.453497	-0.507661	-0.624411	-0.329883	-0.465936	-0.298655	-0.414659	-0.662351	-0.582911	-0.879756	-0.616593	-0.610793	-0.670031	-0.57865	-0.386079	-0.561845	-0.731479	-0.329424	-0.643196
1.00889	1.20955	1.06758	0.987199	0.410926	0.821004	0.629551	1.46487	-0.176954	1.18033	0.480264	0.60147	0.232801	1.37772	0.655706	1.51215	0.480715	1.83963	1.16732	1.16946	-0.834936	-0.531443	-0.44551	-0.439698	-0.396651	-0.742564	-0.493278	-0.621761	-0.689168	-0.381072	-0.392055	-0.453497	-0.507661	-0.624411	-0.329883	-0.465936	-0.298655	-0.414659	-0.662351	-0.582911	-0.879756	-0.616593	-0.610793	-0.670031	2.64872	-0.386079	-0.561845	-0.731479	-0.329424	2.69116
1.01673	1.91078	-0.175207	0.204263	-0.279402	0.639782	0.908957	0.915052	0.355785	0.928343	-1.17589	-0.0180393	-1.11648	1.34659	0.891656	1.40648	0.123089	1.57376	1.35627	0.712112	-0.834936	-0.531443	-0.44551	-0.439698	-0.396651	-0.742564	-0.493278	-0.621761	-0.689168	-0.381072	-0.392055	-0.453497	-0.507661	-0.624411	-0.329883	-0.465936	-0.298655	-0.414659	-0.662351	-0.582911	-0.879756	-0.616593	-0.610793	-0.670031	-0.57865	-0.386079	-0.561845	-0.731479	-0.329424	-0.643196
0.397829	-0.557599	1.00372	0.913983	0.468095	0.908315	-0.221072	-0.389783	0.988369	-2.80261	1.72663	0.0990134	1.78133	-2.79903	0.113156	-2.15877	0.277232	0.705725	0.98343	-3.05253	1.03762	-0.531443	-0.44551	-0.439698	-0.396651	1.68723	1.97234	2.15079	1.79094	-0.381072	-0.392055	-0.453497	3.40744	-0.624411	-0.329883	-0.465936	-0.298655	-0.414659	-0.662351	-0.582911	-0.879756	-0.616593	-0.610793	-0.670031	-0.57865	-0.386079	-0.561845	-0.731479	-0.329424	-0.643196
0.952018	1.7483	-0.462135	1.22823	0.960928	0.965973	1.1376	0.667935	-0.495598	0.573052	0.422064	1.1741	0.175565	1.02291	-0.443292	1.16527	0.805047	0.914449	0.51499	0.736855	0.389953	-0.531443	-0.44551	-0.439698	-0.396651	0.846835	-0.493278	-0.621761	-0.689168	-0.381072	-0.392055	-0.453497	-0.507661	-0.624411	-0.329883	2.13612	-0.298655	-0.414659	1.03419	1.38627	-0.879756	-0.616593	-0.610793	-0.670031	-0.57865	3.48674	-0.561845	0.891345	-0.329424	-0.643196
0.458779	1.6643	0.471292	1.10334	1.30238	0.549651	0.424866	-0.421934	-0.113591	0.370066	0.520562	-0.258973	0.27259	-0.539999	-0.273396	0.0664998	0.817827	1.18522	0.554221	0.053314	-0.834936	-0.531443	-0.44551	-0.439698	-0.396651	-0.742564	-0.493278	1.32803	-0.689168	-0.381072	-0.392055	-0.453497	-0.507661	-0.624411	-0.329883	-0.465936	-0.298655	-0.414659	-0.662351	-0.582911	-0.879756	-0.616593	-0.610793	-0.670031	-0.57865	-0.386079	-0.561845	-0.731479	-0.329424	-0.643196
0.333193	1.15555	-2.71968	1.74202	-0.329887	1.43824	0.783785	1.14107	-0.37492	0.0592401	-1.17589	0.986875	-1.11648	0.709401	1.34344	0.365713	0.655078	0.948961	1.61472	1.44905	-0.834936	-0.531443	-0.44551	-0.439698	-0.396651	-0.742564	-0.493278	-0.621761	-0.689168	-0.381072	-0.392055	-0.453497	-0.507661	-0.624411	-0.329883	-0.465936	-0.298655	-0.414659	-0.662351	-0.582911	-0.879756	-0.616593	-0.610793	-0.670031	-0.57865	-0.386079	-0.561845	-0.731479	-0.329424	-0.643196
1.24666	1.48627	0.345751	0.0557822	1.03174	-2.1959	0.158769	-0.768385	-0.00704444	1.16888	0.947695	0.78439	1.07038	0.757437	0.853221	1.34455	0.396002	0.494098	-3.09363	0.835302	-0.834936	2.27953	-0.44551	-0.439698	-0.396651	-0.742564	-0.493278	2.23113	-0.689168	-0.381072	-0.392055	-0.453497	-0.507661	-0.624411	-0.329883	-0.465936	-0.298655	-0.414659	-0.662351	-0.582911	-0.879756	-0.616593	-0.610793	-0.670031	-0.57865	-0.386079	-0.561845	1.72619	-0.329424	-0.643196
0.971787	0.885832	0.234612	1.23791	1.00984	1.09368	0.550245	1.26343	0.209759	0.884155	1.04894	1.32931	1.08455	1.26115	0.849049	0.267039	0.843068	1.54074	0.999128	0.668738	0.60061	-0.531443	-0.44551	-0.439698	-0.396651	-0.742564	-0.493278	0.749656	-0.689168	-0.381072	-0.392055	-0.453497	-0.507661	-0.624411	-0.329883	-0.465936	-0.298655	-0.414659	-0.662351	-0.582911	-0.879756	-0.616593	-0.610793	-0.670031	-0.57865	-0.386079	-0.561845	-0.731479	-0.329424	-0.643196
0.948533	0.722968	0.788657	0.994939	-1.02697	1.45978	1.6788	-0.208243	0.586793	1.20311	-1.17589	0.464641	-1.11648	0.5368	-0.124488	0.781333	1.21006	1.30623	0.319041	1.40694	-0.834936	-0.531443	-0.44551	-0.439698	-0.396651	-0.742564	-0.493278	-0.621761	-0.689168	-0.381072	-0.392055	-0.453497	-0.507661	-0.624411	-0.329883	-0.465936	-0.298655	-0.414659	-0.662351	-0.582911	-0.879756	-0.616593	-0.610793	-0.670031	-0.57865	-0.386079	-0.561845	-0.731479	-0.329424	-0.643196
0.277831	-0.069646	1.25777	0.453439	1.10456	0.312547	-3.17568	0.46654	1.24556	-2.80261	1.09017	0.0768071	1.43687	-0.203261	-2.70575	-2.15877	0.248034	1.18438	0.553073	-0.214905	1.49189	-0.531443	-0.44551	-0.439698	-0.396651	1.93715	-0.493278	2.13103	-0.689168	-0.381072	-0.392055	-0.453497	-0.507661	-0.624411	-0.329883	-0.465936	-0.298655	-0.414659	2.15376	-0.582911	-0.879756	-0.616593	-0.610793	-0.670031	-0.57865	-0.386079	-0.561845	1.96228	-0.329424	-0.643196
1.06139	0.72404	-2.71968	1.73673	0.541308	0.970395	1.20693	-0.295391	0.295185	0.190841	0.780536	0.755622	0.898241	0.831561	1.6874	1.41756	0.810936	-1.93258	-0.0286361	1.19267	-0.834936	-0.531443	-0.44551	-0.439698	-0.396651	-0.742564	-0.493278	-0.621761	-0.689168	-0.381072	-0.392055	-0.453497	-0.507661	-0.624411	-0.329883	-0.465936	-0.298655	-0.414659	-0.662351	-0.582911	-0.879756	-0.616593	-0.610793	-0.670031	-0.57865	-0.386079	-0.561845	-0.731479	-0.329424	-0.643196
0.639575	1.4739	0.917037	0.889882	0.652321	1.19479	1.24981	0.479422	0.0962728	0.231729	-1.17589	0.79304	-1.11648	0.515014	1.24414	-0.0503453	1.03197	1.6942	1.61506	0.957696	-0.834936	-0.531443	-0.44551	-0.439698	-0.396651	-0.742564	-0.493278	-0.621761	-0.689168	-0.381072	-0.392055	-0.453497	-0.507661	-0.624411	-0.329883	-0.465936	-0.298655	-0.414659	-0.662351	2.11238	-0.879756	-0.616593	-0.610793	-0.670031	-0.57865	-0.386079	-0.561845	-0.731479	-0.329424	-0.643196
1.09419	0.650484	1.01806	0.71732	0.729653	0.531665	0.9062	1.22563	0.765017	1.41509	1.29271	0.650923	1.28936	0.372491	0.333322	1.21182	0.225233	0.87775	1.22487	0.901367	1.27349	-0.531443	-0.44551	2.91197	3.54858	-0.742564	-0.493278	2.33156	-0.689168	3.56582	-0.392055	-0.453497	-0.507661	1.93233	-0.329883	-0.465936	-0.298655	-0.414659	-0.662351	-0.582911	-0.879756	-0.616593	-0.610793	-0.670031	-0.57865	-0.386079	-0.561845	-0.731479	-0.329424	-0.643196
1.27316	0.737334	0.468108	-0.143056	0.770092	1.03698	0.797512	1.22498	0.722822	1.43261	0.518554	1.14494	0.877622	0.993601	0.786053	1.22716	0.857316	0.890543	1.01886	0.956071	-0.834936	-0.531443	-0.44551	-0.439698	-0.396651	0.421766	-0.493278	-0.621761	-0.689168	-0.381072	-0.392055	-0.453497	-0.507661	-0.624411	-0.329883	-0.465936	-0.298655	-0.414659	1.0076	-0.582911	-0.879756	-0.616593	-0.610793	-0.670031	-0.57865	-0.386079	-0.561845	0.865913	-0.329424	-0.643196
0.735794	0.759555	-0.212205	-0.372054	0.519976	-2.1959	-0.124353	-1.137	0.887464	0.882717	1.00622	0.779241	1.40715	0.501176	-2.70575	-2.15877	0.389415	0.777942	-3.09363	-0.0968745	1.29539	-0.531443	-0.44551	-0.439698	-0.396651	1.30257	2.61479	2.22668	-0.689168	-0.381072	-0.392055	-0.453497	3.5356	-0.624411	-0.329883	-0.465936	-0.298655	-0.414659	2.2709	-0.582911	-0.879756	-0.616593	-0.610793	-0.670031	-0.57865	-0.386079	-0.561845	-0.731479	-0.329424	-0.643196
0.569262	0.978587	0.601657	0.292388	0.000437141	-2.1959	0.866027	0.952787	1.15421	1.04607	0.882026	0.327086	0.905057	0.647459	0.625792	0.889134	0.126513	1.00881	0.665365	0.0594727	-0.834936	-0.531443	-0.44551	-0.439698	-0.396651	0.722849	-0.493278	-0.621761	-0.689168	-0.381072	-0.392055	-0.453497	-0.507661	-0.624411	-0.329883	-0.465936	-0.298655	-0.414659	-0.662351	1.85664	-0.879756	-0.616593	-0.610793	-0.670031	-0.57865	-0.386079	-0.561845	-0.731479	-0.329424	-0.643196
0.06351	1.74501	1.18884	0.135179	1.40482	0.136347	-0.451978	-1.56356	1.27359	1.22205	0.826022	-2.51158	0.367533	0.553665	1.17485	-2.15877	0.00815646	1.18841	0.3381	0.612544	-0.834936	-0.531443	-0.44551	-0.439698	-0.396651	-0.742564	-0.493278	-0.621761	-0.689168	-0.381072	-0.392055	-0.453497	-0.507661	-0.624411	-0.329883	-0.465936	-0.298655	-0.414659	-0.662351	-0.582911	-0.879756	-0.616593	-0.610793	-0.670031	-0.57865	-0.386079	-0.561845	-0.731479	-0.329424	-0.643196
0.66577	-0.0327654	0.588999	-0.250932	1.23821	-2.1959	0.630604	-1.88423	0.568525	-2.80261	0.480809	-2.51158	0.589583	0.57367	-2.70575	-2.15877	0.163141	0.63228	-0.583675	0.634413	0.78245	2.76176	-0.44551	-0.439698	-0.396651	1.35613	2.11974	1.27293	1.39038	-0.381072	-0.392055	-0.453497	2.77511	-0.624411	-0.329883	-0.465936	-0.298655	-0.414659	-0.662351	2.18136	-0.879756	-0.616593	-0.610793	-0.670031	-0.57865	-0.386079	-0.561845	-0.731479	-0.329424	-0.643196
-0.652981	0.990905	0.956288	0.140495	-2.17227	1.20088	1.98937	1.73922	-2.78104	1.80328	-1.17589	-0.517689	-1.11648	1.73219	0.907591	1.43672	1.95999	1.61704	1.21382	1.90087	-0.834936	-0.531443	-0.44551	-0.439698	-0.396651	-0.742564	-0.493278	-0.621761	-0.689168	-0.381072	-0.392055	-0.453497	-0.507661	-0.624411	-0.329883	-0.465936	-0.298655	-0.414659	-0.662351	-0.582911	-0.879756	-0.616593	-0.610793	-0.670031	-0.57865	-0.386079	-0.561845	-0.731479	-0.329424	-0.643196
0.96733	-0.0628966	0.242392	1.05588	1.00802	-2.1959	1.11245	-1.28918	-2.78104	1.15859	-1.17589	0.673258	-1.11648	1.35808	0.0939204	0.402544	-0.503719	1.18815	1.65954	1.10115	0.680799	-0.531443	-0.44551	-0.439698	-0.396651	-0.742564	-0.493278	-0.621761	-0.689168	4.19807	-0.392055	-0.453497	-0.507661	-0.624411	-0.329883	-0.465936	-0.298655	-0.414659	-0.662351	-0.582911	-0.879756	-0.616593	-0.610793	-0.670031	-0.57865	6.0534	-0.561845	-0.731479	-0.329424	-0.643196
0.96084	0.459062	0.442726	0.557779	1.39146	-0.0408253	-0.0033332	-0.46687	0.753866	-0.312271	1.15323	1.24278	0.82648	0.610905	0.320895	0.953822	-0.975882	0.662636	1.02834	0.401693	1.15284	-0.531443	-0.44551	2.89542	-0.396651	-0.742564	-0.493278	-0.621761	-0.689168	-0.381072	-0.392055	-0.453497	2.82729	-0.624411	-0.329883	-0.465936	7.07671	-0.414659	-0.662351	-0.582911	-0.879756	-0.616593	-0.610793	-0.670031	-0.57865	-0.386079	-0.561845	-0.731479	-0.329424	-0.643196
0.890683	-0.0797032	0.559523	0.442043	1.34187	1.41008	-3.17568	0.981615	0.303056	0.474219	0.226575	-2.51158	1.17802	0.485873	-2.70575	1.32426	0.36989	1.37548	1.17292	0.538436	0.875629	-0.531443	3.06816	-0.439698	-0.396651	-0.742564	1.71875	1.91094	2.09064	-0.381072	-0.392055	-0.453497	-0.507661	-0.624411	-0.329883	-0.465936	-0.298655	-0.414659	1.8858	-0.582911	-0.879756	-0.616593	-0.610793	-0.670031	-0.57865	-0.386079	-0.561845	-0.731479	-0.329424	-0.643196
0.666223	0.667735	0.612254	1.42726	0.630732	-2.1959	0.878923	0.829342	1.16503	0.149988	0.969349	0.124949	1.24801	0.439957	1.16263	-2.15877	-3.82114	1.38718	1.30308	0.874945	1.52128	2.60686	-0.44551	-0.439698	-0.396651	-0.742564	-0.493278	-0.621761	-0.689168	4.27534	-0.392055	-0.453497	-0.507661	-0.624411	-0.329883	-0.465936	-0.298655	-0.414659	-0.662351	-0.582911	1.30862	-0.616593	-0.610793	-0.670031	-0.57865	-0.386079	-0.561845	-0.731479	-0.329424	-0.643196
0.71389	1.72366	1.15038	1.5053	0.118834	1.30185	1.53376	0.932264	1.24074	1.35469	0.740518	1.09764	-1.11648	1.01643	1.40245	1.15894	0.928651	1.44471	1.36482	1.44263	-0.834936	-0.531443	-0.44551	-0.439698	-0.396651	-0.742564	-0.493278	-0.621761	-0.689168	-0.381072	3.06578	-0.453497	-0.507661	-0.624411	-0.329883	-0.465936	-0.298655	-0.414659	-0.662351	-0.582911	-0.879756	-0.616593	-0.610793	-0.670031	2.16676	4.23674	-0.561845	-0.731479	-0.329424	-0.643196
0.212536	-0.797766	-2.71968	0.442584	-5.41407	1.81057	1.63646	-0.111722	-2.78104	0.995853	-1.17589	-2.51158	-1.11648	1.8241	0.956748	2.14415	-0.68238	1.47256	1.78174	1.72267	-0.834936	-0.531443	-0.44551	-0.439698	-0.396651	-0.742564	-0.493278	-0.621761	-0.689168	-0.381072	-0.392055	-0.453497	-0.507661	-0.624411	-0.329883	-0.465936	-0.298655	-0.414659	-0.662351	-0.582911	-0.879756	-0.616593	-0.610793	-0.670031	-0.57865	-0.386079	-0.561845	-0.731479	-0.329424	-0.643196
0.635543	0.828222	0.564149	0.943822	1.02197	1.22585	-0.0738557	1.22588	0.543369	0.933888	0.938377	-2.51158	0.218004	1.15471	1.10678	0.54864	0.129375	1.31471	0.0489465	0.992943	1.46984	-0.531443	-0.44551	-0.439698	-0.396651	-0.742564	-0.493278	2.43439	1.36675	-0.381072	-0.392055	-0.453497	-0.507661	-0.624411	-0.329883	-0.465936	-0.298655	-0.414659	-0.662351	-0.582911	-0.879756	-0.616593	-0.610793	-0.670031	-0.57865	-0.386079	-0.561845	-0.731479	-0.329424	-0.643196
1.00912	1.89045	-0.536426	-0.234927	-0.679826	1.81579	1.3763	0.617151	-0.570808	1.70153	-1.17589	0.420022	-1.11648	0.938175	0.837253	1.52258	0.946959	1.26857	1.77199	0.544596	-0.834936	-0.531443	-0.44551	-0.439698	-0.396651	-0.742564	-0.493278	-0.621761	-0.689168	-0.381072	-0.392055	-0.453497	-0.507661	-0.624411	-0.329883	-0.465936	-0.298655	-0.414659	-0.662351	2.38151	-0.879756	-0.616593	-0.610793	-0.670031	-0.57865	-0.386079	-0.561845	-0.731479	-0.329424	-0.643196
[truncated: 1,503 more rows]
[truncated: 36 more columns]

## Sheet: Fig 2 e
cell	fov	sample_name	age	gender	x	y	subset	SingleR2
HC.c_1_2	2	HC c	69	male	-35451.2	153170	Epithelium	Colonocytes
HC.c_1_2	2	HC c	69	male	-35451.2	153147	Epithelium	Colonocytes
HC.c_1_2	2	HC c	69	male	-35452.2	153142	Epithelium	Colonocytes
HC.c_1_2	2	HC c	69	male	-35454.2	153134	Epithelium	Colonocytes
[truncated: 1,008,107+ more rows]

## Sheet: Fig 2 g
cell	fov	sample_name	age	sex	x	y	subset	SingleR2
[truncated: 260,120+ more rows]
