# Supplementary material for: Macrophage and neutrophil heterogeneity at single-cell spatial resolution in human inflammatory bowel disease
Source: Nat Commun. 2023 Jul 26;14:4506. doi: 10.1038/s41467-023-40156-6 (PMC10372067; doi:10.1038/s41467-023-40156-6)
Supplement: Supplementary file 4 — Source Data [file 41467_2023_40156_MOESM4_ESM.zip › Source_data_file_figure_3.xlsx]

## Sheet: fig3a
sample_name	sex	age	Health	cell	annotation	gene	gene_expression
HC 1	male	61	HC	HC_1_AAGACCTTCAGCGATT-1	M2	GPR183	1.62236
HC 1	male	61	HC	HC_1_AGACGTTGTCTGGAGA-1	M2	GPR183	0
HC 1	male	61	HC	HC_1_AGATCTGTCCAAACTG-1	M2	GPR183	2.17341
HC 1	male	61	HC	HC_1_AGGCCACTCCGTCATC-1	M2	GPR183	0
HC 1	male	61	HC	HC_1_ATCCACCAGAGCAATT-1	M2	GPR183	1.99417
HC 1	male	61	HC	HC_1_ATCTGCCAGAATGTTG-1	M2	GPR183	1.63007
HC 1	male	61	HC	HC_1_CAAGTTGTCCGCGGTA-1	M2	GPR183	0
HC 1	male	61	HC	HC_1_CATCAAGAGCCGCCTA-1	M2	GPR183	0
HC 1	male	61	HC	HC_1_CCAGCGAAGTCTCGGC-1	M2	GPR183	1.43598
HC 1	male	61	HC	HC_1_CGGACGTGTCCCTTGT-1	M2	GPR183	1.00248
HC 1	male	61	HC	HC_1_CTAGAGTGTCTGATCA-1	M2	GPR183	1.5706
HC 1	male	61	HC	HC_1_CTCGAAACACTTCGAA-1	M2	GPR183	0
HC 1	male	61	HC	HC_1_CTTACCGCAGGGAGAG-1	M2	GPR183	0
HC 1	male	61	HC	HC_1_GACTGCGAGCCGGTAA-1	M2	GPR183	1.64577
HC 1	male	61	HC	HC_1_GCAGCCACAACTTGAC-1	M2	GPR183	0
HC 1	male	61	HC	HC_1_GCTGCGAGTGTTGAGG-1	M2	GPR183	0
HC 1	male	61	HC	HC_1_GCTGCGATCCTTGACC-1	M2	GPR183	0
HC 1	male	61	HC	HC_1_GTGCATAAGCCCAGCT-1	IDA macrophage	GPR183	1.1517
HC 1	male	61	HC	HC_1_GTGCTTCAGCCGTCGT-1	M2	GPR183	1.71372
HC 1	male	61	HC	HC_1_TACGGATTCTTACCTA-1	M2	GPR183	1.00074
HC 1	male	61	HC	HC_1_TACTTGTTCAGATAAG-1	M2	GPR183	0
HC 1	male	61	HC	HC_1_TCTATTGCAATAAGCA-1	M2	GPR183	0
HC 1	male	61	HC	HC_1_TCTCTAACAAGCTGAG-1	M2	GPR183	0
HC 1	male	61	HC	HC_1_TCTGGAATCAGTTTGG-1	M2	GPR183	1.31362
HC 1	male	61	HC	HC_1_TGAGGGATCCAGTAGT-1	IDA macrophage	GPR183	1.53708
HC 1	male	61	HC	HC_1_TGCGCAGAGGGCTTCC-1	M2	GPR183	0
HC 1	male	61	HC	HC_1_TTCGGTCGTCGAGTTT-1	M2	GPR183	0
HC 1	male	61	HC	HC_1_TTGAACGAGGACAGCT-1	M2	GPR183	0.617251
HC 1	male	61	HC	HC_1_TTTGGTTTCTGTCCGT-1	M2	GPR183	0
CD 1	female	49	CDa	CD_1_AGCTACACAATAACCC-1	M1	GPR183	0
CD 1	female	49	CDa	CD_1_ATGATCGGTACAAGCG-1	M2	GPR183	1.86218
CD 1	female	49	CDa	CD_1_CACCGTTCAATTGCAC-1	M1	GPR183	2.89521
CD 1	female	49	CDa	CD_1_CACTGGGGTTCTCCTG-1	M1	GPR183	2.16953
CD 1	female	49	CDa	CD_1_CTCATTAAGACATAGT-1	M2	GPR183	0
CD 1	female	49	CDa	CD_1_GCCAGCACACCCTGAG-1	M1	GPR183	2.59165
CD 1	female	49	CDa	CD_1_GGAATGGAGATCCCGC-1	M1	GPR183	0
CD 1	female	49	CDa	CD_1_GGGTCACAGCCGTAAG-1	IDA macrophage	GPR183	3.74929
CD 1	female	49	CDa	CD_1_GTGATGTTCTGGGCGT-1	M1	GPR183	3.07916
CD 1	female	49	CDa	CD_1_TAAGCGTAGGTTTGAA-1	M1	GPR183	1.71547
CD 1	female	49	CDa	CD_1_TATCTGTAGCCTGAGA-1	M1	GPR183	1.94023
CD 1	female	49	CDa	CD_1_TCGAACACAACCAACT-1	IDA macrophage	GPR183	3.04012
CD 1	female	49	CDa	CD_1_TCTATACCATCCGTGG-1	M1	GPR183	2.65575
CD 1	female	49	CDa	CD_1_TGCTTCGGTGGTTCTA-1	M1	GPR183	0
CD 1	female	49	CDa	CD_1_TTCCAATGTACCCGCA-1	M1	GPR183	0
CD 1	female	49	CDa	CD_1_TTGGGCGTCAGCTCTC-1	M1	GPR183	0
CD 1	female	49	CDa	CD_1_TTGTTTGTCTGAACGT-1	M1	GPR183	0.749502
CD 2	male	45	CDa	CD_2_AGACCCGCATCACAGT-1	IDA macrophage	GPR183	3.56529
CD 2	male	45	CDa	CD_2_AGGATAATCGCCAACG-1	M1	GPR183	4.25123
CD 2	male	45	CDa	CD_2_AGTTCGAGTCGTGGTC-1	M2	GPR183	1.59363
CD 2	male	45	CDa	CD_2_ATCGCCTAGGGATGTC-1	M2	GPR183	0
CD 2	male	45	CDa	CD_2_ATTCACTAGCTGGCCT-1	M2	GPR183	3.32151
CD 2	male	45	CDa	CD_2_CAACCTCGTGAGACGT-1	M1	GPR183	3.24157
CD 2	male	45	CDa	CD_2_CCCTCTCCAAGATCCT-1	M2	GPR183	3.098
CD 2	male	45	CDa	CD_2_CGACAGCCACAGCCAC-1	IDA macrophage	GPR183	0
CD 2	male	45	CDa	CD_2_CGTAATGCATATCTGG-1	IDA macrophage	GPR183	1.00041
CD 2	male	45	CDa	CD_2_GAACGTTCAGCGTATT-1	M2	GPR183	0
CD 2	male	45	CDa	CD_2_TACGGGCAGAGCCATG-1	M2	GPR183	1.1572
CD 2	male	45	CDa	CD_2_TATTCCACATGGTACT-1	M1	GPR183	2.14018
CD 2	male	45	CDa	CD_2_TGCAGTAGTGGAGGTT-1	M1	GPR183	2.29917
CD 2	male	45	CDa	CD_2_TGGTGATCATTGCCGG-1	M2	GPR183	0
UC 1	male	48	UCa	UC_1_ACGATGTTCCGCACTT-1	M1	GPR183	2.45893
UC 1	male	48	UCa	UC_1_ACGTACATCCAGCCTT-1	IDA macrophage	GPR183	0
UC 1	male	48	UCa	UC_1_ATCACAGCAGTGTATC-1	IDA macrophage	GPR183	2.89021
UC 1	male	48	UCa	UC_1_ATGGTTGGTCATAAAG-1	IDA macrophage	GPR183	2.29735
UC 1	male	48	UCa	UC_1_ATTACTCCAACCTAAC-1	IDA macrophage	GPR183	3.35139
UC 1	male	48	UCa	UC_1_ATTCGTTCAGGTTCCG-1	IDA macrophage	GPR183	3.2075
UC 1	male	48	UCa	UC_1_CACGTTCTCCTGTAGA-1	IDA macrophage	GPR183	1.90181
UC 1	male	48	UCa	UC_1_CATAAGCAGGAACGTC-1	IDA macrophage	GPR183	2.25089
UC 1	male	48	UCa	UC_1_CCACCATTCTTTCAGT-1	M2	GPR183	0
UC 1	male	48	UCa	UC_1_CCTCAACTCACTTTGT-1	IDA macrophage	GPR183	3.15604
UC 1	male	48	UCa	UC_1_CCTCTAGCATAATGAG-1	IDA macrophage	GPR183	2.58324
UC 1	male	48	UCa	UC_1_GACCCAGTCTGTTCAT-1	IDA macrophage	GPR183	1.81785
UC 1	male	48	UCa	UC_1_GAGAGGTTCTGAGGCC-1	IDA macrophage	GPR183	2.74146
UC 1	male	48	UCa	UC_1_GAGGCCTGTAGAAACT-1	M2	GPR183	0
UC 1	male	48	UCa	UC_1_GAGTTGTAGCGACCCT-1	M1	GPR183	0
UC 1	male	48	UCa	UC_1_TCACTATGTGGTCTGC-1	M1	GPR183	3.80901
UC 1	male	48	UCa	UC_1_TCGGGACGTAGCGTCC-1	IDA macrophage	GPR183	2.50997
UC 1	male	48	UCa	UC_1_TCGGTCTGTGACTGAG-1	IDA macrophage	GPR183	2.66188
UC 1	male	48	UCa	UC_1_TCTACATTCCTCTAAT-1	M1	GPR183	1.22508
UC 1	male	48	UCa	UC_1_TGCGGCAAGGATCACG-1	M1	GPR183	1.47408
UC 1	male	48	UCa	UC_1_TGGGATTTCCTGGGTG-1	IDA macrophage	GPR183	3.04643
UC 2	male	43	UCa	UC_2_AAGTTCGTCTTTCCAA-1	IDA macrophage	GPR183	3.24743
UC 2	male	43	UCa	UC_2_AATCGTGCACAAGCTT-1	IDA macrophage	GPR183	2.97504
UC 2	male	43	UCa	UC_2_ACATTTCAGCGAGTAC-1	IDA macrophage	GPR183	3.03679
UC 2	male	43	UCa	UC_2_ACGATGTGTCCCTGTT-1	IDA macrophage	GPR183	2.16825
UC 2	male	43	UCa	UC_2_AGAAATGCACCTGCAG-1	IDA macrophage	GPR183	3.50809
UC 2	male	43	UCa	UC_2_ATAGACCTCCGCTGTT-1	M1	GPR183	3.07448
UC 2	male	43	UCa	UC_2_ATCATTCTCGAGTACT-1	IDA macrophage	GPR183	2.33979
UC 2	male	43	UCa	UC_2_ATCCACCTCATTTGTC-1	IDA macrophage	GPR183	0
UC 2	male	43	UCa	UC_2_CACGAATAGGTAGACC-1	IDA macrophage	GPR183	1.98587
UC 2	male	43	UCa	UC_2_CAGTTCCCAGAGAGGG-1	IDA macrophage	GPR183	2.40704
UC 2	male	43	UCa	UC_2_CATCGGGAGCACTAGG-1	IDA macrophage	GPR183	2.36842
UC 2	male	43	UCa	UC_2_CCCTGATCATATGCGT-1	IDA macrophage	GPR183	1.43253
UC 2	male	43	UCa	UC_2_CGTCAAAAGGTTGGTG-1	IDA macrophage	GPR183	3.3338
UC 2	male	43	UCa	UC_2_CGTTCTGTCTGAACGT-1	IDA macrophage	GPR183	3.02265
UC 2	male	43	UCa	UC_2_CTAGACAGTGCATTAC-1	IDA macrophage	GPR183	2.83818
UC 2	male	43	UCa	UC_2_CTATCCGGTGTGTGTT-1	IDA macrophage	GPR183	2.97161
UC 2	male	43	UCa	UC_2_CTCAGGGTCGGAACTT-1	IDA macrophage	GPR183	1.42673
UC 2	male	43	UCa	UC_2_CTCCAACTCATCCCGT-1	M1	GPR183	2.02499
UC 2	male	43	UCa	UC_2_CTTCGGTTCACTACTT-1	IDA macrophage	GPR183	2.20293
UC 2	male	43	UCa	UC_2_GAACGTTGTGCAGATG-1	M1	GPR183	2.20832
UC 2	male	43	UCa	UC_2_GAGGCCTAGTCACTAC-1	IDA macrophage	GPR183	3.97754
UC 2	male	43	UCa	UC_2_GATCACAAGACGTCCC-1	IDA macrophage	GPR183	2.67836
UC 2	male	43	UCa	UC_2_GATCACAGTCTACGAT-1	IDA macrophage	GPR183	2.01893
UC 2	male	43	UCa	UC_2_GCCCAGAAGTGCAAAT-1	IDA macrophage	GPR183	3.46204
UC 2	male	43	UCa	UC_2_GGAGGATGTACCAATC-1	IDA macrophage	GPR183	2.3704
UC 2	male	43	UCa	UC_2_GTACAACCAGCTTCCT-1	M1	GPR183	0
UC 2	male	43	UCa	UC_2_GTAGAAAAGTAAGGGA-1	IDA macrophage	GPR183	3.21352
UC 2	male	43	UCa	UC_2_GTCAAGTCAAGTCCAT-1	M2	GPR183	0
UC 2	male	43	UCa	UC_2_GTGGGAATCTCGGTCT-1	IDA macrophage	GPR183	3.3308
UC 2	male	43	UCa	UC_2_GTGGTTAGTATGAAGT-1	IDA macrophage	GPR183	3.82913
UC 2	male	43	UCa	UC_2_TACCGGGGTAATGCTC-1	IDA macrophage	GPR183	4.17304
UC 2	male	43	UCa	UC_2_TACGGGCCAACCGCCA-1	M2	GPR183	0
UC 2	male	43	UCa	UC_2_TAGGGTTCATAGACTC-1	IDA macrophage	GPR183	1.4417
UC 2	male	43	UCa	UC_2_TCAAGCACAACGCATT-1	IDA macrophage	GPR183	2.90057
UC 2	male	43	UCa	UC_2_TCAGGGCCAAGGGTCA-1	M2	GPR183	0
UC 2	male	43	UCa	UC_2_TCGTAGATCATATGGC-1	IDA macrophage	GPR183	1.60259
UC 2	male	43	UCa	UC_2_TCTACATAGACAACAT-1	M2	GPR183	1.52508
UC 2	male	43	UCa	UC_2_TCTCCGAGTCGTCATA-1	IDA macrophage	GPR183	3.35826
UC 2	male	43	UCa	UC_2_TCTCCGATCCCAAGTA-1	IDA macrophage	GPR183	2.20198
UC 2	male	43	UCa	UC_2_TGATTTCGTGGTTTGT-1	IDA macrophage	GPR183	2.67718
UC 2	male	43	UCa	UC_2_TGCGGGTTCTGCGATA-1	IDA macrophage	GPR183	1.28483
UC 2	male	43	UCa	UC_2_TTCATTGAGCTCGCAC-1	M2	GPR183	0.876111
UC 2	male	43	UCa	UC_2_TTCATTGGTATCGCGC-1	IDA macrophage	GPR183	2.12651
HC 2	male	63	HC	HC_2_AGCGATTGTTCAAGGG-1	IDA macrophage	GPR183	2.44153
HC 2	male	63	HC	HC_2_ATCAGGTGTCCGGTCA-1	M2	GPR183	0.360015
HC 2	male	63	HC	HC_2_CAGCGTGCAACGTAAA-1	IDA macrophage	GPR183	0
HC 2	male	63	HC	HC_2_CATCAAGTCGTTAGTG-1	IDA macrophage	GPR183	3.02167
HC 2	male	63	HC	HC_2_CATGCCTCAGCTACAT-1	M2	GPR183	0
HC 2	male	63	HC	HC_2_CCGGTGAGTGGGTCAA-1	IDA macrophage	GPR183	3.23931
HC 2	male	63	HC	HC_2_GTGGAAGCAAGTTTGC-1	M2	GPR183	0
HC 2	male	63	HC	HC_2_GTTGTGACACGTCGGT-1	IDA macrophage	GPR183	0
HC 2	male	63	HC	HC_2_TCACTATCAAAGGAGA-1	M2	GPR183	0.95907
CD 3	female	23	CDa	CD_3_AAAGGATAGATTGAGT-1	IDA macrophage	GPR183	2.46476
CD 3	female	23	CDa	CD_3_AACAAAGAGCCTCCAG-1	M1	GPR183	1.20148
CD 3	female	23	CDa	CD_3_AACCTTTTCTCTCAAT-1	M1	GPR183	3.3475
CD 3	female	23	CDa	CD_3_AAGCCATGTGGCTGCT-1	M1	GPR183	2.53229
CD 3	female	23	CDa	CD_3_AATAGAGGTTTCGTTT-1	IDA macrophage	GPR183	3.34576
CD 3	female	23	CDa	CD_3_AATCGACAGAATCGTA-1	M1	GPR183	0
CD 3	female	23	CDa	CD_3_AATCGTGGTGACTGAG-1	M1	GPR183	2.81262
CD 3	female	23	CDa	CD_3_ACAAGCTTCGGTAGAG-1	IDA macrophage	GPR183	3.26062
CD 3	female	23	CDa	CD_3_ACATCCCCATACAGCT-1	M2	GPR183	1.22262
CD 3	female	23	CDa	CD_3_ACCATTTGTCATCGGC-1	IDA macrophage	GPR183	3.77054
CD 3	female	23	CDa	CD_3_ACGGAAGAGAAGTGTT-1	IDA macrophage	GPR183	3.73392
CD 3	female	23	CDa	CD_3_ACGGTCGAGGGCGAAG-1	M1	GPR183	0
CD 3	female	23	CDa	CD_3_ACTATCTTCGGACTGC-1	M2	GPR183	0
CD 3	female	23	CDa	CD_3_ACTTTGTTCATAGGCT-1	IDA macrophage	GPR183	2.4346
CD 3	female	23	CDa	CD_3_AGAAGTAAGGTTACCT-1	M2	GPR183	1.8338
CD 3	female	23	CDa	CD_3_AGACACTCAAGACAAT-1	IDA macrophage	GPR183	2.30597
CD 3	female	23	CDa	CD_3_AGACTCATCCGCCTAT-1	M1	GPR183	2.50018
CD 3	female	23	CDa	CD_3_AGATGCTCAGACAAGC-1	M2	GPR183	1.97925
CD 3	female	23	CDa	CD_3_AGCTCAATCTGAACGT-1	M2	GPR183	0
CD 3	female	23	CDa	CD_3_AGGACGAGTCAACACT-1	IDA macrophage	GPR183	3.75342
CD 3	female	23	CDa	CD_3_AGGGCTCCAGCACAGA-1	M1	GPR183	2.79819
CD 3	female	23	CDa	CD_3_AGGGTTTAGGTAAGTT-1	M1	GPR183	3.10863
CD 3	female	23	CDa	CD_3_AGGGTTTGTCAAGCGA-1	IDA macrophage	GPR183	2.93885
CD 3	female	23	CDa	CD_3_AGTTCCCCAGCAGTCC-1	M2	GPR183	0.683271
CD 3	female	23	CDa	CD_3_ATACCTTAGACTCATC-1	M1	GPR183	3.3117
CD 3	female	23	CDa	CD_3_ATCGCCTGTCCTGGGT-1	M2	GPR183	2.28109
CD 3	female	23	CDa	CD_3_ATCGGCGAGAATTTGG-1	M2	GPR183	0
CD 3	female	23	CDa	CD_3_ATGCATGAGAAGGATG-1	M1	GPR183	3.25896
CD 3	female	23	CDa	CD_3_ATTCCCGGTCATCCGG-1	M2	GPR183	2.88968
CD 3	female	23	CDa	CD_3_ATTGTTCAGTGCCTCG-1	M1	GPR183	2.71534
CD 3	female	23	CDa	CD_3_ATTTCTGCAGGTCAAG-1	M1	GPR183	2.7401
CD 3	female	23	CDa	CD_3_CAAAGAAGTGCTATTG-1	IDA macrophage	GPR183	3.71857
CD 3	female	23	CDa	CD_3_CAGATCATCCGATCGG-1	M1	GPR183	2.29783
CD 3	female	23	CDa	CD_3_CAGCGTGCACTCAAGT-1	M1	GPR183	0
CD 3	female	23	CDa	CD_3_CAGGTATCACTTGGCG-1	M1	GPR183	0
CD 3	female	23	CDa	CD_3_CATACAGGTTCGTAAC-1	IDA macrophage	GPR183	2.41349
CD 3	female	23	CDa	CD_3_CATTCATAGGTACCTT-1	IDA macrophage	GPR183	4.41794
CD 3	female	23	CDa	CD_3_CATTGAGAGGCTGTAG-1	M2	GPR183	0
CD 3	female	23	CDa	CD_3_CCACAAAGTGCAACAG-1	IDA macrophage	GPR183	3.73478
CD 3	female	23	CDa	CD_3_CCGGGTAGTTTCTTAC-1	IDA macrophage	GPR183	4.53552
CD 3	female	23	CDa	CD_3_CCGTAGGAGGCTGTAG-1	M1	GPR183	4.1424
CD 3	female	23	CDa	CD_3_CCTCAACAGGTTGGAC-1	IDA macrophage	GPR183	3.85539
CD 3	female	23	CDa	CD_3_CCTGTTGCAATTCGTG-1	IDA macrophage	GPR183	3.71194
CD 3	female	23	CDa	CD_3_CCTTCAGTCTGGTGGC-1	M1	GPR183	0.753765
CD 3	female	23	CDa	CD_3_CGCCAGAGTCTTCCGT-1	M1	GPR183	0
CD 3	female	23	CDa	CD_3_CGGGCATGTGCTCCGA-1	IDA macrophage	GPR183	3.5658
CD 3	female	23	CDa	CD_3_CGTGATACAATTCTCT-1	M1	GPR183	3.53379
CD 3	female	23	CDa	CD_3_CGTTCTGCAAGCGAGT-1	M1	GPR183	3.65019
CD 3	female	23	CDa	CD_3_CTACATTCAGTCAGTT-1	M1	GPR183	3.91855
CD 3	female	23	CDa	CD_3_CTATCTATCTAGTTCT-1	IDA macrophage	GPR183	2.97551
CD 3	female	23	CDa	CD_3_CTCAATTAGTGCTCAT-1	M2	GPR183	0
CD 3	female	23	CDa	CD_3_CTCAGGGTCCTTATGT-1	M1	GPR183	2.80085
CD 3	female	23	CDa	CD_3_CTCCTCCGTAACCAGG-1	M1	GPR183	1.75815
CD 3	female	23	CDa	CD_3_CTCCTTTAGGTCACCC-1	M2	GPR183	0
CD 3	female	23	CDa	CD_3_CTGTATTTCTCTCGAC-1	IDA macrophage	GPR183	3.29127
CD 3	female	23	CDa	CD_3_CTGTGAACATGTGCCG-1	M1	GPR183	3.31
CD 3	female	23	CDa	CD_3_CTTTCAAGTCATAACC-1	IDA macrophage	GPR183	3.23412
CD 3	female	23	CDa	CD_3_GAACACTGTATGTCTG-1	IDA macrophage	GPR183	2.81849
CD 3	female	23	CDa	CD_3_GAAGAATGTAGGACTG-1	M2	GPR183	0
CD 3	female	23	CDa	CD_3_GAAGAATTCACATTGG-1	IDA macrophage	GPR183	0
CD 3	female	23	CDa	CD_3_GACGCTGGTTTCGATG-1	M2	GPR183	3.46373
CD 3	female	23	CDa	CD_3_GAGAAATCACCAACAT-1	M2	GPR183	0
CD 3	female	23	CDa	CD_3_GAGATGGTCCTGTTGC-1	IDA macrophage	GPR183	3.04094
CD 3	female	23	CDa	CD_3_GAGTTGTCAAGTGATA-1	IDA macrophage	GPR183	0
CD 3	female	23	CDa	CD_3_GATCACAAGATCGACG-1	IDA macrophage	GPR183	4.40985
CD 3	female	23	CDa	CD_3_GATGAGGTCTTCTAAC-1	M2	GPR183	0
CD 3	female	23	CDa	CD_3_GATGTTGCAAATACAG-1	M1	GPR183	0.983127
CD 3	female	23	CDa	CD_3_GATTGGTAGCATGAAT-1	M1	GPR183	4.02091
CD 3	female	23	CDa	CD_3_GCAACATGTCATTGCA-1	M1	GPR183	3.436
CD 3	female	23	CDa	CD_3_GCACGGTGTCCTCAGG-1	M1	GPR183	3.21562
CD 3	female	23	CDa	CD_3_GCAGGCTGTCACCTTC-1	M1	GPR183	1.92879
CD 3	female	23	CDa	CD_3_GCCATGGTCGCTCATC-1	M2	GPR183	0
CD 3	female	23	CDa	CD_3_GCCCGAAAGAGCAGAA-1	M1	GPR183	0
CD 3	female	23	CDa	CD_3_GCCTGTTCAATGAACA-1	IDA macrophage	GPR183	3.48741
CD 3	female	23	CDa	CD_3_GCGATCGGTGCGGCTT-1	IDA macrophage	GPR183	3.80354
CD 3	female	23	CDa	CD_3_GGAGGATCAGTGACCC-1	M1	GPR183	2.97721
CD 3	female	23	CDa	CD_3_GGAGGATTCACTCACC-1	IDA macrophage	GPR183	3.52492
CD 3	female	23	CDa	CD_3_GGAGGATTCTCAGAAC-1	M1	GPR183	0
CD 3	female	23	CDa	CD_3_GGATCTAAGTAGAGTT-1	IDA macrophage	GPR183	2.83465
CD 3	female	23	CDa	CD_3_GGGACAATCTCTGCTG-1	IDA macrophage	GPR183	3.32062
CD 3	female	23	CDa	CD_3_GGTAATCTCTCGCTCA-1	M1	GPR183	3.4626
CD 3	female	23	CDa	CD_3_GGTTAACCAAAGCAAT-1	M1	GPR183	1.19405
CD 3	female	23	CDa	CD_3_GTCAAGTTCGCATTGA-1	M1	GPR183	1.33159
CD 3	female	23	CDa	CD_3_GTGACGCGTAGATTAG-1	M1	GPR183	3.4496
CD 3	female	23	CDa	CD_3_GTGCACGCAGCTGGTC-1	M2	GPR183	1.96606
CD 3	female	23	CDa	CD_3_GTGCGTGCATGTGGTT-1	M1	GPR183	3.53632
CD 3	female	23	CDa	CD_3_GTGGTTACAGCTGTAT-1	M1	GPR183	3.68814
CD 3	female	23	CDa	CD_3_TAAGTCGGTGATACAA-1	M2	GPR183	0
CD 3	female	23	CDa	CD_3_TAATCTCCACGACGTC-1	M1	GPR183	0
CD 3	female	23	CDa	CD_3_TAGACCAAGGAAGTGA-1	IDA macrophage	GPR183	3.21199
CD 3	female	23	CDa	CD_3_TAGAGTCTCCATGAGT-1	M1	GPR183	0
CD 3	female	23	CDa	CD_3_TATACCTCACACAGCC-1	M2	GPR183	0
CD 3	female	23	CDa	CD_3_TATCGCCAGGTGCAGT-1	IDA macrophage	GPR183	4.08531
CD 3	female	23	CDa	CD_3_TATTCCAAGCTGACTT-1	IDA macrophage	GPR183	3.85445
CD 3	female	23	CDa	CD_3_TATTTCGGTTGTGCCG-1	IDA macrophage	GPR183	2.95339
CD 3	female	23	CDa	CD_3_TCACATTAGGACTTCT-1	IDA macrophage	GPR183	2.28862
CD 3	female	23	CDa	CD_3_TCACTATCATAATCCG-1	M2	GPR183	1.9509
CD 3	female	23	CDa	CD_3_TCAGGTATCGAGTTGT-1	IDA macrophage	GPR183	1.2508
CD 3	female	23	CDa	CD_3_TCATCATCAGTCCCGA-1	M2	GPR183	0
CD 3	female	23	CDa	CD_3_TCATCCGTCGGTCTAA-1	M2	GPR183	2.88368
CD 3	female	23	CDa	CD_3_TCATGCCCAGAATCGG-1	M1	GPR183	1.57403
CD 3	female	23	CDa	CD_3_TCATGGACAAACTGCT-1	M1	GPR183	1.71447
CD 3	female	23	CDa	CD_3_TCATTGTTCTATGTGG-1	IDA macrophage	GPR183	2.44016
CD 3	female	23	CDa	CD_3_TCATTTGAGACAAGCC-1	M1	GPR183	2.51965
CD 3	female	23	CDa	CD_3_TCCAGAAAGCATAGGC-1	M1	GPR183	1.68941
CD 3	female	23	CDa	CD_3_TCCCACATCCGCATAA-1	IDA macrophage	GPR183	3.76768
CD 3	female	23	CDa	CD_3_TCCGTGTTCCACGTCT-1	M2	GPR183	0
CD 3	female	23	CDa	CD_3_TCGGGCATCTCATGCC-1	M1	GPR183	1.03762
CD 3	female	23	CDa	CD_3_TCGTGGGGTTGGGACA-1	IDA macrophage	GPR183	1.48468
CD 3	female	23	CDa	CD_3_TCTACCGTCGGCTTCT-1	M1	GPR183	2.69596
CD 3	female	23	CDa	CD_3_TCTTAGTCAGGCAATG-1	IDA macrophage	GPR183	3.51128
CD 3	female	23	CDa	CD_3_TGCCGAGAGGTCCTGC-1	M1	GPR183	3.93014
CD 3	female	23	CDa	CD_3_TGCCGAGTCTATCCAT-1	M2	GPR183	0
CD 3	female	23	CDa	CD_3_TGCTCCATCATTTGCT-1	M1	GPR183	1.58124
CD 3	female	23	CDa	CD_3_TGCTCGTCAGCACACC-1	M1	GPR183	2.74608
CD 3	female	23	CDa	CD_3_TGTCAGACAATCCAGT-1	M1	GPR183	0
CD 3	female	23	CDa	CD_3_TGTGAGTAGAGCCGTA-1	IDA macrophage	GPR183	3.30841
CD 3	female	23	CDa	CD_3_TTACGTTCAATATCCG-1	M2	GPR183	0
CD 3	female	23	CDa	CD_3_TTAGGGTCATGTACGT-1	M1	GPR183	0.786
CD 3	female	23	CDa	CD_3_TTCATTGAGATCGGTG-1	M1	GPR183	0.980205
CD 3	female	23	CDa	CD_3_TTCTAGTTCGACATCA-1	M1	GPR183	3.39684
CD 3	female	23	CDa	CD_3_TTCTGTAGTTACACAC-1	M1	GPR183	3.17561
CD 3	female	23	CDa	CD_3_TTGCCTGCAAGACGGT-1	M1	GPR183	2.73616
CD 3	female	23	CDa	CD_3_TTGGGCGGTGGCTTGC-1	IDA macrophage	GPR183	3.77489
CD 3	female	23	CDa	CD_3_TTGGGTAAGAGGATGA-1	M2	GPR183	0
CD 3	female	23	CDa	CD_3_TTGGTTTCACACTTAG-1	M1	GPR183	3.2958
CD 4	male	56	CDa	CD_4_AAAGGATCAAGGCTTT-1	M2	GPR183	0.861252
CD 4	male	56	CDa	CD_4_AACCTTTCAGGAACCA-1	IDA macrophage	GPR183	3.1291
CD 4	male	56	CDa	CD_4_AACGGGATCACTACTT-1	M1	GPR183	3.53727
CD 4	male	56	CDa	CD_4_ACAAGCTTCCTTCAGC-1	IDA macrophage	GPR183	3.32443
CD 4	male	56	CDa	CD_4_ACGATCAAGTCAGCCC-1	M2	GPR183	0
CD 4	male	56	CDa	CD_4_ACGTCCTTCTCCGAGG-1	M2	GPR183	0.545627
CD 4	male	56	CDa	CD_4_AGCTTCCGTGCAAGAC-1	IDA macrophage	GPR183	0
CD 4	male	56	CDa	CD_4_AGGAGGTCAAACGGCA-1	M2	GPR183	0
CD 4	male	56	CDa	CD_4_AGTAACCTCCTACCAC-1	M2	GPR183	0
CD 4	male	56	CDa	CD_4_AGTACCAAGGATACGC-1	M1	GPR183	2.56959
CD 4	male	56	CDa	CD_4_AGTACCAAGGCACGAT-1	M2	GPR183	0
CD 4	male	56	CDa	CD_4_AGTTCCCAGTGTAGAT-1	M1	GPR183	2.67291
CD 4	male	56	CDa	CD_4_ATGACCAAGGATTCAA-1	M1	GPR183	2.6776
CD 4	male	56	CDa	CD_4_CACGAATCAACGTTAC-1	M2	GPR183	0
CD 4	male	56	CDa	CD_4_CCGGTAGAGCATGCGA-1	M2	GPR183	0
CD 4	male	56	CDa	CD_4_CCTCAACTCTAAGGAA-1	IDA macrophage	GPR183	1.13153
CD 4	male	56	CDa	CD_4_CGCATAATCCTCGATC-1	IDA macrophage	GPR183	1.41455
CD 4	male	56	CDa	CD_4_CGGCAGTAGCCTGTGC-1	M1	GPR183	2.45268
CD 4	male	56	CDa	CD_4_CGGCAGTTCGCACGAC-1	IDA macrophage	GPR183	0.888481
CD 4	male	56	CDa	CD_4_CGTTGGGGTCTGCATA-1	M1	GPR183	2.37813
CD 4	male	56	CDa	CD_4_CTGTATTTCCGCTAGG-1	IDA macrophage	GPR183	3
CD 4	male	56	CDa	CD_4_CTTCCGAGTTGTAGCT-1	M2	GPR183	0
CD 4	male	56	CDa	CD_4_GAAGCCCTCCCTTGTG-1	IDA macrophage	GPR183	1.17107
CD 4	male	56	CDa	CD_4_GCCAGGTAGGCATCAG-1	IDA macrophage	GPR183	1.09229
CD 4	male	56	CDa	CD_4_GCCATGGGTCGCTGCA-1	M2	GPR183	3.16309
CD 4	male	56	CDa	CD_4_GGGAGTACATACTTTC-1	IDA macrophage	GPR183	2.48955
CD 4	male	56	CDa	CD_4_GGTGTTACATGACTTG-1	M2	GPR183	1.88931
CD 4	male	56	CDa	CD_4_GTCGCGAGTCGATGCC-1	M2	GPR183	0
CD 4	male	56	CDa	CD_4_GTGAGGAGTAACTTCG-1	IDA macrophage	GPR183	2.63886
CD 4	male	56	CDa	CD_4_GTGCTGGCACCTTCCA-1	M2	GPR183	0
CD 4	male	56	CDa	CD_4_GTGGCGTTCACCCTCA-1	M1	GPR183	1.13524
CD 4	male	56	CDa	CD_4_GTTACGAGTCTTGGTA-1	M1	GPR183	1.4072
CD 4	male	56	CDa	CD_4_TACACCCGTACTCCCT-1	M2	GPR183	0
CD 4	male	56	CDa	CD_4_TATATCCCAAATGAAC-1	M2	GPR183	0.795649
CD 4	male	56	CDa	CD_4_TATCAGGCAATTGTGC-1	IDA macrophage	GPR183	2.83321
CD 4	male	56	CDa	CD_4_TATCTGTAGGTATCTC-1	M2	GPR183	0
CD 4	male	56	CDa	CD_4_TCAGTTTTCCTCTCTT-1	M2	GPR183	0
CD 4	male	56	CDa	CD_4_TCCTAATCATCATTGG-1	M1	GPR183	0
CD 4	male	56	CDa	CD_4_TCCTCGACAAGGCTTT-1	M1	GPR183	0
CD 4	male	56	CDa	CD_4_TCGCAGGGTTACGGAG-1	M2	GPR183	0.753765
CD 4	male	56	CDa	CD_4_TCGGGACGTAATGTGA-1	M2	GPR183	0
CD 4	male	56	CDa	CD_4_TCTGGCTTCCTCGCAT-1	M2	GPR183	0
CD 4	male	56	CDa	CD_4_TGAATCGTCTGGGCGT-1	M2	GPR183	0
CD 4	male	56	CDa	CD_4_TGGAGAGGTAAGGTCG-1	M2	GPR183	0
CD 4	male	56	CDa	CD_4_TGGTACATCCTTCACG-1	M1	GPR183	3.45014
CD 4	male	56	CDa	CD_4_TGTGATGGTCAAGTTC-1	IDA macrophage	GPR183	2.86163
CD 4	male	56	CDa	CD_4_TTCGGTCTCTGCATAG-1	M2	GPR183	0
CD 4	male	56	CDa	CD_4_TTGTGGAGTGTGTACT-1	M1	GPR183	0
CD 4	male	56	CDa	CD_4_TTTCAGTAGCGCCCAT-1	M1	GPR183	0
HC 3	female	68	HC	HC_3_AACAACCCAGCTACCG-1	M2	GPR183	3.14691
HC 3	female	68	HC	HC_3_ACAGGGACACGCTATA-1	M2	GPR183	0
HC 3	female	68	HC	HC_3_ACCGTTCCACATGTTG-1	M2	GPR183	2.99751
HC 3	female	68	HC	HC_3_AGTAGCTGTCCGGACT-1	M2	GPR183	1.33736
HC 3	female	68	HC	HC_3_ATCACGAGTCTGCAAT-1	M2	GPR183	0
HC 3	female	68	HC	HC_3_CACCGTTTCCTGGTCT-1	IDA macrophage	GPR183	2.19533
HC 3	female	68	HC	HC_3_CCGTAGGAGATACTGA-1	IDA macrophage	GPR183	1.84763
HC 3	female	68	HC	HC_3_CCTACGTCAAGAGTAT-1	M2	GPR183	0
HC 3	female	68	HC	HC_3_CGTGATAAGGTGGCTA-1	M2	GPR183	0
HC 3	female	68	HC	HC_3_CTGATCCGTTACCGTA-1	M2	GPR183	0
HC 3	female	68	HC	HC_3_CTGTGGGTCCCGAGAC-1	M2	GPR183	3.12594
HC 3	female	68	HC	HC_3_GCAACATCAGTTAGAA-1	M2	GPR183	0
HC 3	female	68	HC	HC_3_GCAACCGAGGATACCG-1	M2	GPR183	0
HC 3	female	68	HC	HC_3_GCGAGAAAGCTATCTG-1	M2	GPR183	2.60392
HC 3	female	68	HC	HC_3_GGGAGATCAGCCTTCT-1	M2	GPR183	1.23721
HC 3	female	68	HC	HC_3_GGGAGATGTCTTGCGG-1	IDA macrophage	GPR183	3.00599
HC 3	female	68	HC	HC_3_GGGCTACCAACTGATC-1	M2	GPR183	0
HC 3	female	68	HC	HC_3_GTAAGTCGTTCCGCAG-1	IDA macrophage	GPR183	3.10946
HC 3	female	68	HC	HC_3_GTGTAACTCCTATGGA-1	M2	GPR183	3.84741
HC 3	female	68	HC	HC_3_GTTTGGAGTCCCTGAG-1	M2	GPR183	2.88914
HC 3	female	68	HC	HC_3_TAGACCACAACTGGTT-1	M2	GPR183	3.08892
HC 3	female	68	HC	HC_3_TATCTTGTCCCACAGG-1	IDA macrophage	GPR183	3.24924
HC 3	female	68	HC	HC_3_TGAGCATGTCTTCAAG-1	IDA macrophage	GPR183	1.20137
HC 3	female	68	HC	HC_3_TGGAGGATCCGTGTAA-1	M2	GPR183	0
HC 3	female	68	HC	HC_3_TTACGCCCATTCACCC-1	M2	GPR183	1.81398
HC 4	male	65	HC	HC_4_AACCTGACAAGTGCAG-1	M2	GPR183	2.27849
HC 4	male	65	HC	HC_4_AACGTCAAGTCTTCCC-1	M2	GPR183	1.8971
HC 4	male	65	HC	HC_4_AAGACTCAGTCTAACC-1	M2	GPR183	2.24295
HC 4	male	65	HC	HC_4_AAGCGAGAGGTCTTTG-1	M2	GPR183	3.57166
HC 4	male	65	HC	HC_4_ACCTACCTCTGAGAAA-1	M2	GPR183	2.59996
HC 4	male	65	HC	HC_4_ACTCTCGCACAGAAGC-1	M2	GPR183	2.70755
HC 4	male	65	HC	HC_4_AGACTCAAGTTCACTG-1	M2	GPR183	0
HC 4	male	65	HC	HC_4_AGAGCAGTCTGGGATT-1	M2	GPR183	3.04901
HC 4	male	65	HC	HC_4_AGTGATCGTGCCTGCA-1	M2	GPR183	2.28156
HC 4	male	65	HC	HC_4_ATTGGGTAGTTCATCG-1	M2	GPR183	2.83461
HC 4	male	65	HC	HC_4_CAACGATCATTAAGCC-1	M2	GPR183	3.13528
HC 4	male	65	HC	HC_4_CAGATCAGTTTCGCTC-1	M2	GPR183	2.88102
HC 4	male	65	HC	HC_4_CCTGCATAGAAACTAC-1	M2	GPR183	3.18133
HC 4	male	65	HC	HC_4_CCTTCAGTCGACGCTG-1	IDA macrophage	GPR183	0
HC 4	male	65	HC	HC_4_CGAAGTTCACGTTGGC-1	M2	GPR183	2.3043
HC 4	male	65	HC	HC_4_CGGGTCATCGTCCTCA-1	M2	GPR183	2.89979
HC 4	male	65	HC	HC_4_CGTAGTAAGTCGGCCT-1	M2	GPR183	0
HC 4	male	65	HC	HC_4_CGTTCTGGTAGAATAC-1	M2	GPR183	2.49565
HC 4	male	65	HC	HC_4_CTTCAATTCCATCGTC-1	M2	GPR183	3.37552
HC 4	male	65	HC	HC_4_GAAATGATCAAAGCCT-1	M2	GPR183	2.25216
HC 4	male	65	HC	HC_4_GAATAGAAGGGTATAT-1	M2	GPR183	0
HC 4	male	65	HC	HC_4_GACCGTGTCCCTTGTG-1	M2	GPR183	2.01997
HC 4	male	65	HC	HC_4_GATCATGAGGTCACCC-1	M2	GPR183	3.56953
HC 4	male	65	HC	HC_4_GCACATAGTCTACGTA-1	M2	GPR183	2.85093
HC 4	male	65	HC	HC_4_GCTACCTGTACGCTTA-1	M2	GPR183	2.66507
HC 4	male	65	HC	HC_4_GGAATCTGTGACTGAG-1	M2	GPR183	2.74731
HC 4	male	65	HC	HC_4_GTCGTAAGTAGCTTTG-1	M2	GPR183	2.64394
HC 4	male	65	HC	HC_4_GTTCATTGTGGTAATA-1	M2	GPR183	2.9553
HC 4	male	65	HC	HC_4_TAAGCGTGTGCGTCGT-1	M2	GPR183	1.28228
HC 4	male	65	HC	HC_4_TCCGAAAAGCAACAGC-1	M2	GPR183	3.05431
HC 4	male	65	HC	HC_4_TCTATACGTAGCGTTT-1	M2	GPR183	1.21837
HC 4	male	65	HC	HC_4_TGCTCGTGTCGAGCAA-1	M2	GPR183	2.79869
HC 4	male	65	HC	HC_4_TGTTCATTCACTACTT-1	M2	GPR183	0
HC 4	male	65	HC	HC_4_TTAGTCTCAGAACATA-1	M2	GPR183	2.84273
HC 5	male	51	HC	HC_5_AAAGGATTCGCTTGAA-1	M2	GPR183	0.889156
HC 5	male	51	HC	HC_5_AACCCAAAGAACCGCA-1	M2	GPR183	3.24796
HC 5	male	51	HC	HC_5_AACCTGAGTTGAGAGC-1	M2	GPR183	0
HC 5	male	51	HC	HC_5_AAGTCGTTCTCGGGAC-1	M2	GPR183	1.38693
HC 5	male	51	HC	HC_5_AAGTTCGTCGGAATGG-1	M2	GPR183	2.81494
HC 5	male	51	HC	HC_5_ACAGAAAAGATTAGAC-1	M2	GPR183	2.98213
HC 5	male	51	HC	HC_5_ACATCCCTCCTACAAG-1	M2	GPR183	1.59823
HC 5	male	51	HC	HC_5_ACCAACAGTTCAAGGG-1	M2	GPR183	2.68687
HC 5	male	51	HC	HC_5_ACGATGTGTATGAGAT-1	M2	GPR183	3.96338
HC 5	male	51	HC	HC_5_ACTATCTTCTATACGG-1	M2	GPR183	3.51283
HC 5	male	51	HC	HC_5_AGAGAATTCTATCGTT-1	M2	GPR183	2.89801
HC 5	male	51	HC	HC_5_AGGGAGTTCGTTGTGA-1	M2	GPR183	2.23583
HC 5	male	51	HC	HC_5_AGGGTTTAGGAACTAT-1	M2	GPR183	0
HC 5	male	51	HC	HC_5_AGGGTTTCAAAGGCGT-1	M2	GPR183	2.43888
HC 5	male	51	HC	HC_5_AGGTCATTCTTCCGTG-1	M2	GPR183	2.73042
HC 5	male	51	HC	HC_5_ATAGGCTGTCGTGGTC-1	M2	GPR183	2.68171
HC 5	male	51	HC	HC_5_ATCCACCTCAGGACGA-1	M2	GPR183	0
HC 5	male	51	HC	HC_5_ATTCATCCACCATAAC-1	IDA macrophage	GPR183	1.09995
HC 5	male	51	HC	HC_5_ATTCCCGCAAGTTGGG-1	IDA macrophage	GPR183	2.97852
HC 5	male	51	HC	HC_5_ATTCCCGCAGAGACTG-1	M2	GPR183	2.03899
HC 5	male	51	HC	HC_5_ATTCTACGTATGTGTC-1	M2	GPR183	1.94113
HC 5	male	51	HC	HC_5_ATTCTACTCCGATTAG-1	M2	GPR183	2.5429
HC 5	male	51	HC	HC_5_ATTGGGTTCACTGATG-1	M2	GPR183	1.04087
HC 5	male	51	HC	HC_5_CAACCAAGTAGTCTTG-1	M2	GPR183	0
HC 5	male	51	HC	HC_5_CAAGGGAGTGGTTTGT-1	M2	GPR183	2.33321
HC 5	male	51	HC	HC_5_CACCAAATCGTTCTGC-1	M2	GPR183	2.29656
HC 5	male	51	HC	HC_5_CATTGCCCAGAGATTA-1	M2	GPR183	0
HC 5	male	51	HC	HC_5_CCGTAGGTCGTGGGTC-1	M2	GPR183	3.85011
HC 5	male	51	HC	HC_5_CCGTTCAAGAGAATCT-1	M2	GPR183	1.25986
HC 5	male	51	HC	HC_5_CCTCAACCACATAGCT-1	M2	GPR183	3.29168
HC 5	male	51	HC	HC_5_CCTTGTGCAGTGGGTA-1	M2	GPR183	1.66721
HC 5	male	51	HC	HC_5_CGATGCGAGCTCGTGC-1	M2	GPR183	1.63704
HC 5	male	51	HC	HC_5_CGGTCAGGTAGCGTCC-1	IDA macrophage	GPR183	3.72524
HC 5	male	51	HC	HC_5_CGTGCTTGTTCTTGCC-1	M2	GPR183	3.26111
HC 5	male	51	HC	HC_5_CTACAGAGTGACTCGC-1	M2	GPR183	1.91482
HC 5	male	51	HC	HC_5_CTACAGATCGATTGAC-1	M2	GPR183	2.56421
HC 5	male	51	HC	HC_5_CTACATTGTAGTAAGT-1	M2	GPR183	2.86286
HC 5	male	51	HC	HC_5_CTCTCGACACTTCAAG-1	M2	GPR183	0
HC 5	male	51	HC	HC_5_CTGCATCGTTCTCCCA-1	M2	GPR183	2.46944
HC 5	male	51	HC	HC_5_GAAGCGAAGTGGTTCT-1	M2	GPR183	3.17615
HC 5	male	51	HC	HC_5_GAGACCCGTCTAGGTT-1	M2	GPR183	3.46167
HC 5	male	51	HC	HC_5_GAGTGAGAGTTCACTG-1	M2	GPR183	0
HC 5	male	51	HC	HC_5_GATAGAATCCAGTGTA-1	M2	GPR183	1.45667
HC 5	male	51	HC	HC_5_GATGGAGGTTGGTACT-1	M2	GPR183	1.82491
HC 5	male	51	HC	HC_5_GCATGATTCAACACGT-1	M2	GPR183	2.31519
HC 5	male	51	HC	HC_5_GCCATTCAGGCTTAAA-1	M2	GPR183	0
HC 5	male	51	HC	HC_5_GGGTATTGTCTACACA-1	M2	GPR183	1.75206
HC 5	male	51	HC	HC_5_GGGTTATCAGCAGTCC-1	M2	GPR183	2.458
HC 5	male	51	HC	HC_5_GGTCTGGAGCGATTCT-1	M2	GPR183	1.1074
HC 5	male	51	HC	HC_5_GTAGAAATCCTAAACG-1	M2	GPR183	2.3075
HC 5	male	51	HC	HC_5_GTTGTGAGTAACCCGC-1	M2	GPR183	2.50026
HC 5	male	51	HC	HC_5_TAACCAGAGATGCCGA-1	M2	GPR183	1.81894
HC 5	male	51	HC	HC_5_TACCCACCATCCAATG-1	M2	GPR183	2.5598
HC 5	male	51	HC	HC_5_TCATCCGGTACATACC-1	M2	GPR183	2.21262
HC 5	male	51	HC	HC_5_TCATGTTAGTAGAATC-1	M2	GPR183	2.78427
HC 5	male	51	HC	HC_5_TCCCACACAGCAGTCC-1	M2	GPR183	2.78539
HC 5	male	51	HC	HC_5_TCGTAGAGTAGGTGCA-1	M2	GPR183	1.86103
HC 5	male	51	HC	HC_5_TGACGCGAGTTCCTGA-1	M2	GPR183	2.82721
HC 5	male	51	HC	HC_5_TGTAGACCATGGACAG-1	M2	GPR183	2.40842
HC 5	male	51	HC	HC_5_TGTGTGAGTGTCTTGA-1	M2	GPR183	1.88646
HC 5	male	51	HC	HC_5_TTCATTGAGGTGCATG-1	M2	GPR183	1.41082
HC 5	male	51	HC	HC_5_TTCGGTCAGGATTCCT-1	M2	GPR183	2.40215
HC 6	female	66	HC	HC_6_AAACCCATCCCAAGCG-1	M2	GPR183	1.41908
HC 6	female	66	HC	HC_6_AAGCGTTGTCGCTTGG-1	M2	GPR183	2.84955
HC 6	female	66	HC	HC_6_ACCATTTTCTTAGCAG-1	M2	GPR183	2.73256
HC 6	female	66	HC	HC_6_ACGGAAGGTCATCAGT-1	M2	GPR183	2.36778
HC 6	female	66	HC	HC_6_ACTGATGCACAGCCAC-1	M2	GPR183	2.71742
HC 6	female	66	HC	HC_6_AGAACCTCATTAGGCT-1	M2	GPR183	2.74779
HC 6	female	66	HC	HC_6_AGGTGTTTCTCGCAGG-1	M2	GPR183	2.176
HC 6	female	66	HC	HC_6_ATACCGAGTAGAGGAA-1	M2	GPR183	2.64004
HC 6	female	66	HC	HC_6_ATACCTTCACTTCTCG-1	M2	GPR183	2.99332
HC 6	female	66	HC	HC_6_ATCACTTCAACCGTAT-1	M2	GPR183	1.23988
HC 6	female	66	HC	HC_6_ATGATCGGTATCGCAT-1	M2	GPR183	2.61508
HC 6	female	66	HC	HC_6_ATTCCTACATACAGCT-1	M2	GPR183	1.08035
HC 6	female	66	HC	HC_6_CAACCAAGTAGGCTCC-1	M2	GPR183	2.99778
HC 6	female	66	HC	HC_6_CACCAAAAGCCAGACA-1	M2	GPR183	2.94637
HC 6	female	66	HC	HC_6_CCAAGCGAGGGCATGT-1	M2	GPR183	3.45985
HC 6	female	66	HC	HC_6_CCTCATGAGGTGCAGT-1	M2	GPR183	3.41622
HC 6	female	66	HC	HC_6_CGCAGGTTCGCTTGCT-1	M2	GPR183	3.33518
HC 6	female	66	HC	HC_6_CGCCAGAGTATGCGTT-1	M2	GPR183	3.08709
HC 6	female	66	HC	HC_6_CTATAGGCAGCACGAA-1	M2	GPR183	2.39805
HC 6	female	66	HC	HC_6_CTATCCGAGTGCCAGA-1	M2	GPR183	3.12956
HC 6	female	66	HC	HC_6_CTATCCGGTCGTTGCG-1	M2	GPR183	1.81583
HC 6	female	66	HC	HC_6_GACATCATCGTGCATA-1	M2	GPR183	1.52609
HC 6	female	66	HC	HC_6_GAGTCATAGTGGACTG-1	M2	GPR183	2.68993
HC 6	female	66	HC	HC_6_GGGTGTCTCAGACCTA-1	M2	GPR183	1.87984
HC 6	female	66	HC	HC_6_GGGTTTATCTTAGCTT-1	M2	GPR183	2.25508
HC 6	female	66	HC	HC_6_GTCAGCGAGATCCAAA-1	IDA macrophage	GPR183	1.84616
HC 6	female	66	HC	HC_6_GTGAGGAGTGCATTTG-1	M2	GPR183	0
HC 6	female	66	HC	HC_6_GTGTGATCATTCGGGC-1	M2	GPR183	2.3557
HC 6	female	66	HC	HC_6_GTTCTATAGTAGTGCG-1	M2	GPR183	3.44267
HC 6	female	66	HC	HC_6_TACTTACCACTCATAG-1	M2	GPR183	1.9855
HC 6	female	66	HC	HC_6_TAGGTTGAGGTGAGCT-1	M2	GPR183	3.19411
HC 6	female	66	HC	HC_6_TCACTATAGTGTGTTC-1	M2	GPR183	2.01855
HC 6	female	66	HC	HC_6_TCAGTCCCAACGTATC-1	M2	GPR183	1.27972
HC 6	female	66	HC	HC_6_TCATCATAGCCTCGTG-1	M2	GPR183	3.0178
HC 6	female	66	HC	HC_6_TCCTCGAAGTAGGCCA-1	M2	GPR183	2.13609
HC 6	female	66	HC	HC_6_TGACAGTGTCACCTTC-1	M2	GPR183	0.475115
HC 6	female	66	HC	HC_6_TGTAAGCTCTGCATGA-1	M2	GPR183	0.855068
HC 6	female	66	HC	HC_6_TGTTGGAGTGTAGCAG-1	M2	GPR183	2.17885
HC 6	female	66	HC	HC_6_TTTCCTCTCAACGTGT-1	M2	GPR183	1.90424
CD 5	male	21	CDa	CD_5_AACAAAGAGCATATGA-1	M1	GPR183	1.0409
CD 5	male	21	CDa	CD_5_AAGACTCTCCGGCAGT-1	M1	GPR183	0
CD 5	male	21	CDa	CD_5_AAGTACCTCTACGCAA-1	M1	GPR183	2.57211
CD 5	male	21	CDa	CD_5_AATCACGTCCTGTTGC-1	M1	GPR183	1.5189
CD 5	male	21	CDa	CD_5_AATTTCCGTCATCAGT-1	M1	GPR183	1.12404
CD 5	male	21	CDa	CD_5_ACAGAAACAAGTGACG-1	M1	GPR183	0
CD 5	male	21	CDa	CD_5_ACATCCCCAACTGGTT-1	M1	GPR183	0
CD 5	male	21	CDa	CD_5_ACCTGAAGTCTACAGT-1	M1	GPR183	1.10317
CD 5	male	21	CDa	CD_5_ACGCACGAGAACTGAT-1	M1	GPR183	1.05451
CD 5	male	21	CDa	CD_5_ACGCACGAGTGGTCAG-1	M1	GPR183	2.00299
CD 5	male	21	CDa	CD_5_ACGGTTACAAATGGAT-1	IDA macrophage	GPR183	2.34983
CD 5	male	21	CDa	CD_5_ACGTAACTCTTGGTCC-1	M1	GPR183	2.00509
CD 5	male	21	CDa	CD_5_ACGTAGTAGGACAAGA-1	M1	GPR183	2.46715
CD 5	male	21	CDa	CD_5_ACTACGACACGCTATA-1	M1	GPR183	0
CD 5	male	21	CDa	CD_5_ACTATTCCAGAGACTG-1	M2	GPR183	1.87504
CD 5	male	21	CDa	CD_5_ACTTAGGTCGCAGAGA-1	M1	GPR183	2.92087
CD 5	male	21	CDa	CD_5_AGAGAATCACTCCACT-1	M1	GPR183	3.55134
CD 5	male	21	CDa	CD_5_AGAGCAGAGGTAACTA-1	M1	GPR183	0.797421
CD 5	male	21	CDa	CD_5_AGAGCAGCATTCATCT-1	M1	GPR183	1.21891
CD 5	male	21	CDa	CD_5_AGCGATTTCCCATACC-1	M1	GPR183	0
CD 5	male	21	CDa	CD_5_AGGTTGTTCATGAGAA-1	M1	GPR183	1.43225
CD 5	male	21	CDa	CD_5_AGGTTGTTCGAAGCCC-1	M1	GPR183	0.617881
CD 5	male	21	CDa	CD_5_AGTACTGTCCCGATCT-1	M1	GPR183	0
CD 5	male	21	CDa	CD_5_AGTAGCTTCCTTATGT-1	M1	GPR183	3.01898
CD 5	male	21	CDa	CD_5_AGTCACAGTTGGTGTT-1	M1	GPR183	0
CD 5	male	21	CDa	CD_5_AGTCATGGTTTAAGGA-1	M1	GPR183	0
CD 5	male	21	CDa	CD_5_AGTGACTCAGCTGAAG-1	M1	GPR183	1.48472
CD 5	male	21	CDa	CD_5_AGTTCCCAGGCTGTAG-1	M1	GPR183	2.65333
CD 5	male	21	CDa	CD_5_ATACTTCGTTGGCCGT-1	M1	GPR183	0
CD 5	male	21	CDa	CD_5_ATCCTATCATGAGATA-1	M1	GPR183	0
CD 5	male	21	CDa	CD_5_ATCCTATTCAGCGCAC-1	M1	GPR183	1.72893
CD 5	male	21	CDa	CD_5_ATCGCCTTCCATTTAC-1	M1	GPR183	1.13317
CD 5	male	21	CDa	CD_5_ATGCGATCAAGGGCAT-1	M1	GPR183	3.78925
CD 5	male	21	CDa	CD_5_ATGTCTTAGCAATTAG-1	M1	GPR183	2.16312
CD 5	male	21	CDa	CD_5_ATTCTACTCGTTCATT-1	M1	GPR183	2.96928
CD 5	male	21	CDa	CD_5_CAAGACTCACACGGTC-1	M1	GPR183	3.07362
CD 5	male	21	CDa	CD_5_CACACAATCCCATTCG-1	M1	GPR183	3.06904
CD 5	male	21	CDa	CD_5_CACAGATCATCGATCA-1	M1	GPR183	0
CD 5	male	21	CDa	CD_5_CACGAATCACGGTGTC-1	M1	GPR183	2.04758
CD 5	male	21	CDa	CD_5_CACGGGTGTTATAGAG-1	M1	GPR183	2.62141
CD 5	male	21	CDa	CD_5_CACGTTCAGACTACGG-1	M1	GPR183	0.466934
CD 5	male	21	CDa	CD_5_CATACAGCAACCTATG-1	M1	GPR183	3.31592
CD 5	male	21	CDa	CD_5_CATCAAGCACGCTGCA-1	M1	GPR183	2.35135
CD 5	male	21	CDa	CD_5_CATGCAAGTGGTTCTA-1	M1	GPR183	1.49694
CD 5	male	21	CDa	CD_5_CATGCTCAGACGAGCT-1	M1	GPR183	2.63692
CD 5	male	21	CDa	CD_5_CATGCTCCACGCACCA-1	M1	GPR183	0.787205
CD 5	male	21	CDa	CD_5_CATTCATGTCACCACG-1	M1	GPR183	3.1157
CD 5	male	21	CDa	CD_5_CCACAAAGTGCATCTA-1	IDA macrophage	GPR183	3.04878
CD 5	male	21	CDa	CD_5_CCACGAGCAACAAGAT-1	M1	GPR183	1.62892
CD 5	male	21	CDa	CD_5_CCCTAACCATTCCTCG-1	M1	GPR183	0
CD 5	male	21	CDa	CD_5_CCCTCTCGTCCTCATC-1	M1	GPR183	1.57362
CD 5	male	21	CDa	CD_5_CGAGGAATCAAGGAGC-1	M1	GPR183	2.62233
CD 5	male	21	CDa	CD_5_CGGACACTCTGGCTGG-1	M1	GPR183	3.14736
CD 5	male	21	CDa	CD_5_CGGGTGTGTTGCATCA-1	M1	GPR183	0
CD 5	male	21	CDa	CD_5_CGTAAGTTCGGACTGC-1	M1	GPR183	1.72122
CD 5	male	21	CDa	CD_5_CGTTAGACAATCCTTT-1	M1	GPR183	2.4125
CD 5	male	21	CDa	CD_5_CGTTGGGCATACAGCT-1	IDA macrophage	GPR183	2.16859
CD 5	male	21	CDa	CD_5_CTCAACCAGCGATGCA-1	M1	GPR183	0
CD 5	male	21	CDa	CD_5_CTCAGTCCACCTGAAT-1	M1	GPR183	0
CD 5	male	21	CDa	CD_5_CTCCTTTGTGGGACAT-1	M1	GPR183	0
CD 5	male	21	CDa	CD_5_CTTAGGAGTGGCATCC-1	IDA macrophage	GPR183	1.76813
CD 5	male	21	CDa	CD_5_CTTCCGACACAAGGTG-1	M1	GPR183	0.847565
CD 5	male	21	CDa	CD_5_CTTCGGTAGGAATGTT-1	M2	GPR183	0
CD 5	male	21	CDa	CD_5_GAAATGACACAAATGA-1	M1	GPR183	0
CD 5	male	21	CDa	CD_5_GAACTGTAGCCTGAAG-1	M1	GPR183	1.03868
CD 5	male	21	CDa	CD_5_GACCCTTTCGACGCGT-1	M1	GPR183	1.77834
CD 5	male	21	CDa	CD_5_GACTCAAAGCAATAGT-1	M1	GPR183	3.01356
CD 5	male	21	CDa	CD_5_GAGACCCCACTCACTC-1	M1	GPR183	0
CD 5	male	21	CDa	CD_5_GATTGGTTCACTGCTC-1	M1	GPR183	0
CD 5	male	21	CDa	CD_5_GCAGGCTGTCCTGGGT-1	M1	GPR183	1.70189
CD 5	male	21	CDa	CD_5_GCATCTCCAGGCACTC-1	M1	GPR183	1.86034
CD 5	male	21	CDa	CD_5_GCCAGCACACAGTCGC-1	M1	GPR183	0.730927
CD 5	male	21	CDa	CD_5_GCCAGTGAGCCTGGAA-1	M1	GPR183	2.24924
CD 5	male	21	CDa	CD_5_GCGAGAATCAAGTGTC-1	M1	GPR183	3.69315
CD 5	male	21	CDa	CD_5_GCGTTTCGTACTTCCC-1	M1	GPR183	2.81336
CD 5	male	21	CDa	CD_5_GCTACCTCAAGCTGCC-1	M1	GPR183	0.88279
CD 5	male	21	CDa	CD_5_GCTGCAGAGGATTCCT-1	M1	GPR183	2.5576
CD 5	male	21	CDa	CD_5_GCTTGGGAGGGCATGT-1	M1	GPR183	2.33861
CD 5	male	21	CDa	CD_5_GGCAGTCTCCGCGGAT-1	M1	GPR183	1.5954
CD 5	male	21	CDa	CD_5_GGGACCTAGCAATAAC-1	M1	GPR183	0
CD 5	male	21	CDa	CD_5_GGGACCTCATTCCTCG-1	M1	GPR183	1.8882
CD 5	male	21	CDa	CD_5_GGGACCTGTACGCGTC-1	M1	GPR183	2.73049
CD 5	male	21	CDa	CD_5_GGGCCATCAGCGAGTA-1	M1	GPR183	1.77991
CD 5	male	21	CDa	CD_5_GGTGTTAGTATTGGCT-1	M1	GPR183	0
CD 5	male	21	CDa	CD_5_GTAACACAGCCTGAAG-1	M1	GPR183	0
CD 5	male	21	CDa	CD_5_GTCAAACTCCTTGGAA-1	M1	GPR183	0
CD 5	male	21	CDa	CD_5_GTCTAGACAACCTAAC-1	M1	GPR183	0
CD 5	male	21	CDa	CD_5_GTGAGCCAGAAGCCTG-1	M1	GPR183	0
CD 5	male	21	CDa	CD_5_GTGGCGTGTTCCGTTC-1	M1	GPR183	0
CD 5	male	21	CDa	CD_5_GTGTAACCAGCCGTCA-1	M1	GPR183	0
CD 5	male	21	CDa	CD_5_GTGTGGCTCTGCCTGT-1	M1	GPR183	1.18358
CD 5	male	21	CDa	CD_5_GTGTGGCTCTGTGCTC-1	M1	GPR183	0
CD 5	male	21	CDa	CD_5_GTTCTATTCACGAACT-1	M1	GPR183	0
CD 5	male	21	CDa	CD_5_GTTGTAGCACCAGTTA-1	M1	GPR183	0
CD 5	male	21	CDa	CD_5_TAACTTCTCTAGCATG-1	M1	GPR183	0
CD 5	male	21	CDa	CD_5_TAAGCGTCAGCAGTCC-1	M1	GPR183	0
CD 5	male	21	CDa	CD_5_TAAGCGTTCCCTCGAT-1	IDA macrophage	GPR183	3.16735
CD 5	male	21	CDa	CD_5_TACATTCCATGACTCA-1	M1	GPR183	0
CD 5	male	21	CDa	CD_5_TACCCACAGCATTTGC-1	M1	GPR183	0
CD 5	male	21	CDa	CD_5_TACCGAAAGTAGTCCT-1	M1	GPR183	2.70723
CD 5	male	21	CDa	CD_5_TACCGAATCAACTGGT-1	M1	GPR183	0
CD 5	male	21	CDa	CD_5_TACGGGCAGGGACCAT-1	M1	GPR183	0
CD 5	male	21	CDa	CD_5_TACTTACCAAGGCTTT-1	M1	GPR183	0
CD 5	male	21	CDa	CD_5_TAGATCGAGCCTTTCC-1	M1	GPR183	0
CD 5	male	21	CDa	CD_5_TAGATCGCAAATAAGC-1	M1	GPR183	2.42356
CD 5	male	21	CDa	CD_5_TATATCCCAGAACGCA-1	M1	GPR183	2.33405
CD 5	male	21	CDa	CD_5_TATTGGGCAGAAATTG-1	M1	GPR183	0
CD 5	male	21	CDa	CD_5_TCCATCGTCTGATGGT-1	M1	GPR183	0
CD 5	male	21	CDa	CD_5_TCCATGCAGCGTCGAA-1	M1	GPR183	2.7395
CD 5	male	21	CDa	CD_5_TCCCAGTTCCCGAGAC-1	M1	GPR183	0
CD 5	male	21	CDa	CD_5_TCCCATGCACTCCGGA-1	M1	GPR183	3.01234
CD 5	male	21	CDa	CD_5_TCCTTCTTCTTACGGA-1	IDA macrophage	GPR183	3.06123
CD 5	male	21	CDa	CD_5_TCGAACACATTCAGGT-1	M1	GPR183	3.483
CD 5	male	21	CDa	CD_5_TCGACCTGTCAGGTGA-1	M1	GPR183	1.73716
CD 5	male	21	CDa	CD_5_TCGGATAAGTTCAACC-1	M1	GPR183	2.83188
CD 5	male	21	CDa	CD_5_TCTATCAAGACCATTC-1	M2	GPR183	1.3946
CD 5	male	21	CDa	CD_5_TCTATCAAGGGAGGTG-1	M1	GPR183	2.29234
CD 5	male	21	CDa	CD_5_TCTGTCGAGTCGCCCA-1	M1	GPR183	3.114
CD 5	male	21	CDa	CD_5_TCTTCCTCATGGAAGC-1	M1	GPR183	0.456731
CD 5	male	21	CDa	CD_5_TCTTTGAAGGTGGTTG-1	M1	GPR183	1.47729
CD 5	male	21	CDa	CD_5_TGAATCGGTACGGATG-1	M1	GPR183	0
CD 5	male	21	CDa	CD_5_TGCAGATGTGCTCCGA-1	M1	GPR183	0.728202
CD 5	male	21	CDa	CD_5_TGCAGGCAGCTTAAGA-1	M1	GPR183	1.42597
CD 5	male	21	CDa	CD_5_TGCCGAGAGGATACGC-1	M1	GPR183	2.36545
CD 5	male	21	CDa	CD_5_TGCGATACACGCAGTC-1	IDA macrophage	GPR183	2.35378
CD 5	male	21	CDa	CD_5_TGCTTGCCAACCGCCA-1	M1	GPR183	0.739921
CD 5	male	21	CDa	CD_5_TGGAACTAGAGTCTTC-1	M1	GPR183	1.77732
CD 5	male	21	CDa	CD_5_TGGTACACAGCGTAGA-1	M1	GPR183	0.786911
CD 5	male	21	CDa	CD_5_TGTCCTGTCGTCCTTG-1	M1	GPR183	1.52581
CD 5	male	21	CDa	CD_5_TGTGAGTTCATCTGTT-1	M1	GPR183	0
CD 5	male	21	CDa	CD_5_TTACAGGTCCGTAGGC-1	M1	GPR183	1.74899
CD 5	male	21	CDa	CD_5_TTCGGTCTCGGCATCG-1	M1	GPR183	1.13303
CD 5	male	21	CDa	CD_5_TTGCTGCAGAGGGCGA-1	M1	GPR183	0
CD 5	male	21	CDa	CD_5_TTGGGCGGTAACGATA-1	M1	GPR183	0.680299
CD 5	male	21	CDa	CD_5_TTGGGTAGTCCATAGT-1	M1	GPR183	0
CD 5	male	21	CDa	CD_5_TTTACGTTCGTAGGAG-1	M1	GPR183	2.53579
CD 5	male	21	CDa	CD_5_TTTATGCCACACAGAG-1	M1	GPR183	1.36508
CD 5	male	21	CDa	CD_5_TTTGACTCAAATGATG-1	M1	GPR183	0
CD 5	male	21	CDa	CD_5_TTTGATCTCTGTTCAT-1	M1	GPR183	2.38245
CD 5	male	21	CDa	CD_5_TTTGGTTGTAGTGATA-1	M1	GPR183	2.79284
CD 6	male	22	CDa	CD_6_AAACCCAAGGGTAATT-1	M2	GPR183	1.22287
CD 6	male	22	CDa	CD_6_AACACACCAAGAGTAT-1	IDA macrophage	GPR183	2.6098
CD 6	male	22	CDa	CD_6_AACAGGGGTATTAAGG-1	M2	GPR183	0
CD 6	male	22	CDa	CD_6_AACCACAAGTACGAGC-1	IDA macrophage	GPR183	3.17081
CD 6	male	22	CDa	CD_6_AACCTTTCATCTGTTT-1	IDA macrophage	GPR183	1.79867
CD 6	male	22	CDa	CD_6_AACGGGAAGGTCATCT-1	M2	GPR183	3.66045
CD 6	male	22	CDa	CD_6_AAGATAGCACTGTCGG-1	IDA macrophage	GPR183	3.97186
CD 6	male	22	CDa	CD_6_AAGCGTTTCATCGGGC-1	M2	GPR183	0
CD 6	male	22	CDa	CD_6_AAGTTCGTCTCCATAT-1	M2	GPR183	3.15431
CD 6	male	22	CDa	CD_6_AATGGCTAGCATCAGG-1	IDA macrophage	GPR183	0
CD 6	male	22	CDa	CD_6_ACAAAGAGTAACACCT-1	IDA macrophage	GPR183	2.92816
CD 6	male	22	CDa	CD_6_ACAGCCGTCCCAGTGG-1	IDA macrophage	GPR183	2.8664
CD 6	male	22	CDa	CD_6_ACCATTTCAAATAGCA-1	IDA macrophage	GPR183	2.48475
CD 6	male	22	CDa	CD_6_ACCCAAATCACTTCTA-1	M2	GPR183	2.50852
CD 6	male	22	CDa	CD_6_ACCTACCCATAATGCC-1	IDA macrophage	GPR183	2.04827
CD 6	male	22	CDa	CD_6_ACGATGTAGACAGCGT-1	M2	GPR183	3.36973
CD 6	male	22	CDa	CD_6_ACGCACGAGTCCCAAT-1	M2	GPR183	3.32948
CD 6	male	22	CDa	CD_6_ACGGGTCAGACCAAAT-1	IDA macrophage	GPR183	1.31691
CD 6	male	22	CDa	CD_6_ACTCCCATCATTCACT-1	IDA macrophage	GPR183	1.08636
CD 6	male	22	CDa	CD_6_ACTCTCGGTTTCGGCG-1	M2	GPR183	2.08348
CD 6	male	22	CDa	CD_6_AGAACCTTCCACACAA-1	M2	GPR183	1.85292
CD 6	male	22	CDa	CD_6_AGACCCGAGGGAGGCA-1	M2	GPR183	0
CD 6	male	22	CDa	CD_6_AGATAGACAGTCAACT-1	IDA macrophage	GPR183	2.99476
CD 6	male	22	CDa	CD_6_AGCTACAAGGACATCG-1	M2	GPR183	2.85489
CD 6	male	22	CDa	CD_6_AGGGCTCTCTGGTTGA-1	IDA macrophage	GPR183	2.74718
CD 6	male	22	CDa	CD_6_AGGTTGTAGACCTCAT-1	IDA macrophage	GPR183	1.9272
CD 6	male	22	CDa	CD_6_ATCACAGGTTCTAACG-1	IDA macrophage	GPR183	2.90483
CD 6	male	22	CDa	CD_6_ATCCCTGCAACTAGAA-1	M2	GPR183	0
CD 6	male	22	CDa	CD_6_ATCGTGAAGTGTTGTC-1	M2	GPR183	0
CD 6	male	22	CDa	CD_6_ATCGTGACATGTAACC-1	IDA macrophage	GPR183	2.91263
CD 6	male	22	CDa	CD_6_ATGAAAGGTACCGGAA-1	M2	GPR183	3.4715
CD 6	male	22	CDa	CD_6_ATTCACTCAGCCGTTG-1	M2	GPR183	0
CD 6	male	22	CDa	CD_6_ATTCAGGCAGAAGTTA-1	IDA macrophage	GPR183	2.10924
CD 6	male	22	CDa	CD_6_ATTGTTCCAATCTAGC-1	M2	GPR183	3.2533
CD 6	male	22	CDa	CD_6_ATTTCACGTCGTATTG-1	M2	GPR183	2.87033
CD 6	male	22	CDa	CD_6_ATTTCTGAGCCTCTCT-1	M2	GPR183	2.56865
CD 6	male	22	CDa	CD_6_CAACAGTTCAGCTGTA-1	IDA macrophage	GPR183	3.08927
CD 6	male	22	CDa	CD_6_CAACCTCGTTGAGTCT-1	IDA macrophage	GPR183	3.53582
CD 6	male	22	CDa	CD_6_CAAGCTACAACCACAT-1	IDA macrophage	GPR183	2.97928
CD 6	male	22	CDa	CD_6_CAATCGAGTCCGGTCA-1	IDA macrophage	GPR183	2.03611
CD 6	male	22	CDa	CD_6_CACTGGGTCGCTTAAG-1	M2	GPR183	0
CD 6	male	22	CDa	CD_6_CAGCAATAGTCACACT-1	IDA macrophage	GPR183	3.41199
CD 6	male	22	CDa	CD_6_CAGCAGCTCCACATAG-1	M2	GPR183	0
CD 6	male	22	CDa	CD_6_CATGAGTAGATCCGAG-1	M2	GPR183	3.26277
CD 6	male	22	CDa	CD_6_CATGCAACACAGTGAG-1	M2	GPR183	2.96262
CD 6	male	22	CDa	CD_6_CATGGATAGGCACGAT-1	M2	GPR183	2.04008
CD 6	male	22	CDa	CD_6_CATTGTTAGTGCACAG-1	IDA macrophage	GPR183	1.77309
CD 6	male	22	CDa	CD_6_CATTGTTAGTGCACTT-1	M2	GPR183	2.78879
CD 6	male	22	CDa	CD_6_CCAAGCGAGTAGACAT-1	IDA macrophage	GPR183	2.90541
CD 6	male	22	CDa	CD_6_CCACAAATCTGCATAG-1	M2	GPR183	0
CD 6	male	22	CDa	CD_6_CCATAAGAGTATTAGG-1	M2	GPR183	3.54888
CD 6	male	22	CDa	CD_6_CCCAACTAGATGTTCC-1	IDA macrophage	GPR183	4.02934
CD 6	male	22	CDa	CD_6_CCCGAAGTCATGACAC-1	M2	GPR183	3.91509
CD 6	male	22	CDa	CD_6_CCCTCAACAAGGTCTT-1	IDA macrophage	GPR183	3.36757
CD 6	male	22	CDa	CD_6_CCGTAGGAGACCAAAT-1	IDA macrophage	GPR183	3.17472
CD 6	male	22	CDa	CD_6_CCTAACCCACGACGAA-1	M2	GPR183	3.30873
CD 6	male	22	CDa	CD_6_CCTAAGAGTATAGGAT-1	IDA macrophage	GPR183	3.52543
CD 6	male	22	CDa	CD_6_CCTCAACAGCCTATCA-1	M2	GPR183	3.28547
CD 6	male	22	CDa	CD_6_CCTCCAAAGTACCGGA-1	M2	GPR183	3.01578
CD 6	male	22	CDa	CD_6_CCTCTCCTCACGTCCT-1	M2	GPR183	2.55376
CD 6	male	22	CDa	CD_6_CGAAGGATCTTCGTGC-1	M2	GPR183	0
CD 6	male	22	CDa	CD_6_CGAGGCTAGCAAGTCG-1	IDA macrophage	GPR183	3.11375
CD 6	male	22	CDa	CD_6_CGAGTTACACGCGCAT-1	M2	GPR183	0
CD 6	male	22	CDa	CD_6_CGGACACGTAATGCGG-1	IDA macrophage	GPR183	2.00685
CD 6	male	22	CDa	CD_6_CGTAAGTAGACTCGAG-1	M2	GPR183	0
CD 6	male	22	CDa	CD_6_CTAACTTTCAAGCCGC-1	IDA macrophage	GPR183	2.36154
CD 6	male	22	CDa	CD_6_CTAAGTGTCACAACCA-1	M2	GPR183	3.48527
CD 6	male	22	CDa	CD_6_CTACCTGAGTAGCAAT-1	M2	GPR183	0
CD 6	male	22	CDa	CD_6_CTATAGGCAAAGTGTA-1	IDA macrophage	GPR183	2.60295
CD 6	male	22	CDa	CD_6_CTCACTGCATCCGAGC-1	IDA macrophage	GPR183	3.6987
CD 6	male	22	CDa	CD_6_CTCAGGGAGGTGCCTC-1	M2	GPR183	3.22665
CD 6	male	22	CDa	CD_6_CTCATTATCAACCTCC-1	IDA macrophage	GPR183	2.91473
CD 6	male	22	CDa	CD_6_CTCTGGTTCGCCGATG-1	M2	GPR183	3.15294
CD 6	male	22	CDa	CD_6_CTCTGGTTCTCTGACC-1	IDA macrophage	GPR183	1.91022
CD 6	male	22	CDa	CD_6_CTGAATGAGTCATTGC-1	M2	GPR183	0
CD 6	male	22	CDa	CD_6_CTGGACGTCTCCCAAC-1	M2	GPR183	0
CD 6	male	22	CDa	CD_6_CTTACCGCATTCCTAT-1	M2	GPR183	2.74037
CD 6	male	22	CDa	CD_6_CTTCAATAGCGCCTCA-1	IDA macrophage	GPR183	0
CD 6	male	22	CDa	CD_6_CTTGATTCAGAAATCA-1	IDA macrophage	GPR183	0.767482
CD 6	male	22	CDa	CD_6_CTTTCGGAGCGCCATC-1	M2	GPR183	2.77029
CD 6	male	22	CDa	CD_6_GAACACTCACTACCCT-1	M2	GPR183	0
CD 6	male	22	CDa	CD_6_GAACGTTAGAGTTGTA-1	M2	GPR183	2.31352
CD 6	male	22	CDa	CD_6_GAATCGTGTATCGCTA-1	M2	GPR183	0
CD 6	male	22	CDa	CD_6_GACCAATAGGGAGTGG-1	IDA macrophage	GPR183	2.53787
CD 6	male	22	CDa	CD_6_GACCCAGTCCAACTAG-1	IDA macrophage	GPR183	3.52355
CD 6	male	22	CDa	CD_6_GACCTTCGTATCCTTT-1	IDA macrophage	GPR183	3.11424
CD 6	male	22	CDa	CD_6_GATCATGAGACATAGT-1	M2	GPR183	0
CD 6	male	22	CDa	CD_6_GATGCTATCTACTTCA-1	M2	GPR183	0
CD 6	male	22	CDa	CD_6_GATTGGTTCTTCCCAG-1	M2	GPR183	2.00601
CD 6	male	22	CDa	CD_6_GCAACCGAGGGATGTC-1	IDA macrophage	GPR183	0
CD 6	male	22	CDa	CD_6_GCCATTCAGCCTCGTG-1	IDA macrophage	GPR183	2.26147
CD 6	male	22	CDa	CD_6_GCTCAAACAAGCGCAA-1	M2	GPR183	0
CD 6	male	22	CDa	CD_6_GCTGCAGAGATTGACA-1	IDA macrophage	GPR183	3.30869
CD 6	male	22	CDa	CD_6_GCTTGGGAGTGCCAGA-1	M2	GPR183	3.8178
CD 6	male	22	CDa	CD_6_GGCTTGGCAATCGTCA-1	M2	GPR183	2.20263
CD 6	male	22	CDa	CD_6_GGCTTTCTCATCGCAA-1	IDA macrophage	GPR183	3.80716
CD 6	male	22	CDa	CD_6_GTACAGTTCCGCTAGG-1	IDA macrophage	GPR183	1.54522
CD 6	male	22	CDa	CD_6_GTAGCTACAACAGCTT-1	M2	GPR183	0
CD 6	male	22	CDa	CD_6_GTAGGTTCACATACTG-1	M2	GPR183	3.66786
CD 6	male	22	CDa	CD_6_GTAGTACAGGGTTAGC-1	M2	GPR183	0
CD 6	male	22	CDa	CD_6_GTCAAGTCATCTTAGG-1	M2	GPR183	0
CD 6	male	22	CDa	CD_6_GTCACGGGTGTGTCCG-1	IDA macrophage	GPR183	3.93998
CD 6	male	22	CDa	CD_6_GTCTAGACATTCAGGT-1	IDA macrophage	GPR183	0
CD 6	male	22	CDa	CD_6_GTGAGCCAGTCTAGAA-1	IDA macrophage	GPR183	3.38165
CD 6	male	22	CDa	CD_6_GTGGGAACATCGTCCT-1	M2	GPR183	1.8418
CD 6	male	22	CDa	CD_6_GTTATGGCATTCAGGT-1	M2	GPR183	0
CD 6	male	22	CDa	CD_6_TAACACGTCGTCGATA-1	M2	GPR183	2.74186
CD 6	male	22	CDa	CD_6_TAAGTCGGTTGTCCCT-1	IDA macrophage	GPR183	2.0062
CD 6	male	22	CDa	CD_6_TACAACGCATGACGAG-1	IDA macrophage	GPR183	2.92574
CD 6	male	22	CDa	CD_6_TACACCCGTACCAATC-1	IDA macrophage	GPR183	2.91521
CD 6	male	22	CDa	CD_6_TACCTGCAGGTCATTC-1	M2	GPR183	0
CD 6	male	22	CDa	CD_6_TACCTGCGTATCAGCT-1	IDA macrophage	GPR183	3.67683
CD 6	male	22	CDa	CD_6_TACGGGCCAAGTTGGG-1	M2	GPR183	3.25244
CD 6	male	22	CDa	CD_6_TAGCACATCGCTTTAT-1	M2	GPR183	2.65285
CD 6	male	22	CDa	CD_6_TAGGGTTGTGGGACAT-1	M2	GPR183	2.03843
CD 6	male	22	CDa	CD_6_TAGGTTGCACAAGCAG-1	M2	GPR183	0
CD 6	male	22	CDa	CD_6_TCAAGTGAGACGCATG-1	IDA macrophage	GPR183	3.39138
CD 6	male	22	CDa	CD_6_TCACACCTCTGAGATC-1	IDA macrophage	GPR183	3.72989
CD 6	male	22	CDa	CD_6_TCACTCGAGGGCAATC-1	IDA macrophage	GPR183	1.71273
CD 6	male	22	CDa	CD_6_TCATCATAGGTTACAA-1	IDA macrophage	GPR183	4.04219
CD 6	male	22	CDa	CD_6_TCATGAGAGCCTGCCA-1	IDA macrophage	GPR183	1.36656
CD 6	male	22	CDa	CD_6_TCATGGATCACCGGGT-1	M2	GPR183	3.22545
CD 6	male	22	CDa	CD_6_TCCCATGTCCCTAGGG-1	M2	GPR183	0
CD 6	male	22	CDa	CD_6_TCCGATCCAAGCAATA-1	IDA macrophage	GPR183	2.71815
CD 6	male	22	CDa	CD_6_TCCTAATAGGATATGT-1	M2	GPR183	0
CD 6	male	22	CDa	CD_6_TCCTCGACAAGCTACT-1	M2	GPR183	0
CD 6	male	22	CDa	CD_6_TCCTTTCCAATTTCCT-1	M2	GPR183	0
CD 6	male	22	CDa	CD_6_TCGACCTGTCGTCAGC-1	IDA macrophage	GPR183	3.77398
CD 6	male	22	CDa	CD_6_TCGACGGTCCAATCCC-1	IDA macrophage	GPR183	3.5928
CD 6	male	22	CDa	CD_6_TCGGGACAGCCTCATA-1	M2	GPR183	3.40333
CD 6	male	22	CDa	CD_6_TCTCACGCAACAGCCC-1	M2	GPR183	2.59357
CD 6	male	22	CDa	CD_6_TCTCCGATCGGATTAC-1	IDA macrophage	GPR183	3.85588
CD 6	male	22	CDa	CD_6_TGAGCGCTCATTGCCC-1	IDA macrophage	GPR183	2.87773
CD 6	male	22	CDa	CD_6_TGATCAGCACATACTG-1	IDA macrophage	GPR183	2.69439
CD 6	male	22	CDa	CD_6_TGCTTCGAGGTAACTA-1	IDA macrophage	GPR183	2.38494
CD 6	male	22	CDa	CD_6_TGCTTCGGTTGCCGAC-1	IDA macrophage	GPR183	0.860857
CD 6	male	22	CDa	CD_6_TGGAGAGAGTAGGATT-1	IDA macrophage	GPR183	3.45443
CD 6	male	22	CDa	CD_6_TGGGATTCACGCAGTC-1	M2	GPR183	3.91129
CD 6	male	22	CDa	CD_6_TGGGCGTGTGACGTCC-1	IDA macrophage	GPR183	0
CD 6	male	22	CDa	CD_6_TGGTACAGTATCACCA-1	M2	GPR183	1.27387
CD 6	male	22	CDa	CD_6_TGGTACATCCTTATGT-1	M2	GPR183	2.98687
CD 6	male	22	CDa	CD_6_TGGTGATTCAACACGT-1	IDA macrophage	GPR183	2.32263
CD 6	male	22	CDa	CD_6_TGTAGACGTGAGCTCC-1	M2	GPR183	0
CD 6	male	22	CDa	CD_6_TGTCCACCAACGTTAC-1	M2	GPR183	2.93674
CD 6	male	22	CDa	CD_6_TGTCCACCACGCAGTC-1	M2	GPR183	3.86041
CD 6	male	22	CDa	CD_6_TGTCCACTCACCTTGC-1	IDA macrophage	GPR183	2.9909
CD 6	male	22	CDa	CD_6_TGTTGAGCAATTGAGA-1	IDA macrophage	GPR183	3.35169
CD 6	male	22	CDa	CD_6_TGTTGGAAGCACGTCC-1	M2	GPR183	0
CD 6	male	22	CDa	CD_6_TTACGCCCAAGTTTGC-1	IDA macrophage	GPR183	2.48483
CD 6	male	22	CDa	CD_6_TTACGCCTCTCCACTG-1	IDA macrophage	GPR183	4.09495
CD 6	male	22	CDa	CD_6_TTCACGCCACGTAGTT-1	IDA macrophage	GPR183	2.50726
CD 6	male	22	CDa	CD_6_TTCCAATGTGCTATTG-1	IDA macrophage	GPR183	3.28245
CD 6	male	22	CDa	CD_6_TTCTAACTCGCGTCGA-1	M2	GPR183	0
CD 6	male	22	CDa	CD_6_TTCTTGAGTAAGATAC-1	IDA macrophage	GPR183	1.60688
CD 6	male	22	CDa	CD_6_TTGCTGCCAGCTTCCT-1	M2	GPR183	3.27657
CD 6	male	22	CDa	CD_6_TTGTGTTTCACACCCT-1	M1	GPR183	1.19518
CD 6	male	22	CDa	CD_6_TTGTTCAAGAGTCAAT-1	M2	GPR183	2.35508
CD 6	male	22	CDa	CD_6_TTGTTGTCAATGGGTG-1	IDA macrophage	GPR183	2.31453
CD 6	male	22	CDa	CD_6_TTTGGTTCAATGAACA-1	IDA macrophage	GPR183	3.76174
UC 3	female	33	UCa	UC_3_AACAAGACAAAGAGTT-1	M1	GPR183	0.945484
UC 3	female	33	UCa	UC_3_AGGATCTTCCGTATAG-1	M2	GPR183	3.19217
UC 3	female	33	UCa	UC_3_AGGGAGTTCAGATGCT-1	IDA macrophage	GPR183	2.65099
UC 3	female	33	UCa	UC_3_AGGTCTACACTGTCGG-1	M1	GPR183	0
UC 3	female	33	UCa	UC_3_AGTCAACAGTATCTGC-1	IDA macrophage	GPR183	2.08006
UC 3	female	33	UCa	UC_3_AGTCATGCAATCTGCA-1	M1	GPR183	2.44849
UC 3	female	33	UCa	UC_3_AGTGACTTCTTTCCAA-1	M2	GPR183	0
UC 3	female	33	UCa	UC_3_AGTTCGAAGCGACTGA-1	IDA macrophage	GPR183	2.3639
UC 3	female	33	UCa	UC_3_ATCGGCGGTAGACACG-1	IDA macrophage	GPR183	1.36863
UC 3	female	33	UCa	UC_3_ATGACCACATGACGTT-1	M1	GPR183	3.22802
UC 3	female	33	UCa	UC_3_ATGAGGGCAACTGTGT-1	M1	GPR183	1.71323
UC 3	female	33	UCa	UC_3_ATTCCTAGTGTCCGTG-1	M1	GPR183	0
UC 3	female	33	UCa	UC_3_CACAGGCGTCGTTATG-1	M1	GPR183	2.19794
UC 3	female	33	UCa	UC_3_CAGCAATGTAAGCAAT-1	M1	GPR183	2.98827
UC 3	female	33	UCa	UC_3_CAGTTAGCAGAGACTG-1	M2	GPR183	0
UC 3	female	33	UCa	UC_3_CATTCTAAGCGGTAAC-1	IDA macrophage	GPR183	2.16673
UC 3	female	33	UCa	UC_3_CCACCATGTAGCGAGT-1	IDA macrophage	GPR183	2.0657
UC 3	female	33	UCa	UC_3_CCACTTGCAGTCGCAC-1	IDA macrophage	GPR183	2.02595
UC 3	female	33	UCa	UC_3_CCGGTGATCTGTCGTC-1	M1	GPR183	0
UC 3	female	33	UCa	UC_3_CCGTGAGGTGTGAATA-1	M2	GPR183	2.71455
UC 3	female	33	UCa	UC_3_CTACGGGCAAACAGGC-1	M1	GPR183	1.3353
UC 3	female	33	UCa	UC_3_CTCAGAAAGGAGAGGC-1	M1	GPR183	0
UC 3	female	33	UCa	UC_3_CTGATCCAGTCTAGCT-1	IDA macrophage	GPR183	3.22762
UC 3	female	33	UCa	UC_3_CTGTGGGGTTTGATCG-1	M1	GPR183	0
UC 3	female	33	UCa	UC_3_CTTCCTTTCGAGTCTA-1	M1	GPR183	0.907267
UC 3	female	33	UCa	UC_3_GACAGCCCACCGCTGA-1	M2	GPR183	0
UC 3	female	33	UCa	UC_3_GACCCAGTCAAGAGTA-1	M1	GPR183	1.55391
UC 3	female	33	UCa	UC_3_GAGACCCGTCTTCAAG-1	IDA macrophage	GPR183	1.82336
UC 3	female	33	UCa	UC_3_GAGAGGTGTGGACAGT-1	M2	GPR183	3.02102
UC 3	female	33	UCa	UC_3_GATCCCTTCGTTCCTG-1	IDA macrophage	GPR183	1.3801
UC 3	female	33	UCa	UC_3_GATGCTAGTAGCGTTT-1	M1	GPR183	0
UC 3	female	33	UCa	UC_3_GGAGATGGTACAAACA-1	M1	GPR183	2.88737
UC 3	female	33	UCa	UC_3_GGGACTCCATTACTCT-1	IDA macrophage	GPR183	1.97528
UC 3	female	33	UCa	UC_3_GGGCTACAGCGACATG-1	M1	GPR183	0
UC 3	female	33	UCa	UC_3_GTCCACTAGGACTTCT-1	M1	GPR183	2.02686
UC 3	female	33	UCa	UC_3_GTCCTCAGTTCAACGT-1	M1	GPR183	2.78607
UC 3	female	33	UCa	UC_3_GTCGAATCAAGATCCT-1	IDA macrophage	GPR183	0
UC 3	female	33	UCa	UC_3_GTTAGACGTCTTCTAT-1	M1	GPR183	2.21496
UC 3	female	33	UCa	UC_3_TAGGAGGCAAGAGCTG-1	M1	GPR183	1.87562
UC 3	female	33	UCa	UC_3_TCAATTCCATGGATCT-1	IDA macrophage	GPR183	2.02809
UC 3	female	33	UCa	UC_3_TCCTCTTCACTAGAGG-1	M1	GPR183	3.26292
UC 3	female	33	UCa	UC_3_TGAATCGCACCTGCTT-1	M2	GPR183	0
UC 3	female	33	UCa	UC_3_TGCGACGTCGGCACTG-1	M1	GPR183	3.22082
UC 3	female	33	UCa	UC_3_TGTGCGGAGATGGCGT-1	M1	GPR183	1.93947
UC 3	female	33	UCa	UC_3_TTACTGTTCAGAGTTC-1	M1	GPR183	2.62655
UC 3	female	33	UCa	UC_3_TTCCAATAGATACGAT-1	M1	GPR183	3.27019
UC 3	female	33	UCa	UC_3_TTGAGTGCATTAAAGG-1	M1	GPR183	1.40697
UC 3	female	33	UCa	UC_3_TTGCGTCGTCCGAAGA-1	M1	GPR183	2.63452
UC 3	female	33	UCa	UC_3_TTGTGTTTCCGGCAGT-1	M1	GPR183	0
UC 4	female	46	UCa	UC_4_AAAGAACAGCTCCATA-1	M1	GPR183	0.897769
UC 4	female	46	UCa	UC_4_AAAGTCCCAAGGCCTC-1	IDA macrophage	GPR183	3.10004
UC 4	female	46	UCa	UC_4_AACAAAGTCCGAGCTG-1	M1	GPR183	0.949643
UC 4	female	46	UCa	UC_4_AACAGGGCAGTGGTGA-1	IDA macrophage	GPR183	3.34004
UC 4	female	46	UCa	UC_4_AACGAAAAGAGCAGCT-1	M1	GPR183	0.954233
UC 4	female	46	UCa	UC_4_AAGAACATCAGCTGAT-1	M1	GPR183	2.11498
UC 4	female	46	UCa	UC_4_AATCGACAGAATTTGG-1	M1	GPR183	0
UC 4	female	46	UCa	UC_4_AATCGTGGTCGACGCT-1	IDA macrophage	GPR183	3.00586
UC 4	female	46	UCa	UC_4_ACGTAACTCGCTTACC-1	M1	GPR183	2.03669
UC 4	female	46	UCa	UC_4_ACTCCCACAGACACCC-1	M1	GPR183	0
UC 4	female	46	UCa	UC_4_ACTTAGGTCCTATTGT-1	M1	GPR183	0
UC 4	female	46	UCa	UC_4_AGACCATCATTCATCT-1	M1	GPR183	2.37423
UC 4	female	46	UCa	UC_4_AGCGATTTCAGGAAAT-1	M1	GPR183	0
UC 4	female	46	UCa	UC_4_AGCGCCAAGACATAAC-1	M1	GPR183	0
UC 4	female	46	UCa	UC_4_AGGGTCCAGCACTAGG-1	M1	GPR183	1.02188
UC 4	female	46	UCa	UC_4_AGTCAACGTATCCCTC-1	M1	GPR183	0
UC 4	female	46	UCa	UC_4_AGTGCCGGTTGTGGAG-1	M1	GPR183	0
UC 4	female	46	UCa	UC_4_AGTGCCGTCTGCGGAC-1	M1	GPR183	0.603309
UC 4	female	46	UCa	UC_4_AGTGTTGCAGAGGACT-1	M1	GPR183	1.40049
UC 4	female	46	UCa	UC_4_ATCCGTCCACATCATG-1	M1	GPR183	0
UC 4	female	46	UCa	UC_4_ATGGGAGAGGCAGCTA-1	M1	GPR183	1.66138
UC 4	female	46	UCa	UC_4_ATGGGAGCACCGCTGA-1	M1	GPR183	0
UC 4	female	46	UCa	UC_4_ATTCCTATCAACACGT-1	M1	GPR183	0
UC 4	female	46	UCa	UC_4_CAACAGTCAGTTAGGG-1	M1	GPR183	0
UC 4	female	46	UCa	UC_4_CAACGGCCAGAGTCAG-1	M1	GPR183	2.42813
UC 4	female	46	UCa	UC_4_CAAGAGGTCCACGTGG-1	IDA macrophage	GPR183	3.38199
UC 4	female	46	UCa	UC_4_CAGTTAGGTCGATGCC-1	M1	GPR183	0
UC 4	female	46	UCa	UC_4_CATCCACGTCAGGTGA-1	M1	GPR183	0
UC 4	female	46	UCa	UC_4_CATTGCCTCGTGTGAT-1	IDA macrophage	GPR183	3.32258
UC 4	female	46	UCa	UC_4_CATTTCATCAAAGAAC-1	IDA macrophage	GPR183	3.27999
UC 4	female	46	UCa	UC_4_CCACGAGCAACCCGCA-1	M1	GPR183	3.5023
UC 4	female	46	UCa	UC_4_CCATAAGAGAGCACTG-1	M1	GPR183	0
UC 4	female	46	UCa	UC_4_CCCAACTCATTATGCG-1	M1	GPR183	1.75196
UC 4	female	46	UCa	UC_4_CCCTTAGCACGTATAC-1	M1	GPR183	2.78496
UC 4	female	46	UCa	UC_4_CCGATGGTCGAAACAA-1	M1	GPR183	0
UC 4	female	46	UCa	UC_4_CCGGTAGTCTTAGGAC-1	M1	GPR183	0
UC 4	female	46	UCa	UC_4_CCGTAGGCACCAGCGT-1	M1	GPR183	2.67634
UC 4	female	46	UCa	UC_4_CCTAACCGTAGTTCCA-1	M1	GPR183	3.14275
UC 4	female	46	UCa	UC_4_CCTTGTGGTTGGCCTG-1	M1	GPR183	0
UC 4	female	46	UCa	UC_4_CGACAGCTCCGAGATT-1	M1	GPR183	3.50292
UC 4	female	46	UCa	UC_4_CGAGGAAAGCGTCGAA-1	M1	GPR183	0
UC 4	female	46	UCa	UC_4_CGGACACCACAAACGG-1	M1	GPR183	0
UC 4	female	46	UCa	UC_4_CGTGATACAGGACTAG-1	M1	GPR183	3.0361
UC 4	female	46	UCa	UC_4_CTAACTTGTATTGACC-1	M1	GPR183	0
UC 4	female	46	UCa	UC_4_CTACGGGGTAACAAGT-1	IDA macrophage	GPR183	2.58745
UC 4	female	46	UCa	UC_4_CTACTATAGGAAACGA-1	M1	GPR183	0
UC 4	female	46	UCa	UC_4_CTACTATAGTAATCCC-1	M1	GPR183	3.16282
UC 4	female	46	UCa	UC_4_CTAGGTAGTTTAGTCG-1	M1	GPR183	0
UC 4	female	46	UCa	UC_4_CTATAGGCAGTCCGTG-1	IDA macrophage	GPR183	2.24282
UC 4	female	46	UCa	UC_4_CTCATCGCAGGAATAT-1	M1	GPR183	0
UC 4	female	46	UCa	UC_4_CTCCACACACAAGTGG-1	M1	GPR183	0
UC 4	female	46	UCa	UC_4_CTCTGGTTCGGAGCAA-1	M1	GPR183	1.12587
UC 4	female	46	UCa	UC_4_CTGAGCGAGACATACA-1	M1	GPR183	0
UC 4	female	46	UCa	UC_4_CTGCCATCACCGTCTT-1	M1	GPR183	1.09357
UC 4	female	46	UCa	UC_4_CTGGCAGGTTTCGGCG-1	M1	GPR183	2.29622
UC 4	female	46	UCa	UC_4_CTGGTCTGTCCAGGTC-1	M1	GPR183	2.06718
UC 4	female	46	UCa	UC_4_CTTCTAAAGCCTGAGA-1	M1	GPR183	0
UC 4	female	46	UCa	UC_4_GAAGGACTCTCGTCGT-1	M1	GPR183	0.952079
UC 4	female	46	UCa	UC_4_GACATCAGTTCTAAGC-1	M1	GPR183	2.00832
UC 4	female	46	UCa	UC_4_GACCTTCCAATAAGGT-1	M1	GPR183	0
UC 4	female	46	UCa	UC_4_GACCTTCTCTGAGAAA-1	M1	GPR183	1.35567
UC 4	female	46	UCa	UC_4_GACGTTATCCTGTAAG-1	M1	GPR183	3.29499
UC 4	female	46	UCa	UC_4_GAGAAATGTCCAGGTC-1	M1	GPR183	1.14655
UC 4	female	46	UCa	UC_4_GCCATTCCATACAGCT-1	M1	GPR183	2.31082
UC 4	female	46	UCa	UC_4_GCTGGGTTCATGGGAG-1	IDA macrophage	GPR183	2.18062
UC 4	female	46	UCa	UC_4_GGAAGTGTCACCTCTG-1	M1	GPR183	1.91034
UC 4	female	46	UCa	UC_4_GGAAGTGTCGACGACC-1	M1	GPR183	2.14907
UC 4	female	46	UCa	UC_4_GGCTGTGGTAAGGCCA-1	M1	GPR183	0.932679
UC 4	female	46	UCa	UC_4_GGCTGTGTCGATGCAT-1	M1	GPR183	1.25036
UC 4	female	46	UCa	UC_4_GGGTGAATCGCGTAGC-1	M1	GPR183	0
UC 4	female	46	UCa	UC_4_GGTAACTTCGAGAGAC-1	IDA macrophage	GPR183	2.86222
UC 4	female	46	UCa	UC_4_GGTGAAGAGGTGATCG-1	M1	GPR183	0
UC 4	female	46	UCa	UC_4_GTAGAGGTCGACCAAT-1	M1	GPR183	0
UC 4	female	46	UCa	UC_4_GTCGTTCCAGGTCAAG-1	M1	GPR183	2.52431
UC 4	female	46	UCa	UC_4_GTGAGGACAAGACCGA-1	M1	GPR183	2.43381
UC 4	female	46	UCa	UC_4_GTTACAGGTTAGCGGA-1	M1	GPR183	0
UC 4	female	46	UCa	UC_4_TAACACGAGATCCTAC-1	M1	GPR183	0
UC 4	female	46	UCa	UC_4_TAGACCAAGGATACCG-1	M1	GPR183	0
UC 4	female	46	UCa	UC_4_TAGGAGGCATACGCAT-1	M1	GPR183	0
UC 4	female	46	UCa	UC_4_TAGTGCATCGATTGAC-1	M1	GPR183	2.20844
UC 4	female	46	UCa	UC_4_TATACCTCAATTGAAG-1	M1	GPR183	3.37157
UC 4	female	46	UCa	UC_4_TATTGCTTCTCAAAGC-1	M1	GPR183	0
UC 4	female	46	UCa	UC_4_TCAAGACAGCAGCAGT-1	M1	GPR183	0
UC 4	female	46	UCa	UC_4_TCAGCAAAGCAACAGC-1	M1	GPR183	0
UC 4	female	46	UCa	UC_4_TCAGGGCTCCGCGGAT-1	M2	GPR183	0
UC 4	female	46	UCa	UC_4_TCATTGTTCCTGTAGA-1	M1	GPR183	0
UC 4	female	46	UCa	UC_4_TCCTCTTTCATGTCAG-1	M1	GPR183	2.36172
UC 4	female	46	UCa	UC_4_TCGCTTGCAGGTTTAC-1	M1	GPR183	1.72938
UC 4	female	46	UCa	UC_4_TCGGGTGAGACAGCGT-1	M2	GPR183	0
UC 4	female	46	UCa	UC_4_TCTACATGTTCCGGTG-1	M1	GPR183	1.78626
UC 4	female	46	UCa	UC_4_TCTATACCAGACCGCT-1	M1	GPR183	3.05181
UC 4	female	46	UCa	UC_4_TCTCACGAGTGATTCC-1	M1	GPR183	1.80088
UC 4	female	46	UCa	UC_4_TCTGCCAGTCCAACGC-1	IDA macrophage	GPR183	3.47673
UC 4	female	46	UCa	UC_4_TGATTCTGTCCCGCAA-1	M1	GPR183	0
UC 4	female	46	UCa	UC_4_TGATTCTTCAACCTCC-1	M1	GPR183	0.999975
UC 4	female	46	UCa	UC_4_TGCACGGGTAGGCAGT-1	M1	GPR183	0
UC 4	female	46	UCa	UC_4_TGCACGGGTGTTATCG-1	M1	GPR183	0
UC 4	female	46	UCa	UC_4_TGCTCGTGTGTGAATA-1	M2	GPR183	0
UC 4	female	46	UCa	UC_4_TGGTTAGGTGGCGCTT-1	M1	GPR183	0
UC 4	female	46	UCa	UC_4_TGTCCACAGACATCCT-1	M1	GPR183	0.953841
UC 4	female	46	UCa	UC_4_TGTGAGTAGGCATGCA-1	M1	GPR183	0
UC 4	female	46	UCa	UC_4_TTACAGGTCCTACGAA-1	M1	GPR183	2.94079
UC 4	female	46	UCa	UC_4_TTACGCCTCCACGGAC-1	M1	GPR183	2.55419
UC 4	female	46	UCa	UC_4_TTCCAATAGCTGCGAA-1	M1	GPR183	0
UC 4	female	46	UCa	UC_4_TTCCACGAGCGAGTCA-1	M1	GPR183	1.11598
UC 4	female	46	UCa	UC_4_TTCCGTGAGACTCAAA-1	M1	GPR183	2.81175
UC 4	female	46	UCa	UC_4_TTCCGTGCAGCACAAG-1	M1	GPR183	1.67704
UC 4	female	46	UCa	UC_4_TTCCTAACATAGAATG-1	M1	GPR183	0
UC 4	female	46	UCa	UC_4_TTCGGTCTCCGTGTCT-1	M1	GPR183	1.82797
UC 4	female	46	UCa	UC_4_TTCGGTCTCGACGATT-1	M1	GPR183	2.04592
UC 4	female	46	UCa	UC_4_TTCTGTAGTTTCGATG-1	M1	GPR183	1.83712
UC 4	female	46	UCa	UC_4_TTGGATGCATTATGCG-1	M1	GPR183	1.24294
UC 4	female	46	UCa	UC_4_TTTACCACATCTTAGG-1	M1	GPR183	0
UC 4	female	46	UCa	UC_4_TTTGGAGTCACCTTGC-1	M1	GPR183	0.940602
UC 5	male	56	UCa	UC_5_AAACGCTTCCTGCTAC-1	IDA macrophage	GPR183	4.04666
UC 5	male	56	UCa	UC_5_AAAGTCCCAACCGCCA-1	M2	GPR183	0
UC 5	male	56	UCa	UC_5_AACAAAGTCTATCGCC-1	IDA macrophage	GPR183	2.53582
UC 5	male	56	UCa	UC_5_AACCATGGTCATCACA-1	M2	GPR183	0
UC 5	male	56	UCa	UC_5_AAGCGAGAGGTGCTGA-1	M1	GPR183	1.99771
UC 5	male	56	UCa	UC_5_AAGTACCTCGGCATAT-1	IDA macrophage	GPR183	3.09916
UC 5	male	56	UCa	UC_5_AATGACCTCTGGTTGA-1	M2	GPR183	0
UC 5	male	56	UCa	UC_5_ACACCAACATAATCCG-1	IDA macrophage	GPR183	2.90206
UC 5	male	56	UCa	UC_5_ACACCAAGTGCGGTAA-1	IDA macrophage	GPR183	2.49221
UC 5	male	56	UCa	UC_5_ACATCGAAGCACTCGC-1	IDA macrophage	GPR183	3.34004
UC 5	male	56	UCa	UC_5_ACCATTTTCCTCTCGA-1	IDA macrophage	GPR183	1.69605
UC 5	male	56	UCa	UC_5_ACGGAAGCAGAGTCAG-1	IDA macrophage	GPR183	2.42992
UC 5	male	56	UCa	UC_5_ACGTAACCACACGTGC-1	IDA macrophage	GPR183	0
UC 5	male	56	UCa	UC_5_ACTATGGAGGCTGTAG-1	IDA macrophage	GPR183	0.908237
UC 5	male	56	UCa	UC_5_ACTCCCATCCACTTCG-1	M1	GPR183	2.68567
UC 5	male	56	UCa	UC_5_ACTGATGCATTACGGT-1	IDA macrophage	GPR183	2.70085
UC 5	male	56	UCa	UC_5_ACTGCAACAAACCATC-1	IDA macrophage	GPR183	2.87641
UC 5	male	56	UCa	UC_5_AGAAGTAGTCTTCAAG-1	IDA macrophage	GPR183	0
UC 5	male	56	UCa	UC_5_AGACCATTCGTAACAC-1	IDA macrophage	GPR183	3.27515
UC 5	male	56	UCa	UC_5_AGCGCCAAGAGCCCAA-1	IDA macrophage	GPR183	3.76617
UC 5	male	56	UCa	UC_5_AGGACTTAGAGTCAGC-1	IDA macrophage	GPR183	3.00106
UC 5	male	56	UCa	UC_5_AGGATAAAGATCCCAT-1	IDA macrophage	GPR183	2.56351
UC 5	male	56	UCa	UC_5_AGGCATTGTTGTATGC-1	IDA macrophage	GPR183	3.27909
UC 5	male	56	UCa	UC_5_AGGCCACAGGACTGGT-1	IDA macrophage	GPR183	2.31471
UC 5	male	56	UCa	UC_5_AGGGAGTTCGGTGTAT-1	M1	GPR183	0
UC 5	male	56	UCa	UC_5_AGGGCCTGTTGCTCGG-1	IDA macrophage	GPR183	3.54655
UC 5	male	56	UCa	UC_5_AGGTTGTAGATTCGAA-1	IDA macrophage	GPR183	1.43233
UC 5	male	56	UCa	UC_5_AGTCAACCAGGTCAGA-1	M1	GPR183	2.86982
UC 5	male	56	UCa	UC_5_AGTCATGCATCACCAA-1	M1	GPR183	0
UC 5	male	56	UCa	UC_5_AGTGTTGAGTTGGAGC-1	IDA macrophage	GPR183	4.04236
UC 5	male	56	UCa	UC_5_AGTTAGCCAGGCCCTA-1	IDA macrophage	GPR183	2.65004
UC 5	male	56	UCa	UC_5_AGTTCCCAGCTGGAGT-1	M1	GPR183	2.87526
UC 5	male	56	UCa	UC_5_ATACCTTGTGCTGATT-1	IDA macrophage	GPR183	1.07734
UC 5	male	56	UCa	UC_5_ATATCCTAGGTAGATT-1	IDA macrophage	GPR183	1.152
UC 5	male	56	UCa	UC_5_ATCATTCGTTATAGAG-1	IDA macrophage	GPR183	3.19481
UC 5	male	56	UCa	UC_5_ATCGATGTCATTCGTT-1	IDA macrophage	GPR183	3.06218
UC 5	male	56	UCa	UC_5_ATCGGATAGGGTAATT-1	IDA macrophage	GPR183	3.26364
UC 5	male	56	UCa	UC_5_ATCTCTATCTTTGATC-1	M1	GPR183	0
UC 5	male	56	UCa	UC_5_ATGCGATAGGATAATC-1	M1	GPR183	2.58222
UC 5	male	56	UCa	UC_5_ATTCATCCACATAGCT-1	IDA macrophage	GPR183	1.26834
UC 5	male	56	UCa	UC_5_ATTCCCGTCGCAATTG-1	M1	GPR183	2.67053
UC 5	male	56	UCa	UC_5_ATTCTACTCACGTAGT-1	M1	GPR183	2.88037
UC 5	male	56	UCa	UC_5_ATTGTTCCATACTTTC-1	M1	GPR183	2.14161
UC 5	male	56	UCa	UC_5_ATTGTTCTCCGTTGAA-1	M1	GPR183	0
UC 5	male	56	UCa	UC_5_CAAGCTAGTCCTCCAT-1	IDA macrophage	GPR183	3.21317
UC 5	male	56	UCa	UC_5_CAAGGGAAGCTGCGAA-1	IDA macrophage	GPR183	2.89434
UC 5	male	56	UCa	UC_5_CAATCGAAGGGAGAAT-1	IDA macrophage	GPR183	1.1963
UC 5	male	56	UCa	UC_5_CACATGATCCACGAAT-1	IDA macrophage	GPR183	2.78208
UC 5	male	56	UCa	UC_5_CACCGTTCACGGCACT-1	M1	GPR183	2.28276
UC 5	male	56	UCa	UC_5_CACGAATTCCGTAGTA-1	IDA macrophage	GPR183	2.77186
UC 5	male	56	UCa	UC_5_CAGATCAGTCGCTTAA-1	IDA macrophage	GPR183	0
UC 5	male	56	UCa	UC_5_CAGCAGCAGGTTTACC-1	IDA macrophage	GPR183	2.81238
UC 5	male	56	UCa	UC_5_CAGTTAGAGTGCCAGA-1	IDA macrophage	GPR183	1.93325
UC 5	male	56	UCa	UC_5_CAGTTCCAGAGAGGTA-1	IDA macrophage	GPR183	2.44518
UC 5	male	56	UCa	UC_5_CATAAGCCACTTCATT-1	IDA macrophage	GPR183	3.11471
UC 5	male	56	UCa	UC_5_CATAAGCGTCATCTAG-1	IDA macrophage	GPR183	0
UC 5	male	56	UCa	UC_5_CATCCGTTCGCAGATT-1	IDA macrophage	GPR183	2.40918
UC 5	male	56	UCa	UC_5_CATCCGTTCGTTGTGA-1	M1	GPR183	0
UC 5	male	56	UCa	UC_5_CATGGTACAATCGCCG-1	IDA macrophage	GPR183	2.55559
UC 5	male	56	UCa	UC_5_CCCGAAGCACGCAAAG-1	M1	GPR183	1.6727
UC 5	male	56	UCa	UC_5_CCCTCAAAGCGCCTCA-1	IDA macrophage	GPR183	0
UC 5	male	56	UCa	UC_5_CCCTTAGTCATCGACA-1	IDA macrophage	GPR183	2.84585
UC 5	male	56	UCa	UC_5_CCTTCAGCATTCTCCG-1	IDA macrophage	GPR183	2.57021
UC 5	male	56	UCa	UC_5_CGCATGGTCCAATGCA-1	IDA macrophage	GPR183	1.49735
UC 5	male	56	UCa	UC_5_CGTGATAAGGCTTAAA-1	M1	GPR183	1.81861
UC 5	male	56	UCa	UC_5_CTAACTTCACGCTGCA-1	IDA macrophage	GPR183	3.47269
UC 5	male	56	UCa	UC_5_CTACATTTCCACTGAA-1	IDA macrophage	GPR183	0.982081
UC 5	male	56	UCa	UC_5_CTACATTTCCGAAGGA-1	IDA macrophage	GPR183	2.20258
UC 5	male	56	UCa	UC_5_CTACTATTCTGTACAG-1	IDA macrophage	GPR183	1.82896
UC 5	male	56	UCa	UC_5_CTCACTGTCGGCTGTG-1	IDA macrophage	GPR183	1.63173
UC 5	male	56	UCa	UC_5_CTCAGAAGTCGTTATG-1	IDA macrophage	GPR183	3.09096
UC 5	male	56	UCa	UC_5_CTCAGGGTCTGCATGA-1	IDA macrophage	GPR183	1.56519
UC 5	male	56	UCa	UC_5_CTCATCGAGCTGCCAC-1	IDA macrophage	GPR183	2.38309
UC 5	male	56	UCa	UC_5_CTCATCGCACGGCCAT-1	IDA macrophage	GPR183	1.93299
UC 5	male	56	UCa	UC_5_CTCCATGCAAGAATGT-1	M1	GPR183	1.40919
UC 5	male	56	UCa	UC_5_CTCCTCCGTGTTGATC-1	IDA macrophage	GPR183	2.95915
UC 5	male	56	UCa	UC_5_CTCTCGACATGGGTCC-1	IDA macrophage	GPR183	2.85045
UC 5	male	56	UCa	UC_5_CTGTGGGCACTGGACC-1	M1	GPR183	1.1175
UC 5	male	56	UCa	UC_5_CTTGATTGTCCGACGT-1	M1	GPR183	1.169
UC 5	male	56	UCa	UC_5_GAACACTAGCCACTCG-1	IDA macrophage	GPR183	2.65414
UC 5	male	56	UCa	UC_5_GAACTGTAGCTGTCCG-1	M2	GPR183	1.1037
UC 5	male	56	UCa	UC_5_GACCAATGTGATAGTA-1	IDA macrophage	GPR183	2.72193
UC 5	male	56	UCa	UC_5_GACCCTTCAATCGCCG-1	IDA macrophage	GPR183	1.02519
UC 5	male	56	UCa	UC_5_GACCCTTTCGGCATAT-1	M2	GPR183	3.45256
UC 5	male	56	UCa	UC_5_GAGTTGTGTATAGCTC-1	IDA macrophage	GPR183	3.07401
UC 5	male	56	UCa	UC_5_GAGTTTGAGGCTAAAT-1	IDA macrophage	GPR183	3.44678
UC 5	male	56	UCa	UC_5_GATCAGTTCTGGGCGT-1	M1	GPR183	0
UC 5	male	56	UCa	UC_5_GATCCCTAGCTTCATG-1	IDA macrophage	GPR183	2.74263
UC 5	male	56	UCa	UC_5_GATCCCTCAGAGAAAG-1	IDA macrophage	GPR183	2.7913
UC 5	male	56	UCa	UC_5_GATCGTACAGAAATTG-1	IDA macrophage	GPR183	1.58278
UC 5	male	56	UCa	UC_5_GATGACTTCAATCGGT-1	IDA macrophage	GPR183	1.85821
UC 5	male	56	UCa	UC_5_GATTCTTAGAGAGGTA-1	IDA macrophage	GPR183	3.04224
UC 5	male	56	UCa	UC_5_GCACTAAAGGTCCCTG-1	M1	GPR183	0
UC 5	male	56	UCa	UC_5_GCAGTTAAGTGAGCCA-1	IDA macrophage	GPR183	2.00296
UC 5	male	56	UCa	UC_5_GCAGTTAGTTGGGACA-1	IDA macrophage	GPR183	2.66917
UC 5	male	56	UCa	UC_5_GCAGTTATCATTCTTG-1	IDA macrophage	GPR183	2.696
UC 5	male	56	UCa	UC_5_GCATGATCAGATTTCG-1	IDA macrophage	GPR183	0
UC 5	male	56	UCa	UC_5_GCATTAGTCGAACTCA-1	M2	GPR183	1.68766
UC 5	male	56	UCa	UC_5_GCCATGGAGGTCATTC-1	M1	GPR183	1.1907
UC 5	male	56	UCa	UC_5_GCGAGAAGTCGCAGTC-1	IDA macrophage	GPR183	2.21021
UC 5	male	56	UCa	UC_5_GGCAGTCAGACGAAGA-1	IDA macrophage	GPR183	3.91002
UC 5	male	56	UCa	UC_5_GGCTGTGGTCGATGCC-1	M2	GPR183	0
UC 5	male	56	UCa	UC_5_GGGAGATGTATCATGC-1	M1	GPR183	2.37176
UC 5	male	56	UCa	UC_5_GGGATCCCAATCTCGA-1	IDA macrophage	GPR183	3.79795
UC 5	male	56	UCa	UC_5_GGGTATTCACACCTGG-1	M1	GPR183	1.89903
UC 5	male	56	UCa	UC_5_GGGTTTAAGGCAATGC-1	IDA macrophage	GPR183	1.52622
UC 5	male	56	UCa	UC_5_GTAATGCAGCTTTCCC-1	M2	GPR183	0.759771
UC 5	male	56	UCa	UC_5_GTACAACTCGGAATGG-1	M1	GPR183	0
UC 5	male	56	UCa	UC_5_GTACAGTGTGTCTTAG-1	IDA macrophage	GPR183	1.32588
UC 5	male	56	UCa	UC_5_GTAGAGGCAGTCTTCC-1	IDA macrophage	GPR183	2.77859
UC 5	male	56	UCa	UC_5_GTAGTACCAGTGCGCT-1	IDA macrophage	GPR183	2.42829
UC 5	male	56	UCa	UC_5_GTAGTACGTACAGGTG-1	IDA macrophage	GPR183	2.15943
UC 5	male	56	UCa	UC_5_GTAGTACGTGGAGAAA-1	IDA macrophage	GPR183	2.33836
UC 5	male	56	UCa	UC_5_GTATTGGAGGGCAGTT-1	IDA macrophage	GPR183	3.17478
UC 5	male	56	UCa	UC_5_GTCGAATAGTGCGTCC-1	M1	GPR183	3.75764
UC 5	male	56	UCa	UC_5_GTCTTTAGTGGATCAG-1	IDA macrophage	GPR183	4.04239
UC 5	male	56	UCa	UC_5_GTGAGCCAGACGACGT-1	IDA macrophage	GPR183	3.15631
UC 5	male	56	UCa	UC_5_GTGCTGGCACGATAGG-1	IDA macrophage	GPR183	3.53555
UC 5	male	56	UCa	UC_5_GTGCTTCCAGACCCGT-1	IDA macrophage	GPR183	1.40581
UC 5	male	56	UCa	UC_5_TAACGACTCCCAATAG-1	IDA macrophage	GPR183	2.3758
UC 5	male	56	UCa	UC_5_TACCGGGAGCTGCGAA-1	M1	GPR183	0
UC 5	male	56	UCa	UC_5_TACCTCGGTGACTAAA-1	M2	GPR183	0.561206
UC 5	male	56	UCa	UC_5_TACGTCCAGGCACTAG-1	M1	GPR183	1.04473
UC 5	male	56	UCa	UC_5_TAGACCAAGGCATCTT-1	IDA macrophage	GPR183	3.49205
UC 5	male	56	UCa	UC_5_TAGAGTCGTGATCGTT-1	IDA macrophage	GPR183	3.2088
UC 5	male	56	UCa	UC_5_TATCTTGTCCAGTGTA-1	IDA macrophage	GPR183	1.43998
UC 5	male	56	UCa	UC_5_TCAAGCATCTAACACG-1	IDA macrophage	GPR183	0
UC 5	male	56	UCa	UC_5_TCAATCTGTGTAGTGG-1	IDA macrophage	GPR183	2.87255
UC 5	male	56	UCa	UC_5_TCATTACAGTCAGCCC-1	M2	GPR183	0
UC 5	male	56	UCa	UC_5_TCATTTGAGGGACTGT-1	IDA macrophage	GPR183	1.47616
UC 5	male	56	UCa	UC_5_TCCGTGTCATGACCCG-1	M2	GPR183	1.63269
UC 5	male	56	UCa	UC_5_TCCTCCCAGTGGTTAA-1	M1	GPR183	1.77417
UC 5	male	56	UCa	UC_5_TCCTTTCAGTTGCTCA-1	M1	GPR183	0
UC 5	male	56	UCa	UC_5_TCGCTTGTCTTCACAT-1	IDA macrophage	GPR183	2.58739
UC 5	male	56	UCa	UC_5_TCGTGGGCAGAAGCTG-1	IDA macrophage	GPR183	2.66099
UC 5	male	56	UCa	UC_5_TCTGGCTCACGCTGTG-1	M1	GPR183	0
UC 5	male	56	UCa	UC_5_TGATTTCAGCACCGTC-1	IDA macrophage	GPR183	1.58722
UC 5	male	56	UCa	UC_5_TGCTCGTTCCGTGTCT-1	IDA macrophage	GPR183	2.63885
UC 5	male	56	UCa	UC_5_TGGATGTCATGGGTCC-1	M1	GPR183	1.67784
UC 5	male	56	UCa	UC_5_TGTGCGGGTTAAACCC-1	IDA macrophage	GPR183	3.86801
UC 5	male	56	UCa	UC_5_TGTGGCGGTTGGACTT-1	M1	GPR183	2.77353
UC 5	male	56	UCa	UC_5_TGTTCTAGTGCCTGAC-1	M1	GPR183	0
UC 5	male	56	UCa	UC_5_TTAATCCAGTGATCGG-1	IDA macrophage	GPR183	0
UC 5	male	56	UCa	UC_5_TTACAGGCAAAGACGC-1	IDA macrophage	GPR183	2.612
UC 5	male	56	UCa	UC_5_TTCACCGGTAAGCTCT-1	IDA macrophage	GPR183	2.04984
UC 5	male	56	UCa	UC_5_TTCAGGACATCTAGAC-1	IDA macrophage	GPR183	3.2581
UC 5	male	56	UCa	UC_5_TTCATGTAGTTCCTGA-1	IDA macrophage	GPR183	2.98931
UC 5	male	56	UCa	UC_5_TTCCGTGTCGTCCATC-1	IDA macrophage	GPR183	1.81894
UC 5	male	56	UCa	UC_5_TTCTCTCGTGCCTTTC-1	IDA macrophage	GPR183	2.50459
UC 5	male	56	UCa	UC_5_TTCTTGACACACCGAC-1	IDA macrophage	GPR183	3.10072
UC 5	male	56	UCa	UC_5_TTGAGTGTCTGCACCT-1	M2	GPR183	0
UC 5	male	56	UCa	UC_5_TTGCCTGTCACACCGG-1	M1	GPR183	0
UC 5	male	56	UCa	UC_5_TTGGATGTCGCACGGT-1	M1	GPR183	3.43321
UC 5	male	56	UCa	UC_5_TTGGGTATCGCGAAGA-1	M1	GPR183	1.50739
UC 5	male	56	UCa	UC_5_TTTACGTTCCTAGCCT-1	M1	GPR183	2.52986
UC 5	male	56	UCa	UC_5_TTTGATCAGTTTGGCT-1	M1	GPR183	2.1456
UC 6	female	51	UCa	UC_6_AAAGGGCCAAGGTTGG-1	IDA macrophage	GPR183	3.06274
UC 6	female	51	UCa	UC_6_AACCAACTCTTCGGAA-1	M2	GPR183	1.22226
UC 6	female	51	UCa	UC_6_AACTTCTAGAGTAACT-1	M2	GPR183	1.56042
UC 6	female	51	UCa	UC_6_AAGGTAAAGGATCATA-1	IDA macrophage	GPR183	2.24571
UC 6	female	51	UCa	UC_6_AATCACGAGGATTTCC-1	M2	GPR183	0
UC 6	female	51	UCa	UC_6_AATCGTGCAACATACC-1	IDA macrophage	GPR183	1.83804
UC 6	female	51	UCa	UC_6_AATGCCATCAAGTCGT-1	IDA macrophage	GPR183	2.86658
UC 6	female	51	UCa	UC_6_ACCATTTTCACTCTTA-1	IDA macrophage	GPR183	2.43179
UC 6	female	51	UCa	UC_6_ACCTGAACATTGTAGC-1	IDA macrophage	GPR183	3.91681
UC 6	female	51	UCa	UC_6_ACGGGTCGTACACTCA-1	IDA macrophage	GPR183	2.30601
UC 6	female	51	UCa	UC_6_AGAGAATGTAGAGCTG-1	M2	GPR183	2.19509
UC 6	female	51	UCa	UC_6_AGGGTGACAGGAATAT-1	IDA macrophage	GPR183	1.0411
UC 6	female	51	UCa	UC_6_AGTCTCCTCTTCTTCC-1	M2	GPR183	0.552019
UC 6	female	51	UCa	UC_6_ATAGACCTCGATACAC-1	IDA macrophage	GPR183	3.16943
UC 6	female	51	UCa	UC_6_ATAGGCTCAAACTCTG-1	IDA macrophage	GPR183	3.10631
UC 6	female	51	UCa	UC_6_ATTACTCAGTGAGTTA-1	M2	GPR183	3.03623
UC 6	female	51	UCa	UC_6_ATTCACTTCGCCAACG-1	M2	GPR183	3.11229
UC 6	female	51	UCa	UC_6_ATTCCCGAGTGCAACG-1	M2	GPR183	1.95897
UC 6	female	51	UCa	UC_6_ATTGGGTTCCAGCCTT-1	M2	GPR183	1.96497
UC 6	female	51	UCa	UC_6_CACTGTCCATCGGATT-1	IDA macrophage	GPR183	1.1861
UC 6	female	51	UCa	UC_6_CCTATCGCACATGAAA-1	IDA macrophage	GPR183	0
UC 6	female	51	UCa	UC_6_CCTATCGGTATGTCTG-1	IDA macrophage	GPR183	3.04141
UC 6	female	51	UCa	UC_6_CCTGCATTCCAAGAGG-1	M2	GPR183	2.10062
UC 6	female	51	UCa	UC_6_CGAGAAGGTTCTCCTG-1	M2	GPR183	0
UC 6	female	51	UCa	UC_6_CGCAGGTAGGCGAACT-1	M2	GPR183	1.61878
UC 6	female	51	UCa	UC_6_GAAATGAAGGAACGAA-1	IDA macrophage	GPR183	2.77705
UC 6	female	51	UCa	UC_6_GAGGGATTCGAGTCTA-1	IDA macrophage	GPR183	2.94744
UC 6	female	51	UCa	UC_6_GATGGAGTCAACGTGT-1	M2	GPR183	2.44367
UC 6	female	51	UCa	UC_6_GCTTTCGTCAGTGGGA-1	IDA macrophage	GPR183	2.52
UC 6	female	51	UCa	UC_6_GTCTACCGTCTCGCGA-1	M2	GPR183	0
UC 6	female	51	UCa	UC_6_GTGGTTACACACAGAG-1	M2	GPR183	2.58154
UC 6	female	51	UCa	UC_6_GTGTTCCTCATCGTAG-1	M2	GPR183	0
UC 6	female	51	UCa	UC_6_GTTACAGCAGCAGAAC-1	IDA macrophage	GPR183	3.40036
UC 6	female	51	UCa	UC_6_TAACACGAGTGTTGAA-1	M2	GPR183	2.33246
UC 6	female	51	UCa	UC_6_TACCGGGGTCTTGAGT-1	M2	GPR183	0
UC 6	female	51	UCa	UC_6_TATGTTCCACTAAACC-1	M2	GPR183	0
UC 6	female	51	UCa	UC_6_TATGTTCGTAGGAGGG-1	M2	GPR183	0.617881
UC 6	female	51	UCa	UC_6_TATTTCGCACAGCGCT-1	IDA macrophage	GPR183	2.34118
UC 6	female	51	UCa	UC_6_TCATTACTCCAAGAGG-1	IDA macrophage	GPR183	2.65764
UC 6	female	51	UCa	UC_6_TCCGGGAGTCTAACGT-1	M2	GPR183	1.04557
UC 6	female	51	UCa	UC_6_TCTACCGTCCTCGCAT-1	M2	GPR183	1.19507
UC 6	female	51	UCa	UC_6_TCTATACCAAGAAACT-1	M2	GPR183	0
UC 6	female	51	UCa	UC_6_TCTTCCTAGTTACGGG-1	IDA macrophage	GPR183	2.78242
UC 6	female	51	UCa	UC_6_TGCAGTACAGAGATGC-1	M2	GPR183	0.642157
UC 6	female	51	UCa	UC_6_TGCAGTACATAGAGGC-1	IDA macrophage	GPR183	1.14845
UC 6	female	51	UCa	UC_6_TGGGAAGGTCTATGAC-1	IDA macrophage	GPR183	2.10678
UC 6	female	51	UCa	UC_6_TGTGGCGCACGGCACT-1	IDA macrophage	GPR183	2.57516
UC 6	female	51	UCa	UC_6_TTACAGGGTTCGGTAT-1	M2	GPR183	1.06698
UC 6	female	51	UCa	UC_6_TTCACGCGTTCTAAGC-1	IDA macrophage	GPR183	3.15676
UC 6	female	51	UCa	UC_6_TTGGGATAGAACGCGT-1	IDA macrophage	GPR183	2.47232
UC 6	female	51	UCa	UC_6_TTTACCATCGGCACTG-1	IDA macrophage	GPR183	2.57104
UC 6	female	51	UCa	UC_6_TTTCACATCTGCCTCA-1	IDA macrophage	GPR183	2.76672
UC 6	female	51	UCa	UC_6_TTTCATGAGCAGCCTC-1	IDA macrophage	GPR183	3.34365
UC 6	female	51	UCa	UC_6_TTTCATGCAGACTGCC-1	IDA macrophage	GPR183	2.59272
HC 1	male	61	HC	HC_1_AAGACCTTCAGCGATT-1	M2	KLF4	0
HC 1	male	61	HC	HC_1_AGACGTTGTCTGGAGA-1	M2	KLF4	3.73728
HC 1	male	61	HC	HC_1_AGATCTGTCCAAACTG-1	M2	KLF4	2.17341
HC 1	male	61	HC	HC_1_AGGCCACTCCGTCATC-1	M2	KLF4	0
HC 1	male	61	HC	HC_1_ATCCACCAGAGCAATT-1	M2	KLF4	0.533635
HC 1	male	61	HC	HC_1_ATCTGCCAGAATGTTG-1	M2	KLF4	0
HC 1	male	61	HC	HC_1_CAAGTTGTCCGCGGTA-1	M2	KLF4	0
HC 1	male	61	HC	HC_1_CATCAAGAGCCGCCTA-1	M2	KLF4	0
HC 1	male	61	HC	HC_1_CCAGCGAAGTCTCGGC-1	M2	KLF4	0
HC 1	male	61	HC	HC_1_CGGACGTGTCCCTTGT-1	M2	KLF4	0
HC 1	male	61	HC	HC_1_CTAGAGTGTCTGATCA-1	M2	KLF4	0
HC 1	male	61	HC	HC_1_CTCGAAACACTTCGAA-1	M2	KLF4	0
HC 1	male	61	HC	HC_1_CTTACCGCAGGGAGAG-1	M2	KLF4	0
HC 1	male	61	HC	HC_1_GACTGCGAGCCGGTAA-1	M2	KLF4	1.12898
HC 1	male	61	HC	HC_1_GCAGCCACAACTTGAC-1	M2	KLF4	0
HC 1	male	61	HC	HC_1_GCTGCGAGTGTTGAGG-1	M2	KLF4	0
HC 1	male	61	HC	HC_1_GCTGCGATCCTTGACC-1	M2	KLF4	1.4422
HC 1	male	61	HC	HC_1_GTGCATAAGCCCAGCT-1	IDA macrophage	KLF4	1.35706
HC 1	male	61	HC	HC_1_GTGCTTCAGCCGTCGT-1	M2	KLF4	0
HC 1	male	61	HC	HC_1_TACGGATTCTTACCTA-1	M2	KLF4	0
HC 1	male	61	HC	HC_1_TACTTGTTCAGATAAG-1	M2	KLF4	1.61619
HC 1	male	61	HC	HC_1_TCTATTGCAATAAGCA-1	M2	KLF4	0
HC 1	male	61	HC	HC_1_TCTCTAACAAGCTGAG-1	M2	KLF4	1.91798
HC 1	male	61	HC	HC_1_TCTGGAATCAGTTTGG-1	M2	KLF4	1.31362
HC 1	male	61	HC	HC_1_TGAGGGATCCAGTAGT-1	IDA macrophage	KLF4	1.53708
HC 1	male	61	HC	HC_1_TGCGCAGAGGGCTTCC-1	M2	KLF4	0
HC 1	male	61	HC	HC_1_TTCGGTCGTCGAGTTT-1	M2	KLF4	0.538937
HC 1	male	61	HC	HC_1_TTGAACGAGGACAGCT-1	M2	KLF4	0
HC 1	male	61	HC	HC_1_TTTGGTTTCTGTCCGT-1	M2	KLF4	0
CD 1	female	49	CDa	CD_1_AGCTACACAATAACCC-1	M1	KLF4	0.81533
CD 1	female	49	CDa	CD_1_ATGATCGGTACAAGCG-1	M2	KLF4	0
CD 1	female	49	CDa	CD_1_CACCGTTCAATTGCAC-1	M1	KLF4	1.45536
CD 1	female	49	CDa	CD_1_CACTGGGGTTCTCCTG-1	M1	KLF4	0.677665
CD 1	female	49	CDa	CD_1_CTCATTAAGACATAGT-1	M2	KLF4	0
CD 1	female	49	CDa	CD_1_GCCAGCACACCCTGAG-1	M1	KLF4	0.600731
CD 1	female	49	CDa	CD_1_GGAATGGAGATCCCGC-1	M1	KLF4	1.01645
CD 1	female	49	CDa	CD_1_GGGTCACAGCCGTAAG-1	IDA macrophage	KLF4	2.11373
CD 1	female	49	CDa	CD_1_GTGATGTTCTGGGCGT-1	M1	KLF4	0.435536
CD 1	female	49	CDa	CD_1_TAAGCGTAGGTTTGAA-1	M1	KLF4	0
CD 1	female	49	CDa	CD_1_TATCTGTAGCCTGAGA-1	M1	KLF4	1.38133
CD 1	female	49	CDa	CD_1_TCGAACACAACCAACT-1	IDA macrophage	KLF4	0.421266
CD 1	female	49	CDa	CD_1_TCTATACCATCCGTGG-1	M1	KLF4	0.702168
CD 1	female	49	CDa	CD_1_TGCTTCGGTGGTTCTA-1	M1	KLF4	0
CD 1	female	49	CDa	CD_1_TTCCAATGTACCCGCA-1	M1	KLF4	0
CD 1	female	49	CDa	CD_1_TTGGGCGTCAGCTCTC-1	M1	KLF4	1.76451
CD 1	female	49	CDa	CD_1_TTGTTTGTCTGAACGT-1	M1	KLF4	0
CD 2	male	45	CDa	CD_2_AGACCCGCATCACAGT-1	IDA macrophage	KLF4	0.880304
CD 2	male	45	CDa	CD_2_AGGATAATCGCCAACG-1	M1	KLF4	0.474334
CD 2	male	45	CDa	CD_2_AGTTCGAGTCGTGGTC-1	M2	KLF4	0
CD 2	male	45	CDa	CD_2_ATCGCCTAGGGATGTC-1	M2	KLF4	0
CD 2	male	45	CDa	CD_2_ATTCACTAGCTGGCCT-1	M2	KLF4	0
CD 2	male	45	CDa	CD_2_CAACCTCGTGAGACGT-1	M1	KLF4	2.16094
CD 2	male	45	CDa	CD_2_CCCTCTCCAAGATCCT-1	M2	KLF4	1.65455
CD 2	male	45	CDa	CD_2_CGACAGCCACAGCCAC-1	IDA macrophage	KLF4	3.2348
CD 2	male	45	CDa	CD_2_CGTAATGCATATCTGG-1	IDA macrophage	KLF4	0
CD 2	male	45	CDa	CD_2_GAACGTTCAGCGTATT-1	M2	KLF4	0
CD 2	male	45	CDa	CD_2_TACGGGCAGAGCCATG-1	M2	KLF4	0
CD 2	male	45	CDa	CD_2_TATTCCACATGGTACT-1	M1	KLF4	0
CD 2	male	45	CDa	CD_2_TGCAGTAGTGGAGGTT-1	M1	KLF4	1.38345
CD 2	male	45	CDa	CD_2_TGGTGATCATTGCCGG-1	M2	KLF4	0
UC 1	male	48	UCa	UC_1_ACGATGTTCCGCACTT-1	M1	KLF4	0
UC 1	male	48	UCa	UC_1_ACGTACATCCAGCCTT-1	IDA macrophage	KLF4	1.63888
UC 1	male	48	UCa	UC_1_ATCACAGCAGTGTATC-1	IDA macrophage	KLF4	0
UC 1	male	48	UCa	UC_1_ATGGTTGGTCATAAAG-1	IDA macrophage	KLF4	0
UC 1	male	48	UCa	UC_1_ATTACTCCAACCTAAC-1	IDA macrophage	KLF4	0
UC 1	male	48	UCa	UC_1_ATTCGTTCAGGTTCCG-1	IDA macrophage	KLF4	0
UC 1	male	48	UCa	UC_1_CACGTTCTCCTGTAGA-1	IDA macrophage	KLF4	0
UC 1	male	48	UCa	UC_1_CATAAGCAGGAACGTC-1	IDA macrophage	KLF4	0
UC 1	male	48	UCa	UC_1_CCACCATTCTTTCAGT-1	M2	KLF4	0
UC 1	male	48	UCa	UC_1_CCTCAACTCACTTTGT-1	IDA macrophage	KLF4	1.79093
UC 1	male	48	UCa	UC_1_CCTCTAGCATAATGAG-1	IDA macrophage	KLF4	0
UC 1	male	48	UCa	UC_1_GACCCAGTCTGTTCAT-1	IDA macrophage	KLF4	0
UC 1	male	48	UCa	UC_1_GAGAGGTTCTGAGGCC-1	IDA macrophage	KLF4	0
UC 1	male	48	UCa	UC_1_GAGGCCTGTAGAAACT-1	M2	KLF4	0
UC 1	male	48	UCa	UC_1_GAGTTGTAGCGACCCT-1	M1	KLF4	0
UC 1	male	48	UCa	UC_1_TCACTATGTGGTCTGC-1	M1	KLF4	0
UC 1	male	48	UCa	UC_1_TCGGGACGTAGCGTCC-1	IDA macrophage	KLF4	0
UC 1	male	48	UCa	UC_1_TCGGTCTGTGACTGAG-1	IDA macrophage	KLF4	0
UC 1	male	48	UCa	UC_1_TCTACATTCCTCTAAT-1	M1	KLF4	0
UC 1	male	48	UCa	UC_1_TGCGGCAAGGATCACG-1	M1	KLF4	0
UC 1	male	48	UCa	UC_1_TGGGATTTCCTGGGTG-1	IDA macrophage	KLF4	1.03738
UC 2	male	43	UCa	UC_2_AAGTTCGTCTTTCCAA-1	IDA macrophage	KLF4	1.90294
UC 2	male	43	UCa	UC_2_AATCGTGCACAAGCTT-1	IDA macrophage	KLF4	1.47707
UC 2	male	43	UCa	UC_2_ACATTTCAGCGAGTAC-1	IDA macrophage	KLF4	0
UC 2	male	43	UCa	UC_2_ACGATGTGTCCCTGTT-1	IDA macrophage	KLF4	1.5834
UC 2	male	43	UCa	UC_2_AGAAATGCACCTGCAG-1	IDA macrophage	KLF4	0
UC 2	male	43	UCa	UC_2_ATAGACCTCCGCTGTT-1	M1	KLF4	0
UC 2	male	43	UCa	UC_2_ATCATTCTCGAGTACT-1	IDA macrophage	KLF4	1.55849
UC 2	male	43	UCa	UC_2_ATCCACCTCATTTGTC-1	IDA macrophage	KLF4	1.59227
UC 2	male	43	UCa	UC_2_CACGAATAGGTAGACC-1	IDA macrophage	KLF4	0
UC 2	male	43	UCa	UC_2_CAGTTCCCAGAGAGGG-1	IDA macrophage	KLF4	0
UC 2	male	43	UCa	UC_2_CATCGGGAGCACTAGG-1	IDA macrophage	KLF4	0
UC 2	male	43	UCa	UC_2_CCCTGATCATATGCGT-1	IDA macrophage	KLF4	0
UC 2	male	43	UCa	UC_2_CGTCAAAAGGTTGGTG-1	IDA macrophage	KLF4	2.2674
UC 2	male	43	UCa	UC_2_CGTTCTGTCTGAACGT-1	IDA macrophage	KLF4	1.2364
UC 2	male	43	UCa	UC_2_CTAGACAGTGCATTAC-1	IDA macrophage	KLF4	2.32152
UC 2	male	43	UCa	UC_2_CTATCCGGTGTGTGTT-1	IDA macrophage	KLF4	0.842903
UC 2	male	43	UCa	UC_2_CTCAGGGTCGGAACTT-1	IDA macrophage	KLF4	0
UC 2	male	43	UCa	UC_2_CTCCAACTCATCCCGT-1	M1	KLF4	0
UC 2	male	43	UCa	UC_2_CTTCGGTTCACTACTT-1	IDA macrophage	KLF4	1.95142
UC 2	male	43	UCa	UC_2_GAACGTTGTGCAGATG-1	M1	KLF4	0
UC 2	male	43	UCa	UC_2_GAGGCCTAGTCACTAC-1	IDA macrophage	KLF4	0
UC 2	male	43	UCa	UC_2_GATCACAAGACGTCCC-1	IDA macrophage	KLF4	1.62301
UC 2	male	43	UCa	UC_2_GATCACAGTCTACGAT-1	IDA macrophage	KLF4	2.47517
UC 2	male	43	UCa	UC_2_GCCCAGAAGTGCAAAT-1	IDA macrophage	KLF4	1.4887
UC 2	male	43	UCa	UC_2_GGAGGATGTACCAATC-1	IDA macrophage	KLF4	0
UC 2	male	43	UCa	UC_2_GTACAACCAGCTTCCT-1	M1	KLF4	0
UC 2	male	43	UCa	UC_2_GTAGAAAAGTAAGGGA-1	IDA macrophage	KLF4	0
UC 2	male	43	UCa	UC_2_GTCAAGTCAAGTCCAT-1	M2	KLF4	0
UC 2	male	43	UCa	UC_2_GTGGGAATCTCGGTCT-1	IDA macrophage	KLF4	2.12261
UC 2	male	43	UCa	UC_2_GTGGTTAGTATGAAGT-1	IDA macrophage	KLF4	0
UC 2	male	43	UCa	UC_2_TACCGGGGTAATGCTC-1	IDA macrophage	KLF4	1.71653
UC 2	male	43	UCa	UC_2_TACGGGCCAACCGCCA-1	M2	KLF4	0
UC 2	male	43	UCa	UC_2_TAGGGTTCATAGACTC-1	IDA macrophage	KLF4	0
UC 2	male	43	UCa	UC_2_TCAAGCACAACGCATT-1	IDA macrophage	KLF4	1.66698
UC 2	male	43	UCa	UC_2_TCAGGGCCAAGGGTCA-1	M2	KLF4	0
UC 2	male	43	UCa	UC_2_TCGTAGATCATATGGC-1	IDA macrophage	KLF4	0
UC 2	male	43	UCa	UC_2_TCTACATAGACAACAT-1	M2	KLF4	0
UC 2	male	43	UCa	UC_2_TCTCCGAGTCGTCATA-1	IDA macrophage	KLF4	2.07126
UC 2	male	43	UCa	UC_2_TCTCCGATCCCAAGTA-1	IDA macrophage	KLF4	0
UC 2	male	43	UCa	UC_2_TGATTTCGTGGTTTGT-1	IDA macrophage	KLF4	2.67718
UC 2	male	43	UCa	UC_2_TGCGGGTTCTGCGATA-1	IDA macrophage	KLF4	1.82907
UC 2	male	43	UCa	UC_2_TTCATTGAGCTCGCAC-1	M2	KLF4	0
UC 2	male	43	UCa	UC_2_TTCATTGGTATCGCGC-1	IDA macrophage	KLF4	0
HC 2	male	63	HC	HC_2_AGCGATTGTTCAAGGG-1	IDA macrophage	KLF4	1.61639
HC 2	male	63	HC	HC_2_ATCAGGTGTCCGGTCA-1	M2	KLF4	0
HC 2	male	63	HC	HC_2_CAGCGTGCAACGTAAA-1	IDA macrophage	KLF4	0
HC 2	male	63	HC	HC_2_CATCAAGTCGTTAGTG-1	IDA macrophage	KLF4	1.67504
HC 2	male	63	HC	HC_2_CATGCCTCAGCTACAT-1	M2	KLF4	0
HC 2	male	63	HC	HC_2_CCGGTGAGTGGGTCAA-1	IDA macrophage	KLF4	2.24642
HC 2	male	63	HC	HC_2_GTGGAAGCAAGTTTGC-1	M2	KLF4	0
HC 2	male	63	HC	HC_2_GTTGTGACACGTCGGT-1	IDA macrophage	KLF4	1.32203
HC 2	male	63	HC	HC_2_TCACTATCAAAGGAGA-1	M2	KLF4	0
CD 3	female	23	CDa	CD_3_AAAGGATAGATTGAGT-1	IDA macrophage	KLF4	0.85232
CD 3	female	23	CDa	CD_3_AACAAAGAGCCTCCAG-1	M1	KLF4	0
CD 3	female	23	CDa	CD_3_AACCTTTTCTCTCAAT-1	M1	KLF4	0
CD 3	female	23	CDa	CD_3_AAGCCATGTGGCTGCT-1	M1	KLF4	0
CD 3	female	23	CDa	CD_3_AATAGAGGTTTCGTTT-1	IDA macrophage	KLF4	0
CD 3	female	23	CDa	CD_3_AATCGACAGAATCGTA-1	M1	KLF4	1.93654
CD 3	female	23	CDa	CD_3_AATCGTGGTGACTGAG-1	M1	KLF4	0
CD 3	female	23	CDa	CD_3_ACAAGCTTCGGTAGAG-1	IDA macrophage	KLF4	3.26062
CD 3	female	23	CDa	CD_3_ACATCCCCATACAGCT-1	M2	KLF4	2.23925
CD 3	female	23	CDa	CD_3_ACCATTTGTCATCGGC-1	IDA macrophage	KLF4	2.21045
CD 3	female	23	CDa	CD_3_ACGGAAGAGAAGTGTT-1	IDA macrophage	KLF4	1.77515
CD 3	female	23	CDa	CD_3_ACGGTCGAGGGCGAAG-1	M1	KLF4	1.22559
CD 3	female	23	CDa	CD_3_ACTATCTTCGGACTGC-1	M2	KLF4	0
CD 3	female	23	CDa	CD_3_ACTTTGTTCATAGGCT-1	IDA macrophage	KLF4	1.49748
CD 3	female	23	CDa	CD_3_AGAAGTAAGGTTACCT-1	M2	KLF4	2.08071
CD 3	female	23	CDa	CD_3_AGACACTCAAGACAAT-1	IDA macrophage	KLF4	1.29665
CD 3	female	23	CDa	CD_3_AGACTCATCCGCCTAT-1	M1	KLF4	0.620772
CD 3	female	23	CDa	CD_3_AGATGCTCAGACAAGC-1	M2	KLF4	0
CD 3	female	23	CDa	CD_3_AGCTCAATCTGAACGT-1	M2	KLF4	0
CD 3	female	23	CDa	CD_3_AGGACGAGTCAACACT-1	IDA macrophage	KLF4	0.677522
CD 3	female	23	CDa	CD_3_AGGGCTCCAGCACAGA-1	M1	KLF4	0
CD 3	female	23	CDa	CD_3_AGGGTTTAGGTAAGTT-1	M1	KLF4	0
CD 3	female	23	CDa	CD_3_AGGGTTTGTCAAGCGA-1	IDA macrophage	KLF4	2.5835
CD 3	female	23	CDa	CD_3_AGTTCCCCAGCAGTCC-1	M2	KLF4	0
CD 3	female	23	CDa	CD_3_ATACCTTAGACTCATC-1	M1	KLF4	0
CD 3	female	23	CDa	CD_3_ATCGCCTGTCCTGGGT-1	M2	KLF4	0
CD 3	female	23	CDa	CD_3_ATCGGCGAGAATTTGG-1	M2	KLF4	0
CD 3	female	23	CDa	CD_3_ATGCATGAGAAGGATG-1	M1	KLF4	0.638509
CD 3	female	23	CDa	CD_3_ATTCCCGGTCATCCGG-1	M2	KLF4	0
CD 3	female	23	CDa	CD_3_ATTGTTCAGTGCCTCG-1	M1	KLF4	0
CD 3	female	23	CDa	CD_3_ATTTCTGCAGGTCAAG-1	M1	KLF4	0
CD 3	female	23	CDa	CD_3_CAAAGAAGTGCTATTG-1	IDA macrophage	KLF4	1.66339
CD 3	female	23	CDa	CD_3_CAGATCATCCGATCGG-1	M1	KLF4	0
CD 3	female	23	CDa	CD_3_CAGCGTGCACTCAAGT-1	M1	KLF4	2.47847
CD 3	female	23	CDa	CD_3_CAGGTATCACTTGGCG-1	M1	KLF4	1.27165
CD 3	female	23	CDa	CD_3_CATACAGGTTCGTAAC-1	IDA macrophage	KLF4	1.62318
CD 3	female	23	CDa	CD_3_CATTCATAGGTACCTT-1	IDA macrophage	KLF4	0
CD 3	female	23	CDa	CD_3_CATTGAGAGGCTGTAG-1	M2	KLF4	1.77896
CD 3	female	23	CDa	CD_3_CCACAAAGTGCAACAG-1	IDA macrophage	KLF4	2.15927
CD 3	female	23	CDa	CD_3_CCGGGTAGTTTCTTAC-1	IDA macrophage	KLF4	0
CD 3	female	23	CDa	CD_3_CCGTAGGAGGCTGTAG-1	M1	KLF4	0
CD 3	female	23	CDa	CD_3_CCTCAACAGGTTGGAC-1	IDA macrophage	KLF4	0
CD 3	female	23	CDa	CD_3_CCTGTTGCAATTCGTG-1	IDA macrophage	KLF4	0
CD 3	female	23	CDa	CD_3_CCTTCAGTCTGGTGGC-1	M1	KLF4	0
CD 3	female	23	CDa	CD_3_CGCCAGAGTCTTCCGT-1	M1	KLF4	0
CD 3	female	23	CDa	CD_3_CGGGCATGTGCTCCGA-1	IDA macrophage	KLF4	3.10131
CD 3	female	23	CDa	CD_3_CGTGATACAATTCTCT-1	M1	KLF4	0
CD 3	female	23	CDa	CD_3_CGTTCTGCAAGCGAGT-1	M1	KLF4	1.68819
CD 3	female	23	CDa	CD_3_CTACATTCAGTCAGTT-1	M1	KLF4	0.914196
CD 3	female	23	CDa	CD_3_CTATCTATCTAGTTCT-1	IDA macrophage	KLF4	1.60656
CD 3	female	23	CDa	CD_3_CTCAATTAGTGCTCAT-1	M2	KLF4	0
CD 3	female	23	CDa	CD_3_CTCAGGGTCCTTATGT-1	M1	KLF4	0.999758
CD 3	female	23	CDa	CD_3_CTCCTCCGTAACCAGG-1	M1	KLF4	0
CD 3	female	23	CDa	CD_3_CTCCTTTAGGTCACCC-1	M2	KLF4	0
CD 3	female	23	CDa	CD_3_CTGTATTTCTCTCGAC-1	IDA macrophage	KLF4	0.541629
CD 3	female	23	CDa	CD_3_CTGTGAACATGTGCCG-1	M1	KLF4	0
CD 3	female	23	CDa	CD_3_CTTTCAAGTCATAACC-1	IDA macrophage	KLF4	1.579
CD 3	female	23	CDa	CD_3_GAACACTGTATGTCTG-1	IDA macrophage	KLF4	0.559659
CD 3	female	23	CDa	CD_3_GAAGAATGTAGGACTG-1	M2	KLF4	0
CD 3	female	23	CDa	CD_3_GAAGAATTCACATTGG-1	IDA macrophage	KLF4	0
CD 3	female	23	CDa	CD_3_GACGCTGGTTTCGATG-1	M2	KLF4	0
CD 3	female	23	CDa	CD_3_GAGAAATCACCAACAT-1	M2	KLF4	0
CD 3	female	23	CDa	CD_3_GAGATGGTCCTGTTGC-1	IDA macrophage	KLF4	2.33954
CD 3	female	23	CDa	CD_3_GAGTTGTCAAGTGATA-1	IDA macrophage	KLF4	1.55716
CD 3	female	23	CDa	CD_3_GATCACAAGATCGACG-1	IDA macrophage	KLF4	0
CD 3	female	23	CDa	CD_3_GATGAGGTCTTCTAAC-1	M2	KLF4	0
CD 3	female	23	CDa	CD_3_GATGTTGCAAATACAG-1	M1	KLF4	0
CD 3	female	23	CDa	CD_3_GATTGGTAGCATGAAT-1	M1	KLF4	0
CD 3	female	23	CDa	CD_3_GCAACATGTCATTGCA-1	M1	KLF4	0
CD 3	female	23	CDa	CD_3_GCACGGTGTCCTCAGG-1	M1	KLF4	0.691452
CD 3	female	23	CDa	CD_3_GCAGGCTGTCACCTTC-1	M1	KLF4	0
CD 3	female	23	CDa	CD_3_GCCATGGTCGCTCATC-1	M2	KLF4	0
CD 3	female	23	CDa	CD_3_GCCCGAAAGAGCAGAA-1	M1	KLF4	0
CD 3	female	23	CDa	CD_3_GCCTGTTCAATGAACA-1	IDA macrophage	KLF4	2.44816
CD 3	female	23	CDa	CD_3_GCGATCGGTGCGGCTT-1	IDA macrophage	KLF4	0
CD 3	female	23	CDa	CD_3_GGAGGATCAGTGACCC-1	M1	KLF4	0
CD 3	female	23	CDa	CD_3_GGAGGATTCACTCACC-1	IDA macrophage	KLF4	0
CD 3	female	23	CDa	CD_3_GGAGGATTCTCAGAAC-1	M1	KLF4	0
CD 3	female	23	CDa	CD_3_GGATCTAAGTAGAGTT-1	IDA macrophage	KLF4	1.50042
CD 3	female	23	CDa	CD_3_GGGACAATCTCTGCTG-1	IDA macrophage	KLF4	0
CD 3	female	23	CDa	CD_3_GGTAATCTCTCGCTCA-1	M1	KLF4	0
CD 3	female	23	CDa	CD_3_GGTTAACCAAAGCAAT-1	M1	KLF4	0
CD 3	female	23	CDa	CD_3_GTCAAGTTCGCATTGA-1	M1	KLF4	2.07539
CD 3	female	23	CDa	CD_3_GTGACGCGTAGATTAG-1	M1	KLF4	2.27324
CD 3	female	23	CDa	CD_3_GTGCACGCAGCTGGTC-1	M2	KLF4	0
CD 3	female	23	CDa	CD_3_GTGCGTGCATGTGGTT-1	M1	KLF4	0
CD 3	female	23	CDa	CD_3_GTGGTTACAGCTGTAT-1	M1	KLF4	1.71045
CD 3	female	23	CDa	CD_3_TAAGTCGGTGATACAA-1	M2	KLF4	0
CD 3	female	23	CDa	CD_3_TAATCTCCACGACGTC-1	M1	KLF4	0
CD 3	female	23	CDa	CD_3_TAGACCAAGGAAGTGA-1	IDA macrophage	KLF4	0
CD 3	female	23	CDa	CD_3_TAGAGTCTCCATGAGT-1	M1	KLF4	1.62629
CD 3	female	23	CDa	CD_3_TATACCTCACACAGCC-1	M2	KLF4	0
CD 3	female	23	CDa	CD_3_TATCGCCAGGTGCAGT-1	IDA macrophage	KLF4	1.4464
CD 3	female	23	CDa	CD_3_TATTCCAAGCTGACTT-1	IDA macrophage	KLF4	1.35781
CD 3	female	23	CDa	CD_3_TATTTCGGTTGTGCCG-1	IDA macrophage	KLF4	1.30616
CD 3	female	23	CDa	CD_3_TCACATTAGGACTTCT-1	IDA macrophage	KLF4	0.907002
CD 3	female	23	CDa	CD_3_TCACTATCATAATCCG-1	M2	KLF4	1.61409
CD 3	female	23	CDa	CD_3_TCAGGTATCGAGTTGT-1	IDA macrophage	KLF4	2.503
CD 3	female	23	CDa	CD_3_TCATCATCAGTCCCGA-1	M2	KLF4	0
CD 3	female	23	CDa	CD_3_TCATCCGTCGGTCTAA-1	M2	KLF4	0
CD 3	female	23	CDa	CD_3_TCATGCCCAGAATCGG-1	M1	KLF4	0.822133
CD 3	female	23	CDa	CD_3_TCATGGACAAACTGCT-1	M1	KLF4	0
CD 3	female	23	CDa	CD_3_TCATTGTTCTATGTGG-1	IDA macrophage	KLF4	0
CD 3	female	23	CDa	CD_3_TCATTTGAGACAAGCC-1	M1	KLF4	0
CD 3	female	23	CDa	CD_3_TCCAGAAAGCATAGGC-1	M1	KLF4	0
CD 3	female	23	CDa	CD_3_TCCCACATCCGCATAA-1	IDA macrophage	KLF4	0.612801
CD 3	female	23	CDa	CD_3_TCCGTGTTCCACGTCT-1	M2	KLF4	0
CD 3	female	23	CDa	CD_3_TCGGGCATCTCATGCC-1	M1	KLF4	0
CD 3	female	23	CDa	CD_3_TCGTGGGGTTGGGACA-1	IDA macrophage	KLF4	1.48468
CD 3	female	23	CDa	CD_3_TCTACCGTCGGCTTCT-1	M1	KLF4	0
CD 3	female	23	CDa	CD_3_TCTTAGTCAGGCAATG-1	IDA macrophage	KLF4	2.47067
CD 3	female	23	CDa	CD_3_TGCCGAGAGGTCCTGC-1	M1	KLF4	0
CD 3	female	23	CDa	CD_3_TGCCGAGTCTATCCAT-1	M2	KLF4	0
CD 3	female	23	CDa	CD_3_TGCTCCATCATTTGCT-1	M1	KLF4	0
CD 3	female	23	CDa	CD_3_TGCTCGTCAGCACACC-1	M1	KLF4	1.07984
CD 3	female	23	CDa	CD_3_TGTCAGACAATCCAGT-1	M1	KLF4	1.31352
CD 3	female	23	CDa	CD_3_TGTGAGTAGAGCCGTA-1	IDA macrophage	KLF4	1.7076
CD 3	female	23	CDa	CD_3_TTACGTTCAATATCCG-1	M2	KLF4	0
CD 3	female	23	CDa	CD_3_TTAGGGTCATGTACGT-1	M1	KLF4	0
CD 3	female	23	CDa	CD_3_TTCATTGAGATCGGTG-1	M1	KLF4	0
CD 3	female	23	CDa	CD_3_TTCTAGTTCGACATCA-1	M1	KLF4	0
CD 3	female	23	CDa	CD_3_TTCTGTAGTTACACAC-1	M1	KLF4	0
CD 3	female	23	CDa	CD_3_TTGCCTGCAAGACGGT-1	M1	KLF4	0.956695
CD 3	female	23	CDa	CD_3_TTGGGCGGTGGCTTGC-1	IDA macrophage	KLF4	0.655407
CD 3	female	23	CDa	CD_3_TTGGGTAAGAGGATGA-1	M2	KLF4	2.44816
CD 3	female	23	CDa	CD_3_TTGGTTTCACACTTAG-1	M1	KLF4	0
CD 4	male	56	CDa	CD_4_AAAGGATCAAGGCTTT-1	M2	KLF4	3.18735
CD 4	male	56	CDa	CD_4_AACCTTTCAGGAACCA-1	IDA macrophage	KLF4	0.962708
CD 4	male	56	CDa	CD_4_AACGGGATCACTACTT-1	M1	KLF4	1.219
CD 4	male	56	CDa	CD_4_ACAAGCTTCCTTCAGC-1	IDA macrophage	KLF4	1.78504
CD 4	male	56	CDa	CD_4_ACGATCAAGTCAGCCC-1	M2	KLF4	0
CD 4	male	56	CDa	CD_4_ACGTCCTTCTCCGAGG-1	M2	KLF4	0.896651
CD 4	male	56	CDa	CD_4_AGCTTCCGTGCAAGAC-1	IDA macrophage	KLF4	0
CD 4	male	56	CDa	CD_4_AGGAGGTCAAACGGCA-1	M2	KLF4	0
CD 4	male	56	CDa	CD_4_AGTAACCTCCTACCAC-1	M2	KLF4	0
CD 4	male	56	CDa	CD_4_AGTACCAAGGATACGC-1	M1	KLF4	0.656343
CD 4	male	56	CDa	CD_4_AGTACCAAGGCACGAT-1	M2	KLF4	0
CD 4	male	56	CDa	CD_4_AGTTCCCAGTGTAGAT-1	M1	KLF4	0.800045
CD 4	male	56	CDa	CD_4_ATGACCAAGGATTCAA-1	M1	KLF4	0
CD 4	male	56	CDa	CD_4_CACGAATCAACGTTAC-1	M2	KLF4	0
CD 4	male	56	CDa	CD_4_CCGGTAGAGCATGCGA-1	M2	KLF4	0
CD 4	male	56	CDa	CD_4_CCTCAACTCTAAGGAA-1	IDA macrophage	KLF4	3.26594
CD 4	male	56	CDa	CD_4_CGCATAATCCTCGATC-1	IDA macrophage	KLF4	1.41455
CD 4	male	56	CDa	CD_4_CGGCAGTAGCCTGTGC-1	M1	KLF4	1.51289
CD 4	male	56	CDa	CD_4_CGGCAGTTCGCACGAC-1	IDA macrophage	KLF4	2.0989
CD 4	male	56	CDa	CD_4_CGTTGGGGTCTGCATA-1	M1	KLF4	0
CD 4	male	56	CDa	CD_4_CTGTATTTCCGCTAGG-1	IDA macrophage	KLF4	1.00615
CD 4	male	56	CDa	CD_4_CTTCCGAGTTGTAGCT-1	M2	KLF4	0
CD 4	male	56	CDa	CD_4_GAAGCCCTCCCTTGTG-1	IDA macrophage	KLF4	1.88154
CD 4	male	56	CDa	CD_4_GCCAGGTAGGCATCAG-1	IDA macrophage	KLF4	1.24598
CD 4	male	56	CDa	CD_4_GCCATGGGTCGCTGCA-1	M2	KLF4	2.08891
CD 4	male	56	CDa	CD_4_GGGAGTACATACTTTC-1	IDA macrophage	KLF4	1.54443
CD 4	male	56	CDa	CD_4_GGTGTTACATGACTTG-1	M2	KLF4	0
CD 4	male	56	CDa	CD_4_GTCGCGAGTCGATGCC-1	M2	KLF4	0
CD 4	male	56	CDa	CD_4_GTGAGGAGTAACTTCG-1	IDA macrophage	KLF4	0.447949
CD 4	male	56	CDa	CD_4_GTGCTGGCACCTTCCA-1	M2	KLF4	0
CD 4	male	56	CDa	CD_4_GTGGCGTTCACCCTCA-1	M1	KLF4	1.13524
CD 4	male	56	CDa	CD_4_GTTACGAGTCTTGGTA-1	M1	KLF4	0
CD 4	male	56	CDa	CD_4_TACACCCGTACTCCCT-1	M2	KLF4	0
CD 4	male	56	CDa	CD_4_TATATCCCAAATGAAC-1	M2	KLF4	2.31442
CD 4	male	56	CDa	CD_4_TATCAGGCAATTGTGC-1	IDA macrophage	KLF4	2.73437
CD 4	male	56	CDa	CD_4_TATCTGTAGGTATCTC-1	M2	KLF4	0
CD 4	male	56	CDa	CD_4_TCAGTTTTCCTCTCTT-1	M2	KLF4	0
CD 4	male	56	CDa	CD_4_TCCTAATCATCATTGG-1	M1	KLF4	1.4072
CD 4	male	56	CDa	CD_4_TCCTCGACAAGGCTTT-1	M1	KLF4	0
CD 4	male	56	CDa	CD_4_TCGCAGGGTTACGGAG-1	M2	KLF4	0
CD 4	male	56	CDa	CD_4_TCGGGACGTAATGTGA-1	M2	KLF4	0
CD 4	male	56	CDa	CD_4_TCTGGCTTCCTCGCAT-1	M2	KLF4	0
CD 4	male	56	CDa	CD_4_TGAATCGTCTGGGCGT-1	M2	KLF4	0
CD 4	male	56	CDa	CD_4_TGGAGAGGTAAGGTCG-1	M2	KLF4	0
CD 4	male	56	CDa	CD_4_TGGTACATCCTTCACG-1	M1	KLF4	0
CD 4	male	56	CDa	CD_4_TGTGATGGTCAAGTTC-1	IDA macrophage	KLF4	2.344
CD 4	male	56	CDa	CD_4_TTCGGTCTCTGCATAG-1	M2	KLF4	0
CD 4	male	56	CDa	CD_4_TTGTGGAGTGTGTACT-1	M1	KLF4	2.12456
CD 4	male	56	CDa	CD_4_TTTCAGTAGCGCCCAT-1	M1	KLF4	0.962458
HC 3	female	68	HC	HC_3_AACAACCCAGCTACCG-1	M2	KLF4	2.79811
HC 3	female	68	HC	HC_3_ACAGGGACACGCTATA-1	M2	KLF4	0
HC 3	female	68	HC	HC_3_ACCGTTCCACATGTTG-1	M2	KLF4	0
HC 3	female	68	HC	HC_3_AGTAGCTGTCCGGACT-1	M2	KLF4	0
HC 3	female	68	HC	HC_3_ATCACGAGTCTGCAAT-1	M2	KLF4	0
HC 3	female	68	HC	HC_3_CACCGTTTCCTGGTCT-1	IDA macrophage	KLF4	0.634986
HC 3	female	68	HC	HC_3_CCGTAGGAGATACTGA-1	IDA macrophage	KLF4	2.54619
HC 3	female	68	HC	HC_3_CCTACGTCAAGAGTAT-1	M2	KLF4	0
HC 3	female	68	HC	HC_3_CGTGATAAGGTGGCTA-1	M2	KLF4	0
HC 3	female	68	HC	HC_3_CTGATCCGTTACCGTA-1	M2	KLF4	0
HC 3	female	68	HC	HC_3_CTGTGGGTCCCGAGAC-1	M2	KLF4	0
HC 3	female	68	HC	HC_3_GCAACATCAGTTAGAA-1	M2	KLF4	2.02938
HC 3	female	68	HC	HC_3_GCAACCGAGGATACCG-1	M2	KLF4	3.59667
HC 3	female	68	HC	HC_3_GCGAGAAAGCTATCTG-1	M2	KLF4	2.66018
HC 3	female	68	HC	HC_3_GGGAGATCAGCCTTCT-1	M2	KLF4	0.967233
HC 3	female	68	HC	HC_3_GGGAGATGTCTTGCGG-1	IDA macrophage	KLF4	0
HC 3	female	68	HC	HC_3_GGGCTACCAACTGATC-1	M2	KLF4	0
HC 3	female	68	HC	HC_3_GTAAGTCGTTCCGCAG-1	IDA macrophage	KLF4	0.702836
HC 3	female	68	HC	HC_3_GTGTAACTCCTATGGA-1	M2	KLF4	1.80777
HC 3	female	68	HC	HC_3_GTTTGGAGTCCCTGAG-1	M2	KLF4	1.89602
HC 3	female	68	HC	HC_3_TAGACCACAACTGGTT-1	M2	KLF4	2.81631
HC 3	female	68	HC	HC_3_TATCTTGTCCCACAGG-1	IDA macrophage	KLF4	1.24619
HC 3	female	68	HC	HC_3_TGAGCATGTCTTCAAG-1	IDA macrophage	KLF4	1.97396
HC 3	female	68	HC	HC_3_TGGAGGATCCGTGTAA-1	M2	KLF4	0
HC 3	female	68	HC	HC_3_TTACGCCCATTCACCC-1	M2	KLF4	2.42211
HC 4	male	65	HC	HC_4_AACCTGACAAGTGCAG-1	M2	KLF4	0.629245
HC 4	male	65	HC	HC_4_AACGTCAAGTCTTCCC-1	M2	KLF4	1.8971
HC 4	male	65	HC	HC_4_AAGACTCAGTCTAACC-1	M2	KLF4	2.24295
HC 4	male	65	HC	HC_4_AAGCGAGAGGTCTTTG-1	M2	KLF4	2.94064
HC 4	male	65	HC	HC_4_ACCTACCTCTGAGAAA-1	M2	KLF4	1.48139
HC 4	male	65	HC	HC_4_ACTCTCGCACAGAAGC-1	M2	KLF4	1.73416
HC 4	male	65	HC	HC_4_AGACTCAAGTTCACTG-1	M2	KLF4	0
HC 4	male	65	HC	HC_4_AGAGCAGTCTGGGATT-1	M2	KLF4	1.68052
HC 4	male	65	HC	HC_4_AGTGATCGTGCCTGCA-1	M2	KLF4	1.8366
HC 4	male	65	HC	HC_4_ATTGGGTAGTTCATCG-1	M2	KLF4	1.19062
HC 4	male	65	HC	HC_4_CAACGATCATTAAGCC-1	M2	KLF4	0.883372
HC 4	male	65	HC	HC_4_CAGATCAGTTTCGCTC-1	M2	KLF4	1.7211
HC 4	male	65	HC	HC_4_CCTGCATAGAAACTAC-1	M2	KLF4	2.06985
HC 4	male	65	HC	HC_4_CCTTCAGTCGACGCTG-1	IDA macrophage	KLF4	2.60385
HC 4	male	65	HC	HC_4_CGAAGTTCACGTTGGC-1	M2	KLF4	1.7063
HC 4	male	65	HC	HC_4_CGGGTCATCGTCCTCA-1	M2	KLF4	0
HC 4	male	65	HC	HC_4_CGTAGTAAGTCGGCCT-1	M2	KLF4	0.836697
HC 4	male	65	HC	HC_4_CGTTCTGGTAGAATAC-1	M2	KLF4	0
HC 4	male	65	HC	HC_4_CTTCAATTCCATCGTC-1	M2	KLF4	2.47328
HC 4	male	65	HC	HC_4_GAAATGATCAAAGCCT-1	M2	KLF4	1.65901
HC 4	male	65	HC	HC_4_GAATAGAAGGGTATAT-1	M2	KLF4	2.471
HC 4	male	65	HC	HC_4_GACCGTGTCCCTTGTG-1	M2	KLF4	0
HC 4	male	65	HC	HC_4_GATCATGAGGTCACCC-1	M2	KLF4	2.99624
HC 4	male	65	HC	HC_4_GCACATAGTCTACGTA-1	M2	KLF4	0
HC 4	male	65	HC	HC_4_GCTACCTGTACGCTTA-1	M2	KLF4	0.358553
HC 4	male	65	HC	HC_4_GGAATCTGTGACTGAG-1	M2	KLF4	0.527839
HC 4	male	65	HC	HC_4_GTCGTAAGTAGCTTTG-1	M2	KLF4	2.17941
HC 4	male	65	HC	HC_4_GTTCATTGTGGTAATA-1	M2	KLF4	0
HC 4	male	65	HC	HC_4_TAAGCGTGTGCGTCGT-1	M2	KLF4	0
HC 4	male	65	HC	HC_4_TCCGAAAAGCAACAGC-1	M2	KLF4	3.05431
HC 4	male	65	HC	HC_4_TCTATACGTAGCGTTT-1	M2	KLF4	1.84983
HC 4	male	65	HC	HC_4_TGCTCGTGTCGAGCAA-1	M2	KLF4	1.07428
HC 4	male	65	HC	HC_4_TGTTCATTCACTACTT-1	M2	KLF4	0
HC 4	male	65	HC	HC_4_TTAGTCTCAGAACATA-1	M2	KLF4	2.20621
HC 5	male	51	HC	HC_5_AAAGGATTCGCTTGAA-1	M2	KLF4	0
HC 5	male	51	HC	HC_5_AACCCAAAGAACCGCA-1	M2	KLF4	3.42378
HC 5	male	51	HC	HC_5_AACCTGAGTTGAGAGC-1	M2	KLF4	0
HC 5	male	51	HC	HC_5_AAGTCGTTCTCGGGAC-1	M2	KLF4	0.55998
HC 5	male	51	HC	HC_5_AAGTTCGTCGGAATGG-1	M2	KLF4	2.31104
HC 5	male	51	HC	HC_5_ACAGAAAAGATTAGAC-1	M2	KLF4	1.65952
HC 5	male	51	HC	HC_5_ACATCCCTCCTACAAG-1	M2	KLF4	0
HC 5	male	51	HC	HC_5_ACCAACAGTTCAAGGG-1	M2	KLF4	2.16738
HC 5	male	51	HC	HC_5_ACGATGTGTATGAGAT-1	M2	KLF4	2.52368
HC 5	male	51	HC	HC_5_ACTATCTTCTATACGG-1	M2	KLF4	1.73148
HC 5	male	51	HC	HC_5_AGAGAATTCTATCGTT-1	M2	KLF4	1.34972
HC 5	male	51	HC	HC_5_AGGGAGTTCGTTGTGA-1	M2	KLF4	2.49642
HC 5	male	51	HC	HC_5_AGGGTTTAGGAACTAT-1	M2	KLF4	0
HC 5	male	51	HC	HC_5_AGGGTTTCAAAGGCGT-1	M2	KLF4	0.62684
HC 5	male	51	HC	HC_5_AGGTCATTCTTCCGTG-1	M2	KLF4	0
HC 5	male	51	HC	HC_5_ATAGGCTGTCGTGGTC-1	M2	KLF4	1.07987
HC 5	male	51	HC	HC_5_ATCCACCTCAGGACGA-1	M2	KLF4	1.78926
HC 5	male	51	HC	HC_5_ATTCATCCACCATAAC-1	IDA macrophage	KLF4	2.199
HC 5	male	51	HC	HC_5_ATTCCCGCAAGTTGGG-1	IDA macrophage	KLF4	0.711278
HC 5	male	51	HC	HC_5_ATTCCCGCAGAGACTG-1	M2	KLF4	1.42685
HC 5	male	51	HC	HC_5_ATTCTACGTATGTGTC-1	M2	KLF4	0
HC 5	male	51	HC	HC_5_ATTCTACTCCGATTAG-1	M2	KLF4	0
HC 5	male	51	HC	HC_5_ATTGGGTTCACTGATG-1	M2	KLF4	0
HC 5	male	51	HC	HC_5_CAACCAAGTAGTCTTG-1	M2	KLF4	0
HC 5	male	51	HC	HC_5_CAAGGGAGTGGTTTGT-1	M2	KLF4	2.33321
HC 5	male	51	HC	HC_5_CACCAAATCGTTCTGC-1	M2	KLF4	0
HC 5	male	51	HC	HC_5_CATTGCCCAGAGATTA-1	M2	KLF4	0
HC 5	male	51	HC	HC_5_CCGTAGGTCGTGGGTC-1	M2	KLF4	0
HC 5	male	51	HC	HC_5_CCGTTCAAGAGAATCT-1	M2	KLF4	1.25986
HC 5	male	51	HC	HC_5_CCTCAACCACATAGCT-1	M2	KLF4	2.80534
HC 5	male	51	HC	HC_5_CCTTGTGCAGTGGGTA-1	M2	KLF4	3.11293
HC 5	male	51	HC	HC_5_CGATGCGAGCTCGTGC-1	M2	KLF4	0
HC 5	male	51	HC	HC_5_CGGTCAGGTAGCGTCC-1	IDA macrophage	KLF4	0
HC 5	male	51	HC	HC_5_CGTGCTTGTTCTTGCC-1	M2	KLF4	1.9837
HC 5	male	51	HC	HC_5_CTACAGAGTGACTCGC-1	M2	KLF4	2.48431
HC 5	male	51	HC	HC_5_CTACAGATCGATTGAC-1	M2	KLF4	0
HC 5	male	51	HC	HC_5_CTACATTGTAGTAAGT-1	M2	KLF4	0
HC 5	male	51	HC	HC_5_CTCTCGACACTTCAAG-1	M2	KLF4	0
HC 5	male	51	HC	HC_5_CTGCATCGTTCTCCCA-1	M2	KLF4	2.3293
HC 5	male	51	HC	HC_5_GAAGCGAAGTGGTTCT-1	M2	KLF4	0.854524
HC 5	male	51	HC	HC_5_GAGACCCGTCTAGGTT-1	M2	KLF4	1.07479
HC 5	male	51	HC	HC_5_GAGTGAGAGTTCACTG-1	M2	KLF4	0
HC 5	male	51	HC	HC_5_GATAGAATCCAGTGTA-1	M2	KLF4	0
HC 5	male	51	HC	HC_5_GATGGAGGTTGGTACT-1	M2	KLF4	1.82491
HC 5	male	51	HC	HC_5_GCATGATTCAACACGT-1	M2	KLF4	2.78572
HC 5	male	51	HC	HC_5_GCCATTCAGGCTTAAA-1	M2	KLF4	0
HC 5	male	51	HC	HC_5_GGGTATTGTCTACACA-1	M2	KLF4	0
HC 5	male	51	HC	HC_5_GGGTTATCAGCAGTCC-1	M2	KLF4	0
HC 5	male	51	HC	HC_5_GGTCTGGAGCGATTCT-1	M2	KLF4	0
HC 5	male	51	HC	HC_5_GTAGAAATCCTAAACG-1	M2	KLF4	2.3075
HC 5	male	51	HC	HC_5_GTTGTGAGTAACCCGC-1	M2	KLF4	1.70006
HC 5	male	51	HC	HC_5_TAACCAGAGATGCCGA-1	M2	KLF4	1.00128
HC 5	male	51	HC	HC_5_TACCCACCATCCAATG-1	M2	KLF4	1.09489
HC 5	male	51	HC	HC_5_TCATCCGGTACATACC-1	M2	KLF4	0
HC 5	male	51	HC	HC_5_TCATGTTAGTAGAATC-1	M2	KLF4	2.15106
HC 5	male	51	HC	HC_5_TCCCACACAGCAGTCC-1	M2	KLF4	2.56532
HC 5	male	51	HC	HC_5_TCGTAGAGTAGGTGCA-1	M2	KLF4	1.31243
HC 5	male	51	HC	HC_5_TGACGCGAGTTCCTGA-1	M2	KLF4	1.18515
HC 5	male	51	HC	HC_5_TGTAGACCATGGACAG-1	M2	KLF4	0
HC 5	male	51	HC	HC_5_TGTGTGAGTGTCTTGA-1	M2	KLF4	1.33447
HC 5	male	51	HC	HC_5_TTCATTGAGGTGCATG-1	M2	KLF4	0
HC 5	male	51	HC	HC_5_TTCGGTCAGGATTCCT-1	M2	KLF4	0
HC 6	female	66	HC	HC_6_AAACCCATCCCAAGCG-1	M2	KLF4	1.59263
HC 6	female	66	HC	HC_6_AAGCGTTGTCGCTTGG-1	M2	KLF4	1.62334
HC 6	female	66	HC	HC_6_ACCATTTTCTTAGCAG-1	M2	KLF4	0
HC 6	female	66	HC	HC_6_ACGGAAGGTCATCAGT-1	M2	KLF4	0.828475
HC 6	female	66	HC	HC_6_ACTGATGCACAGCCAC-1	M2	KLF4	1.36991
HC 6	female	66	HC	HC_6_AGAACCTCATTAGGCT-1	M2	KLF4	0.900492
HC 6	female	66	HC	HC_6_AGGTGTTTCTCGCAGG-1	M2	KLF4	1.59035
HC 6	female	66	HC	HC_6_ATACCGAGTAGAGGAA-1	M2	KLF4	0
HC 6	female	66	HC	HC_6_ATACCTTCACTTCTCG-1	M2	KLF4	1.08537
HC 6	female	66	HC	HC_6_ATCACTTCAACCGTAT-1	M2	KLF4	1.62767
HC 6	female	66	HC	HC_6_ATGATCGGTATCGCAT-1	M2	KLF4	3.10806
HC 6	female	66	HC	HC_6_ATTCCTACATACAGCT-1	M2	KLF4	0
HC 6	female	66	HC	HC_6_CAACCAAGTAGGCTCC-1	M2	KLF4	1.4956
HC 6	female	66	HC	HC_6_CACCAAAAGCCAGACA-1	M2	KLF4	1.64139
HC 6	female	66	HC	HC_6_CCAAGCGAGGGCATGT-1	M2	KLF4	1.88741
HC 6	female	66	HC	HC_6_CCTCATGAGGTGCAGT-1	M2	KLF4	0.503521
HC 6	female	66	HC	HC_6_CGCAGGTTCGCTTGCT-1	M2	KLF4	2.43507
HC 6	female	66	HC	HC_6_CGCCAGAGTATGCGTT-1	M2	KLF4	1.50086
HC 6	female	66	HC	HC_6_CTATAGGCAGCACGAA-1	M2	KLF4	0.441892
HC 6	female	66	HC	HC_6_CTATCCGAGTGCCAGA-1	M2	KLF4	1.31721
HC 6	female	66	HC	HC_6_CTATCCGGTCGTTGCG-1	M2	KLF4	1.81583
HC 6	female	66	HC	HC_6_GACATCATCGTGCATA-1	M2	KLF4	2.36089
HC 6	female	66	HC	HC_6_GAGTCATAGTGGACTG-1	M2	KLF4	3.2991
HC 6	female	66	HC	HC_6_GGGTGTCTCAGACCTA-1	M2	KLF4	0
HC 6	female	66	HC	HC_6_GGGTTTATCTTAGCTT-1	M2	KLF4	2.62497
HC 6	female	66	HC	HC_6_GTCAGCGAGATCCAAA-1	IDA macrophage	KLF4	0.847526
HC 6	female	66	HC	HC_6_GTGAGGAGTGCATTTG-1	M2	KLF4	0
HC 6	female	66	HC	HC_6_GTGTGATCATTCGGGC-1	M2	KLF4	1.37044
HC 6	female	66	HC	HC_6_GTTCTATAGTAGTGCG-1	M2	KLF4	2.0131
HC 6	female	66	HC	HC_6_TACTTACCACTCATAG-1	M2	KLF4	1.42102
HC 6	female	66	HC	HC_6_TAGGTTGAGGTGAGCT-1	M2	KLF4	0.900882
HC 6	female	66	HC	HC_6_TCACTATAGTGTGTTC-1	M2	KLF4	2.37872
HC 6	female	66	HC	HC_6_TCAGTCCCAACGTATC-1	M2	KLF4	0.418138
HC 6	female	66	HC	HC_6_TCATCATAGCCTCGTG-1	M2	KLF4	2.40803
HC 6	female	66	HC	HC_6_TCCTCGAAGTAGGCCA-1	M2	KLF4	0
HC 6	female	66	HC	HC_6_TGACAGTGTCACCTTC-1	M2	KLF4	0
HC 6	female	66	HC	HC_6_TGTAAGCTCTGCATGA-1	M2	KLF4	0
HC 6	female	66	HC	HC_6_TGTTGGAGTGTAGCAG-1	M2	KLF4	1.33464
HC 6	female	66	HC	HC_6_TTTCCTCTCAACGTGT-1	M2	KLF4	0
CD 5	male	21	CDa	CD_5_AACAAAGAGCATATGA-1	M1	KLF4	0.650175
CD 5	male	21	CDa	CD_5_AAGACTCTCCGGCAGT-1	M1	KLF4	0
CD 5	male	21	CDa	CD_5_AAGTACCTCTACGCAA-1	M1	KLF4	0
CD 5	male	21	CDa	CD_5_AATCACGTCCTGTTGC-1	M1	KLF4	0
CD 5	male	21	CDa	CD_5_AATTTCCGTCATCAGT-1	M1	KLF4	0.712282
CD 5	male	21	CDa	CD_5_ACAGAAACAAGTGACG-1	M1	KLF4	0
CD 5	male	21	CDa	CD_5_ACATCCCCAACTGGTT-1	M1	KLF4	0
CD 5	male	21	CDa	CD_5_ACCTGAAGTCTACAGT-1	M1	KLF4	0
CD 5	male	21	CDa	CD_5_ACGCACGAGAACTGAT-1	M1	KLF4	1.05451
CD 5	male	21	CDa	CD_5_ACGCACGAGTGGTCAG-1	M1	KLF4	1.14328
CD 5	male	21	CDa	CD_5_ACGGTTACAAATGGAT-1	IDA macrophage	KLF4	0.856469
CD 5	male	21	CDa	CD_5_ACGTAACTCTTGGTCC-1	M1	KLF4	0
CD 5	male	21	CDa	CD_5_ACGTAGTAGGACAAGA-1	M1	KLF4	1.22304
CD 5	male	21	CDa	CD_5_ACTACGACACGCTATA-1	M1	KLF4	1.54544
CD 5	male	21	CDa	CD_5_ACTATTCCAGAGACTG-1	M2	KLF4	0.353962
CD 5	male	21	CDa	CD_5_ACTTAGGTCGCAGAGA-1	M1	KLF4	0.911446
CD 5	male	21	CDa	CD_5_AGAGAATCACTCCACT-1	M1	KLF4	0
CD 5	male	21	CDa	CD_5_AGAGCAGAGGTAACTA-1	M1	KLF4	0
CD 5	male	21	CDa	CD_5_AGAGCAGCATTCATCT-1	M1	KLF4	0.784702
CD 5	male	21	CDa	CD_5_AGCGATTTCCCATACC-1	M1	KLF4	2.39201
CD 5	male	21	CDa	CD_5_AGGTTGTTCATGAGAA-1	M1	KLF4	1.13956
CD 5	male	21	CDa	CD_5_AGGTTGTTCGAAGCCC-1	M1	KLF4	0
CD 5	male	21	CDa	CD_5_AGTACTGTCCCGATCT-1	M1	KLF4	0.374978
CD 5	male	21	CDa	CD_5_AGTAGCTTCCTTATGT-1	M1	KLF4	0
CD 5	male	21	CDa	CD_5_AGTCACAGTTGGTGTT-1	M1	KLF4	0
CD 5	male	21	CDa	CD_5_AGTCATGGTTTAAGGA-1	M1	KLF4	0
CD 5	male	21	CDa	CD_5_AGTGACTCAGCTGAAG-1	M1	KLF4	0
CD 5	male	21	CDa	CD_5_AGTTCCCAGGCTGTAG-1	M1	KLF4	0
CD 5	male	21	CDa	CD_5_ATACTTCGTTGGCCGT-1	M1	KLF4	0
CD 5	male	21	CDa	CD_5_ATCCTATCATGAGATA-1	M1	KLF4	0
CD 5	male	21	CDa	CD_5_ATCCTATTCAGCGCAC-1	M1	KLF4	0
CD 5	male	21	CDa	CD_5_ATCGCCTTCCATTTAC-1	M1	KLF4	0.947446
CD 5	male	21	CDa	CD_5_ATGCGATCAAGGGCAT-1	M1	KLF4	0
CD 5	male	21	CDa	CD_5_ATGTCTTAGCAATTAG-1	M1	KLF4	0
CD 5	male	21	CDa	CD_5_ATTCTACTCGTTCATT-1	M1	KLF4	0
CD 5	male	21	CDa	CD_5_CAAGACTCACACGGTC-1	M1	KLF4	0.905376
CD 5	male	21	CDa	CD_5_CACACAATCCCATTCG-1	M1	KLF4	0
CD 5	male	21	CDa	CD_5_CACAGATCATCGATCA-1	M1	KLF4	0
CD 5	male	21	CDa	CD_5_CACGAATCACGGTGTC-1	M1	KLF4	0
CD 5	male	21	CDa	CD_5_CACGGGTGTTATAGAG-1	M1	KLF4	1.65855
CD 5	male	21	CDa	CD_5_CACGTTCAGACTACGG-1	M1	KLF4	0.466934
CD 5	male	21	CDa	CD_5_CATACAGCAACCTATG-1	M1	KLF4	0
CD 5	male	21	CDa	CD_5_CATCAAGCACGCTGCA-1	M1	KLF4	0
CD 5	male	21	CDa	CD_5_CATGCAAGTGGTTCTA-1	M1	KLF4	0
CD 5	male	21	CDa	CD_5_CATGCTCAGACGAGCT-1	M1	KLF4	0
CD 5	male	21	CDa	CD_5_CATGCTCCACGCACCA-1	M1	KLF4	0
CD 5	male	21	CDa	CD_5_CATTCATGTCACCACG-1	M1	KLF4	0
CD 5	male	21	CDa	CD_5_CCACAAAGTGCATCTA-1	IDA macrophage	KLF4	1.40872
CD 5	male	21	CDa	CD_5_CCACGAGCAACAAGAT-1	M1	KLF4	0
CD 5	male	21	CDa	CD_5_CCCTAACCATTCCTCG-1	M1	KLF4	2.15229
CD 5	male	21	CDa	CD_5_CCCTCTCGTCCTCATC-1	M1	KLF4	0
CD 5	male	21	CDa	CD_5_CGAGGAATCAAGGAGC-1	M1	KLF4	0
CD 5	male	21	CDa	CD_5_CGGACACTCTGGCTGG-1	M1	KLF4	0.805346
CD 5	male	21	CDa	CD_5_CGGGTGTGTTGCATCA-1	M1	KLF4	0
CD 5	male	21	CDa	CD_5_CGTAAGTTCGGACTGC-1	M1	KLF4	0.838035
CD 5	male	21	CDa	CD_5_CGTTAGACAATCCTTT-1	M1	KLF4	0.89678
CD 5	male	21	CDa	CD_5_CGTTGGGCATACAGCT-1	IDA macrophage	KLF4	0
CD 5	male	21	CDa	CD_5_CTCAACCAGCGATGCA-1	M1	KLF4	0
CD 5	male	21	CDa	CD_5_CTCAGTCCACCTGAAT-1	M1	KLF4	0.718907
CD 5	male	21	CDa	CD_5_CTCCTTTGTGGGACAT-1	M1	KLF4	0
CD 5	male	21	CDa	CD_5_CTTAGGAGTGGCATCC-1	IDA macrophage	KLF4	0.732354
CD 5	male	21	CDa	CD_5_CTTCCGACACAAGGTG-1	M1	KLF4	2.03729
CD 5	male	21	CDa	CD_5_CTTCGGTAGGAATGTT-1	M2	KLF4	0
CD 5	male	21	CDa	CD_5_GAAATGACACAAATGA-1	M1	KLF4	0
CD 5	male	21	CDa	CD_5_GAACTGTAGCCTGAAG-1	M1	KLF4	2.48097
CD 5	male	21	CDa	CD_5_GACCCTTTCGACGCGT-1	M1	KLF4	0
CD 5	male	21	CDa	CD_5_GACTCAAAGCAATAGT-1	M1	KLF4	0
CD 5	male	21	CDa	CD_5_GAGACCCCACTCACTC-1	M1	KLF4	0
CD 5	male	21	CDa	CD_5_GATTGGTTCACTGCTC-1	M1	KLF4	0
CD 5	male	21	CDa	CD_5_GCAGGCTGTCCTGGGT-1	M1	KLF4	0
CD 5	male	21	CDa	CD_5_GCATCTCCAGGCACTC-1	M1	KLF4	1.31183
CD 5	male	21	CDa	CD_5_GCCAGCACACAGTCGC-1	M1	KLF4	0
CD 5	male	21	CDa	CD_5_GCCAGTGAGCCTGGAA-1	M1	KLF4	0.881048
CD 5	male	21	CDa	CD_5_GCGAGAATCAAGTGTC-1	M1	KLF4	0
CD 5	male	21	CDa	CD_5_GCGTTTCGTACTTCCC-1	M1	KLF4	0
CD 5	male	21	CDa	CD_5_GCTACCTCAAGCTGCC-1	M1	KLF4	0
CD 5	male	21	CDa	CD_5_GCTGCAGAGGATTCCT-1	M1	KLF4	0
CD 5	male	21	CDa	CD_5_GCTTGGGAGGGCATGT-1	M1	KLF4	0
CD 5	male	21	CDa	CD_5_GGCAGTCTCCGCGGAT-1	M1	KLF4	0.837291
CD 5	male	21	CDa	CD_5_GGGACCTAGCAATAAC-1	M1	KLF4	0
CD 5	male	21	CDa	CD_5_GGGACCTCATTCCTCG-1	M1	KLF4	1.8882
CD 5	male	21	CDa	CD_5_GGGACCTGTACGCGTC-1	M1	KLF4	0
CD 5	male	21	CDa	CD_5_GGGCCATCAGCGAGTA-1	M1	KLF4	0
CD 5	male	21	CDa	CD_5_GGTGTTAGTATTGGCT-1	M1	KLF4	0
CD 5	male	21	CDa	CD_5_GTAACACAGCCTGAAG-1	M1	KLF4	0
CD 5	male	21	CDa	CD_5_GTCAAACTCCTTGGAA-1	M1	KLF4	0
CD 5	male	21	CDa	CD_5_GTCTAGACAACCTAAC-1	M1	KLF4	0
CD 5	male	21	CDa	CD_5_GTGAGCCAGAAGCCTG-1	M1	KLF4	0.51278
CD 5	male	21	CDa	CD_5_GTGGCGTGTTCCGTTC-1	M1	KLF4	0
CD 5	male	21	CDa	CD_5_GTGTAACCAGCCGTCA-1	M1	KLF4	0
CD 5	male	21	CDa	CD_5_GTGTGGCTCTGCCTGT-1	M1	KLF4	0
CD 5	male	21	CDa	CD_5_GTGTGGCTCTGTGCTC-1	M1	KLF4	0
CD 5	male	21	CDa	CD_5_GTTCTATTCACGAACT-1	M1	KLF4	0
CD 5	male	21	CDa	CD_5_GTTGTAGCACCAGTTA-1	M1	KLF4	0
CD 5	male	21	CDa	CD_5_TAACTTCTCTAGCATG-1	M1	KLF4	0.87812
CD 5	male	21	CDa	CD_5_TAAGCGTCAGCAGTCC-1	M1	KLF4	0
CD 5	male	21	CDa	CD_5_TAAGCGTTCCCTCGAT-1	IDA macrophage	KLF4	0.92279
CD 5	male	21	CDa	CD_5_TACATTCCATGACTCA-1	M1	KLF4	1.20246
CD 5	male	21	CDa	CD_5_TACCCACAGCATTTGC-1	M1	KLF4	0
CD 5	male	21	CDa	CD_5_TACCGAAAGTAGTCCT-1	M1	KLF4	0
CD 5	male	21	CDa	CD_5_TACCGAATCAACTGGT-1	M1	KLF4	2.13075
CD 5	male	21	CDa	CD_5_TACGGGCAGGGACCAT-1	M1	KLF4	0
CD 5	male	21	CDa	CD_5_TACTTACCAAGGCTTT-1	M1	KLF4	1.70097
CD 5	male	21	CDa	CD_5_TAGATCGAGCCTTTCC-1	M1	KLF4	1.612
CD 5	male	21	CDa	CD_5_TAGATCGCAAATAAGC-1	M1	KLF4	0.707343
CD 5	male	21	CDa	CD_5_TATATCCCAGAACGCA-1	M1	KLF4	0
CD 5	male	21	CDa	CD_5_TATTGGGCAGAAATTG-1	M1	KLF4	0
CD 5	male	21	CDa	CD_5_TCCATCGTCTGATGGT-1	M1	KLF4	2.19156
CD 5	male	21	CDa	CD_5_TCCATGCAGCGTCGAA-1	M1	KLF4	0
CD 5	male	21	CDa	CD_5_TCCCAGTTCCCGAGAC-1	M1	KLF4	0
CD 5	male	21	CDa	CD_5_TCCCATGCACTCCGGA-1	M1	KLF4	0
CD 5	male	21	CDa	CD_5_TCCTTCTTCTTACGGA-1	IDA macrophage	KLF4	0.942224
CD 5	male	21	CDa	CD_5_TCGAACACATTCAGGT-1	M1	KLF4	1.23183
CD 5	male	21	CDa	CD_5_TCGACCTGTCAGGTGA-1	M1	KLF4	0
CD 5	male	21	CDa	CD_5_TCGGATAAGTTCAACC-1	M1	KLF4	0
CD 5	male	21	CDa	CD_5_TCTATCAAGACCATTC-1	M2	KLF4	0.698693
CD 5	male	21	CDa	CD_5_TCTATCAAGGGAGGTG-1	M1	KLF4	1.37777
CD 5	male	21	CDa	CD_5_TCTGTCGAGTCGCCCA-1	M1	KLF4	0.834515
CD 5	male	21	CDa	CD_5_TCTTCCTCATGGAAGC-1	M1	KLF4	0
CD 5	male	21	CDa	CD_5_TCTTTGAAGGTGGTTG-1	M1	KLF4	0
CD 5	male	21	CDa	CD_5_TGAATCGGTACGGATG-1	M1	KLF4	0
CD 5	male	21	CDa	CD_5_TGCAGATGTGCTCCGA-1	M1	KLF4	1.14508
CD 5	male	21	CDa	CD_5_TGCAGGCAGCTTAAGA-1	M1	KLF4	0.719771
CD 5	male	21	CDa	CD_5_TGCCGAGAGGATACGC-1	M1	KLF4	0
CD 5	male	21	CDa	CD_5_TGCGATACACGCAGTC-1	IDA macrophage	KLF4	0.950713
CD 5	male	21	CDa	CD_5_TGCTTGCCAACCGCCA-1	M1	KLF4	0
CD 5	male	21	CDa	CD_5_TGGAACTAGAGTCTTC-1	M1	KLF4	0
CD 5	male	21	CDa	CD_5_TGGTACACAGCGTAGA-1	M1	KLF4	0
CD 5	male	21	CDa	CD_5_TGTCCTGTCGTCCTTG-1	M1	KLF4	0.469884
CD 5	male	21	CDa	CD_5_TGTGAGTTCATCTGTT-1	M1	KLF4	0
CD 5	male	21	CDa	CD_5_TTACAGGTCCGTAGGC-1	M1	KLF4	0
CD 5	male	21	CDa	CD_5_TTCGGTCTCGGCATCG-1	M1	KLF4	1.54411
CD 5	male	21	CDa	CD_5_TTGCTGCAGAGGGCGA-1	M1	KLF4	0
CD 5	male	21	CDa	CD_5_TTGGGCGGTAACGATA-1	M1	KLF4	0
CD 5	male	21	CDa	CD_5_TTGGGTAGTCCATAGT-1	M1	KLF4	1.24879
CD 5	male	21	CDa	CD_5_TTTACGTTCGTAGGAG-1	M1	KLF4	0.829347
CD 5	male	21	CDa	CD_5_TTTATGCCACACAGAG-1	M1	KLF4	0
CD 5	male	21	CDa	CD_5_TTTGACTCAAATGATG-1	M1	KLF4	0
CD 5	male	21	CDa	CD_5_TTTGATCTCTGTTCAT-1	M1	KLF4	0.87734
CD 5	male	21	CDa	CD_5_TTTGGTTGTAGTGATA-1	M1	KLF4	1.1599
CD 6	male	22	CDa	CD_6_AAACCCAAGGGTAATT-1	M2	KLF4	1.7568
CD 6	male	22	CDa	CD_6_AACACACCAAGAGTAT-1	IDA macrophage	KLF4	1.17028
CD 6	male	22	CDa	CD_6_AACAGGGGTATTAAGG-1	M2	KLF4	3.07591
CD 6	male	22	CDa	CD_6_AACCACAAGTACGAGC-1	IDA macrophage	KLF4	2.35243
CD 6	male	22	CDa	CD_6_AACCTTTCATCTGTTT-1	IDA macrophage	KLF4	0
CD 6	male	22	CDa	CD_6_AACGGGAAGGTCATCT-1	M2	KLF4	2.88116
CD 6	male	22	CDa	CD_6_AAGATAGCACTGTCGG-1	IDA macrophage	KLF4	3.18421
CD 6	male	22	CDa	CD_6_AAGCGTTTCATCGGGC-1	M2	KLF4	0
CD 6	male	22	CDa	CD_6_AAGTTCGTCTCCATAT-1	M2	KLF4	3.11179
CD 6	male	22	CDa	CD_6_AATGGCTAGCATCAGG-1	IDA macrophage	KLF4	0
CD 6	male	22	CDa	CD_6_ACAAAGAGTAACACCT-1	IDA macrophage	KLF4	3.31563
CD 6	male	22	CDa	CD_6_ACAGCCGTCCCAGTGG-1	IDA macrophage	KLF4	1.00963
CD 6	male	22	CDa	CD_6_ACCATTTCAAATAGCA-1	IDA macrophage	KLF4	2.22447
CD 6	male	22	CDa	CD_6_ACCCAAATCACTTCTA-1	M2	KLF4	2.50852
CD 6	male	22	CDa	CD_6_ACCTACCCATAATGCC-1	IDA macrophage	KLF4	2.24528
CD 6	male	22	CDa	CD_6_ACGATGTAGACAGCGT-1	M2	KLF4	1.48218
CD 6	male	22	CDa	CD_6_ACGCACGAGTCCCAAT-1	M2	KLF4	1.1767
CD 6	male	22	CDa	CD_6_ACGGGTCAGACCAAAT-1	IDA macrophage	KLF4	3.18721
CD 6	male	22	CDa	CD_6_ACTCCCATCATTCACT-1	IDA macrophage	KLF4	0.683975
CD 6	male	22	CDa	CD_6_ACTCTCGGTTTCGGCG-1	M2	KLF4	0
CD 6	male	22	CDa	CD_6_AGAACCTTCCACACAA-1	M2	KLF4	2.16142
CD 6	male	22	CDa	CD_6_AGACCCGAGGGAGGCA-1	M2	KLF4	0
CD 6	male	22	CDa	CD_6_AGATAGACAGTCAACT-1	IDA macrophage	KLF4	1.85988
CD 6	male	22	CDa	CD_6_AGCTACAAGGACATCG-1	M2	KLF4	2.61989
CD 6	male	22	CDa	CD_6_AGGGCTCTCTGGTTGA-1	IDA macrophage	KLF4	2.79786
CD 6	male	22	CDa	CD_6_AGGTTGTAGACCTCAT-1	IDA macrophage	KLF4	0
CD 6	male	22	CDa	CD_6_ATCACAGGTTCTAACG-1	IDA macrophage	KLF4	0
CD 6	male	22	CDa	CD_6_ATCCCTGCAACTAGAA-1	M2	KLF4	0
CD 6	male	22	CDa	CD_6_ATCGTGAAGTGTTGTC-1	M2	KLF4	0
CD 6	male	22	CDa	CD_6_ATCGTGACATGTAACC-1	IDA macrophage	KLF4	2.27239
CD 6	male	22	CDa	CD_6_ATGAAAGGTACCGGAA-1	M2	KLF4	2.3121
CD 6	male	22	CDa	CD_6_ATTCACTCAGCCGTTG-1	M2	KLF4	0
CD 6	male	22	CDa	CD_6_ATTCAGGCAGAAGTTA-1	IDA macrophage	KLF4	1.53061
CD 6	male	22	CDa	CD_6_ATTGTTCCAATCTAGC-1	M2	KLF4	3.34509
CD 6	male	22	CDa	CD_6_ATTTCACGTCGTATTG-1	M2	KLF4	1.21715
CD 6	male	22	CDa	CD_6_ATTTCTGAGCCTCTCT-1	M2	KLF4	2.56865
CD 6	male	22	CDa	CD_6_CAACAGTTCAGCTGTA-1	IDA macrophage	KLF4	1.41229
CD 6	male	22	CDa	CD_6_CAACCTCGTTGAGTCT-1	IDA macrophage	KLF4	1.39361
CD 6	male	22	CDa	CD_6_CAAGCTACAACCACAT-1	IDA macrophage	KLF4	1.03216
CD 6	male	22	CDa	CD_6_CAATCGAGTCCGGTCA-1	IDA macrophage	KLF4	0
CD 6	male	22	CDa	CD_6_CACTGGGTCGCTTAAG-1	M2	KLF4	0
CD 6	male	22	CDa	CD_6_CAGCAATAGTCACACT-1	IDA macrophage	KLF4	0.549934
CD 6	male	22	CDa	CD_6_CAGCAGCTCCACATAG-1	M2	KLF4	0
CD 6	male	22	CDa	CD_6_CATGAGTAGATCCGAG-1	M2	KLF4	3.13469
CD 6	male	22	CDa	CD_6_CATGCAACACAGTGAG-1	M2	KLF4	0
CD 6	male	22	CDa	CD_6_CATGGATAGGCACGAT-1	M2	KLF4	2.04008
CD 6	male	22	CDa	CD_6_CATTGTTAGTGCACAG-1	IDA macrophage	KLF4	0
CD 6	male	22	CDa	CD_6_CATTGTTAGTGCACTT-1	M2	KLF4	2.5809
CD 6	male	22	CDa	CD_6_CCAAGCGAGTAGACAT-1	IDA macrophage	KLF4	1.49392
CD 6	male	22	CDa	CD_6_CCACAAATCTGCATAG-1	M2	KLF4	0
CD 6	male	22	CDa	CD_6_CCATAAGAGTATTAGG-1	M2	KLF4	3.69891
CD 6	male	22	CDa	CD_6_CCCAACTAGATGTTCC-1	IDA macrophage	KLF4	1.94164
CD 6	male	22	CDa	CD_6_CCCGAAGTCATGACAC-1	M2	KLF4	1.31661
CD 6	male	22	CDa	CD_6_CCCTCAACAAGGTCTT-1	IDA macrophage	KLF4	1.35014
CD 6	male	22	CDa	CD_6_CCGTAGGAGACCAAAT-1	IDA macrophage	KLF4	2.42604
CD 6	male	22	CDa	CD_6_CCTAACCCACGACGAA-1	M2	KLF4	2.6515
CD 6	male	22	CDa	CD_6_CCTAAGAGTATAGGAT-1	IDA macrophage	KLF4	0.841024
CD 6	male	22	CDa	CD_6_CCTCAACAGCCTATCA-1	M2	KLF4	1.90448
CD 6	male	22	CDa	CD_6_CCTCCAAAGTACCGGA-1	M2	KLF4	2.86976
CD 6	male	22	CDa	CD_6_CCTCTCCTCACGTCCT-1	M2	KLF4	2.93295
CD 6	male	22	CDa	CD_6_CGAAGGATCTTCGTGC-1	M2	KLF4	0
CD 6	male	22	CDa	CD_6_CGAGGCTAGCAAGTCG-1	IDA macrophage	KLF4	1.14757
CD 6	male	22	CDa	CD_6_CGAGTTACACGCGCAT-1	M2	KLF4	0
CD 6	male	22	CDa	CD_6_CGGACACGTAATGCGG-1	IDA macrophage	KLF4	2.14161
CD 6	male	22	CDa	CD_6_CGTAAGTAGACTCGAG-1	M2	KLF4	0
CD 6	male	22	CDa	CD_6_CTAACTTTCAAGCCGC-1	IDA macrophage	KLF4	2.4688
CD 6	male	22	CDa	CD_6_CTAAGTGTCACAACCA-1	M2	KLF4	2.30633
CD 6	male	22	CDa	CD_6_CTACCTGAGTAGCAAT-1	M2	KLF4	0
CD 6	male	22	CDa	CD_6_CTATAGGCAAAGTGTA-1	IDA macrophage	KLF4	0.87099
CD 6	male	22	CDa	CD_6_CTCACTGCATCCGAGC-1	IDA macrophage	KLF4	0.946159
CD 6	male	22	CDa	CD_6_CTCAGGGAGGTGCCTC-1	M2	KLF4	3.22665
CD 6	male	22	CDa	CD_6_CTCATTATCAACCTCC-1	IDA macrophage	KLF4	2.08838
CD 6	male	22	CDa	CD_6_CTCTGGTTCGCCGATG-1	M2	KLF4	2.76861
CD 6	male	22	CDa	CD_6_CTCTGGTTCTCTGACC-1	IDA macrophage	KLF4	2.40428
CD 6	male	22	CDa	CD_6_CTGAATGAGTCATTGC-1	M2	KLF4	0
CD 6	male	22	CDa	CD_6_CTGGACGTCTCCCAAC-1	M2	KLF4	0
CD 6	male	22	CDa	CD_6_CTTACCGCATTCCTAT-1	M2	KLF4	2.20293
CD 6	male	22	CDa	CD_6_CTTCAATAGCGCCTCA-1	IDA macrophage	KLF4	1.50904
CD 6	male	22	CDa	CD_6_CTTGATTCAGAAATCA-1	IDA macrophage	KLF4	1.49582
CD 6	male	22	CDa	CD_6_CTTTCGGAGCGCCATC-1	M2	KLF4	2.77029
CD 6	male	22	CDa	CD_6_GAACACTCACTACCCT-1	M2	KLF4	0
CD 6	male	22	CDa	CD_6_GAACGTTAGAGTTGTA-1	M2	KLF4	2.21909
CD 6	male	22	CDa	CD_6_GAATCGTGTATCGCTA-1	M2	KLF4	0
CD 6	male	22	CDa	CD_6_GACCAATAGGGAGTGG-1	IDA macrophage	KLF4	3.01658
CD 6	male	22	CDa	CD_6_GACCCAGTCCAACTAG-1	IDA macrophage	KLF4	2.29998
CD 6	male	22	CDa	CD_6_GACCTTCGTATCCTTT-1	IDA macrophage	KLF4	2.15106
CD 6	male	22	CDa	CD_6_GATCATGAGACATAGT-1	M2	KLF4	0
CD 6	male	22	CDa	CD_6_GATGCTATCTACTTCA-1	M2	KLF4	0
CD 6	male	22	CDa	CD_6_GATTGGTTCTTCCCAG-1	M2	KLF4	0
CD 6	male	22	CDa	CD_6_GCAACCGAGGGATGTC-1	IDA macrophage	KLF4	0
CD 6	male	22	CDa	CD_6_GCCATTCAGCCTCGTG-1	IDA macrophage	KLF4	3.34019
CD 6	male	22	CDa	CD_6_GCTCAAACAAGCGCAA-1	M2	KLF4	0
CD 6	male	22	CDa	CD_6_GCTGCAGAGATTGACA-1	IDA macrophage	KLF4	2.15754
CD 6	male	22	CDa	CD_6_GCTTGGGAGTGCCAGA-1	M2	KLF4	3.04579
CD 6	male	22	CDa	CD_6_GGCTTGGCAATCGTCA-1	M2	KLF4	2.76931
CD 6	male	22	CDa	CD_6_GGCTTTCTCATCGCAA-1	IDA macrophage	KLF4	1.49352
CD 6	male	22	CDa	CD_6_GTACAGTTCCGCTAGG-1	IDA macrophage	KLF4	1.72478
CD 6	male	22	CDa	CD_6_GTAGCTACAACAGCTT-1	M2	KLF4	0
CD 6	male	22	CDa	CD_6_GTAGGTTCACATACTG-1	M2	KLF4	1.57211
CD 6	male	22	CDa	CD_6_GTAGTACAGGGTTAGC-1	M2	KLF4	0
CD 6	male	22	CDa	CD_6_GTCAAGTCATCTTAGG-1	M2	KLF4	0
CD 6	male	22	CDa	CD_6_GTCACGGGTGTGTCCG-1	IDA macrophage	KLF4	2.71997
CD 6	male	22	CDa	CD_6_GTCTAGACATTCAGGT-1	IDA macrophage	KLF4	2.27965
CD 6	male	22	CDa	CD_6_GTGAGCCAGTCTAGAA-1	IDA macrophage	KLF4	0.635571
CD 6	male	22	CDa	CD_6_GTGGGAACATCGTCCT-1	M2	KLF4	0
CD 6	male	22	CDa	CD_6_GTTATGGCATTCAGGT-1	M2	KLF4	0
CD 6	male	22	CDa	CD_6_TAACACGTCGTCGATA-1	M2	KLF4	2.41244
CD 6	male	22	CDa	CD_6_TAAGTCGGTTGTCCCT-1	IDA macrophage	KLF4	0
CD 6	male	22	CDa	CD_6_TACAACGCATGACGAG-1	IDA macrophage	KLF4	2.00384
CD 6	male	22	CDa	CD_6_TACACCCGTACCAATC-1	IDA macrophage	KLF4	2.25272
CD 6	male	22	CDa	CD_6_TACCTGCAGGTCATTC-1	M2	KLF4	0
CD 6	male	22	CDa	CD_6_TACCTGCGTATCAGCT-1	IDA macrophage	KLF4	1.27202
CD 6	male	22	CDa	CD_6_TACGGGCCAAGTTGGG-1	M2	KLF4	2.192
CD 6	male	22	CDa	CD_6_TAGCACATCGCTTTAT-1	M2	KLF4	2.70062
CD 6	male	22	CDa	CD_6_TAGGGTTGTGGGACAT-1	M2	KLF4	2.66424
CD 6	male	22	CDa	CD_6_TAGGTTGCACAAGCAG-1	M2	KLF4	0
CD 6	male	22	CDa	CD_6_TCAAGTGAGACGCATG-1	IDA macrophage	KLF4	0.810098
CD 6	male	22	CDa	CD_6_TCACACCTCTGAGATC-1	IDA macrophage	KLF4	1.52365
CD 6	male	22	CDa	CD_6_TCACTCGAGGGCAATC-1	IDA macrophage	KLF4	2.14867
CD 6	male	22	CDa	CD_6_TCATCATAGGTTACAA-1	IDA macrophage	KLF4	3.17342
CD 6	male	22	CDa	CD_6_TCATGAGAGCCTGCCA-1	IDA macrophage	KLF4	0
CD 6	male	22	CDa	CD_6_TCATGGATCACCGGGT-1	M2	KLF4	2.62417
CD 6	male	22	CDa	CD_6_TCCCATGTCCCTAGGG-1	M2	KLF4	0
CD 6	male	22	CDa	CD_6_TCCGATCCAAGCAATA-1	IDA macrophage	KLF4	1.89626
CD 6	male	22	CDa	CD_6_TCCTAATAGGATATGT-1	M2	KLF4	0
CD 6	male	22	CDa	CD_6_TCCTCGACAAGCTACT-1	M2	KLF4	0
CD 6	male	22	CDa	CD_6_TCCTTTCCAATTTCCT-1	M2	KLF4	0
CD 6	male	22	CDa	CD_6_TCGACCTGTCGTCAGC-1	IDA macrophage	KLF4	0
CD 6	male	22	CDa	CD_6_TCGACGGTCCAATCCC-1	IDA macrophage	KLF4	1.51151
CD 6	male	22	CDa	CD_6_TCGGGACAGCCTCATA-1	M2	KLF4	2.6411
CD 6	male	22	CDa	CD_6_TCTCACGCAACAGCCC-1	M2	KLF4	1.46612
CD 6	male	22	CDa	CD_6_TCTCCGATCGGATTAC-1	IDA macrophage	KLF4	0
CD 6	male	22	CDa	CD_6_TGAGCGCTCATTGCCC-1	IDA macrophage	KLF4	1.33385
CD 6	male	22	CDa	CD_6_TGATCAGCACATACTG-1	IDA macrophage	KLF4	0.594186
CD 6	male	22	CDa	CD_6_TGCTTCGAGGTAACTA-1	IDA macrophage	KLF4	1.30526
CD 6	male	22	CDa	CD_6_TGCTTCGGTTGCCGAC-1	IDA macrophage	KLF4	3.76863
CD 6	male	22	CDa	CD_6_TGGAGAGAGTAGGATT-1	IDA macrophage	KLF4	0
CD 6	male	22	CDa	CD_6_TGGGATTCACGCAGTC-1	M2	KLF4	1.35588
CD 6	male	22	CDa	CD_6_TGGGCGTGTGACGTCC-1	IDA macrophage	KLF4	1.22848
CD 6	male	22	CDa	CD_6_TGGTACAGTATCACCA-1	M2	KLF4	0
CD 6	male	22	CDa	CD_6_TGGTACATCCTTATGT-1	M2	KLF4	2.34294
CD 6	male	22	CDa	CD_6_TGGTGATTCAACACGT-1	IDA macrophage	KLF4	1.19411
CD 6	male	22	CDa	CD_6_TGTAGACGTGAGCTCC-1	M2	KLF4	2.43698
CD 6	male	22	CDa	CD_6_TGTCCACCAACGTTAC-1	M2	KLF4	2.29527
CD 6	male	22	CDa	CD_6_TGTCCACCACGCAGTC-1	M2	KLF4	0.897167
CD 6	male	22	CDa	CD_6_TGTCCACTCACCTTGC-1	IDA macrophage	KLF4	1.02974
CD 6	male	22	CDa	CD_6_TGTTGAGCAATTGAGA-1	IDA macrophage	KLF4	1.08786
CD 6	male	22	CDa	CD_6_TGTTGGAAGCACGTCC-1	M2	KLF4	1.28228
CD 6	male	22	CDa	CD_6_TTACGCCCAAGTTTGC-1	IDA macrophage	KLF4	2.48483
CD 6	male	22	CDa	CD_6_TTACGCCTCTCCACTG-1	IDA macrophage	KLF4	2.88298
CD 6	male	22	CDa	CD_6_TTCACGCCACGTAGTT-1	IDA macrophage	KLF4	0.590609
CD 6	male	22	CDa	CD_6_TTCCAATGTGCTATTG-1	IDA macrophage	KLF4	2.23359
CD 6	male	22	CDa	CD_6_TTCTAACTCGCGTCGA-1	M2	KLF4	0
CD 6	male	22	CDa	CD_6_TTCTTGAGTAAGATAC-1	IDA macrophage	KLF4	3.21581
CD 6	male	22	CDa	CD_6_TTGCTGCCAGCTTCCT-1	M2	KLF4	2.03447
CD 6	male	22	CDa	CD_6_TTGTGTTTCACACCCT-1	M1	KLF4	0
CD 6	male	22	CDa	CD_6_TTGTTCAAGAGTCAAT-1	M2	KLF4	3.66755
CD 6	male	22	CDa	CD_6_TTGTTGTCAATGGGTG-1	IDA macrophage	KLF4	0.728978
CD 6	male	22	CDa	CD_6_TTTGGTTCAATGAACA-1	IDA macrophage	KLF4	0
UC 3	female	33	UCa	UC_3_AACAAGACAAAGAGTT-1	M1	KLF4	0
UC 3	female	33	UCa	UC_3_AGGATCTTCCGTATAG-1	M2	KLF4	0
UC 3	female	33	UCa	UC_3_AGGGAGTTCAGATGCT-1	IDA macrophage	KLF4	0.935774
UC 3	female	33	UCa	UC_3_AGGTCTACACTGTCGG-1	M1	KLF4	0
UC 3	female	33	UCa	UC_3_AGTCAACAGTATCTGC-1	IDA macrophage	KLF4	0.575675
UC 3	female	33	UCa	UC_3_AGTCATGCAATCTGCA-1	M1	KLF4	0
UC 3	female	33	UCa	UC_3_AGTGACTTCTTTCCAA-1	M2	KLF4	0
UC 3	female	33	UCa	UC_3_AGTTCGAAGCGACTGA-1	IDA macrophage	KLF4	2.50453
UC 3	female	33	UCa	UC_3_ATCGGCGGTAGACACG-1	IDA macrophage	KLF4	0
UC 3	female	33	UCa	UC_3_ATGACCACATGACGTT-1	M1	KLF4	0.563707
UC 3	female	33	UCa	UC_3_ATGAGGGCAACTGTGT-1	M1	KLF4	0
UC 3	female	33	UCa	UC_3_ATTCCTAGTGTCCGTG-1	M1	KLF4	0
UC 3	female	33	UCa	UC_3_CACAGGCGTCGTTATG-1	M1	KLF4	0
UC 3	female	33	UCa	UC_3_CAGCAATGTAAGCAAT-1	M1	KLF4	0
UC 3	female	33	UCa	UC_3_CAGTTAGCAGAGACTG-1	M2	KLF4	0
UC 3	female	33	UCa	UC_3_CATTCTAAGCGGTAAC-1	IDA macrophage	KLF4	0.743954
UC 3	female	33	UCa	UC_3_CCACCATGTAGCGAGT-1	IDA macrophage	KLF4	1.63598
UC 3	female	33	UCa	UC_3_CCACTTGCAGTCGCAC-1	IDA macrophage	KLF4	1.78128
UC 3	female	33	UCa	UC_3_CCGGTGATCTGTCGTC-1	M1	KLF4	0
UC 3	female	33	UCa	UC_3_CCGTGAGGTGTGAATA-1	M2	KLF4	2.54538
UC 3	female	33	UCa	UC_3_CTACGGGCAAACAGGC-1	M1	KLF4	0
UC 3	female	33	UCa	UC_3_CTCAGAAAGGAGAGGC-1	M1	KLF4	0
UC 3	female	33	UCa	UC_3_CTGATCCAGTCTAGCT-1	IDA macrophage	KLF4	3.11478
UC 3	female	33	UCa	UC_3_CTGTGGGGTTTGATCG-1	M1	KLF4	0
UC 3	female	33	UCa	UC_3_CTTCCTTTCGAGTCTA-1	M1	KLF4	0
UC 3	female	33	UCa	UC_3_GACAGCCCACCGCTGA-1	M2	KLF4	0
UC 3	female	33	UCa	UC_3_GACCCAGTCAAGAGTA-1	M1	KLF4	0
UC 3	female	33	UCa	UC_3_GAGACCCGTCTTCAAG-1	IDA macrophage	KLF4	1.12397
UC 3	female	33	UCa	UC_3_GAGAGGTGTGGACAGT-1	M2	KLF4	2.51625
UC 3	female	33	UCa	UC_3_GATCCCTTCGTTCCTG-1	IDA macrophage	KLF4	1.3801
UC 3	female	33	UCa	UC_3_GATGCTAGTAGCGTTT-1	M1	KLF4	0
UC 3	female	33	UCa	UC_3_GGAGATGGTACAAACA-1	M1	KLF4	0
UC 3	female	33	UCa	UC_3_GGGACTCCATTACTCT-1	IDA macrophage	KLF4	1.12153
UC 3	female	33	UCa	UC_3_GGGCTACAGCGACATG-1	M1	KLF4	0
UC 3	female	33	UCa	UC_3_GTCCACTAGGACTTCT-1	M1	KLF4	0
UC 3	female	33	UCa	UC_3_GTCCTCAGTTCAACGT-1	M1	KLF4	2.31553
UC 3	female	33	UCa	UC_3_GTCGAATCAAGATCCT-1	IDA macrophage	KLF4	3.04558
UC 3	female	33	UCa	UC_3_GTTAGACGTCTTCTAT-1	M1	KLF4	1.31382
UC 3	female	33	UCa	UC_3_TAGGAGGCAAGAGCTG-1	M1	KLF4	1.04437
UC 3	female	33	UCa	UC_3_TCAATTCCATGGATCT-1	IDA macrophage	KLF4	3.03489
UC 3	female	33	UCa	UC_3_TCCTCTTCACTAGAGG-1	M1	KLF4	0
UC 3	female	33	UCa	UC_3_TGAATCGCACCTGCTT-1	M2	KLF4	0
UC 3	female	33	UCa	UC_3_TGCGACGTCGGCACTG-1	M1	KLF4	0
UC 3	female	33	UCa	UC_3_TGTGCGGAGATGGCGT-1	M1	KLF4	0.911785
UC 3	female	33	UCa	UC_3_TTACTGTTCAGAGTTC-1	M1	KLF4	0
UC 3	female	33	UCa	UC_3_TTCCAATAGATACGAT-1	M1	KLF4	0
UC 3	female	33	UCa	UC_3_TTGAGTGCATTAAAGG-1	M1	KLF4	0
UC 3	female	33	UCa	UC_3_TTGCGTCGTCCGAAGA-1	M1	KLF4	1.27741
UC 3	female	33	UCa	UC_3_TTGTGTTTCCGGCAGT-1	M1	KLF4	0
UC 4	female	46	UCa	UC_4_AAAGAACAGCTCCATA-1	M1	KLF4	0
UC 4	female	46	UCa	UC_4_AAAGTCCCAAGGCCTC-1	IDA macrophage	KLF4	0.900969
UC 4	female	46	UCa	UC_4_AACAAAGTCCGAGCTG-1	M1	KLF4	0
UC 4	female	46	UCa	UC_4_AACAGGGCAGTGGTGA-1	IDA macrophage	KLF4	1.65883
UC 4	female	46	UCa	UC_4_AACGAAAAGAGCAGCT-1	M1	KLF4	1.75614
UC 4	female	46	UCa	UC_4_AAGAACATCAGCTGAT-1	M1	KLF4	0
UC 4	female	46	UCa	UC_4_AATCGACAGAATTTGG-1	M1	KLF4	0
UC 4	female	46	UCa	UC_4_AATCGTGGTCGACGCT-1	IDA macrophage	KLF4	0.69849
UC 4	female	46	UCa	UC_4_ACGTAACTCGCTTACC-1	M1	KLF4	1.69441
UC 4	female	46	UCa	UC_4_ACTCCCACAGACACCC-1	M1	KLF4	0
UC 4	female	46	UCa	UC_4_ACTTAGGTCCTATTGT-1	M1	KLF4	0
UC 4	female	46	UCa	UC_4_AGACCATCATTCATCT-1	M1	KLF4	0
UC 4	female	46	UCa	UC_4_AGCGATTTCAGGAAAT-1	M1	KLF4	0
UC 4	female	46	UCa	UC_4_AGCGCCAAGACATAAC-1	M1	KLF4	0
UC 4	female	46	UCa	UC_4_AGGGTCCAGCACTAGG-1	M1	KLF4	0
UC 4	female	46	UCa	UC_4_AGTCAACGTATCCCTC-1	M1	KLF4	0
UC 4	female	46	UCa	UC_4_AGTGCCGGTTGTGGAG-1	M1	KLF4	0
UC 4	female	46	UCa	UC_4_AGTGCCGTCTGCGGAC-1	M1	KLF4	0.97694
UC 4	female	46	UCa	UC_4_AGTGTTGCAGAGGACT-1	M1	KLF4	0
UC 4	female	46	UCa	UC_4_ATCCGTCCACATCATG-1	M1	KLF4	0
UC 4	female	46	UCa	UC_4_ATGGGAGAGGCAGCTA-1	M1	KLF4	0.616976
UC 4	female	46	UCa	UC_4_ATGGGAGCACCGCTGA-1	M1	KLF4	0
UC 4	female	46	UCa	UC_4_ATTCCTATCAACACGT-1	M1	KLF4	0
UC 4	female	46	UCa	UC_4_CAACAGTCAGTTAGGG-1	M1	KLF4	0
UC 4	female	46	UCa	UC_4_CAACGGCCAGAGTCAG-1	M1	KLF4	0
UC 4	female	46	UCa	UC_4_CAAGAGGTCCACGTGG-1	IDA macrophage	KLF4	0.582049
UC 4	female	46	UCa	UC_4_CAGTTAGGTCGATGCC-1	M1	KLF4	0
UC 4	female	46	UCa	UC_4_CATCCACGTCAGGTGA-1	M1	KLF4	0
UC 4	female	46	UCa	UC_4_CATTGCCTCGTGTGAT-1	IDA macrophage	KLF4	1.20132
UC 4	female	46	UCa	UC_4_CATTTCATCAAAGAAC-1	IDA macrophage	KLF4	3.60565
UC 4	female	46	UCa	UC_4_CCACGAGCAACCCGCA-1	M1	KLF4	0
UC 4	female	46	UCa	UC_4_CCATAAGAGAGCACTG-1	M1	KLF4	0
UC 4	female	46	UCa	UC_4_CCCAACTCATTATGCG-1	M1	KLF4	1.21874
UC 4	female	46	UCa	UC_4_CCCTTAGCACGTATAC-1	M1	KLF4	2.01676
UC 4	female	46	UCa	UC_4_CCGATGGTCGAAACAA-1	M1	KLF4	0
UC 4	female	46	UCa	UC_4_CCGGTAGTCTTAGGAC-1	M1	KLF4	0
UC 4	female	46	UCa	UC_4_CCGTAGGCACCAGCGT-1	M1	KLF4	0
UC 4	female	46	UCa	UC_4_CCTAACCGTAGTTCCA-1	M1	KLF4	0
UC 4	female	46	UCa	UC_4_CCTTGTGGTTGGCCTG-1	M1	KLF4	0
UC 4	female	46	UCa	UC_4_CGACAGCTCCGAGATT-1	M1	KLF4	0.579793
UC 4	female	46	UCa	UC_4_CGAGGAAAGCGTCGAA-1	M1	KLF4	0
UC 4	female	46	UCa	UC_4_CGGACACCACAAACGG-1	M1	KLF4	0
UC 4	female	46	UCa	UC_4_CGTGATACAGGACTAG-1	M1	KLF4	0
[truncated: 15,101 more rows]

## Sheet: fig3b
sample_name	age	sex	Health	cell	UMAP_1	UMAP_2	annotation	NRG1 expression
HC 1	61	male	HC	HC_1_AACTGGTGTCTCAACA-1	1.8402	-12.1946	Mast 1	0
HC 1	61	male	HC	HC_1_AAGACCTTCAGCGATT-1	4.99235	6.44737	M2.2	0
HC 1	61	male	HC	HC_1_ACGGGTCCAGCATGAG-1	2.29236	-11.6325	Mast 1	0
HC 1	61	male	HC	HC_1_ACTGAACGTCCTCTTG-1	0.983082	-12.4054	Mast 1	0
HC 1	61	male	HC	HC_1_AGACGTTGTCTGGAGA-1	2.76641	8.27145	M2.2	0
HC 1	61	male	HC	HC_1_AGATCTGTCCAAACTG-1	2.64042	8.12493	M2	0
HC 1	61	male	HC	HC_1_AGGCCACCAGCTTCGG-1	2.13582	-11.4227	Mast 1	0
HC 1	61	male	HC	HC_1_AGGCCACTCCGTCATC-1	4.75438	6.51452	M2.2	0
HC 1	61	male	HC	HC_1_AGTAGTCAGGTAGCCA-1	1.63114	-11.9113	Mast 1	0
HC 1	61	male	HC	HC_1_AGTGTCAAGACTTGAA-1	6.58386	5.53685	M0	0
HC 1	61	male	HC	HC_1_ATAACGCCATTATCTC-1	4.65783	3.98689	Cycling myeloid	0
HC 1	61	male	HC	HC_1_ATCACGATCAAACGGG-1	1.07388	-12.1796	Mast 1	0
HC 1	61	male	HC	HC_1_ATCATCTCAGATTGCT-1	5.07802	-12.1751	Mast Ribhi	0
HC 1	61	male	HC	HC_1_ATCCACCAGAGCAATT-1	2.38905	6.56297	M2.2	0
HC 1	61	male	HC	HC_1_ATCTGCCAGAATGTTG-1	4.2052	6.23418	M2.2	0
HC 1	61	male	HC	HC_1_ATGCGATGTGGACGAT-1	4.64177	-12.0214	Mast Ribhi	0
HC 1	61	male	HC	HC_1_ATTTCTGCACCTTGTC-1	5.06464	-11.824	Mast Ribhi	0
HC 1	61	male	HC	HC_1_CAAGTTGTCCGCGGTA-1	4.14038	6.46344	M2.2	0
HC 1	61	male	HC	HC_1_CATCAAGAGCCGCCTA-1	3.66996	6.42638	M2.2	0
HC 1	61	male	HC	HC_1_CCAGCGAAGTCTCGGC-1	4.14222	6.58299	M2.2	0
HC 1	61	male	HC	HC_1_CCCATACTCACGAAGG-1	4.67232	-11.8713	Mast Ribhi	0
HC 1	61	male	HC	HC_1_CCTCAGTAGGTGATAT-1	4.37265	-12.7558	Mast Ribhi	0
HC 1	61	male	HC	HC_1_CGGACGTGTCCCTTGT-1	3.59791	6.33523	M2.2	0
HC 1	61	male	HC	HC_1_CGTGTAACAAGACGTG-1	0.99724	-12.0196	Mast 1	0
HC 1	61	male	HC	HC_1_CGTGTCTGTGCGATAG-1	1.36529	-11.9069	Mast 1	0
HC 1	61	male	HC	HC_1_CTAGAGTGTCTGATCA-1	3.93136	6.27019	M2.2	0
HC 1	61	male	HC	HC_1_CTCGAAACACTTCGAA-1	4.20667	6.15399	M2.2	0
HC 1	61	male	HC	HC_1_CTGCGGAGTCAACATC-1	2.36426	-12.4631	Mast 1	0
HC 1	61	male	HC	HC_1_CTTAACTCACGGTAGA-1	4.37849	-12.3578	Mast Ribhi	0
HC 1	61	male	HC	HC_1_CTTACCGCAGGGAGAG-1	5.13803	6.76833	M2.2	0
HC 1	61	male	HC	HC_1_CTTTGCGAGGCCATAG-1	1.89296	-11.9599	Mast 1	0
HC 1	61	male	HC	HC_1_CTTTGCGTCCAGATCA-1	2.03084	-12.3925	Mast 1	0
HC 1	61	male	HC	HC_1_GACCAATAGGCTCATT-1	1.39524	-11.6804	Mast 1	0
HC 1	61	male	HC	HC_1_GACGTTAAGCTAAGAT-1	7.82995	1.52626	M0 Ribhi	0
HC 1	61	male	HC	HC_1_GACTGCGAGCCGGTAA-1	4.69445	6.33491	M2.2	0
HC 1	61	male	HC	HC_1_GATCGATGTGCATCTA-1	2.73847	-12.225	Mast 1	0
HC 1	61	male	HC	HC_1_GCAGCCACAACTTGAC-1	4.6913	7.00991	M2.2	0
HC 1	61	male	HC	HC_1_GCGCAACAGGGATACC-1	4.40057	-12.1414	Mast Ribhi	0
HC 1	61	male	HC	HC_1_GCTGCGAGTGTTGAGG-1	4.75831	6.78477	M2.2	0
HC 1	61	male	HC	HC_1_GCTGCGATCCTTGACC-1	4.77072	6.72148	M2.2	0
HC 1	61	male	HC	HC_1_GGCTGGTAGTGGTAAT-1	4.25219	-12.2736	Mast Ribhi	0
HC 1	61	male	HC	HC_1_GGGAATGTCACCAGGC-1	4.07934	-12.3014	Mast Ribhi	0
HC 1	61	male	HC	HC_1_GTATCTTCATGCTAGT-1	1.48973	-12.0636	Mast 1	0
HC 1	61	male	HC	HC_1_GTCACAACAGACAAGC-1	6.83712	5.50871	M0	0
HC 1	61	male	HC	HC_1_GTGCATAAGCCCAGCT-1	2.19413	6.78406	IDA macrophage	0
HC 1	61	male	HC	HC_1_GTGCTTCAGCCGTCGT-1	5.55119	6.75852	M2.2	0
HC 1	61	male	HC	HC_1_TACGGATTCTTACCTA-1	4.28472	6.51674	M2.2	0
HC 1	61	male	HC	HC_1_TACTTGTTCAGATAAG-1	5.00007	6.32619	M2.2	0
HC 1	61	male	HC	HC_1_TCGCGTTAGCACACAG-1	4.1572	-12.0877	Mast Ribhi	0
HC 1	61	male	HC	HC_1_TCGGTAACACGGTAAG-1	1.28377	-12.0449	Mast 1	0
HC 1	61	male	HC	HC_1_TCTATTGCAATAAGCA-1	5.59414	6.71115	M2.2	0
HC 1	61	male	HC	HC_1_TCTCTAACAAGCTGAG-1	3.94345	6.41839	M2.2	0
HC 1	61	male	HC	HC_1_TCTGGAATCAGTTTGG-1	4.38229	6.64759	M2.2	0
HC 1	61	male	HC	HC_1_TGAGAGGAGCTTTGGT-1	6.69462	5.36085	M0	0
HC 1	61	male	HC	HC_1_TGAGGGATCCAGTAGT-1	1.84949	6.21315	IDA macrophage	0
HC 1	61	male	HC	HC_1_TGCGCAGAGGGCTTCC-1	4.10051	6.4799	M2.2	1.22152
HC 1	61	male	HC	HC_1_TTCGGTCGTCGAGTTT-1	4.08529	6.33368	M2.2	0
HC 1	61	male	HC	HC_1_TTGAACGAGGACAGCT-1	4.22206	6.50125	M2.2	0
HC 1	61	male	HC	HC_1_TTGGAACAGGAATCGC-1	1.20525	-11.8241	Mast 1	0
HC 1	61	male	HC	HC_1_TTTGGTTTCTGTCCGT-1	5.50824	6.61023	M2.2	0
CD 1	49	female	IBD	CD_1_AAAGGATCATCACGGC-1	3.53724	-11.5413	Mast 1	0
CD 1	49	female	IBD	CD_1_AAAGGGCGTTACAGCT-1	2.03197	-11.7516	Mast 1	0
CD 1	49	female	IBD	CD_1_AAAGTGAGTGGTCTGC-1	4.41657	-12.2869	Mast Ribhi	0
CD 1	49	female	IBD	CD_1_AAGCCATCACTGGCGT-1	3.80557	-13.0007	Mast 2	0
CD 1	49	female	IBD	CD_1_ACAGAAAAGATAACAC-1	-0.871523	8.84343	DCs CD1c	0
CD 1	49	female	IBD	CD_1_ACCCAAACACAGTATC-1	-0.543726	8.03566	DCs CD1c	0.519369
CD 1	49	female	IBD	CD_1_ACGTAACAGTTTGAGA-1	-0.533483	8.51845	DCs CD1c	0.400543
CD 1	49	female	IBD	CD_1_ACTATCTAGAAGTCCG-1	0.0364364	3.73482	Inflammatory monocytes	0
CD 1	49	female	IBD	CD_1_ACTGCAACAAGCTGCC-1	2.67268	-12.2703	Mast 1	0
CD 1	49	female	IBD	CD_1_AGAAGTAGTCTGTGCG-1	0.938751	-13.0786	Mast 1	0
CD 1	49	female	IBD	CD_1_AGCTACACAATAACCC-1	-0.882894	3.66856	M1 ACOD1	0
CD 1	49	female	IBD	CD_1_AGGAAATTCAGGTAAA-1	-1.1367	8.03655	DCs CD1c	0.516899
CD 1	49	female	IBD	CD_1_AGGACGAGTACCCACG-1	2.49718	-11.7003	Mast 1	0
CD 1	49	female	IBD	CD_1_AGGACTTCATTAAAGG-1	-8.86043	-1.12273	Neutrophil 3	0
CD 1	49	female	IBD	CD_1_ATATCCTAGCATGGGT-1	8.21356	-0.120373	DCs CCL22 Ribhi	0
CD 1	49	female	IBD	CD_1_ATCGATGGTTGACTAC-1	3.80761	-12.4662	Mast 2	0
CD 1	49	female	IBD	CD_1_ATCTTCATCCGGTAGC-1	-1.09148	8.11791	DCs CD1c	0
CD 1	49	female	IBD	CD_1_ATGATCGGTACAAGCG-1	5.02838	5.46476	M2.2	0
CD 1	49	female	IBD	CD_1_ATGGATCCAGCATGCC-1	4.40246	-12.2843	Mast Ribhi	0
CD 1	49	female	IBD	CD_1_ATTCCTAGTCATCTAG-1	-9.03093	-2.0994	Neutrophil 1	0
CD 1	49	female	IBD	CD_1_ATTTCACAGGGCAGGA-1	1.14901	-12.8827	Mast 1	0
CD 1	49	female	IBD	CD_1_CAATGACCACGACGTC-1	2.29148	-13.1833	Mast 2	0
CD 1	49	female	IBD	CD_1_CACCGTTCAAGTTCCA-1	1.73149	-13.1267	Mast 1	0
CD 1	49	female	IBD	CD_1_CACCGTTCAATTGCAC-1	-1.88954	4.65079	M1 ACOD1	0
CD 1	49	female	IBD	CD_1_CACGGGTAGCTAAATG-1	-0.462382	8.24676	DCs CD1c	0
CD 1	49	female	IBD	CD_1_CACTGGGGTTCTCCTG-1	-1.55891	4.33447	M1 ACOD1	0
CD 1	49	female	IBD	CD_1_CATTCCGAGAGTCTGG-1	-0.711979	7.84425	DCs CD1c	0
CD 1	49	female	IBD	CD_1_CCACGAGCAATCCTAG-1	-0.602078	3.22253	Inflammatory monocytes	0
CD 1	49	female	IBD	CD_1_CCACGAGCAGAGATTA-1	2.07482	-13.5903	Mast 2	0
CD 1	49	female	IBD	CD_1_CCGTGAGGTGATGAAT-1	4.76831	-12.9282	Mast Ribhi	0
CD 1	49	female	IBD	CD_1_CGACAGCGTCTCGACG-1	-9.43202	-1.65485	Neutrophil 3	0
CD 1	49	female	IBD	CD_1_CGAGAAGAGTGGTTAA-1	2.63514	-12.2896	Mast 1	0
CD 1	49	female	IBD	CD_1_CGAGTTAGTGTGAGCA-1	-8.02592	-2.62248	Neutrophil 1	0
CD 1	49	female	IBD	CD_1_CGGGTCACATATAGCC-1	-0.59794	8.43786	DCs CD1c	0
CD 1	49	female	IBD	CD_1_CTAACTTCAGGGACTA-1	1.57625	-12.7819	Mast 1	0
CD 1	49	female	IBD	CD_1_CTACATTTCCATCTAT-1	2.27287	-11.5049	Mast 1	0
CD 1	49	female	IBD	CD_1_CTCATTAAGACATAGT-1	5.69185	6.35925	M2.2	0
CD 1	49	female	IBD	CD_1_CTCCTCCGTTGGACCC-1	-3.63403	9.69093	DCs CCL22	0
CD 1	49	female	IBD	CD_1_CTGAGCGAGACGACGT-1	-7.44095	-1.49463	Neutrophil 1	0
CD 1	49	female	IBD	CD_1_CTGAGGCTCGTCAAAC-1	7.47547	1.78963	M0 Ribhi	0
CD 1	49	female	IBD	CD_1_CTGTAGAAGCGTACAG-1	-1.31239	7.92049	DCs CD1c	0
CD 1	49	female	IBD	CD_1_GAAACCTTCGCCATAA-1	2.97344	-12.4987	Mast 1	0
CD 1	49	female	IBD	CD_1_GAAGCCCTCGTGGTAT-1	-0.959064	8.06586	DCs CD1c	0
CD 1	49	female	IBD	CD_1_GACGCTGAGACAACTA-1	0.875168	6.43349	DCs CD1c	0
CD 1	49	female	IBD	CD_1_GAGTCTAGTAGGACTG-1	3.48334	-12.9811	Mast 2	0
CD 1	49	female	IBD	CD_1_GATAGAAAGAGGACTC-1	0.23965	3.61246	Inflammatory monocytes	0
CD 1	49	female	IBD	CD_1_GCACGGTCATATGGCT-1	2.61988	-13.0714	Mast 2	0
CD 1	49	female	IBD	CD_1_GCCAGCACACCCTGAG-1	-1.86449	4.16714	M1 ACOD1	0
CD 1	49	female	IBD	CD_1_GCGTGCATCCTTCTTC-1	-17.9498	-2.96452	Eosinophils	0
CD 1	49	female	IBD	CD_1_GGAATGGAGATCCCGC-1	-1.92383	3.93473	M1 ACOD1	0.632164
CD 1	49	female	IBD	CD_1_GGGTCACAGCCGTAAG-1	-0.416141	6.71887	IDA macrophage	1.36395
CD 1	49	female	IBD	CD_1_GTACAGTCAAGTGATA-1	-8.6189	-0.915029	Neutrophil 3	0
CD 1	49	female	IBD	CD_1_GTCAAACCAACCGACC-1	-1.16066	8.18276	DCs CD1c	0
CD 1	49	female	IBD	CD_1_GTGATGTTCTGGGCGT-1	-1.9363	5.24264	M1 ACOD1	0
CD 1	49	female	IBD	CD_1_GTGCAGCTCCCGTTGT-1	-0.60392	9.33906	DCs CD1c	0
CD 1	49	female	IBD	CD_1_TAAGCGTAGGTTTGAA-1	-2.22263	4.68234	M1 ACOD1	0.924162
CD 1	49	female	IBD	CD_1_TACCGGGCATAGATGA-1	-0.781595	7.83354	DCs CD1c	0
CD 1	49	female	IBD	CD_1_TACCTGCCATTGCAAC-1	2.06327	-13.0623	Mast 1	0
CD 1	49	female	IBD	CD_1_TAGACTGGTTCTCCCA-1	4.87586	-12.0073	Mast Ribhi	0
CD 1	49	female	IBD	CD_1_TAGCACAGTCTCACAA-1	7.60053	3.19367	M0 Ribhi	0
CD 1	49	female	IBD	CD_1_TATACCTAGCAACTCT-1	3.64887	-12.7084	Mast 2	0
CD 1	49	female	IBD	CD_1_TATCTGTAGCCTGAGA-1	-2.25952	4.6825	M1 ACOD1	0
CD 1	49	female	IBD	CD_1_TCAGGTAGTGGTCCGT-1	3.96195	-12.7435	Mast Ribhi	0
CD 1	49	female	IBD	CD_1_TCATTACTCTGAGTCA-1	3.62839	-12.408	Mast 2	0
CD 1	49	female	IBD	CD_1_TCCAGAACATGCCGCA-1	-9.06453	-1.30834	Neutrophil 3	0
CD 1	49	female	IBD	CD_1_TCGAACACAACCAACT-1	0.598054	7.86355	IDA macrophage	0
CD 1	49	female	IBD	CD_1_TCGCTTGTCATTTACC-1	-0.45861	8.18862	DCs CD1c	0
CD 1	49	female	IBD	CD_1_TCTACCGAGGTCGTCC-1	4.27367	-13.0196	Mast 2	0
CD 1	49	female	IBD	CD_1_TCTATACCATCCGTGG-1	-2.48672	5.55802	M1 ACOD1	0
CD 1	49	female	IBD	CD_1_TCTGCCAAGCGCGTTC-1	1.68265	-12.9835	Mast 1	0
CD 1	49	female	IBD	CD_1_TCTTCCTTCTCCGAGG-1	-0.317858	7.97469	DCs CD1c	0
CD 1	49	female	IBD	CD_1_TGAGACTGTAAGCTCT-1	-8.72363	-1.8456	Neutrophil 1	0
CD 1	49	female	IBD	CD_1_TGAGTCATCGTCTACC-1	2.5807	-13.0423	Mast 2	0
CD 1	49	female	IBD	CD_1_TGCACGGTCTTGTTAC-1	4.82968	-12.693	Mast Ribhi	0
CD 1	49	female	IBD	CD_1_TGCTTCGGTGGTTCTA-1	-2.39268	4.12364	M1 ACOD1	0
CD 1	49	female	IBD	CD_1_TGTTCCGCAGAAGCTG-1	3.51932	-13.2401	Mast 2	0
CD 1	49	female	IBD	CD_1_TTACGTTAGAGCAAGA-1	-8.60087	-1.2081	Neutrophil 3	0
CD 1	49	female	IBD	CD_1_TTAGGCAGTAAGATTG-1	1.81139	-12.7792	Mast 1	0
CD 1	49	female	IBD	CD_1_TTCCAATGTACCCGCA-1	-1.96333	3.92726	M1 ACOD1	0
CD 1	49	female	IBD	CD_1_TTGGGCGTCAGCTCTC-1	-1.68768	3.7698	M1 ACOD1	0
CD 1	49	female	IBD	CD_1_TTGTTTGTCTGAACGT-1	-2.1537	5.1381	M1 ACOD1	0
CD 2	45	male	IBD	CD_2_AACAACCGTAGGGTAC-1	2.46298	-13.7351	Mast 2	0
CD 2	45	male	IBD	CD_2_AACCTGATCTGAATCG-1	2.25058	-12.9377	Mast 1	0
CD 2	45	male	IBD	CD_2_AATAGAGTCAGTCAGT-1	-18.2608	-2.71066	Eosinophils	0
CD 2	45	male	IBD	CD_2_ACACAGTTCCTATGGA-1	-0.695487	8.62055	DCs CD1c	0
CD 2	45	male	IBD	CD_2_AGAAGTACAACAGCTT-1	-9.67158	-2.89759	Neutrophil 3	0
CD 2	45	male	IBD	CD_2_AGACCCGCATCACAGT-1	-0.644892	6.8636	IDA macrophage	0.385632
CD 2	45	male	IBD	CD_2_AGGAATAAGGGCTTCC-1	-0.357828	8.03173	DCs CD1c	0
CD 2	45	male	IBD	CD_2_AGGATAATCGCCAACG-1	-1.7018	4.94722	M1 ACOD1	0.474334
CD 2	45	male	IBD	CD_2_AGTTCGAGTCGTGGTC-1	4.04427	7.46466	M2	0
CD 2	45	male	IBD	CD_2_ATCGCCTAGGGATGTC-1	4.79752	6.04219	M2.2	0
CD 2	45	male	IBD	CD_2_ATTCACTAGCTGGCCT-1	2.71836	9.30799	M2	0
CD 2	45	male	IBD	CD_2_ATTTCACGTCGCGTCA-1	2.19602	-13.7687	Mast 2	0
CD 2	45	male	IBD	CD_2_CAACCTCGTGAGACGT-1	-1.7646	4.62341	M1 ACOD1	0.930534
CD 2	45	male	IBD	CD_2_CAGATACGTTCGGCTG-1	-3.59764	9.65893	DCs CCL22	0
CD 2	45	male	IBD	CD_2_CATCAAGGTGAATTAG-1	-0.321764	8.50353	DCs CD1c	0
CD 2	45	male	IBD	CD_2_CCCAACTCAGCGTATT-1	-1.47421	3.68166	Inflammatory monocytes	0
CD 2	45	male	IBD	CD_2_CCCTCTCCAAGATCCT-1	2.75817	9.44653	M2	0
CD 2	45	male	IBD	CD_2_CGACAGCCACAGCCAC-1	1.52249	5.71678	IDA macrophage	0
CD 2	45	male	IBD	CD_2_CGGAGAAGTAAGTCAA-1	1.68663	-13.7119	Mast 2	0
CD 2	45	male	IBD	CD_2_CGTAATGCATATCTGG-1	2.20817	6.81996	IDA macrophage	0
CD 2	45	male	IBD	CD_2_CTCATGCCAGACCGCT-1	2.28456	-13.5603	Mast 2	0
CD 2	45	male	IBD	CD_2_CTGCATCGTAGGTACG-1	1.95067	-12.1591	Mast 1	0
CD 2	45	male	IBD	CD_2_GAACGTTCAGCGTATT-1	4.20638	6.36457	M2.2	0
CD 2	45	male	IBD	CD_2_GAGAGGTCATCAGTCA-1	1.92527	-13.7083	Mast 2	0
CD 2	45	male	IBD	CD_2_GATGACTCAGTGTGGA-1	-18.4794	-2.6295	Eosinophils	0
CD 2	45	male	IBD	CD_2_GGAAGTGGTGTTCGAT-1	-1.6708	3.14814	Inflammatory monocytes	0
CD 2	45	male	IBD	CD_2_GTCACTCAGAGCTGCA-1	-0.276914	8.26918	DCs CD1c	0
CD 2	45	male	IBD	CD_2_GTTCCGTTCACATCAG-1	-0.407795	8.32271	DCs CD1c	0
CD 2	45	male	IBD	CD_2_TACGGGCAGAGCCATG-1	4.89234	5.66305	M2.2	0
CD 2	45	male	IBD	CD_2_TACGGTATCTCATAGG-1	-9.27226	-1.17365	Neutrophil 3	0
CD 2	45	male	IBD	CD_2_TACGTCCTCTGACGCG-1	2.02587	-11.3485	Mast 1	0
CD 2	45	male	IBD	CD_2_TATTCCACATGGTACT-1	-1.34786	4.74031	M1 ACOD1	0
CD 2	45	male	IBD	CD_2_TCAAGTGCAGAACATA-1	-18.072	-2.96243	Eosinophils	0
CD 2	45	male	IBD	CD_2_TCACATTCAGCAGTGA-1	-17.9571	-3.06114	Eosinophils	0
CD 2	45	male	IBD	CD_2_TGACTCCGTCGTGCCA-1	-0.0475449	8.04673	DCs CD1c	0
CD 2	45	male	IBD	CD_2_TGCAGTAGTGGAGGTT-1	-1.36563	4.89007	M1 ACOD1	0
CD 2	45	male	IBD	CD_2_TGGTGATCAGCAATTC-1	6.53959	0.862638	M0 Ribhi	0
CD 2	45	male	IBD	CD_2_TGGTGATCATTGCCGG-1	5.25433	5.73302	M2.2	0
UC 1	48	male	IBD	UC_1_AACAAGACACTACGGC-1	-0.579679	8.01696	DCs CD1c	0
UC 1	48	male	IBD	UC_1_AACCATGAGCTGTTAC-1	-0.74532	8.33981	DCs CD1c	0
UC 1	48	male	IBD	UC_1_AAGGTAAAGCCTCTGG-1	6.38973	-12.2527	Mast Ribhi	0
UC 1	48	male	IBD	UC_1_AAGTGAAAGGACAGCT-1	-3.40571	9.48241	DCs CCL22	0
UC 1	48	male	IBD	UC_1_AATTCCTTCCTTCTAA-1	5.19914	-12.6963	Mast Ribhi	0
UC 1	48	male	IBD	UC_1_ACACGCGCAGCGGTCT-1	1.36767	-12.2965	Mast 1	0
UC 1	48	male	IBD	UC_1_ACATCGATCCATCAGA-1	-10.0624	-5.09892	Inflammatory monocytes	0
UC 1	48	male	IBD	UC_1_ACGATGTTCCGCACTT-1	-1.10097	4.93728	M1 ACOD1	0
UC 1	48	male	IBD	UC_1_ACGTACATCCAGCCTT-1	1.2446	5.48204	IDA macrophage	0
UC 1	48	male	IBD	UC_1_ACGTTCCCAATCCTTT-1	-9.92207	-5.19221	Inflammatory monocytes	0
UC 1	48	male	IBD	UC_1_AGGACTTTCCAAGGGA-1	-0.668435	9.26066	DCs CD1c	0
UC 1	48	male	IBD	UC_1_AGGAGGTCAACATACC-1	4.85029	-12.4669	Mast Ribhi	0
UC 1	48	male	IBD	UC_1_ATAGGCTAGACACACG-1	2.11579	-12.3148	Mast 1	0
UC 1	48	male	IBD	UC_1_ATCACAGCAGTGTATC-1	-0.314614	7.17889	IDA macrophage	0
UC 1	48	male	IBD	UC_1_ATGGTTGGTCATAAAG-1	-1.1904	6.36144	IDA macrophage	0
UC 1	48	male	IBD	UC_1_ATTACTCCAACCTAAC-1	-0.586902	6.49155	IDA macrophage	0
UC 1	48	male	IBD	UC_1_ATTCGTTCAGGTTCCG-1	-0.66402	6.74614	IDA macrophage	0
UC 1	48	male	IBD	UC_1_CACGGGTTCAACACCA-1	-0.213313	4.80185	Inflammatory monocytes	0
UC 1	48	male	IBD	UC_1_CACGTTCTCCTGTAGA-1	-1.00333	6.27283	IDA macrophage	0
UC 1	48	male	IBD	UC_1_CATAAGCAGGAACGTC-1	-0.64002	6.497	IDA macrophage	1.13913
UC 1	48	male	IBD	UC_1_CATTTCATCGTAACAC-1	7.02454	2.06496	M0 Ribhi	0
UC 1	48	male	IBD	UC_1_CCACCATTCTTTCAGT-1	2.97674	7.82424	M2.2	0
UC 1	48	male	IBD	UC_1_CCCATTGGTAGTGGCA-1	7.3298	3.1731	M0 Ribhi	0
UC 1	48	male	IBD	UC_1_CCTCAACTCACTTTGT-1	1.36531	6.97437	IDA macrophage	0
UC 1	48	male	IBD	UC_1_CCTCTAGCATAATGAG-1	-0.393264	6.60373	IDA macrophage	0
UC 1	48	male	IBD	UC_1_CTCTCAGCAGCTACTA-1	-10.2905	-5.01016	Inflammatory monocytes	0
UC 1	48	male	IBD	UC_1_CTGCATCGTACGATGG-1	-0.803586	8.16569	DCs CD1c	0
UC 1	48	male	IBD	UC_1_CTGCATCTCCGCAACG-1	4.81358	-12.3639	Mast Ribhi	0
UC 1	48	male	IBD	UC_1_GAACACTGTAAGTAGT-1	-1.59072	9.64159	DCs CD1c	0
UC 1	48	male	IBD	UC_1_GACCCAGTCTGTTCAT-1	0.0710922	6.88038	IDA macrophage	0
UC 1	48	male	IBD	UC_1_GAGAGGTTCTGAGGCC-1	-0.364445	6.94053	IDA macrophage	0
UC 1	48	male	IBD	UC_1_GAGGCCTGTAGAAACT-1	3.82352	6.14108	M2.2	0
UC 1	48	male	IBD	UC_1_GAGTTGTAGCGACCCT-1	-1.00669	4.0855	M1 ACOD1	0
UC 1	48	male	IBD	UC_1_GATAGCTGTTATGGTC-1	2.979	-12.7488	Mast 2	0
UC 1	48	male	IBD	UC_1_GATGATCCAAGAAATC-1	4.68136	-11.9406	Mast Ribhi	0
UC 1	48	male	IBD	UC_1_TCACAAGAGTAGGGTC-1	5.8295	4.74397	M0	0
UC 1	48	male	IBD	UC_1_TCACTATGTGGTCTGC-1	-1.06433	4.76603	M1 ACOD1	0
UC 1	48	male	IBD	UC_1_TCGGGACGTAGCGTCC-1	-0.693253	6.41164	IDA macrophage	0
UC 1	48	male	IBD	UC_1_TCGGTCTGTGACTGAG-1	-0.495945	7.42822	IDA macrophage	0
UC 1	48	male	IBD	UC_1_TCTACATTCCTCTAAT-1	-0.673462	5.26914	M1 ACOD1	0
UC 1	48	male	IBD	UC_1_TCTCAGCCAGCTCATA-1	4.03872	-12.517	Mast Ribhi	0
UC 1	48	male	IBD	UC_1_TGAGCGCAGCCGATTT-1	-0.845453	3.7054	Inflammatory monocytes	0
UC 1	48	male	IBD	UC_1_TGCGGCAAGGATCACG-1	-3.29016	5.87904	M1 CXCL5	2.04563
UC 1	48	male	IBD	UC_1_TGGGAAGCAGGTGAGT-1	7.68833	0.841756	M0 Ribhi	0
UC 1	48	male	IBD	UC_1_TGGGATTTCCTGGGTG-1	-0.327475	5.98304	IDA macrophage	0
UC 1	48	male	IBD	UC_1_TGTGATGTCGACATAC-1	8.10721	1.68693	M0 Ribhi	0
UC 1	48	male	IBD	UC_1_TTCCTTCTCCGAGTGC-1	5.21811	-13.093	Mast Ribhi	0
UC 1	48	male	IBD	UC_1_TTCTTCCCAGCCTTCT-1	-1.63917	9.55897	DCs CD1c	0
UC 1	48	male	IBD	UC_1_TTTCCTCTCATCACCC-1	-10.3538	-5.11116	Inflammatory monocytes	0
UC 2	43	male	IBD	UC_2_AAAGGATCATCGGCCA-1	3.26157	-12.7299	Mast 2	0
UC 2	43	male	IBD	UC_2_AAAGGGCGTTGTCTAG-1	-0.450162	8.37195	DCs CD1c	0
UC 2	43	male	IBD	UC_2_AAAGTCCTCGAAATCC-1	-9.82268	-5.35562	Neutrophil 2	0
UC 2	43	male	IBD	UC_2_AACCACATCTCTCGAC-1	-18.2084	-2.77424	Eosinophils	0
UC 2	43	male	IBD	UC_2_AACGAAATCCGGCAAC-1	7.89377	2.21466	Inflammatory monocytes	0
UC 2	43	male	IBD	UC_2_AACTTCTTCACCCTGT-1	2.11856	-13.5925	Mast 2	0
UC 2	43	male	IBD	UC_2_AAGGTAATCGACCTAA-1	4.00611	-13.6791	Mast 2	0
UC 2	43	male	IBD	UC_2_AAGTTCGTCTTTCCAA-1	-0.12081	6.06838	IDA macrophage	1.56939
UC 2	43	male	IBD	UC_2_AATCGTGCACAAGCTT-1	1.09743	6.28603	IDA macrophage	2.04901
UC 2	43	male	IBD	UC_2_AATGCCATCGCTTTAT-1	-8.27589	-2.01485	Neutrophil 1	0
UC 2	43	male	IBD	UC_2_ACAAGCTTCACAGAGG-1	1.61233	-13.2392	Mast 2	0
UC 2	43	male	IBD	UC_2_ACATGCAAGCAGAAAG-1	-8.5521	-2.25557	Neutrophil 1	0
UC 2	43	male	IBD	UC_2_ACATTTCAGCGAGTAC-1	-0.141167	5.62226	IDA macrophage	1.96067
UC 2	43	male	IBD	UC_2_ACGATGTGTCCCTGTT-1	-1.74972	5.60584	IDA macrophage	0
UC 2	43	male	IBD	UC_2_ACTTATCCACAGCGCT-1	-8.90034	-3.80234	Neutrophil 1	0
UC 2	43	male	IBD	UC_2_AGAAATGCACCTGCAG-1	-0.374341	5.93384	IDA macrophage	1.48362
UC 2	43	male	IBD	UC_2_AGCTTCCCATATACCG-1	-9.75585	-0.626918	Neutrophil 3	0
UC 2	43	male	IBD	UC_2_AGGGTGAGTACTGCGC-1	-3.60128	9.65282	DCs CCL22	0
UC 2	43	male	IBD	UC_2_AGGGTTTAGATGCGAC-1	7.98826	0.410444	DCs CCL22 Ribhi	0
UC 2	43	male	IBD	UC_2_AGTACTGGTCCCGTGA-1	-9.7504	-2.25525	Neutrophil 3	0
UC 2	43	male	IBD	UC_2_AGTAGCTGTAGAGTTA-1	-3.72839	5.81677	Inflammatory monocytes	0
UC 2	43	male	IBD	UC_2_ATAGACCTCCGCTGTT-1	-2.0205	6.04218	M1 CXCL5	0.794816
UC 2	43	male	IBD	UC_2_ATCACAGCACTGTCCT-1	-18.3697	-2.40956	Eosinophils	0
UC 2	43	male	IBD	UC_2_ATCATTCTCGAGTACT-1	-0.293647	6.21057	IDA macrophage	1.89122
UC 2	43	male	IBD	UC_2_ATCCACCTCATTTGTC-1	0.248745	5.36449	IDA macrophage	0.835069
UC 2	43	male	IBD	UC_2_ATGACCATCATAGACC-1	3.61625	-12.262	Mast 2	0
UC 2	43	male	IBD	UC_2_ATGGAGGCAGACTCTA-1	6.38115	-12.5176	Mast Ribhi	0
UC 2	43	male	IBD	UC_2_ATTACTCGTTTACTGG-1	3.84658	-12.8338	Mast 2	0
UC 2	43	male	IBD	UC_2_ATTGGGTTCATTCATC-1	-0.260832	4.40241	Inflammatory monocytes	0
UC 2	43	male	IBD	UC_2_CAAGCTATCCTGTACC-1	-7.99873	-1.3149	Neutrophil 1	0
UC 2	43	male	IBD	UC_2_CACACAATCTCGCCTA-1	-1.5756	2.71314	Inflammatory monocytes	0
UC 2	43	male	IBD	UC_2_CACGAATAGGTAGACC-1	-0.0565313	7.81491	IDA macrophage	0
UC 2	43	male	IBD	UC_2_CAGCGTGGTCAAACGG-1	0.31755	5.22141	Inflammatory monocytes	0
UC 2	43	male	IBD	UC_2_CAGTTCCCAGAGAGGG-1	-0.152721	5.89629	IDA macrophage	1.10532
UC 2	43	male	IBD	UC_2_CATCAAGCAGCATGCC-1	3.08624	-13.0294	Mast 2	0
UC 2	43	male	IBD	UC_2_CATCAAGCAGTTTGGT-1	-1.03727	8.77188	DCs CD1c	0
UC 2	43	male	IBD	UC_2_CATCCCACAGCTTCCT-1	-8.51215	-1.60097	Neutrophil 1	0
UC 2	43	male	IBD	UC_2_CATCGGGAGCACTAGG-1	0.0077693	7.3618	IDA macrophage	0
UC 2	43	male	IBD	UC_2_CATGCGGGTTGGTAGG-1	0.0615761	5.04717	Inflammatory monocytes	0
UC 2	43	male	IBD	UC_2_CCCTAACAGGGAGAAT-1	-0.12939	4.99795	Inflammatory monocytes	0
UC 2	43	male	IBD	UC_2_CCCTGATCATATGCGT-1	2.55829	6.80188	IDA macrophage	1.75508
UC 2	43	male	IBD	UC_2_CCGCAAGTCAACGAGG-1	1.32727	-13.111	Mast 1	0
UC 2	43	male	IBD	UC_2_CGCGTGAGTTTCGATG-1	3.65688	-13.552	Mast 2	0
UC 2	43	male	IBD	UC_2_CGGCAGTAGCAATAAC-1	6.89295	4.75992	M0	0
UC 2	43	male	IBD	UC_2_CGTCAAAAGGTTGGTG-1	1.34478	6.76708	IDA macrophage	1.44582
UC 2	43	male	IBD	UC_2_CGTCCATAGACTGGGT-1	3.8119	-13.1889	Mast 2	0
UC 2	43	male	IBD	UC_2_CGTTCTGTCTGAACGT-1	0.320762	5.59794	IDA macrophage	1.77264
UC 2	43	male	IBD	UC_2_CGTTGGGCAAAGCAAT-1	-8.29108	-2.99654	Neutrophil 1	0
UC 2	43	male	IBD	UC_2_CTAGACAAGGAACGTC-1	-18.4198	-2.48496	Eosinophils	0
UC 2	43	male	IBD	UC_2_CTAGACAGTGCATTAC-1	0.723983	5.43579	IDA macrophage	0
UC 2	43	male	IBD	UC_2_CTATCCGGTGTGTGTT-1	-0.85183	6.77857	IDA macrophage	0.842903
UC 2	43	male	IBD	UC_2_CTCAGGGTCGGAACTT-1	2.47462	6.85661	IDA macrophage	0
UC 2	43	male	IBD	UC_2_CTCCAACTCATCCCGT-1	-2.03332	4.71941	M1 ACOD1	0
UC 2	43	male	IBD	UC_2_CTGAATGCAAAGGGTC-1	1.61594	-12.5805	Mast 1	0
UC 2	43	male	IBD	UC_2_CTTCCTTCACCCTAAA-1	-1.25966	8.52292	DCs CD1c	0
UC 2	43	male	IBD	UC_2_CTTCGGTGTGGTACAG-1	-8.41414	-1.58188	Neutrophil 1	0
UC 2	43	male	IBD	UC_2_CTTCGGTTCACTACTT-1	0.103359	5.54282	IDA macrophage	0
UC 2	43	male	IBD	UC_2_CTTTCAACAGGTGTTT-1	-0.239675	7.44501	DCs CD1c	2.07278
UC 2	43	male	IBD	UC_2_GAACGTTGTGCAGATG-1	-2.19918	5.80075	M1 ACOD1	1.61943
UC 2	43	male	IBD	UC_2_GACCCAGCAGGAATAT-1	-0.228788	7.86495	DCs CD1c	0
UC 2	43	male	IBD	UC_2_GAGGCAACAGGTACGA-1	4.09612	-13.3235	Mast 2	0
UC 2	43	male	IBD	UC_2_GAGGCCTAGTCACTAC-1	0.402712	6.63792	IDA macrophage	0
UC 2	43	male	IBD	UC_2_GAGTGTTGTTTAGAGA-1	-3.43528	9.50629	DCs CCL22	0
UC 2	43	male	IBD	UC_2_GATCACAAGACGTCCC-1	0.088175	6.13106	IDA macrophage	0
UC 2	43	male	IBD	UC_2_GATCACAGTCTACGAT-1	0.628852	6.16338	IDA macrophage	1.67775
UC 2	43	male	IBD	UC_2_GATCATGAGACCATTC-1	-9.74978	-1.77759	Neutrophil 3	0
UC 2	43	male	IBD	UC_2_GATTCTTAGTAGGTTA-1	-0.745293	8.40698	DCs CD1c	0
UC 2	43	male	IBD	UC_2_GCCCAGAAGTGCAAAT-1	2.07705	6.89838	IDA macrophage	0
UC 2	43	male	IBD	UC_2_GCTGCAGAGAAGTCAT-1	-0.688929	8.4854	DCs CD1c	0
UC 2	43	male	IBD	UC_2_GGAGAACAGAACGCGT-1	3.06492	-13.6383	Mast 2	0
UC 2	43	male	IBD	UC_2_GGAGATGGTATGGAAT-1	-8.4262	-1.57321	Neutrophil 1	0
UC 2	43	male	IBD	UC_2_GGAGGATGTACCAATC-1	2.24102	6.89805	IDA macrophage	0
UC 2	43	male	IBD	UC_2_GGTAACTTCGGAGCAA-1	-3.64495	9.70507	DCs CCL22	0
UC 2	43	male	IBD	UC_2_GGTGTTAAGTGATTCC-1	2.85797	-12.9017	Mast 2	0
UC 2	43	male	IBD	UC_2_GGTGTTAGTAGGTTTC-1	2.68598	-12.0987	Mast 1	0
UC 2	43	male	IBD	UC_2_GTAATCGCACCCTTAC-1	0.837126	-12.7001	Mast 1	0
UC 2	43	male	IBD	UC_2_GTACAACCAGCTTCCT-1	-0.902924	3.85059	M1 ACOD1	0
UC 2	43	male	IBD	UC_2_GTAGAAAAGTAAGGGA-1	-0.106727	5.58391	IDA macrophage	0
UC 2	43	male	IBD	UC_2_GTCAAGTCAAGTCCAT-1	3.71961	6.49349	M2.2	0
UC 2	43	male	IBD	UC_2_GTCATGACAATTCGTG-1	-0.176628	3.37065	Inflammatory monocytes	0
UC 2	43	male	IBD	UC_2_GTCGAATCACCGTGAC-1	2.90217	-12.7404	Mast 2	0
UC 2	43	male	IBD	UC_2_GTGGCGTCATAATCCG-1	-1.01953	8.21308	DCs CD1c	0
UC 2	43	male	IBD	UC_2_GTGGGAAGTTTACGAC-1	1.76843	-13.3088	Mast 1	0
UC 2	43	male	IBD	UC_2_GTGGGAATCTCGGTCT-1	-0.126336	7.6185	IDA macrophage	0
UC 2	43	male	IBD	UC_2_GTGGTTAGTATGAAGT-1	-0.795173	6.3187	IDA macrophage	0
UC 2	43	male	IBD	UC_2_GTTGTCCAGACAGTCG-1	7.82765	1.38235	M0 Ribhi	0
UC 2	43	male	IBD	UC_2_TAACACGGTCACTCTC-1	-0.629963	8.28449	DCs CD1c	0
UC 2	43	male	IBD	UC_2_TAACCAGGTCTGCCTT-1	-0.400095	9.0439	M0 Ribhi	0
UC 2	43	male	IBD	UC_2_TACCCACCAATTAGGA-1	-0.664992	8.10631	DCs CD1c	0
UC 2	43	male	IBD	UC_2_TACCGGGGTAATGCTC-1	0.442381	6.49687	IDA macrophage	0
UC 2	43	male	IBD	UC_2_TACGGGCCAACCGCCA-1	3.61651	6.43997	M2.2	0
UC 2	43	male	IBD	UC_2_TACTGCCGTGACTAAA-1	-7.76247	-1.24661	Neutrophil 3	0
UC 2	43	male	IBD	UC_2_TAGATCGCACGTGAGA-1	8.32515	-0.208659	DCs CCL22 Ribhi	0
UC 2	43	male	IBD	UC_2_TAGGGTTCATAGACTC-1	-0.354993	5.45403	IDA macrophage	0
UC 2	43	male	IBD	UC_2_TCAAGCACAACGCATT-1	0.293416	6.5356	IDA macrophage	0.888734
UC 2	43	male	IBD	UC_2_TCAAGTGCACCAATTG-1	0.5405	5.4419	Inflammatory monocytes	0
UC 2	43	male	IBD	UC_2_TCAGGGCCAAGGGTCA-1	3.26639	6.47678	M2.2	1.92589
UC 2	43	male	IBD	UC_2_TCATGGACACATATGC-1	-0.603019	3.72535	Inflammatory monocytes	1.57181
UC 2	43	male	IBD	UC_2_TCATTACAGGGACCAT-1	-3.58206	9.64449	DCs CCL22	0
UC 2	43	male	IBD	UC_2_TCCAGAACATTGTACG-1	-0.926174	3.91706	Inflammatory monocytes	0
UC 2	43	male	IBD	UC_2_TCCATCGTCGCATTAG-1	-7.67924	-2.01318	Neutrophil 1	0
UC 2	43	male	IBD	UC_2_TCCTCGACACAGAGAC-1	5.8401	4.70445	M0	0
UC 2	43	male	IBD	UC_2_TCCTCTTTCGGTGTAT-1	8.28604	-0.188291	DCs CCL22 Ribhi	0
UC 2	43	male	IBD	UC_2_TCGCTTGTCACAAGGG-1	-0.76689	8.66613	DCs CD1c	0
UC 2	43	male	IBD	UC_2_TCGTAGATCATATGGC-1	0.830054	6.67543	IDA macrophage	1.09291
UC 2	43	male	IBD	UC_2_TCTACATAGACAACAT-1	2.93188	6.91487	M2.2	0.641262
UC 2	43	male	IBD	UC_2_TCTACATGTCCAGCAC-1	-8.31971	-1.63601	Neutrophil 1	0
UC 2	43	male	IBD	UC_2_TCTATCAGTCGATGCC-1	-3.65046	9.71153	DCs CCL22	0
UC 2	43	male	IBD	UC_2_TCTCCGAGTCGTCATA-1	-0.0427947	6.1091	IDA macrophage	1.19743
UC 2	43	male	IBD	UC_2_TCTCCGATCCCAAGTA-1	-0.174593	5.60682	IDA macrophage	1.30317
UC 2	43	male	IBD	UC_2_TCTGGCTAGTACGTCT-1	-8.54984	-2.466	Neutrophil 1	0
UC 2	43	male	IBD	UC_2_TGACGCGAGAGATCGC-1	7.73028	2.18519	Inflammatory monocytes	0
UC 2	43	male	IBD	UC_2_TGAGACTTCTATTTCG-1	7.81948	2.52099	Inflammatory monocytes	0
UC 2	43	male	IBD	UC_2_TGAGCGCCATGGTACT-1	-0.40593	7.85279	DCs CD1c	0
UC 2	43	male	IBD	UC_2_TGAGCGCTCACGGGCT-1	-3.55006	9.61311	DCs CCL22	0
UC 2	43	male	IBD	UC_2_TGATTTCGTGGTTTGT-1	0.961642	6.65938	IDA macrophage	1.18091
UC 2	43	male	IBD	UC_2_TGCGGGTTCTGCGATA-1	-0.26899	8.02118	IDA macrophage	0
UC 2	43	male	IBD	UC_2_TGGAACTAGGAGATAG-1	6.25955	4.16137	M0	0
UC 2	43	male	IBD	UC_2_TGGAACTTCTACACTT-1	2.35733	-11.8241	Mast 1	0
UC 2	43	male	IBD	UC_2_TGGATCAAGGAAGTGA-1	-8.50981	-1.8646	Neutrophil 1	0
UC 2	43	male	IBD	UC_2_TGGGAAGAGAAATTCG-1	-3.5147	9.56069	DCs CCL22	0
UC 2	43	male	IBD	UC_2_TGGTACAGTTGCCGAC-1	-1.24583	8.39335	DCs CD1c	0
UC 2	43	male	IBD	UC_2_TGTTCATCAGAGTGAC-1	-18.3128	-2.64857	Eosinophils	0
UC 2	43	male	IBD	UC_2_TTACAGGGTACGACTT-1	-0.61899	4.87425	Inflammatory monocytes	1.68594
UC 2	43	male	IBD	UC_2_TTACCATGTCGCGGTT-1	-1.36258	2.90453	Inflammatory monocytes	0
UC 2	43	male	IBD	UC_2_TTACGCCAGGTAAACT-1	-0.991699	3.3305	Inflammatory monocytes	0
UC 2	43	male	IBD	UC_2_TTCACCGTCGCCTAGG-1	0.935808	-12.6425	Mast 1	0
UC 2	43	male	IBD	UC_2_TTCATGTTCTCACCCA-1	-1.46699	7.69066	DCs CD1c	0
UC 2	43	male	IBD	UC_2_TTCATTGAGCAATAAC-1	-0.182767	3.92407	Inflammatory monocytes	0
UC 2	43	male	IBD	UC_2_TTCATTGAGCTCGCAC-1	4.21791	6.31714	M2.2	0.876111
UC 2	43	male	IBD	UC_2_TTCATTGGTATCGCGC-1	-0.0638529	6.37185	IDA macrophage	0.90709
UC 2	43	male	IBD	UC_2_TTCTAGTCATATCTCT-1	1.62002	-13.024	Mast 1	0
UC 2	43	male	IBD	UC_2_TTGACCCCATTATGCG-1	-9.62844	-5.10416	Neutrophil 2	0
UC 2	43	male	IBD	UC_2_TTGAGTGCAATTTCTC-1	3.63738	-13.7599	Mast 2	0
UC 2	43	male	IBD	UC_2_TTGGGTAAGCGTGCTC-1	-8.70628	-1.86171	Neutrophil 1	0
UC 2	43	male	IBD	UC_2_TTGGTTTGTAGGGTAC-1	-18.42	-2.55098	Eosinophils	0
UC 2	43	male	IBD	UC_2_TTTCATGCACAAGCAG-1	-0.483989	3.28537	Inflammatory monocytes	0
UC 2	43	male	IBD	UC_2_TTTGTTGTCATTGCCC-1	6.40162	2.55036	Inflammatory monocytes	0
HC 2	63	male	HC	HC_2_AAACCCACAGGAGACT-1	2.33512	-11.5384	Mast 1	0
HC 2	63	male	HC	HC_2_AACACACCAGCATGCC-1	3.39854	-11.7501	Mast 1	0
HC 2	63	male	HC	HC_2_AAGTTCGTCAACTGGT-1	1.76467	-11.541	Mast 1	0
HC 2	63	male	HC	HC_2_AATCGACGTAGAGGAA-1	6.6204	0.814246	M0 Ribhi	0
HC 2	63	male	HC	HC_2_ACAGCCGAGCCTCAAT-1	1.81401	-11.9586	Mast 1	0
HC 2	63	male	HC	HC_2_ACGTTCCTCAGGGTAG-1	-18.1576	-2.65028	Eosinophils	0
HC 2	63	male	HC	HC_2_ACTATGGGTCCAAAGG-1	1.51603	-11.8164	Mast 1	0
HC 2	63	male	HC	HC_2_ACTCTCGAGCTCGTGC-1	1.54751	-12.5325	Mast 1	0
HC 2	63	male	HC	HC_2_AGCCAATAGAGCCTGA-1	2.9924	-12.2118	Mast 1	0
HC 2	63	male	HC	HC_2_AGCGATTGTTCAAGGG-1	1.08993	7.64026	IDA macrophage	0
HC 2	63	male	HC	HC_2_AGCGCTGTCATTTCCA-1	1.31502	-11.6535	Mast 1	0
HC 2	63	male	HC	HC_2_AGCGTATCAGCAGTAG-1	4.99004	-12.4839	Mast Ribhi	0
HC 2	63	male	HC	HC_2_AGGTCATCAACATCGT-1	3.30687	-11.5148	Mast 1	0
HC 2	63	male	HC	HC_2_AGGTCTAGTGGTATGG-1	1.75894	-12.3936	Mast 1	0
HC 2	63	male	HC	HC_2_AGTAGCTTCGGACAAG-1	4.03581	-12.4169	Mast 2	0
HC 2	63	male	HC	HC_2_AGTCAACCATGCACTA-1	1.63441	-12.394	Mast 1	0
HC 2	63	male	HC	HC_2_AGTGATCTCTAGGCAT-1	2.88976	-12.319	Mast 1	0
HC 2	63	male	HC	HC_2_AGTGTTGGTATCGAGG-1	2.19156	-11.5716	Mast 1	0
HC 2	63	male	HC	HC_2_AGTTCCCTCAAATGAG-1	1.71544	-12.1701	Mast 1	0
HC 2	63	male	HC	HC_2_ATACCGAGTCCGAAGA-1	4.68497	-12.5177	Mast Ribhi	0
HC 2	63	male	HC	HC_2_ATCAGGTGTCCGGTCA-1	3.19331	6.56766	M2.2	0
HC 2	63	male	HC	HC_2_ATCGCCTCATTCTCTA-1	1.61504	-12.5714	Mast 1	0
HC 2	63	male	HC	HC_2_ATCGGCGCACACTGGC-1	1.64064	-12.7328	Mast 1	0
HC 2	63	male	HC	HC_2_ATGCCTCGTCCGCAGT-1	1.49368	-12.4965	Mast 1	0
HC 2	63	male	HC	HC_2_ATGTCCCGTTATTCCT-1	1.35512	-12.7568	Mast 1	0
HC 2	63	male	HC	HC_2_CACGTTCAGACCAGAC-1	-17.9557	-2.97052	Eosinophils	0
HC 2	63	male	HC	HC_2_CAGATACTCTAAGAAG-1	5.00846	-12.7614	Mast Ribhi	0
HC 2	63	male	HC	HC_2_CAGCGTGCAACGTAAA-1	1.73751	6.0259	IDA macrophage	0
HC 2	63	male	HC	HC_2_CAGGCCAGTTAGGACG-1	-18.0245	-2.91676	Eosinophils	0
HC 2	63	male	HC	HC_2_CAGTTCCTCACAGTGT-1	2.43818	-11.5605	Mast 1	0
HC 2	63	male	HC	HC_2_CATACAGCAGTTAAAG-1	3.53548	-13.4909	Mast 2	0
HC 2	63	male	HC	HC_2_CATCAAGTCGTTAGTG-1	1.36251	6.50683	IDA macrophage	0.544166
HC 2	63	male	HC	HC_2_CATCCACGTTAAGAAC-1	2.67719	-12.175	Mast 1	0
HC 2	63	male	HC	HC_2_CATCCCAGTACGAGTG-1	2.57131	-11.2224	Mast 1	0
HC 2	63	male	HC	HC_2_CATCCGTAGAATTCAG-1	0.882888	-12.2704	Mast 1	0
HC 2	63	male	HC	HC_2_CATCGCTGTCACGCTG-1	2.60874	-11.1167	Mast 1	0
HC 2	63	male	HC	HC_2_CATGAGTCACGCTGAC-1	-1.05617	8.17795	DCs CD1c	0
HC 2	63	male	HC	HC_2_CATGAGTTCTGGTTGA-1	1.80523	-12.1988	Mast 1	0
HC 2	63	male	HC	HC_2_CATGCCTCAGCTACAT-1	4.80641	5.61578	M2.2	0
HC 2	63	male	HC	HC_2_CATTCTATCCGATAGT-1	1.409	-12.3059	Mast 1	0
HC 2	63	male	HC	HC_2_CCCTCAATCGCAAGAG-1	-18.2334	-2.68088	Eosinophils	0
HC 2	63	male	HC	HC_2_CCCTCTCCATGACTAC-1	1.28851	-12.0167	Mast 1	0
HC 2	63	male	HC	HC_2_CCCTGATAGTTGGGAC-1	2.03825	-11.6356	Mast 1	0
HC 2	63	male	HC	HC_2_CCGGTGAGTGGGTCAA-1	1.69013	7.67567	IDA macrophage	0
HC 2	63	male	HC	HC_2_CCGTAGGGTCGACTTA-1	1.14107	-12.125	Mast 1	0
HC 2	63	male	HC	HC_2_CCGTGAGAGCTCGTGC-1	1.38115	-11.8862	Mast 1	0
HC 2	63	male	HC	HC_2_CCTCACATCTGGAAGG-1	1.05596	-11.8152	Mast 1	0
HC 2	63	male	HC	HC_2_CGATGCGTCAGGACAG-1	1.12575	-12.2074	Mast 1	0
HC 2	63	male	HC	HC_2_CGCGTGAGTATCGGTT-1	1.24953	-12.4385	Mast 1	0
HC 2	63	male	HC	HC_2_CGTGAATTCTAACGGT-1	1.01753	-12.3877	Mast 1	0
HC 2	63	male	HC	HC_2_CTAGACATCATTTGGG-1	1.17492	-11.8083	Mast 1	0
HC 2	63	male	HC	HC_2_CTCCCAACACATCCCT-1	1.49798	-11.8316	Mast 1	0
HC 2	63	male	HC	HC_2_GAAGTAACACTGTGAT-1	3.52671	-12.6389	Mast 2	0
HC 2	63	male	HC	HC_2_GAATCACTCCCGAGTG-1	1.54586	-12.2813	Mast 1	0
HC 2	63	male	HC	HC_2_GACAGCCAGCGTTAGG-1	1.14812	-11.7312	Mast 1	0
HC 2	63	male	HC	HC_2_GACATCAAGGGTATAT-1	2.21626	6.4552	DCs CD1c	0
HC 2	63	male	HC	HC_2_GACATCACAGTGTGCC-1	2.39551	-12.3256	Mast 1	0
HC 2	63	male	HC	HC_2_GACTTCCCACCGGTCA-1	1.16202	-12.1035	Mast 1	0
HC 2	63	male	HC	HC_2_GAGTTTGCACTGAATC-1	1.99356	-12.0671	Mast 1	0
HC 2	63	male	HC	HC_2_GCCCAGACACTCAAGT-1	2.66262	-12.236	Mast 1	0
HC 2	63	male	HC	HC_2_GCCGATGGTATTCCTT-1	1.12966	-11.9967	Mast 1	0
HC 2	63	male	HC	HC_2_GCCTGTTGTTCAACGT-1	1.31737	-12.1949	Mast 1	0
HC 2	63	male	HC	HC_2_GCTGGGTCACGGGTAA-1	6.80403	3.69708	M0	0
HC 2	63	male	HC	HC_2_GCTGGGTCAGCGACCT-1	2.27687	-12.0198	Mast 1	0
HC 2	63	male	HC	HC_2_GGTCTGGAGTACTGTC-1	2.45325	-11.8703	Mast 1	0
HC 2	63	male	HC	HC_2_GGTGATTGTGTTCATG-1	2.50649	-12.1664	Mast 1	0
HC 2	63	male	HC	HC_2_GGTTGTACAGGTGTGA-1	1.14536	-12.272	Mast 1	0
HC 2	63	male	HC	HC_2_GTAAGTCCAAGTATCC-1	1.39813	-12.3078	Mast 1	0
HC 2	63	male	HC	HC_2_GTAGGAGTCGCTCATC-1	-0.657742	9.32955	DCs CD1c	0
HC 2	63	male	HC	HC_2_GTAGTACGTTTCGGCG-1	2.27277	-12.6473	Mast 1	0
HC 2	63	male	HC	HC_2_GTCAAACTCTTCGACC-1	1.76188	-11.4901	Mast 1	0
HC 2	63	male	HC	HC_2_GTCGTTCCACAACATC-1	1.59657	-11.6226	Mast 1	0
HC 2	63	male	HC	HC_2_GTCGTTCTCATTGCTT-1	2.18459	-11.6236	Mast 1	0
HC 2	63	male	HC	HC_2_GTGGAAGCAAGTTTGC-1	3.63543	6.61524	M2.2	0
HC 2	63	male	HC	HC_2_GTGTGATGTCAACCAT-1	1.43323	-11.543	Mast 1	0
HC 2	63	male	HC	HC_2_GTTACAGGTTAAGGGC-1	2.73834	-11.1932	Mast 1	0
HC 2	63	male	HC	HC_2_GTTGCTCAGCTCGCAC-1	1.47258	-11.8636	Mast 1	0
HC 2	63	male	HC	HC_2_GTTGTGACACGTCGGT-1	0.857451	5.39107	IDA macrophage	0
HC 2	63	male	HC	HC_2_GTTTGGACAAGAGCTG-1	1.75159	-11.6777	Mast 1	0
HC 2	63	male	HC	HC_2_TAATCTCCAACAGCTT-1	3.04813	-12.5751	Mast 2	0
HC 2	63	male	HC	HC_2_TACTGCCGTAGGAAAG-1	3.27275	-12.6921	Mast 2	0
HC 2	63	male	HC	HC_2_TAGACCACATGGCTAT-1	1.77952	-11.3274	Mast 1	0
HC 2	63	male	HC	HC_2_TAGAGTCCACCTGAAT-1	0.554207	-12.4814	Mast 1	0
HC 2	63	male	HC	HC_2_TAGCACAAGGACAGCT-1	2.08926	6.44696	DCs CD1c	0
HC 2	63	male	HC	HC_2_TAGCACACAGGCATGA-1	2.4407	-11.3201	Mast 1	0
HC 2	63	male	HC	HC_2_TATACCTTCTTCGGAA-1	1.70266	-11.8452	Mast 1	0
HC 2	63	male	HC	HC_2_TATTTCGTCTATACGG-1	1.2578	-11.9259	Mast 1	0
HC 2	63	male	HC	HC_2_TCACGGGCAGGCTATT-1	1.39717	-11.9909	Mast 1	0
HC 2	63	male	HC	HC_2_TCACTATCAAAGGAGA-1	2.46274	6.47445	M2.2	0
HC 2	63	male	HC	HC_2_TCATACTCAGAACTCT-1	2.1532	6.55588	DCs CD1c	0
HC 2	63	male	HC	HC_2_TCCACCAGTTCGGGTC-1	-18.3239	-2.75634	Eosinophils	0
HC 2	63	male	HC	HC_2_TCCCACAGTAGGAAAG-1	1.51664	-11.6712	Mast 1	0
HC 2	63	male	HC	HC_2_TCCCATGGTATACCCA-1	1.46359	-12.2054	Mast 1	0
HC 2	63	male	HC	HC_2_TCCTCCCTCGTGTCAA-1	2.1609	6.48187	DCs CD1c	0
HC 2	63	male	HC	HC_2_TCGTCCAAGAGTTCGG-1	1.62064	-11.8798	Mast 1	0
HC 2	63	male	HC	HC_2_TCTTTGAAGGTTAAAC-1	1.64616	-12.2181	Mast 1	0
HC 2	63	male	HC	HC_2_TGAGCGCGTGTCTTGA-1	1.43218	-11.7451	Mast 1	0
HC 2	63	male	HC	HC_2_TGAGGAGGTACGATTC-1	1.16907	-12.501	Mast 1	0
HC 2	63	male	HC	HC_2_TGAGTCATCAGCTGTA-1	1.34927	-11.7892	Mast 1	0
HC 2	63	male	HC	HC_2_TGATCAGTCTAAGCCA-1	1.18829	-11.8123	Mast 1	0
HC 2	63	male	HC	HC_2_TGCGGGTAGCGTCTGC-1	0.871647	-12.2113	Mast 1	0
HC 2	63	male	HC	HC_2_TGCTGAACAGGTCCCA-1	2.04563	-11.7135	Mast 1	0
HC 2	63	male	HC	HC_2_TGGCGTGGTACGCGTC-1	0.993958	-12.9162	Mast 1	0
HC 2	63	male	HC	HC_2_TGGGAGACATCATTTC-1	1.26452	-12.564	Mast 1	0
HC 2	63	male	HC	HC_2_TGTGAGTAGCAGCCCT-1	2.37183	-11.3708	Mast 1	0
HC 2	63	male	HC	HC_2_TTACAGGCAAATGCGG-1	2.10177	-12.2665	Mast 1	0
HC 2	63	male	HC	HC_2_TTACCGCCACACAGCC-1	1.82617	-11.8265	Mast 1	0
HC 2	63	male	HC	HC_2_TTCTCTCGTTAGGAGC-1	3.51979	-12.0274	Mast 2	0
HC 2	63	male	HC	HC_2_TTGAACGTCACTTCTA-1	2.03813	-11.8256	Mast 1	0
HC 2	63	male	HC	HC_2_TTGCTGCGTTAAGAAC-1	1.93051	-11.924	Mast 1	0
HC 2	63	male	HC	HC_2_TTTCAGTGTCCTTTGC-1	0.965058	-12.6953	Mast 1	0
HC 2	63	male	HC	HC_2_TTTGTTGTCTTCGATT-1	2.37437	-11.5658	Mast 1	0
CD 3	23	female	IBD	CD_3_AAAGGATAGATTGAGT-1	2.5443	7.19503	IDA macrophage	0
CD 3	23	female	IBD	CD_3_AAAGGATCAATCTAGC-1	5.76065	3.95888	M0	0
CD 3	23	female	IBD	CD_3_AACAAAGAGATGCAGC-1	4.39966	3.51221	Cycling myeloid	0
CD 3	23	female	IBD	CD_3_AACAAAGAGCCTCCAG-1	-1.61434	3.58579	M1 ACOD1	0
CD 3	23	female	IBD	CD_3_AACAAGACATGGTACT-1	1.18997	5.67753	Inflammatory monocytes	0
CD 3	23	female	IBD	CD_3_AACAAGAGTAGGACCA-1	7.02324	4.08546	M0	0
CD 3	23	female	IBD	CD_3_AACAAGATCCTCTCTT-1	7.40957	2.12869	M0 Ribhi	0
CD 3	23	female	IBD	CD_3_AACAGGGTCAGTCATG-1	-8.49001	-0.736728	Neutrophil 3	0
CD 3	23	female	IBD	CD_3_AACCATGCAATCGCGC-1	6.93746	3.08593	M0 Ribhi	0
CD 3	23	female	IBD	CD_3_AACCTTTTCTCTCAAT-1	-2.07382	5.50117	M1 ACOD1	0
CD 3	23	female	IBD	CD_3_AACGGGACACTGGAAG-1	6.18107	4.6393	M0	0
CD 3	23	female	IBD	CD_3_AAGCCATGTGGCTGCT-1	-2.39696	5.53433	M1 ACOD1	0
CD 3	23	female	IBD	CD_3_AATAGAGGTTTCGTTT-1	-0.13707	6.76313	IDA macrophage	0
CD 3	23	female	IBD	CD_3_AATCACGCATCGTGCG-1	-0.530576	8.43274	DCs CD1c	0
CD 3	23	female	IBD	CD_3_AATCGACAGAATCGTA-1	-2.60032	4.86673	M1 ACOD1	0
CD 3	23	female	IBD	CD_3_AATCGTGGTGACTGAG-1	-1.24799	4.39192	M1 ACOD1	0
CD 3	23	female	IBD	CD_3_AATGAAGGTCATACCA-1	4.59475	3.49756	Cycling myeloid	0
CD 3	23	female	IBD	CD_3_AATGAAGGTCCAAAGG-1	6.67369	0.949245	M0 Ribhi	0
CD 3	23	female	IBD	CD_3_AATGGAAGTTTGGAGG-1	7.67825	2.103	M0 Ribhi	0
CD 3	23	female	IBD	CD_3_AATTCCTCATTGAGCT-1	-8.73029	-0.846756	Neutrophil 3	0
CD 3	23	female	IBD	CD_3_ACAACCAGTTATCTTC-1	6.72899	1.09938	M0 Ribhi	0
CD 3	23	female	IBD	CD_3_ACAAGCTTCGGTAGAG-1	1.65125	6.897	IDA macrophage	0
CD 3	23	female	IBD	CD_3_ACACCAATCTGTGCAA-1	6.55366	3.86247	M0	0
CD 3	23	female	IBD	CD_3_ACAGAAACACATTACG-1	8.39764	-0.259904	DCs CCL22 Ribhi	0
CD 3	23	female	IBD	CD_3_ACAGAAATCTACACTT-1	-9.56541	-2.09254	Neutrophil 3	0
CD 3	23	female	IBD	CD_3_ACATCCCCATACAGCT-1	3.42093	7.0754	M2	0
CD 3	23	female	IBD	CD_3_ACCAACAAGATGAAGG-1	6.93627	3.84502	M0	0
CD 3	23	female	IBD	CD_3_ACCATTTAGTTGCTGT-1	-0.612424	9.31268	DCs CD1c	0
CD 3	23	female	IBD	CD_3_ACCATTTGTCATCGGC-1	0.054888	7.13889	IDA macrophage	0
CD 3	23	female	IBD	CD_3_ACCGTTCGTTTAGAGA-1	6.34385	4.46488	M0	0
CD 3	23	female	IBD	CD_3_ACCTGAAAGTCCTGTA-1	0.889646	-13.1025	Mast 1	0
CD 3	23	female	IBD	CD_3_ACCTGAATCTGTACAG-1	-1.49563	4.44606	Inflammatory monocytes	0
CD 3	23	female	IBD	CD_3_ACGATCACAACCTAAC-1	6.65333	1.28442	M0 Ribhi	0
CD 3	23	female	IBD	CD_3_ACGATGTGTTATTCTC-1	1.4851	-12.6997	Mast 1	0
CD 3	23	female	IBD	CD_3_ACGGAAGAGAAGTGTT-1	0.0480611	7.15825	IDA macrophage	0
CD 3	23	female	IBD	CD_3_ACGGTCGAGGGCGAAG-1	-2.42325	5.14212	M1 ACOD1	0
CD 3	23	female	IBD	CD_3_ACGTACACAGGACATG-1	7.67383	2.58968	M0 Ribhi	0
CD 3	23	female	IBD	CD_3_ACTACGAAGAATCGTA-1	6.33434	4.57501	M0	0
CD 3	23	female	IBD	CD_3_ACTACGAGTACGACTT-1	6.9438	4.48178	M0	0
CD 3	23	female	IBD	CD_3_ACTATCTCAATGAACA-1	6.66907	4.18732	M0	0
CD 3	23	female	IBD	CD_3_ACTATCTTCGGACTGC-1	5.5597	5.44496	M2.2	0
CD 3	23	female	IBD	CD_3_ACTATTCAGAGGTGCT-1	-3.33715	9.44271	DCs CCL22	0
CD 3	23	female	IBD	CD_3_ACTGTGAAGAATCTAG-1	7.04062	3.50182	M0	0
CD 3	23	female	IBD	CD_3_ACTGTGACAGCATTGT-1	7.32761	3.19357	M0 Ribhi	0
CD 3	23	female	IBD	CD_3_ACTTAGGCATCCTGTC-1	2.25641	-12.4178	Mast 1	0
CD 3	23	female	IBD	CD_3_ACTTATCGTCGCATCG-1	-9.14533	-1.12078	Neutrophil 3	0
CD 3	23	female	IBD	CD_3_ACTTATCTCCCAGGCA-1	-8.8398	-0.762009	Neutrophil 3	0
CD 3	23	female	IBD	CD_3_ACTTCGCCAGTTTCAG-1	-9.626	-0.696708	Neutrophil 3	0
CD 3	23	female	IBD	CD_3_ACTTTGTTCATAGGCT-1	0.570784	6.08577	IDA macrophage	0
CD 3	23	female	IBD	CD_3_AGAAATGGTGAGCAGT-1	-9.70763	-0.541752	Neutrophil 3	0
CD 3	23	female	IBD	CD_3_AGAACAAAGCTGTGCC-1	7.09922	3.17826	M0 Ribhi	0
CD 3	23	female	IBD	CD_3_AGAACCTAGGCTTAGG-1	-9.60695	-5.20518	Neutrophil 2	0
CD 3	23	female	IBD	CD_3_AGAAGTAAGGTTACCT-1	3.2682	7.62782	M2	0
CD 3	23	female	IBD	CD_3_AGACACTCAAGACAAT-1	0.417061	7.05689	IDA macrophage	0.953285
CD 3	23	female	IBD	CD_3_AGACCCGCAACGGGTA-1	7.8843	2.3885	M0 Ribhi	0
CD 3	23	female	IBD	CD_3_AGACTCATCCGCCTAT-1	-2.5522	5.58788	M1 ACOD1	0
CD 3	23	female	IBD	CD_3_AGAGCCCGTACTCCGG-1	7.53455	3.2763	M0	0
CD 3	23	female	IBD	CD_3_AGATCCAAGGTAGGCT-1	7.15166	0.795406	M0 Ribhi	0
CD 3	23	female	IBD	CD_3_AGATCCAGTGGCTCTG-1	-9.43661	-2.2378	Neutrophil 3	0
CD 3	23	female	IBD	CD_3_AGATCGTGTCACTCAA-1	7.14311	5.33652	M0	0
CD 3	23	female	IBD	CD_3_AGATGCTAGTCGGGAT-1	5.86271	3.78226	M0	0
CD 3	23	female	IBD	CD_3_AGATGCTCAGACAAGC-1	3.26492	6.70729	M2.2	0
CD 3	23	female	IBD	CD_3_AGCGTATTCTGCTTTA-1	5.37411	4.59913	M0	0
CD 3	23	female	IBD	CD_3_AGCGTCGCAGGACAGT-1	-0.895354	5.04832	Inflammatory monocytes	0
CD 3	23	female	IBD	CD_3_AGCTCAATCTGAACGT-1	5.84491	6.03984	M2.2	0
CD 3	23	female	IBD	CD_3_AGGAAATGTCCTACAA-1	8.36744	0.0112878	DCs CCL22 Ribhi	0
CD 3	23	female	IBD	CD_3_AGGACGAGTCAACACT-1	-0.731926	6.33753	IDA macrophage	0
CD 3	23	female	IBD	CD_3_AGGACTTTCTAGTACG-1	-8.85691	-1.23547	Neutrophil 3	0
CD 3	23	female	IBD	CD_3_AGGCCACTCACTGAAC-1	-9.13021	-1.19162	Neutrophil 3	0
CD 3	23	female	IBD	CD_3_AGGGCTCCAGCACAGA-1	-1.8229	5.35395	M1 ACOD1	0
CD 3	23	female	IBD	CD_3_AGGGTCCTCACCTTAT-1	-3.4321	9.49693	DCs CCL22	0
CD 3	23	female	IBD	CD_3_AGGGTTTAGGTAAGTT-1	-2.12311	5.32481	M1 ACOD1	0
CD 3	23	female	IBD	CD_3_AGGGTTTAGTTTCAGC-1	7.4612	1.64427	M0 Ribhi	0
CD 3	23	female	IBD	CD_3_AGGGTTTGTCAAGCGA-1	1.08097	7.17877	IDA macrophage	0
CD 3	23	female	IBD	CD_3_AGGTAGGAGGGTTAGC-1	-9.64626	-1.06708	Neutrophil 3	0
CD 3	23	female	IBD	CD_3_AGGTCTAAGTCTGCAT-1	6.10712	4.58596	M0	0
CD 3	23	female	IBD	CD_3_AGGTTACCACCGCTAG-1	-9.01074	-0.754043	Neutrophil 3	0
CD 3	23	female	IBD	CD_3_AGTAACCGTGACCTGC-1	-1.17709	8.4863	DCs CD1c	0
CD 3	23	female	IBD	CD_3_AGTACCAAGGTAAGTT-1	-8.66461	-0.834635	Neutrophil 3	0
CD 3	23	female	IBD	CD_3_AGTACTGGTATCTCGA-1	-9.52878	-0.762322	Neutrophil 3	0
CD 3	23	female	IBD	CD_3_AGTAGTCCACCCTTGT-1	-8.02753	-1.29593	Neutrophil 1	0
CD 3	23	female	IBD	CD_3_AGTTCCCAGAAAGCGA-1	6.59315	3.34242	M0 Ribhi	0
CD 3	23	female	IBD	CD_3_AGTTCCCCAGCAGTCC-1	3.63906	6.58421	M2.2	0
CD 3	23	female	IBD	CD_3_AGTTCGATCAGATTGC-1	7.62306	2.62611	M0 Ribhi	0
CD 3	23	female	IBD	CD_3_ATACCTTAGACTCATC-1	-2.29294	5.75703	M1 ACOD1	0
CD 3	23	female	IBD	CD_3_ATATCCTCAGGTCAGA-1	-7.4043	-1.67431	Neutrophil 1	0
CD 3	23	female	IBD	CD_3_ATCAGGTGTCGCACGT-1	-8.77871	-1.53975	Neutrophil 3	0
CD 3	23	female	IBD	CD_3_ATCCACCTCCTCGCAT-1	-9.36834	-0.575078	Neutrophil 3	0
CD 3	23	female	IBD	CD_3_ATCCATTGTCTGTGGC-1	-7.30371	-2.16408	Neutrophil 1	0
CD 3	23	female	IBD	CD_3_ATCCATTGTTTACCTT-1	6.33371	5.69109	M0	0
CD 3	23	female	IBD	CD_3_ATCGCCTGTCCTGGGT-1	5.19804	6.12118	M2.2	0
CD 3	23	female	IBD	CD_3_ATCGCCTTCGACGACC-1	7.0763	1.63119	M0 Ribhi	0
CD 3	23	female	IBD	CD_3_ATCGGCGAGAATTTGG-1	5.28483	6.24927	M2.2	0
CD 3	23	female	IBD	CD_3_ATCGTAGGTGTGGTCC-1	-8.534	-1.30194	Neutrophil 3	0
CD 3	23	female	IBD	CD_3_ATCGTCCTCGACATCA-1	-8.28777	-1.95946	Neutrophil 1	0
CD 3	23	female	IBD	CD_3_ATCTTCACAAAGACTA-1	7.2159	4.02751	M0	0
CD 3	23	female	IBD	CD_3_ATGAAAGGTAAGTAGT-1	1.39019	-12.4835	Mast 1	0
CD 3	23	female	IBD	CD_3_ATGACCAGTTACTCAG-1	6.85167	3.23186	M0 Ribhi	0
CD 3	23	female	IBD	CD_3_ATGAGTCAGTTGCGCC-1	6.40966	4.06345	M0	0
CD 3	23	female	IBD	CD_3_ATGCATGAGAAGGATG-1	-1.38595	5.47017	M1 ACOD1	0.638509
CD 3	23	female	IBD	CD_3_ATGCATGTCTCCTGAC-1	-0.0616158	4.7574	Inflammatory monocytes	2.48298
CD 3	23	female	IBD	CD_3_ATGGAGGAGTGCCGAA-1	1.49685	-12.2621	Mast 1	0
CD 3	23	female	IBD	CD_3_ATGGGTTTCAATCCAG-1	6.57129	4.60805	M0	0
CD 3	23	female	IBD	CD_3_ATTACTCGTGTCCGGT-1	6.82411	3.80324	M0	0
CD 3	23	female	IBD	CD_3_ATTATCCGTGAGCCAA-1	7.28397	1.80932	M0 Ribhi	0
CD 3	23	female	IBD	CD_3_ATTCATCTCATTCTTG-1	8.32534	0.350679	DCs CCL22 Ribhi	0
CD 3	23	female	IBD	CD_3_ATTCCCGGTCATCCGG-1	2.88871	7.92438	M2.2	0
CD 3	23	female	IBD	CD_3_ATTCGTTCACAATTCG-1	6.40176	2.87609	Inflammatory monocytes	0
CD 3	23	female	IBD	CD_3_ATTCGTTCAGTCCCGA-1	-0.986313	8.28626	DCs CD1c	0
CD 3	23	female	IBD	CD_3_ATTGTTCAGTGCCTCG-1	-2.17765	5.19036	M1 ACOD1	0
CD 3	23	female	IBD	CD_3_ATTTCACGTGGTAATA-1	-8.73201	-1.41467	Neutrophil 3	0
CD 3	23	female	IBD	CD_3_ATTTCTGCAGGTCAAG-1	-1.14483	4.68854	M1 ACOD1	0
CD 3	23	female	IBD	CD_3_CAAAGAAGTGCTATTG-1	-0.238778	6.85382	IDA macrophage	0.997267
CD 3	23	female	IBD	CD_3_CAAGACTTCACGATCA-1	1.06202	-13.0043	Mast 1	0
CD 3	23	female	IBD	CD_3_CAAGCTAAGGTGCTTT-1	6.34373	5.12011	M0	0
CD 3	23	female	IBD	CD_3_CAAGCTAAGGTTGACG-1	-8.78411	-0.637295	Neutrophil 3	0
CD 3	23	female	IBD	CD_3_CACAACACAGCGGTTC-1	5.88424	5.00039	M0	0
CD 3	23	female	IBD	CD_3_CACAGGCAGACCACGA-1	5.49104	3.92882	M0	0
CD 3	23	female	IBD	CD_3_CACATGATCAAGCCGC-1	6.56172	4.92299	M0	0
CD 3	23	female	IBD	CD_3_CACGTGGAGTTTAGGA-1	1.22744	-12.7718	Mast 1	0
CD 3	23	female	IBD	CD_3_CACTAAGCATTGGATC-1	-9.20113	-2.31776	Neutrophil 1	0
CD 3	23	female	IBD	CD_3_CAGATACAGGATGTTA-1	6.91541	2.14633	M0 Ribhi	0
CD 3	23	female	IBD	CD_3_CAGATCATCCGATCGG-1	-1.65379	4.80704	M1 ACOD1	0
CD 3	23	female	IBD	CD_3_CAGCAGCCAGAGTGAC-1	-9.39284	-1.30434	Neutrophil 3	0
CD 3	23	female	IBD	CD_3_CAGCCAGAGTCGCCAC-1	6.20441	3.06191	M0 Ribhi	0
CD 3	23	female	IBD	CD_3_CAGCGTGAGAGTCACG-1	6.53335	2.85887	M0 Ribhi	0
CD 3	23	female	IBD	CD_3_CAGCGTGCACTCAAGT-1	-2.35354	4.21467	M1 ACOD1	0
CD 3	23	female	IBD	CD_3_CAGGGCTTCTGGCCAG-1	2.48324	-12.0039	Mast 1	0
CD 3	23	female	IBD	CD_3_CAGGTATCACTTGGCG-1	-1.26114	4.65117	M1 ACOD1	0
CD 3	23	female	IBD	CD_3_CAGTGCGTCACTTATC-1	-9.51374	-0.814298	Neutrophil 3	0
CD 3	23	female	IBD	CD_3_CAGTTAGTCGATCCCT-1	6.84692	0.560091	M0 Ribhi	0
CD 3	23	female	IBD	CD_3_CAGTTCCTCGGACCAC-1	-0.706229	8.39077	DCs CD1c	0
CD 3	23	female	IBD	CD_3_CATACAGGTTCGTAAC-1	1.93493	7.10505	IDA macrophage	0
CD 3	23	female	IBD	CD_3_CATGCAAGTGATTCTG-1	-18.0954	-2.83151	Eosinophils	0
CD 3	23	female	IBD	CD_3_CATGGATAGAGTCGAC-1	6.65028	5.18727	M0	0
CD 3	23	female	IBD	CD_3_CATGGATTCTACTGAG-1	0.531309	-12.9132	Mast 1	0
CD 3	23	female	IBD	CD_3_CATTCATAGGTACCTT-1	-0.29379	6.52739	IDA macrophage	0
CD 3	23	female	IBD	CD_3_CATTCATTCCTTACCG-1	0.815617	-13.0686	Mast 1	0
CD 3	23	female	IBD	CD_3_CATTGAGAGGCTGTAG-1	3.95777	7.18229	M2	0
CD 3	23	female	IBD	CD_3_CATTGTTAGATGCTGG-1	6.6819	2.20129	M0 Ribhi	2.71762
CD 3	23	female	IBD	CD_3_CCACAAAGTGCAACAG-1	0.437535	7.11587	IDA macrophage	0.823063
CD 3	23	female	IBD	CD_3_CCACCATCAGTGTGCC-1	-8.32141	-0.981047	Neutrophil 3	0
CD 3	23	female	IBD	CD_3_CCCGAAGCACACCTGG-1	6.99904	0.651022	M0 Ribhi	0
CD 3	23	female	IBD	CD_3_CCGAACGAGGAGAATG-1	7.16778	2.3856	M0 Ribhi	0
CD 3	23	female	IBD	CD_3_CCGGACAGTGTTCAGT-1	-9.1204	-1.00376	Neutrophil 3	0
CD 3	23	female	IBD	CD_3_CCGGGTAAGTAATACG-1	-7.88143	-1.17091	Neutrophil 3	0
CD 3	23	female	IBD	CD_3_CCGGGTAGTTTCTTAC-1	-0.421268	6.25959	IDA macrophage	0
CD 3	23	female	IBD	CD_3_CCGTAGGAGGCTGTAG-1	-2.16898	5.70451	M1 ACOD1	0
CD 3	23	female	IBD	CD_3_CCGTGAGAGCAAGGAA-1	-8.5404	-0.734484	Neutrophil 3	0
CD 3	23	female	IBD	CD_3_CCTCAACAGGTTGGAC-1	1.36862	7.41717	IDA macrophage	0
CD 3	23	female	IBD	CD_3_CCTCATGGTGACTGAG-1	6.75759	5.08618	M0	0
CD 3	23	female	IBD	CD_3_CCTGTTGCAATTCGTG-1	-0.344293	6.56489	IDA macrophage	0
CD 3	23	female	IBD	CD_3_CCTTCAGTCTGGTGGC-1	-2.02304	4.72331	M1 ACOD1	0
CD 3	23	female	IBD	CD_3_CCTTGTGCAACCGCTG-1	6.79408	4.99909	M0	0
CD 3	23	female	IBD	CD_3_CCTTGTGGTCTACAGT-1	0.537645	-12.9017	Mast 1	0
CD 3	23	female	IBD	CD_3_CGAAGGACACCCGTAG-1	6.81415	4.10782	M0	0
CD 3	23	female	IBD	CD_3_CGAATTGTCTCCGAGG-1	7.11621	2.97073	M0 Ribhi	0
CD 3	23	female	IBD	CD_3_CGACAGCCAGGAAGTC-1	1.09531	-13.0823	Mast 1	0
CD 3	23	female	IBD	CD_3_CGAGGAAAGGTGCCAA-1	6.09637	4.03168	M0	0
CD 3	23	female	IBD	CD_3_CGAGGAATCGTTAGTG-1	-1.38157	9.09097	DCs CD1c	0
CD 3	23	female	IBD	CD_3_CGAGGCTGTGGTCCGT-1	6.44226	5.2037	M0	0
CD 3	23	female	IBD	CD_3_CGAGTGCAGCTTCATG-1	6.49894	3.39071	M0 Ribhi	0
CD 3	23	female	IBD	CD_3_CGAGTGCGTACGAGTG-1	7.46246	2.76375	M0 Ribhi	0
CD 3	23	female	IBD	CD_3_CGCAGGTGTTGTGCAT-1	5.80773	4.31011	M0	0
CD 3	23	female	IBD	CD_3_CGCCAGAGTCTTCCGT-1	-3.35653	4.63609	M1 ACOD1	0
CD 3	23	female	IBD	CD_3_CGCCATTTCCCTCATG-1	-9.26655	-0.546305	Neutrophil 3	0
CD 3	23	female	IBD	CD_3_CGGAATTAGGACAACC-1	4.90558	2.91901	Cycling myeloid	0
CD 3	23	female	IBD	CD_3_CGGAGAACAAGAGCTG-1	7.48606	3.1458	M0 Ribhi	0
CD 3	23	female	IBD	CD_3_CGGGCATGTGCTCCGA-1	1.5694	6.92136	IDA macrophage	0
CD 3	23	female	IBD	CD_3_CGTGATACAATTCTCT-1	-1.5052	5.59812	M1 ACOD1	0
CD 3	23	female	IBD	CD_3_CGTGCTTAGAGCCGAT-1	-9.69721	-0.982678	Neutrophil 3	0
CD 3	23	female	IBD	CD_3_CGTTCTGCAAGCGAGT-1	-1.94366	5.30096	M1 ACOD1	0
CD 3	23	female	IBD	CD_3_CTACAGAAGTCGAAGC-1	-9.71489	-0.535263	Neutrophil 3	0
CD 3	23	female	IBD	CD_3_CTACATTCAGTCAGTT-1	-1.94074	5.23409	M1 ACOD1	0
CD 3	23	female	IBD	CD_3_CTACCCAAGTTCGCAT-1	-8.72549	-0.912884	Neutrophil 3	0
CD 3	23	female	IBD	CD_3_CTATCCGTCCGCAAAT-1	6.6797	2.14352	M0 Ribhi	0
CD 3	23	female	IBD	CD_3_CTATCTATCTAGTTCT-1	1.71252	7.19863	IDA macrophage	0
CD 3	23	female	IBD	CD_3_CTCAACCGTTCGGCGT-1	5.377	4.50327	M0	0
CD 3	23	female	IBD	CD_3_CTCAAGATCTAGTTCT-1	-1.31786	8.96873	DCs CD1c	0
CD 3	23	female	IBD	CD_3_CTCAATTAGGACGCAT-1	-8.61567	-1.41906	Neutrophil 3	0
CD 3	23	female	IBD	CD_3_CTCAATTAGTGCTCAT-1	6.29985	6.20889	M2.2	0
CD 3	23	female	IBD	CD_3_CTCAATTCAAGGCTTT-1	-8.89766	-0.890048	Neutrophil 3	0
CD 3	23	female	IBD	CD_3_CTCACTGCACTTTATC-1	-8.86566	-1.57278	Neutrophil 3	0
CD 3	23	female	IBD	CD_3_CTCAGGGTCCTTATGT-1	-1.78388	5.02219	M1 ACOD1	0
CD 3	23	female	IBD	CD_3_CTCAGTCGTTCTCAGA-1	6.55202	1.93474	M0 Ribhi	0
CD 3	23	female	IBD	CD_3_CTCATTATCTAGGCCG-1	7.82005	3.40884	M0 Ribhi	0
CD 3	23	female	IBD	CD_3_CTCCACAGTTTCCAAG-1	5.7036	4.30268	M0	0
CD 3	23	female	IBD	CD_3_CTCCATGCATCATCTT-1	0.974433	-12.5282	Mast 1	0
CD 3	23	female	IBD	CD_3_CTCCTCCGTAACCAGG-1	-1.18741	4.30832	M1 ACOD1	0
CD 3	23	female	IBD	CD_3_CTCCTTTAGGTCACCC-1	6.11929	5.82346	M2.2	0
CD 3	23	female	IBD	CD_3_CTCCTTTGTGCCCTTT-1	0.108995	5.90028	Inflammatory monocytes	0
CD 3	23	female	IBD	CD_3_CTCTCAGAGCTAGTTC-1	-8.77728	-0.915409	Neutrophil 3	0
CD 3	23	female	IBD	CD_3_CTGAATGCATGACCCG-1	7.8625	1.41698	M0 Ribhi	0
CD 3	23	female	IBD	CD_3_CTGAGGCAGCGATTCT-1	6.97231	2.77041	M0 Ribhi	0
CD 3	23	female	IBD	CD_3_CTGATCCAGCAGGCTA-1	7.03397	0.99184	M0 Ribhi	0
CD 3	23	female	IBD	CD_3_CTGCCATCACAACGTT-1	0.469184	5.58157	Inflammatory monocytes	0
CD 3	23	female	IBD	CD_3_CTGCCATCAGGCTATT-1	6.67007	0.807611	M0 Ribhi	0
CD 3	23	female	IBD	CD_3_CTGTATTTCTCTCGAC-1	-0.616918	6.71099	IDA macrophage	0
CD 3	23	female	IBD	CD_3_CTGTGAACATGTGCCG-1	-2.46132	5.43771	M1 ACOD1	0
CD 3	23	female	IBD	CD_3_CTTAGGATCATCGCAA-1	-9.26932	-1.61219	Neutrophil 3	0
CD 3	23	female	IBD	CD_3_CTTTCAAGTCATAACC-1	1.37373	7.08644	IDA macrophage	0
CD 3	23	female	IBD	CD_3_CTTTCGGAGGGACTGT-1	2.16935	-12.854	Mast 1	0
CD 3	23	female	IBD	CD_3_CTTTCGGGTACTGAGG-1	4.58573	3.45415	Cycling myeloid	0
CD 3	23	female	IBD	CD_3_GAAACCTTCCTTACCG-1	5.59694	4.24048	M0	0
CD 3	23	female	IBD	CD_3_GAACACTGTATGTCTG-1	1.70749	7.30386	IDA macrophage	0.916351
CD 3	23	female	IBD	CD_3_GAACACTTCTCGAACA-1	2.58107	-13.6283	Mast 2	0
CD 3	23	female	IBD	CD_3_GAAGAATGTAGGACTG-1	4.51418	6.00597	M2.2	0
CD 3	23	female	IBD	CD_3_GAAGAATTCACATTGG-1	0.416581	6.91427	IDA macrophage	0
CD 3	23	female	IBD	CD_3_GAAGCCCGTTCGTAAC-1	8.36283	-0.158222	DCs CCL22 Ribhi	0
CD 3	23	female	IBD	CD_3_GAATAGATCCGGACGT-1	8.17143	0.518309	DCs CCL22 Ribhi	0
CD 3	23	female	IBD	CD_3_GACACGCAGGCGTCCT-1	-0.63562	9.23143	DCs CD1c	0
CD 3	23	female	IBD	CD_3_GACAGCCCAATCAGCT-1	6.03565	3.39579	M0 Ribhi	0
CD 3	23	female	IBD	CD_3_GACAGCCGTAGCGCTC-1	6.81385	2.57044	M0 Ribhi	0
CD 3	23	female	IBD	CD_3_GACATCAAGTTCTACG-1	6.89334	3.72745	M0	0
CD 3	23	female	IBD	CD_3_GACCGTGAGCTGTTCA-1	6.89378	2.73674	M0 Ribhi	0
CD 3	23	female	IBD	CD_3_GACGCTGCAACCGTAT-1	6.77569	0.88704	M0 Ribhi	0
CD 3	23	female	IBD	CD_3_GACGCTGGTTTCGATG-1	2.71583	9.35159	M2	0
CD 3	23	female	IBD	CD_3_GACTCTCAGCGTCAAG-1	6.83041	2.12922	M0 Ribhi	0
CD 3	23	female	IBD	CD_3_GAGAAATCACCAACAT-1	6.43377	5.75351	M2.2	0
CD 3	23	female	IBD	CD_3_GAGATGGTCCTGTTGC-1	1.34243	6.89941	IDA macrophage	0
CD 3	23	female	IBD	CD_3_GAGCTGCAGGTACAGC-1	7.07829	2.5988	M0 Ribhi	0
CD 3	23	female	IBD	CD_3_GAGTTACTCGTTAGTG-1	7.36392	1.6722	M0 Ribhi	0
CD 3	23	female	IBD	CD_3_GAGTTGTAGGTGCGAT-1	-9.7875	-0.685057	Neutrophil 3	0
CD 3	23	female	IBD	CD_3_GAGTTGTCAAGTGATA-1	0.95102	5.55443	IDA macrophage	0
CD 3	23	female	IBD	CD_3_GAGTTTGGTCTGTGTA-1	-9.37221	-1.18437	Neutrophil 3	0
CD 3	23	female	IBD	CD_3_GATCACAAGACGACGT-1	6.96948	1.9843	M0 Ribhi	0
CD 3	23	female	IBD	CD_3_GATCACAAGATCGACG-1	0.413416	6.91012	IDA macrophage	0
CD 3	23	female	IBD	CD_3_GATCACATCACGACTA-1	6.44622	2.7142	M0 Ribhi	0
CD 3	23	female	IBD	CD_3_GATGACTGTTGGCCGT-1	5.25834	4.57368	M0	0
CD 3	23	female	IBD	CD_3_GATGAGGTCTTCTAAC-1	5.30086	5.12038	M2.2	0
CD 3	23	female	IBD	CD_3_GATGTTGCAAATACAG-1	-2.57059	4.71893	M1 ACOD1	0
CD 3	23	female	IBD	CD_3_GATTGGTAGCAGATAT-1	6.93919	2.01487	M0 Ribhi	0
CD 3	23	female	IBD	CD_3_GATTGGTAGCATGAAT-1	-2.39615	5.65666	M1 ACOD1	0
CD 3	23	female	IBD	CD_3_GCAACATGTCATTGCA-1	-2.15705	5.32085	M1 ACOD1	0
CD 3	23	female	IBD	CD_3_GCAACCGGTGGCACTC-1	6.20629	4.15834	M0	0
CD 3	23	female	IBD	CD_3_GCACGGTGTCCTCAGG-1	-1.98423	5.17673	M1 ACOD1	0.691452
CD 3	23	female	IBD	CD_3_GCACTAACAAGTAGTA-1	6.17671	3.4245	M0 Ribhi	0
CD 3	23	female	IBD	CD_3_GCAGGCTGTCACCTTC-1	-0.918665	5.03211	M1 ACOD1	0
CD 3	23	female	IBD	CD_3_GCAGGCTTCAACTCTT-1	6.61828	2.66723	M0 Ribhi	0
CD 3	23	female	IBD	CD_3_GCATTAGAGACGAGCT-1	4.83029	3.10768	Cycling myeloid	0
CD 3	23	female	IBD	CD_3_GCCAACGTCAAGCCTA-1	6.90034	1.33451	M0 Ribhi	0
CD 3	23	female	IBD	CD_3_GCCAGCAGTACAAAGT-1	6.92537	0.587406	M0 Ribhi	0
CD 3	23	female	IBD	CD_3_GCCAGTGCAAATCAAG-1	1.1922	-13.2011	Mast 1	0
CD 3	23	female	IBD	CD_3_GCCATGGAGGTTCATC-1	8.25403	0.266559	DCs CCL22 Ribhi	0
CD 3	23	female	IBD	CD_3_GCCATGGTCCACTTTA-1	-9.66645	-3.1304	Neutrophil 3	0
CD 3	23	female	IBD	CD_3_GCCATGGTCGCTCATC-1	4.8289	5.80504	M2.2	0
CD 3	23	female	IBD	CD_3_GCCCGAAAGAGCAGAA-1	-2.0902	4.26938	M1 ACOD1	0
CD 3	23	female	IBD	CD_3_GCCCGAAAGGGAGTGG-1	6.57158	3.46833	M0 Ribhi	0
CD 3	23	female	IBD	CD_3_GCCCGAAGTGATACTC-1	6.07108	4.23636	M0	0
CD 3	23	female	IBD	CD_3_GCCTGTTCAATGAACA-1	-0.485466	6.21073	IDA macrophage	0.776625
CD 3	23	female	IBD	CD_3_GCGATCGGTGCGGCTT-1	-0.208134	6.13259	IDA macrophage	0
CD 3	23	female	IBD	CD_3_GCTGAATGTTTGTGGT-1	-9.63628	-0.601131	Neutrophil 3	0
CD 3	23	female	IBD	CD_3_GCTTTCGAGACATAAC-1	-8.6081	-1.11109	Neutrophil 3	0
CD 3	23	female	IBD	CD_3_GCTTTCGGTGCAAGAC-1	5.7788	-12.2626	Mast Ribhi	0
CD 3	23	female	IBD	CD_3_GGAGATGAGGTGCATG-1	7.06515	1.15318	M0 Ribhi	0
CD 3	23	female	IBD	CD_3_GGAGGATAGTGCCAGA-1	5.50732	4.44673	M0	0
CD 3	23	female	IBD	CD_3_GGAGGATCAGTGACCC-1	-1.93533	4.99156	M1 ACOD1	0
CD 3	23	female	IBD	CD_3_GGAGGATTCACTCACC-1	1.55588	8.17281	IDA macrophage	0
CD 3	23	female	IBD	CD_3_GGAGGATTCTCAGAAC-1	-2.82679	4.78054	M1 ACOD1	0
CD 3	23	female	IBD	CD_3_GGAGGTAGTCGAAACG-1	-8.81068	-1.62988	Neutrophil 3	0
CD 3	23	female	IBD	CD_3_GGATCTAAGTAGAGTT-1	1.66488	7.10682	IDA macrophage	0
CD 3	23	female	IBD	CD_3_GGCACGTGTTACGGAG-1	1.24637	-11.9964	Mast 1	0
CD 3	23	female	IBD	CD_3_GGCGTCAGTGTGACCC-1	-8.33056	-1.58144	Neutrophil 1	0
CD 3	23	female	IBD	CD_3_GGCTTGGGTCGTGGTC-1	-3.57483	9.635	DCs CCL22	0
CD 3	23	female	IBD	CD_3_GGGACAATCTCTGCTG-1	1.43714	7.2014	IDA macrophage	0
CD 3	23	female	IBD	CD_3_GGGAGATAGTATAACG-1	7.02741	3.37065	M0	0
CD 3	23	female	IBD	CD_3_GGTAATCTCTCGCTCA-1	-1.96265	4.98202	M1 ACOD1	0.827459
CD 3	23	female	IBD	CD_3_GGTCACGGTGGAGGTT-1	6.72996	5.55755	M0	0
CD 3	23	female	IBD	CD_3_GGTCACGTCACCGACG-1	6.58262	2.04898	M0 Ribhi	0
CD 3	23	female	IBD	CD_3_GGTTAACCAAAGCAAT-1	-2.52278	5.42312	M1 ACOD1	0
CD 3	23	female	IBD	CD_3_GTACAACGTAAGTTGA-1	7.0535	4.09265	M0	0
CD 3	23	female	IBD	CD_3_GTAGGAGTCCTACGAA-1	6.51155	2.93156	M0 Ribhi	0
CD 3	23	female	IBD	CD_3_GTAGGAGTCGTGTGAT-1	5.85891	-12.4293	Mast Ribhi	0
CD 3	23	female	IBD	CD_3_GTAGTACGTCACTTAG-1	1.26146	-12.5829	Mast 1	0
CD 3	23	female	IBD	CD_3_GTCAAGTTCGCATTGA-1	-2.36124	5.42634	M1 ACOD1	0
CD 3	23	female	IBD	CD_3_GTCATCCCACGTAGAG-1	5.87164	3.9941	M0	0
CD 3	23	female	IBD	CD_3_GTCATCCGTGGACAGT-1	6.00716	4.66331	M0	0
CD 3	23	female	IBD	CD_3_GTCATTTGTAAGTTGA-1	6.70987	2.32653	M0 Ribhi	0
CD 3	23	female	IBD	CD_3_GTCGAATAGCATATGA-1	-18.4553	-2.5604	Eosinophils	0
CD 3	23	female	IBD	CD_3_GTCTCACAGGATTCCT-1	7.07595	1.77599	M0 Ribhi	0
CD 3	23	female	IBD	CD_3_GTCTCACTCAATGTCG-1	5.39059	4.64326	M0	0
CD 3	23	female	IBD	CD_3_GTCTTTATCCCGAGGT-1	1.11506	-13.2589	Mast 1	0
CD 3	23	female	IBD	CD_3_GTGACGCGTAGATTAG-1	-2.08371	5.02985	M1 ACOD1	2.27324
CD 3	23	female	IBD	CD_3_GTGCACGCAGCTGGTC-1	5.50286	6.32963	M2.2	0
CD 3	23	female	IBD	CD_3_GTGCAGCCAGGTACGA-1	7.16235	3.15559	M0 Ribhi	0
CD 3	23	female	IBD	CD_3_GTGCGTGCATGTGGTT-1	-1.84518	5.20983	M1 ACOD1	1.12615
CD 3	23	female	IBD	CD_3_GTGGAGACACAAATCC-1	-1.52961	7.4317	DCs CD1c	0
CD 3	23	female	IBD	CD_3_GTGGCGTTCGAGCTGC-1	-8.46618	-0.7421	Neutrophil 3	0
CD 3	23	female	IBD	CD_3_GTGGTTACAGCTGTAT-1	-1.31342	5.77054	M1 ACOD1	0
CD 3	23	female	IBD	CD_3_GTGTGATCACACCAGC-1	6.661	0.840901	M0 Ribhi	0
CD 3	23	female	IBD	CD_3_GTGTGGCAGACTACCT-1	4.54343	3.23328	Cycling myeloid	0
CD 3	23	female	IBD	CD_3_GTGTGGCAGCATGCGA-1	8.13056	-0.169914	DCs CCL22 Ribhi	0
CD 3	23	female	IBD	CD_3_GTGTTAGCATACTGTG-1	5.66076	4.23721	M0	0
CD 3	23	female	IBD	CD_3_GTTACGAAGCTTCTAG-1	7.02503	0.639826	M0 Ribhi	0
CD 3	23	female	IBD	CD_3_GTTCATTAGATGAAGG-1	7.17369	1.68567	M0 Ribhi	0
CD 3	23	female	IBD	CD_3_TAACTTCCAGTCTTCC-1	7.35904	1.26477	M0 Ribhi	0
CD 3	23	female	IBD	CD_3_TAAGCGTAGCTAGCCC-1	-0.559389	8.08935	DCs CD1c	0
CD 3	23	female	IBD	CD_3_TAAGTCGGTGATACAA-1	4.70828	6.04795	M2.2	0
CD 3	23	female	IBD	CD_3_TAATCTCCACGACGTC-1	-2.72181	4.87883	M1 ACOD1	0
CD 3	23	female	IBD	CD_3_TAATCTCCATCATTGG-1	8.3564	0.55387	DCs CCL22 Ribhi	0
CD 3	23	female	IBD	CD_3_TACCCGTGTCTGTGGC-1	-9.47277	-0.627816	Neutrophil 3	0
CD 3	23	female	IBD	CD_3_TACCGAAGTGGTCTCG-1	8.3181	-0.155617	DCs CCL22 Ribhi	0
CD 3	23	female	IBD	CD_3_TACCGAATCCTTACCG-1	0.634169	5.3952	Inflammatory monocytes	0
CD 3	23	female	IBD	CD_3_TACGCTCCACAATGAA-1	0.218014	5.08634	Inflammatory monocytes	0
CD 3	23	female	IBD	CD_3_TACGCTCGTCTGTCAA-1	7.95081	2.09174	M0 Ribhi	0
CD 3	23	female	IBD	CD_3_TACGGTACAGAGATGC-1	6.67515	0.69869	M0 Ribhi	0
CD 3	23	female	IBD	CD_3_TAGACCAAGGAAGTGA-1	1.14891	6.76199	IDA macrophage	0
CD 3	23	female	IBD	CD_3_TAGAGTCTCCATGAGT-1	-2.19341	4.59354	M1 ACOD1	0
CD 3	23	female	IBD	CD_3_TAGATCGCACCAAATC-1	8.15444	2.38247	M0 Ribhi	0
CD 3	23	female	IBD	CD_3_TAGCACACACATTCGA-1	-8.37944	-0.910042	Neutrophil 3	0
CD 3	23	female	IBD	CD_3_TATACCTCACACAGCC-1	5.06861	5.82682	M2.2	0
CD 3	23	female	IBD	CD_3_TATCCTATCAAGAGGC-1	-8.29382	-0.934968	Neutrophil 3	0
CD 3	23	female	IBD	CD_3_TATCCTATCCTAACAG-1	7.2824	2.03767	M0 Ribhi	0
CD 3	23	female	IBD	CD_3_TATCGCCAGGAGGGTG-1	1.31297	-11.6974	Mast 1	0
CD 3	23	female	IBD	CD_3_TATCGCCAGGTGCAGT-1	-0.118187	6.7386	IDA macrophage	0
CD 3	23	female	IBD	CD_3_TATTCCAAGCTGACTT-1	0.0356552	6.27287	IDA macrophage	1.35781
CD 3	23	female	IBD	CD_3_TATTGCTAGGGATGTC-1	6.47003	4.33298	M0	0
CD 3	23	female	IBD	CD_3_TATTGGGAGACTGGGT-1	5.37508	4.77131	M0	0
CD 3	23	female	IBD	CD_3_TATTTCGGTTGTGCCG-1	-0.0316491	7.44599	IDA macrophage	0
CD 3	23	female	IBD	CD_3_TATTTCGTCCCTATTA-1	2.63008	-11.5677	Mast 1	0
CD 3	23	female	IBD	CD_3_TCAAGCAAGACGACGT-1	6.48524	4.4293	M0	0
CD 3	23	female	IBD	CD_3_TCAAGCATCATCCTGC-1	-1.32821	8.95226	DCs CD1c	0
CD 3	23	female	IBD	CD_3_TCACATTAGGACTTCT-1	1.22472	7.06459	IDA macrophage	0
CD 3	23	female	IBD	CD_3_TCACTATCATAATCCG-1	2.97004	7.64528	M2	0
CD 3	23	female	IBD	CD_3_TCAGCAAGTTGCCGAC-1	0.729545	-12.4427	Mast 1	0
CD 3	23	female	IBD	CD_3_TCAGGTATCGAGTTGT-1	1.0486	6.71227	IDA macrophage	0
CD 3	23	female	IBD	CD_3_TCAGTCCTCAGCTGAT-1	-9.81629	-0.812441	Neutrophil 3	0
CD 3	23	female	IBD	CD_3_TCATCATCAGTCCCGA-1	5.87246	6.09847	M2.2	0
CD 3	23	female	IBD	CD_3_TCATCATTCTGTCCCA-1	7.30881	1.87288	M0 Ribhi	0
CD 3	23	female	IBD	CD_3_TCATCCGTCGGTCTAA-1	4.82719	6.38584	M2.2	0
CD 3	23	female	IBD	CD_3_TCATGAGGTTCGGTCG-1	6.76887	0.837219	M0 Ribhi	0
CD 3	23	female	IBD	CD_3_TCATGCCAGAATCGGT-1	-1.85239	4.54302	Inflammatory monocytes	0
CD 3	23	female	IBD	CD_3_TCATGCCCAGAATCGG-1	-1.73877	4.90318	M1 ACOD1	0
CD 3	23	female	IBD	CD_3_TCATGGACAAACTGCT-1	-2.58046	5.53628	M1 ACOD1	0
CD 3	23	female	IBD	CD_3_TCATTGTTCCGTAGTA-1	-9.76467	-1.19132	Neutrophil 3	0
CD 3	23	female	IBD	CD_3_TCATTGTTCTATGTGG-1	0.498764	6.86901	IDA macrophage	0
CD 3	23	female	IBD	CD_3_TCATTTGAGACAAGCC-1	-2.36685	5.30668	M1 ACOD1	0
CD 3	23	female	IBD	CD_3_TCCAGAAAGCATAGGC-1	-2.58761	5.15317	M1 ACOD1	0.905069
CD 3	23	female	IBD	CD_3_TCCCACATCCGCATAA-1	-0.400637	6.68686	IDA macrophage	0
CD 3	23	female	IBD	CD_3_TCCGTGTTCCACGTCT-1	5.57502	5.17827	M2.2	0
CD 3	23	female	IBD	CD_3_TCCTAATTCTATCGTT-1	-9.8165	-0.603538	Neutrophil 3	0
CD 3	23	female	IBD	CD_3_TCGAACATCTACGGGC-1	5.80072	3.95588	M0	0
CD 3	23	female	IBD	CD_3_TCGCACTAGCTCGGCT-1	5.68262	4.68217	M0	0
CD 3	23	female	IBD	CD_3_TCGCTTGGTCCGGATC-1	6.95972	2.10085	M0 Ribhi	0
CD 3	23	female	IBD	CD_3_TCGGATAAGGTCACAG-1	7.65736	2.01074	M0 Ribhi	0
CD 3	23	female	IBD	CD_3_TCGGGACCAATCCTAG-1	6.11388	3.34987	M0 Ribhi	0
CD 3	23	female	IBD	CD_3_TCGGGCATCTCATGCC-1	-0.636044	5.39964	M1 ACOD1	0
CD 3	23	female	IBD	CD_3_TCGTGGGGTTGGGACA-1	1.44727	6.89525	IDA macrophage	0
CD 3	23	female	IBD	CD_3_TCTACCGTCGGCTTCT-1	-2.31442	5.4739	M1 ACOD1	0
CD 3	23	female	IBD	CD_3_TCTATACGTCTCACGG-1	-0.818672	8.55055	DCs CD1c	0
CD 3	23	female	IBD	CD_3_TCTCACGAGGTCGCCT-1	0.583412	6.19651	Inflammatory monocytes	0
CD 3	23	female	IBD	CD_3_TCTCCGAGTTGTTTGG-1	7.03085	3.23567	M0 Ribhi	0
CD 3	23	female	IBD	CD_3_TCTGGCTTCTTACCGC-1	6.17351	5.26515	M0	0
CD 3	23	female	IBD	CD_3_TCTTAGTCAGGCAATG-1	1.51722	7.81476	IDA macrophage	0
CD 3	23	female	IBD	CD_3_TCTTCCTAGCCTCATA-1	2.09443	-12.2742	Mast 1	0
CD 3	23	female	IBD	CD_3_TCTTGCGTCACACCGG-1	6.97764	0.622432	M0 Ribhi	0
CD 3	23	female	IBD	CD_3_TGAATCGAGCGACTTT-1	-8.9767	-1.8273	Neutrophil 3	0
CD 3	23	female	IBD	CD_3_TGACTCCGTCTGTTAG-1	-18.1295	-2.64586	Eosinophils	0
CD 3	23	female	IBD	CD_3_TGAGGTTAGGAGAGGC-1	6.31381	3.42248	M0 Ribhi	0
CD 3	23	female	IBD	CD_3_TGAGTCAAGTAACAGT-1	-18.1905	-2.81097	Eosinophils	0
CD 3	23	female	IBD	CD_3_TGCATCCAGACAGTCG-1	6.88174	4.29302	M0	0
CD 3	23	female	IBD	CD_3_TGCATCCAGACCATGG-1	6.42774	3.29449	M0 Ribhi	0
CD 3	23	female	IBD	CD_3_TGCCGAGAGGTCCTGC-1	-2.33698	5.63248	M1 ACOD1	1.00106
CD 3	23	female	IBD	CD_3_TGCCGAGTCTATCCAT-1	5.55972	5.80116	M2.2	0
CD 3	23	female	IBD	CD_3_TGCGATAAGTTTCGAC-1	7.94977	3.01932	M0 Ribhi	0
CD 3	23	female	IBD	CD_3_TGCGGGTCAATGACCT-1	6.96318	2.20478	M0 Ribhi	0
CD 3	23	female	IBD	CD_3_TGCGGGTTCCCTTTGG-1	6.29935	4.26636	M0	0
CD 3	23	female	IBD	CD_3_TGCTCCATCATTTGCT-1	-2.59616	5.38118	M1 ACOD1	0
CD 3	23	female	IBD	CD_3_TGCTCGTCAGCACACC-1	-2.20663	5.53146	M1 ACOD1	0.679099
CD 3	23	female	IBD	CD_3_TGCTTCGAGACAGTCG-1	-8.03235	-3.49298	Neutrophil 1	0
CD 3	23	female	IBD	CD_3_TGCTTGCAGCCGAACA-1	7.2514	4.91798	M0	0
CD 3	23	female	IBD	CD_3_TGGGATTCACTTCATT-1	6.23676	4.01034	M0	0
CD 3	23	female	IBD	CD_3_TGGTACATCTCAGGCG-1	5.91908	3.69489	M0 Ribhi	0
CD 3	23	female	IBD	CD_3_TGTCAGACAATCCAGT-1	-1.90007	4.97443	M1 ACOD1	0
CD 3	23	female	IBD	CD_3_TGTCCCAAGCTAGTTC-1	-1.9454	8.18996	DCs CD1c	0
CD 3	23	female	IBD	CD_3_TGTGAGTAGAGCCGTA-1	0.617429	7.04589	IDA macrophage	0
CD 3	23	female	IBD	CD_3_TGTGGCGCATTCAGGT-1	7.2521	0.815852	M0 Ribhi	0
CD 3	23	female	IBD	CD_3_TGTGTGAGTTGTGGAG-1	6.64465	1.80312	M0 Ribhi	0
CD 3	23	female	IBD	CD_3_TGTTCATAGCTTAGTC-1	6.98402	1.31597	M0 Ribhi	0
CD 3	23	female	IBD	CD_3_TGTTCTAGTCGCACGT-1	-7.28013	-1.68687	Neutrophil 1	0
CD 3	23	female	IBD	CD_3_TGTTGGAAGCCGATAG-1	6.53528	5.06595	M0	0
CD 3	23	female	IBD	CD_3_TGTTTGTGTCCTGTCT-1	-9.13037	-1.63384	Neutrophil 3	0
CD 3	23	female	IBD	CD_3_TTACGCCAGAACAAGG-1	6.74615	2.78046	M0 Ribhi	0
CD 3	23	female	IBD	CD_3_TTACGTTCAATATCCG-1	4.05229	6.94934	M2	0
CD 3	23	female	IBD	CD_3_TTACGTTGTAACGCGA-1	6.1641	3.54016	M0 Ribhi	0
CD 3	23	female	IBD	CD_3_TTAGGGTCATGTACGT-1	-2.60489	5.62741	M1 ACOD1	0
CD 3	23	female	IBD	CD_3_TTCAGGAAGTCGCTAT-1	7.68303	1.99762	M0 Ribhi	0
CD 3	23	female	IBD	CD_3_TTCATTGAGATCGGTG-1	-2.42883	5.46546	M1 ACOD1	0
CD 3	23	female	IBD	CD_3_TTCATTGCAAGAGGTC-1	6.01339	3.66522	M0	0
CD 3	23	female	IBD	CD_3_TTCCTAACAGGCGAAT-1	-9.55092	-0.542506	Neutrophil 3	0
CD 3	23	female	IBD	CD_3_TTCCTCTAGGTGAGAA-1	6.26733	3.95841	M0	0
CD 3	23	female	IBD	CD_3_TTCCTTCAGGGTAATT-1	-7.6832	-2.06022	Neutrophil 1	0
CD 3	23	female	IBD	CD_3_TTCGATTAGTTCGGTT-1	-7.56784	-2.18375	Neutrophil 1	0
CD 3	23	female	IBD	CD_3_TTCTAACAGGTGGTTG-1	-18.4556	-2.54034	Eosinophils	0
CD 3	23	female	IBD	CD_3_TTCTAACTCAACACGT-1	7.04364	1.23316	M0 Ribhi	0
CD 3	23	female	IBD	CD_3_TTCTAGTCATCCGAGC-1	6.91278	4.48825	M0	0
CD 3	23	female	IBD	CD_3_TTCTAGTTCGACATCA-1	-1.93541	5.48601	M1 ACOD1	0
CD 3	23	female	IBD	CD_3_TTCTGTAGTTACACAC-1	-1.71762	4.74031	M1 ACOD1	0
CD 3	23	female	IBD	CD_3_TTGATGGCAGTCAGCC-1	7.57064	2.3103	M0 Ribhi	0
CD 3	23	female	IBD	CD_3_TTGCCTGCAAGACGGT-1	-2.0419	5.57678	M1 ACOD1	0.956695
CD 3	23	female	IBD	CD_3_TTGCCTGTCTACTGAG-1	-0.759517	8.13882	DCs CD1c	0
CD 3	23	female	IBD	CD_3_TTGGGCGGTGGCTTGC-1	-0.360814	6.70488	IDA macrophage	0
CD 3	23	female	IBD	CD_3_TTGGGTAAGAGGATGA-1	2.85529	8.02365	M2	0
CD 3	23	female	IBD	CD_3_TTGGTTTCACACTTAG-1	-2.05533	5.2234	M1 ACOD1	0
CD 3	23	female	IBD	CD_3_TTTACCACACATACTG-1	-9.38831	-0.829988	Neutrophil 3	0
CD 3	23	female	IBD	CD_3_TTTAGTCCAGAGGTAC-1	-8.31984	-1.45722	Neutrophil 3	0
CD 3	23	female	IBD	CD_3_TTTGACTGTCTTGAGT-1	6.98274	2.24927	M0 Ribhi	0
CD 3	23	female	IBD	CD_3_TTTGGAGTCTTGTTAC-1	6.03756	5.35183	M0	0
CD 4	56	male	IBD	CD_4_AAAGGATCAAGGCTTT-1	2.33871	7.7551	M2	0
CD 4	56	male	IBD	CD_4_AAAGGTACAACCCTCT-1	6.46996	2.9219	M0 Ribhi	0
CD 4	56	male	IBD	CD_4_AAAGGTACAGAAACCG-1	5.96373	5.76298	M0	0
CD 4	56	male	IBD	CD_4_AAAGGTATCACTTGGA-1	6.69599	3.98616	M0	0
CD 4	56	male	IBD	CD_4_AAAGTCCTCCAACACA-1	-9.60149	-0.556975	Neutrophil 3	0
CD 4	56	male	IBD	CD_4_AAAGTGAGTAGGTTTC-1	6.32756	3.64302	M0	0
CD 4	56	male	IBD	CD_4_AACAAAGTCGATTCCC-1	5.71469	5.70609	M0	0
CD 4	56	male	IBD	CD_4_AACACACAGCCGCACT-1	-9.0435	-1.03764	Neutrophil 3	0
CD 4	56	male	IBD	CD_4_AACCAACAGAATCGTA-1	-8.03141	-1.07362	Neutrophil 3	0
CD 4	56	male	IBD	CD_4_AACCACAAGGTACAGC-1	-9.56988	-0.43578	Neutrophil 3	0
CD 4	56	male	IBD	CD_4_AACCACAGTTGGACCC-1	7.96528	1.25503	M0 Ribhi	0
CD 4	56	male	IBD	CD_4_AACCTGAAGGAATGTT-1	-8.95569	-3.48511	Neutrophil 1	0
CD 4	56	male	IBD	CD_4_AACCTGAAGGATTCAA-1	-9.40166	-0.548732	Neutrophil 3	0
CD 4	56	male	IBD	CD_4_AACCTTTCAGGAACCA-1	0.101103	6.93801	IDA macrophage	0.592989
CD 4	56	male	IBD	CD_4_AACGGGACATCGAAGG-1	-9.86261	-1.06184	Neutrophil 3	0
CD 4	56	male	IBD	CD_4_AACGGGATCACTACTT-1	-0.784667	5.27127	M1 ACOD1	0
CD 4	56	male	IBD	CD_4_AAGCATCAGATAGGGA-1	7.28163	2.40482	M0 Ribhi	0
CD 4	56	male	IBD	CD_4_AAGCGAGGTTAGAGTA-1	1.77215	-12.2969	Mast 1	0
CD 4	56	male	IBD	CD_4_AAGCGTTGTGTGTCCG-1	-9.6469	-0.752239	Neutrophil 3	0
CD 4	56	male	IBD	CD_4_AAGCGTTTCGGTATGT-1	6.55337	4.7207	M0	0
CD 4	56	male	IBD	CD_4_AAGTCGTTCTGAGAAA-1	6.04063	5.25063	M0	0
CD 4	56	male	IBD	CD_4_AATCGACAGTACTGTC-1	1.75741	-12.4661	Mast 1	0
CD 4	56	male	IBD	CD_4_AATGGAAAGTGGAAAG-1	7.15518	3.88108	M0	0
CD 4	56	male	IBD	CD_4_ACAAGCTTCCTTCAGC-1	1.7956	7.18648	IDA macrophage	0
CD 4	56	male	IBD	CD_4_ACATCGAAGCTGCGAA-1	6.63023	2.42587	M0 Ribhi	0
CD 4	56	male	IBD	CD_4_ACATGCACATCGTGGC-1	8.24317	1.80402	M0 Ribhi	0
CD 4	56	male	IBD	CD_4_ACCATTTGTCTTACTT-1	1.47772	-12.021	Mast 1	0
CD 4	56	male	IBD	CD_4_ACCCAAATCACCTACC-1	6.91661	4.92976	M0	0
CD 4	56	male	IBD	CD_4_ACCTGAACATCCGAGC-1	0.904121	-12.9618	Mast 1	0
CD 4	56	male	IBD	CD_4_ACGATCAAGTCAGCCC-1	5.3618	6.35789	M2.2	0
CD 4	56	male	IBD	CD_4_ACGCACGGTGATTCTG-1	-9.24788	-0.877467	Neutrophil 3	0
CD 4	56	male	IBD	CD_4_ACGTAACCAGTTGTTG-1	7.44352	1.36919	M0 Ribhi	0
CD 4	56	male	IBD	CD_4_ACGTCCTTCTCCGAGG-1	4.03423	6.80811	M2.2	0
CD 4	56	male	IBD	CD_4_ACTACGACACGAGGTA-1	-9.45051	-0.797312	Neutrophil 3	0
CD 4	56	male	IBD	CD_4_ACTATGGAGGTCATTC-1	6.63176	4.80894	M0	0
CD 4	56	male	IBD	CD_4_ACTGTCCAGAACAAGG-1	8.07284	0.727804	DCs CCL22 Ribhi	0
CD 4	56	male	IBD	CD_4_AGAACAAAGACTCGAG-1	6.06302	4.69344	M0	0
CD 4	56	male	IBD	CD_4_AGAAGTATCCATTTCA-1	2.42506	-11.5616	Mast 1	0
CD 4	56	male	IBD	CD_4_AGACAAATCTGGAAGG-1	8.07618	0.930247	M0 Ribhi	0
CD 4	56	male	IBD	CD_4_AGACCCGTCGAGAGAC-1	7.23828	1.93794	M0 Ribhi	0
CD 4	56	male	IBD	CD_4_AGATCGTAGACTCTAC-1	6.8585	4.10195	M0	0
CD 4	56	male	IBD	CD_4_AGCCAGCGTGCCTGAC-1	6.40796	5.69805	M0	0
CD 4	56	male	IBD	CD_4_AGCGCCAGTACGGGAT-1	7.89406	2.26424	M0 Ribhi	0
CD 4	56	male	IBD	CD_4_AGCTTCCGTGCAAGAC-1	1.40318	6.68447	IDA macrophage	0
CD 4	56	male	IBD	CD_4_AGGAGGTCAAACGGCA-1	6.36422	6.16919	M2.2	0
CD 4	56	male	IBD	CD_4_AGGCTGCTCTGGGCCA-1	-9.94771	-1.00618	Neutrophil 3	0
CD 4	56	male	IBD	CD_4_AGGGAGTTCTGGGAGA-1	-9.33934	-0.49644	Neutrophil 3	0
CD 4	56	male	IBD	CD_4_AGGTCATCACGAGGAT-1	6.19653	3.61053	M0	0
CD 4	56	male	IBD	CD_4_AGGTCATCAGGACAGT-1	4.64122	3.22051	Cycling myeloid	0
CD 4	56	male	IBD	CD_4_AGGTCATGTACATTGC-1	7.57204	1.10398	M0 Ribhi	0
CD 4	56	male	IBD	CD_4_AGGTGTTTCGTTTACT-1	1.11769	-12.7096	Mast 1	0
CD 4	56	male	IBD	CD_4_AGTAACCTCCTACCAC-1	3.85463	6.92235	M2	0
CD 4	56	male	IBD	CD_4_AGTACCAAGGATACGC-1	-1.32303	5.04486	M1 ACOD1	0
CD 4	56	male	IBD	CD_4_AGTACCAAGGCACGAT-1	6.30786	5.75571	M2.2	0
CD 4	56	male	IBD	CD_4_AGTCATGAGACACACG-1	6.80489	2.78909	M0 Ribhi	0
CD 4	56	male	IBD	CD_4_AGTTAGCTCAGAGCGA-1	-9.44695	-0.397869	Neutrophil 3	0
CD 4	56	male	IBD	CD_4_AGTTCCCAGTGTAGAT-1	-1.42475	4.97982	M1 ACOD1	0.800045
CD 4	56	male	IBD	CD_4_AGTTCGAGTAAGTAGT-1	8.2074	2.94434	M0 Ribhi	0
CD 4	56	male	IBD	CD_4_ATAGGCTAGGTAATCA-1	2.18909	-11.7138	Mast 1	0
CD 4	56	male	IBD	CD_4_ATCACGACAGCTATTG-1	7.93383	1.8522	M0 Ribhi	0
CD 4	56	male	IBD	CD_4_ATCAGGTGTCACCGAC-1	-9.357	-0.632115	Neutrophil 3	0
CD 4	56	male	IBD	CD_4_ATCCACCAGCCTCCAG-1	5.17722	5.06446	M0	0
CD 4	56	male	IBD	CD_4_ATCCATTTCCTACGGG-1	8.4119	2.16045	M0 Ribhi	0
CD 4	56	male	IBD	CD_4_ATCCGTCTCTTTACAC-1	7.31806	3.77178	M0	0
CD 4	56	male	IBD	CD_4_ATCGATGGTCCTACAA-1	1.17696	-11.8284	Mast 1	0
CD 4	56	male	IBD	CD_4_ATCGCCTCACTGAATC-1	6.54628	4.49014	M0	0
CD 4	56	male	IBD	CD_4_ATCGCCTTCATGGAGG-1	6.12524	4.50324	M0	0
CD 4	56	male	IBD	CD_4_ATCGCCTTCCCATAGA-1	4.80974	3.37026	Cycling myeloid	0
CD 4	56	male	IBD	CD_4_ATCTTCACAAACGTGG-1	4.67849	3.16029	Cycling myeloid	0
CD 4	56	male	IBD	CD_4_ATCTTCACAGGTGTTT-1	-9.91398	-1.16383	Neutrophil 3	0
CD 4	56	male	IBD	CD_4_ATGACCAAGGATTCAA-1	-0.294645	4.44736	M1 ACOD1	0
CD 4	56	male	IBD	CD_4_ATGAGTCGTATCGGTT-1	6.58263	5.48882	M0	0
CD 4	56	male	IBD	CD_4_ATGAGTCTCAACCTTT-1	7.41553	3.54196	M0	0
CD 4	56	male	IBD	CD_4_ATGCATGAGTTGTCAC-1	8.42014	-0.0742215	DCs CCL22 Ribhi	0
CD 4	56	male	IBD	CD_4_ATGCATGTCTTCGCTG-1	1.41245	-12.7734	Mast 1	0
CD 4	56	male	IBD	CD_4_ATGGTTGCAAGGAGTC-1	6.91452	4.733	M0	0
CD 4	56	male	IBD	CD_4_ATTCACTGTCCACACG-1	7.53861	1.19206	M0 Ribhi	0
CD 4	56	male	IBD	CD_4_ATTCACTTCTTCTGTA-1	6.63615	5.58025	M0	0
CD 4	56	male	IBD	CD_4_ATTCATCTCCACCCTA-1	6.94986	3.70069	M0 Ribhi	0
CD 4	56	male	IBD	CD_4_ATTTCACGTACGTAGG-1	-9.11432	-0.46795	Neutrophil 3	0
CD 4	56	male	IBD	CD_4_ATTTCTGTCCTCTCTT-1	-9.2114	-0.797906	Neutrophil 3	0
CD 4	56	male	IBD	CD_4_CAAAGAAAGCATATGA-1	2.47365	-11.9448	Mast 1	0
CD 4	56	male	IBD	CD_4_CAACGATTCGTTCCTG-1	6.35648	4.39202	M0	0
CD 4	56	male	IBD	CD_4_CAAGGGATCGTTAGTG-1	6.29221	4.21211	M0	0
CD 4	56	male	IBD	CD_4_CAATACGAGCTTGTGT-1	7.24196	2.90773	M0 Ribhi	0
CD 4	56	male	IBD	CD_4_CAATTTCCAACCACAT-1	-8.81093	-3.74676	Neutrophil 1	0
CD 4	56	male	IBD	CD_4_CACACAAGTCTTCATT-1	7.25318	3.89572	M0	0
CD 4	56	male	IBD	CD_4_CACAGATTCAAACGAA-1	7.17712	3.35636	M0	0
CD 4	56	male	IBD	CD_4_CACGAATCAACGTTAC-1	5.87621	6.13702	M2.2	0
CD 4	56	male	IBD	CD_4_CACGGGTCACAAGCAG-1	7.01923	4.327	M0	0
CD 4	56	male	IBD	CD_4_CACGTGGCACGTACTA-1	-9.25464	-1.26595	Neutrophil 3	0
CD 4	56	male	IBD	CD_4_CAGCCAGTCGGTGTTA-1	6.68628	2.2093	M0 Ribhi	0
CD 4	56	male	IBD	CD_4_CAGGCCATCGCCCAGA-1	-8.9288	-0.676907	Neutrophil 3	0
CD 4	56	male	IBD	CD_4_CAGTTCCTCCAGCCTT-1	6.01627	4.90788	M0	0
CD 4	56	male	IBD	CD_4_CATCAAGAGAGTTCGG-1	5.00109	-12.1783	Mast Ribhi	0
CD 4	56	male	IBD	CD_4_CATCAAGCATCCTGTC-1	8.08247	2.76568	M0 Ribhi	0
CD 4	56	male	IBD	CD_4_CATCAAGTCAAGAGGC-1	-9.26259	-0.4603	Neutrophil 3	0
CD 4	56	male	IBD	CD_4_CATGCAAAGTCGAAAT-1	-9.28768	-0.486741	Neutrophil 3	0
CD 4	56	male	IBD	CD_4_CATGCCTAGGGAGGCA-1	1.96723	-11.8045	Mast 1	0
CD 4	56	male	IBD	CD_4_CATGCCTAGGTGATCG-1	8.0189	2.24252	M0 Ribhi	0
CD 4	56	male	IBD	CD_4_CCAATGAGTAGCGTCC-1	6.713	5.52904	M0	0
CD 4	56	male	IBD	CD_4_CCACGTTCAATCGTCA-1	7.07847	1.2467	M0 Ribhi	0
CD 4	56	male	IBD	CD_4_CCACTTGCAGGTCCCA-1	7.2101	3.53905	M0	0
CD 4	56	male	IBD	CD_4_CCACTTGTCTACTATC-1	7.07901	1.91836	M0 Ribhi	0
CD 4	56	male	IBD	CD_4_CCCTCAAGTACTCCGG-1	-9.38296	-1.15562	Neutrophil 3	0
CD 4	56	male	IBD	CD_4_CCGGACAAGCATCAGG-1	-9.68473	-2.45857	Neutrophil 3	0
CD 4	56	male	IBD	CD_4_CCGGTAGAGCATGCGA-1	5.14232	5.47711	M2.2	0
CD 4	56	male	IBD	CD_4_CCGTTCACAGGTACGA-1	-1.45726	4.13368	Inflammatory monocytes	0
CD 4	56	male	IBD	CD_4_CCTCAACTCTAAGGAA-1	2.03677	7.69134	IDA macrophage	0
CD 4	56	male	IBD	CD_4_CCTCCAATCCAGGACC-1	6.94777	3.09149	M0 Ribhi	0
CD 4	56	male	IBD	CD_4_CCTCCTCGTTGATCGT-1	7.69862	2.22328	M0 Ribhi	0
CD 4	56	male	IBD	CD_4_CCTGCATTCCACACCT-1	8.09098	1.52425	M0 Ribhi	0
CD 4	56	male	IBD	CD_4_CCTGTTGTCACCATCC-1	4.76356	3.16159	Cycling myeloid	0
CD 4	56	male	IBD	CD_4_CGAGTTATCTGCGAGC-1	7.24173	3.34559	M0	0
CD 4	56	male	IBD	CD_4_CGATGGCGTTACAGCT-1	5.76572	4.87493	M0	0
CD 4	56	male	IBD	CD_4_CGCAGGTCAAGAAATC-1	-8.7119	-0.667366	Neutrophil 3	0
CD 4	56	male	IBD	CD_4_CGCATAATCCTCGATC-1	0.487437	6.25887	IDA macrophage	0
CD 4	56	male	IBD	CD_4_CGCCAGAGTCGCTCGA-1	6.73162	5.0966	M0	0
CD 4	56	male	IBD	CD_4_CGGAATTGTGGCCCAT-1	7.38333	1.8266	M0 Ribhi	0
CD 4	56	male	IBD	CD_4_CGGCAGTAGCCTGTGC-1	-2.45054	5.35359	M1 ACOD1	0
CD 4	56	male	IBD	CD_4_CGGCAGTTCGCACGAC-1	-0.92212	5.16183	IDA macrophage	0
CD 4	56	male	IBD	CD_4_CGGGTCACATACACCA-1	-8.73616	-1.14752	Neutrophil 3	0
CD 4	56	male	IBD	CD_4_CGTAAGTTCATTATCC-1	4.7388	3.19156	Cycling myeloid	0
CD 4	56	male	IBD	CD_4_CGTCCATTCAATCTTC-1	8.23567	0.522302	DCs CCL22 Ribhi	0
CD 4	56	male	IBD	CD_4_CGTGAATCAACTTGCA-1	1.86799	-12.3695	Mast 1	0
CD 4	56	male	IBD	CD_4_CGTGATACACTCGATA-1	7.07323	3.75254	M0	0
CD 4	56	male	IBD	CD_4_CGTTGGGGTCTGCATA-1	-1.27965	4.88631	M1 ACOD1	0
CD 4	56	male	IBD	CD_4_CTACCCAGTGACATCT-1	-8.76654	-0.573838	Neutrophil 3	0
CD 4	56	male	IBD	CD_4_CTAGACAGTGTCTTGA-1	7.14329	3.21545	M0 Ribhi	0
CD 4	56	male	IBD	CD_4_CTATCTATCCCGAGGT-1	7.1452	3.38178	M0 Ribhi	0
CD 4	56	male	IBD	CD_4_CTCAACCAGCGATGGT-1	-9.98761	-1.02564	Neutrophil 3	0
CD 4	56	male	IBD	CD_4_CTCAAGATCCGAGCTG-1	-9.50168	-1.22187	Neutrophil 3	0
CD 4	56	male	IBD	CD_4_CTCATGCCATCAGCAT-1	8.12732	1.6528	M0 Ribhi	0
CD 4	56	male	IBD	CD_4_CTCCATGCAGACCAGA-1	8.33227	-0.184784	DCs CCL22 Ribhi	0
CD 4	56	male	IBD	CD_4_CTCGAGGTCATCACAG-1	4.70811	3.11502	Cycling myeloid	0
CD 4	56	male	IBD	CD_4_CTGAATGCACATGTTG-1	6.86192	3.29084	M0	0
CD 4	56	male	IBD	CD_4_CTGAGGCAGGCCCAAA-1	-8.73624	-0.739075	Neutrophil 3	0
CD 4	56	male	IBD	CD_4_CTGAGGCAGGGACCAT-1	6.98191	3.28718	M0 Ribhi	0
CD 4	56	male	IBD	CD_4_CTGCAGGGTATCTTCT-1	-9.49101	-0.621687	Neutrophil 3	0
CD 4	56	male	IBD	CD_4_CTGCATCAGCGCCATC-1	-7.87937	-1.2587	Neutrophil 3	0
CD 4	56	male	IBD	CD_4_CTGCATCCACTGGACC-1	1.56443	-12.0674	Mast 1	0
CD 4	56	male	IBD	CD_4_CTGCCTACAATGTTGC-1	8.02956	1.3766	M0 Ribhi	0
CD 4	56	male	IBD	CD_4_CTGCGAGAGAGCCCAA-1	-1.55121	3.67194	Inflammatory monocytes	0
CD 4	56	male	IBD	CD_4_CTGGACGTCAGATTGC-1	-9.21954	-0.864585	Neutrophil 3	0
CD 4	56	male	IBD	CD_4_CTGGTCTTCTGCGGAC-1	-7.89102	-2.87518	Neutrophil 1	0
CD 4	56	male	IBD	CD_4_CTGTATTTCCGCTAGG-1	0.262528	6.72252	IDA macrophage	0
CD 4	56	male	IBD	CD_4_CTTACCGGTTGGACCC-1	0.617238	-12.4719	Mast 1	0
CD 4	56	male	IBD	CD_4_CTTAGGACACAACGCC-1	7.03286	2.99515	M0 Ribhi	0
CD 4	56	male	IBD	CD_4_CTTCCGAGTTGTAGCT-1	5.26635	5.44927	M2.2	0
CD 4	56	male	IBD	CD_4_GAACTGTTCCGCAACG-1	-8.5963	-0.816926	Neutrophil 3	0
CD 4	56	male	IBD	CD_4_GAAGCCCTCCCTTGTG-1	0.154265	6.39795	IDA macrophage	0
CD 4	56	male	IBD	CD_4_GAAGCGAGTGGTTTAC-1	7.49525	1.16662	M0 Ribhi	0
CD 4	56	male	IBD	CD_4_GAATCGTAGTTGTACC-1	5.51418	4.60902	M0	0
CD 4	56	male	IBD	CD_4_GACACGCGTCGGCCTA-1	-9.49202	-0.835709	Neutrophil 3	0
CD 4	56	male	IBD	CD_4_GACCCTTAGCCTCGTG-1	6.58025	3.43554	M0	2.37282
CD 4	56	male	IBD	CD_4_GAGACTTGTAGCGTCC-1	7.52147	2.96276	M0 Ribhi	0
CD 4	56	male	IBD	CD_4_GAGCTGCGTAGACGGT-1	-7.98887	-1.11911	Neutrophil 3	0
CD 4	56	male	IBD	CD_4_GAGGGTAGTCGAGTGA-1	4.78871	3.09899	Cycling myeloid	0
CD 4	56	male	IBD	CD_4_GAGTGTTAGCGAATGC-1	6.57609	2.65745	M0 Ribhi	0
CD 4	56	male	IBD	CD_4_GAGTGTTAGTCATGCT-1	6.90923	2.76611	M0 Ribhi	0
CD 4	56	male	IBD	CD_4_GAGTTACGTACGCTTA-1	6.7739	5.03313	M0	0
CD 4	56	male	IBD	CD_4_GATCAGTAGTTTGAGA-1	6.59116	4.40341	M0	0
CD 4	56	male	IBD	CD_4_GATCATGGTTGCGGAA-1	6.94253	3.52174	M0	0
CD 4	56	male	IBD	CD_4_GCAACCGCACGCGGTT-1	7.0868	3.77021	M0	0
CD 4	56	male	IBD	CD_4_GCATCGGTCGCCTTTG-1	7.16809	4.09683	M0	0
CD 4	56	male	IBD	CD_4_GCCAGGTAGGCATCAG-1	2.4366	6.95766	IDA macrophage	0
CD 4	56	male	IBD	CD_4_GCCATGGGTCGCTGCA-1	2.96843	8.71109	M2	0
CD 4	56	male	IBD	CD_4_GCCCGAATCACTCACC-1	8.41668	-0.219852	DCs CCL22 Ribhi	0
CD 4	56	male	IBD	CD_4_GCGATCGAGCGCAATG-1	7.22032	2.63575	M0 Ribhi	0
CD 4	56	male	IBD	CD_4_GCGATCGGTACAAACA-1	-8.63994	-0.904272	Neutrophil 3	0
CD 4	56	male	IBD	CD_4_GCGGATCCAGATCACT-1	6.74315	1.17956	M0	0
CD 4	56	male	IBD	CD_4_GCTACAATCCGTGACG-1	6.8876	2.46737	M0 Ribhi	0
CD 4	56	male	IBD	CD_4_GCTGGGTAGACATAAC-1	8.3142	0.329804	DCs CCL22 Ribhi	0
CD 4	56	male	IBD	CD_4_GCTGGGTTCCTGGGAC-1	5.01592	3.22692	Cycling myeloid	0
CD 4	56	male	IBD	CD_4_GCTTCACCACTACACA-1	7.10476	0.807575	M0 Ribhi	0
CD 4	56	male	IBD	CD_4_GGAGAACTCGAGAATA-1	8.17436	1.91907	M0 Ribhi	0
CD 4	56	male	IBD	CD_4_GGAGCAAAGGCCACTC-1	6.02018	4.26125	M0	0
CD 4	56	male	IBD	CD_4_GGAGGTAGTACGTTCA-1	7.40476	1.04164	M0 Ribhi	0
CD 4	56	male	IBD	CD_4_GGCTTGGGTCTTCATT-1	2.53916	-11.3122	Mast 1	0
CD 4	56	male	IBD	CD_4_GGGAAGTCATGTTACG-1	6.79316	0.767164	M0 Ribhi	0
CD 4	56	male	IBD	CD_4_GGGACCTCAGATCCAT-1	6.6616	3.27384	M0 Ribhi	0
CD 4	56	male	IBD	CD_4_GGGAGATGTCTCAGGC-1	6.36477	4.6553	M0	0
CD 4	56	male	IBD	CD_4_GGGAGTACATACTTTC-1	0.333468	6.4252	IDA macrophage	0
CD 4	56	male	IBD	CD_4_GGGAGTACATCTCCCA-1	6.7644	0.724452	M0 Ribhi	0
CD 4	56	male	IBD	CD_4_GGGCTACGTCACTGAT-1	6.4914	4.96345	M0	0
CD 4	56	male	IBD	CD_4_GGGTTATGTCTTCTAT-1	3.75463	-11.2642	Mast 1	0
CD 4	56	male	IBD	CD_4_GGGTTTACAGTGGTGA-1	5.69284	3.96253	M0	0
CD 4	56	male	IBD	CD_4_GGTAATCCACATGTTG-1	-1.04934	8.06606	DCs CD1c	0
CD 4	56	male	IBD	CD_4_GGTGGCTAGAAATTGC-1	-9.40405	-0.975193	Neutrophil 3	0
CD 4	56	male	IBD	CD_4_GGTGTCGTCCTCTAGC-1	2.61679	-12.4484	Mast 1	0
CD 4	56	male	IBD	CD_4_GGTGTTACATGACTTG-1	3.9546	7.10843	M2.2	0
CD 4	56	male	IBD	CD_4_GTAGAGGCAAGACGAC-1	7.21012	3.65031	M0	0
CD 4	56	male	IBD	CD_4_GTAGAGGGTTCACCGG-1	-9.13468	-1.49371	Neutrophil 3	0
CD 4	56	male	IBD	CD_4_GTAGTACCAGTCAGTT-1	0.711164	-12.6492	Mast 1	0
CD 4	56	male	IBD	CD_4_GTCAGCGAGCTGGCTC-1	7.10724	4.79339	M0	0
CD 4	56	male	IBD	CD_4_GTCATCCAGACCAAAT-1	-8.80133	-0.641343	Neutrophil 3	0
CD 4	56	male	IBD	CD_4_GTCATTTTCTTGTTAC-1	-8.93409	-0.9931	Neutrophil 3	0
CD 4	56	male	IBD	CD_4_GTCGCGAGTCGATGCC-1	5.04514	5.60258	M2.2	0
CD 4	56	male	IBD	CD_4_GTCTACCCAGGTAGTG-1	7.36506	3.80527	M0	0
CD 4	56	male	IBD	CD_4_GTCTGTCAGCGTCTCG-1	8.25831	0.456161	DCs CCL22 Ribhi	0
CD 4	56	male	IBD	CD_4_GTGAGGAAGAGGTATT-1	4.92294	3.42844	Cycling myeloid	0
CD 4	56	male	IBD	CD_4_GTGAGGAGTAACTTCG-1	1.02354	6.66211	IDA macrophage	0
CD 4	56	male	IBD	CD_4_GTGAGTTCAGTTGGTT-1	-9.34433	-0.97451	Neutrophil 3	0
CD 4	56	male	IBD	CD_4_GTGATGTCAGACCAAG-1	6.99529	0.553766	M0 Ribhi	0
CD 4	56	male	IBD	CD_4_GTGCACGTCAACTCTT-1	6.86231	0.806408	M0 Ribhi	0
CD 4	56	male	IBD	CD_4_GTGCAGCAGGCAATGC-1	7.77221	1.80305	M0 Ribhi	0
CD 4	56	male	IBD	CD_4_GTGCTGGAGGTTCCGC-1	7.97555	2.65339	M0 Ribhi	0
CD 4	56	male	IBD	CD_4_GTGCTGGCACCTTCCA-1	6.10998	6.45649	M2.2	0
CD 4	56	male	IBD	CD_4_GTGCTTCTCTGGCCGA-1	6.91648	2.12254	M0 Ribhi	0
CD 4	56	male	IBD	CD_4_GTGGCGTTCACCCTCA-1	-2.18997	4.8422	M1 ACOD1	0
CD 4	56	male	IBD	CD_4_GTTACCCGTGGAATGC-1	7.67901	2.44184	M0 Ribhi	0
CD 4	56	male	IBD	CD_4_GTTACGACATGCCGCA-1	6.00752	6.12024	M0	0
CD 4	56	male	IBD	CD_4_GTTACGAGTCTTGGTA-1	-1.35501	4.98926	M1 ACOD1	0
CD 4	56	male	IBD	CD_4_GTTATGGGTCGTGGTC-1	-18.3032	-2.66433	Eosinophils	0
CD 4	56	male	IBD	CD_4_GTTCCGTGTCCCGGTA-1	6.48204	4.39292	M0	0
CD 4	56	male	IBD	CD_4_GTTCGCTCATCCGAAT-1	5.84328	3.65714	M0	0
CD 4	56	male	IBD	CD_4_GTTGAACAGCGACCCT-1	8.36328	-0.144612	DCs CCL22 Ribhi	0
CD 4	56	male	IBD	CD_4_GTTTACTTCATAGGCT-1	-18.3087	-2.76358	Eosinophils	0
CD 4	56	male	IBD	CD_4_TACACCCGTAAGCTCT-1	6.1738	3.4813	M0 Ribhi	0
CD 4	56	male	IBD	CD_4_TACACCCGTACTCCCT-1	6.06473	6.25078	M2.2	0
CD 4	56	male	IBD	CD_4_TACACCCTCTCACCCA-1	7.46424	4.06873	M0	0
CD 4	56	male	IBD	CD_4_TACCCGTCAAGCGATG-1	7.12806	3.5971	M0	0
CD 4	56	male	IBD	CD_4_TACCTCGAGTAGAGTT-1	7.33109	0.891931	M0 Ribhi	0
CD 4	56	male	IBD	CD_4_TACGCTCAGAAACCAT-1	-0.587157	3.95292	Inflammatory monocytes	0
CD 4	56	male	IBD	CD_4_TACGCTCTCTAACGCA-1	8.35079	0.691524	DCs CCL22 Ribhi	0
CD 4	56	male	IBD	CD_4_TACGGTACATGTTTGG-1	-9.89071	-1.5334	Neutrophil 3	0
CD 4	56	male	IBD	CD_4_TACTGCCAGCGTGCTC-1	7.36811	3.82659	M0	0
CD 4	56	male	IBD	CD_4_TAGAGTCAGCGCCATC-1	-1.47172	4.48453	Inflammatory monocytes	0
CD 4	56	male	IBD	CD_4_TAGCACAAGGCGTTGA-1	1.64571	-12.176	Mast 1	0
CD 4	56	male	IBD	CD_4_TAGCACAAGGGCAGTT-1	7.37369	4.2687	M0	0
CD 4	56	male	IBD	CD_4_TATATCCCAAATGAAC-1	3.01974	7.47007	M2	0
CD 4	56	male	IBD	CD_4_TATCAGGCAATTGTGC-1	0.0657043	6.61509	IDA macrophage	0
CD 4	56	male	IBD	CD_4_TATCTGTAGGTATCTC-1	4.71163	6.1718	M2.2	0
CD 4	56	male	IBD	CD_4_TATCTGTCACCTAAAC-1	1.0979	-12.7452	Mast 1	0
CD 4	56	male	IBD	CD_4_TATTCCAAGCATTGTC-1	6.64216	2.48475	M0 Ribhi	0
CD 4	56	male	IBD	CD_4_TCACGGGAGAATAACC-1	7.80343	1.49867	M0 Ribhi	0
CD 4	56	male	IBD	CD_4_TCAGCAAGTTGCTCAA-1	7.96803	3.21642	M0 Ribhi	0
CD 4	56	male	IBD	CD_4_TCAGCCTTCGCACGGT-1	7.16697	3.22764	M0 Ribhi	0
CD 4	56	male	IBD	CD_4_TCAGTGACATGTCTAG-1	7.79292	2.3477	M0 Ribhi	0
CD 4	56	male	IBD	CD_4_TCAGTTTTCCAACTAG-1	-7.80448	-1.65273	Neutrophil 1	0
CD 4	56	male	IBD	CD_4_TCAGTTTTCCTCTCTT-1	5.80013	5.58591	M2.2	0
CD 4	56	male	IBD	CD_4_TCATACTGTCCCACGA-1	4.87976	3.76169	Cycling myeloid	0
CD 4	56	male	IBD	CD_4_TCATCCGTCACACCCT-1	1.75877	-11.813	Mast 1	0
CD 4	56	male	IBD	CD_4_TCATGTTTCATCGCCT-1	-9.82435	-0.902978	Neutrophil 3	0
CD 4	56	male	IBD	CD_4_TCATTTGTCAAGAAAC-1	-9.83339	-0.950336	Neutrophil 3	0
CD 4	56	male	IBD	CD_4_TCCACCAGTGCAGATG-1	-0.969872	8.27462	DCs CD1c	0
CD 4	56	male	IBD	CD_4_TCCAGAAAGATCGGTG-1	-9.06245	-0.797879	Neutrophil 3	0
CD 4	56	male	IBD	CD_4_TCCATGCCAAGTGGCA-1	7.60979	4.41719	M0	0
CD 4	56	male	IBD	CD_4_TCCCACAAGGTAACTA-1	-18.0309	-2.99394	Eosinophils	0
CD 4	56	male	IBD	CD_4_TCCCAGTCAACAAGTA-1	5.97389	4.80857	M0	0
CD 4	56	male	IBD	CD_4_TCCTAATCACAACCGC-1	7.50518	1.5102	M0 Ribhi	0
CD 4	56	male	IBD	CD_4_TCCTAATCATCATTGG-1	-3.58302	5.69952	M1 CXCL5	0
CD 4	56	male	IBD	CD_4_TCCTCCCAGGTTACAA-1	7.40279	1.17382	M0 Ribhi	0
CD 4	56	male	IBD	CD_4_TCCTCGACAAGGCTTT-1	-2.18693	4.50209	M1 ACOD1	0
CD 4	56	male	IBD	CD_4_TCCTTCTCATTGTACG-1	8.02138	1.77235	M0 Ribhi	0
CD 4	56	male	IBD	CD_4_TCCTTTCTCTTGAGCA-1	-8.71149	-0.892312	Neutrophil 3	0
CD 4	56	male	IBD	CD_4_TCGATTTTCCAAGCTA-1	8.3264	0.676402	DCs CCL22 Ribhi	0
CD 4	56	male	IBD	CD_4_TCGCAGGGTTACGGAG-1	3.89738	7.2228	M2	0
CD 4	56	male	IBD	CD_4_TCGCTTGTCTTGGCTC-1	6.83409	1.29478	M0 Ribhi	0
CD 4	56	male	IBD	CD_4_TCGGATATCCAATCTT-1	-9.70166	-0.910065	Neutrophil 3	0
CD 4	56	male	IBD	CD_4_TCGGGACCAAGTGATA-1	6.57552	4.40749	M0	0
CD 4	56	male	IBD	CD_4_TCGGGACGTAATGTGA-1	5.02348	5.6254	M2.2	0
CD 4	56	male	IBD	CD_4_TCGGGACGTAGCGTTT-1	7.49229	2.20492	M0 Ribhi	0
CD 4	56	male	IBD	CD_4_TCGGTCTCATAACGGG-1	-9.60983	-1.39715	Neutrophil 3	0
CD 4	56	male	IBD	CD_4_TCGTCCAAGTCATGAA-1	7.2176	3.62005	M0	0
CD 4	56	male	IBD	CD_4_TCGTGGGCAGATTTCG-1	-9.9475	-1.01707	Neutrophil 3	0
CD 4	56	male	IBD	CD_4_TCTACATCATGTCGTA-1	7.2163	0.811907	M0 Ribhi	0
CD 4	56	male	IBD	CD_4_TCTATACAGATGCTAA-1	7.88116	1.60416	M0 Ribhi	0
CD 4	56	male	IBD	CD_4_TCTATCAAGTTCTCTT-1	-9.87935	-1.32858	Neutrophil 3	0
CD 4	56	male	IBD	CD_4_TCTCAGCCAATCGTCA-1	1.4513	-12.3236	Mast 1	0
CD 4	56	male	IBD	CD_4_TCTCTGGCAGTAACCT-1	6.46581	3.36515	M0 Ribhi	0
CD 4	56	male	IBD	CD_4_TCTGCCAAGGTCGTAG-1	-9.32914	-0.455104	Neutrophil 3	0
CD 4	56	male	IBD	CD_4_TCTGGCTCAAAGGGCT-1	6.83176	3.60178	M0	0
CD 4	56	male	IBD	CD_4_TCTGGCTTCCTCGCAT-1	5.13626	5.96523	M2.2	0
CD 4	56	male	IBD	CD_4_TCTGGCTTCTTGCGCT-1	5.73721	5.18174	M0	0
CD 4	56	male	IBD	CD_4_TCTTCCTTCTAGAACC-1	-10.0127	-1.0581	Neutrophil 3	0
CD 4	56	male	IBD	CD_4_TGAATCGTCTGGGCGT-1	5.41849	5.90941	M2.2	0
CD 4	56	male	IBD	CD_4_TGAATGCCAGCATGCC-1	4.7225	3.18097	Cycling myeloid	0
CD 4	56	male	IBD	CD_4_TGAGGGAAGCGGATCA-1	7.91352	1.47933	M0 Ribhi	0
CD 4	56	male	IBD	CD_4_TGAGGGAAGCTCACTA-1	6.57147	3.9579	M0	0
CD 4	56	male	IBD	CD_4_TGAGTCAGTTTAGAGA-1	6.38012	3.53234	M0 Ribhi	0
CD 4	56	male	IBD	CD_4_TGATCTTCACGTCTCT-1	-9.63453	-0.48162	Neutrophil 3	0
CD 4	56	male	IBD	CD_4_TGATCTTCAGTTCTAG-1	7.41221	1.70852	M0 Ribhi	0
CD 4	56	male	IBD	CD_4_TGATCTTTCTCTGAGA-1	7.24061	3.64974	M0	0
CD 4	56	male	IBD	CD_4_TGCAGGCTCCACGTGG-1	8.05096	3.14277	M0 Ribhi	0
CD 4	56	male	IBD	CD_4_TGCTGAACAGACCGCT-1	6.47894	3.72043	M0	0
CD 4	56	male	IBD	CD_4_TGCTTGCGTCTTTCAT-1	7.59747	2.6206	M0 Ribhi	0
CD 4	56	male	IBD	CD_4_TGGAGAGGTAAGGTCG-1	6.09208	6.09779	M2.2	0
CD 4	56	male	IBD	CD_4_TGGATCAAGGATTTAG-1	7.4628	3.80557	M0	0
CD 4	56	male	IBD	CD_4_TGGATCAGTGGTTTGT-1	-18.2081	-2.77711	Eosinophils	0
CD 4	56	male	IBD	CD_4_TGGGATTAGTGCAGGT-1	6.00008	3.44443	M0 Ribhi	0
CD 4	56	male	IBD	CD_4_TGGGCGTGTGAACGGT-1	7.81477	2.85785	M0 Ribhi	0
CD 4	56	male	IBD	CD_4_TGGTACATCCTTCACG-1	-2.24396	4.95958	M1 ACOD1	0
CD 4	56	male	IBD	CD_4_TGGTGATGTGGACAGT-1	-9.99174	-1.06599	Neutrophil 3	0
CD 4	56	male	IBD	CD_4_TGGTGATGTGTTTCTT-1	6.6035	5.71294	M0	0
CD 4	56	male	IBD	CD_4_TGTAAGCCACAGACGA-1	-9.87568	-0.869302	Neutrophil 3	0
CD 4	56	male	IBD	CD_4_TGTACAGTCCCAAGTA-1	2.38291	-11.2858	Mast 1	0
CD 4	56	male	IBD	CD_4_TGTGAGTCAGAATCGG-1	6.79033	3.00821	M0 Ribhi	0
CD 4	56	male	IBD	CD_4_TGTGATGGTCAAGTTC-1	2.74856	7.4756	IDA macrophage	0
CD 4	56	male	IBD	CD_4_TGTGGCGGTACCGTCG-1	4.69307	3.25191	Cycling myeloid	0
CD 4	56	male	IBD	CD_4_TGTTCCGGTTCGGCTG-1	7.52782	0.973114	M0 Ribhi	0
CD 4	56	male	IBD	CD_4_TGTTCTAGTCACAGTT-1	5.52142	4.52819	M0	0
CD 4	56	male	IBD	CD_4_TTACCGCAGTCCGCGT-1	7.35501	4.00906	M0	0
CD 4	56	male	IBD	CD_4_TTAGTCTTCCGAGATT-1	6.50093	2.88427	M0 Ribhi	0
CD 4	56	male	IBD	CD_4_TTCAGGATCTCAAAGC-1	6.46511	-12.0705	Mast Ribhi	0
CD 4	56	male	IBD	CD_4_TTCATGTCACAAGCCC-1	-8.97675	-1.45105	Neutrophil 3	0
CD 4	56	male	IBD	CD_4_TTCCAATGTTTGTTCT-1	8.39321	2.5177	M0 Ribhi	0
CD 4	56	male	IBD	CD_4_TTCCACGGTCTTTCAT-1	6.04099	3.36081	M0 Ribhi	0
CD 4	56	male	IBD	CD_4_TTCCGGTGTAGGTACG-1	-9.23294	-0.453179	Neutrophil 3	0
CD 4	56	male	IBD	CD_4_TTCCGGTTCTTGAGCA-1	7.009	3.87354	M0	0
CD 4	56	male	IBD	CD_4_TTCGCTGGTGTTCGAT-1	6.11473	3.49971	M0 Ribhi	0
CD 4	56	male	IBD	CD_4_TTCGGTCTCTGCATAG-1	6.11051	6.01087	M2.2	0
CD 4	56	male	IBD	CD_4_TTCTGTAAGCACTAAA-1	6.84395	1.10133	M0 Ribhi	0
CD 4	56	male	IBD	CD_4_TTGAACGCACAGCTTA-1	6.73157	5.20993	M0	0
CD 4	56	male	IBD	CD_4_TTGATGGCACATATGC-1	5.59312	3.97234	M0	0
CD 4	56	male	IBD	CD_4_TTGCGTCTCAAACCTG-1	8.36084	2.34986	M0 Ribhi	0
CD 4	56	male	IBD	CD_4_TTGGGATGTCTCGACG-1	7.15934	3.1518	M0 Ribhi	0
CD 4	56	male	IBD	CD_4_TTGTGGAGTGTGTACT-1	-2.30771	4.78161	M1 ACOD1	0
CD 4	56	male	IBD	CD_4_TTGTTCAGTCGCCACA-1	7.21303	2.08194	M0 Ribhi	0
CD 4	56	male	IBD	CD_4_TTTCACACAATAGAGT-1	6.18956	5.04108	M0	0
CD 4	56	male	IBD	CD_4_TTTCAGTAGCGCCCAT-1	-2.72303	5.37135	M1 ACOD1	0
CD 4	56	male	IBD	CD_4_TTTCCTCAGAGCAGAA-1	6.62893	4.12114	M0	0
CD 4	56	male	IBD	CD_4_TTTCGATTCGTAACCA-1	7.37081	4.15733	M0	0
HC 3	68	female	HC	HC_3_AACAACCCAGCTACCG-1	2.30708	9.03092	M2	0
HC 3	68	female	HC	HC_3_AACAGGGGTCTGCGCA-1	2.45415	-13.3251	Mast 2	0
HC 3	68	female	HC	HC_3_AACTTCTGTTCCGCAG-1	7.50964	4.43736	M0	0
HC 3	68	female	HC	HC_3_AAGCATCAGTGTACAA-1	3.03996	-13.9272	Mast 2	0
HC 3	68	female	HC	HC_3_AAGCGTTTCACTGGTA-1	4.59076	-13.3437	Mast 2	0
HC 3	68	female	HC	HC_3_ACAGGGACACGCTATA-1	5.73306	5.37132	M2.2	0
HC 3	68	female	HC	HC_3_ACCAAACTCTGCTGAA-1	4.16233	-13.6646	Mast 2	0
HC 3	68	female	HC	HC_3_ACCATTTGTAAGGTCG-1	3.81119	-11.6346	Mast 1	0
HC 3	68	female	HC	HC_3_ACCCTTGAGTCCCAGC-1	6.33551	5.77697	M0	0
HC 3	68	female	HC	HC_3_ACCGTTCCACATGTTG-1	3.57049	8.97679	M2	0
HC 3	68	female	HC	HC_3_ACGGGTCAGGTCCCGT-1	7.18727	5.26904	M0	0
HC 3	68	female	HC	HC_3_ACGTACATCCGTGCGA-1	2.71561	-13.255	Mast 2	0
HC 3	68	female	HC	HC_3_ACTCTCGCATCGAGCC-1	2.56864	-13.6464	Mast 2	0
HC 3	68	female	HC	HC_3_ACTTCCGTCACATCAG-1	7.58977	4.74917	M0	0
HC 3	68	female	HC	HC_3_AGATCGTGTCAGGTAG-1	3.11534	-13.6816	Mast 2	0
HC 3	68	female	HC	HC_3_AGGGCTCTCCACATAG-1	5.22181	-13.0815	Mast Ribhi	0
HC 3	68	female	HC	HC_3_AGTAGCTGTCCGGACT-1	5.12935	5.80133	M2.2	0
HC 3	68	female	HC	HC_3_AGTGATCGTATCGAGG-1	7.86276	3.85439	M0	0
HC 3	68	female	HC	HC_3_ATACCGAAGTTATGGA-1	5.68549	4.94963	M0	0
HC 3	68	female	HC	HC_3_ATCACAGAGGAGACCT-1	7.32105	4.66659	M0	0
HC 3	68	female	HC	HC_3_ATCACGAGTCTGCAAT-1	5.25735	5.50245	M2.2	0
HC 3	68	female	HC	HC_3_ATCATTCAGAGAATCT-1	6.75985	4.75736	M0	0
HC 3	68	female	HC	HC_3_ATCCACCAGAATACAC-1	4.29642	-13.325	Mast 2	0
HC 3	68	female	HC	HC_3_ATCTTCACAAGGATGC-1	7.3387	4.15334	M0	0
HC 3	68	female	HC	HC_3_ATGTCCCCACAGTCGC-1	4.65391	3.19029	Cycling myeloid	0
HC 3	68	female	HC	HC_3_ATGTCTTTCGCTAGCG-1	8.25366	3.18666	M0 Ribhi	0
HC 3	68	female	HC	HC_3_ATTACTCAGCTAGAGC-1	0.372459	6.39213	Inflammatory monocytes	0
HC 3	68	female	HC	HC_3_ATTATCCTCATGCCCT-1	4.47697	-11.4462	Mast Ribhi	0
HC 3	68	female	HC	HC_3_ATTCTTGAGCACTGGA-1	2.79266	-13.0766	Mast 2	0
HC 3	68	female	HC	HC_3_CAATGACAGGTAGTAT-1	7.75867	3.31065	M0 Ribhi	0
HC 3	68	female	HC	HC_3_CACACAACACCGGAAA-1	2.19468	-12.0936	Mast 1	0
HC 3	68	female	HC	HC_3_CACCGTTTCCTGGTCT-1	0.562981	7.66444	IDA macrophage	0
HC 3	68	female	HC	HC_3_CACGTTCAGGAAAGGT-1	8.0639	3.47196	M0 Ribhi	0
HC 3	68	female	HC	HC_3_CACTGTCCAGTGACCC-1	7.08823	4.52751	M0	0
HC 3	68	female	HC	HC_3_CAGTTAGGTTAGAAGT-1	7.81738	3.9291	M0	0
HC 3	68	female	HC	HC_3_CAGTTCCAGCACTGGA-1	2.13333	-12.8656	Mast 2	0
HC 3	68	female	HC	HC_3_CATAGACGTAACGATA-1	8.01989	3.43355	M0 Ribhi	0
HC 3	68	female	HC	HC_3_CATCGCTAGGTACATA-1	2.36628	-13.8496	Mast 2	0
HC 3	68	female	HC	HC_3_CATGCAAGTTCAGTAC-1	3.72435	-13.645	Mast 2	0
HC 3	68	female	HC	HC_3_CATTCTACATTCACCC-1	3.3384	-13.3676	Mast 2	0
HC 3	68	female	HC	HC_3_CATTCTAGTGCCCAGT-1	2.5156	-13.8003	Mast 2	0
HC 3	68	female	HC	HC_3_CCATCACCAATACAGA-1	4.52724	3.48058	Cycling myeloid	0
HC 3	68	female	HC	HC_3_CCGTAGGAGATACTGA-1	1.53688	7.46703	IDA macrophage	0
HC 3	68	female	HC	HC_3_CCTACGTCAAGAGTAT-1	4.63564	6.09149	M2.2	0
HC 3	68	female	HC	HC_3_CCTCAACCAATCCTTT-1	4.07839	-13.1516	Mast 2	0
HC 3	68	female	HC	HC_3_CCTCATGTCTTCTCAA-1	5.76656	-12.5988	Mast Ribhi	0
HC 3	68	female	HC	HC_3_CCTCCTCAGATGCTGG-1	3.67906	-12.9655	Mast 2	0
HC 3	68	female	HC	HC_3_CCTGTTGTCTGTGCGG-1	6.27111	5.18105	M0	0
HC 3	68	female	HC	HC_3_CGGGACTTCAAAGGAT-1	-0.711319	9.16908	DCs CD1c	0
HC 3	68	female	HC	HC_3_CGTCCATTCATCGACA-1	6.94851	4.80318	M0	0
HC 3	68	female	HC	HC_3_CGTGATAAGGTGGCTA-1	5.39214	5.94281	M2.2	0
HC 3	68	female	HC	HC_3_CTACCCATCACATACG-1	2.44919	-13.83	Mast 2	0
HC 3	68	female	HC	HC_3_CTACCTGGTAATGCTC-1	8.13656	2.74455	M0 Ribhi	0
HC 3	68	female	HC	HC_3_CTCAACCCATCTATCT-1	2.62804	-13.1076	Mast 2	0
HC 3	68	female	HC	HC_3_CTCAGTCCAGACTCTA-1	7.18305	4.90929	M0	0
HC 3	68	female	HC	HC_3_CTCGAGGCACGCTATA-1	2.21307	-13.3884	Mast 2	0
HC 3	68	female	HC	HC_3_CTGAATGGTCTAATCG-1	8.17057	1.68869	M0 Ribhi	0
HC 3	68	female	HC	HC_3_CTGATCCGTTACCGTA-1	5.36376	5.41862	M2.2	0
HC 3	68	female	HC	HC_3_CTGCCTATCCGTGGCA-1	7.17605	5.19107	M0	0
HC 3	68	female	HC	HC_3_CTGCCTATCCTCTTTC-1	2.68195	-14.0898	Mast 2	0
HC 3	68	female	HC	HC_3_CTGTGGGTCCCGAGAC-1	3.76561	8.17364	M2	0
HC 3	68	female	HC	HC_3_GAAATGATCATGACAC-1	6.26278	5.38404	M0	0
HC 3	68	female	HC	HC_3_GAACTGTCATGAATCC-1	8.24761	1.07248	M0 Ribhi	0
HC 3	68	female	HC	HC_3_GACGCTGTCTCCGATC-1	3.46084	-13.7691	Mast 2	0
HC 3	68	female	HC	HC_3_GAGAGGTAGCTCGTGC-1	7.16046	4.67959	M0	0
HC 3	68	female	HC	HC_3_GAGTCATGTCCGCAGT-1	6.94971	4.60086	M0	0
HC 3	68	female	HC	HC_3_GAGTTTGAGCAAATGT-1	3.67827	-13.8614	Mast 2	0
HC 3	68	female	HC	HC_3_GCAACATCAGTTAGAA-1	3.19271	8.788	M2	0
HC 3	68	female	HC	HC_3_GCAACCGAGGATACCG-1	2.76357	8.6331	M2	0
HC 3	68	female	HC	HC_3_GCACGGTCAGTTTGGT-1	7.41093	4.60715	M0	0
HC 3	68	female	HC	HC_3_GCACGGTCATGTGGTT-1	4.14458	-13.782	Mast 2	0
HC 3	68	female	HC	HC_3_GCACGGTGTGAGGAAA-1	6.06919	5.09273	M0	0
HC 3	68	female	HC	HC_3_GCAGCTGTCGGTGTTA-1	2.58438	-13.4143	Mast 2	0
HC 3	68	female	HC	HC_3_GCCGATGTCCTCGATC-1	5.44316	-13.1868	Mast Ribhi	0
HC 3	68	female	HC	HC_3_GCCGTGAGTGGCCCAT-1	2.83148	-13.2406	Mast 2	0
HC 3	68	female	HC	HC_3_GCGAGAAAGCTATCTG-1	3.74022	8.25391	M2	0
HC 3	68	female	HC	HC_3_GCGGAAAGTGATAGAT-1	6.01469	5.00096	M0	0
HC 3	68	female	HC	HC_3_GCTCAAACAGTCAACT-1	8.16137	1.61113	M0 Ribhi	0
HC 3	68	female	HC	HC_3_GGAGGATGTAGACAAT-1	7.63528	3.87909	M0	0
HC 3	68	female	HC	HC_3_GGCTGTGTCCGTGGGT-1	5.60073	-12.7585	Mast Ribhi	0
HC 3	68	female	HC	HC_3_GGGAGATCAGCCTTCT-1	3.82012	8.75513	M2	0
HC 3	68	female	HC	HC_3_GGGAGATGTCTTGCGG-1	0.19673	7.59873	IDA macrophage	0
HC 3	68	female	HC	HC_3_GGGATGATCCGAGATT-1	6.73547	4.42122	M0	0
HC 3	68	female	HC	HC_3_GGGCTACCAACTGATC-1	5.13818	5.8522	M2.2	0
HC 3	68	female	HC	HC_3_GGGCTCATCCCAAGTA-1	2.47415	-13.2195	Mast 2	0
HC 3	68	female	HC	HC_3_GGGTGAAAGCTCGTGC-1	6.12682	5.91711	M0	0
HC 3	68	female	HC	HC_3_GGGTGAAAGGTGCTTT-1	4.40725	-11.783	Mast Ribhi	0
HC 3	68	female	HC	HC_3_GGTGGCTCACCATAAC-1	7.92143	3.40779	M0 Ribhi	0
HC 3	68	female	HC	HC_3_GTAAGTCGTTCCGCAG-1	0.381958	7.7283	IDA macrophage	0
HC 3	68	female	HC	HC_3_GTACAACAGATACAGT-1	2.65738	-14.0363	Mast 2	0
HC 3	68	female	HC	HC_3_GTAGGTTTCAGAGTTC-1	2.81921	-13.396	Mast 2	0
HC 3	68	female	HC	HC_3_GTCAAGTGTCGTGGAA-1	4.2606	-12.6799	Mast 2	0
HC 3	68	female	HC	HC_3_GTGGAAGGTATGTCAC-1	7.59038	4.06472	M0	0
HC 3	68	female	HC	HC_3_GTGTAACTCCTATGGA-1	2.42092	8.88618	M2	0
HC 3	68	female	HC	HC_3_GTTACCCGTCAGTCGC-1	8.2423	2.55808	M0 Ribhi	0
HC 3	68	female	HC	HC_3_GTTGTGACATCTAGAC-1	3.05225	-13.8772	Mast 2	0
HC 3	68	female	HC	HC_3_GTTTGGAGTCCCTGAG-1	2.79766	8.26625	M2.2	0
HC 3	68	female	HC	HC_3_TACAACGAGCTGTTAC-1	6.47801	5.30503	M0	0
HC 3	68	female	HC	HC_3_TACAACGTCAACGCTA-1	4.1103	-11.6062	Mast 1	0
HC 3	68	female	HC	HC_3_TACACCCCATTGAGCT-1	4.02442	-13.298	Mast 2	0
HC 3	68	female	HC	HC_3_TACGGGCGTGAATATG-1	3.42876	-13.5093	Mast 2	0
HC 3	68	female	HC	HC_3_TAGACCACAACTGGTT-1	2.84694	9.0597	M2	0
HC 3	68	female	HC	HC_3_TATCTTGTCCCACAGG-1	0.886543	7.50271	IDA macrophage	0
HC 3	68	female	HC	HC_3_TCACATTCATATCTGG-1	5.92467	-12.5468	Mast Ribhi	0
HC 3	68	female	HC	HC_3_TCACGGGTCCTACTGC-1	5.89878	5.40396	M0	0
HC 3	68	female	HC	HC_3_TCAGGGCAGGCTATCT-1	5.62362	5.37217	M0	0
HC 3	68	female	HC	HC_3_TCATTACCATGCAGGA-1	2.55417	-11.5475	Mast 1	0
HC 3	68	female	HC	HC_3_TCCGTGTGTGCTTATG-1	8.10772	1.34176	M0 Ribhi	0
HC 3	68	female	HC	HC_3_TCCTTTCAGCCGGAAT-1	7.87618	3.95028	M0	0
HC 3	68	female	HC	HC_3_TCGCTTGCACTAACGT-1	6.33707	5.12363	M0	0
HC 3	68	female	HC	HC_3_TCGTGGGCAATACGAA-1	3.12731	-13.6707	Mast 2	0
HC 3	68	female	HC	HC_3_TCTTTGAGTGCCCGTA-1	6.59432	4.90461	M0	0
HC 3	68	female	HC	HC_3_TGACAGTCATTCTTCA-1	5.84202	5.22497	M0	0
HC 3	68	female	HC	HC_3_TGAGCATGTCTTCAAG-1	1.02884	7.55788	IDA macrophage	0
HC 3	68	female	HC	HC_3_TGCAGGCGTGTGTTTG-1	2.9338	-11.8835	Mast 1	0
HC 3	68	female	HC	HC_3_TGCATCCGTCCGAAGA-1	8.14413	3.20112	M0 Ribhi	0
HC 3	68	female	HC	HC_3_TGCGACGGTAGTCTGT-1	4.44212	8.225	M0	0
HC 3	68	female	HC	HC_3_TGCTCGTTCCAAGCCG-1	8.21325	3.05634	M0 Ribhi	0
HC 3	68	female	HC	HC_3_TGGAGGATCCGTGTAA-1	5.45037	5.65657	M2.2	0
HC 3	68	female	HC	HC_3_TGGGATTAGATAGTCA-1	8.33152	2.55883	M0 Ribhi	0
HC 3	68	female	HC	HC_3_TGTGAGTCAAGGCCTC-1	6.4925	4.81877	M0	0
HC 3	68	female	HC	HC_3_TGTTCATGTCGTCAGC-1	2.43189	-13.4961	Mast 2	0
HC 3	68	female	HC	HC_3_TTACGCCCATTCACCC-1	3.67909	9.09336	M2	0
HC 3	68	female	HC	HC_3_TTAGGGTTCCTACTGC-1	3.9576	-11.7574	Mast 1	0
HC 3	68	female	HC	HC_3_TTATTGCTCCAACCGG-1	2.68327	-13.6577	Mast 2	0
HC 3	68	female	HC	HC_3_TTCGATTTCGTCAGAT-1	8.04519	3.28382	M0 Ribhi	0
HC 3	68	female	HC	HC_3_TTCGCTGCAAAGGCAC-1	2.83679	-11.3602	Mast 1	0
HC 3	68	female	HC	HC_3_TTCGGTCTCGAACGGA-1	0.223985	4.00345	Inflammatory monocytes	0
HC 3	68	female	HC	HC_3_TTCTCTCTCGTAACAC-1	8.12561	1.63745	M0 Ribhi	0
HC 3	68	female	HC	HC_3_TTGAACGTCCTTGACC-1	6.45731	5.06065	M0	0
HC 3	68	female	HC	HC_3_TTGGGATCAATTGCGT-1	4.57861	3.31276	Cycling myeloid	0
HC 3	68	female	HC	HC_3_TTGTTGTTCGTGTGGC-1	8.13694	3.593	M0 Ribhi	0
HC 3	68	female	HC	HC_3_TTTGGAGAGAGGTGCT-1	2.19661	-12.5376	Mast 2	0
HC 3	68	female	HC	HC_3_TTTGGAGCAGCGTGAA-1	7.53609	4.13467	M0	0
HC 3	68	female	HC	HC_3_TTTGTTGTCGACGCGT-1	7.57249	1.22496	M0 Ribhi	0
HC 4	65	male	HC	HC_4_AACAACCAGTGGATTA-1	8.19777	2.06554	M0 Ribhi	0
HC 4	65	male	HC	HC_4_AACCTGACAAGTGCAG-1	3.0376	8.8095	M2	0
HC 4	65	male	HC	HC_4_AACGTCAAGTCTTCCC-1	3.74484	8.20957	M2	0
HC 4	65	male	HC	HC_4_AAGACTCAGTCTAACC-1	2.46286	8.37712	M2	0
HC 4	65	male	HC	HC_4_AAGCGAGAGGTCTTTG-1	2.61739	8.73277	M2	0
HC 4	65	male	HC	HC_4_AATGCCAAGGCATGCA-1	4.08037	-12.1293	Mast 2	0
HC 4	65	male	HC	HC_4_ACACCAAGTGCGACAA-1	5.15062	-12.2273	Mast Ribhi	0
HC 4	65	male	HC	HC_4_ACCTACCTCTGAGAAA-1	2.86742	8.40614	M2	0
HC 4	65	male	HC	HC_4_ACGCACGAGATAGGGA-1	8.31557	0.547658	DCs CCL22 Ribhi	0
HC 4	65	male	HC	HC_4_ACTCTCGCACAGAAGC-1	2.56377	9.07562	M2	0
HC 4	65	male	HC	HC_4_AGACTCAAGTTCACTG-1	5.7348	5.80397	M2.2	0
HC 4	65	male	HC	HC_4_AGAGCAGTCTGGGATT-1	2.95714	9.01312	M2	0
HC 4	65	male	HC	HC_4_AGTGATCGTGCCTGCA-1	3.61422	8.92073	M2	0
HC 4	65	male	HC	HC_4_AGTTCCCGTATCCCAA-1	7.86742	3.77759	M0	0
HC 4	65	male	HC	HC_4_ATACCGATCAAGTCGT-1	5.30214	-12.5629	Mast Ribhi	0
HC 4	65	male	HC	HC_4_ATACCTTAGTGAGGTC-1	3.35519	-13.7354	Mast 2	0
HC 4	65	male	HC	HC_4_ATGAAAGGTGAGAGGG-1	2.55167	-11.3042	Mast 1	0
HC 4	65	male	HC	HC_4_ATGACCAAGGACAACC-1	5.05342	-12.5189	Mast Ribhi	0
HC 4	65	male	HC	HC_4_ATTCCATAGAGGGCGA-1	5.18155	-12.6988	Mast Ribhi	0
HC 4	65	male	HC	HC_4_ATTGGGTAGTTCATCG-1	2.94305	9.3896	M2	0
HC 4	65	male	HC	HC_4_CAACGATCATTAAGCC-1	2.72674	8.36446	M2	0
HC 4	65	male	HC	HC_4_CAGATCAGTTTCGCTC-1	3.72397	9.02025	M2	0
HC 4	65	male	HC	HC_4_CCTGCATAGAAACTAC-1	3.85049	8.45986	M2	0
HC 4	65	male	HC	HC_4_CCTGTTGGTTCTGAGT-1	5.95947	5.67689	M0	0
HC 4	65	male	HC	HC_4_CCTTCAGTCGACGCTG-1	2.20957	7.66844	IDA macrophage	0
HC 4	65	male	HC	HC_4_CGAAGGAGTCGCATGC-1	3.34288	-13.493	Mast 2	0
HC 4	65	male	HC	HC_4_CGAAGTTCACGTTGGC-1	4.10241	8.62086	M2	0
HC 4	65	male	HC	HC_4_CGGGTCATCGTCCTCA-1	2.78824	8.79959	M2	0
HC 4	65	male	HC	HC_4_CGTAGTAAGTCGGCCT-1	3.80346	7.53592	M2	0
HC 4	65	male	HC	HC_4_CGTTCTGGTAGAATAC-1	3.7534	8.47035	M2	0
HC 4	65	male	HC	HC_4_CTCATCGCAATCCAGT-1	2.16981	-14.1187	Mast 2	0
HC 4	65	male	HC	HC_4_CTCATTACACAATTCG-1	4.58195	-11.7859	Mast Ribhi	0
HC 4	65	male	HC	HC_4_CTCCAACAGGTTCATC-1	5.37563	-13.075	Mast Ribhi	0
HC 4	65	male	HC	HC_4_CTTCAATTCCATCGTC-1	2.70466	9.36313	M2	0
HC 4	65	male	HC	HC_4_GAAATGACAACTTGCA-1	4.73178	-13.2307	Mast 2	0
HC 4	65	male	HC	HC_4_GAAATGATCAAAGCCT-1	3.17551	8.43801	M2	0
HC 4	65	male	HC	HC_4_GAACTGTAGTTGTCAC-1	4.27651	-11.3232	Mast Ribhi	0
HC 4	65	male	HC	HC_4_GAATAGAAGGGTATAT-1	2.46181	8.21349	M2	0
HC 4	65	male	HC	HC_4_GAATAGACACACCTAA-1	5.44825	-12.1808	Mast Ribhi	0
HC 4	65	male	HC	HC_4_GACCGTGTCCCTTGTG-1	2.95469	8.46333	M2	0
HC 4	65	male	HC	HC_4_GAGTTACTCCATCGTC-1	3.85089	-13.6882	Mast 2	0
HC 4	65	male	HC	HC_4_GATCATGAGGTCACCC-1	2.78103	8.92721	M2	0
HC 4	65	male	HC	HC_4_GCACATAGTCTACGTA-1	3.884	8.00063	M2	0
HC 4	65	male	HC	HC_4_GCACATAGTTGCAAGG-1	4.98232	-11.7201	Mast Ribhi	0
HC 4	65	male	HC	HC_4_GCTACCTGTACGCTTA-1	3.86172	8.37688	M2	0
HC 4	65	male	HC	HC_4_GGAATCTGTGACTGAG-1	3.5301	8.64668	M2	0
HC 4	65	male	HC	HC_4_GGCTTTCGTGGCTACC-1	2.27813	-13.9808	Mast 2	0
HC 4	65	male	HC	HC_4_GGGCCATGTCGCGGTT-1	5.37592	-12.9285	Mast Ribhi	0
HC 4	65	male	HC	HC_4_GGGCGTTGTCCTATAG-1	5.51334	-12.9972	Mast Ribhi	0
HC 4	65	male	HC	HC_4_GGGTGTCTCAGCTCTC-1	6.48473	-12.0467	Mast Ribhi	0
HC 4	65	male	HC	HC_4_GTAGAAAAGTGGGAAA-1	8.09346	3.28078	M0 Ribhi	0
HC 4	65	male	HC	HC_4_GTCGAATCACTCCGGA-1	8.23122	2.75204	M0 Ribhi	0
HC 4	65	male	HC	HC_4_GTCGTAAGTAGCTTTG-1	2.6227	9.37028	M2	0
HC 4	65	male	HC	HC_4_GTTCATTGTGGTAATA-1	3.6561	9.01482	M2	0
HC 4	65	male	HC	HC_4_TAAGCGTGTGCGTCGT-1	3.42136	9.09985	M2	0
HC 4	65	male	HC	HC_4_TCATCATCATGGTACT-1	4.11948	-13.3121	Mast 2	0
HC 4	65	male	HC	HC_4_TCCGAAAAGCAACAGC-1	2.2805	8.6963	M2	0
HC 4	65	male	HC	HC_4_TCCTCGAAGCCGATAG-1	2.26437	-13.7268	Mast 2	0
HC 4	65	male	HC	HC_4_TCGTGCTTCTCTCGAC-1	5.23504	-12.9508	Mast Ribhi	0
HC 4	65	male	HC	HC_4_TCTATACAGCTACTAC-1	-0.506413	8.41206	DCs CD1c	0
HC 4	65	male	HC	HC_4_TCTATACGTAGCGTTT-1	3.32694	7.86176	M2	0
HC 4	65	male	HC	HC_4_TCTTCCTCAGGTCCCA-1	2.40205	-12.9159	Mast 2	0
HC 4	65	male	HC	HC_4_TGAATCGCATTGCCGG-1	8.02214	3.78744	M0	0
HC 4	65	male	HC	HC_4_TGCGGGTAGCACTCTA-1	3.45258	-12.1482	Mast 1	0
HC 4	65	male	HC	HC_4_TGCTCGTGTCGAGCAA-1	3.08699	9.09762	M2	0
HC 4	65	male	HC	HC_4_TGGAGAGTCACCTCTG-1	3.65125	-13.9468	Mast 2	0
HC 4	65	male	HC	HC_4_TGGGTTAAGCAGCCTC-1	2.49012	-13.9139	Mast 2	0
HC 4	65	male	HC	HC_4_TGTAACGCAAATACGA-1	7.15093	4.80564	M0	0
HC 4	65	male	HC	HC_4_TGTGCGGAGAGAGGTA-1	5.4648	-12.941	Mast Ribhi	0
HC 4	65	male	HC	HC_4_TGTGGCGGTGCAGGAT-1	2.31906	-14.0587	Mast 2	0
HC 4	65	male	HC	HC_4_TGTTCATTCACTACTT-1	3.48366	9.2228	M2	0
HC 4	65	male	HC	HC_4_TTACAGGGTGACGCCT-1	5.55961	-12.8382	Mast Ribhi	0
HC 4	65	male	HC	HC_4_TTAGTCTCAGAACATA-1	3.68026	8.84957	M2	0
HC 4	65	male	HC	HC_4_TTCAGGAGTTCTCTCG-1	7.33311	2.87765	M0 Ribhi	0
HC 4	65	male	HC	HC_4_TTCTGTAGTTTAAGGA-1	6.42713	-12.1218	Mast Ribhi	0
HC 5	51	male	HC	HC_5_AAAGGATTCGCTTGAA-1	3.47791	8.96941	M2	0
HC 5	51	male	HC	HC_5_AACCACATCTTCGGAA-1	5.71749	-11.9908	Mast Ribhi	0
HC 5	51	male	HC	HC_5_AACCCAAAGAACCGCA-1	2.26141	8.10109	M2	0
HC 5	51	male	HC	HC_5_AACCTGAGTTGAGAGC-1	3.66656	7.40613	M2	0
HC 5	51	male	HC	HC_5_AACCTGATCTCTATGT-1	6.08475	-12.2162	Mast Ribhi	0
HC 5	51	male	HC	HC_5_AAGTCGTTCTCGGGAC-1	3.25615	7.74813	M2	0
HC 5	51	male	HC	HC_5_AAGTTCGCAGACGATG-1	6.43101	-12.1964	Mast Ribhi	0
HC 5	51	male	HC	HC_5_AAGTTCGTCGGAATGG-1	3.18428	8.38016	M2	0
HC 5	51	male	HC	HC_5_AATGGCTCACGTGTGC-1	5.77268	-12.8604	Mast Ribhi	0
HC 5	51	male	HC	HC_5_ACAGAAAAGATTAGAC-1	2.51728	9.30958	M2	0
HC 5	51	male	HC	HC_5_ACATCCCGTGCGAACA-1	8.22488	1.10633	M0 Ribhi	0
HC 5	51	male	HC	HC_5_ACATCCCGTTTACACG-1	3.84172	-11.1486	Mast 1	0
HC 5	51	male	HC	HC_5_ACATCCCTCCTACAAG-1	2.81207	9.43146	M2	0
HC 5	51	male	HC	HC_5_ACATCCCTCTGGCCGA-1	5.50828	-12.4871	Mast Ribhi	0
HC 5	51	male	HC	HC_5_ACATGCACAGAAGCGT-1	3.76108	-11.4921	Mast 1	0
HC 5	51	male	HC	HC_5_ACCAAACTCTAGCAAC-1	3.59768	-11.1624	Mast 1	0
HC 5	51	male	HC	HC_5_ACCAACAGTTCAAGGG-1	3.41563	8.63169	M2	0
HC 5	51	male	HC	HC_5_ACCCTCAGTGGCTACC-1	5.25503	-13.1042	Mast Ribhi	0
HC 5	51	male	HC	HC_5_ACCCTTGCATCCTGTC-1	5.88304	-12.0752	Mast Ribhi	0
HC 5	51	male	HC	HC_5_ACGATCACAGCCGTTG-1	5.60862	-12.2515	Mast Ribhi	0
HC 5	51	male	HC	HC_5_ACGATGTGTATGAGAT-1	2.32588	8.95265	M2	0
HC 5	51	male	HC	HC_5_ACGTCCTAGCATAGGC-1	5.42795	-12.8485	Mast Ribhi	0
HC 5	51	male	HC	HC_5_ACTACGAGTGCACGCT-1	5.35404	-12.5671	Mast Ribhi	0
HC 5	51	male	HC	HC_5_ACTATCTTCTATACGG-1	2.6729	9.46271	M2	0
HC 5	51	male	HC	HC_5_AGAGAATGTGGCAGAT-1	7.83411	3.74801	M0	0
HC 5	51	male	HC	HC_5_AGAGAATTCTATCGTT-1	3.37814	9.15089	M2	0
HC 5	51	male	HC	HC_5_AGATGCTGTAGGAGGG-1	5.25138	-12.7959	Mast Ribhi	0
HC 5	51	male	HC	HC_5_AGATGCTTCACAGAGG-1	7.94342	3.68114	M0	0
HC 5	51	male	HC	HC_5_AGCCAATTCAGCTCTC-1	4.05803	-11.9335	Mast Ribhi	0
HC 5	51	male	HC	HC_5_AGCCAATTCGCATTAG-1	5.7607	-12.6752	Mast Ribhi	0
HC 5	51	male	HC	HC_5_AGCGTATGTCCAGCGT-1	5.90511	-12.6572	Mast Ribhi	0
HC 5	51	male	HC	HC_5_AGGACGAGTGGATTTC-1	5.58224	-12.2847	Mast Ribhi	0
HC 5	51	male	HC	HC_5_AGGACGATCATACGAC-1	5.10554	-12.517	Mast Ribhi	0
HC 5	51	male	HC	HC_5_AGGGAGTTCGTTGTGA-1	2.51283	9.1822	M2	0
HC 5	51	male	HC	HC_5_AGGGTTTAGGAACTAT-1	3.73703	7.06212	M2	0
HC 5	51	male	HC	HC_5_AGGGTTTCAAAGGCGT-1	3.6295	8.82278	M2	0
HC 5	51	male	HC	HC_5_AGGTCATTCTTCCGTG-1	3.18639	8.37793	M2	0
HC 5	51	male	HC	HC_5_AGGTTACGTGATGGCA-1	5.50245	-12.671	Mast Ribhi	0
HC 5	51	male	HC	HC_5_AGTAACCAGGGTTAGC-1	5.34832	-12.9974	Mast Ribhi	0
HC 5	51	male	HC	HC_5_AGTCATGCAAACTGCT-1	4.89203	-11.8033	Mast Ribhi	0
HC 5	51	male	HC	HC_5_AGTTCCCCATGACGGA-1	6.17621	-12.3081	Mast Ribhi	0
HC 5	51	male	HC	HC_5_ATACTTCCACAAATAG-1	5.86115	-12.3612	Mast Ribhi	0
HC 5	51	male	HC	HC_5_ATAGGCTGTCGTGGTC-1	3.68434	8.33098	M2	0
HC 5	51	male	HC	HC_5_ATCCACCTCAGGACGA-1	2.6449	8.6253	M2	0
HC 5	51	male	HC	HC_5_ATGGATCAGTTTGAGA-1	4.95441	-13.0731	Mast Ribhi	0
HC 5	51	male	HC	HC_5_ATGTCTTAGCCTGAGA-1	2.63538	8.30759	Inflammatory monocytes	0
HC 5	51	male	HC	HC_5_ATTATCCTCACCCTGT-1	5.71782	-12.6147	Mast Ribhi	0
HC 5	51	male	HC	HC_5_ATTCATCCACCATAAC-1	1.63679	5.96716	IDA macrophage	0
HC 5	51	male	HC	HC_5_ATTCCCGCAAGTTGGG-1	0.678851	7.72639	IDA macrophage	0
HC 5	51	male	HC	HC_5_ATTCCCGCAGAGACTG-1	3.69305	8.12152	M2	0
HC 5	51	male	HC	HC_5_ATTCCTATCGGTTGTA-1	4.72313	-13.0259	Mast Ribhi	0
HC 5	51	male	HC	HC_5_ATTCTACGTATGTGTC-1	4.0195	8.62242	M2	0
HC 5	51	male	HC	HC_5_ATTCTACTCCGATTAG-1	2.70149	9.31682	M2	0
HC 5	51	male	HC	HC_5_ATTGGGTTCACTGATG-1	3.47966	8.9561	M2	0
HC 5	51	male	HC	HC_5_ATTTCTGCAGAAGCTG-1	6.22157	-12.446	Mast Ribhi	0
HC 5	51	male	HC	HC_5_CAACCAAGTAGTCTTG-1	5.56125	5.61433	M2.2	0
HC 5	51	male	HC	HC_5_CAACCTCCATTGTAGC-1	7.64353	3.73066	M0	0
HC 5	51	male	HC	HC_5_CAACGGCTCTGCGGCA-1	5.82488	-12.4773	Mast Ribhi	0
HC 5	51	male	HC	HC_5_CAAGGGAGTGGTTTGT-1	2.93444	8.44616	M2.2	0
HC 5	51	male	HC	HC_5_CAATACGCAATAGAGT-1	5.54711	-12.832	Mast Ribhi	0
HC 5	51	male	HC	HC_5_CACCAAATCGTTCTGC-1	3.34409	8.48034	M2	0
HC 5	51	male	HC	HC_5_CAGATTGTCGAGGCAA-1	6.46208	-12.2239	Mast Ribhi	0
HC 5	51	male	HC	HC_5_CATACTTTCCTGTTGC-1	4.45177	-11.8045	Mast Ribhi	0
HC 5	51	male	HC	HC_5_CATCGGGAGAAGTGTT-1	3.49164	-13.2613	Mast 2	0
HC 5	51	male	HC	HC_5_CATCGTCAGGGCAAGG-1	5.22144	-12.4665	Mast Ribhi	0
HC 5	51	male	HC	HC_5_CATCGTCCATACCAGT-1	5.80534	-12.2524	Mast Ribhi	0
HC 5	51	male	HC	HC_5_CATTCCGAGACCATTC-1	5.7361	-12.4978	Mast Ribhi	0
HC 5	51	male	HC	HC_5_CATTGCCCAGAGATTA-1	5.64722	5.60451	M2.2	0
HC 5	51	male	HC	HC_5_CATTTCATCCTTGACC-1	6.25381	-12.3474	Mast Ribhi	0
HC 5	51	male	HC	HC_5_CCCATTGCAAACGGCA-1	4.4587	-12.9452	Mast 2	0
HC 5	51	male	HC	HC_5_CCCGAAGTCGAGATAA-1	7.98569	2.93697	M0 Ribhi	0
HC 5	51	male	HC	HC_5_CCCGAAGTCGCGAAGA-1	4.59043	7.92484	M0	0
HC 5	51	male	HC	HC_5_CCGGTGACAGCGGTCT-1	6.07984	-12.4141	Mast Ribhi	0
HC 5	51	male	HC	HC_5_CCGTAGGTCGTGGGTC-1	3.12851	9.43049	M2	0
HC 5	51	male	HC	HC_5_CCGTGAGCACACCTTC-1	4.50923	-12.8855	Mast Ribhi	0
HC 5	51	male	HC	HC_5_CCGTTCAAGAGAATCT-1	3.02235	9.4102	M2	0
HC 5	51	male	HC	HC_5_CCTACGTTCCTATGGA-1	5.54677	-12.9914	Mast Ribhi	0
HC 5	51	male	HC	HC_5_CCTCAACCACATAGCT-1	2.09651	8.60783	M2	0
HC 5	51	male	HC	HC_5_CCTCATGCAACAGCTT-1	4.68549	-11.6528	Mast Ribhi	0
HC 5	51	male	HC	HC_5_CCTGCATCAAATTGGA-1	4.25985	-13.6798	Mast 2	0
HC 5	51	male	HC	HC_5_CCTTGTGCAGTGGGTA-1	2.61985	8.70168	M2	0
HC 5	51	male	HC	HC_5_CCTTGTGTCGTGGGTC-1	6.22397	-12.2817	Mast Ribhi	0
HC 5	51	male	HC	HC_5_CGATGCGAGCTCGTGC-1	4.35941	6.25262	M2.2	0
HC 5	51	male	HC	HC_5_CGCGTGACACAAACGG-1	6.04128	-12.5315	Mast Ribhi	0
HC 5	51	male	HC	HC_5_CGGCAGTAGACCAACG-1	6.9593	4.53541	M0	0
HC 5	51	male	HC	HC_5_CGGGTGTGTTATCTTC-1	5.82611	-12.7285	Mast Ribhi	0
HC 5	51	male	HC	HC_5_CGGTCAGGTAGCGTCC-1	1.69621	7.91415	IDA macrophage	0
HC 5	51	male	HC	HC_5_CGTAGTACACGACGTC-1	4.56237	-11.6346	Mast Ribhi	0
HC 5	51	male	HC	HC_5_CGTGAATCAAAGCACG-1	6.40799	-12.0739	Mast Ribhi	0
HC 5	51	male	HC	HC_5_CGTGCTTGTTCTTGCC-1	2.7514	9.27455	M2	0
HC 5	51	male	HC	HC_5_CGTTAGAAGCTGCCAC-1	5.79232	-12.2973	Mast Ribhi	0
HC 5	51	male	HC	HC_5_CGTTGGGAGCACAAAT-1	5.69514	-12.8141	Mast Ribhi	0
HC 5	51	male	HC	HC_5_CTACAGAGTGACTCGC-1	2.35781	8.14367	M2	0
HC 5	51	male	HC	HC_5_CTACAGATCGATTGAC-1	3.1446	9.34445	M2	0
HC 5	51	male	HC	HC_5_CTACAGATCGTTCGCT-1	6.44253	-12.4018	Mast Ribhi	0
HC 5	51	male	HC	HC_5_CTACATTGTAGTAAGT-1	3.44714	8.51525	M2	0
HC 5	51	male	HC	HC_5_CTCAAGACACATACTG-1	6.61104	-12.1248	Mast Ribhi	0
HC 5	51	male	HC	HC_5_CTCACTGGTGAATATG-1	5.94965	-12.0486	Mast Ribhi	0
HC 5	51	male	HC	HC_5_CTCAGTCAGAGTCTGG-1	4.76945	-12.9544	Mast 2	0
HC 5	51	male	HC	HC_5_CTCCCAATCTATTTCG-1	5.83244	5.52824	M0	0
HC 5	51	male	HC	HC_5_CTCTCGACACTTCAAG-1	6.0587	6.52808	M2.2	0
HC 5	51	male	HC	HC_5_CTCTCGATCCTTGACC-1	5.51781	-11.7127	Mast Ribhi	0
HC 5	51	male	HC	HC_5_CTGCATCGTTCTCCCA-1	2.79404	9.44982	M2	0
HC 5	51	male	HC	HC_5_CTGCCTAAGCGAGAAA-1	2.43954	-12.3814	Mast 1	0
HC 5	51	male	HC	HC_5_CTGCCTAGTCAAATCC-1	5.22941	-12.2784	Mast Ribhi	0
HC 5	51	male	HC	HC_5_CTGCTCATCCGAGAAG-1	5.9625	-12.3808	Mast Ribhi	0
HC 5	51	male	HC	HC_5_CTGTACCAGGCGACAT-1	8.12896	2.47059	M0 Ribhi	0
HC 5	51	male	HC	HC_5_CTTCCTTCAGCGGTCT-1	6.50442	-12.1627	Mast Ribhi	0
HC 5	51	male	HC	HC_5_GAAGCGAAGTGGTTCT-1	2.62244	9.5128	M2	0
HC 5	51	male	HC	HC_5_GAATCACTCGAACCAT-1	7.92182	4.09203	M0	0
HC 5	51	male	HC	HC_5_GACCCAGCAGAGTTCT-1	5.60257	-12.795	Mast Ribhi	0
HC 5	51	male	HC	HC_5_GACCTTCAGAGGACTC-1	6.05243	-12.1693	Mast Ribhi	0
HC 5	51	male	HC	HC_5_GAGACCCGTCTAGGTT-1	2.57087	9.36443	M2	0
HC 5	51	male	HC	HC_5_GAGGCAATCTCCTGCA-1	5.97337	-12.4953	Mast Ribhi	0
HC 5	51	male	HC	HC_5_GAGTGAGAGTTCACTG-1	5.51484	5.31868	M2.2	0
HC 5	51	male	HC	HC_5_GAGTGTTGTTACACTG-1	6.04316	-12.2605	Mast Ribhi	0
HC 5	51	male	HC	HC_5_GATAGAATCCAGTGTA-1	3.04705	9.44957	M2	0
HC 5	51	male	HC	HC_5_GATAGCTAGCGTCAGA-1	6.09945	-12.4301	Mast Ribhi	0
HC 5	51	male	HC	HC_5_GATGGAGGTTGGTACT-1	3.2717	8.06252	M2	0
HC 5	51	male	HC	HC_5_GATTCTTAGTGACCTT-1	3.63769	-11.4391	Mast 1	0
HC 5	51	male	HC	HC_5_GATTGGTGTCAAGCCC-1	5.03005	-12.9306	Mast Ribhi	0
HC 5	51	male	HC	HC_5_GCACGTGAGCCTAACT-1	8.22942	2.61528	M0 Ribhi	0
HC 5	51	male	HC	HC_5_GCATGATTCAACACGT-1	2.52571	8.94395	M2	0
HC 5	51	male	HC	HC_5_GCATTAGTCGCTGCGA-1	2.95435	-13.9083	Mast 2	0
HC 5	51	male	HC	HC_5_GCCATTCAGGCTTAAA-1	4.05704	8.52373	M2	0
HC 5	51	male	HC	HC_5_GCCGTGAAGCACACAG-1	6.16985	-12.1017	Mast Ribhi	0
HC 5	51	male	HC	HC_5_GCTACCTGTCTCCCTA-1	7.05281	4.68231	M0	0
HC 5	51	male	HC	HC_5_GCTTTCGGTGGCTTGC-1	5.58554	-12.422	Mast Ribhi	0
HC 5	51	male	HC	HC_5_GGAATGGTCTGGGCGT-1	0.170406	7.95906	DCs CD1c	0
HC 5	51	male	HC	HC_5_GGATCTATCTCACTCG-1	6.32046	5.16994	M0	0
HC 5	51	male	HC	HC_5_GGGTATTGTCTACACA-1	4.07828	8.57444	M2	0
HC 5	51	male	HC	HC_5_GGGTTATCAGCAGTCC-1	3.02141	9.08273	M2	0
HC 5	51	male	HC	HC_5_GGTCTGGAGCGATTCT-1	3.79659	7.41759	M2	0
HC 5	51	male	HC	HC_5_GTAACACGTGGCTCTG-1	4.60575	3.32689	Cycling myeloid	0
HC 5	51	male	HC	HC_5_GTAGAAAAGGGAACAA-1	7.61815	1.02205	M0 Ribhi	0
HC 5	51	male	HC	HC_5_GTAGAAATCCTAAACG-1	3.14754	8.12442	M2	0
HC 5	51	male	HC	HC_5_GTATTTCCACTCCTGT-1	5.56299	-12.5385	Mast Ribhi	0
HC 5	51	male	HC	HC_5_GTCACGGCACACCTAA-1	8.06595	3.52218	M0 Ribhi	0
HC 5	51	male	HC	HC_5_GTGAGGAGTGAGATAT-1	6.38244	-12.3439	Mast Ribhi	0
HC 5	51	male	HC	HC_5_GTGTGATGTGGGCTTC-1	6.24537	-12.3576	Mast Ribhi	0
HC 5	51	male	HC	HC_5_GTGTGGCAGAATTGCA-1	3.6453	-12.3971	Mast 2	0
HC 5	51	male	HC	HC_5_GTTACAGGTACAACGG-1	6.1148	-12.2802	Mast Ribhi	0
HC 5	51	male	HC	HC_5_GTTGTGAGTAACCCGC-1	3.23058	8.84517	M2	0
HC 5	51	male	HC	HC_5_TAACCAGAGATGCCGA-1	3.36162	9.24957	M2	0
HC 5	51	male	HC	HC_5_TAAGCCATCTCCGTGT-1	6.95684	4.65246	M0	0
HC 5	51	male	HC	HC_5_TACACCCGTAGACTGG-1	2.6043	-12.4503	Mast 1	0
HC 5	51	male	HC	HC_5_TACCCACCATCCAATG-1	2.88827	9.10852	M2	0
HC 5	51	male	HC	HC_5_TACGGGCCAGTCAGTT-1	5.73275	5.12285	M0	0
HC 5	51	male	HC	HC_5_TACTGCCTCTGGGCGT-1	2.99036	-14.0282	Mast 2	0
HC 5	51	male	HC	HC_5_TACTTGTAGAATTGTG-1	5.17248	-13.0431	Mast Ribhi	0
HC 5	51	male	HC	HC_5_TATTGCTTCAAACCCA-1	2.73237	-12.8917	Mast 2	0
HC 5	51	male	HC	HC_5_TATTTCGAGCCTGTCG-1	3.46283	-12.7291	Mast 2	0
HC 5	51	male	HC	HC_5_TCAATTCAGCCGTTGC-1	5.7476	-12.0889	Mast Ribhi	0
HC 5	51	male	HC	HC_5_TCACATTGTCGGTGAA-1	5.5593	-12.5974	Mast Ribhi	0
HC 5	51	male	HC	HC_5_TCATCCGGTACATACC-1	3.20524	8.95933	M2	0
HC 5	51	male	HC	HC_5_TCATGTTAGTAGAATC-1	2.64265	9.29077	M2	0
HC 5	51	male	HC	HC_5_TCCCACACAGCAGTCC-1	2.72904	9.2793	M2	0
HC 5	51	male	HC	HC_5_TCGAACATCAATGCAC-1	6.53723	-12.1204	Mast Ribhi	0
HC 5	51	male	HC	HC_5_TCGATTTCAAGATGGC-1	6.35421	-12.0979	Mast Ribhi	0
HC 5	51	male	HC	HC_5_TCGTAGAGTAGGTGCA-1	2.84268	9.56943	M2	0
HC 5	51	male	HC	HC_5_TCTCACGCACCGTCGA-1	5.5913	-12.3626	Mast Ribhi	0
HC 5	51	male	HC	HC_5_TCTCAGCGTATCGATC-1	2.24663	-13.6377	Mast 2	0
HC 5	51	male	HC	HC_5_TCTCCGAAGTGGTTCT-1	3.42448	-13.5199	Mast 2	0
HC 5	51	male	HC	HC_5_TCTGGCTCATGGTGGA-1	5.88959	-12.4852	Mast Ribhi	0
HC 5	51	male	HC	HC_5_TGACGCGAGTTCCTGA-1	3.24841	9.49022	M2	0
HC 5	51	male	HC	HC_5_TGAGGGAAGGGCAGGA-1	7.06567	0.70079	M0 Ribhi	0
HC 5	51	male	HC	HC_5_TGCCGAGGTCGGTGTC-1	7.74086	3.80457	Inflammatory monocytes	0
HC 5	51	male	HC	HC_5_TGCTGAACACAACGCC-1	8.19823	1.63169	M0 Ribhi	0
HC 5	51	male	HC	HC_5_TGGAGAGTCCGTATAG-1	4.40451	8.12258	M0	0
HC 5	51	male	HC	HC_5_TGGGAGAAGGGCAGTT-1	6.82036	4.69694	M0	0
HC 5	51	male	HC	HC_5_TGTAGACCATGGACAG-1	3.53188	9.17976	M2	0
HC 5	51	male	HC	HC_5_TGTCAGATCGCTTGCT-1	5.84538	-12.2135	Mast Ribhi	0
HC 5	51	male	HC	HC_5_TGTCCTGAGCCGATTT-1	4.33148	8.12316	M0	0
HC 5	51	male	HC	HC_5_TGTGGCGTCCGCCTAT-1	5.28739	-12.8586	Mast Ribhi	0
HC 5	51	male	HC	HC_5_TGTGTGAGTGTCTTGA-1	2.54526	8.28572	M2	0
HC 5	51	male	HC	HC_5_TGTTCATAGTAATTGG-1	6.39331	5.04095	M0	0
HC 5	51	male	HC	HC_5_TGTTGAGCAAACGTGG-1	5.96242	-12.002	Mast Ribhi	0
HC 5	51	male	HC	HC_5_TGTTGAGTCGTGCGAC-1	5.40215	-12.9075	Mast Ribhi	0
HC 5	51	male	HC	HC_5_TTACGTTGTGATTAGA-1	5.86499	-12.4453	Mast Ribhi	0
HC 5	51	male	HC	HC_5_TTACTGTCACGGCGTT-1	6.28911	-12.145	Mast Ribhi	0
HC 5	51	male	HC	HC_5_TTCATTGAGGTGCATG-1	3.9046	7.40287	M2	0
HC 5	51	male	HC	HC_5_TTCGGTCAGGATTCCT-1	3.01044	8.99605	M2	0
HC 5	51	male	HC	HC_5_TTCTAGTGTGATGTAA-1	4.15909	-13.4044	Mast 2	0
HC 5	51	male	HC	HC_5_TTGACCCCAAGTTCCA-1	8.32123	2.22789	M0 Ribhi	0
HC 5	51	male	HC	HC_5_TTGAGTGGTCTGTAAC-1	6.29023	-12.31	Mast Ribhi	0
HC 5	51	male	HC	HC_5_TTGATGGAGTCTGGAG-1	5.3464	-13.0799	Mast Ribhi	0
HC 5	51	male	HC	HC_5_TTGCATTGTCTTGCGG-1	5.07633	-13.1859	Mast Ribhi	0
HC 5	51	male	HC	HC_5_TTGGATGAGACACACG-1	4.55288	-11.9276	Mast Ribhi	0
HC 5	51	male	HC	HC_5_TTGTTGTGTAGGAGTC-1	6.17176	-12.2207	Mast Ribhi	0
HC 5	51	male	HC	HC_5_TTTACTGCACCCTGTT-1	4.74567	-11.5465	Mast Ribhi	0
HC 5	51	male	HC	HC_5_TTTGACTAGGTTCCGC-1	4.34864	-13.2151	Mast 2	0
HC 5	51	male	HC	HC_5_TTTGGTTTCCTACACC-1	6.83636	4.79957	M0	0
HC 6	66	female	HC	HC_6_AAACCCATCCCAAGCG-1	3.33726	8.3173	M2	0
HC 6	66	female	HC	HC_6_AAACGCTAGCGCACAA-1	5.51475	-12.8939	Mast Ribhi	0
HC 6	66	female	HC	HC_6_AAAGGATAGGTGGTTG-1	7.53669	4.17003	M0	0
HC 6	66	female	HC	HC_6_AAGCATCGTTCGAGCC-1	3.80344	-11.7826	Mast 1	0
HC 6	66	female	HC	HC_6_AAGCGTTGTCGCTTGG-1	3.90945	8.8827	M2	0
HC 6	66	female	HC	HC_6_ACACTGAAGCCGTTAT-1	3.66044	-11.564	Mast 1	0
HC 6	66	female	HC	HC_6_ACCATTTTCTTAGCAG-1	3.92732	8.51709	M2	0
HC 6	66	female	HC	HC_6_ACCTGTCTCGAGCTGC-1	5.68459	-12.7974	Mast Ribhi	0
HC 6	66	female	HC	HC_6_ACGGAAGCAATGCTCA-1	8.14416	3.33831	M0 Ribhi	0
HC 6	66	female	HC	HC_6_ACGGAAGGTCATCAGT-1	3.37796	7.77423	M2	0
HC 6	66	female	HC	HC_6_ACTGATGCACAGCCAC-1	3.80876	8.11412	M2	0
HC 6	66	female	HC	HC_6_ACTTATCAGGTAGACC-1	6.50666	-12.3521	Mast Ribhi	0
HC 6	66	female	HC	HC_6_AGAACCTCATTAGGCT-1	3.79897	8.56879	M2	0
HC 6	66	female	HC	HC_6_AGAGCCCTCGGCTGAC-1	7.40783	4.11196	M0	0
HC 6	66	female	HC	HC_6_AGGTGTTTCTCGCAGG-1	3.70052	8.10077	M2	0
HC 6	66	female	HC	HC_6_AGTGTTGAGGTTCCAT-1	5.40324	-12.9215	Mast Ribhi	0
HC 6	66	female	HC	HC_6_AGTTAGCGTCTACACA-1	4.41477	-13.1317	Mast 2	0
HC 6	66	female	HC	HC_6_ATACCGAGTAGAGGAA-1	3.31009	9.28529	M2	0
HC 6	66	female	HC	HC_6_ATACCTTCACTTCTCG-1	3.07033	8.51882	M2	0
HC 6	66	female	HC	HC_6_ATCACGAAGTAAACGT-1	4.22453	-12.7458	Mast 2	0
HC 6	66	female	HC	HC_6_ATCACTTCAACCGTAT-1	3.73948	7.90889	M2	0
HC 6	66	female	HC	HC_6_ATCTTCAAGCTATCTG-1	4.74185	-13.2986	Mast 2	0
HC 6	66	female	HC	HC_6_ATGATCGGTATCGCAT-1	2.09382	7.85157	M2	0.583202
HC 6	66	female	HC	HC_6_ATTCCTACATACAGCT-1	3.43455	7.6659	M2	0
HC 6	66	female	HC	HC_6_ATTCCTACATGAAAGT-1	4.64956	-11.5214	Mast Ribhi	0
HC 6	66	female	HC	HC_6_ATTCTTGCATGACACT-1	3.88993	-13.7792	Mast 2	0
HC 6	66	female	HC	HC_6_CAACAACGTGGAAATT-1	5.65676	-12.5983	Mast Ribhi	0
HC 6	66	female	HC	HC_6_CAACCAAGTAGGCTCC-1	3.7754	9.06106	M2	0
HC 6	66	female	HC	HC_6_CAACCTCCAAGTACCT-1	5.49088	-12.7094	Mast Ribhi	0
HC 6	66	female	HC	HC_6_CACCAAAAGCCAGACA-1	3.78125	8.68356	M2	0
HC 6	66	female	HC	HC_6_CACTAAGGTACGGTTT-1	3.63051	-11.4476	Mast 1	0
HC 6	66	female	HC	HC_6_CAGTTCCGTTTGCAGT-1	3.5985	-13.7892	Mast 2	0
HC 6	66	female	HC	HC_6_CCAAGCGAGGGCATGT-1	3.69673	9.21611	M2	0
HC 6	66	female	HC	HC_6_CCAATTTTCTGGGATT-1	5.9131	-12.2289	Mast Ribhi	0
HC 6	66	female	HC	HC_6_CCCAACTCATAATCCG-1	6.49647	-12.3368	Mast Ribhi	0
HC 6	66	female	HC	HC_6_CCGATGGCACCTCAGG-1	7.0429	0.68622	M0 Ribhi	0
HC 6	66	female	HC	HC_6_CCTCAACAGCTCGCAC-1	5.15859	-12.8745	Mast Ribhi	0
HC 6	66	female	HC	HC_6_CCTCATGAGGTGCAGT-1	3.82708	8.96885	M2	0
HC 6	66	female	HC	HC_6_CGAGTGCGTAGCTGCC-1	5.92303	-12.1233	Mast Ribhi	0
HC 6	66	female	HC	HC_6_CGCAGGTAGCGAAACC-1	6.21562	-12.287	Mast Ribhi	0
HC 6	66	female	HC	HC_6_CGCAGGTTCGCTTGCT-1	3.09254	8.96852	M2	0
HC 6	66	female	HC	HC_6_CGCATGGGTCGTCATA-1	7.76443	4.00299	M0	0
HC 6	66	female	HC	HC_6_CGCCAGAGTATGCGTT-1	3.75689	8.80633	M2	0
HC 6	66	female	HC	HC_6_CGTAATGTCGGTGTAT-1	4.26686	-13.4645	Mast 2	0
HC 6	66	female	HC	HC_6_CGTCCATCAGCAGGAT-1	3.65282	-13.238	Mast 2	0
HC 6	66	female	HC	HC_6_CGTTGGGAGCTTACGT-1	4.30888	-12.2607	Mast Ribhi	0
HC 6	66	female	HC	HC_6_CTATAGGCAGCACGAA-1	3.82673	8.48868	M2	0
HC 6	66	female	HC	HC_6_CTATCCGAGTGCCAGA-1	3.94206	8.75285	M2	0
HC 6	66	female	HC	HC_6_CTATCCGCAGAGTCTT-1	5.29945	-12.0181	Mast Ribhi	0
HC 6	66	female	HC	HC_6_CTATCCGGTCGTTGCG-1	3.26863	8.15817	M2	0
HC 6	66	female	HC	HC_6_CTCACTGAGAGCGACT-1	-0.630714	8.55664	DCs CD1c	0
HC 6	66	female	HC	HC_6_CTGAGGCCAGCATTGT-1	8.28045	1.7028	M0 Ribhi	0
HC 6	66	female	HC	HC_6_CTTCCTTAGTAGATCA-1	-0.515257	5.1925	Inflammatory monocytes	0
HC 6	66	female	HC	HC_6_CTTCCTTGTAGAGATT-1	3.85278	-13.1266	Mast 2	0
HC 6	66	female	HC	HC_6_GAAATGAAGTCTGCGC-1	2.65249	-11.9012	Mast 1	0
HC 6	66	female	HC	HC_6_GAACGTTAGAATGTTG-1	3.71082	-11.5784	Mast 1	0
HC 6	66	female	HC	HC_6_GACATCATCGTGCATA-1	3.14821	8.58889	M2	0
HC 6	66	female	HC	HC_6_GAGTCATAGTGGACTG-1	3.29174	8.90238	M2	0
HC 6	66	female	HC	HC_6_GATAGCTGTGCACAAG-1	6.52232	4.98308	M0	0
HC 6	66	female	HC	HC_6_GATCATGAGCCGGATA-1	7.94543	3.81715	M0 Ribhi	0
HC 6	66	female	HC	HC_6_GATCATGAGGCCCAAA-1	4.49871	-13.4203	Mast 2	0
HC 6	66	female	HC	HC_6_GATGACTGTAGCTGCC-1	4.92549	-12.1484	Mast Ribhi	0
HC 6	66	female	HC	HC_6_GCACATATCGCCTTGT-1	4.25934	-11.8498	Mast Ribhi	0
HC 6	66	female	HC	HC_6_GCCAACGTCCTGGGAC-1	7.00331	4.44834	M0	0
HC 6	66	female	HC	HC_6_GCTTCACTCGTGGCTG-1	3.8231	-13.799	Mast 2	0
HC 6	66	female	HC	HC_6_GGAGATGAGGGATCGT-1	4.93532	-12.2888	Mast Ribhi	0
HC 6	66	female	HC	HC_6_GGGAGATAGTCTGCAT-1	7.89438	1.94136	M0 Ribhi	0
HC 6	66	female	HC	HC_6_GGGTGAATCGAGTCCG-1	7.97839	3.72241	M0 Ribhi	0
HC 6	66	female	HC	HC_6_GGGTGTCTCAGACCTA-1	3.59805	7.87901	M2	0
HC 6	66	female	HC	HC_6_GGGTTTATCTTAGCTT-1	3.90868	8.85289	M2	0
HC 6	66	female	HC	HC_6_GTCAGCGAGATCCAAA-1	0.354368	7.31415	IDA macrophage	0.847526
HC 6	66	female	HC	HC_6_GTGAGGAGTGCATTTG-1	3.3085	9.41284	M2	0
HC 6	66	female	HC	HC_6_GTGGTTAAGCTGAAAT-1	5.55955	-12.4764	Mast Ribhi	0
HC 6	66	female	HC	HC_6_GTGTGATCATTCGGGC-1	3.71794	8.06266	M2	0
HC 6	66	female	HC	HC_6_GTTAGACGTCTTCGAA-1	4.32305	-11.6217	Mast Ribhi	0
HC 6	66	female	HC	HC_6_GTTCTATAGTAGTGCG-1	3.64746	8.24232	M2	0
HC 6	66	female	HC	HC_6_TACTTACCACTCATAG-1	3.84067	8.72995	M2	0
HC 6	66	female	HC	HC_6_TAGGTTGAGGTGAGCT-1	3.90145	8.67566	M2	0
HC 6	66	female	HC	HC_6_TATTGCTGTAGCTTAC-1	4.95503	-12.1315	Mast Ribhi	0
HC 6	66	female	HC	HC_6_TCACTATAGTGTGTTC-1	2.82882	8.65599	M2	0
HC 6	66	female	HC	HC_6_TCAGTCCCAACGTATC-1	3.86109	8.45054	M2	0
HC 6	66	female	HC	HC_6_TCATCATAGCCTCGTG-1	2.32817	8.43657	M2	0
HC 6	66	female	HC	HC_6_TCATGTTAGGTTAAAC-1	6.12591	6.02754	M0	0
HC 6	66	female	HC	HC_6_TCATGTTTCTCCTGCA-1	4.07933	-11.476	Mast 1	0
HC 6	66	female	HC	HC_6_TCCCATGGTCCTCCTA-1	3.63174	-13.7546	Mast 2	0
HC 6	66	female	HC	HC_6_TCCTCGAAGTAGGCCA-1	3.81421	8.32216	M2	0
HC 6	66	female	HC	HC_6_TCGACCTGTGTTACAC-1	4.70695	-13.2275	Mast 2	0
HC 6	66	female	HC	HC_6_TCTTAGTCATAACGGG-1	6.47552	-12.2463	Mast Ribhi	0
HC 6	66	female	HC	HC_6_TGACAGTGTCACCTTC-1	3.60889	7.7577	M2	0
HC 6	66	female	HC	HC_6_TGCAGTAGTACTCGTA-1	5.5153	-12.1702	Mast Ribhi	0
HC 6	66	female	HC	HC_6_TGCTCCAAGACTCTAC-1	2.38915	-14.1332	Mast 2	0
HC 6	66	female	HC	HC_6_TGGGAGACACATCCCT-1	8.13081	3.20408	M0 Ribhi	0
HC 6	66	female	HC	HC_6_TGTAACGTCTTTCGAT-1	8.04629	3.58005	M0 Ribhi	0
HC 6	66	female	HC	HC_6_TGTAAGCTCTGCATGA-1	3.63749	7.92748	M2	0
HC 6	66	female	HC	HC_6_TGTTGAGCAACTTGGT-1	2.31898	-14.115	Mast 2	0
HC 6	66	female	HC	HC_6_TGTTGGAGTGTAGCAG-1	3.39444	7.98458	M2	0
HC 6	66	female	HC	HC_6_TTCCGTGTCGCTCATC-1	8.24581	1.88049	M0 Ribhi	0
HC 6	66	female	HC	HC_6_TTCCTCTGTAGGGTAC-1	8.21423	2.0437	M0 Ribhi	0
HC 6	66	female	HC	HC_6_TTGCGTCTCGGTGCAC-1	2.28804	-14.0782	Mast 2	0
HC 6	66	female	HC	HC_6_TTGGTTTTCTAAACGC-1	6.28415	-12.2752	Mast Ribhi	0
HC 6	66	female	HC	HC_6_TTGTTGTTCCTGCCAT-1	3.79135	-11.6186	Mast 1	0
HC 6	66	female	HC	HC_6_TTTCCTCTCAACGTGT-1	3.92228	8.81949	M2	0
HC 6	66	female	HC	HC_6_TTTCGATCAGGTGTTT-1	6.55492	-12.2511	Mast Ribhi	0
CD 5	21	male	IBD	CD_5_AAACCCATCTGGGTCG-1	6.68337	4.62314	M0	0
CD 5	21	male	IBD	CD_5_AAACGAACATGGAGAC-1	-8.40264	-1.20808	Neutrophil 3	0
CD 5	21	male	IBD	CD_5_AAACGCTGTGTTTACG-1	-9.77504	-5.29808	Neutrophil 2	0
CD 5	21	male	IBD	CD_5_AAACGCTTCATTTGGG-1	-9.42923	-3.90319	Neutrophil 1	0
CD 5	21	male	IBD	CD_5_AAAGGTAAGGTGAGAA-1	-8.90593	-3.94219	Neutrophil 1	0
CD 5	21	male	IBD	CD_5_AAATGGAGTCGGAACA-1	-8.37589	-3.90129	Neutrophil 1	0
CD 5	21	male	IBD	CD_5_AACAAAGAGCATATGA-1	-4.61786	6.99648	M1 CXCL5	0
CD 5	21	male	IBD	CD_5_AACACACAGCTCGCAC-1	-8.57177	-3.40744	Neutrophil 1	0
CD 5	21	male	IBD	CD_5_AACCACACAGCCCAGT-1	-9.49003	-4.7327	Neutrophil 2	0
CD 5	21	male	IBD	CD_5_AACGTCACATGGGCAA-1	-9.28271	-4.33642	Neutrophil 2	0
CD 5	21	male	IBD	CD_5_AAGAACAGTGGAACAC-1	8.19375	2.88744	M0 Ribhi	0
CD 5	21	male	IBD	CD_5_AAGACAATCATAGGCT-1	-8.38988	-3.29355	Neutrophil 1	0
CD 5	21	male	IBD	CD_5_AAGACTCTCCGGCAGT-1	-4.66322	6.43375	M1 CXCL5	0
CD 5	21	male	IBD	CD_5_AAGCATCGTAGTTACC-1	-7.5956	-2.0818	Neutrophil 1	0
CD 5	21	male	IBD	CD_5_AAGCGAGAGATGGGCT-1	-8.00161	-2.67937	Neutrophil 1	0
CD 5	21	male	IBD	CD_5_AAGCGTTAGGTAAGTT-1	-7.89737	-2.93625	Neutrophil 1	0
CD 5	21	male	IBD	CD_5_AAGGAATAGCCTCACG-1	-9.80925	-5.16948	Neutrophil 2	0
CD 5	21	male	IBD	CD_5_AAGGAATGTTCGTGCG-1	-9.88291	-5.17986	Neutrophil 2	0
CD 5	21	male	IBD	CD_5_AAGTACCTCTACGCAA-1	-3.77774	6.05521	M1 CXCL5	0
CD 5	21	male	IBD	CD_5_AAGTTCGAGACCTTTG-1	-3.40994	9.46983	DCs CCL22	0
CD 5	21	male	IBD	CD_5_AAGTTCGTCGCGCTGA-1	-7.94547	-3.69958	Neutrophil 1	0
CD 5	21	male	IBD	CD_5_AATAGAGTCATAAGGA-1	-9.91685	-4.3878	Neutrophil 2	0
CD 5	21	male	IBD	CD_5_AATCACGTCCTGTTGC-1	-4.32763	6.09996	M1 CXCL5	2.5565
CD 5	21	male	IBD	CD_5_AATCGACTCCATTTAC-1	-8.35675	-2.16334	Neutrophil 1	0
CD 5	21	male	IBD	CD_5_AATGAAGTCTGTCGCT-1	-8.52966	-2.97212	Neutrophil 1	0
CD 5	21	male	IBD	CD_5_AATGCCACACGCGGTT-1	-7.30031	-1.96571	Neutrophil 1	0
CD 5	21	male	IBD	CD_5_AATGGAATCGGTAGAG-1	-9.88865	-4.6689	Neutrophil 2	0
CD 5	21	male	IBD	CD_5_AATGGAATCTCTAAGG-1	-9.39154	-4.69538	Neutrophil 2	0
CD 5	21	male	IBD	CD_5_AATGGCTAGCTTTGTG-1	-8.2188	-3.99174	Neutrophil 1	0
CD 5	21	male	IBD	CD_5_AATGGCTTCCCGAAAT-1	5.72523	4.50299	M0	0
CD 5	21	male	IBD	CD_5_AATTCCTGTGTGGACA-1	-8.42803	-4.00469	Neutrophil 1	0
CD 5	21	male	IBD	CD_5_AATTTCCGTCATCAGT-1	-4.68004	5.90055	M1 CXCL5	0
CD 5	21	male	IBD	CD_5_AATTTCCGTGTTAAAG-1	-8.73171	-2.90502	Neutrophil 1	0
CD 5	21	male	IBD	CD_5_ACAAAGACATTGAGCT-1	-9.56613	-5.97939	Neutrophil 2	0
CD 5	21	male	IBD	CD_5_ACAAAGATCATGGATC-1	7.96882	2.05179	M0 Ribhi	0
CD 5	21	male	IBD	CD_5_ACAAAGATCGGATACT-1	-9.14231	-4.28879	Neutrophil 1	0
CD 5	21	male	IBD	CD_5_ACAAGCTCAGTCGCAC-1	-10.0281	-4.57605	Neutrophil 2	0
CD 5	21	male	IBD	CD_5_ACACGCGAGCTTTCCC-1	-9.70485	-5.84726	Neutrophil 2	0
CD 5	21	male	IBD	CD_5_ACACGCGAGGTAGTAT-1	-9.16224	-5.2601	Neutrophil 2	0
CD 5	21	male	IBD	CD_5_ACAGAAACAAGTGACG-1	-4.4559	6.26168	M1 CXCL5	0
CD 5	21	male	IBD	CD_5_ACAGAAATCCACGTCT-1	-9.93257	-4.45218	Neutrophil 2	0
CD 5	21	male	IBD	CD_5_ACATCCCCAACTGGTT-1	-4.58429	6.79454	M1 CXCL5	0
CD 5	21	male	IBD	CD_5_ACATCCCTCCGACATA-1	-9.25706	-1.62864	Neutrophil 3	0
CD 5	21	male	IBD	CD_5_ACATGCAGTGCCGTAC-1	-9.2346	-3.74867	Neutrophil 1	0
CD 5	21	male	IBD	CD_5_ACATGCATCAGACAAA-1	-8.07114	-1.91529	Neutrophil 1	0
CD 5	21	male	IBD	CD_5_ACCAAACCAATTAGGA-1	-9.2304	-4.30654	Neutrophil 2	0
CD 5	21	male	IBD	CD_5_ACCAACAGTGGGCTCT-1	-10.141	-5.27108	Neutrophil 2	0
CD 5	21	male	IBD	CD_5_ACCACAACATGTCTAG-1	-7.4145	-2.46254	Neutrophil 1	0
CD 5	21	male	IBD	CD_5_ACCATTTTCTGACAGT-1	-9.13509	-3.05999	Neutrophil 1	0
CD 5	21	male	IBD	CD_5_ACCCTCAGTTCAACGT-1	-8.6698	-3.42579	Neutrophil 1	0
CD 5	21	male	IBD	CD_5_ACCCTTGCAGTCAACT-1	-9.39994	-3.96726	Neutrophil 2	0
CD 5	21	male	IBD	CD_5_ACCTACCGTCTACAAC-1	-8.77247	-2.9843	Neutrophil 1	0
CD 5	21	male	IBD	CD_5_ACCTACCTCTAGAACC-1	-7.70664	-2.95274	Neutrophil 1	0
CD 5	21	male	IBD	CD_5_ACCTGAAGTCTACAGT-1	-4.37187	6.07803	M1 CXCL5	0
CD 5	21	male	IBD	CD_5_ACCTGTCAGGCACCAA-1	-9.51591	-3.05148	Neutrophil 1	0
CD 5	21	male	IBD	CD_5_ACGATCACAGCTGGTC-1	-9.01197	-3.03697	Neutrophil 1	0
CD 5	21	male	IBD	CD_5_ACGATGTCAGCGACAA-1	-9.29712	-4.5605	Neutrophil 2	0
CD 5	21	male	IBD	CD_5_ACGCACGAGAACTGAT-1	-3.81948	5.92738	M1 CXCL5	0
CD 5	21	male	IBD	CD_5_ACGCACGAGTGGTCAG-1	-4.28685	6.82488	M1 CXCL5	1.14328
CD 5	21	male	IBD	CD_5_ACGGGTCGTGGGAGAG-1	-8.80618	-4.51534	Neutrophil 1	0
CD 5	21	male	IBD	CD_5_ACGGTTACAAATGGAT-1	-2.81981	5.92686	IDA macrophage	0.856469
CD 5	21	male	IBD	CD_5_ACGTAACAGCGAGTCA-1	-10.2374	-5.2918	Neutrophil 2	0
CD 5	21	male	IBD	CD_5_ACGTAACTCTTGGTCC-1	-3.32866	4.56517	M1 ACOD1	0
CD 5	21	male	IBD	CD_5_ACGTACATCGATACAC-1	-8.14946	-3.56302	Neutrophil 1	0
CD 5	21	male	IBD	CD_5_ACGTAGTAGGACAAGA-1	-3.62882	5.91407	M1 CXCL5	0
CD 5	21	male	IBD	CD_5_ACTACGACACGCTATA-1	-3.99106	4.33729	M1 ACOD1	0
CD 5	21	male	IBD	CD_5_ACTACGATCATTCATC-1	-9.80197	-5.4852	Neutrophil 2	0
CD 5	21	male	IBD	CD_5_ACTATTCCAAACTGCT-1	-8.02937	-1.50734	Neutrophil 1	0
CD 5	21	male	IBD	CD_5_ACTATTCCAGAGACTG-1	2.99365	6.97676	M2.2	0.992808
CD 5	21	male	IBD	CD_5_ACTGTGAAGAACAGGA-1	7.54218	4.56371	M0	0
CD 5	21	male	IBD	CD_5_ACTTAGGTCGCAGAGA-1	-4.30431	6.67954	M1 CXCL5	0
CD 5	21	male	IBD	CD_5_ACTTAGGTCTCCTGTG-1	-9.82166	-5.16959	Neutrophil 2	0
CD 5	21	male	IBD	CD_5_ACTTATCAGGGACAGG-1	-9.22303	-4.10269	Neutrophil 2	0
CD 5	21	male	IBD	CD_5_ACTTCCGAGCCACCGT-1	0.726378	-12.8469	Mast 1	0
CD 5	21	male	IBD	CD_5_ACTTCCGCACAGTCGC-1	-9.84972	-5.5039	Neutrophil 2	0
CD 5	21	male	IBD	CD_5_ACTTCCGGTAGGTGCA-1	-9.09264	-2.58548	Neutrophil 1	0
CD 5	21	male	IBD	CD_5_ACTTCCGTCCTGTTGC-1	-8.59024	-4.30662	Neutrophil 1	0
CD 5	21	male	IBD	CD_5_ACTTTGTAGGGCAACT-1	-8.91822	-3.27316	Neutrophil 1	0
CD 5	21	male	IBD	CD_5_ACTTTGTCACCTATCC-1	-9.53432	-5.35715	Neutrophil 2	0
CD 5	21	male	IBD	CD_5_AGAACAAGTATGAGGC-1	-10.2561	-5.21071	Neutrophil 2	0
CD 5	21	male	IBD	CD_5_AGACACTAGTCGGCAA-1	-8.7195	-2.73425	Neutrophil 1	0
CD 5	21	male	IBD	CD_5_AGACCATGTATTCCGA-1	-8.69116	-2.61268	Neutrophil 1	0
CD 5	21	male	IBD	CD_5_AGAGAATCACTCCACT-1	-3.18753	5.97172	M1 CXCL5	0
CD 5	21	male	IBD	CD_5_AGAGCAGAGGTAACTA-1	-4.29201	5.60913	M1 CXCL5	0
CD 5	21	male	IBD	CD_5_AGAGCAGCATTCATCT-1	-4.65679	6.99559	M1 CXCL5	0
CD 5	21	male	IBD	CD_5_AGAGCCCCAATAACCC-1	-18.3479	-2.51215	Eosinophils	0
CD 5	21	male	IBD	CD_5_AGATCCATCCCAGGCA-1	-8.9698	-2.87432	Neutrophil 1	0
CD 5	21	male	IBD	CD_5_AGATCGTTCTAGCCTC-1	-7.62828	-2.11076	Neutrophil 1	0
CD 5	21	male	IBD	CD_5_AGATGAAAGCTTACGT-1	-8.47525	-4.01646	Neutrophil 1	0
CD 5	21	male	IBD	CD_5_AGATGAATCAGGAAAT-1	-9.24705	-3.76383	Neutrophil 1	0
CD 5	21	male	IBD	CD_5_AGCCAATCAGCGCTTG-1	-9.53485	-3.18363	Neutrophil 1	0
CD 5	21	male	IBD	CD_5_AGCCACGAGGATTACA-1	-8.81274	-4.21565	Neutrophil 2	0
CD 5	21	male	IBD	CD_5_AGCCAGCAGCCGAACA-1	-9.4667	-5.11283	Neutrophil 2	0
CD 5	21	male	IBD	CD_5_AGCGATTTCCCATACC-1	-4.17325	4.17416	M1 ACOD1	0
CD 5	21	male	IBD	CD_5_AGCGCTGGTCGCGGTT-1	-8.54157	-4.76356	Neutrophil 1	0
CD 5	21	male	IBD	CD_5_AGCGTATCAGCAGTTT-1	-3.65024	9.70848	DCs CCL22	0
CD 5	21	male	IBD	CD_5_AGCGTATTCACATACG-1	-9.28698	-5.57909	Neutrophil 2	0
CD 5	21	male	IBD	CD_5_AGCGTCGAGTTGAAAC-1	-4.07334	5.74999	Inflammatory monocytes	0
CD 5	21	male	IBD	CD_5_AGCGTCGCATCGGTTA-1	-9.32153	-5.25474	Neutrophil 2	0
CD 5	21	male	IBD	CD_5_AGCTCAAGTACGAGCA-1	-8.62689	-3.10673	Neutrophil 1	0
CD 5	21	male	IBD	CD_5_AGCTCAAGTTTCTTAC-1	-8.87507	-2.96579	Neutrophil 1	0
CD 5	21	male	IBD	CD_5_AGCTTCCTCATTGTGG-1	-9.83502	-5.86967	Neutrophil 2	0
CD 5	21	male	IBD	CD_5_AGGAAATGTGCCTGCA-1	-9.0225	-3.44239	Neutrophil 1	0
CD 5	21	male	IBD	CD_5_AGGAAATTCTGCGAGC-1	-0.337514	7.77566	DCs CD1c	1.27703
CD 5	21	male	IBD	CD_5_AGGAGGTTCAATCCGA-1	-8.5077	-5.22741	Neutrophil 2	0
CD 5	21	male	IBD	CD_5_AGGATAATCCTTGACC-1	-9.15385	-4.03484	Neutrophil 1	0
CD 5	21	male	IBD	CD_5_AGGATAATCTCTCTTC-1	-8.56684	-3.41801	Neutrophil 1	0
CD 5	21	male	IBD	CD_5_AGGATCTGTGTGGACA-1	-10.2972	-4.83151	Neutrophil 2	0
CD 5	21	male	IBD	CD_5_AGGATCTTCCATCGTC-1	-8.56942	-2.95606	Neutrophil 1	0
CD 5	21	male	IBD	CD_5_AGGCCACAGTCTAGAA-1	-8.95019	-2.22528	Neutrophil 1	0
CD 5	21	male	IBD	CD_5_AGGCTGCAGTAACCTC-1	-9.39084	-4.62894	Neutrophil 2	0
CD 5	21	male	IBD	CD_5_AGGCTGCTCTATTTCG-1	-8.84984	-2.65418	Neutrophil 1	0
CD 5	21	male	IBD	CD_5_AGGTAGGTCGGTCGAC-1	-8.65535	-3.88947	Neutrophil 1	0
CD 5	21	male	IBD	CD_5_AGGTCTACAATCCTAG-1	-9.73345	-6.02597	Neutrophil 2	0
CD 5	21	male	IBD	CD_5_AGGTGTTCATCTTAGG-1	-8.89132	-4.89342	Neutrophil 2	0
CD 5	21	male	IBD	CD_5_AGGTTACGTAGACACG-1	5.87348	5.44077	M0	0
CD 5	21	male	IBD	CD_5_AGGTTGTTCATGAGAA-1	-4.23502	6.74172	M1 CXCL5	0.724015
CD 5	21	male	IBD	CD_5_AGGTTGTTCGAAGCCC-1	-4.09019	5.84292	M1 CXCL5	0
CD 5	21	male	IBD	CD_5_AGTAACCAGTGCCGAA-1	-9.52542	-6.05525	Neutrophil 2	0
CD 5	21	male	IBD	CD_5_AGTACCAAGACGATAT-1	-9.23974	-1.85976	Neutrophil 1	0
CD 5	21	male	IBD	CD_5_AGTACCAAGTTAACAG-1	-8.96476	-5.31465	Neutrophil 2	0
CD 5	21	male	IBD	CD_5_AGTACTGTCCCGATCT-1	-4.66141	7.03432	M1 CXCL5	0
CD 5	21	male	IBD	CD_5_AGTACTGTCCGGACTG-1	-7.84474	-2.33623	Neutrophil 1	0
CD 5	21	male	IBD	CD_5_AGTAGCTTCCTTATGT-1	-3.48204	5.33279	M1 CXCL5	0.832051
CD 5	21	male	IBD	CD_5_AGTAGCTTCTTTCCGG-1	-8.35068	-2.57137	Neutrophil 1	0
CD 5	21	male	IBD	CD_5_AGTCAACCAGTCAGAG-1	-9.71906	-5.2011	Neutrophil 2	0
CD 5	21	male	IBD	CD_5_AGTCACAGTTGGTGTT-1	-4.27784	5.49232	M1 CXCL5	0
CD 5	21	male	IBD	CD_5_AGTCATGCAAACTGCT-1	-8.37536	-4.58867	Neutrophil 1	0
CD 5	21	male	IBD	CD_5_AGTCATGGTTTAAGGA-1	-4.42833	6.08734	M1 CXCL5	0
CD 5	21	male	IBD	CD_5_AGTCTCCTCATCTCTA-1	-9.52002	-4.60858	Neutrophil 2	0
CD 5	21	male	IBD	CD_5_AGTGACTCAGCTGAAG-1	-3.40438	5.09857	M1 CXCL5	0
CD 5	21	male	IBD	CD_5_AGTGACTTCCCGTTGT-1	-8.21951	-2.95236	Neutrophil 1	0
CD 5	21	male	IBD	CD_5_AGTGCCGTCCATGATG-1	-9.11356	-2.10625	Neutrophil 1	0
CD 5	21	male	IBD	CD_5_AGTTCCCAGGCTGTAG-1	-4.26268	4.41069	M1 ACOD1	0
CD 5	21	male	IBD	CD_5_AGTTCCCCAAGAATAC-1	-9.4443	-4.46551	Neutrophil 2	0
CD 5	21	male	IBD	CD_5_ATACTTCGTTGGCCGT-1	-3.95568	5.93087	M1 CXCL5	0
CD 5	21	male	IBD	CD_5_ATACTTCTCAAGCCAT-1	-8.27143	-3.34689	Neutrophil 1	0
CD 5	21	male	IBD	CD_5_ATAGAGAAGATCGACG-1	-3.19596	5.50322	Inflammatory monocytes	0
CD 5	21	male	IBD	CD_5_ATATCCTTCCTGTACC-1	-9.65805	-3.75636	Neutrophil 1	0
CD 5	21	male	IBD	CD_5_ATCACAGAGTGGTCAG-1	-3.60646	9.66405	DCs CCL22	0
CD 5	21	male	IBD	CD_5_ATCACAGCATTAAAGG-1	-8.12748	-3.11918	Neutrophil 1	0
CD 5	21	male	IBD	CD_5_ATCACGATCGAAGCAG-1	-8.80108	-3.77452	Neutrophil 1	0
CD 5	21	male	IBD	CD_5_ATCACTTAGACATACA-1	-8.68999	-5.33355	Neutrophil 2	0
CD 5	21	male	IBD	CD_5_ATCACTTGTACGGGAT-1	-9.08979	-4.75481	Neutrophil 2	0
CD 5	21	male	IBD	CD_5_ATCACTTGTGTTTGCA-1	-3.68284	9.74116	DCs CCL22	0
CD 5	21	male	IBD	CD_5_ATCACTTGTTCAAACC-1	2.33303	-12.7662	Mast 1	0
CD 5	21	male	IBD	CD_5_ATCAGGTAGTGCGCTC-1	-9.9212	-5.61041	Neutrophil 2	0
CD 5	21	male	IBD	CD_5_ATCCCTGCATCTTCGC-1	-8.75516	-4.93425	Neutrophil 2	0
CD 5	21	male	IBD	CD_5_ATCCTATCATGAGATA-1	-4.58288	6.00035	M1 CXCL5	0
CD 5	21	male	IBD	CD_5_ATCCTATTCAGCGCAC-1	-0.700233	5.22317	M1 ACOD1	0
CD 5	21	male	IBD	CD_5_ATCGCCTAGCACGTCC-1	-8.52107	-3.15596	Neutrophil 1	0
CD 5	21	male	IBD	CD_5_ATCGCCTCACCAAATC-1	7.75612	2.642	M0 Ribhi	0
CD 5	21	male	IBD	CD_5_ATCGCCTTCCATTTAC-1	-4.3804	6.57919	M1 CXCL5	0.422893
CD 5	21	male	IBD	CD_5_ATCGGATCACGGCTAC-1	-7.90663	-3.40649	Neutrophil 1	0
CD 5	21	male	IBD	CD_5_ATCGGCGAGTCGCCCA-1	-8.48764	-2.08182	Neutrophil 1	0
CD 5	21	male	IBD	CD_5_ATGAAAGAGTTGAATG-1	-9.53954	-6.06306	Neutrophil 2	0
CD 5	21	male	IBD	CD_5_ATGAGGGTCGAGAGAC-1	-8.93937	-4.06968	Neutrophil 2	0
CD 5	21	male	IBD	CD_5_ATGAGGGTCTTGGCTC-1	-8.88565	-2.9959	Neutrophil 1	0
CD 5	21	male	IBD	CD_5_ATGATCGCAACACAAA-1	-8.84168	-3.05308	Neutrophil 1	0
CD 5	21	male	IBD	CD_5_ATGCATGTCGCCATAA-1	-8.11983	-2.61813	Neutrophil 1	0
CD 5	21	male	IBD	CD_5_ATGCCTCAGTTAACGA-1	-7.81523	-1.76359	Neutrophil 1	0
CD 5	21	male	IBD	CD_5_ATGCGATCAAGGGCAT-1	-3.56849	5.69288	M1 CXCL5	0
CD 5	21	male	IBD	CD_5_ATGCGATCAATGCAAA-1	6.69104	3.16479	M0 Ribhi	2.03804
CD 5	21	male	IBD	CD_5_ATGGTTGAGCGGTATG-1	-9.78094	-4.64204	Neutrophil 2	0
CD 5	21	male	IBD	CD_5_ATGTCCCGTCAGCTTA-1	-8.1316	-1.90585	Neutrophil 1	0
CD 5	21	male	IBD	CD_5_ATGTCCCTCCAGCTCT-1	-9.93918	-5.54914	Neutrophil 2	0
CD 5	21	male	IBD	CD_5_ATGTCTTAGCAATTAG-1	-3.48997	5.01117	M1 CXCL5	0
CD 5	21	male	IBD	CD_5_ATTACCTCACGCCACA-1	-3.75843	5.49402	Inflammatory monocytes	0
CD 5	21	male	IBD	CD_5_ATTCACTTCACCCTTG-1	-9.72251	-5.52015	Neutrophil 2	0
CD 5	21	male	IBD	CD_5_ATTCATCCACAGCATT-1	-8.36826	-4.3261	Neutrophil 1	0
CD 5	21	male	IBD	CD_5_ATTCCATAGAGCATAT-1	-8.73499	-5.12222	Neutrophil 2	0
CD 5	21	male	IBD	CD_5_ATTCCATAGATTGATG-1	-8.0994	-2.71226	Neutrophil 1	0
CD 5	21	male	IBD	CD_5_ATTCCATAGGTTGACG-1	-9.4107	-5.344	Neutrophil 2	0
CD 5	21	male	IBD	CD_5_ATTCCATAGTATGTAG-1	-7.45551	-2.23422	Neutrophil 1	0
CD 5	21	male	IBD	CD_5_ATTCCATGTTCAAGTC-1	-8.67436	-3.02628	Neutrophil 1	0
CD 5	21	male	IBD	CD_5_ATTCTACGTACTCCCT-1	-9.6023	-4.28413	Neutrophil 2	0
CD 5	21	male	IBD	CD_5_ATTCTACTCGTTCATT-1	-4.68168	5.82135	M1 CXCL5	0
CD 5	21	male	IBD	CD_5_ATTTCACGTTGCATCA-1	-9.87312	-4.56544	Neutrophil 2	0
CD 5	21	male	IBD	CD_5_CAAAGAAAGGATACCG-1	-8.57569	-4.32571	Neutrophil 1	0
CD 5	21	male	IBD	CD_5_CAAAGAAGTACTAGCT-1	-7.77583	-2.23277	Neutrophil 1	0
CD 5	21	male	IBD	CD_5_CAAAGAATCTGTGTGA-1	-9.43438	-5.63976	Neutrophil 2	0
CD 5	21	male	IBD	CD_5_CAACGGCTCAAGAGTA-1	-8.59041	-3.11886	Neutrophil 1	0
CD 5	21	male	IBD	CD_5_CAAGACTCACACGGTC-1	-3.95087	6.60111	M1 CXCL5	0
CD 5	21	male	IBD	CD_5_CAAGAGGCAATTGAAG-1	-8.32135	-1.84496	Neutrophil 1	0
CD 5	21	male	IBD	CD_5_CAAGAGGTCCGTCCTA-1	-8.13747	-2.19186	Neutrophil 1	0
CD 5	21	male	IBD	CD_5_CAAGCTATCATACAGC-1	-10.0383	-5.60636	Neutrophil 2	0
CD 5	21	male	IBD	CD_5_CAAGGGAGTACCGGCT-1	-9.64238	-4.19614	Neutrophil 2	0
CD 5	21	male	IBD	CD_5_CACACAACAGAGAGGG-1	-8.99893	-4.27814	Neutrophil 1	0
CD 5	21	male	IBD	CD_5_CACACAACATGACTAC-1	-8.64199	-3.31362	Neutrophil 1	0
CD 5	21	male	IBD	CD_5_CACACAATCCCATTCG-1	-4.17093	5.61583	M1 CXCL5	1.11584
CD 5	21	male	IBD	CD_5_CACAGATCATCGATCA-1	-3.97387	6.57412	M1 CXCL5	0
CD 5	21	male	IBD	CD_5_CACCAAACATGGAATA-1	-9.43637	-3.71943	Neutrophil 1	0
CD 5	21	male	IBD	CD_5_CACGAATAGATGCAGC-1	-9.07629	-2.55153	Neutrophil 1	0
CD 5	21	male	IBD	CD_5_CACGAATCACGGTGTC-1	-4.49911	5.76239	M1 CXCL5	0
CD 5	21	male	IBD	CD_5_CACGGGTCAGCTACAT-1	-8.32044	-3.12071	Neutrophil 1	0
CD 5	21	male	IBD	CD_5_CACGGGTGTTATAGAG-1	-4.31595	5.7641	M1 CXCL5	0
CD 5	21	male	IBD	CD_5_CACGGGTTCACTACTT-1	-4.71178	6.87025	M0	0
CD 5	21	male	IBD	CD_5_CACGTGGTCTTACACT-1	-9.0888	-5.67426	Neutrophil 2	0
CD 5	21	male	IBD	CD_5_CACGTTCAGACTACGG-1	-4.72091	7.0285	M1 CXCL5	0
CD 5	21	male	IBD	CD_5_CACTTCGGTTCGAAGG-1	-9.34947	-3.59794	Neutrophil 1	0
CD 5	21	male	IBD	CD_5_CAGATACAGGAAGAAC-1	-9.07064	-3.60045	Neutrophil 1	0
CD 5	21	male	IBD	CD_5_CAGATACCAGCACAAG-1	-8.49343	-3.9321	Neutrophil 1	0
CD 5	21	male	IBD	CD_5_CAGATTGTCACCTCGT-1	-9.01058	-5.30414	Neutrophil 2	0
CD 5	21	male	IBD	CD_5_CAGCGTGCATTGTCGA-1	-9.83565	-5.9012	Neutrophil 2	0
CD 5	21	male	IBD	CD_5_CAGGCCAAGAGAGAAC-1	-9.52163	-5.67031	Neutrophil 2	0
CD 5	21	male	IBD	CD_5_CAGGCCATCGAGAATA-1	-9.27497	-2.80443	Neutrophil 1	0
CD 5	21	male	IBD	CD_5_CATAAGCTCAAGGACG-1	-8.46115	-3.23031	Neutrophil 1	0
CD 5	21	male	IBD	CD_5_CATACAGCAACCTATG-1	-4.08719	6.20739	M1 CXCL5	0
CD 5	21	male	IBD	CD_5_CATCAAGCACGCTGCA-1	-4.26064	6.08727	M1 CXCL5	0
CD 5	21	male	IBD	CD_5_CATCCCAAGGCCACTC-1	-8.14081	-4.166	Neutrophil 1	0
CD 5	21	male	IBD	CD_5_CATCCGTAGACTTCGT-1	-9.72309	-3.9768	Neutrophil 2	0
CD 5	21	male	IBD	CD_5_CATCCGTAGGTGAGCT-1	-8.93887	-4.39115	Neutrophil 2	0
CD 5	21	male	IBD	CD_5_CATCGTCCAGTCGGTC-1	-9.89486	-5.6891	Neutrophil 2	0
CD 5	21	male	IBD	CD_5_CATGAGTAGTAAACGT-1	-8.63729	-3.38517	Neutrophil 1	0
CD 5	21	male	IBD	CD_5_CATGAGTGTAGCTCGC-1	-9.26015	-5.46142	Neutrophil 2	0
CD 5	21	male	IBD	CD_5_CATGAGTTCCGTAGTA-1	-9.59252	-4.86564	Neutrophil 2	0
CD 5	21	male	IBD	CD_5_CATGCAAAGTATAGAC-1	-10.0415	-5.74049	Neutrophil 2	0
CD 5	21	male	IBD	CD_5_CATGCAAGTGGTTCTA-1	-4.6819	6.89636	M1 CXCL5	0
CD 5	21	male	IBD	CD_5_CATGCCTAGCGGCTCT-1	-10.2642	-5.13247	Neutrophil 2	0
CD 5	21	male	IBD	CD_5_CATGCTCAGACGAGCT-1	-3.32077	5.68767	M1 CXCL5	0
CD 5	21	male	IBD	CD_5_CATGCTCAGGATACCG-1	-9.21131	-3.45989	Neutrophil 1	0
CD 5	21	male	IBD	CD_5_CATGCTCAGTAAACTG-1	-9.24563	-5.80763	Neutrophil 2	0
CD 5	21	male	IBD	CD_5_CATGCTCCACGCACCA-1	-4.6429	5.72862	M1 CXCL5	0
CD 5	21	male	IBD	CD_5_CATGGATTCTCAGTCC-1	-8.4713	-3.0147	Neutrophil 1	0
CD 5	21	male	IBD	CD_5_CATGGTACAGACCGCT-1	-8.38456	-4.13979	Neutrophil 1	0
CD 5	21	male	IBD	CD_5_CATTCATGTCACCACG-1	-4.05571	6.09141	M1 CXCL5	1.18428
CD 5	21	male	IBD	CD_5_CATTCATGTCCTGTCT-1	-9.49275	-5.07912	Neutrophil 2	0
CD 5	21	male	IBD	CD_5_CATTCTATCCTACTGC-1	-9.31706	-2.63654	Neutrophil 1	0
CD 5	21	male	IBD	CD_5_CATTGCCCATGGCGCT-1	-8.40371	-2.65585	Neutrophil 1	0
CD 5	21	male	IBD	CD_5_CATTGTTGTGAGTAAT-1	-9.16155	-4.11734	Neutrophil 1	0
CD 5	21	male	IBD	CD_5_CATTTCAAGCCAAGGT-1	-8.62702	-2.02167	Neutrophil 1	0
CD 5	21	male	IBD	CD_5_CATTTCATCACTCGAA-1	-7.95287	-3.06542	Neutrophil 1	0
CD 5	21	male	IBD	CD_5_CCAAGCGAGCTAGAGC-1	-10.0543	-5.30489	Neutrophil 2	0
CD 5	21	male	IBD	CD_5_CCAAGCGCATCACCAA-1	-9.74998	-3.83799	Neutrophil 1	0
CD 5	21	male	IBD	CD_5_CCAATGACAGCCTACG-1	5.48997	4.87831	M0	0
CD 5	21	male	IBD	CD_5_CCACAAAGTGCATCTA-1	1.56249	6.77019	IDA macrophage	2.1664
CD 5	21	male	IBD	CD_5_CCACAAATCATGACAC-1	-8.44783	-0.934301	Neutrophil 3	0
CD 5	21	male	IBD	CD_5_CCACGAGCAACAAGAT-1	-3.78932	5.44967	M1 CXCL5	0
CD 5	21	male	IBD	CD_5_CCACGTTAGAGCATCG-1	-9.02004	-2.74087	Neutrophil 1	0
CD 5	21	male	IBD	CD_5_CCATCACTCACAGTGT-1	-7.97922	-1.82557	Neutrophil 1	0
CD 5	21	male	IBD	CD_5_CCCTAACCATTCCTCG-1	-4.27674	4.24224	M1 ACOD1	0
CD 5	21	male	IBD	CD_5_CCCTCTCGTCCTCATC-1	-3.48815	5.08145	M1 CXCL5	0
CD 5	21	male	IBD	CD_5_CCGAACGTCCGTGTGG-1	-7.98689	-2.47092	Neutrophil 1	0
CD 5	21	male	IBD	CD_5_CCGATCTAGTTGTACC-1	-8.64183	-3.20198	Neutrophil 1	0
CD 5	21	male	IBD	CD_5_CCGATGGGTAGGAAAG-1	-3.76284	9.81929	DCs CCL22	0
CD 5	21	male	IBD	CD_5_CCGGGTAAGGAACGTC-1	2.42132	-12.3452	Mast 1	0
CD 5	21	male	IBD	CD_5_CCGTGAGGTCACAGTT-1	6.1303	4.65062	M0	0
CD 5	21	male	IBD	CD_5_CCGTTCAAGTAAGACT-1	-8.09246	-3.43084	Neutrophil 1	0
CD 5	21	male	IBD	CD_5_CCTAACCAGCGACCCT-1	-9.87358	-5.7057	Neutrophil 2	0
CD 5	21	male	IBD	CD_5_CCTAAGACACAAAGCG-1	-9.55206	-4.29427	Neutrophil 2	0
CD 5	21	male	IBD	CD_5_CCTAAGAGTACTAGCT-1	-9.15169	-5.33183	Neutrophil 2	0
CD 5	21	male	IBD	CD_5_CCTACGTAGATGTTCC-1	-7.71142	-1.95783	Neutrophil 1	0
CD 5	21	male	IBD	CD_5_CCTCCAAAGGACTTCT-1	-10.1922	-4.84347	Neutrophil 2	0
CD 5	21	male	IBD	CD_5_CCTCTCCAGAAGGGAT-1	-10.1298	-4.80202	Neutrophil 2	0
CD 5	21	male	IBD	CD_5_CCTCTCCCAGCGACAA-1	-8.41564	-2.61784	Neutrophil 1	0
CD 5	21	male	IBD	CD_5_CCTGTTGTCCATAAGC-1	-9.67806	-6.03179	Neutrophil 2	0
CD 5	21	male	IBD	CD_5_CCTTGTGTCCGTGACG-1	-8.86549	-4.83287	Neutrophil 2	0
CD 5	21	male	IBD	CD_5_CGAAGTTCAGATCACT-1	-9.43269	-4.97382	Neutrophil 2	0
CD 5	21	male	IBD	CD_5_CGAATTGGTCGAGCTC-1	-7.50707	-2.23841	Neutrophil 1	0
CD 5	21	male	IBD	CD_5_CGAATTGGTCTGTGGC-1	-8.81872	-5.30263	Neutrophil 2	0
CD 5	21	male	IBD	CD_5_CGACAGCGTTCGGTAT-1	-7.87995	-1.89719	Neutrophil 1	0
CD 5	21	male	IBD	CD_5_CGAGGAATCAAGGAGC-1	-1.68446	5.97957	M1 ACOD1	0
CD 5	21	male	IBD	CD_5_CGAGGCTGTATCGCAT-1	-8.40675	-2.47364	Neutrophil 1	0
CD 5	21	male	IBD	CD_5_CGAGTTACATACGCAT-1	-8.75929	-5.30367	Neutrophil 2	0
CD 5	21	male	IBD	CD_5_CGATGGCAGACTCAAA-1	-10.0502	-5.57169	Neutrophil 2	0
CD 5	21	male	IBD	CD_5_CGCAGGTCAATGGCAG-1	-9.57827	-4.51347	Neutrophil 2	0
CD 5	21	male	IBD	CD_5_CGGACACTCTGGCTGG-1	-3.96099	6.33377	M1 CXCL5	1.24558
CD 5	21	male	IBD	CD_5_CGGCAGTCAGCACAAG-1	-8.96474	-3.6766	Neutrophil 1	0
CD 5	21	male	IBD	CD_5_CGGGCATTCTGTGTGA-1	-9.36291	-4.90105	Neutrophil 2	0
CD 5	21	male	IBD	CD_5_CGGGTGTAGACAGCGT-1	-8.66791	-3.98864	Neutrophil 1	0
CD 5	21	male	IBD	CD_5_CGGGTGTGTTGCATCA-1	-4.44934	6.45131	M1 CXCL5	0
CD 5	21	male	IBD	CD_5_CGGGTGTTCAAAGAAC-1	-8.24661	-4.08054	Neutrophil 1	0
CD 5	21	male	IBD	CD_5_CGTAAGTAGGCTCTCG-1	-7.90729	-3.74262	Neutrophil 1	0
CD 5	21	male	IBD	CD_5_CGTAAGTTCGGACTGC-1	-4.35195	6.77133	M1 CXCL5	0
CD 5	21	male	IBD	CD_5_CGTAGTATCGTTGTTT-1	-9.86406	-5.41218	Neutrophil 2	0
CD 5	21	male	IBD	CD_5_CGTCAAACATGCGTGC-1	-8.65108	-5.12167	Neutrophil 2	0
CD 5	21	male	IBD	CD_5_CGTCAAAGTGTCCATA-1	-9.36263	-4.53571	Neutrophil 2	0
CD 5	21	male	IBD	CD_5_CGTCCATAGCGTCAAG-1	-7.47288	-2.4093	Neutrophil 1	0
CD 5	21	male	IBD	CD_5_CGTGATACAAACGAGC-1	-9.14253	-3.13104	Neutrophil 1	0
CD 5	21	male	IBD	CD_5_CGTTAGACAATCCTTT-1	-4.21866	6.73022	M1 CXCL5	0
CD 5	21	male	IBD	CD_5_CGTTCTGCACTCTGCT-1	-9.27194	-5.62225	Neutrophil 2	0
CD 5	21	male	IBD	CD_5_CGTTGGGCATACAGCT-1	2.44357	7.0863	IDA macrophage	1.52062
CD 5	21	male	IBD	CD_5_CTAACCCGTGCTCCGA-1	-9.97984	-4.51824	Neutrophil 2	0
CD 5	21	male	IBD	CD_5_CTAACTTAGTTGCCTA-1	-9.99005	-4.80404	Neutrophil 2	0
CD 5	21	male	IBD	CD_5_CTAACTTCAGCTGTCG-1	-9.72348	-5.89861	Neutrophil 2	0
[truncated: 1,774 more rows]

## Sheet: fig3c
Patient	Age	Sex	Disease	Gene	Gene_expression
Bulk 1	52	Female	HC	NRG1	0.0393075
Bulk 2	51	Male	HC	NRG1	-0.186929
Bulk 3	68	Male	HC	NRG1	0.173979
Bulk 4	51	Female	HC	NRG1	0.675082
Bulk 5	27	Male	HC	NRG1	-0.0162303
Bulk 6	49	Female	HC	NRG1	0.655401
Bulk 7	32	Female	HC	NRG1	0.627588
Bulk 8	52	Female	HC	NRG1	-0.383779
Bulk 9	33	Male	CD	NRG1	1.10932
Bulk 10	47	Male	CD	NRG1	1.1753
Bulk 11	53	Female	CD	NRG1	-1.46358
Bulk 12	39	Female	CD	NRG1	0.83646
Bulk 13	67	Male	CD	NRG1	2.53598
Bulk 14	35	Female	CD	NRG1	-0.767615
Bulk 15	64	Female	CD	NRG1	0.635992
Bulk 16	35	Male	CD	NRG1	0.228711
Bulk 17	31	Female	CD	NRG1	0.384272
Bulk 18	33	Male	CD	NRG1	1.69082
Bulk 19	56	Female	CD	NRG1	-2.59619
Bulk 20	22	Male	CD	NRG1	0.626698
Bulk 21	42	Male	CD	NRG1	0.448603
Bulk 22	56	Female	CD	NRG1	0.593359
Bulk 23	44	Female	CD	NRG1	0.971673
Bulk 24	37	Male	CD	NRG1	-0.430482
Bulk 25	20	Male	CD	NRG1	1.45924
Bulk 26	24	Female	CD	NRG1	-0.0935449
Bulk 27	60	Female	CD	NRG1	-0.59064
Bulk 28	29	Male	CD	NRG1	1.11898
Bulk 29	48	Male	CD	NRG1	0.572182
Bulk 30	41	Male	CD	NRG1	3.42699
Bulk 31	57	Female	UC	NRG1	2.03025
Bulk 32	43	Male	UC	NRG1	-1.04964
Bulk 33	56	Male	UC	NRG1	0.775691
Bulk 34	61	Female	UC	NRG1	-0.289692
Bulk 35	31	Male	UC	NRG1	3.43307
Bulk 36	62	Male	UC	NRG1	2.63109
Bulk 37	44	Male	UC	NRG1	0.960004
Bulk 38	28	Male	UC	NRG1	1.65261
Bulk 39	29	Female	UC	NRG1	1.47797
Bulk 40	55	Male	UC	NRG1	1.89755
Bulk 41	48	Male	UC	NRG1	0.497536
Bulk 42	37	Female	UC	NRG1	1.86801
Bulk 43	19	Male	UC	NRG1	0.774682
Bulk 44	31	Male	UC	NRG1	2.29647
Bulk 45	37	Female	UC	NRG1	-0.173942
Bulk 46	35	Male	UC	NRG1	3.29113
Bulk 47	69	Male	UC	NRG1	3.24337
Bulk 48	25	Female	UC	NRG1	1.12725
Bulk 49	38	Male	UC	NRG1	0.913605
Bulk 50	50	Male	UC	NRG1	1.04642
Bulk 51	41	Male	UC	NRG1	0.671646
Bulk 52	39	Female	UC	NRG1	1.81601
Bulk 53	50	Male	UC	NRG1	-0.64881
Bulk 54	40	Female	UC	NRG1	2.46567
Bulk 55	59	Female	UC	NRG1	0.93199
Bulk 56	27	Female	UC	NRG1	3.2504

## Sheet: fig3e
non-IBD surgical piece patients	age	sex	health	Location	Type	OLFM4	LGR5	MKI67
Org1	90	M	HC	sigma	surgical	2.20678	0.631798	1.08277
Org2	85	M	HC	descending	surgical	0.92143	0.252115	1.20982
Org3	53	F	HC	sigma	biopsy	1.40732	1.30194	0.952666
Org4	72	M	HC	sigma	surgical	1.8032	0.639277	0.893753
Org5	79	M	HC	sigma	surgical	1.44831	1.20545	1.14659
Org6	85	M	HC	ascending	surgical	1.58587	0.444763	0.713501
Org7	63	M	HC	ascending	surgical	0.864003	0.523244	0.823987
Org8	56	M	HC	sigma	surgical	1.1177	0.656414	0.845475
Org9	63	M	HC	ascending	surgical	2.06136	0.712106	0.792421
Org10	63	F	HC	transverse	surgical	1.84619	0.774759	0.969253
Org11	80	F	HC	ascending	surgical	0.885522	0.597232	1.23622
Org12	67	M	HC	sigma	surgical	2.21468	0.446979	1.04948
Org13	81	M	HC	sigma	surgical	1.23809	0.675764	1.16621
values correspond to Fold change (FC) relative to their experimental control without stimulation with Neuregulin-1

## Sheet: fig3f
sample_name	sex	age	Health	cell	annotation	gene	gene_expression
HC 1	male	61	HC	HC_1_AAAGATGTCGAATCCA-1	Goblet	OLFM4	0
HC 1	male	61	HC	HC_1_AAAGTAGAGAGGTACC-1	Tuft cells	OLFM4	0
HC 1	male	61	HC	HC_1_AAAGTAGAGCCGATTT-1	Mature goblet	OLFM4	0
HC 1	male	61	HC	HC_1_AACCGCGTCGGAATCT-1	Epithelium Ribhi	OLFM4	0
HC 1	male	61	HC	HC_1_AACTCAGCACCCTATC-1	Tuft cells	OLFM4	0
HC 1	male	61	HC	HC_1_AACTGGTCAGTATCTG-1	Goblet	OLFM4	0
HC 1	male	61	HC	HC_1_AACTGGTTCCTGTAGA-1	Inflammatory colonocyte	OLFM4	0
HC 1	male	61	HC	HC_1_AAGGCAGAGAACTCGG-1	Secretory progenitor	OLFM4	0
HC 1	male	61	HC	HC_1_AAGGTTCAGCATGGCA-1	BEST4 OTOP2	OLFM4	0
HC 1	male	61	HC	HC_1_AAGTCTGAGTTAAGTG-1	Goblet	OLFM4	0
HC 1	male	61	HC	HC_1_AATCGGTAGAATGTGT-1	Secretory progenitor	OLFM4	0
HC 1	male	61	HC	HC_1_ACACTGAAGCGCCTTG-1	Goblet	OLFM4	0
HC 1	male	61	HC	HC_1_ACACTGATCAGATAAG-1	Mature goblet	OLFM4	0
HC 1	male	61	HC	HC_1_ACACTGATCCTAGGGC-1	Epithelium Ribhi	OLFM4	1.82808
HC 1	male	61	HC	HC_1_ACAGCCGCAAGGCTCC-1	Tuft cells	OLFM4	0
HC 1	male	61	HC	HC_1_ACATACGCATTAACCG-1	Goblet	OLFM4	0
HC 1	male	61	HC	HC_1_ACATCAGTCGCCATAA-1	Goblet	OLFM4	0
HC 1	male	61	HC	HC_1_ACATCAGTCGTCCAGG-1	Mature goblet	OLFM4	0
HC 1	male	61	HC	HC_1_ACATGGTCAGCTCCGA-1	PLCG2 colonocytes	OLFM4	0
HC 1	male	61	HC	HC_1_ACATGGTCATGCCTTC-1	Tuft cells	OLFM4	0
HC 1	male	61	HC	HC_1_ACATGGTTCTGCAAGT-1	Colonocyte 2	OLFM4	0
HC 1	male	61	HC	HC_1_ACCCACTAGACAGGCT-1	Colonocyte 1	OLFM4	0
HC 1	male	61	HC	HC_1_ACCGTAACATTGTGCA-1	Inflammatory colonocyte	OLFM4	0
HC 1	male	61	HC	HC_1_ACGATGTGTCACTGGC-1	Inflammatory colonocyte	OLFM4	0
HC 1	male	61	HC	HC_1_ACGATGTTCAGAGCTT-1	Epithelium Ribhi	OLFM4	0
HC 1	male	61	HC	HC_1_ACGCAGCGTAGATTAG-1	BEST4 OTOP2	OLFM4	0
HC 1	male	61	HC	HC_1_ACGCAGCTCGCCGTGA-1	Goblet	OLFM4	0
HC 1	male	61	HC	HC_1_ACGGAGAGTCGACTGC-1	Colonocyte 2	OLFM4	0
HC 1	male	61	HC	HC_1_AGAGCGATCTAGAGTC-1	BEST4 OTOP2	OLFM4	0
HC 1	male	61	HC	HC_1_AGATTGCAGGCTAGGT-1	Colonocyte 2	OLFM4	0
HC 1	male	61	HC	HC_1_AGCCTAAAGCGCTTAT-1	Mature goblet	OLFM4	0
HC 1	male	61	HC	HC_1_AGCCTAATCGCCGTGA-1	Inflammatory colonocyte	OLFM4	0
HC 1	male	61	HC	HC_1_AGCGTATAGTGAAGTT-1	Goblet	OLFM4	0
HC 1	male	61	HC	HC_1_AGCGTCGCATTTCACT-1	Secretory progenitor	OLFM4	0
HC 1	male	61	HC	HC_1_AGCGTCGGTCAAGCGA-1	Tuft cells	OLFM4	0
HC 1	male	61	HC	HC_1_AGCTCTCAGTCTCCTC-1	Cycling TA	OLFM4	0
HC 1	male	61	HC	HC_1_AGGCCACCACCCATTC-1	Epithelium Ribhi	OLFM4	1.75548
HC 1	male	61	HC	HC_1_AGGGATGTCCACGTTC-1	Goblet	OLFM4	0
HC 1	male	61	HC	HC_1_AGGGTGACACGGCTAC-1	Colonocyte 1	OLFM4	0
HC 1	male	61	HC	HC_1_AGGTCATAGATGTAAC-1	Secretory progenitor	OLFM4	0
HC 1	male	61	HC	HC_1_AGGTCATGTGCTTCTC-1	Tuft cells	OLFM4	0
HC 1	male	61	HC	HC_1_AGTCTTTGTCTTGCGG-1	Tuft cells	OLFM4	0
HC 1	male	61	HC	HC_1_ATAACGCTCCTTAATC-1	Inflammatory colonocyte	OLFM4	0
HC 1	male	61	HC	HC_1_ATAGACCAGAGTCTGG-1	BEST4 OTOP2	OLFM4	0
HC 1	male	61	HC	HC_1_ATCACGAAGATATGCA-1	Epithelium Ribhi	OLFM4	0
HC 1	male	61	HC	HC_1_ATCACGAAGTTGAGAT-1	Secretory progenitor	OLFM4	0
HC 1	male	61	HC	HC_1_ATCATGGGTCGCGAAA-1	Secretory progenitor	OLFM4	0
HC 1	male	61	HC	HC_1_ATCCGAATCTTGAGGT-1	Goblet	OLFM4	0
HC 1	male	61	HC	HC_1_ATCTGCCGTCATATCG-1	PLCG2 colonocytes	OLFM4	0
HC 1	male	61	HC	HC_1_ATGTGTGAGAGCCCAA-1	Tuft cells	OLFM4	0
HC 1	male	61	HC	HC_1_ATTACTCCACTCGACG-1	PLCG2 colonocytes	OLFM4	0
HC 1	male	61	HC	HC_1_ATTTCTGGTGTTTGGT-1	Tuft cells	OLFM4	0
HC 1	male	61	HC	HC_1_CAACCAAAGCAACGGT-1	PLCG2 colonocytes	OLFM4	0
HC 1	male	61	HC	HC_1_CAACCAACAAGCCTAT-1	PLCG2 colonocytes	OLFM4	0
HC 1	male	61	HC	HC_1_CAACCTCGTTCAGCGC-1	Tuft cells	OLFM4	0
HC 1	male	61	HC	HC_1_CAAGATCAGCTGGAAC-1	Colonocyte 2	OLFM4	0
HC 1	male	61	HC	HC_1_CACAAACTCTAACTCT-1	Goblet	OLFM4	0
HC 1	male	61	HC	HC_1_CACACAAAGGGTATCG-1	Secretory progenitor	OLFM4	0
HC 1	male	61	HC	HC_1_CACACAATCCTGTAGA-1	PLCG2 colonocytes	OLFM4	0
HC 1	male	61	HC	HC_1_CACACCTCACTTACGA-1	PLCG2 colonocytes	OLFM4	0
HC 1	male	61	HC	HC_1_CACACTCTCTATCGCC-1	Colonocyte 2	OLFM4	0
HC 1	male	61	HC	HC_1_CACATTTGTCAGGACA-1	PLCG2 colonocytes	OLFM4	0
HC 1	male	61	HC	HC_1_CACCACTCAATCACAC-1	Goblet	OLFM4	0
HC 1	male	61	HC	HC_1_CACTCCATCCTACAGA-1	Tuft cells	OLFM4	0
HC 1	male	61	HC	HC_1_CAGATCAAGGCCCTCA-1	Goblet	OLFM4	0
HC 1	male	61	HC	HC_1_CAGCAGCGTCTCACCT-1	Epithelium Ribhi	OLFM4	3.27091
HC 1	male	61	HC	HC_1_CAGCATACACCTATCC-1	Mature goblet	OLFM4	0
HC 1	male	61	HC	HC_1_CAGCATATCATTATCC-1	Goblet	OLFM4	0
HC 1	male	61	HC	HC_1_CAGTCCTCACCGATAT-1	PLCG2 colonocytes	OLFM4	0
HC 1	male	61	HC	HC_1_CAGTCCTTCTAACGGT-1	Epithelium Ribhi	OLFM4	0
HC 1	male	61	HC	HC_1_CATCAAGAGGAGTCTG-1	Epithelium Ribhi	OLFM4	0
HC 1	male	61	HC	HC_1_CATCAGAAGACGCAAC-1	PLCG2 colonocytes	OLFM4	0
HC 1	male	61	HC	HC_1_CATCAGATCCTCAATT-1	PLCG2 colonocytes	OLFM4	0
HC 1	male	61	HC	HC_1_CATCGGGAGACAAGCC-1	Mature goblet	OLFM4	0
HC 1	male	61	HC	HC_1_CATCGGGAGCGTGTCC-1	Goblet	OLFM4	0
HC 1	male	61	HC	HC_1_CATGACACATGTAGTC-1	Epithelium Ribhi	OLFM4	0
HC 1	male	61	HC	HC_1_CATTCGCTCTATGTGG-1	Mature goblet	OLFM4	0
HC 1	male	61	HC	HC_1_CCAATCCAGGAGTACC-1	BEST4 OTOP2	OLFM4	0
HC 1	male	61	HC	HC_1_CCAGCGACAGTCCTTC-1	Tuft cells	OLFM4	0
HC 1	male	61	HC	HC_1_CCATGTCCAGCCAGAA-1	Tuft cells	OLFM4	0
HC 1	male	61	HC	HC_1_CCATGTCGTATTCGTG-1	Tuft cells	OLFM4	0
HC 1	male	61	HC	HC_1_CCATTCGAGCCACGTC-1	Goblet	OLFM4	0
HC 1	male	61	HC	HC_1_CCGTACTTCTTAACCT-1	Colonocyte 1	OLFM4	0
HC 1	male	61	HC	HC_1_CCTAAAGTCCTTTCTC-1	Epithelium Ribhi	OLFM4	0
HC 1	male	61	HC	HC_1_CCTAGCTGTACCCAAT-1	Epithelium Ribhi	OLFM4	0
HC 1	male	61	HC	HC_1_CCTTCGACACAGAGGT-1	Tuft cells	OLFM4	0
HC 1	male	61	HC	HC_1_CCTTTCTAGTTAACGA-1	Mature goblet	OLFM4	0
HC 1	male	61	HC	HC_1_CGAGCCAAGGAGTTGC-1	Colonocyte 1	OLFM4	0
HC 1	male	61	HC	HC_1_CGATCGGAGTTACGGG-1	Epithelium Ribhi	OLFM4	0
HC 1	male	61	HC	HC_1_CGATCGGGTCCTAGCG-1	Epithelium Ribhi	OLFM4	0
HC 1	male	61	HC	HC_1_CGATGTAAGGAATCGC-1	Epithelium Ribhi	OLFM4	0
HC 1	male	61	HC	HC_1_CGATTGAGTAGAGTGC-1	Secretory progenitor	OLFM4	0
HC 1	male	61	HC	HC_1_CGCGTTTAGCTTATCG-1	Colonocyte 2	OLFM4	0
HC 1	male	61	HC	HC_1_CGCTATCCAGATAATG-1	Colonocyte 1	OLFM4	0
HC 1	male	61	HC	HC_1_CGCTGGAAGAGTACAT-1	Tuft cells	OLFM4	0
HC 1	male	61	HC	HC_1_CGGACACTCACTCCTG-1	Mature goblet	OLFM4	0
HC 1	male	61	HC	HC_1_CGGACGTGTTCGTGAT-1	Secretory progenitor	OLFM4	0
HC 1	male	61	HC	HC_1_CGGTTAACATGTCTCC-1	Goblet	OLFM4	0
HC 1	male	61	HC	HC_1_CGTAGGCAGAGTGACC-1	Epithelium Ribhi	OLFM4	0
HC 1	male	61	HC	HC_1_CGTCACTTCCAGATCA-1	Goblet	OLFM4	0
HC 1	male	61	HC	HC_1_CGTCCATCAAGTTGTC-1	Goblet	OLFM4	0
HC 1	male	61	HC	HC_1_CGTCCATCATGCCCGA-1	Mature goblet	OLFM4	0
HC 1	male	61	HC	HC_1_CGTCCATTCGGTGTCG-1	Goblet	OLFM4	0
HC 1	male	61	HC	HC_1_CGTCTACCATACTCTT-1	PLCG2 colonocytes	OLFM4	0
HC 1	male	61	HC	HC_1_CGTGAGCAGTCGCCGT-1	PLCG2 colonocytes	OLFM4	0
HC 1	male	61	HC	HC_1_CTAAGACAGTATTGGA-1	Mature goblet	OLFM4	0
HC 1	male	61	HC	HC_1_CTACACCAGAACTGTA-1	Cycling TA	OLFM4	0
HC 1	male	61	HC	HC_1_CTACACCCAAAGGAAG-1	Colonocyte 1	OLFM4	0
HC 1	male	61	HC	HC_1_CTACACCCATACTACG-1	Colonocyte 2	OLFM4	0
HC 1	male	61	HC	HC_1_CTACATTAGCTGTTCA-1	BEST4 OTOP2	OLFM4	0
HC 1	male	61	HC	HC_1_CTACCCATCGTCACGG-1	PLCG2 colonocytes	OLFM4	0
HC 1	male	61	HC	HC_1_CTACGTCGTTGGTGGA-1	Colonocyte 2	OLFM4	0
HC 1	male	61	HC	HC_1_CTAGAGTCACAGACAG-1	Tuft cells	OLFM4	0
HC 1	male	61	HC	HC_1_CTAGCCTGTCCTCTTG-1	Mature goblet	OLFM4	0
HC 1	male	61	HC	HC_1_CTCAGAATCAGGCCCA-1	PLCG2 colonocytes	OLFM4	0
HC 1	male	61	HC	HC_1_CTCATTAAGAGTAATC-1	BEST4 OTOP2	OLFM4	0
HC 1	male	61	HC	HC_1_CTCGAAACACAGGAGT-1	Colonocyte 2	OLFM4	0
HC 1	male	61	HC	HC_1_CTCGAAATCAGCGATT-1	Goblet	OLFM4	0
HC 1	male	61	HC	HC_1_CTCGGAGCATCCAACA-1	Epithelium Ribhi	OLFM4	0
HC 1	male	61	HC	HC_1_CTCTAATTCACAACGT-1	Colonocyte 2	OLFM4	0
HC 1	male	61	HC	HC_1_CTCTGGTCAACGATGG-1	PLCG2 colonocytes	OLFM4	0
HC 1	male	61	HC	HC_1_CTGAAACTCAACGGGA-1	Colonocyte 2	OLFM4	0
HC 1	male	61	HC	HC_1_CTGAAGTCAGGTCTCG-1	Colonocyte 2	OLFM4	0
HC 1	male	61	HC	HC_1_CTGAAGTTCAACCATG-1	Mature goblet	OLFM4	0
HC 1	male	61	HC	HC_1_CTGATAGAGCGCTCCA-1	Tuft cells	OLFM4	0
HC 1	male	61	HC	HC_1_CTGATAGCATATGCTG-1	Colonocyte 2	OLFM4	0
HC 1	male	61	HC	HC_1_CTGCCTATCGCCTGTT-1	Colonocyte 2	OLFM4	0
HC 1	male	61	HC	HC_1_CTGCGGAGTAAGAGGA-1	PLCG2 colonocytes	OLFM4	0
HC 1	male	61	HC	HC_1_CTGCTGTAGATATGGT-1	Colonocyte 1	OLFM4	0
HC 1	male	61	HC	HC_1_CTGGTCTGTATAGGGC-1	Secretory progenitor	OLFM4	0
HC 1	male	61	HC	HC_1_CTGTGCTCATGTTGAC-1	Inflammatory colonocyte	OLFM4	0
HC 1	male	61	HC	HC_1_CTGTGCTGTGCTAGCC-1	Colonocyte 1	OLFM4	0
HC 1	male	61	HC	HC_1_CTGTGCTTCGGTCCGA-1	PLCG2 colonocytes	OLFM4	0
HC 1	male	61	HC	HC_1_CTTACCGTCTGGCGAC-1	Goblet	OLFM4	0
HC 1	male	61	HC	HC_1_CTTAGGATCCTGCTTG-1	Tuft cells	OLFM4	0
HC 1	male	61	HC	HC_1_CTTCTCTGTGGTAACG-1	Epithelium Ribhi	OLFM4	0
HC 1	male	61	HC	HC_1_GAACATCCAATGAAAC-1	BEST4 OTOP2	OLFM4	0
HC 1	male	61	HC	HC_1_GAACATCGTAGCGCTC-1	Mature goblet	OLFM4	0
HC 1	male	61	HC	HC_1_GAACGGAAGTATTGGA-1	Mature goblet	OLFM4	0
HC 1	male	61	HC	HC_1_GACACGCAGCGTTTAC-1	Mature goblet	OLFM4	0
HC 1	male	61	HC	HC_1_GACCAATCAATGCCAT-1	PLCG2 colonocytes	OLFM4	0
HC 1	male	61	HC	HC_1_GACTGCGCACAGACTT-1	Tuft cells	OLFM4	0
HC 1	male	61	HC	HC_1_GAGTCCGCACGGTGTC-1	Colonocyte 2	OLFM4	0
HC 1	male	61	HC	HC_1_GATCAGTTCCCTCAGT-1	Inflammatory colonocyte	OLFM4	0
HC 1	male	61	HC	HC_1_GATCTAGCATCGATTG-1	Goblet	OLFM4	0
HC 1	male	61	HC	HC_1_GATCTAGTCTTAGAGC-1	Mature goblet	OLFM4	0
HC 1	male	61	HC	HC_1_GCAGTTAAGAAGCCCA-1	Inflammatory colonocyte	OLFM4	0
HC 1	male	61	HC	HC_1_GCAGTTAAGATGTCGG-1	Goblet	OLFM4	0
HC 1	male	61	HC	HC_1_GCATGCGCACACTGCG-1	BEST4 OTOP2	OLFM4	0
HC 1	male	61	HC	HC_1_GCATGTACAGCCACCA-1	Tuft cells	OLFM4	0
HC 1	male	61	HC	HC_1_GCCTCTACACAGAGGT-1	Tuft cells	OLFM4	0
HC 1	male	61	HC	HC_1_GCCTCTATCTGGAGCC-1	Tuft cells	OLFM4	0
HC 1	male	61	HC	HC_1_GCGACCAGTGCGGTAA-1	Cycling TA	OLFM4	0
HC 1	male	61	HC	HC_1_GCGCAGTCAGCCACCA-1	Mature goblet	OLFM4	0
HC 1	male	61	HC	HC_1_GCGCAGTCAGTAACGG-1	Epithelium Ribhi	OLFM4	0
HC 1	male	61	HC	HC_1_GCGCCAAGTATATGAG-1	Tuft cells	OLFM4	0
HC 1	male	61	HC	HC_1_GCGCCAATCCTTGGTC-1	Tuft cells	OLFM4	0
HC 1	male	61	HC	HC_1_GCGCGATAGAATAGGG-1	Tuft cells	OLFM4	0
HC 1	male	61	HC	HC_1_GCGCGATTCGGTGTTA-1	Epithelium Ribhi	OLFM4	0
HC 1	male	61	HC	HC_1_GCGGGTTAGTAGCCGA-1	Tuft cells	OLFM4	0
HC 1	male	61	HC	HC_1_GCGGGTTGTGTGCCTG-1	Colonocyte 1	OLFM4	0
HC 1	male	61	HC	HC_1_GCTTGAATCTGATTCT-1	PLCG2 colonocytes	OLFM4	0
HC 1	male	61	HC	HC_1_GGAACTTCATAAAGGT-1	Laminin colonocytes	OLFM4	0
HC 1	male	61	HC	HC_1_GGACAAGAGTGGAGAA-1	Goblet	OLFM4	0
HC 1	male	61	HC	HC_1_GGACAAGGTACGCACC-1	Epithelium Ribhi	OLFM4	0
HC 1	male	61	HC	HC_1_GGATGTTAGATGCGAC-1	PLCG2 colonocytes	OLFM4	0
HC 1	male	61	HC	HC_1_GGATGTTGTCTGATTG-1	Epithelium Ribhi	OLFM4	0
HC 1	male	61	HC	HC_1_GGATTACTCAACACAC-1	Epithelium Ribhi	OLFM4	0
HC 1	male	61	HC	HC_1_GGCGACTTCTGGCGAC-1	Colonocyte 2	OLFM4	0
HC 1	male	61	HC	HC_1_GGCGTGTAGGGAACGG-1	Goblet	OLFM4	0
HC 1	male	61	HC	HC_1_GGCTCGAGTGAAAGAG-1	Colonocyte 1	OLFM4	0
HC 1	male	61	HC	HC_1_GGCTGGTCAAGAAGAG-1	PLCG2 colonocytes	OLFM4	0
HC 1	male	61	HC	HC_1_GGGATGAGTATATCCG-1	Goblet	OLFM4	0
HC 1	male	61	HC	HC_1_GGGCATCTCACGCATA-1	Colonocyte 2	OLFM4	0
HC 1	male	61	HC	HC_1_GGTGAAGGTACCTACA-1	Colonocyte 1	OLFM4	0
HC 1	male	61	HC	HC_1_GGTGTTAGTTTAAGCC-1	Inflammatory colonocyte	OLFM4	0
HC 1	male	61	HC	HC_1_GTAACTGAGACTTGAA-1	PLCG2 colonocytes	OLFM4	0
HC 1	male	61	HC	HC_1_GTACTCCGTCCGACGT-1	Colonocyte 2	OLFM4	0
HC 1	male	61	HC	HC_1_GTATTCTCAGAAGCAC-1	Epithelium Ribhi	OLFM4	0
HC 1	male	61	HC	HC_1_GTCAAGTGTCGGGTCT-1	Colonocyte 2	OLFM4	0
HC 1	male	61	HC	HC_1_GTCACAACAAAGTGCG-1	Goblet	OLFM4	0
HC 1	male	61	HC	HC_1_GTCATTTCAAAGTCAA-1	Goblet	OLFM4	0
HC 1	male	61	HC	HC_1_GTCATTTCAGTTAACC-1	Mature goblet	OLFM4	0
HC 1	male	61	HC	HC_1_GTCCTCAAGATCCTGT-1	PLCG2 colonocytes	OLFM4	0
HC 1	male	61	HC	HC_1_GTCCTCACAACGATGG-1	Inflammatory colonocyte	OLFM4	0
HC 1	male	61	HC	HC_1_GTCGGGTCAGCTTAAC-1	Epithelium Ribhi	OLFM4	1.63421
HC 1	male	61	HC	HC_1_GTCGGGTGTTCGTCTC-1	Tuft cells	OLFM4	0
HC 1	male	61	HC	HC_1_GTCGTAACAGTCAGCC-1	Colonocyte 1	OLFM4	0
HC 1	male	61	HC	HC_1_GTCGTAATCTTGCATT-1	Goblet	OLFM4	0
HC 1	male	61	HC	HC_1_GTCTTCGAGATAGCAT-1	Colonocyte 2	OLFM4	0
HC 1	male	61	HC	HC_1_GTGCATAAGCTGTTCA-1	PLCG2 colonocytes	OLFM4	0
HC 1	male	61	HC	HC_1_GTGCATACACACATGT-1	Mature goblet	OLFM4	0
HC 1	male	61	HC	HC_1_GTGCGGTGTTTAGGAA-1	Epithelium Ribhi	OLFM4	0
HC 1	male	61	HC	HC_1_GTGGGTCAGTGCGTGA-1	Epithelium Ribhi	OLFM4	0
HC 1	male	61	HC	HC_1_GTGGGTCCAGTGAGTG-1	Colonocyte 1	OLFM4	0
HC 1	male	61	HC	HC_1_GTGGGTCTCCACTGGG-1	Epithelium Ribhi	OLFM4	0
HC 1	male	61	HC	HC_1_GTGTGCGCAATCACAC-1	Goblet	OLFM4	0
HC 1	male	61	HC	HC_1_GTTAAGCTCCCTCTTT-1	Goblet	OLFM4	0
HC 1	male	61	HC	HC_1_GTTAAGCTCGGCCGAT-1	BEST4 OTOP2	OLFM4	0
HC 1	male	61	HC	HC_1_GTTCGGGGTCGTCTTC-1	Colonocyte 2	OLFM4	0
HC 1	male	61	HC	HC_1_TAAGAGAAGTAGGTGC-1	Colonocyte 1	OLFM4	0
HC 1	male	61	HC	HC_1_TAAGAGACATCCTAGA-1	PLCG2 colonocytes	OLFM4	0
HC 1	male	61	HC	HC_1_TAAGAGACATGTCCTC-1	PLCG2 colonocytes	OLFM4	0
HC 1	male	61	HC	HC_1_TAAGCGTTCTTCGAGA-1	PLCG2 colonocytes	OLFM4	0
HC 1	male	61	HC	HC_1_TAAGTGCCACGCATCG-1	Colonocyte 1	OLFM4	0
HC 1	male	61	HC	HC_1_TACAGTGGTCCAAGTT-1	BEST4 OTOP2	OLFM4	0
HC 1	male	61	HC	HC_1_TACCTATAGCTGTTCA-1	Secretory progenitor	OLFM4	0
HC 1	male	61	HC	HC_1_TAGACCAAGTATCGAA-1	Secretory progenitor	OLFM4	0
HC 1	male	61	HC	HC_1_TAGACCAAGTGCGTGA-1	Secretory progenitor	OLFM4	0
HC 1	male	61	HC	HC_1_TAGGCATGTGAGTGAC-1	Cycling TA	OLFM4	0
HC 1	male	61	HC	HC_1_TAGTGGTGTCGGCATC-1	Enteroendocrine	OLFM4	0
HC 1	male	61	HC	HC_1_TAGTTGGCAAGCTGTT-1	PLCG2 colonocytes	OLFM4	0
HC 1	male	61	HC	HC_1_TAGTTGGTCACGATGT-1	Tuft cells	OLFM4	0
HC 1	male	61	HC	HC_1_TATCAGGGTGTGACCC-1	Goblet	OLFM4	0
HC 1	male	61	HC	HC_1_TATTACCCAGCGTTCG-1	Inflammatory colonocyte	OLFM4	0
HC 1	male	61	HC	HC_1_TATTACCTCAGCATGT-1	Tuft cells	OLFM4	0
HC 1	male	61	HC	HC_1_TCAACGAAGCTTTGGT-1	Mature goblet	OLFM4	0
HC 1	male	61	HC	HC_1_TCAATCTGTCACAAGG-1	Colonocyte 2	OLFM4	0
HC 1	male	61	HC	HC_1_TCACGAAAGACCTTTG-1	Mature goblet	OLFM4	0
HC 1	male	61	HC	HC_1_TCACGAAAGCAATATG-1	Colonocyte 2	OLFM4	0
HC 1	male	61	HC	HC_1_TCATTTGCAGCTCGCA-1	Goblet	OLFM4	0
HC 1	male	61	HC	HC_1_TCCACACTCCGCGCAA-1	Colonocyte 1	OLFM4	0
HC 1	male	61	HC	HC_1_TCCCGATCATTTCAGG-1	Epithelium Ribhi	OLFM4	0
HC 1	male	61	HC	HC_1_TCGAGGCTCATGCAAC-1	Tuft cells	OLFM4	0
HC 1	male	61	HC	HC_1_TCTATTGCATCGACGC-1	Secretory progenitor	OLFM4	0
HC 1	male	61	HC	HC_1_TCTTTCCAGAAGGTTT-1	Mature goblet	OLFM4	0
HC 1	male	61	HC	HC_1_TGACGGCAGAGATGAG-1	Secretory progenitor	OLFM4	0
HC 1	male	61	HC	HC_1_TGACTAGTCACGATGT-1	PLCG2 colonocytes	OLFM4	0
HC 1	male	61	HC	HC_1_TGACTTTGTCAGTGGA-1	Colonocyte 1	OLFM4	0
HC 1	male	61	HC	HC_1_TGAGAGGCAGCCACCA-1	Tuft cells	OLFM4	0
HC 1	male	61	HC	HC_1_TGAGAGGGTCTAACGT-1	Goblet	OLFM4	0
HC 1	male	61	HC	HC_1_TGCGCAGGTGGTCCGT-1	Secretory progenitor	OLFM4	0
HC 1	male	61	HC	HC_1_TGCGCAGTCTCAACTT-1	PLCG2 colonocytes	OLFM4	0
HC 1	male	61	HC	HC_1_TGGCCAGTCCGCTGTT-1	Colonocyte 2	OLFM4	0
HC 1	male	61	HC	HC_1_TGGTTAGAGCCCAACC-1	Tuft cells	OLFM4	0
HC 1	male	61	HC	HC_1_TGGTTAGAGGTGCTTT-1	Colonocyte 1	OLFM4	0
HC 1	male	61	HC	HC_1_TGGTTAGAGTACGACG-1	Tuft cells	OLFM4	0
HC 1	male	61	HC	HC_1_TGGTTAGAGTGGCACA-1	Epithelium Ribhi	OLFM4	0
HC 1	male	61	HC	HC_1_TGGTTAGCACGGTTTA-1	PLCG2 colonocytes	OLFM4	0
HC 1	male	61	HC	HC_1_TGGTTCCAGCGATAGC-1	Mature goblet	OLFM4	0
HC 1	male	61	HC	HC_1_TGTATTCAGTACGCCC-1	Tuft cells	OLFM4	0
HC 1	male	61	HC	HC_1_TGTTCCGTCGTTACAG-1	Epithelium Ribhi	OLFM4	0
HC 1	male	61	HC	HC_1_TTAACTCTCAACCAAC-1	Inflammatory colonocyte	OLFM4	0
HC 1	male	61	HC	HC_1_TTAGGACCAAGGTTTC-1	BEST4 OTOP2	OLFM4	0
HC 1	male	61	HC	HC_1_TTAGGACGTTAAGACA-1	Colonocyte 2	OLFM4	0
HC 1	male	61	HC	HC_1_TTAGGCACAGCAGTTT-1	Mature goblet	OLFM4	0
HC 1	male	61	HC	HC_1_TTATGCTCAGCTGCAC-1	Colonocyte 1	OLFM4	0
HC 1	male	61	HC	HC_1_TTCGGTCTCTACTCAT-1	Inflammatory colonocyte	OLFM4	0
HC 1	male	61	HC	HC_1_TTCTCCTGTAAATGAC-1	Inflammatory colonocyte	OLFM4	0
HC 1	male	61	HC	HC_1_TTCTTAGAGGCAGGTT-1	Mature goblet	OLFM4	0
HC 1	male	61	HC	HC_1_TTGCGTCGTAGCACGA-1	Colonocyte 1	OLFM4	0
HC 1	male	61	HC	HC_1_TTGGAACAGACGCTTT-1	PLCG2 colonocytes	OLFM4	0
HC 1	male	61	HC	HC_1_TTGGAACAGGTTCCTA-1	Secretory progenitor	OLFM4	0
HC 1	male	61	HC	HC_1_TTTCCTCTCCTTTACA-1	Epithelium Ribhi	OLFM4	0
HC 1	male	61	HC	HC_1_TTTGCGCAGTGGGTTG-1	Colonocyte 2	OLFM4	0
HC 1	male	61	HC	HC_1_TTTGTCACAGACGCCT-1	Colonocyte 2	OLFM4	0
CD 1	female	49	IBD	CD_1_AAACCCACAAATAGCA-1	Goblet	OLFM4	0
CD 1	female	49	IBD	CD_1_AAACGCTTCGGCATTA-1	Epithelium Ribhi	OLFM4	0
CD 1	female	49	IBD	CD_1_AAAGGTACAATCTCTT-1	Colonocyte 1	OLFM4	0
CD 1	female	49	IBD	CD_1_AAAGGTAGTCCCTCAT-1	PLCG2 colonocytes	OLFM4	0
CD 1	female	49	IBD	CD_1_AACAAGAAGGAACGAA-1	BEST4 OTOP2	OLFM4	0
CD 1	female	49	IBD	CD_1_AACACACGTTAGAGAT-1	Goblet	OLFM4	0
CD 1	female	49	IBD	CD_1_AACACACGTTCATCGA-1	Mature goblet	OLFM4	0
CD 1	female	49	IBD	CD_1_AACAGGGGTCACCTTC-1	PLCG2 colonocytes	OLFM4	0
CD 1	female	49	IBD	CD_1_AACCTGAGTATCGAGG-1	PLCG2 colonocytes	OLFM4	0
CD 1	female	49	IBD	CD_1_AAGACAATCGGCAGTC-1	Epithelium Ribhi	OLFM4	4.28967
CD 1	female	49	IBD	CD_1_AAGCATCGTCACTGAT-1	Cycling TA	OLFM4	0
CD 1	female	49	IBD	CD_1_AAGCATCTCGAAGTGG-1	Laminin colonocytes	OLFM4	0
CD 1	female	49	IBD	CD_1_AAGGAATTCTATACTC-1	PLCG2 colonocytes	OLFM4	0
CD 1	female	49	IBD	CD_1_AAGGTAAGTCCCTGTT-1	Tuft cells	OLFM4	0
CD 1	female	49	IBD	CD_1_AAGTACCCAGCAGGAT-1	Cycling TA	OLFM4	0
CD 1	female	49	IBD	CD_1_AATCACGCAGTTACCA-1	Inflammatory colonocyte	OLFM4	0
CD 1	female	49	IBD	CD_1_AATCACGTCCGGACTG-1	Tuft cells	OLFM4	0
CD 1	female	49	IBD	CD_1_AATGCCACATGACTGT-1	PLCG2 colonocytes	OLFM4	0
CD 1	female	49	IBD	CD_1_AATGGAAAGCTTCATG-1	Secretory progenitor	OLFM4	3.16346
CD 1	female	49	IBD	CD_1_AATGGAACACCAGACC-1	Inflammatory colonocyte	OLFM4	0
CD 1	female	49	IBD	CD_1_AATTCCTTCCCAATAG-1	PLCG2 colonocytes	OLFM4	0
CD 1	female	49	IBD	CD_1_ACAAAGAGTCAACCAT-1	PLCG2 colonocytes	OLFM4	0
CD 1	female	49	IBD	CD_1_ACACGCGTCAGCTTCC-1	Tuft cells	OLFM4	0
CD 1	female	49	IBD	CD_1_ACAGAAAAGAGGCGGA-1	PLCG2 colonocytes	OLFM4	0
CD 1	female	49	IBD	CD_1_ACAGAAACAGAAATTG-1	PLCG2 colonocytes	OLFM4	2.57479
CD 1	female	49	IBD	CD_1_ACATCGAAGAGCCGTA-1	Secretory progenitor	OLFM4	3.8054
CD 1	female	49	IBD	CD_1_ACCAAACCATGACTAC-1	Cycling TA	OLFM4	2.91497
CD 1	female	49	IBD	CD_1_ACCAACAGTCAGGTGA-1	PLCG2 colonocytes	OLFM4	0
CD 1	female	49	IBD	CD_1_ACGCACGGTATGCGGA-1	PLCG2 colonocytes	OLFM4	0
CD 1	female	49	IBD	CD_1_ACGTACACATAAGCAA-1	Inflammatory colonocyte	OLFM4	0
CD 1	female	49	IBD	CD_1_ACGTTCCGTCCTCAGG-1	PLCG2 colonocytes	OLFM4	0
CD 1	female	49	IBD	CD_1_ACGTTCCGTGGTTTAC-1	Laminin colonocytes	OLFM4	3.27886
CD 1	female	49	IBD	CD_1_ACTATTCTCATTGCCC-1	PLCG2 colonocytes	OLFM4	0
CD 1	female	49	IBD	CD_1_ACTCCCAGTTCACCGG-1	Laminin colonocytes	OLFM4	0
CD 1	female	49	IBD	CD_1_ACTCTCGCAACACGAG-1	PLCG2 colonocytes	OLFM4	0
CD 1	female	49	IBD	CD_1_ACTTATCGTAGCACGA-1	Laminin colonocytes	OLFM4	0
CD 1	female	49	IBD	CD_1_ACTTTCATCGTCGATA-1	Colonocyte 2	OLFM4	0
CD 1	female	49	IBD	CD_1_AGAACAACAGCTTTCC-1	Epithelium Ribhi	OLFM4	0
CD 1	female	49	IBD	CD_1_AGAACAAGTACGACTT-1	Inflammatory colonocyte	OLFM4	0
CD 1	female	49	IBD	CD_1_AGACAAACATCGAACT-1	Laminin colonocytes	OLFM4	0
CD 1	female	49	IBD	CD_1_AGACAGGGTGTTGCCG-1	Inflammatory colonocyte	OLFM4	0
CD 1	female	49	IBD	CD_1_AGATAGATCTCGTGAA-1	PLCG2 colonocytes	OLFM4	1.6429
CD 1	female	49	IBD	CD_1_AGATCCACAAGCGCAA-1	Laminin colonocytes	OLFM4	0
CD 1	female	49	IBD	CD_1_AGCCAATGTGCCTTCT-1	PLCG2 colonocytes	OLFM4	0
CD 1	female	49	IBD	CD_1_AGCGTCGCATTCATCT-1	Tuft cells	OLFM4	0
CD 1	female	49	IBD	CD_1_AGCTCAACACCTTCGT-1	Goblet	OLFM4	0
CD 1	female	49	IBD	CD_1_AGGATCTCACTTTATC-1	Epithelium Ribhi	OLFM4	2.79058
CD 1	female	49	IBD	CD_1_AGGATCTGTACTTGTG-1	PLCG2 colonocytes	OLFM4	3.21926
CD 1	female	49	IBD	CD_1_AGGGCTCGTAGTCCTA-1	Epithelium Ribhi	OLFM4	1.13985
CD 1	female	49	IBD	CD_1_AGGGTGAGTTTGTTCT-1	Colonocyte 2	OLFM4	0
CD 1	female	49	IBD	CD_1_AGGTCTATCGCTGATA-1	Epithelium Ribhi	OLFM4	0
CD 1	female	49	IBD	CD_1_AGGTGTTTCGCCTTGT-1	Inflammatory colonocyte	OLFM4	0
CD 1	female	49	IBD	CD_1_AGGTTGTTCAGGTAAA-1	Laminin colonocytes	OLFM4	0
CD 1	female	49	IBD	CD_1_AGTACTGCATCACGGC-1	Cycling TA	OLFM4	0
CD 1	female	49	IBD	CD_1_AGTAGCTCACGTTGGC-1	PLCG2 colonocytes	OLFM4	0
CD 1	female	49	IBD	CD_1_AGTCTCCAGACCAAGC-1	Goblet	OLFM4	0
CD 1	female	49	IBD	CD_1_AGTGCCGCAATTCGTG-1	Goblet	OLFM4	0
CD 1	female	49	IBD	CD_1_AGTGCCGCATAGAGGC-1	Inflammatory colonocyte	OLFM4	0
CD 1	female	49	IBD	CD_1_AGTTCCCAGCACTAAA-1	PLCG2 colonocytes	OLFM4	0
CD 1	female	49	IBD	CD_1_ATAGACCCAGCGATTT-1	Cycling TA	OLFM4	3.00234
CD 1	female	49	IBD	CD_1_ATCCACCAGTCATGGG-1	Tuft cells	OLFM4	0
CD 1	female	49	IBD	CD_1_ATCCATTGTGGTCCGT-1	Epithelium Ribhi	OLFM4	0
CD 1	female	49	IBD	CD_1_ATCCCTGAGTAGAGTT-1	Epithelium Ribhi	OLFM4	0
CD 1	female	49	IBD	CD_1_ATCCTATAGTGTACAA-1	Mature goblet	OLFM4	0
CD 1	female	49	IBD	CD_1_ATCGCCTTCGCAATGT-1	Mature goblet	OLFM4	0
CD 1	female	49	IBD	CD_1_ATCGGATCACCTAAAC-1	Secretory progenitor	OLFM4	3.66454
CD 1	female	49	IBD	CD_1_ATCGGCGAGGTTCTAC-1	BEST4 OTOP2	OLFM4	0
CD 1	female	49	IBD	CD_1_ATCTCTAGTCATGGCC-1	Tuft cells	OLFM4	0
CD 1	female	49	IBD	CD_1_ATGAAAGCAAACACGG-1	Colonocyte 2	OLFM4	0
CD 1	female	49	IBD	CD_1_ATGAGTCAGGGCCAAT-1	Laminin colonocytes	OLFM4	2.36096
CD 1	female	49	IBD	CD_1_ATGAGTCTCACGGTCG-1	Goblet	OLFM4	0
CD 1	female	49	IBD	CD_1_ATGATCGTCGAGTACT-1	PLCG2 colonocytes	OLFM4	0
CD 1	female	49	IBD	CD_1_ATGCGATCAGCATGCC-1	Inflammatory colonocyte	OLFM4	0
CD 1	female	49	IBD	CD_1_ATGGGAGAGTTTCGGT-1	PLCG2 colonocytes	OLFM4	0
CD 1	female	49	IBD	CD_1_ATGGGTTTCACCGGGT-1	Colonocyte 1	OLFM4	0
CD 1	female	49	IBD	CD_1_ATGGTTGAGCCGCTTG-1	PLCG2 colonocytes	OLFM4	0
CD 1	female	49	IBD	CD_1_ATTACTCAGGGAGTGG-1	PLCG2 colonocytes	OLFM4	0
CD 1	female	49	IBD	CD_1_ATTACTCCAATGTGGG-1	Epithelium Ribhi	OLFM4	2.20724
CD 1	female	49	IBD	CD_1_ATTCTACCACTAGGCC-1	Secretory progenitor	OLFM4	2.69545
CD 1	female	49	IBD	CD_1_CAAAGAAAGAGCCGAT-1	Inflammatory colonocyte	OLFM4	0
CD 1	female	49	IBD	CD_1_CAACAGTTCTTACGTT-1	Cycling TA	OLFM4	0
CD 1	female	49	IBD	CD_1_CAACGATAGATTAGTG-1	Epithelium Ribhi	OLFM4	0
CD 1	female	49	IBD	CD_1_CAAGACTAGTGCGACA-1	Inflammatory colonocyte	OLFM4	0
CD 1	female	49	IBD	CD_1_CAAGGGACAGGTCAAG-1	Cycling TA	OLFM4	0
CD 1	female	49	IBD	CD_1_CAAGGGATCGTGGGTC-1	PLCG2 colonocytes	OLFM4	0
CD 1	female	49	IBD	CD_1_CAATGACAGTCAGCCC-1	Cycling TA	OLFM4	2.84764
CD 1	female	49	IBD	CD_1_CACATGATCGTTTACT-1	Inflammatory colonocyte	OLFM4	0
CD 1	female	49	IBD	CD_1_CACGTTCGTGCGTCGT-1	Goblet	OLFM4	0
CD 1	female	49	IBD	CD_1_CACTGTCCAAAGACGC-1	Secretory progenitor	OLFM4	0
CD 1	female	49	IBD	CD_1_CACTGTCTCATGACAC-1	Colonocyte 2	OLFM4	0
CD 1	female	49	IBD	CD_1_CAGATCACAAGATCCT-1	PLCG2 colonocytes	OLFM4	0
CD 1	female	49	IBD	CD_1_CAGGGCTCATAGATCC-1	Secretory progenitor	OLFM4	0
CD 1	female	49	IBD	CD_1_CAGGGCTGTGGATCGA-1	PLCG2 colonocytes	OLFM4	0
CD 1	female	49	IBD	CD_1_CAGGTATGTGTTCGTA-1	Tuft cells	OLFM4	0
CD 1	female	49	IBD	CD_1_CAGTGCGTCCCTAGGG-1	Tuft cells	OLFM4	0
CD 1	female	49	IBD	CD_1_CAGTTAGGTCTGTGGC-1	Goblet	OLFM4	0
CD 1	female	49	IBD	CD_1_CATCAAGAGGCATCGA-1	Laminin colonocytes	OLFM4	0
CD 1	female	49	IBD	CD_1_CATCCCAAGAGGTTTA-1	PLCG2 colonocytes	OLFM4	0
CD 1	female	49	IBD	CD_1_CATCCGTGTGAATTAG-1	Epithelium Ribhi	OLFM4	2.39972
CD 1	female	49	IBD	CD_1_CATCGTCAGCGATCGA-1	PLCG2 colonocytes	OLFM4	0
CD 1	female	49	IBD	CD_1_CATGAGTGTGATTCAC-1	Tuft cells	OLFM4	0
CD 1	female	49	IBD	CD_1_CATGCAAAGTTAGTGA-1	PLCG2 colonocytes	OLFM4	1.87282
CD 1	female	49	IBD	CD_1_CATGCTCGTAGTGGCA-1	Goblet	OLFM4	0
CD 1	female	49	IBD	CD_1_CATGGATTCGCGCTGA-1	Epithelium Ribhi	OLFM4	0
CD 1	female	49	IBD	CD_1_CATTCATTCACAATGC-1	Colonocyte 1	OLFM4	0
CD 1	female	49	IBD	CD_1_CATTCTAAGTCAACAA-1	PLCG2 colonocytes	OLFM4	0
CD 1	female	49	IBD	CD_1_CATTGAGCAGGTTTAC-1	Inflammatory colonocyte	OLFM4	0
CD 1	female	49	IBD	CD_1_CATTTCAAGTTGCATC-1	Inflammatory colonocyte	OLFM4	0
CD 1	female	49	IBD	CD_1_CCAAGCGCACACACGC-1	Laminin colonocytes	OLFM4	0
CD 1	female	49	IBD	CD_1_CCACAAACATCGATAC-1	PLCG2 colonocytes	OLFM4	0
CD 1	female	49	IBD	CD_1_CCACGAGTCTCAGGCG-1	Cycling TA	OLFM4	0
CD 1	female	49	IBD	CD_1_CCACTTGCAAGCCCAC-1	Colonocyte 1	OLFM4	0
CD 1	female	49	IBD	CD_1_CCACTTGTCACCGGTG-1	Laminin colonocytes	OLFM4	2.09651
CD 1	female	49	IBD	CD_1_CCATCACAGCACACAG-1	Laminin colonocytes	OLFM4	0
CD 1	female	49	IBD	CD_1_CCCTAACAGCGAACTG-1	Inflammatory colonocyte	OLFM4	0
CD 1	female	49	IBD	CD_1_CCGGACAAGCACTAGG-1	Colonocyte 1	OLFM4	0
CD 1	female	49	IBD	CD_1_CCGTAGGCATTCACCC-1	Epithelium Ribhi	OLFM4	2.47298
CD 1	female	49	IBD	CD_1_CCGTTCACACGCAAAG-1	Laminin colonocytes	OLFM4	0
CD 1	female	49	IBD	CD_1_CCGTTCATCATTCGGA-1	Inflammatory colonocyte	OLFM4	0
CD 1	female	49	IBD	CD_1_CGAATTGTCGGTCGGT-1	Laminin colonocytes	OLFM4	0
CD 1	female	49	IBD	CD_1_CGACAGCGTAGGACCA-1	Goblet	OLFM4	0
CD 1	female	49	IBD	CD_1_CGATGCGAGTCGAATA-1	Colonocyte 1	OLFM4	0
CD 1	female	49	IBD	CD_1_CGCAGGTGTTTACGTG-1	PLCG2 colonocytes	OLFM4	2.75679
CD 1	female	49	IBD	CD_1_CGCATAATCGCAGTGC-1	Colonocyte 1	OLFM4	0
CD 1	female	49	IBD	CD_1_CGGAATTCATCCGGCA-1	Goblet	OLFM4	0
CD 1	female	49	IBD	CD_1_CGGAGAAGTGCTCTCT-1	PLCG2 colonocytes	OLFM4	0
CD 1	female	49	IBD	CD_1_CGGGTCAGTCGCTCGA-1	Laminin colonocytes	OLFM4	0
CD 1	female	49	IBD	CD_1_CGGGTGTAGTAACCTC-1	Laminin colonocytes	OLFM4	0
CD 1	female	49	IBD	CD_1_CGTAATGTCCTTATGT-1	Inflammatory colonocyte	OLFM4	0
CD 1	female	49	IBD	CD_1_CTAACTTAGTATGCAA-1	Goblet	OLFM4	0
CD 1	female	49	IBD	CD_1_CTAACTTGTTGTTGCA-1	Cycling TA	OLFM4	0
CD 1	female	49	IBD	CD_1_CTAACTTTCTGCACCT-1	Goblet	OLFM4	0
CD 1	female	49	IBD	CD_1_CTAGACACAGGGAATC-1	Colonocyte 1	OLFM4	0
CD 1	female	49	IBD	CD_1_CTCATGCTCGGTTGTA-1	Cycling TA	OLFM4	1.88788
CD 1	female	49	IBD	CD_1_CTCATTAGTATTTCGG-1	Goblet	OLFM4	0
CD 1	female	49	IBD	CD_1_CTCCAACGTCACATTG-1	PLCG2 colonocytes	OLFM4	0
CD 1	female	49	IBD	CD_1_CTCCCAACAACTGCCG-1	Colonocyte 1	OLFM4	0
CD 1	female	49	IBD	CD_1_CTCCTCCGTGCTAGCC-1	Mature goblet	OLFM4	0
CD 1	female	49	IBD	CD_1_CTCCTCCGTTACTCAG-1	PLCG2 colonocytes	OLFM4	0
CD 1	female	49	IBD	CD_1_CTCGAGGGTGTTAACC-1	Colonocyte 2	OLFM4	0
CD 1	female	49	IBD	CD_1_CTCTCAGAGCCTGTCG-1	PLCG2 colonocytes	OLFM4	0
CD 1	female	49	IBD	CD_1_CTCTCGAAGCACTAAA-1	Epithelium Ribhi	OLFM4	2.62522
CD 1	female	49	IBD	CD_1_CTCTCGACACGTAACT-1	Tuft cells	OLFM4	0
CD 1	female	49	IBD	CD_1_CTGCATCCAATTGGTC-1	Cycling TA	OLFM4	2.04095
CD 1	female	49	IBD	CD_1_CTGGACGAGCACTCGC-1	PLCG2 colonocytes	OLFM4	2.562
CD 1	female	49	IBD	CD_1_CTGGTCTTCGGACTTA-1	Laminin colonocytes	OLFM4	0
CD 1	female	49	IBD	CD_1_CTGTACCCACCTATCC-1	PLCG2 colonocytes	OLFM4	0
CD 1	female	49	IBD	CD_1_CTGTATTTCAGTGGGA-1	PLCG2 colonocytes	OLFM4	0
CD 1	female	49	IBD	CD_1_CTGTGAACACCAGTTA-1	Epithelium Ribhi	OLFM4	0
CD 1	female	49	IBD	CD_1_CTGTGAATCGGCCTTT-1	Mature goblet	OLFM4	0
CD 1	female	49	IBD	CD_1_CTTCAATGTCGAGTTT-1	Epithelium Ribhi	OLFM4	0
CD 1	female	49	IBD	CD_1_CTTGATTAGAACGCGT-1	Laminin colonocytes	OLFM4	0
CD 1	female	49	IBD	CD_1_CTTGATTAGCATACTC-1	PLCG2 colonocytes	OLFM4	1.92195
CD 1	female	49	IBD	CD_1_GAAACCTGTCCCTGTT-1	PLCG2 colonocytes	OLFM4	0
CD 1	female	49	IBD	CD_1_GAACGTTAGCCTGCCA-1	Goblet	OLFM4	0
CD 1	female	49	IBD	CD_1_GAAGAATTCCAATCTT-1	PLCG2 colonocytes	OLFM4	0
CD 1	female	49	IBD	CD_1_GAATCACTCCAACACA-1	Colonocyte 1	OLFM4	0.700119
CD 1	female	49	IBD	CD_1_GACATCACAGGTGTGA-1	Cycling TA	OLFM4	3.32945
CD 1	female	49	IBD	CD_1_GACCTTCTCCTCCACA-1	PLCG2 colonocytes	OLFM4	2.82721
CD 1	female	49	IBD	CD_1_GACGCTGTCAGGAACG-1	Secretory progenitor	OLFM4	0.42815
CD 1	female	49	IBD	CD_1_GACTATGAGTATGGCG-1	PLCG2 colonocytes	OLFM4	0
CD 1	female	49	IBD	CD_1_GACTCAATCAAGGAGC-1	Goblet	OLFM4	0
CD 1	female	49	IBD	CD_1_GAGAGGTAGACTCAAA-1	PLCG2 colonocytes	OLFM4	0
CD 1	female	49	IBD	CD_1_GAGCCTGTCATTTGGG-1	BEST4 OTOP2	OLFM4	0
CD 1	female	49	IBD	CD_1_GAGGCAACAATTTCCT-1	Colonocyte 1	OLFM4	0
CD 1	female	49	IBD	CD_1_GAGGGATTCGGTAGGA-1	Epithelium Ribhi	OLFM4	1.48218
CD 1	female	49	IBD	CD_1_GAGTGAGGTTAGGACG-1	Mature goblet	OLFM4	0
CD 1	female	49	IBD	CD_1_GAGTTACAGTACCCTA-1	Colonocyte 2	OLFM4	0
CD 1	female	49	IBD	CD_1_GATCACATCGCAATGT-1	PLCG2 colonocytes	OLFM4	0
CD 1	female	49	IBD	CD_1_GATCAGTAGGCTAACG-1	PLCG2 colonocytes	OLFM4	2.40612
CD 1	female	49	IBD	CD_1_GATGAGGAGTTGCATC-1	Goblet	OLFM4	0
CD 1	female	49	IBD	CD_1_GATGATCAGCTAGAGC-1	PLCG2 colonocytes	OLFM4	0
CD 1	female	49	IBD	CD_1_GCACGTGTCGGCTGGT-1	BEST4 OTOP2	OLFM4	0
CD 1	female	49	IBD	CD_1_GCCAGCACATTGCTTT-1	PLCG2 colonocytes	OLFM4	0
CD 1	female	49	IBD	CD_1_GCCATGGGTGATACCT-1	Laminin colonocytes	OLFM4	0
CD 1	female	49	IBD	CD_1_GCCATGGGTGGTCTAT-1	PLCG2 colonocytes	OLFM4	0
CD 1	female	49	IBD	CD_1_GCCTGTTGTTTAGAGA-1	Laminin colonocytes	OLFM4	2.10533
CD 1	female	49	IBD	CD_1_GCGAGAAAGCATCCCG-1	Cycling TA	OLFM4	2.25089
CD 1	female	49	IBD	CD_1_GCGAGAACACGGTGCT-1	Goblet	OLFM4	0
CD 1	female	49	IBD	CD_1_GCGGATCTCCTTACCG-1	PLCG2 colonocytes	OLFM4	0
CD 1	female	49	IBD	CD_1_GCGTGCATCAGTCATG-1	BEST4 OTOP2	OLFM4	0
CD 1	female	49	IBD	CD_1_GCTTGGGCATCGTGCG-1	PLCG2 colonocytes	OLFM4	0
CD 1	female	49	IBD	CD_1_GGAATGGTCCATACTT-1	Inflammatory colonocyte	OLFM4	1.13381
CD 1	female	49	IBD	CD_1_GGAGCAATCCCTCGAT-1	Goblet	OLFM4	0
CD 1	female	49	IBD	CD_1_GGGACAAGTTGACTAC-1	PLCG2 colonocytes	OLFM4	0
CD 1	female	49	IBD	CD_1_GGGAGATGTCGGATTT-1	PLCG2 colonocytes	OLFM4	0
CD 1	female	49	IBD	CD_1_GGGATCCTCGTGTCAA-1	PLCG2 colonocytes	OLFM4	2.23434
CD 1	female	49	IBD	CD_1_GGGCGTTGTTCCGCGA-1	Tuft cells	OLFM4	0
CD 1	female	49	IBD	CD_1_GGGTAGATCGCTCTAC-1	PLCG2 colonocytes	OLFM4	0
CD 1	female	49	IBD	CD_1_GGTGGCTTCTGTAACG-1	Tuft cells	OLFM4	0
CD 1	female	49	IBD	CD_1_GGTGTCGGTTATAGCC-1	PLCG2 colonocytes	OLFM4	0
CD 1	female	49	IBD	CD_1_GGTTGTACAGAAATCA-1	Inflammatory colonocyte	OLFM4	0
CD 1	female	49	IBD	CD_1_GTAATCGGTACGCGTC-1	Cycling TA	OLFM4	5.41489
CD 1	female	49	IBD	CD_1_GTAATGCAGCCTATTG-1	Inflammatory colonocyte	OLFM4	0
CD 1	female	49	IBD	CD_1_GTAGAAAAGGCAGTCA-1	PLCG2 colonocytes	OLFM4	2.00176
CD 1	female	49	IBD	CD_1_GTAGAAACAACCTATG-1	PLCG2 colonocytes	OLFM4	0
CD 1	female	49	IBD	CD_1_GTAGAAAGTCAGGAGT-1	PLCG2 colonocytes	OLFM4	3.21352
CD 1	female	49	IBD	CD_1_GTAGGTTCATACCATG-1	PLCG2 colonocytes	OLFM4	0
CD 1	female	49	IBD	CD_1_GTATTTCCATGACGAG-1	PLCG2 colonocytes	OLFM4	0
CD 1	female	49	IBD	CD_1_GTCGAATAGCTTTCTT-1	Colonocyte 1	OLFM4	0
CD 1	female	49	IBD	CD_1_GTCGCGAGTAGTCCTA-1	Laminin colonocytes	OLFM4	2.2546
CD 1	female	49	IBD	CD_1_GTCTACCAGGTTCCGC-1	Epithelium Ribhi	OLFM4	0
CD 1	female	49	IBD	CD_1_GTCTAGATCTGTCTCG-1	Secretory progenitor	OLFM4	0
CD 1	female	49	IBD	CD_1_GTCTGTCGTTTACCAG-1	Goblet	OLFM4	0
CD 1	female	49	IBD	CD_1_GTGACGCTCCATAAGC-1	Epithelium Ribhi	OLFM4	0
CD 1	female	49	IBD	CD_1_GTGAGCCCAGCTAACT-1	Laminin colonocytes	OLFM4	0
CD 1	female	49	IBD	CD_1_GTGAGGACATGGTGGA-1	Cycling TA	OLFM4	0
CD 1	female	49	IBD	CD_1_GTGGAGATCTAGACAC-1	PLCG2 colonocytes	OLFM4	2.79346
CD 1	female	49	IBD	CD_1_GTGGCGTCAACATACC-1	BEST4 OTOP2	OLFM4	0
CD 1	female	49	IBD	CD_1_GTGGGAAGTCACTTAG-1	PLCG2 colonocytes	OLFM4	0
CD 1	female	49	IBD	CD_1_GTGGGAAGTGGCGCTT-1	Inflammatory colonocyte	OLFM4	0
CD 1	female	49	IBD	CD_1_GTGTCCTCAAGAGATT-1	Laminin colonocytes	OLFM4	0
CD 1	female	49	IBD	CD_1_GTGTTCCTCAAAGGAT-1	Inflammatory colonocyte	OLFM4	0
CD 1	female	49	IBD	CD_1_GTTACAGAGGTCGACA-1	Tuft cells	OLFM4	0
CD 1	female	49	IBD	CD_1_GTTCATTTCAATGTCG-1	PLCG2 colonocytes	OLFM4	0
CD 1	female	49	IBD	CD_1_GTTGAACCAAAGGCAC-1	Colonocyte 1	OLFM4	0
CD 1	female	49	IBD	CD_1_TAACACGCACAACATC-1	PLCG2 colonocytes	OLFM4	0
CD 1	female	49	IBD	CD_1_TAACACGTCCACGTGG-1	PLCG2 colonocytes	OLFM4	0
CD 1	female	49	IBD	CD_1_TAATTCCTCGCTCATC-1	Cycling TA	OLFM4	1.75799
CD 1	female	49	IBD	CD_1_TACCCACTCCCATACC-1	Epithelium Ribhi	OLFM4	0
CD 1	female	49	IBD	CD_1_TACCGGGCAAGCTACT-1	Colonocyte 2	OLFM4	0
CD 1	female	49	IBD	CD_1_TACCGGGGTCTCAGAT-1	Colonocyte 2	OLFM4	0
CD 1	female	49	IBD	CD_1_TACTTGTGTCCTGGGT-1	Colonocyte 1	OLFM4	0
CD 1	female	49	IBD	CD_1_TAGACTGCACGTAGAG-1	PLCG2 colonocytes	OLFM4	0
CD 1	female	49	IBD	CD_1_TAGACTGGTCTGTGCG-1	Goblet	OLFM4	0
CD 1	female	49	IBD	CD_1_TAGCACAGTCTACTGA-1	Inflammatory colonocyte	OLFM4	0
CD 1	female	49	IBD	CD_1_TATACCTTCGGCATCG-1	Laminin colonocytes	OLFM4	0
CD 1	female	49	IBD	CD_1_TATATCCTCAGAACCT-1	Goblet	OLFM4	0
CD 1	female	49	IBD	CD_1_TATCGCCGTGACCGTC-1	PLCG2 colonocytes	OLFM4	0
CD 1	female	49	IBD	CD_1_TATCTGTGTTTACCAG-1	PLCG2 colonocytes	OLFM4	0
CD 1	female	49	IBD	CD_1_TATCTTGTCGCTTAAG-1	Goblet	OLFM4	0
CD 1	female	49	IBD	CD_1_TATTGGGCACCCGTAG-1	Inflammatory colonocyte	OLFM4	0
CD 1	female	49	IBD	CD_1_TATTGGGGTATGGTTC-1	PLCG2 colonocytes	OLFM4	0
CD 1	female	49	IBD	CD_1_TATTTCGAGACCAACG-1	Laminin colonocytes	OLFM4	0
CD 1	female	49	IBD	CD_1_TCACAAGCACATGTTG-1	PLCG2 colonocytes	OLFM4	2.33489
CD 1	female	49	IBD	CD_1_TCACGGGCACTTTAGG-1	Epithelium Ribhi	OLFM4	0
CD 1	female	49	IBD	CD_1_TCACGGGTCGACATCA-1	Epithelium Ribhi	OLFM4	0
CD 1	female	49	IBD	CD_1_TCAGGGCAGTTTAGGA-1	Cycling TA	OLFM4	4.53958
CD 1	female	49	IBD	CD_1_TCAGGTAAGTGAGCCA-1	PLCG2 colonocytes	OLFM4	0
CD 1	female	49	IBD	CD_1_TCATGCCGTATGACAA-1	PLCG2 colonocytes	OLFM4	0
CD 1	female	49	IBD	CD_1_TCATGTTCATCATTGG-1	PLCG2 colonocytes	OLFM4	0
CD 1	female	49	IBD	CD_1_TCATTACCAATCGAAA-1	PLCG2 colonocytes	OLFM4	0
CD 1	female	49	IBD	CD_1_TCATTCACACGAAAGC-1	Epithelium Ribhi	OLFM4	0
CD 1	female	49	IBD	CD_1_TCATTGTCAGTTAGAA-1	Inflammatory colonocyte	OLFM4	0
CD 1	female	49	IBD	CD_1_TCCCAGTGTAACTTCG-1	Epithelium Ribhi	OLFM4	2.41118
CD 1	female	49	IBD	CD_1_TCCGAAAGTAGAGCTG-1	Colonocyte 2	OLFM4	0
CD 1	female	49	IBD	CD_1_TCCGTGTGTAAGATAC-1	Colonocyte 2	OLFM4	0
CD 1	female	49	IBD	CD_1_TCCTCCCGTGAGCCAA-1	Cycling TA	OLFM4	0
CD 1	female	49	IBD	CD_1_TCCTTCTCAAGGTCAG-1	PLCG2 colonocytes	OLFM4	2.75956
CD 1	female	49	IBD	CD_1_TCGAAGTAGCCTGTGC-1	Colonocyte 2	OLFM4	0
CD 1	female	49	IBD	CD_1_TCGCTCATCTCCTGCA-1	Secretory progenitor	OLFM4	3.77737
CD 1	female	49	IBD	CD_1_TCGGGACAGGGACCAT-1	PLCG2 colonocytes	OLFM4	0
CD 1	female	49	IBD	CD_1_TCGGGACTCTGACCCT-1	PLCG2 colonocytes	OLFM4	3.56737
CD 1	female	49	IBD	CD_1_TCGGGCAGTCATAACC-1	Laminin colonocytes	OLFM4	0
CD 1	female	49	IBD	CD_1_TCGGGTGTCTTAGGAC-1	Colonocyte 2	OLFM4	0
CD 1	female	49	IBD	CD_1_TCGGTCTGTTCACCGG-1	PLCG2 colonocytes	OLFM4	0
CD 1	female	49	IBD	CD_1_TCGTCCAAGCAAACAT-1	Colonocyte 1	OLFM4	0
CD 1	female	49	IBD	CD_1_TCGTGCTTCGTTCTAT-1	Epithelium Ribhi	OLFM4	0
CD 1	female	49	IBD	CD_1_TCTACCGGTCTAGGTT-1	PLCG2 colonocytes	OLFM4	0
CD 1	female	49	IBD	CD_1_TCTCCGACACCAAATC-1	PLCG2 colonocytes	OLFM4	0
CD 1	female	49	IBD	CD_1_TCTGTCGCATGCACTA-1	Cycling TA	OLFM4	0
CD 1	female	49	IBD	CD_1_TCTGTCGCATTGTACG-1	PLCG2 colonocytes	OLFM4	0
CD 1	female	49	IBD	CD_1_TCTGTCGTCCACACCT-1	Laminin colonocytes	OLFM4	0
CD 1	female	49	IBD	CD_1_TCTTAGTTCGACACTA-1	PLCG2 colonocytes	OLFM4	3.12825
CD 1	female	49	IBD	CD_1_TGACGCGTCGCCGATG-1	Colonocyte 2	OLFM4	0
CD 1	female	49	IBD	CD_1_TGAGCATAGTAAGCAT-1	Inflammatory colonocyte	OLFM4	0
CD 1	female	49	IBD	CD_1_TGAGGAGCAGGTCAAG-1	Inflammatory colonocyte	OLFM4	0
CD 1	female	49	IBD	CD_1_TGAGGGATCTATTTCG-1	Goblet	OLFM4	0
CD 1	female	49	IBD	CD_1_TGAGGTTCAGTCAACT-1	Colonocyte 1	OLFM4	0
CD 1	female	49	IBD	CD_1_TGAGGTTTCGTAGTGT-1	PLCG2 colonocytes	OLFM4	0
CD 1	female	49	IBD	CD_1_TGATTCTGTTCGAACT-1	PLCG2 colonocytes	OLFM4	0
CD 1	female	49	IBD	CD_1_TGATTTCAGCGACTAG-1	Colonocyte 1	OLFM4	0
CD 1	female	49	IBD	CD_1_TGATTTCCAACGACTT-1	PLCG2 colonocytes	OLFM4	0
CD 1	female	49	IBD	CD_1_TGCAGATTCTTTCGAT-1	Colonocyte 1	OLFM4	0
CD 1	female	49	IBD	CD_1_TGCGACGTCAGGCGAA-1	Laminin colonocytes	OLFM4	0
CD 1	female	49	IBD	CD_1_TGCGGGTAGGTATCTC-1	Goblet	OLFM4	0
CD 1	female	49	IBD	CD_1_TGGAACTCAATGCTCA-1	PLCG2 colonocytes	OLFM4	0
CD 1	female	49	IBD	CD_1_TGGATGTCATGCACTA-1	Goblet	OLFM4	0
CD 1	female	49	IBD	CD_1_TGGGAAGAGTGAGGCT-1	Laminin colonocytes	OLFM4	0
CD 1	female	49	IBD	CD_1_TGGGATTAGTACCGGA-1	Colonocyte 2	OLFM4	0
CD 1	female	49	IBD	CD_1_TGGGCTGAGGCATCGA-1	Inflammatory colonocyte	OLFM4	0
CD 1	female	49	IBD	CD_1_TGGGTTAGTAGATTAG-1	PLCG2 colonocytes	OLFM4	1.80692
CD 1	female	49	IBD	CD_1_TGGTACACACGACGAA-1	Colonocyte 2	OLFM4	0
CD 1	female	49	IBD	CD_1_TGGTACACACTAACGT-1	PLCG2 colonocytes	OLFM4	0
CD 1	female	49	IBD	CD_1_TGGTTAGTCGGCATCG-1	Cycling TA	OLFM4	2.199
CD 1	female	49	IBD	CD_1_TGTACAGTCAAGATAG-1	Inflammatory colonocyte	OLFM4	0
CD 1	female	49	IBD	CD_1_TGTAGACCAACCTAAC-1	PLCG2 colonocytes	OLFM4	0
CD 1	female	49	IBD	CD_1_TGTGGCGAGGTTTGAA-1	Epithelium Ribhi	OLFM4	0
CD 1	female	49	IBD	CD_1_TGTGGCGAGTGAGCCA-1	Colonocyte 2	OLFM4	0
CD 1	female	49	IBD	CD_1_TTACCATAGAGCTGAC-1	PLCG2 colonocytes	OLFM4	0
CD 1	female	49	IBD	CD_1_TTCAATCGTACGATTC-1	Colonocyte 1	OLFM4	0
CD 1	female	49	IBD	CD_1_TTCAATCGTATACGGG-1	Colonocyte 1	OLFM4	0
CD 1	female	49	IBD	CD_1_TTCAATCTCTGTTCAT-1	Cycling TA	OLFM4	0
CD 1	female	49	IBD	CD_1_TTCCGTGGTTCCTACC-1	Epithelium Ribhi	OLFM4	2.39608
CD 1	female	49	IBD	CD_1_TTCCTTCTCAGTCACA-1	PLCG2 colonocytes	OLFM4	0
CD 1	female	49	IBD	CD_1_TTCGATTAGTCCGCCA-1	Epithelium Ribhi	OLFM4	0
CD 1	female	49	IBD	CD_1_TTCGGTCCACATACTG-1	PLCG2 colonocytes	OLFM4	0
CD 1	female	49	IBD	CD_1_TTCTAACGTGGATACG-1	Tuft cells	OLFM4	0
CD 1	female	49	IBD	CD_1_TTCTTGAAGTCCCGGT-1	Goblet	OLFM4	0
CD 1	female	49	IBD	CD_1_TTGATGGCATGTTCGA-1	Goblet	OLFM4	0
CD 1	female	49	IBD	CD_1_TTGCGTCCAACACGTT-1	Tuft cells	OLFM4	0
CD 1	female	49	IBD	CD_1_TTGGGATTCGGAGATG-1	Laminin colonocytes	OLFM4	0
CD 1	female	49	IBD	CD_1_TTGGGTATCAGCCCAG-1	Mature goblet	OLFM4	0
CD 1	female	49	IBD	CD_1_TTGGTTTAGGGCTGAT-1	Inflammatory colonocyte	OLFM4	0
CD 1	female	49	IBD	CD_1_TTGTGTTCAAGGACAC-1	PLCG2 colonocytes	OLFM4	0
CD 1	female	49	IBD	CD_1_TTTACGTCATTCACCC-1	Inflammatory colonocyte	OLFM4	0
CD 1	female	49	IBD	CD_1_TTTGATCGTTGGGTAG-1	Secretory progenitor	OLFM4	0.524665
CD 2	male	45	IBD	CD_2_AAACCCAAGAGTACCG-1	Tuft cells	OLFM4	0
CD 2	male	45	IBD	CD_2_AAACGAAGTGTGGTCC-1	Cycling TA	OLFM4	0
CD 2	male	45	IBD	CD_2_AAAGGGCAGGACAGCT-1	Colonocyte 2	OLFM4	0
CD 2	male	45	IBD	CD_2_AAAGTGAGTTGTTGTG-1	Tuft cells	OLFM4	0
CD 2	male	45	IBD	CD_2_AACAACCAGCAGATAT-1	PLCG2 colonocytes	OLFM4	2.56145
CD 2	male	45	IBD	CD_2_AACAAGAGTGTCCGGT-1	Laminin colonocytes	OLFM4	0
CD 2	male	45	IBD	CD_2_AACACACAGCTGAGTG-1	Epithelium Ribhi	OLFM4	0
CD 2	male	45	IBD	CD_2_AACAGGGTCATCGACA-1	Goblet	OLFM4	0
CD 2	male	45	IBD	CD_2_AACCACAGTCCTCCAT-1	Cycling TA	OLFM4	0
CD 2	male	45	IBD	CD_2_AACCCAAGTGGTCCCA-1	PLCG2 colonocytes	OLFM4	0
CD 2	male	45	IBD	CD_2_AACCCAAGTTCAAACC-1	Epithelium Ribhi	OLFM4	0
CD 2	male	45	IBD	CD_2_AACCTTTCAAGACCGA-1	Laminin colonocytes	OLFM4	0
CD 2	male	45	IBD	CD_2_AACGGGAAGAAACCAT-1	Tuft cells	OLFM4	0
CD 2	male	45	IBD	CD_2_AACGGGAAGATGACCG-1	PLCG2 colonocytes	OLFM4	0
CD 2	male	45	IBD	CD_2_AACGGGAAGTCTAGCT-1	Inflammatory colonocyte	OLFM4	0
CD 2	male	45	IBD	CD_2_AACGTCAAGTACTCGT-1	Cycling TA	OLFM4	0
CD 2	male	45	IBD	CD_2_AACGTCATCCGTATAG-1	Epithelium Ribhi	OLFM4	2.86307
CD 2	male	45	IBD	CD_2_AACTTCTTCACAAGGG-1	Epithelium Ribhi	OLFM4	1.94368
CD 2	male	45	IBD	CD_2_AAGACAAAGGAAGTAG-1	BEST4 OTOP2	OLFM4	0
CD 2	male	45	IBD	CD_2_AAGACAAGTGGTCCCA-1	Tuft cells	OLFM4	0
CD 2	male	45	IBD	CD_2_AAGATAGAGATGAAGG-1	PLCG2 colonocytes	OLFM4	3.26898
CD 2	male	45	IBD	CD_2_AAGATAGCATAGGTAA-1	Cycling TA	OLFM4	3.04484
CD 2	male	45	IBD	CD_2_AAGGAATAGCAACTCT-1	Colonocyte 1	OLFM4	0
CD 2	male	45	IBD	CD_2_AAGGTAAAGGATGAGA-1	Epithelium Ribhi	OLFM4	1.00368
CD 2	male	45	IBD	CD_2_AAGTACCAGTAGCAAT-1	Epithelium Ribhi	OLFM4	3.40916
CD 2	male	45	IBD	CD_2_AAGTACCTCTGGGAGA-1	Inflammatory colonocyte	OLFM4	0
CD 2	male	45	IBD	CD_2_AAGTGAAAGTTGCTCA-1	Cycling TA	OLFM4	0
CD 2	male	45	IBD	CD_2_AAGTGAACACAATCTG-1	Epithelium Ribhi	OLFM4	0
CD 2	male	45	IBD	CD_2_AAGTGAACATCGAGCC-1	Laminin colonocytes	OLFM4	0
CD 2	male	45	IBD	CD_2_AATCACGCAGATCCTA-1	PLCG2 colonocytes	OLFM4	0
CD 2	male	45	IBD	CD_2_AATGCCAAGTGCTACT-1	Laminin colonocytes	OLFM4	0
CD 2	male	45	IBD	CD_2_AATGCCATCTGGCCAG-1	Epithelium Ribhi	OLFM4	0.679099
CD 2	male	45	IBD	CD_2_AATGGCTTCCTTGAAG-1	Inflammatory colonocyte	OLFM4	0
CD 2	male	45	IBD	CD_2_AATGGCTTCTTCGCTG-1	Laminin colonocytes	OLFM4	0
CD 2	male	45	IBD	CD_2_AATTCCTAGCACTCTA-1	Cycling TA	OLFM4	2.91023
CD 2	male	45	IBD	CD_2_AATTTCCTCAGCTTCC-1	Goblet	OLFM4	0
CD 2	male	45	IBD	CD_2_AATTTCCTCGAGCACC-1	PLCG2 colonocytes	OLFM4	2.19415
CD 2	male	45	IBD	CD_2_ACAAAGACAGCTATAC-1	Colonocyte 1	OLFM4	0
CD 2	male	45	IBD	CD_2_ACAACCAAGTACCGGA-1	Epithelium Ribhi	OLFM4	0
CD 2	male	45	IBD	CD_2_ACATTTCGTTATGTGC-1	Cycling TA	OLFM4	1.98316
CD 2	male	45	IBD	CD_2_ACCAACAAGACAACAT-1	Laminin colonocytes	OLFM4	0
CD 2	male	45	IBD	CD_2_ACCAACATCAGTCTTT-1	Epithelium Ribhi	OLFM4	2.88754
CD 2	male	45	IBD	CD_2_ACCTGTCGTGGCCCAT-1	Inflammatory colonocyte	OLFM4	0
CD 2	male	45	IBD	CD_2_ACGGAAGAGAAGCGCT-1	Tuft cells	OLFM4	0
CD 2	male	45	IBD	CD_2_ACGGTCGGTGTCTCCT-1	Laminin colonocytes	OLFM4	0
CD 2	male	45	IBD	CD_2_ACGGTCGGTTCCCAAA-1	Laminin colonocytes	OLFM4	0
CD 2	male	45	IBD	CD_2_ACGGTTATCCTGGGTG-1	Goblet	OLFM4	1.00897
CD 2	male	45	IBD	CD_2_ACTATGGGTCATCGCG-1	Cycling TA	OLFM4	2.44096
CD 2	male	45	IBD	CD_2_ACTATGGTCGAACACT-1	Epithelium Ribhi	OLFM4	2.2803
CD 2	male	45	IBD	CD_2_ACTATTCTCATTGAGC-1	PLCG2 colonocytes	OLFM4	0
CD 2	male	45	IBD	CD_2_ACTCTCGGTATTGAGA-1	PLCG2 colonocytes	OLFM4	3.10049
CD 2	male	45	IBD	CD_2_ACTGATGAGATACAGT-1	Laminin colonocytes	OLFM4	0
CD 2	male	45	IBD	CD_2_ACTGATGCATACCGTA-1	Cycling TA	OLFM4	0
CD 2	male	45	IBD	CD_2_ACTGATGGTCTGGTTA-1	Laminin colonocytes	OLFM4	1.1464
CD 2	male	45	IBD	CD_2_ACTGCAAAGCGTGCTC-1	Inflammatory colonocyte	OLFM4	0
CD 2	male	45	IBD	CD_2_ACTGCAAGTTGTGCAT-1	PLCG2 colonocytes	OLFM4	0
CD 2	male	45	IBD	CD_2_ACTGTGAAGCGGACAT-1	Cycling TA	OLFM4	0
CD 2	male	45	IBD	CD_2_ACTTAGGTCCACGTAA-1	Epithelium Ribhi	OLFM4	0
CD 2	male	45	IBD	CD_2_ACTTCCGCAGAGAATT-1	Cycling TA	OLFM4	1.54024
CD 2	male	45	IBD	CD_2_ACTTCCGTCCCAAGCG-1	Goblet	OLFM4	0
CD 2	male	45	IBD	CD_2_AGAAATGAGAATACAC-1	PLCG2 colonocytes	OLFM4	2.33125
CD 2	male	45	IBD	CD_2_AGAAATGAGATGTTCC-1	PLCG2 colonocytes	OLFM4	3.39792
CD 2	male	45	IBD	CD_2_AGAACCTTCACCGCTT-1	Cycling TA	OLFM4	1.82589
CD 2	male	45	IBD	CD_2_AGACAAATCTCTGCCA-1	Cycling TA	OLFM4	0
CD 2	male	45	IBD	CD_2_AGACACTAGGGTCAAC-1	Goblet	OLFM4	0
CD 2	male	45	IBD	CD_2_AGACAGGAGACTTAAG-1	PLCG2 colonocytes	OLFM4	0
CD 2	male	45	IBD	CD_2_AGACAGGCATTGGCAT-1	PLCG2 colonocytes	OLFM4	0
CD 2	male	45	IBD	CD_2_AGACAGGGTGCAAGAC-1	Epithelium Ribhi	OLFM4	2.51007
CD 2	male	45	IBD	CD_2_AGACTCACATCGGAAG-1	Cycling TA	OLFM4	1.85169
CD 2	male	45	IBD	CD_2_AGAGAATGTTCGGTAT-1	Cycling TA	OLFM4	3.56531
CD 2	male	45	IBD	CD_2_AGAGAGCGTATCGTGT-1	Cycling TA	OLFM4	0
CD 2	male	45	IBD	CD_2_AGATGAATCAGACCCG-1	Epithelium Ribhi	OLFM4	1.36428
CD 2	male	45	IBD	CD_2_AGATGCTGTATTTCCT-1	PLCG2 colonocytes	OLFM4	0
CD 2	male	45	IBD	CD_2_AGCCAATGTGAGACCA-1	PLCG2 colonocytes	OLFM4	0
CD 2	male	45	IBD	CD_2_AGCCACGTCGAGTTGT-1	Laminin colonocytes	OLFM4	0
CD 2	male	45	IBD	CD_2_AGCCAGCGTGCCCACA-1	Goblet	OLFM4	0
CD 2	male	45	IBD	CD_2_AGCGATTGTCAAAGCG-1	Epithelium Ribhi	OLFM4	0
CD 2	male	45	IBD	CD_2_AGCGCTGAGTTACTCG-1	Laminin colonocytes	OLFM4	0
CD 2	male	45	IBD	CD_2_AGCTACACACCCTTAC-1	Tuft cells	OLFM4	0
CD 2	male	45	IBD	CD_2_AGCTCAAAGGAAGTGA-1	Epithelium Ribhi	OLFM4	2.61434
CD 2	male	45	IBD	CD_2_AGGAATACAAATGATG-1	Colonocyte 1	OLFM4	0
CD 2	male	45	IBD	CD_2_AGGAATACAAGTTCGT-1	Cycling TA	OLFM4	0
CD 2	male	45	IBD	CD_2_AGGACGACACCGTGAC-1	Colonocyte 1	OLFM4	1.89505
CD 2	male	45	IBD	CD_2_AGGACGATCCATTGTT-1	Epithelium Ribhi	OLFM4	2.94653
CD 2	male	45	IBD	CD_2_AGGATAACAGCACAGA-1	Epithelium Ribhi	OLFM4	2.84017
CD 2	male	45	IBD	CD_2_AGGCCACCAAGTGACG-1	Cycling TA	OLFM4	0
CD 2	male	45	IBD	CD_2_AGGCTGCAGTTAACAG-1	Goblet	OLFM4	0
CD 2	male	45	IBD	CD_2_AGGGCCTTCAGTGCGC-1	Goblet	OLFM4	0.860621
CD 2	male	45	IBD	CD_2_AGGGTGAAGGTCATTC-1	Laminin colonocytes	OLFM4	0
CD 2	male	45	IBD	CD_2_AGGTTGTAGACTACCT-1	Inflammatory colonocyte	OLFM4	0
CD 2	male	45	IBD	CD_2_AGTACCAAGCTCTGTA-1	Epithelium Ribhi	OLFM4	1.81505
CD 2	male	45	IBD	CD_2_AGTACCACACTGCTTC-1	PLCG2 colonocytes	OLFM4	1.59176
CD 2	male	45	IBD	CD_2_AGTAGCTAGGATTTGA-1	Epithelium Ribhi	OLFM4	0
CD 2	male	45	IBD	CD_2_AGTAGCTCACCAAATC-1	Colonocyte 1	OLFM4	0
CD 2	male	45	IBD	CD_2_AGTCAACGTGCTCTTC-1	Cycling TA	OLFM4	1.59331
CD 2	male	45	IBD	CD_2_AGTCACAAGACTCGAG-1	Colonocyte 1	OLFM4	0
CD 2	male	45	IBD	CD_2_AGTCATGCATAGAAAC-1	PLCG2 colonocytes	OLFM4	0
CD 2	male	45	IBD	CD_2_AGTCTCCTCTAGGCCG-1	Cycling TA	OLFM4	1.58416
CD 2	male	45	IBD	CD_2_AGTGACTCAATAACGA-1	Epithelium Ribhi	OLFM4	2.72204
CD 2	male	45	IBD	CD_2_AGTGATCCAACGACTT-1	PLCG2 colonocytes	OLFM4	2.31245
CD 2	male	45	IBD	CD_2_AGTTCCCGTGTTGCCG-1	PLCG2 colonocytes	OLFM4	2.41211
CD 2	male	45	IBD	CD_2_ATACCGAGTGGTTTAC-1	Laminin colonocytes	OLFM4	1.71859
CD 2	male	45	IBD	CD_2_ATACTTCGTAAGGCTG-1	Laminin colonocytes	OLFM4	3.31382
CD 2	male	45	IBD	CD_2_ATAGACCGTCCCTGAG-1	Mature goblet	OLFM4	0
CD 2	male	45	IBD	CD_2_ATAGACCGTGAATATG-1	Laminin colonocytes	OLFM4	1.53236
CD 2	male	45	IBD	CD_2_ATAGAGAGTTCCGCGA-1	Colonocyte 1	OLFM4	0
CD 2	male	45	IBD	CD_2_ATCCATTCAGATACCT-1	Epithelium Ribhi	OLFM4	2.11488
CD 2	male	45	IBD	CD_2_ATCCCTGGTAGCTGTT-1	Laminin colonocytes	OLFM4	2.6458
CD 2	male	45	IBD	CD_2_ATCGATGGTGGCTAGA-1	Cycling TA	OLFM4	0
CD 2	male	45	IBD	CD_2_ATCGCCTAGATTCGAA-1	Paneth-like	OLFM4	0
CD 2	male	45	IBD	CD_2_ATCGGATAGATCGGTG-1	Epithelium Ribhi	OLFM4	0
CD 2	male	45	IBD	CD_2_ATCGGATCAAATCGTC-1	Cycling TA	OLFM4	0
CD 2	male	45	IBD	CD_2_ATCGTAGGTCTGCGCA-1	Goblet	OLFM4	0
CD 2	male	45	IBD	CD_2_ATCGTGAGTAACAAGT-1	PLCG2 colonocytes	OLFM4	0
CD 2	male	45	IBD	CD_2_ATCTTCAAGCGCCGTT-1	Laminin colonocytes	OLFM4	0
CD 2	male	45	IBD	CD_2_ATGAAAGCAGAACTAA-1	Inflammatory colonocyte	OLFM4	0
CD 2	male	45	IBD	CD_2_ATGAAAGGTGAGAACC-1	Epithelium Ribhi	OLFM4	0
CD 2	male	45	IBD	CD_2_ATGACCACACACTGGC-1	Epithelium Ribhi	OLFM4	0
CD 2	male	45	IBD	CD_2_ATGACCATCCTGTTGC-1	Colonocyte 1	OLFM4	0
CD 2	male	45	IBD	CD_2_ATGAGGGCACGGATCC-1	Epithelium Ribhi	OLFM4	3.31
CD 2	male	45	IBD	CD_2_ATGATCGTCGGCATTA-1	Laminin colonocytes	OLFM4	0
CD 2	male	45	IBD	CD_2_ATGCCTCAGGAAAGTG-1	PLCG2 colonocytes	OLFM4	1.92245
CD 2	male	45	IBD	CD_2_ATGCCTCGTTCCCACT-1	Colonocyte 1	OLFM4	1.53937
CD 2	male	45	IBD	CD_2_ATGCGATAGGATAATC-1	Cycling TA	OLFM4	2.70419
CD 2	male	45	IBD	CD_2_ATGCGATAGTCTCTGA-1	Epithelium Ribhi	OLFM4	3.57831
CD 2	male	45	IBD	CD_2_ATGCGATGTACTTGTG-1	Epithelium Ribhi	OLFM4	0
CD 2	male	45	IBD	CD_2_ATGGAGGAGCAGGTCA-1	Cycling TA	OLFM4	3.04707
CD 2	male	45	IBD	CD_2_ATGGAGGAGGTCCCTG-1	Cycling TA	OLFM4	0
CD 2	male	45	IBD	CD_2_ATGGAGGTCCAGCAAT-1	Epithelium Ribhi	OLFM4	1.68523
CD 2	male	45	IBD	CD_2_ATGGATCCAGTATTCG-1	Cycling TA	OLFM4	0
CD 2	male	45	IBD	CD_2_ATGGGTTAGGGAGGTG-1	Epithelium Ribhi	OLFM4	1.75799
CD 2	male	45	IBD	CD_2_ATGGTTGGTCGTGATT-1	Goblet	OLFM4	0
CD 2	male	45	IBD	CD_2_ATGGTTGTCCGCTGTT-1	Goblet	OLFM4	0
CD 2	male	45	IBD	CD_2_ATTACTCCAGACTGCC-1	Cycling TA	OLFM4	3.63496
CD 2	male	45	IBD	CD_2_ATTCATCCAAAGCAAT-1	Secretory progenitor	OLFM4	1.47512
CD 2	male	45	IBD	CD_2_ATTCATCGTTGCATTG-1	Laminin colonocytes	OLFM4	1.46225
CD 2	male	45	IBD	CD_2_ATTCCATTCGCCTTTG-1	Cycling TA	OLFM4	0
CD 2	male	45	IBD	CD_2_ATTCCTATCCTCGATC-1	Goblet	OLFM4	0
CD 2	male	45	IBD	CD_2_ATTCTTGAGTGGAATT-1	Goblet	OLFM4	0
CD 2	male	45	IBD	CD_2_ATTGTTCAGTAAATGC-1	PLCG2 colonocytes	OLFM4	0
CD 2	male	45	IBD	CD_2_ATTTCACTCGACGCGT-1	Cycling TA	OLFM4	1.12111
CD 2	male	45	IBD	CD_2_CAAAGAAGTTTACGTG-1	Tuft cells	OLFM4	0
CD 2	male	45	IBD	CD_2_CAACAACGTTAGCGGA-1	Cycling TA	OLFM4	0
CD 2	male	45	IBD	CD_2_CAACAACTCGCTATTT-1	Epithelium Ribhi	OLFM4	3.03254
CD 2	male	45	IBD	CD_2_CAACCTCTCCGTATGA-1	Epithelium Ribhi	OLFM4	0
CD 2	male	45	IBD	CD_2_CAACGATAGGAACGTC-1	Cycling TA	OLFM4	2.19403
CD 2	male	45	IBD	CD_2_CAACGATGTACAAAGT-1	Laminin colonocytes	OLFM4	2.2861
CD 2	male	45	IBD	CD_2_CAACGATGTTCAAAGA-1	Epithelium Ribhi	OLFM4	0
CD 2	male	45	IBD	CD_2_CAAGCTAAGCACTAAA-1	Colonocyte 1	OLFM4	0
CD 2	male	45	IBD	CD_2_CAAGGGATCGAGAAAT-1	Epithelium Ribhi	OLFM4	0
CD 2	male	45	IBD	CD_2_CAATTTCTCGTTATCT-1	Cycling TA	OLFM4	0
CD 2	male	45	IBD	CD_2_CACAGGCAGGTCGCCT-1	Inflammatory colonocyte	OLFM4	0
CD 2	male	45	IBD	CD_2_CACGGGTTCTTTCCAA-1	PLCG2 colonocytes	OLFM4	0
CD 2	male	45	IBD	CD_2_CACGTGGCACACGGTC-1	Epithelium Ribhi	OLFM4	3.51247
CD 2	male	45	IBD	CD_2_CACGTGGGTCAAACGG-1	Epithelium Ribhi	OLFM4	1.68059
CD 2	male	45	IBD	CD_2_CACGTTCTCGACATTG-1	Epithelium Ribhi	OLFM4	3.5724
CD 2	male	45	IBD	CD_2_CACTAAGAGGCGTTGA-1	Tuft cells	OLFM4	0
CD 2	male	45	IBD	CD_2_CACTGAAGTCATCACA-1	PLCG2 colonocytes	OLFM4	1.56042
CD 2	male	45	IBD	CD_2_CACTGAAGTGCCTTTC-1	PLCG2 colonocytes	OLFM4	0
CD 2	male	45	IBD	CD_2_CACTGAAGTTCTCACC-1	Laminin colonocytes	OLFM4	0
CD 2	male	45	IBD	CD_2_CACTGTCCAGCGAACA-1	Tuft cells	OLFM4	0
CD 2	male	45	IBD	CD_2_CACTTCGAGACATACA-1	Secretory progenitor	OLFM4	0
CD 2	male	45	IBD	CD_2_CACTTCGGTTTACTGG-1	Tuft cells	OLFM4	0
CD 2	male	45	IBD	CD_2_CACTTCGTCGTGACTA-1	PLCG2 colonocytes	OLFM4	0
CD 2	male	45	IBD	CD_2_CAGAGCCAGGTAATCA-1	Laminin colonocytes	OLFM4	0
CD 2	male	45	IBD	CD_2_CAGAGCCTCGCCGAAC-1	Epithelium Ribhi	OLFM4	0
CD 2	male	45	IBD	CD_2_CAGATCACAAGACAAT-1	Cycling TA	OLFM4	0
CD 2	male	45	IBD	CD_2_CAGCAATAGGTCCAGA-1	Epithelium Ribhi	OLFM4	2.10533
CD 2	male	45	IBD	CD_2_CAGCAGCGTTGCTCAA-1	Secretory progenitor	OLFM4	0
CD 2	male	45	IBD	CD_2_CAGGCCACAGGCGATA-1	Epithelium Ribhi	OLFM4	0
CD 2	male	45	IBD	CD_2_CAGGTATTCTAACACG-1	Cycling TA	OLFM4	0
CD 2	male	45	IBD	CD_2_CATAAGCGTCTTCTAT-1	Laminin colonocytes	OLFM4	0.678812
CD 2	male	45	IBD	CD_2_CATAAGCGTGATGTAA-1	Epithelium Ribhi	OLFM4	1.96924
CD 2	male	45	IBD	CD_2_CATACAGAGCTTTGTG-1	Inflammatory colonocyte	OLFM4	0
CD 2	male	45	IBD	CD_2_CATACTTAGTCAGGGT-1	Epithelium Ribhi	OLFM4	2.80798
CD 2	male	45	IBD	CD_2_CATACTTGTAAGGAGA-1	Laminin colonocytes	OLFM4	0
CD 2	male	45	IBD	CD_2_CATCCACTCAGCGCAC-1	Laminin colonocytes	OLFM4	0
CD 2	male	45	IBD	CD_2_CATCCCACAGCGACAA-1	Cycling TA	OLFM4	4.24755
CD 2	male	45	IBD	CD_2_CATCCGTGTCTAACGT-1	Colonocyte 1	OLFM4	0
CD 2	male	45	IBD	CD_2_CATGAGTGTAGTCCTA-1	Cycling TA	OLFM4	3.26119
CD 2	male	45	IBD	CD_2_CATGCAAAGCGACAGT-1	Epithelium Ribhi	OLFM4	2.95396
CD 2	male	45	IBD	CD_2_CATGCAATCTTCTGGC-1	Cycling TA	OLFM4	2.95655
CD 2	male	45	IBD	CD_2_CATGCTCCAAGGGCAT-1	PLCG2 colonocytes	OLFM4	2.0363
CD 2	male	45	IBD	CD_2_CATTCATAGGTCATCT-1	PLCG2 colonocytes	OLFM4	0
CD 2	male	45	IBD	CD_2_CATTCCGAGGTGAGAA-1	Epithelium Ribhi	OLFM4	0
CD 2	male	45	IBD	CD_2_CATTCTATCGTGCTCT-1	Laminin colonocytes	OLFM4	3.41163
CD 2	male	45	IBD	CD_2_CATTGAGCATGGACAG-1	PLCG2 colonocytes	OLFM4	0
CD 2	male	45	IBD	CD_2_CATTGCCCAGCGGTTC-1	Laminin colonocytes	OLFM4	0
CD 2	male	45	IBD	CD_2_CATTTCATCCACGAAT-1	Laminin colonocytes	OLFM4	0
CD 2	male	45	IBD	CD_2_CCAAGCGAGAGAGCGG-1	PLCG2 colonocytes	OLFM4	0
CD 2	male	45	IBD	CD_2_CCAATGAAGACCATTC-1	Cycling TA	OLFM4	2.87886
CD 2	male	45	IBD	CD_2_CCAATGAAGGCCTGAA-1	Colonocyte 1	OLFM4	0
CD 2	male	45	IBD	CD_2_CCAATGATCACCTACC-1	Cycling TA	OLFM4	3.70774
CD 2	male	45	IBD	CD_2_CCAATTTGTAGTAAGT-1	Laminin colonocytes	OLFM4	3.69707
CD 2	male	45	IBD	CD_2_CCACACTTCCCTCTCC-1	Epithelium Ribhi	OLFM4	2.74309
CD 2	male	45	IBD	CD_2_CCACACTTCTTCTGTA-1	Inflammatory colonocyte	OLFM4	0
CD 2	male	45	IBD	CD_2_CCACCATTCTGCATGA-1	Inflammatory colonocyte	OLFM4	0
CD 2	male	45	IBD	CD_2_CCACGAGTCAGGGATG-1	Laminin colonocytes	OLFM4	3.30266
CD 2	male	45	IBD	CD_2_CCATCACAGTGCACAG-1	Cycling TA	OLFM4	2.03659
CD 2	male	45	IBD	CD_2_CCATCACTCCGCAAAT-1	Inflammatory colonocyte	OLFM4	0
CD 2	male	45	IBD	CD_2_CCCGAAGAGTATAGGT-1	Epithelium Ribhi	OLFM4	3.12513
CD 2	male	45	IBD	CD_2_CCCGAAGAGTTCATGC-1	Cycling TA	OLFM4	2.77423
CD 2	male	45	IBD	CD_2_CCCGAAGCACCCTAAA-1	Epithelium Ribhi	OLFM4	1.74774
CD 2	male	45	IBD	CD_2_CCCGAAGGTGTCTCCT-1	Epithelium Ribhi	OLFM4	0
CD 2	male	45	IBD	CD_2_CCCTAACGTATCGCTA-1	Epithelium Ribhi	OLFM4	0
CD 2	male	45	IBD	CD_2_CCCTTAGTCTCAAAGC-1	Inflammatory colonocyte	OLFM4	0
CD 2	male	45	IBD	CD_2_CCGAACGTCGTCCATC-1	BEST4 OTOP2	OLFM4	1.16428
CD 2	male	45	IBD	CD_2_CCGATCTCACCTTCCA-1	PLCG2 colonocytes	OLFM4	0
CD 2	male	45	IBD	CD_2_CCGATGGAGAATCGCG-1	Epithelium Ribhi	OLFM4	0
CD 2	male	45	IBD	CD_2_CCGATGGCACCACATA-1	Secretory progenitor	OLFM4	1.4995
CD 2	male	45	IBD	CD_2_CCGCAAGTCTACCAGA-1	Goblet	OLFM4	0
CD 2	male	45	IBD	CD_2_CCTATCGAGTAGAGTT-1	Epithelium Ribhi	OLFM4	0
CD 2	male	45	IBD	CD_2_CCTCAACGTTAGAAAC-1	Epithelium Ribhi	OLFM4	4.21314
CD 2	male	45	IBD	CD_2_CCTCAACTCGCCTCTA-1	Tuft cells	OLFM4	0
CD 2	male	45	IBD	CD_2_CCTCAACTCTAAGCCA-1	PLCG2 colonocytes	OLFM4	0.991687
CD 2	male	45	IBD	CD_2_CCTCATGGTTGCAAGG-1	Goblet	OLFM4	0
CD 2	male	45	IBD	CD_2_CCTCCAAGTCCGTTTC-1	Inflammatory colonocyte	OLFM4	0
CD 2	male	45	IBD	CD_2_CCTCCAATCACGGAGA-1	Cycling TA	OLFM4	0
CD 2	male	45	IBD	CD_2_CCTCTAGGTACTAAGA-1	Laminin colonocytes	OLFM4	1.5579
CD 2	male	45	IBD	CD_2_CCTCTCCGTCACAATC-1	PLCG2 colonocytes	OLFM4	1.58586
CD 2	male	45	IBD	CD_2_CCTGTTGGTGATTAGA-1	Goblet	OLFM4	0
CD 2	male	45	IBD	CD_2_CCTTGTGAGGAGTATT-1	Cycling TA	OLFM4	2.59824
CD 2	male	45	IBD	CD_2_CGAAGGATCTATACTC-1	Tuft cells	OLFM4	0
CD 2	male	45	IBD	CD_2_CGAATTGCATGGAAGC-1	Epithelium Ribhi	OLFM4	0
CD 2	male	45	IBD	CD_2_CGAATTGTCACTGAAC-1	Cycling TA	OLFM4	0
CD 2	male	45	IBD	CD_2_CGACAGCGTACCTTCC-1	Cycling TA	OLFM4	0
CD 2	male	45	IBD	CD_2_CGAGAAGCAACAGCTT-1	Cycling TA	OLFM4	4.19294
CD 2	male	45	IBD	CD_2_CGAGTTAGTTCCTACC-1	Goblet	OLFM4	0
CD 2	male	45	IBD	CD_2_CGAGTTATCAGACCTA-1	Secretory progenitor	OLFM4	0
CD 2	male	45	IBD	CD_2_CGCCAGAGTGTAGCAG-1	Cycling TA	OLFM4	2.88808
CD 2	male	45	IBD	CD_2_CGCGTGATCAGAACCT-1	Cycling TA	OLFM4	0
CD 2	male	45	IBD	CD_2_CGGAACCAGAACTGAT-1	Laminin colonocytes	OLFM4	0
CD 2	male	45	IBD	CD_2_CGGAACCCATTGTAGC-1	Epithelium Ribhi	OLFM4	0
CD 2	male	45	IBD	CD_2_CGGAATTGTGATTGGG-1	Epithelium Ribhi	OLFM4	0
CD 2	male	45	IBD	CD_2_CGGAATTTCCACGGAC-1	Cycling TA	OLFM4	2.27838
CD 2	male	45	IBD	CD_2_CGGACACCACTAGTAC-1	PLCG2 colonocytes	OLFM4	1.28948
CD 2	male	45	IBD	CD_2_CGGAGAATCTCATGGA-1	Epithelium Ribhi	OLFM4	3.09746
CD 2	male	45	IBD	CD_2_CGGGACTTCTCAGTCC-1	Epithelium Ribhi	OLFM4	2.5776
CD 2	male	45	IBD	CD_2_CGGGTCACACTAACCA-1	PLCG2 colonocytes	OLFM4	0
CD 2	male	45	IBD	CD_2_CGGGTGTAGACAGCTG-1	Secretory progenitor	OLFM4	2.32686
CD 2	male	45	IBD	CD_2_CGTAAGTCAACGATCT-1	Colonocyte 1	OLFM4	0
CD 2	male	45	IBD	CD_2_CGTAATGAGCGGCTCT-1	Laminin colonocytes	OLFM4	3.4709
CD 2	male	45	IBD	CD_2_CGTCAAAGTTCCTAGA-1	PLCG2 colonocytes	OLFM4	0
CD 2	male	45	IBD	CD_2_CGTCCATAGTCACACT-1	Epithelium Ribhi	OLFM4	3.63137
CD 2	male	45	IBD	CD_2_CGTGATAAGCAGCCTC-1	Goblet	OLFM4	2.20293
CD 2	male	45	IBD	CD_2_CGTGATACAGGAAGTC-1	Colonocyte 2	OLFM4	0
CD 2	male	45	IBD	CD_2_CGTGATATCCCTTCCC-1	PLCG2 colonocytes	OLFM4	3.43459
CD 2	male	45	IBD	CD_2_CGTGCTTAGCACCAGA-1	Laminin colonocytes	OLFM4	0
CD 2	male	45	IBD	CD_2_CGTGCTTCATCCCGTT-1	Epithelium Ribhi	OLFM4	4.52667
CD 2	male	45	IBD	CD_2_CGTGTCTCAGAGATTA-1	Cycling TA	OLFM4	2.12326
CD 2	male	45	IBD	CD_2_CGTGTCTCATCCTAAG-1	Goblet	OLFM4	0
CD 2	male	45	IBD	CD_2_CTAACCCGTACAGAAT-1	Colonocyte 1	OLFM4	0
CD 2	male	45	IBD	CD_2_CTAACCCGTTGTCAGT-1	Goblet	OLFM4	0
CD 2	male	45	IBD	CD_2_CTAAGTGCAGAGGCTA-1	Colonocyte 1	OLFM4	0
CD 2	male	45	IBD	CD_2_CTAAGTGCATAATCGC-1	PLCG2 colonocytes	OLFM4	2.12586
CD 2	male	45	IBD	CD_2_CTACATTTCACTAGCA-1	Goblet	OLFM4	0
CD 2	male	45	IBD	CD_2_CTACTATGTGAACTAA-1	Epithelium Ribhi	OLFM4	0
CD 2	male	45	IBD	CD_2_CTAGACATCGACGATT-1	Epithelium Ribhi	OLFM4	2.28504
CD 2	male	45	IBD	CD_2_CTAGGTAAGGAATTAC-1	Epithelium Ribhi	OLFM4	0
CD 2	male	45	IBD	CD_2_CTAGGTAGTCACTACA-1	Cycling TA	OLFM4	0
CD 2	male	45	IBD	CD_2_CTAGGTATCACGAGGA-1	Goblet	OLFM4	0
CD 2	male	45	IBD	CD_2_CTATAGGGTGCATGAG-1	Epithelium Ribhi	OLFM4	2.95249
CD 2	male	45	IBD	CD_2_CTATCCGCACAGAGAC-1	Goblet	OLFM4	0
CD 2	male	45	IBD	CD_2_CTCAATTAGCAGCACA-1	PLCG2 colonocytes	OLFM4	0
CD 2	male	45	IBD	CD_2_CTCAGTCTCGACATTG-1	Tuft cells	OLFM4	0
CD 2	male	45	IBD	CD_2_CTCATGCGTACGCTTA-1	PLCG2 colonocytes	OLFM4	0
CD 2	male	45	IBD	CD_2_CTCATTACACTCACTC-1	Inflammatory colonocyte	OLFM4	0
CD 2	male	45	IBD	CD_2_CTCCAACTCCCAGGAC-1	Cycling TA	OLFM4	0
CD 2	male	45	IBD	CD_2_CTCCATGAGTCATCCA-1	BEST4 OTOP2	OLFM4	0
CD 2	male	45	IBD	CD_2_CTCCATGCACTGCTTC-1	Laminin colonocytes	OLFM4	0
CD 2	male	45	IBD	CD_2_CTGAATGCAGGATCTT-1	Cycling TA	OLFM4	3.64195
CD 2	male	45	IBD	CD_2_CTGATCCCACCCTGAG-1	Cycling TA	OLFM4	0
CD 2	male	45	IBD	CD_2_CTGATCCTCTTCGATT-1	PLCG2 colonocytes	OLFM4	0
CD 2	male	45	IBD	CD_2_CTGCAGGCACCCAACG-1	Goblet	OLFM4	0
CD 2	male	45	IBD	CD_2_CTGCAGGCAGCTCATA-1	Colonocyte 1	OLFM4	0
CD 2	male	45	IBD	CD_2_CTGCATCTCCTGGCTT-1	Colonocyte 1	OLFM4	0
CD 2	male	45	IBD	CD_2_CTGCGAGGTATCGAAA-1	PLCG2 colonocytes	OLFM4	3.1612
CD 2	male	45	IBD	CD_2_CTGCTCATCAGTGATC-1	Goblet	OLFM4	0
CD 2	male	45	IBD	CD_2_CTGGCAGCATTCTCCG-1	Colonocyte 2	OLFM4	0
CD 2	male	45	IBD	CD_2_CTGGCAGTCACACCGG-1	Colonocyte 2	OLFM4	0
CD 2	male	45	IBD	CD_2_CTGTAGATCACTACTT-1	Laminin colonocytes	OLFM4	0
CD 2	male	45	IBD	CD_2_CTGTATTAGACCTCCG-1	Epithelium Ribhi	OLFM4	2.46114
CD 2	male	45	IBD	CD_2_CTGTCGTCAAGCTGCC-1	PLCG2 colonocytes	OLFM4	0
CD 2	male	45	IBD	CD_2_CTGTCGTCACCAGCTG-1	Tuft cells	OLFM4	0
CD 2	male	45	IBD	CD_2_CTGTGAAAGAGAGTGA-1	Colonocyte 2	OLFM4	0
CD 2	male	45	IBD	CD_2_CTGTGGGCACCACTGG-1	PLCG2 colonocytes	OLFM4	0
CD 2	male	45	IBD	CD_2_CTTACCGCAAACGTGG-1	PLCG2 colonocytes	OLFM4	2.08594
CD 2	male	45	IBD	CD_2_CTTCAATTCTCACTCG-1	Colonocyte 1	OLFM4	0
CD 2	male	45	IBD	CD_2_CTTCCGAAGCTGCCTG-1	Goblet	OLFM4	0
CD 2	male	45	IBD	CD_2_CTTCCTTAGGATCATA-1	Laminin colonocytes	OLFM4	1.2987
CD 2	male	45	IBD	CD_2_CTTCTAAAGCAACAGC-1	Goblet	OLFM4	0.992755
CD 2	male	45	IBD	CD_2_CTTCTCTAGGCGAAGG-1	PLCG2 colonocytes	OLFM4	0
CD 2	male	45	IBD	CD_2_CTTCTCTCATGCGGTC-1	PLCG2 colonocytes	OLFM4	0
CD 2	male	45	IBD	CD_2_CTTGATTAGCTCGTGC-1	Epithelium Ribhi	OLFM4	1.80225
CD 2	male	45	IBD	CD_2_CTTTCAATCCTGGTCT-1	Laminin colonocytes	OLFM4	3.45074
CD 2	male	45	IBD	CD_2_CTTTCGGAGGTACAGC-1	PLCG2 colonocytes	OLFM4	0
CD 2	male	45	IBD	CD_2_GAACACTGTGGTCCCA-1	Cycling TA	OLFM4	0
CD 2	male	45	IBD	CD_2_GAACGTTAGTAAATGC-1	Inflammatory colonocyte	OLFM4	0
CD 2	male	45	IBD	CD_2_GAAGGACCACGGCTAC-1	Epithelium Ribhi	OLFM4	1.74266
CD 2	male	45	IBD	CD_2_GAATAGAGTGCGCTCA-1	Inflammatory colonocyte	OLFM4	0
CD 2	male	45	IBD	CD_2_GAATCGTAGGATAATC-1	Colonocyte 1	OLFM4	1.53365
CD 2	male	45	IBD	CD_2_GAATCGTCAGCTTCGG-1	Epithelium Ribhi	OLFM4	0
CD 2	male	45	IBD	CD_2_GACAGCCAGAAGTCCG-1	Laminin colonocytes	OLFM4	0
CD 2	male	45	IBD	CD_2_GACATCAGTCCCTCAT-1	Cycling TA	OLFM4	2.17065
CD 2	male	45	IBD	CD_2_GACATCAGTGACGCCT-1	Tuft cells	OLFM4	0
CD 2	male	45	IBD	CD_2_GACATCATCCCAATAG-1	Secretory progenitor	OLFM4	0
CD 2	male	45	IBD	CD_2_GACCGTGCATAATCCG-1	Secretory progenitor	OLFM4	0
CD 2	male	45	IBD	CD_2_GACCTTCAGTTGCCTA-1	PLCG2 colonocytes	OLFM4	0
CD 2	male	45	IBD	CD_2_GACCTTCCAAGTGCAG-1	Epithelium Ribhi	OLFM4	1.97057
CD 2	male	45	IBD	CD_2_GACCTTCCACAAGTTC-1	Cycling TA	OLFM4	0
CD 2	male	45	IBD	CD_2_GACCTTCTCATCAGTG-1	Cycling TA	OLFM4	0.931279
CD 2	male	45	IBD	CD_2_GACGTTAGTACGATGG-1	Cycling TA	OLFM4	2.17111
CD 2	male	45	IBD	CD_2_GACTATGCAAATGCTC-1	PLCG2 colonocytes	OLFM4	2.43936
CD 2	male	45	IBD	CD_2_GACTCTCCAACTGATC-1	Laminin colonocytes	OLFM4	0
CD 2	male	45	IBD	CD_2_GACTTCCTCATTCACT-1	Colonocyte 1	OLFM4	0
CD 2	male	45	IBD	CD_2_GAGAAATTCCTACAAG-1	Cycling TA	OLFM4	0
CD 2	male	45	IBD	CD_2_GAGACTTTCCCAGTGG-1	Tuft cells	OLFM4	0
CD 2	male	45	IBD	CD_2_GAGTCATTCCTCTTTC-1	PLCG2 colonocytes	OLFM4	2.23508
CD 2	male	45	IBD	CD_2_GAGTCTAAGCACACAG-1	Laminin colonocytes	OLFM4	2.43453
CD 2	male	45	IBD	CD_2_GAGTGAGGTTCAGCTA-1	Laminin colonocytes	OLFM4	3.09511
CD 2	male	45	IBD	CD_2_GAGTTGTGTGCCTGCA-1	PLCG2 colonocytes	OLFM4	0
CD 2	male	45	IBD	CD_2_GAGTTTGTCAGGAAAT-1	Epithelium Ribhi	OLFM4	2.6598
CD 2	male	45	IBD	CD_2_GATAGCTGTACCTAAC-1	Tuft cells	OLFM4	0
CD 2	male	45	IBD	CD_2_GATAGCTGTAGAAACT-1	Epithelium Ribhi	OLFM4	0
CD 2	male	45	IBD	CD_2_GATCATGTCTTGTTAC-1	Epithelium Ribhi	OLFM4	0
CD 2	male	45	IBD	CD_2_GATTCGACAGCCCAGT-1	Inflammatory colonocyte	OLFM4	0
CD 2	male	45	IBD	CD_2_GATTCGAGTTTGCCGG-1	Inflammatory colonocyte	OLFM4	0
CD 2	male	45	IBD	CD_2_GATTCGATCTTGCAAG-1	Tuft cells	OLFM4	0
CD 2	male	45	IBD	CD_2_GCAACATTCCACCTCA-1	Epithelium Ribhi	OLFM4	4.25768
CD 2	male	45	IBD	CD_2_GCAACCGAGTGGACTG-1	PLCG2 colonocytes	OLFM4	0
CD 2	male	45	IBD	CD_2_GCAACCGCAACTACGT-1	PLCG2 colonocytes	OLFM4	0
CD 2	male	45	IBD	CD_2_GCACATATCGAGAACG-1	PLCG2 colonocytes	OLFM4	0
CD 2	male	45	IBD	CD_2_GCAGCCAGTAGTCGTT-1	Cycling TA	OLFM4	2.25038
CD 2	male	45	IBD	CD_2_GCAGCTGTCGTTCTCG-1	Cycling TA	OLFM4	2.16945
CD 2	male	45	IBD	CD_2_GCATCTCCAAGTTCGT-1	Goblet	OLFM4	0
CD 2	male	45	IBD	CD_2_GCATCTCCATGATAGA-1	PLCG2 colonocytes	OLFM4	0
CD 2	male	45	IBD	CD_2_GCATTAGGTGCGAGTA-1	Cycling TA	OLFM4	2.55906
CD 2	male	45	IBD	CD_2_GCCAGCATCGAATGCT-1	Cycling TA	OLFM4	2.33405
CD 2	male	45	IBD	CD_2_GCCATGGGTCCGCAGT-1	Laminin colonocytes	OLFM4	1.33392
CD 2	male	45	IBD	CD_2_GCCCAGAGTTGACTAC-1	Cycling TA	OLFM4	1.76638
CD 2	male	45	IBD	CD_2_GCCCGAAGTCCTATAG-1	Laminin colonocytes	OLFM4	0
CD 2	male	45	IBD	CD_2_GCCGATGGTTAGGGAC-1	PLCG2 colonocytes	OLFM4	2.19156
CD 2	male	45	IBD	CD_2_GCCGATGTCTCGCCTA-1	Cycling TA	OLFM4	3.201
CD 2	male	45	IBD	CD_2_GCCGTGAAGTCATACC-1	Epithelium Ribhi	OLFM4	0
CD 2	male	45	IBD	CD_2_GCGATCGGTCCGGATC-1	PLCG2 colonocytes	OLFM4	0
CD 2	male	45	IBD	CD_2_GCGGAAACACCAACAT-1	PLCG2 colonocytes	OLFM4	1.52656
CD 2	male	45	IBD	CD_2_GCGGATCGTGAGCTCC-1	Inflammatory colonocyte	OLFM4	0
CD 2	male	45	IBD	CD_2_GCGTGCACAGGCATTT-1	PLCG2 colonocytes	OLFM4	0
CD 2	male	45	IBD	CD_2_GCGTTTCCAAGTGGTG-1	Laminin colonocytes	OLFM4	2.19156
CD 2	male	45	IBD	CD_2_GCTACAAAGTGGTTGG-1	Laminin colonocytes	OLFM4	0
CD 2	male	45	IBD	CD_2_GCTCAAATCATGGAGG-1	PLCG2 colonocytes	OLFM4	0
CD 2	male	45	IBD	CD_2_GCTGAATTCATTACGG-1	Paneth-like	OLFM4	0
CD 2	male	45	IBD	CD_2_GCTTCACCACGGGTAA-1	Tuft cells	OLFM4	0
CD 2	male	45	IBD	CD_2_GCTTTCGTCATCTATC-1	Epithelium Ribhi	OLFM4	0
CD 2	male	45	IBD	CD_2_GGAGAACCACTAGTAC-1	PLCG2 colonocytes	OLFM4	1.39498
CD 2	male	45	IBD	CD_2_GGAGAACTCGCTGATA-1	Laminin colonocytes	OLFM4	0
CD 2	male	45	IBD	CD_2_GGAGATGTCCCTATTA-1	Epithelium Ribhi	OLFM4	3.80784
CD 2	male	45	IBD	CD_2_GGAGGATTCGGTTAGT-1	Tuft cells	OLFM4	0
CD 2	male	45	IBD	CD_2_GGATGTTTCATGCCCT-1	Epithelium Ribhi	OLFM4	0
CD 2	male	45	IBD	CD_2_GGGAAGTGTAGGCAGT-1	PLCG2 colonocytes	OLFM4	0
CD 2	male	45	IBD	CD_2_GGGACAACACTGTTCC-1	Epithelium Ribhi	OLFM4	1.9703
CD 2	male	45	IBD	CD_2_GGGCCATCAATGAACA-1	Goblet	OLFM4	0
CD 2	male	45	IBD	CD_2_GGGCCATCAGTTTGGT-1	Epithelium Ribhi	OLFM4	1.99789
CD 2	male	45	IBD	CD_2_GGGCCATTCACGATCA-1	Tuft cells	OLFM4	0
CD 2	male	45	IBD	CD_2_GGGCCATTCGAACCTA-1	Cycling TA	OLFM4	0
CD 2	male	45	IBD	CD_2_GGGCCATTCGTGCACG-1	Colonocyte 1	OLFM4	0
CD 2	male	45	IBD	CD_2_GGGCGTTCACGTCGGT-1	Laminin colonocytes	OLFM4	1.6757
CD 2	male	45	IBD	CD_2_GGGCGTTTCAGCGGAA-1	Goblet	OLFM4	0
CD 2	male	45	IBD	CD_2_GGGCTACCAGGTGTTT-1	Cycling TA	OLFM4	0
CD 2	male	45	IBD	CD_2_GGGCTCAGTCCCTGTT-1	Epithelium Ribhi	OLFM4	0
CD 2	male	45	IBD	CD_2_GGGTAGAGTATCGAGG-1	PLCG2 colonocytes	OLFM4	0
CD 2	male	45	IBD	CD_2_GGGTAGAGTATGCTAC-1	Colonocyte 2	OLFM4	0
CD 2	male	45	IBD	CD_2_GGGTAGAGTCTCACGG-1	Epithelium Ribhi	OLFM4	0
CD 2	male	45	IBD	CD_2_GGGTCACAGCGATTCT-1	Cycling TA	OLFM4	0
CD 2	male	45	IBD	CD_2_GGGTTATTCACACGAT-1	PLCG2 colonocytes	OLFM4	0
CD 2	male	45	IBD	CD_2_GGTAACTAGTAACAGT-1	Cycling TA	OLFM4	3.20063
CD 2	male	45	IBD	CD_2_GGTAACTGTTCAAGTC-1	Colonocyte 1	OLFM4	0
CD 2	male	45	IBD	CD_2_GGTCACGGTTATGACC-1	Inflammatory colonocyte	OLFM4	0
CD 2	male	45	IBD	CD_2_GGTCTGGAGTTGGCTT-1	Laminin colonocytes	OLFM4	0
CD 2	male	45	IBD	CD_2_GGTCTGGCAACAGCCC-1	Goblet	OLFM4	2.21885
CD 2	male	45	IBD	CD_2_GGTGAAGAGTAGACAT-1	Tuft cells	OLFM4	0
CD 2	male	45	IBD	CD_2_GGTGTTATCTTAGGAC-1	Colonocyte 1	OLFM4	0.876438
CD 2	male	45	IBD	CD_2_GGTTGTACATGTACGT-1	Epithelium Ribhi	OLFM4	2.60153
CD 2	male	45	IBD	CD_2_GGTTGTATCTCGCCTA-1	Laminin colonocytes	OLFM4	0
CD 2	male	45	IBD	CD_2_GTAACCATCCTACCAC-1	Laminin colonocytes	OLFM4	0
CD 2	male	45	IBD	CD_2_GTAAGTCCAACAGAGC-1	PLCG2 colonocytes	OLFM4	0
CD 2	male	45	IBD	CD_2_GTAAGTCTCCCATTCG-1	Laminin colonocytes	OLFM4	1.88551
CD 2	male	45	IBD	CD_2_GTAGCTAGTGCTGATT-1	PLCG2 colonocytes	OLFM4	0
CD 2	male	45	IBD	CD_2_GTATTTCCAATACCTG-1	Cycling TA	OLFM4	3.97314
CD 2	male	45	IBD	CD_2_GTCAAACCAGTTAGAA-1	PLCG2 colonocytes	OLFM4	0
CD 2	male	45	IBD	CD_2_GTCAAACCATCCAACA-1	PLCG2 colonocytes	OLFM4	0
CD 2	male	45	IBD	CD_2_GTCAAGTCACAAGCTT-1	Laminin colonocytes	OLFM4	1.48376
CD 2	male	45	IBD	CD_2_GTCAAGTTCAACACCA-1	Laminin colonocytes	OLFM4	0
CD 2	male	45	IBD	CD_2_GTCACTCCAAGCGAGT-1	Cycling TA	OLFM4	3.02195
CD 2	male	45	IBD	CD_2_GTCAGCGAGTGAGGTC-1	PLCG2 colonocytes	OLFM4	0
CD 2	male	45	IBD	CD_2_GTCAGCGGTCAGACTT-1	PLCG2 colonocytes	OLFM4	0
CD 2	male	45	IBD	CD_2_GTCAGCGGTTAGAGAT-1	Epithelium Ribhi	OLFM4	2.45625
CD 2	male	45	IBD	CD_2_GTCAGCGTCCATCCGT-1	Epithelium Ribhi	OLFM4	3.2557
CD 2	male	45	IBD	CD_2_GTCATCCCAATGTCTG-1	PLCG2 colonocytes	OLFM4	0
CD 2	male	45	IBD	CD_2_GTCATGAAGCAATAGT-1	PLCG2 colonocytes	OLFM4	0
CD 2	male	45	IBD	CD_2_GTCATGATCCATCACC-1	Cycling TA	OLFM4	3.13279
CD 2	male	45	IBD	CD_2_GTCATTTCAGTCAACT-1	PLCG2 colonocytes	OLFM4	0
CD 2	male	45	IBD	CD_2_GTCCCATCACGCTGTG-1	Cycling TA	OLFM4	2.90532
CD 2	male	45	IBD	CD_2_GTCGAATCAATTGAAG-1	Cycling TA	OLFM4	3.35693
CD 2	male	45	IBD	CD_2_GTCGAATTCCCATTCG-1	PLCG2 colonocytes	OLFM4	0
CD 2	male	45	IBD	CD_2_GTCGCGATCCCAAGTA-1	PLCG2 colonocytes	OLFM4	0
CD 2	male	45	IBD	CD_2_GTCTACCCAAGACTGG-1	Epithelium Ribhi	OLFM4	0
CD 2	male	45	IBD	CD_2_GTCTCACCATGGCGCT-1	Colonocyte 2	OLFM4	0
CD 2	male	45	IBD	CD_2_GTCTCACGTAAGGCTG-1	Epithelium Ribhi	OLFM4	1.6975
CD 2	male	45	IBD	CD_2_GTGAGCCGTGAATAAC-1	Goblet	OLFM4	0
CD 2	male	45	IBD	CD_2_GTGAGTTCAATCTGCA-1	Epithelium Ribhi	OLFM4	3.19313
CD 2	male	45	IBD	CD_2_GTGAGTTCAGACAAGC-1	PLCG2 colonocytes	OLFM4	0
CD 2	male	45	IBD	CD_2_GTGCACGGTCCCTGAG-1	Epithelium Ribhi	OLFM4	0
CD 2	male	45	IBD	CD_2_GTGCTTCCAGAACTCT-1	Laminin colonocytes	OLFM4	3.43592
CD 2	male	45	IBD	CD_2_GTGCTTCGTCCATACA-1	Tuft cells	OLFM4	0
CD 2	male	45	IBD	CD_2_GTGGAAGGTCCTCATC-1	Colonocyte 1	OLFM4	0
CD 2	male	45	IBD	CD_2_GTGGGAAAGCTTTCCC-1	Laminin colonocytes	OLFM4	0
CD 2	male	45	IBD	CD_2_GTGGGAATCCGTACGG-1	PLCG2 colonocytes	OLFM4	0
CD 2	male	45	IBD	CD_2_GTTACAGTCTGTGCGG-1	Cycling TA	OLFM4	1.36504
CD 2	male	45	IBD	CD_2_GTTACGAAGGAAGAAC-1	Tuft cells	OLFM4	0
CD 2	male	45	IBD	CD_2_GTTATGGAGGTGAGAA-1	Goblet	OLFM4	0
CD 2	male	45	IBD	CD_2_GTTCATTTCGTAGGAG-1	Epithelium Ribhi	OLFM4	2.50489
CD 2	male	45	IBD	CD_2_GTTCCGTGTGTCATCA-1	Inflammatory colonocyte	OLFM4	0
CD 2	male	45	IBD	CD_2_GTTGCGGTCCGTCCTA-1	PLCG2 colonocytes	OLFM4	0
CD 2	male	45	IBD	CD_2_GTTGCGGTCGTTCTGC-1	Cycling TA	OLFM4	1.70889
CD 2	male	45	IBD	CD_2_GTTGTCCCAATTTCGG-1	PLCG2 colonocytes	OLFM4	0
CD 2	male	45	IBD	CD_2_GTTGTGATCATATGGC-1	Laminin colonocytes	OLFM4	3.32151
CD 2	male	45	IBD	CD_2_GTTTACTCATGGGTTT-1	Secretory progenitor	OLFM4	4.27068
CD 2	male	45	IBD	CD_2_GTTTACTGTTCCGCAG-1	Cycling TA	OLFM4	2.80768
CD 2	male	45	IBD	CD_2_GTTTACTTCGAGGCAA-1	Cycling TA	OLFM4	3.26959
CD 2	male	45	IBD	CD_2_TAACGACGTAGTCGGA-1	Tuft cells	OLFM4	0
CD 2	male	45	IBD	CD_2_TAACGACGTCAAGCGA-1	Cycling TA	OLFM4	0
CD 2	male	45	IBD	CD_2_TAACGACTCACTGTTT-1	Paneth-like	OLFM4	0
CD 2	male	45	IBD	CD_2_TAAGCCAAGTTTGGCT-1	PLCG2 colonocytes	OLFM4	0
CD 2	male	45	IBD	CD_2_TAAGCCACAAAGGATT-1	Epithelium Ribhi	OLFM4	3.40775
CD 2	male	45	IBD	CD_2_TACAACGAGTTATGGA-1	Epithelium Ribhi	OLFM4	3.54261
CD 2	male	45	IBD	CD_2_TACACCCCAGCTCGGT-1	Epithelium Ribhi	OLFM4	0
CD 2	male	45	IBD	CD_2_TACCGGGCAGTGCCTG-1	Epithelium Ribhi	OLFM4	3.36949
CD 2	male	45	IBD	CD_2_TACCTCGCAGTCACGC-1	Cycling TA	OLFM4	0
CD 2	male	45	IBD	CD_2_TACCTCGTCACGGGAA-1	PLCG2 colonocytes	OLFM4	0
CD 2	male	45	IBD	CD_2_TACCTGCTCATTGCTT-1	Laminin colonocytes	OLFM4	0
CD 2	male	45	IBD	CD_2_TACGGGCTCGTAGGAG-1	Laminin colonocytes	OLFM4	3.54642
CD 2	male	45	IBD	CD_2_TACGTCCCAATGGCAG-1	PLCG2 colonocytes	OLFM4	0
CD 2	male	45	IBD	CD_2_TACTGCCCAATCAAGA-1	Epithelium Ribhi	OLFM4	0
CD 2	male	45	IBD	CD_2_TACTGCCGTGGTCAAG-1	PLCG2 colonocytes	OLFM4	0
CD 2	male	45	IBD	CD_2_TACTGCCTCGCAGAGA-1	Epithelium Ribhi	OLFM4	1.91059
CD 2	male	45	IBD	CD_2_TACTGCCTCTAGCATG-1	Inflammatory colonocyte	OLFM4	0
CD 2	male	45	IBD	CD_2_TACTTACAGCGATTCT-1	Goblet	OLFM4	0
CD 2	male	45	IBD	CD_2_TACTTACCATGTCGTA-1	BEST4 OTOP2	OLFM4	0
CD 2	male	45	IBD	CD_2_TACTTCAAGAAACTCA-1	Epithelium Ribhi	OLFM4	0
CD 2	male	45	IBD	CD_2_TACTTCATCTCAGAAC-1	Epithelium Ribhi	OLFM4	3.7584
CD 2	male	45	IBD	CD_2_TAGACTGCAACAAGTA-1	Mature goblet	OLFM4	0
CD 2	male	45	IBD	CD_2_TAGACTGCAACTTCTT-1	Epithelium Ribhi	OLFM4	4.25688
CD 2	male	45	IBD	CD_2_TAGCACAAGATACCAA-1	Colonocyte 2	OLFM4	0
CD 2	male	45	IBD	CD_2_TAGGAGGCATAATCGC-1	PLCG2 colonocytes	OLFM4	0
CD 2	male	45	IBD	CD_2_TAGGAGGTCTGCTTAT-1	Inflammatory colonocyte	OLFM4	0
CD 2	male	45	IBD	CD_2_TAGGTTGGTAGTCGTT-1	PLCG2 colonocytes	OLFM4	2.03226
CD 2	male	45	IBD	CD_2_TATACCTAGGTTATAG-1	Cycling TA	OLFM4	0
CD 2	male	45	IBD	CD_2_TATCCTATCCAGTACA-1	Cycling TA	OLFM4	4.10036
CD 2	male	45	IBD	CD_2_TATCTGTCACCAGCCA-1	Laminin colonocytes	OLFM4	0
CD 2	male	45	IBD	CD_2_TATCTGTTCCTAAACG-1	Tuft cells	OLFM4	0
CD 2	male	45	IBD	CD_2_TCAAGACAGGAGATAG-1	Epithelium Ribhi	OLFM4	2.80469
CD 2	male	45	IBD	CD_2_TCAAGTGAGATTAGTG-1	Laminin colonocytes	OLFM4	1.29677
CD 2	male	45	IBD	CD_2_TCAATCTGTGTATTCG-1	Epithelium Ribhi	OLFM4	3.12201
CD 2	male	45	IBD	CD_2_TCAATTCGTTATGTCG-1	Colonocyte 1	OLFM4	0
CD 2	male	45	IBD	CD_2_TCACACCGTTGTCCCT-1	Tuft cells	OLFM4	0
CD 2	male	45	IBD	CD_2_TCACACCTCAAGCCTA-1	Tuft cells	OLFM4	0
CD 2	male	45	IBD	CD_2_TCACGCTAGGTTGTTC-1	PLCG2 colonocytes	OLFM4	0
CD 2	male	45	IBD	CD_2_TCACGCTCATAAGCAA-1	Colonocyte 1	OLFM4	0
CD 2	male	45	IBD	CD_2_TCAGTGACAACTTGCA-1	Epithelium Ribhi	OLFM4	0
CD 2	male	45	IBD	CD_2_TCAGTGATCACAACCA-1	Epithelium Ribhi	OLFM4	3.47179
CD 2	male	45	IBD	CD_2_TCATACTTCTCGTGAA-1	PLCG2 colonocytes	OLFM4	0
CD 2	male	45	IBD	CD_2_TCATCATAGCGGGTTA-1	Goblet	OLFM4	0
CD 2	male	45	IBD	CD_2_TCATTACGTTGAAGTA-1	PLCG2 colonocytes	OLFM4	0
CD 2	male	45	IBD	CD_2_TCATTCAAGTGAGTGC-1	Epithelium Ribhi	OLFM4	0
CD 2	male	45	IBD	CD_2_TCATTGTGTACTGCCG-1	Goblet	OLFM4	0
CD 2	male	45	IBD	CD_2_TCCAGAAGTCGGTGAA-1	Epithelium Ribhi	OLFM4	0
CD 2	male	45	IBD	CD_2_TCCATGCTCCATTGTT-1	Epithelium Ribhi	OLFM4	3.06806
CD 2	male	45	IBD	CD_2_TCCCATGCAGTATACC-1	Laminin colonocytes	OLFM4	0.96106
CD 2	male	45	IBD	CD_2_TCCGTGTGTACCCACG-1	PLCG2 colonocytes	OLFM4	0
CD 2	male	45	IBD	CD_2_TCCTCGAGTCATATGC-1	Cycling TA	OLFM4	2.6948
CD 2	male	45	IBD	CD_2_TCCTCTTCAATGTCTG-1	PLCG2 colonocytes	OLFM4	0
CD 2	male	45	IBD	CD_2_TCCTGCAGTAACAAGT-1	Inflammatory colonocyte	OLFM4	0
CD 2	male	45	IBD	CD_2_TCCTGCATCTGCGAGC-1	PLCG2 colonocytes	OLFM4	2.43507
CD 2	male	45	IBD	CD_2_TCCTTCTGTGTCCATA-1	Cycling TA	OLFM4	2.19865
CD 2	male	45	IBD	CD_2_TCGACCTAGCTACAAA-1	Epithelium Ribhi	OLFM4	1.4648
CD 2	male	45	IBD	CD_2_TCGACGGAGAAGCCAC-1	PLCG2 colonocytes	OLFM4	0
CD 2	male	45	IBD	CD_2_TCGCTCAGTACGTACT-1	Epithelium Ribhi	OLFM4	2.97195
CD 2	male	45	IBD	CD_2_TCGGGACGTACCCGAC-1	Epithelium Ribhi	OLFM4	2.25127
CD 2	male	45	IBD	CD_2_TCGGGTGCAGGTGTTT-1	Cycling TA	OLFM4	2.46785
CD 2	male	45	IBD	CD_2_TCGGTCTAGGGTTTCT-1	PLCG2 colonocytes	OLFM4	3.43496
CD 2	male	45	IBD	CD_2_TCGGTCTTCCTAACAG-1	Cycling TA	OLFM4	1.16292
CD 2	male	45	IBD	CD_2_TCGTAGACAATTGCCA-1	PLCG2 colonocytes	OLFM4	0
CD 2	male	45	IBD	CD_2_TCGTGGGAGTGGATTA-1	Epithelium Ribhi	OLFM4	0
CD 2	male	45	IBD	CD_2_TCTACATCATGGTACT-1	Cycling TA	OLFM4	2.06703
CD 2	male	45	IBD	CD_2_TCTCACGCATGAAGCG-1	Cycling TA	OLFM4	0
CD 2	male	45	IBD	CD_2_TCTCAGCTCATGTCAG-1	PLCG2 colonocytes	OLFM4	0
CD 2	male	45	IBD	CD_2_TCTCCGAAGGAACTCG-1	Laminin colonocytes	OLFM4	2.40642
CD 2	male	45	IBD	CD_2_TCTCCGAGTGACCGAA-1	Epithelium Ribhi	OLFM4	1.58217
CD 2	male	45	IBD	CD_2_TCTCCGATCAGGCGAA-1	Cycling TA	OLFM4	3.10238
CD 2	male	45	IBD	CD_2_TCTCTGGCAAATTGGA-1	Epithelium Ribhi	OLFM4	3.93371
CD 2	male	45	IBD	CD_2_TCTGTCGAGTGCGACA-1	Cycling TA	OLFM4	3.49248
CD 2	male	45	IBD	CD_2_TCTTAGTCAAACTCTG-1	Laminin colonocytes	OLFM4	0
CD 2	male	45	IBD	CD_2_TCTTAGTGTACAACGG-1	Goblet	OLFM4	0
CD 2	male	45	IBD	CD_2_TCTTCCTGTTTCGTTT-1	Tuft cells	OLFM4	0
CD 2	male	45	IBD	CD_2_TCTTGCGCACGGTGAA-1	Epithelium Ribhi	OLFM4	0
CD 2	male	45	IBD	CD_2_TCTTTGATCGAGCTGC-1	Laminin colonocytes	OLFM4	2.46951
CD 2	male	45	IBD	CD_2_TGAACGTGTCACTCGG-1	Laminin colonocytes	OLFM4	4.69719
CD 2	male	45	IBD	CD_2_TGAATCGGTGCTCGTG-1	PLCG2 colonocytes	OLFM4	1.89891
CD 2	male	45	IBD	CD_2_TGACAGTCAGGATTCT-1	Laminin colonocytes	OLFM4	0
CD 2	male	45	IBD	CD_2_TGAGACTTCCATGAGT-1	Colonocyte 2	OLFM4	0
CD 2	male	45	IBD	CD_2_TGAGCATCACCGTGCA-1	PLCG2 colonocytes	OLFM4	3.98512
CD 2	male	45	IBD	CD_2_TGAGCATGTTTGCCGG-1	Laminin colonocytes	OLFM4	0
CD 2	male	45	IBD	CD_2_TGAGCGCCAGCTGGTC-1	BEST4 OTOP2	OLFM4	0
CD 2	male	45	IBD	CD_2_TGAGCGCGTACCGTGC-1	Epithelium Ribhi	OLFM4	0
CD 2	male	45	IBD	CD_2_TGAGCGCTCCGTTGAA-1	Inflammatory colonocyte	OLFM4	0
CD 2	male	45	IBD	CD_2_TGAGGAGGTTAAGGGC-1	Laminin colonocytes	OLFM4	0
CD 2	male	45	IBD	CD_2_TGAGGAGTCGAGAAAT-1	Epithelium Ribhi	OLFM4	2.01686
CD 2	male	45	IBD	CD_2_TGAGGTTGTCACGACC-1	Tuft cells	OLFM4	0
CD 2	male	45	IBD	CD_2_TGAGTCACAATGAACA-1	PLCG2 colonocytes	OLFM4	0
CD 2	male	45	IBD	CD_2_TGAGTCATCGGATACT-1	Epithelium Ribhi	OLFM4	4.35572
CD 2	male	45	IBD	CD_2_TGATCAGAGAGGACTC-1	Cycling TA	OLFM4	2.84002
CD 2	male	45	IBD	CD_2_TGATCTTGTAAGCTCT-1	Cycling TA	OLFM4	2.47919
CD 2	male	45	IBD	CD_2_TGATTCTAGGGCAAGG-1	Laminin colonocytes	OLFM4	3.13805
CD 2	male	45	IBD	CD_2_TGCACGGTCGGAGCAA-1	Epithelium Ribhi	OLFM4	0
CD 2	male	45	IBD	CD_2_TGCAGATAGGAATGTT-1	Laminin colonocytes	OLFM4	0
CD 2	male	45	IBD	CD_2_TGCATGAAGATGTAGT-1	Goblet	OLFM4	0
CD 2	male	45	IBD	CD_2_TGCATGATCTAATTCC-1	Colonocyte 1	OLFM4	0
CD 2	male	45	IBD	CD_2_TGCCGAGGTTCGGCTG-1	Inflammatory colonocyte	OLFM4	0
CD 2	male	45	IBD	CD_2_TGCGACGCATTCGATG-1	Colonocyte 1	OLFM4	0
CD 2	male	45	IBD	CD_2_TGCGACGGTGGACCAA-1	PLCG2 colonocytes	OLFM4	2.82323
CD 2	male	45	IBD	CD_2_TGCGGCATCCATAGAC-1	PLCG2 colonocytes	OLFM4	0
CD 2	male	45	IBD	CD_2_TGCGGCATCGTAGGAG-1	PLCG2 colonocytes	OLFM4	3.83404
CD 2	male	45	IBD	CD_2_TGCGGGTTCTGCACCT-1	Cycling TA	OLFM4	4.82305
CD 2	male	45	IBD	CD_2_TGCTCGTGTTGTGCCG-1	Epithelium Ribhi	OLFM4	2.1028
CD 2	male	45	IBD	CD_2_TGCTGAAAGGAAGAAC-1	Epithelium Ribhi	OLFM4	3.49341
CD 2	male	45	IBD	CD_2_TGCTTCGAGCACTCAT-1	Goblet	OLFM4	0
CD 2	male	45	IBD	CD_2_TGCTTCGCACAAAGTA-1	Inflammatory colonocyte	OLFM4	0.742682
CD 2	male	45	IBD	CD_2_TGGAGGATCTACACAG-1	Epithelium Ribhi	OLFM4	4.02437
CD 2	male	45	IBD	CD_2_TGGATCATCCATTTGT-1	Epithelium Ribhi	OLFM4	0
CD 2	male	45	IBD	CD_2_TGGGAAGCAATGCAAA-1	PLCG2 colonocytes	OLFM4	0
CD 2	male	45	IBD	CD_2_TGGGAAGCAGGAACCA-1	Goblet	OLFM4	0
CD 2	male	45	IBD	CD_2_TGGGAGAAGTAATTGG-1	PLCG2 colonocytes	OLFM4	2.80651
CD 2	male	45	IBD	CD_2_TGGGAGATCCACGTCT-1	Inflammatory colonocyte	OLFM4	0
CD 2	male	45	IBD	CD_2_TGGGATTTCGTAGCCG-1	PLCG2 colonocytes	OLFM4	1.73686
CD 2	male	45	IBD	CD_2_TGGGTTAAGAAGTGTT-1	PLCG2 colonocytes	OLFM4	0
CD 2	male	45	IBD	CD_2_TGGTACAGTTGTGCAT-1	PLCG2 colonocytes	OLFM4	0
CD 2	male	45	IBD	CD_2_TGGTAGTTCATGAGGG-1	PLCG2 colonocytes	OLFM4	0
CD 2	male	45	IBD	CD_2_TGGTTAGTCACACCGG-1	Cycling TA	OLFM4	0
CD 2	male	45	IBD	CD_2_TGTAGACTCACATACG-1	Tuft cells	OLFM4	0
CD 2	male	45	IBD	CD_2_TGTCCCACAGAGTTCT-1	PLCG2 colonocytes	OLFM4	0
CD 2	male	45	IBD	CD_2_TGTGAGTCAGATTAAG-1	Colonocyte 2	OLFM4	0
CD 2	male	45	IBD	CD_2_TGTGCGGTCTGCAGCG-1	PLCG2 colonocytes	OLFM4	0
CD 2	male	45	IBD	CD_2_TGTGGCGAGGGCCAAT-1	Inflammatory colonocyte	OLFM4	0
CD 2	male	45	IBD	CD_2_TGTGGCGCAGCGGATA-1	Cycling TA	OLFM4	3.30848
CD 2	male	45	IBD	CD_2_TGTGGCGTCCTCACGT-1	Laminin colonocytes	OLFM4	0
CD 2	male	45	IBD	CD_2_TGTTCCGCAGAAACCG-1	Goblet	OLFM4	2.27794
CD 2	male	45	IBD	CD_2_TGTTGAGCAGAGCCCT-1	Laminin colonocytes	OLFM4	2.55525
CD 2	male	45	IBD	CD_2_TGTTGGATCCCTCGTA-1	Cycling TA	OLFM4	0
CD 2	male	45	IBD	CD_2_TTACCATCATGTCAGT-1	Cycling TA	OLFM4	2.49412
CD 2	male	45	IBD	CD_2_TTACCGCTCCTGGCTT-1	PLCG2 colonocytes	OLFM4	0
CD 2	male	45	IBD	CD_2_TTACGCCAGTGCTACT-1	Goblet	OLFM4	1.66131
CD 2	male	45	IBD	CD_2_TTAGGCACATGAAGCG-1	Colonocyte 1	OLFM4	0
CD 2	male	45	IBD	CD_2_TTAGTCTCAGCGTTTA-1	Goblet	OLFM4	0
CD 2	male	45	IBD	CD_2_TTCACGCAGTAGACCG-1	Cycling TA	OLFM4	2.9309
CD 2	male	45	IBD	CD_2_TTCAGGACACACACGC-1	Cycling TA	OLFM4	0
CD 2	male	45	IBD	CD_2_TTCATTGGTTAGGCCC-1	Epithelium Ribhi	OLFM4	0
CD 2	male	45	IBD	CD_2_TTCCAATAGAGTCGAC-1	Laminin colonocytes	OLFM4	0
CD 2	male	45	IBD	CD_2_TTCCAATTCATTGTTC-1	Laminin colonocytes	OLFM4	0.718422
CD 2	male	45	IBD	CD_2_TTCCACGTCGGTTCAA-1	Goblet	OLFM4	0
CD 2	male	45	IBD	CD_2_TTCCTAACACTGTGAT-1	Epithelium Ribhi	OLFM4	1.83853
CD 2	male	45	IBD	CD_2_TTCGATTGTAACGTTC-1	Epithelium Ribhi	OLFM4	1.86149
CD 2	male	45	IBD	CD_2_TTCTAACGTGGTCCCA-1	PLCG2 colonocytes	OLFM4	0
CD 2	male	45	IBD	CD_2_TTCTAGTGTATACCTG-1	PLCG2 colonocytes	OLFM4	0
CD 2	male	45	IBD	CD_2_TTCTAGTTCCTTCTAA-1	Goblet	OLFM4	0
CD 2	male	45	IBD	CD_2_TTGACCCGTATCACGT-1	Laminin colonocytes	OLFM4	0.859992
CD 2	male	45	IBD	CD_2_TTGAGTGAGACGCCCT-1	Epithelium Ribhi	OLFM4	1.49546
CD 2	male	45	IBD	CD_2_TTGAGTGGTCGTTCAA-1	Epithelium Ribhi	OLFM4	2.03688
CD 2	male	45	IBD	CD_2_TTGAGTGTCGACACTA-1	Cycling TA	OLFM4	3.71677
CD 2	male	45	IBD	CD_2_TTGATGGAGTTGGAGC-1	Goblet	OLFM4	0
CD 2	male	45	IBD	CD_2_TTGATGGCAGCTGAGA-1	Epithelium Ribhi	OLFM4	2.85352
CD 2	male	45	IBD	CD_2_TTGCATTCAACCAATC-1	Laminin colonocytes	OLFM4	3.5261
CD 2	male	45	IBD	CD_2_TTGCCTGAGCCTTTGA-1	Colonocyte 1	OLFM4	0
CD 2	male	45	IBD	CD_2_TTGGGTACAAATCGGG-1	Epithelium Ribhi	OLFM4	2.74718
CD 2	male	45	IBD	CD_2_TTGGTTTAGACCCTTA-1	PLCG2 colonocytes	OLFM4	4.62008
CD 2	male	45	IBD	CD_2_TTGGTTTGTACAAACA-1	Mature goblet	OLFM4	0
CD 2	male	45	IBD	CD_2_TTGTGGAGTACTCGTA-1	PLCG2 colonocytes	OLFM4	0
CD 2	male	45	IBD	CD_2_TTGTGTTAGTCCCGAC-1	Epithelium Ribhi	OLFM4	0
CD 2	male	45	IBD	CD_2_TTTACGTTCAAGTGTC-1	Tuft cells	OLFM4	0
CD 2	male	45	IBD	CD_2_TTTACTGGTTGTTGCA-1	Epithelium Ribhi	OLFM4	2.08409
CD 2	male	45	IBD	CD_2_TTTAGTCGTATAATGG-1	PLCG2 colonocytes	OLFM4	0
CD 2	male	45	IBD	CD_2_TTTATGCCACCTGCTT-1	PLCG2 colonocytes	OLFM4	0
CD 2	male	45	IBD	CD_2_TTTATGCTCCATTGGA-1	Epithelium Ribhi	OLFM4	0
CD 2	male	45	IBD	CD_2_TTTCATGAGACGGTTG-1	PLCG2 colonocytes	OLFM4	0
CD 2	male	45	IBD	CD_2_TTTGATCGTTGCATGT-1	Goblet	OLFM4	0
CD 2	male	45	IBD	CD_2_TTTGTTGAGCAGTACG-1	Epithelium Ribhi	OLFM4	4.25255
CD 2	male	45	IBD	CD_2_TTTGTTGCATTAAGCC-1	Epithelium Ribhi	OLFM4	0
CD 2	male	45	IBD	CD_2_TTTGTTGTCGGACCAC-1	PLCG2 colonocytes	OLFM4	3.65799
UC 1	male	48	IBD	UC_1_AAAGGATTCGTCTCAC-1	Laminin colonocytes	OLFM4	0
UC 1	male	48	IBD	UC_1_AAAGGTACAATTCTCT-1	BEST4 OTOP2	OLFM4	2.03111
UC 1	male	48	IBD	UC_1_AATGCCATCCGCGGAT-1	PLCG2 colonocytes	OLFM4	2.55595
UC 1	male	48	IBD	UC_1_ACACAGTCAATCCTTT-1	PLCG2 colonocytes	OLFM4	0
UC 1	male	48	IBD	UC_1_ACATTTCGTCGTATGT-1	Enteroendocrine	OLFM4	0
UC 1	male	48	IBD	UC_1_ACGGTTACAAGTCCCG-1	Cycling TA	OLFM4	0
UC 1	male	48	IBD	UC_1_ACTGATGCAATCCAGT-1	PLCG2 colonocytes	OLFM4	3.1688
UC 1	male	48	IBD	UC_1_ACTGTGACACCAGACC-1	PLCG2 colonocytes	OLFM4	0
UC 1	male	48	IBD	UC_1_ACTTATCTCATCAGTG-1	Goblet	OLFM4	0
UC 1	male	48	IBD	UC_1_AGACAAAAGCTGAGTG-1	PLCG2 colonocytes	OLFM4	0
UC 1	male	48	IBD	UC_1_AGACACTCAAGTTGGG-1	PLCG2 colonocytes	OLFM4	2.57985
UC 1	male	48	IBD	UC_1_AGGGTTTGTTGGACTT-1	Cycling TA	OLFM4	0
UC 1	male	48	IBD	UC_1_ATGACCAAGGCTCACC-1	Inflammatory colonocyte	OLFM4	0
UC 1	male	48	IBD	UC_1_ATGGATCTCACCTTAT-1	Epithelium Ribhi	OLFM4	2.27794
UC 1	male	48	IBD	UC_1_CACGAATAGTGTAGTA-1	Mature goblet	OLFM4	0
UC 1	male	48	IBD	UC_1_CACTAAGTCACTTGTT-1	Mature goblet	OLFM4	0
UC 1	male	48	IBD	UC_1_CATACTTAGGAGCAAA-1	Epithelium Ribhi	OLFM4	2.16312
UC 1	male	48	IBD	UC_1_CGTCCATGTGCCCTTT-1	Inflammatory colonocyte	OLFM4	0
UC 1	male	48	IBD	UC_1_CTCAGAAAGCACTCCG-1	BEST4 OTOP2	OLFM4	0
UC 1	male	48	IBD	UC_1_CTTAGGACACGATTCA-1	Secretory progenitor	OLFM4	0
UC 1	male	48	IBD	UC_1_CTTCGGTGTGTTGACT-1	PLCG2 colonocytes	OLFM4	2.01629
UC 1	male	48	IBD	UC_1_GACTGATTCGTCAGAT-1	Goblet	OLFM4	0
UC 1	male	48	IBD	UC_1_GAGATGGAGGTAAGAG-1	Laminin colonocytes	OLFM4	3.84657
UC 1	male	48	IBD	UC_1_GATGCTAGTAACAAGT-1	Inflammatory colonocyte	OLFM4	0
UC 1	male	48	IBD	UC_1_GGGTTTACACACCAGC-1	PLCG2 colonocytes	OLFM4	0
UC 1	male	48	IBD	UC_1_GTCTGTCCATTCTGTT-1	PLCG2 colonocytes	OLFM4	2.07734
UC 1	male	48	IBD	UC_1_GTGAGGATCTCTGCTG-1	BEST4 OTOP2	OLFM4	0
UC 1	male	48	IBD	UC_1_TAACGACCACGTACTA-1	Inflammatory colonocyte	OLFM4	0
UC 1	male	48	IBD	UC_1_TATCTTGCATTGAGGG-1	Epithelium Ribhi	OLFM4	1.50005
UC 1	male	48	IBD	UC_1_TCAAGCAGTCCAAAGG-1	PLCG2 colonocytes	OLFM4	0
UC 1	male	48	IBD	UC_1_TCAATCTCAATACCCA-1	Inflammatory colonocyte	OLFM4	0
UC 1	male	48	IBD	UC_1_TCATCCGAGCTGTGCC-1	Cycling TA	OLFM4	3.22891
UC 1	male	48	IBD	UC_1_TGGGAAGGTTTGGAAA-1	PLCG2 colonocytes	OLFM4	0
UC 1	male	48	IBD	UC_1_TGTTTGTGTCTACATG-1	Laminin colonocytes	OLFM4	2.33489
UC 1	male	48	IBD	UC_1_TTACAGGCAAAGGCGT-1	PLCG2 colonocytes	OLFM4	0
UC 1	male	48	IBD	UC_1_TTTCACACACCCAACG-1	PLCG2 colonocytes	OLFM4	0
UC 2	male	43	IBD	UC_2_AAATGGAGTGCCCGTA-1	Inflammatory colonocyte	OLFM4	0
UC 2	male	43	IBD	UC_2_AACAAGATCAAGCGTT-1	Epithelium Ribhi	OLFM4	2.64175
UC 2	male	43	IBD	UC_2_AACCAACGTCTTCTAT-1	Inflammatory colonocyte	OLFM4	0
UC 2	male	43	IBD	UC_2_AACCATGAGGTCATCT-1	Inflammatory colonocyte	OLFM4	0
UC 2	male	43	IBD	UC_2_AACCATGCACATCCCT-1	Epithelium Ribhi	OLFM4	0
UC 2	male	43	IBD	UC_2_AACCTTTTCGTCGCTT-1	Laminin colonocytes	OLFM4	0
UC 2	male	43	IBD	UC_2_AAGACAATCTGTCCGT-1	Laminin colonocytes	OLFM4	0
UC 2	male	43	IBD	UC_2_AAGCGAGGTGCCCTTT-1	Inflammatory colonocyte	OLFM4	0
UC 2	male	43	IBD	UC_2_AAGTTCGTCTGTCCCA-1	Inflammatory colonocyte	OLFM4	0
UC 2	male	43	IBD	UC_2_AATAGAGGTCCCTGAG-1	Inflammatory colonocyte	OLFM4	0
UC 2	male	43	IBD	UC_2_AATCGTGCAAGAATAC-1	Inflammatory colonocyte	OLFM4	1.23346
UC 2	male	43	IBD	UC_2_AATGAAGCATAGATCC-1	Inflammatory colonocyte	OLFM4	0
UC 2	male	43	IBD	UC_2_AATGCCAAGAAGTCTA-1	Mature goblet	OLFM4	0
UC 2	male	43	IBD	UC_2_AATGGCTGTACTAGCT-1	PLCG2 colonocytes	OLFM4	0
UC 2	male	43	IBD	UC_2_AATGGCTGTTCGGTCG-1	Goblet	OLFM4	0
UC 2	male	43	IBD	UC_2_ACACGCGGTACGACAG-1	Inflammatory colonocyte	OLFM4	0
UC 2	male	43	IBD	UC_2_ACACTGAGTGCGTTTA-1	PLCG2 colonocytes	OLFM4	0
UC 2	male	43	IBD	UC_2_ACATCCCTCGTGGTAT-1	Epithelium Ribhi	OLFM4	3.02505
UC 2	male	43	IBD	UC_2_ACATGCAGTGGCATCC-1	Inflammatory colonocyte	OLFM4	0
UC 2	male	43	IBD	UC_2_ACCAAACGTGACCTGC-1	Laminin colonocytes	OLFM4	1.51289
UC 2	male	43	IBD	UC_2_ACCCTCAGTCGAACAG-1	Mature goblet	OLFM4	0
UC 2	male	43	IBD	UC_2_ACCCTTGAGGTCGTAG-1	Tuft cells	OLFM4	0
UC 2	male	43	IBD	UC_2_ACCGTTCGTCGTTGGC-1	Inflammatory colonocyte	OLFM4	0
UC 2	male	43	IBD	UC_2_ACCTACCCATGACGGA-1	Laminin colonocytes	OLFM4	0
UC 2	male	43	IBD	UC_2_ACCTGTCCACGGCTAC-1	Cycling TA	OLFM4	0
UC 2	male	43	IBD	UC_2_ACGGAAGAGAGGCGTT-1	Inflammatory colonocyte	OLFM4	0
UC 2	male	43	IBD	UC_2_ACTGCAATCATGCCGG-1	Cycling TA	OLFM4	3.83551
UC 2	male	43	IBD	UC_2_ACTTCGCCACGGCCAT-1	Inflammatory colonocyte	OLFM4	0
UC 2	male	43	IBD	UC_2_ACTTCGCCATAGACTC-1	Inflammatory colonocyte	OLFM4	0
UC 2	male	43	IBD	UC_2_AGAACCTCATAAGCGG-1	Laminin colonocytes	OLFM4	2.88861
UC 2	male	43	IBD	UC_2_AGAACCTGTAATACCC-1	Laminin colonocytes	OLFM4	0
UC 2	male	43	IBD	UC_2_AGAAGTACAGCTACTA-1	Inflammatory colonocyte	OLFM4	0
UC 2	male	43	IBD	UC_2_AGACCCGTCACCTGTC-1	Goblet	OLFM4	0
UC 2	male	43	IBD	UC_2_AGAGAATTCTCCGAAA-1	Inflammatory colonocyte	OLFM4	0
UC 2	male	43	IBD	UC_2_AGAGCCCTCTACGCAA-1	Colonocyte 2	OLFM4	0.462319
UC 2	male	43	IBD	UC_2_AGAGCCCTCTTAGTTC-1	Epithelium Ribhi	OLFM4	2.61276
UC 2	male	43	IBD	UC_2_AGATCGTAGCACCGTC-1	Epithelium Ribhi	OLFM4	2.42187
UC 2	male	43	IBD	UC_2_AGATGAATCGTGGCGT-1	Inflammatory colonocyte	OLFM4	0
UC 2	male	43	IBD	UC_2_AGATGCTTCTGTACAG-1	Inflammatory colonocyte	OLFM4	0
UC 2	male	43	IBD	UC_2_AGCCAGCCATGGGCAA-1	Laminin colonocytes	OLFM4	1.52374
UC 2	male	43	IBD	UC_2_AGCGCTGTCAACCGAT-1	Inflammatory colonocyte	OLFM4	0
UC 2	male	43	IBD	UC_2_AGGCTGCCATTGCTTT-1	Tuft cells	OLFM4	0
UC 2	male	43	IBD	UC_2_AGGCTGCTCAACCTTT-1	Goblet	OLFM4	0
UC 2	male	43	IBD	UC_2_AGGGTTTTCATGAGAA-1	Inflammatory colonocyte	OLFM4	0
UC 2	male	43	IBD	UC_2_AGGTCATCATCCTAAG-1	Inflammatory colonocyte	OLFM4	0
UC 2	male	43	IBD	UC_2_AGGTCATTCGTCGACG-1	Inflammatory colonocyte	OLFM4	0
UC 2	male	43	IBD	UC_2_AGTAACCAGCTAGTTC-1	Epithelium Ribhi	OLFM4	2.63452
UC 2	male	43	IBD	UC_2_AGTAGTCTCACGGAGA-1	Inflammatory colonocyte	OLFM4	0
UC 2	male	43	IBD	UC_2_AGTCAACCAAAGACGC-1	Secretory progenitor	OLFM4	2.78971
UC 2	male	43	IBD	UC_2_AGTCATGAGCCTATTG-1	Goblet	OLFM4	0
UC 2	male	43	IBD	UC_2_AGTCTCCGTAAGAACT-1	Inflammatory colonocyte	OLFM4	0
UC 2	male	43	IBD	UC_2_AGTGACTGTATGAGGC-1	Inflammatory colonocyte	OLFM4	0
UC 2	male	43	IBD	UC_2_AGTGATCGTTCTGACA-1	Mature goblet	OLFM4	0
UC 2	male	43	IBD	UC_2_AGTTCCCCATCCGCGA-1	Inflammatory colonocyte	OLFM4	0
UC 2	male	43	IBD	UC_2_ATAGACCAGGTAGTAT-1	Inflammatory colonocyte	OLFM4	0
UC 2	male	43	IBD	UC_2_ATCACGACATTCCTCG-1	Secretory progenitor	OLFM4	4.17114
UC 2	male	43	IBD	UC_2_ATCAGGTCAGACCGCT-1	Inflammatory colonocyte	OLFM4	0
UC 2	male	43	IBD	UC_2_ATCCACCAGGGTTAAT-1	Inflammatory colonocyte	OLFM4	0
UC 2	male	43	IBD	UC_2_ATCGGCGGTCTTAGTG-1	Laminin colonocytes	OLFM4	2.35106
UC 2	male	43	IBD	UC_2_ATCTTCAGTAGGCTCC-1	Inflammatory colonocyte	OLFM4	0
UC 2	male	43	IBD	UC_2_ATGAAAGAGCAGTAAT-1	Laminin colonocytes	OLFM4	0
UC 2	male	43	IBD	UC_2_ATGCGATCAGCGTTTA-1	Secretory progenitor	OLFM4	0
UC 2	male	43	IBD	UC_2_ATTACCTAGACCCGCT-1	Inflammatory colonocyte	OLFM4	0
UC 2	male	43	IBD	UC_2_ATTACCTCAAGCGAGT-1	Inflammatory colonocyte	OLFM4	0
UC 2	male	43	IBD	UC_2_ATTCAGGTCATGCCCT-1	Tuft cells	OLFM4	0
UC 2	male	43	IBD	UC_2_ATTCATCCAAACCATC-1	Inflammatory colonocyte	OLFM4	0
UC 2	male	43	IBD	UC_2_ATTCCTAAGGTGCATG-1	Inflammatory colonocyte	OLFM4	0
UC 2	male	43	IBD	UC_2_ATTTCACGTCCACACG-1	PLCG2 colonocytes	OLFM4	0
UC 2	male	43	IBD	UC_2_ATTTCTGTCGCTCATC-1	Inflammatory colonocyte	OLFM4	0
UC 2	male	43	IBD	UC_2_CAAGCTACAACTCATG-1	Secretory progenitor	OLFM4	2.78147
UC 2	male	43	IBD	UC_2_CAAGGGAAGATCCAAA-1	Mature goblet	OLFM4	0
UC 2	male	43	IBD	UC_2_CAATACGGTTGACTAC-1	PLCG2 colonocytes	OLFM4	0
UC 2	male	43	IBD	UC_2_CAATCGACATCGCCTT-1	Goblet	OLFM4	0
UC 2	male	43	IBD	UC_2_CAATGACTCGATTGGT-1	Inflammatory colonocyte	OLFM4	0
UC 2	male	43	IBD	UC_2_CACCAAATCACTTGTT-1	Laminin colonocytes	OLFM4	0
UC 2	male	43	IBD	UC_2_CACGTGGCACCGAATT-1	Inflammatory colonocyte	OLFM4	0
UC 2	male	43	IBD	UC_2_CACGTTCTCCGTCCTA-1	Inflammatory colonocyte	OLFM4	0
UC 2	male	43	IBD	UC_2_CACTTCGAGGCTGAAC-1	Inflammatory colonocyte	OLFM4	0
UC 2	male	43	IBD	UC_2_CAGAGCCTCACTGAAC-1	Cycling TA	OLFM4	3.21102
UC 2	male	43	IBD	UC_2_CAGCAATGTTTGAAAG-1	Laminin colonocytes	OLFM4	4.30878
UC 2	male	43	IBD	UC_2_CAGCCAGGTTGCATGT-1	Inflammatory colonocyte	OLFM4	0
UC 2	male	43	IBD	UC_2_CAGGGCTTCCACAGGC-1	Laminin colonocytes	OLFM4	0
UC 2	male	43	IBD	UC_2_CATAAGCGTGGATTTC-1	Laminin colonocytes	OLFM4	2.04504
UC 2	male	43	IBD	UC_2_CATGGTACAGTCCCGA-1	Tuft cells	OLFM4	0
UC 2	male	43	IBD	UC_2_CATTCCGTCCAATCTT-1	Inflammatory colonocyte	OLFM4	0
UC 2	male	43	IBD	UC_2_CATTCTACACATGTTG-1	Laminin colonocytes	OLFM4	2.30308
UC 2	male	43	IBD	UC_2_CATTGTTTCCCGTGTT-1	Secretory progenitor	OLFM4	3.25219
UC 2	male	43	IBD	UC_2_CCACAAATCCGTGTAA-1	Inflammatory colonocyte	OLFM4	0
UC 2	male	43	IBD	UC_2_CCACCATGTTGTGTAC-1	Inflammatory colonocyte	OLFM4	0
UC 2	male	43	IBD	UC_2_CCACGAGTCTATGCCC-1	PLCG2 colonocytes	OLFM4	0
UC 2	male	43	IBD	UC_2_CCCAACTAGATGTTCC-1	Goblet	OLFM4	0
UC 2	male	43	IBD	UC_2_CCCGGAACACTCCGGA-1	Inflammatory colonocyte	OLFM4	0
UC 2	male	43	IBD	UC_2_CCCGGAATCGACATAC-1	Inflammatory colonocyte	OLFM4	0
UC 2	male	43	IBD	UC_2_CCCTAACGTCTTACAG-1	Goblet	OLFM4	0
UC 2	male	43	IBD	UC_2_CCGAACGCAACTGCTA-1	Inflammatory colonocyte	OLFM4	0
UC 2	male	43	IBD	UC_2_CCGAACGGTGCGACAA-1	Inflammatory colonocyte	OLFM4	2.47224
UC 2	male	43	IBD	UC_2_CCGGACAAGACCAAGC-1	Inflammatory colonocyte	OLFM4	0
UC 2	male	43	IBD	UC_2_CCGGTAGAGAATTCAG-1	Epithelium Ribhi	OLFM4	3.3297
UC 2	male	43	IBD	UC_2_CCGGTAGCAAGTGACG-1	Mature goblet	OLFM4	0
UC 2	male	43	IBD	UC_2_CCGGTAGGTATGCTTG-1	Goblet	OLFM4	0
UC 2	male	43	IBD	UC_2_CCGGTAGTCGAAGCCC-1	Inflammatory colonocyte	OLFM4	0
UC 2	male	43	IBD	UC_2_CCGTGAGGTGGGCTCT-1	Inflammatory colonocyte	OLFM4	0
UC 2	male	43	IBD	UC_2_CCTAACCTCTAGCATG-1	Laminin colonocytes	OLFM4	0
UC 2	male	43	IBD	UC_2_CCTAAGAAGGTGGCTA-1	Inflammatory colonocyte	OLFM4	0
UC 2	male	43	IBD	UC_2_CCTTTGGGTATAGCTC-1	Inflammatory colonocyte	OLFM4	2.72959
UC 2	male	43	IBD	UC_2_CGACAGCTCTACCTTA-1	Laminin colonocytes	OLFM4	2.50769
UC 2	male	43	IBD	UC_2_CGAGAAGAGCTGACAG-1	Inflammatory colonocyte	OLFM4	0
UC 2	male	43	IBD	UC_2_CGAGAAGTCCACGGAC-1	Goblet	OLFM4	0
UC 2	male	43	IBD	UC_2_CGAGTTAGTCGCGTCA-1	Laminin colonocytes	OLFM4	2.33209
UC 2	male	43	IBD	UC_2_CGATCGGGTTCGTACA-1	Mature goblet	OLFM4	0
UC 2	male	43	IBD	UC_2_CGCCATTAGCCTAGGA-1	Inflammatory colonocyte	OLFM4	0
UC 2	male	43	IBD	UC_2_CGGAACCGTCTTGCTC-1	Inflammatory colonocyte	OLFM4	0
UC 2	male	43	IBD	UC_2_CGGGCATGTGTCATTG-1	Epithelium Ribhi	OLFM4	4.23259
UC 2	male	43	IBD	UC_2_CGGGTGTTCCGTAATG-1	Inflammatory colonocyte	OLFM4	0
UC 2	male	43	IBD	UC_2_CGTAAGTGTGCAATGG-1	Inflammatory colonocyte	OLFM4	0
UC 2	male	43	IBD	UC_2_CGTAAGTTCCTGGCTT-1	Inflammatory colonocyte	OLFM4	0
UC 2	male	43	IBD	UC_2_CGTCCATCAAATTGGA-1	Inflammatory colonocyte	OLFM4	0
UC 2	male	43	IBD	UC_2_CGTTGGGGTAGTCACT-1	Inflammatory colonocyte	OLFM4	0
UC 2	male	43	IBD	UC_2_CTAACCCAGATTCGCT-1	Inflammatory colonocyte	OLFM4	0
UC 2	male	43	IBD	UC_2_CTAACCCTCTTTACAC-1	Inflammatory colonocyte	OLFM4	0
UC 2	male	43	IBD	UC_2_CTCAATTCATCCTGTC-1	Colonocyte 2	OLFM4	0
UC 2	male	43	IBD	UC_2_CTCACTGAGGCAGCTA-1	Mature goblet	OLFM4	0
UC 2	male	43	IBD	UC_2_CTCACTGTCCTGTAAG-1	PLCG2 colonocytes	OLFM4	0
UC 2	male	43	IBD	UC_2_CTCAGAACAGGTTCAT-1	Mature goblet	OLFM4	0
UC 2	male	43	IBD	UC_2_CTCCATGCAGTCGTTA-1	Inflammatory colonocyte	OLFM4	1.71382
UC 2	male	43	IBD	UC_2_CTCCATGTCGAACCAT-1	Inflammatory colonocyte	OLFM4	0
UC 2	male	43	IBD	UC_2_CTCTCGACACGTATAC-1	Laminin colonocytes	OLFM4	0
UC 2	male	43	IBD	UC_2_CTCTCGAGTTGCATGT-1	Inflammatory colonocyte	OLFM4	2.18733
UC 2	male	43	IBD	UC_2_CTCTGGTAGATGGCGT-1	Mature goblet	OLFM4	0
UC 2	male	43	IBD	UC_2_CTGAGCGAGGTCTACT-1	Goblet	OLFM4	0
UC 2	male	43	IBD	UC_2_CTGGCAGGTGTAAACA-1	Mature goblet	OLFM4	0
UC 2	male	43	IBD	UC_2_CTGTGGGGTCTACAAC-1	Inflammatory colonocyte	OLFM4	0
UC 2	male	43	IBD	UC_2_CTTACCGTCGCCGAGT-1	Inflammatory colonocyte	OLFM4	0
UC 2	male	43	IBD	UC_2_CTTAGGAAGCGGATCA-1	Inflammatory colonocyte	OLFM4	0
UC 2	male	43	IBD	UC_2_CTTGATTCACTGGCGT-1	PLCG2 colonocytes	OLFM4	0
UC 2	male	43	IBD	UC_2_CTTTCAACACAGAGAC-1	Laminin colonocytes	OLFM4	4.03444
UC 2	male	43	IBD	UC_2_GAAGAATAGTAAGACT-1	Inflammatory colonocyte	OLFM4	0
UC 2	male	43	IBD	UC_2_GAAGCGAGTCACCGCA-1	Inflammatory colonocyte	OLFM4	0
UC 2	male	43	IBD	UC_2_GAAGGACGTTTGCCGG-1	Inflammatory colonocyte	OLFM4	0
UC 2	male	43	IBD	UC_2_GAATAGAGTAACTAAG-1	Inflammatory colonocyte	OLFM4	0
UC 2	male	43	IBD	UC_2_GACCAATGTTGTCATG-1	Inflammatory colonocyte	OLFM4	0
UC 2	male	43	IBD	UC_2_GACCCAGGTGAAGCTG-1	Epithelium Ribhi	OLFM4	0
UC 2	male	43	IBD	UC_2_GACTTCCGTAAGTCAA-1	Goblet	OLFM4	0
UC 2	male	43	IBD	UC_2_GAGACCCAGCTTCTAG-1	Inflammatory colonocyte	OLFM4	0
UC 2	male	43	IBD	UC_2_GAGCCTGCACTATCCC-1	Inflammatory colonocyte	OLFM4	0
UC 2	male	43	IBD	UC_2_GAGCCTGGTACAGAAT-1	Epithelium Ribhi	OLFM4	1.81012
UC 2	male	43	IBD	UC_2_GAGGGATAGGTTACAA-1	Inflammatory colonocyte	OLFM4	0
UC 2	male	43	IBD	UC_2_GAGTGAGCAAATCCCA-1	Inflammatory colonocyte	OLFM4	0
UC 2	male	43	IBD	UC_2_GAGTGTTGTGAGCCAA-1	PLCG2 colonocytes	OLFM4	0
UC 2	male	43	IBD	UC_2_GAGTGTTGTTGCGGAA-1	Inflammatory colonocyte	OLFM4	0
UC 2	male	43	IBD	UC_2_GATAGAACACCTGCAG-1	Inflammatory colonocyte	OLFM4	2.02881
UC 2	male	43	IBD	UC_2_GATCACATCGCCTTGT-1	Secretory progenitor	OLFM4	2.44879
UC 2	male	43	IBD	UC_2_GATCCCTTCCTCACCA-1	Laminin colonocytes	OLFM4	0
UC 2	male	43	IBD	UC_2_GATGACTAGACCTTTG-1	Goblet	OLFM4	0
UC 2	male	43	IBD	UC_2_GATGACTGTGTCCAAT-1	BEST4 OTOP2	OLFM4	0
UC 2	male	43	IBD	UC_2_GATGGAGGTGCATACT-1	Laminin colonocytes	OLFM4	0
UC 2	male	43	IBD	UC_2_GATGTTGAGTCCTGTA-1	Inflammatory colonocyte	OLFM4	0
UC 2	male	43	IBD	UC_2_GCACGTGAGACTCAAA-1	PLCG2 colonocytes	OLFM4	0
UC 2	male	43	IBD	UC_2_GCAGTTATCCCTCGTA-1	Mature goblet	OLFM4	0
UC 2	male	43	IBD	UC_2_GCCAACGCAGACCAGA-1	Cycling TA	OLFM4	2.9398
UC 2	male	43	IBD	UC_2_GCCATGGGTCTTGCTC-1	Colonocyte 1	OLFM4	1.64729
UC 2	male	43	IBD	UC_2_GCGATCGTCGAAGCCC-1	Inflammatory colonocyte	OLFM4	0
UC 2	male	43	IBD	UC_2_GCGATCGTCTCACTCG-1	Epithelium Ribhi	OLFM4	3.13314
UC 2	male	43	IBD	UC_2_GCGGAAAAGATCCGAG-1	Inflammatory colonocyte	OLFM4	0
UC 2	male	43	IBD	UC_2_GCGGAAACAAGATCCT-1	Inflammatory colonocyte	OLFM4	0
UC 2	male	43	IBD	UC_2_GCGGATCTCGAGCTGC-1	Laminin colonocytes	OLFM4	2.71762
UC 2	male	43	IBD	UC_2_GCTTCACTCATTCTTG-1	Goblet	OLFM4	0
UC 2	male	43	IBD	UC_2_GCTTTCGTCCGTTGAA-1	Goblet	OLFM4	0
UC 2	male	43	IBD	UC_2_GGAACCCTCGTCAAAC-1	Inflammatory colonocyte	OLFM4	0
UC 2	male	43	IBD	UC_2_GGAATGGTCTTACCAT-1	Laminin colonocytes	OLFM4	0
UC 2	male	43	IBD	UC_2_GGAGAACGTCTAGGCC-1	Goblet	OLFM4	0
UC 2	male	43	IBD	UC_2_GGATGTTAGCCTAACT-1	Inflammatory colonocyte	OLFM4	0
UC 2	male	43	IBD	UC_2_GGCGTCAGTGACTATC-1	Laminin colonocytes	OLFM4	0
UC 2	male	43	IBD	UC_2_GGCTGTGTCGAAGCAG-1	Inflammatory colonocyte	OLFM4	0
UC 2	male	43	IBD	UC_2_GGCTTGGCACTGAATC-1	Paneth-like	OLFM4	0
UC 2	male	43	IBD	UC_2_GGCTTTCGTGGATCAG-1	Inflammatory colonocyte	OLFM4	0
UC 2	male	43	IBD	UC_2_GGCTTTCTCGCTACGG-1	Laminin colonocytes	OLFM4	0
UC 2	male	43	IBD	UC_2_GGGCTACAGTCACTGT-1	Inflammatory colonocyte	OLFM4	0
UC 2	male	43	IBD	UC_2_GGGCTCACATCCAATG-1	Laminin colonocytes	OLFM4	1.86725
UC 2	male	43	IBD	UC_2_GGGCTCACATGGCTAT-1	Epithelium Ribhi	OLFM4	0
UC 2	male	43	IBD	UC_2_GGGTAGAAGAGGTTAT-1	Epithelium Ribhi	OLFM4	2.92235
UC 2	male	43	IBD	UC_2_GGGTATTCACATATGC-1	Mature goblet	OLFM4	0
UC 2	male	43	IBD	UC_2_GGGTATTCAGACAAGC-1	Epithelium Ribhi	OLFM4	0
UC 2	male	43	IBD	UC_2_GGGTCTGCAATGAGCG-1	Goblet	OLFM4	0
UC 2	male	43	IBD	UC_2_GGTAATCTCACGGAGA-1	Inflammatory colonocyte	OLFM4	0
UC 2	male	43	IBD	UC_2_GGTAGAGTCCGTACGG-1	Epithelium Ribhi	OLFM4	0
UC 2	male	43	IBD	UC_2_GGTGTTATCTCGACCT-1	Inflammatory colonocyte	OLFM4	0
UC 2	male	43	IBD	UC_2_GGTTCTCGTTAATGAG-1	Inflammatory colonocyte	OLFM4	2.53591
UC 2	male	43	IBD	UC_2_GGTTCTCTCATGGATC-1	Inflammatory colonocyte	OLFM4	2.41473
UC 2	male	43	IBD	UC_2_GTAACACAGACGAGCT-1	Inflammatory colonocyte	OLFM4	0
UC 2	male	43	IBD	UC_2_GTAATCGGTTATGACC-1	Epithelium Ribhi	OLFM4	0
UC 2	male	43	IBD	UC_2_GTAGCTAGTCACCGAC-1	Epithelium Ribhi	OLFM4	2.53913
UC 2	male	43	IBD	UC_2_GTAGGTTCAGCTTCGG-1	Paneth-like	OLFM4	0
UC 2	male	43	IBD	UC_2_GTATTTCGTCCCTAAA-1	Inflammatory colonocyte	OLFM4	0
UC 2	male	43	IBD	UC_2_GTCAAACAGGGCAGTT-1	Epithelium Ribhi	OLFM4	0
UC 2	male	43	IBD	UC_2_GTCAAACGTACAACGG-1	Epithelium Ribhi	OLFM4	2.20724
UC 2	male	43	IBD	UC_2_GTCATCCAGCGTGTTT-1	Inflammatory colonocyte	OLFM4	0
UC 2	male	43	IBD	UC_2_GTCGTTCTCTCTGGTC-1	Laminin colonocytes	OLFM4	0
UC 2	male	43	IBD	UC_2_GTGCAGCGTGACAGCA-1	Mature goblet	OLFM4	0
UC 2	male	43	IBD	UC_2_GTGCTTCGTCTTGTCC-1	Inflammatory colonocyte	OLFM4	0
UC 2	male	43	IBD	UC_2_GTGGTTACATAGTCGT-1	Secretory progenitor	OLFM4	0
UC 2	male	43	IBD	UC_2_GTGTAACAGGTGATCG-1	Goblet	OLFM4	0
UC 2	male	43	IBD	UC_2_GTGTTCCTCAGTCACA-1	Inflammatory colonocyte	OLFM4	0
UC 2	male	43	IBD	UC_2_GTTACCCGTATTCTCT-1	Inflammatory colonocyte	OLFM4	1.30513
UC 2	male	43	IBD	UC_2_GTTAGTGTCTTGGTCC-1	Inflammatory colonocyte	OLFM4	2.56865
UC 2	male	43	IBD	UC_2_GTTCGCTGTAGTTAGA-1	Cycling TA	OLFM4	1.4093
UC 2	male	43	IBD	UC_2_GTTCTATCATTGAGCT-1	Laminin colonocytes	OLFM4	2.04368
UC 2	male	43	IBD	UC_2_GTTGAACTCAATGCAC-1	Secretory progenitor	OLFM4	0
UC 2	male	43	IBD	UC_2_GTTGTCCGTCATCACA-1	PLCG2 colonocytes	OLFM4	0
UC 2	male	43	IBD	UC_2_TAAGTCGAGGATGGCT-1	Inflammatory colonocyte	OLFM4	0
UC 2	male	43	IBD	UC_2_TAAGTCGGTCCCTGTT-1	Mature goblet	OLFM4	0
UC 2	male	43	IBD	UC_2_TACAACGCAGGCACTC-1	Laminin colonocytes	OLFM4	1.12097
UC 2	male	43	IBD	UC_2_TACACCCAGGACGGAG-1	Secretory progenitor	OLFM4	3.04184
UC 2	male	43	IBD	UC_2_TACACCCCAACGCATT-1	Inflammatory colonocyte	OLFM4	2.99811
UC 2	male	43	IBD	UC_2_TACCCGTCACGCGTCA-1	Epithelium Ribhi	OLFM4	2.43912
UC 2	male	43	IBD	UC_2_TACCGAAAGGAGTACC-1	Laminin colonocytes	OLFM4	1.98484
UC 2	male	43	IBD	UC_2_TACGGGCTCACCCTCA-1	Inflammatory colonocyte	OLFM4	0
UC 2	male	43	IBD	UC_2_TACGGTAAGCCGTTGC-1	Inflammatory colonocyte	OLFM4	0
UC 2	male	43	IBD	UC_2_TACTTGTGTGCTCTCT-1	Goblet	OLFM4	0
UC 2	male	43	IBD	UC_2_TAGACCAGTACTCCCT-1	Inflammatory colonocyte	OLFM4	0
UC 2	male	43	IBD	UC_2_TAGAGTCCAGAGTCTT-1	Laminin colonocytes	OLFM4	2.34251
UC 2	male	43	IBD	UC_2_TAGCACATCCTCGATC-1	Inflammatory colonocyte	OLFM4	0
UC 2	male	43	IBD	UC_2_TAGGAGGAGCAACTTC-1	Inflammatory colonocyte	OLFM4	0
UC 2	male	43	IBD	UC_2_TAGGAGGGTTCAACGT-1	Inflammatory colonocyte	OLFM4	0
UC 2	male	43	IBD	UC_2_TAGGGTTCAAGGCTTT-1	Cycling TA	OLFM4	2.64539
UC 2	male	43	IBD	UC_2_TAGGTTGGTCGACTTA-1	Inflammatory colonocyte	OLFM4	0
UC 2	male	43	IBD	UC_2_TATCAGGAGAGCTGAC-1	Cycling TA	OLFM4	3.79997
UC 2	male	43	IBD	UC_2_TATCCTAAGACTCAAA-1	Goblet	OLFM4	0
UC 2	male	43	IBD	UC_2_TATGTTCCACAAATGA-1	PLCG2 colonocytes	OLFM4	0
UC 2	male	43	IBD	UC_2_TATTGGGTCGAGCACC-1	Inflammatory colonocyte	OLFM4	0
UC 2	male	43	IBD	UC_2_TATTTCGTCGCAGTGC-1	Inflammatory colonocyte	OLFM4	0
UC 2	male	43	IBD	UC_2_TCAAGACGTGGGTATG-1	PLCG2 colonocytes	OLFM4	0
UC 2	male	43	IBD	UC_2_TCACGGGCAGGACTTT-1	Inflammatory colonocyte	OLFM4	0
UC 2	male	43	IBD	UC_2_TCACTATGTATAGGGC-1	Inflammatory colonocyte	OLFM4	0
UC 2	male	43	IBD	UC_2_TCACTCGAGGCATCAG-1	Cycling TA	OLFM4	0
UC 2	male	43	IBD	UC_2_TCAGTTTCACTCATAG-1	Epithelium Ribhi	OLFM4	1.86402
UC 2	male	43	IBD	UC_2_TCATATCAGCACGATG-1	Laminin colonocytes	OLFM4	0
UC 2	male	43	IBD	UC_2_TCATCCGCACCCTGTT-1	PLCG2 colonocytes	OLFM4	0
UC 2	male	43	IBD	UC_2_TCCACGTGTATCGTTG-1	Epithelium Ribhi	OLFM4	1.84988
UC 2	male	43	IBD	UC_2_TCCATCGAGATGTTAG-1	PLCG2 colonocytes	OLFM4	0
UC 2	male	43	IBD	UC_2_TCCCAGTCACTATCGA-1	Inflammatory colonocyte	OLFM4	0
UC 2	male	43	IBD	UC_2_TCCGATCCAGAACTCT-1	Goblet	OLFM4	0
UC 2	male	43	IBD	UC_2_TCCTCCCCACTGCATA-1	Inflammatory colonocyte	OLFM4	0
UC 2	male	43	IBD	UC_2_TCCTCTTAGAAATGGG-1	Inflammatory colonocyte	OLFM4	0
UC 2	male	43	IBD	UC_2_TCCTCTTGTGTGAGCA-1	Secretory progenitor	OLFM4	2.32081
UC 2	male	43	IBD	UC_2_TCCTGCATCCACGTAA-1	Inflammatory colonocyte	OLFM4	0
UC 2	male	43	IBD	UC_2_TCGAACACACGGAAGT-1	Laminin colonocytes	OLFM4	0
UC 2	male	43	IBD	UC_2_TCGAACAGTGTTACTG-1	Mature goblet	OLFM4	0
UC 2	male	43	IBD	UC_2_TCGATTTCATGTCGTA-1	Inflammatory colonocyte	OLFM4	0
UC 2	male	43	IBD	UC_2_TCGCAGGGTGCTATTG-1	Inflammatory colonocyte	OLFM4	0
UC 2	male	43	IBD	UC_2_TCTAACTGTGTCTTCC-1	Goblet	OLFM4	0
UC 2	male	43	IBD	UC_2_TCTACATCACATGAAA-1	Paneth-like	OLFM4	0
UC 2	male	43	IBD	UC_2_TCTACATGTATCGTTG-1	Mature goblet	OLFM4	0
UC 2	male	43	IBD	UC_2_TCTATACAGACCTCCG-1	Inflammatory colonocyte	OLFM4	0
UC 2	male	43	IBD	UC_2_TCTGCCATCTGCGGCA-1	Epithelium Ribhi	OLFM4	3.47049
UC 2	male	43	IBD	UC_2_TCTTAGTAGTTGTCGT-1	Inflammatory colonocyte	OLFM4	0
UC 2	male	43	IBD	UC_2_TCTTTGAGTTGCTAGT-1	Inflammatory colonocyte	OLFM4	0
UC 2	male	43	IBD	UC_2_TGAATCGAGCGGTAAC-1	Laminin colonocytes	OLFM4	0
UC 2	male	43	IBD	UC_2_TGAGCGCCATATACCG-1	Laminin colonocytes	OLFM4	0
UC 2	male	43	IBD	UC_2_TGATCTTAGATTGAGT-1	Epithelium Ribhi	OLFM4	3.17537
UC 2	male	43	IBD	UC_2_TGATCTTAGCTTACGT-1	Inflammatory colonocyte	OLFM4	1.2314
UC 2	male	43	IBD	UC_2_TGATGCAAGCTGTACT-1	Epithelium Ribhi	OLFM4	2.15972
UC 2	male	43	IBD	UC_2_TGCACGGGTGCAATGG-1	PLCG2 colonocytes	OLFM4	2.31656
UC 2	male	43	IBD	UC_2_TGCATGATCGCCGAAC-1	Epithelium Ribhi	OLFM4	2.82422
UC 2	male	43	IBD	UC_2_TGCGACGTCTCGCTCA-1	Inflammatory colonocyte	OLFM4	2.55595
UC 2	male	43	IBD	UC_2_TGCGATAAGTGAGTTA-1	PLCG2 colonocytes	OLFM4	0
UC 2	male	43	IBD	UC_2_TGCTTGCCAGTCGGTC-1	Inflammatory colonocyte	OLFM4	0
UC 2	male	43	IBD	UC_2_TGGAACTTCCGAAATC-1	Laminin colonocytes	OLFM4	0
UC 2	male	43	IBD	UC_2_TGGAGGACATGTAACC-1	Inflammatory colonocyte	OLFM4	0
UC 2	male	43	IBD	UC_2_TGGAGGAGTAGACGGT-1	Cycling TA	OLFM4	0
UC 2	male	43	IBD	UC_2_TGGGAAGTCTTTACAC-1	Inflammatory colonocyte	OLFM4	0
UC 2	male	43	IBD	UC_2_TGGGATTTCCAGCCTT-1	Cycling TA	OLFM4	0
UC 2	male	43	IBD	UC_2_TGGGTTAGTAGCGCTC-1	Goblet	OLFM4	0
UC 2	male	43	IBD	UC_2_TGGTTAGCAAGAGTAT-1	PLCG2 colonocytes	OLFM4	0
UC 2	male	43	IBD	UC_2_TGTCAGATCCCTTGGT-1	Goblet	OLFM4	0
UC 2	male	43	IBD	UC_2_TGTTGAGAGAATTTGG-1	Inflammatory colonocyte	OLFM4	0
UC 2	male	43	IBD	UC_2_TGTTGGACACAGCATT-1	Laminin colonocytes	OLFM4	3.41209
UC 2	male	43	IBD	UC_2_TTACCATCACTAAACC-1	Colonocyte 1	OLFM4	0
UC 2	male	43	IBD	UC_2_TTACGCCAGTTTGCTG-1	PLCG2 colonocytes	OLFM4	0
UC 2	male	43	IBD	UC_2_TTACGTTAGACTAAGT-1	Tuft cells	OLFM4	0
UC 2	male	43	IBD	UC_2_TTAGGCAAGCAAGGAA-1	Inflammatory colonocyte	OLFM4	0
UC 2	male	43	IBD	UC_2_TTCAATCCAGCTGGTC-1	Laminin colonocytes	OLFM4	0
UC 2	male	43	IBD	UC_2_TTCACCGCAAGTTCCA-1	Laminin colonocytes	OLFM4	3.49496
UC 2	male	43	IBD	UC_2_TTCAGGAAGAATTGCA-1	Secretory progenitor	OLFM4	3.38244
UC 2	male	43	IBD	UC_2_TTCCAATTCCTCTAAT-1	Laminin colonocytes	OLFM4	2.75129
UC 2	male	43	IBD	UC_2_TTCCACGGTAGCTGAG-1	Inflammatory colonocyte	OLFM4	0
UC 2	male	43	IBD	UC_2_TTCCGGTCATCACGGC-1	Inflammatory colonocyte	OLFM4	0
UC 2	male	43	IBD	UC_2_TTCGATTAGTGAGCCA-1	Inflammatory colonocyte	OLFM4	2.60423
UC 2	male	43	IBD	UC_2_TTGAACGAGATACAGT-1	PLCG2 colonocytes	OLFM4	0
UC 2	male	43	IBD	UC_2_TTGAACGAGCGGCTCT-1	PLCG2 colonocytes	OLFM4	0
UC 2	male	43	IBD	UC_2_TTGAACGTCGCATAGT-1	Epithelium Ribhi	OLFM4	2.35594
UC 2	male	43	IBD	UC_2_TTGCGTCGTCTGCGCA-1	Inflammatory colonocyte	OLFM4	0
UC 2	male	43	IBD	UC_2_TTGGATGGTGCCAAGA-1	PLCG2 colonocytes	OLFM4	0
UC 2	male	43	IBD	UC_2_TTGGGCGCAGCGTACC-1	Inflammatory colonocyte	OLFM4	0
UC 2	male	43	IBD	UC_2_TTGGGCGTCTCGCTCA-1	Secretory progenitor	OLFM4	3.60171
UC 2	male	43	IBD	UC_2_TTGTGGACACTCCGAG-1	Inflammatory colonocyte	OLFM4	0
UC 2	male	43	IBD	UC_2_TTGTTGTGTTTACCTT-1	Epithelium Ribhi	OLFM4	0
UC 2	male	43	IBD	UC_2_TTTACCAAGTGGAAGA-1	Inflammatory colonocyte	OLFM4	1.60656
UC 2	male	43	IBD	UC_2_TTTACCACAAGTTGGG-1	Inflammatory colonocyte	OLFM4	0
UC 2	male	43	IBD	UC_2_TTTCAGTGTGGGATTG-1	Inflammatory colonocyte	OLFM4	0
UC 2	male	43	IBD	UC_2_TTTCAGTTCTGCTCTG-1	Inflammatory colonocyte	OLFM4	0
UC 2	male	43	IBD	UC_2_TTTGATCGTCAAGTTC-1	Secretory progenitor	OLFM4	0
UC 2	male	43	IBD	UC_2_TTTGATCTCTCCTGAC-1	Inflammatory colonocyte	OLFM4	0
UC 2	male	43	IBD	UC_2_TTTGGAGAGTAGGAAG-1	Laminin colonocytes	OLFM4	0.65011
HC 2	male	63	HC	HC_2_AAACGAACAAGTGCAG-1	Cycling TA	OLFM4	0
HC 2	male	63	HC	HC_2_AAACGAAGTTGCTCGG-1	Colonocyte 1	OLFM4	0
HC 2	male	63	HC	HC_2_AAAGGTACATCCAATG-1	Cycling TA	OLFM4	0
HC 2	male	63	HC	HC_2_AAAGGTAGTTCGGACC-1	Colonocyte 1	OLFM4	0
HC 2	male	63	HC	HC_2_AAAGTGAAGACGAAGA-1	Colonocyte 1	OLFM4	0
HC 2	male	63	HC	HC_2_AAATGGAAGTTGTACC-1	Colonocyte 1	OLFM4	0
HC 2	male	63	HC	HC_2_AAATGGACAGTTAGAA-1	Colonocyte 2	OLFM4	0
HC 2	male	63	HC	HC_2_AAATGGACATTGACAC-1	Mature goblet	OLFM4	0
HC 2	male	63	HC	HC_2_AAATGGAGTAGATTGA-1	Colonocyte 1	OLFM4	0
HC 2	male	63	HC	HC_2_AAATGGATCTGTAACG-1	Inflammatory colonocyte	OLFM4	0
HC 2	male	63	HC	HC_2_AACAAAGAGTTTAGGA-1	Tuft cells	OLFM4	0
HC 2	male	63	HC	HC_2_AACAAAGCAAGGGTCA-1	Mature goblet	OLFM4	0
HC 2	male	63	HC	HC_2_AACAAGAAGTAAACAC-1	Epithelium Ribhi	OLFM4	0
HC 2	male	63	HC	HC_2_AACACACCAATTGTGC-1	Colonocyte 1	OLFM4	0
HC 2	male	63	HC	HC_2_AACACACTCGATGGAG-1	PLCG2 colonocytes	OLFM4	0
HC 2	male	63	HC	HC_2_AACAGGGGTTCTCTCG-1	Colonocyte 1	OLFM4	0
HC 2	male	63	HC	HC_2_AACCAACTCCTCGCAT-1	BEST4 OTOP2	OLFM4	0
HC 2	male	63	HC	HC_2_AACCAACTCGCCTTGT-1	Goblet	OLFM4	0
HC 2	male	63	HC	HC_2_AACCTGAGTGATAGAT-1	PLCG2 colonocytes	OLFM4	0
HC 2	male	63	HC	HC_2_AACGAAAAGCCGTTGC-1	Goblet	OLFM4	0
HC 2	male	63	HC	HC_2_AACGAAAAGCGAGTAC-1	Epithelium Ribhi	OLFM4	0
HC 2	male	63	HC	HC_2_AACGGGAGTAGATGTA-1	Epithelium Ribhi	OLFM4	0
HC 2	male	63	HC	HC_2_AACTTCTGTGTTCAGT-1	Colonocyte 2	OLFM4	0
HC 2	male	63	HC	HC_2_AAGAACAAGAAGGGAT-1	PLCG2 colonocytes	OLFM4	0
HC 2	male	63	HC	HC_2_AAGAACAAGTTACGTC-1	BEST4 OTOP2	OLFM4	0.996081
HC 2	male	63	HC	HC_2_AAGAACATCTCATTTG-1	Colonocyte 1	OLFM4	0
HC 2	male	63	HC	HC_2_AAGACAACAGACACCC-1	PLCG2 colonocytes	OLFM4	0
HC 2	male	63	HC	HC_2_AAGACTCAGGCTAACG-1	PLCG2 colonocytes	OLFM4	0
HC 2	male	63	HC	HC_2_AAGACTCGTCCCACGA-1	PLCG2 colonocytes	OLFM4	0
HC 2	male	63	HC	HC_2_AAGACTCGTTAATCGC-1	Colonocyte 1	OLFM4	0
HC 2	male	63	HC	HC_2_AAGCATCAGTTACGGG-1	Colonocyte 2	OLFM4	0
HC 2	male	63	HC	HC_2_AAGCATCCATTACGGT-1	Epithelium Ribhi	OLFM4	0
HC 2	male	63	HC	HC_2_AAGCGTTGTGAACTAA-1	Colonocyte 1	OLFM4	0
HC 2	male	63	HC	HC_2_AAGGAATGTCTTTATC-1	Goblet	OLFM4	0
HC 2	male	63	HC	HC_2_AAGGTAACAAGCGAAC-1	Colonocyte 2	OLFM4	0
HC 2	male	63	HC	HC_2_AAGGTAAGTTTCCCAC-1	Colonocyte 1	OLFM4	0
HC 2	male	63	HC	HC_2_AAGTCGTTCATAGGCT-1	Colonocyte 1	OLFM4	0
HC 2	male	63	HC	HC_2_AATCACGTCCATAAGC-1	Colonocyte 2	OLFM4	0
HC 2	male	63	HC	HC_2_AATCGACCACGCTTAA-1	Laminin colonocytes	OLFM4	0
HC 2	male	63	HC	HC_2_AATCGACGTTGCTAGT-1	PLCG2 colonocytes	OLFM4	0
HC 2	male	63	HC	HC_2_AATCGACTCTAGACAC-1	Secretory progenitor	OLFM4	0
HC 2	male	63	HC	HC_2_AATCGTGTCGAGAAGC-1	Epithelium Ribhi	OLFM4	0
HC 2	male	63	HC	HC_2_AATGAAGAGATGCTAA-1	Colonocyte 1	OLFM4	0
HC 2	male	63	HC	HC_2_AATGAAGGTGACAGCA-1	Epithelium Ribhi	OLFM4	0
HC 2	male	63	HC	HC_2_AATGACCGTCGCATCG-1	BEST4 OTOP2	OLFM4	0
HC 2	male	63	HC	HC_2_AATGCCACAAGCGAGT-1	Epithelium Ribhi	OLFM4	0
HC 2	male	63	HC	HC_2_AATGGAACAAGATTGA-1	Laminin colonocytes	OLFM4	0
HC 2	male	63	HC	HC_2_AATTTCCGTCATTGCA-1	Goblet	OLFM4	0
HC 2	male	63	HC	HC_2_ACAAAGAGTAGGGAGG-1	PLCG2 colonocytes	OLFM4	0
HC 2	male	63	HC	HC_2_ACAACCAGTGAGGCAT-1	Epithelium Ribhi	OLFM4	0
HC 2	male	63	HC	HC_2_ACAACCAGTTTCAGAC-1	BEST4 OTOP2	OLFM4	0
HC 2	male	63	HC	HC_2_ACAACCATCATTTCCA-1	Secretory progenitor	OLFM4	0
HC 2	male	63	HC	HC_2_ACAAGCTTCACGGAGA-1	Colonocyte 1	OLFM4	0
HC 2	male	63	HC	HC_2_ACACAGTCAGACCGCT-1	PLCG2 colonocytes	OLFM4	0
HC 2	male	63	HC	HC_2_ACACCAAAGACCACGA-1	PLCG2 colonocytes	OLFM4	0
HC 2	male	63	HC	HC_2_ACACGCGAGGGTGAAA-1	Mature goblet	OLFM4	0
HC 2	male	63	HC	HC_2_ACACGCGTCACTCTTA-1	Epithelium Ribhi	OLFM4	0
HC 2	male	63	HC	HC_2_ACACTGATCTACCTTA-1	BEST4 OTOP2	OLFM4	0
HC 2	male	63	HC	HC_2_ACAGAAAAGAGAGGGC-1	Epithelium Ribhi	OLFM4	0
HC 2	male	63	HC	HC_2_ACAGAAACACTAGGTT-1	Goblet	OLFM4	0
HC 2	male	63	HC	HC_2_ACAGAAACAGTAGAAT-1	PLCG2 colonocytes	OLFM4	0
HC 2	male	63	HC	HC_2_ACAGCCGCAAATGATG-1	Mature goblet	OLFM4	0
HC 2	male	63	HC	HC_2_ACAGGGAAGACGAAGA-1	Colonocyte 1	OLFM4	0
HC 2	male	63	HC	HC_2_ACAGGGAAGTTCGCAT-1	Goblet	OLFM4	0
HC 2	male	63	HC	HC_2_ACAGGGACACTATCCC-1	Colonocyte 1	OLFM4	0
HC 2	male	63	HC	HC_2_ACATCCCAGCCTAACT-1	PLCG2 colonocytes	OLFM4	0
HC 2	male	63	HC	HC_2_ACATCGACACAAGGTG-1	Colonocyte 1	OLFM4	0
HC 2	male	63	HC	HC_2_ACATGCAAGCATGATA-1	Colonocyte 2	OLFM4	0
HC 2	male	63	HC	HC_2_ACATGCATCAGCCTCT-1	Epithelium Ribhi	OLFM4	0
HC 2	male	63	HC	HC_2_ACCAACATCTCAACCC-1	BEST4 OTOP2	OLFM4	0
HC 2	male	63	HC	HC_2_ACCACAAAGTTTCAGC-1	BEST4 OTOP2	OLFM4	0
HC 2	male	63	HC	HC_2_ACCATTTGTGACACAG-1	PLCG2 colonocytes	OLFM4	0
HC 2	male	63	HC	HC_2_ACCATTTTCACTGATG-1	Cycling TA	OLFM4	0
HC 2	male	63	HC	HC_2_ACCCTCACACCTGAAT-1	Epithelium Ribhi	OLFM4	0
HC 2	male	63	HC	HC_2_ACCGTTCAGCTCTATG-1	PLCG2 colonocytes	OLFM4	0
HC 2	male	63	HC	HC_2_ACCGTTCAGGAAAGGT-1	Colonocyte 1	OLFM4	0
HC 2	male	63	HC	HC_2_ACCGTTCAGTAGTCAA-1	Colonocyte 1	OLFM4	0
HC 2	male	63	HC	HC_2_ACCGTTCGTAGAAACT-1	Goblet	OLFM4	0
HC 2	male	63	HC	HC_2_ACCGTTCTCTTCACGC-1	Colonocyte 1	OLFM4	0
HC 2	male	63	HC	HC_2_ACCTGAACATGAGATA-1	BEST4 OTOP2	OLFM4	0
HC 2	male	63	HC	HC_2_ACGATCAAGACTCATC-1	Epithelium Ribhi	OLFM4	0
HC 2	male	63	HC	HC_2_ACGATGTAGCGTCAGA-1	BEST4 OTOP2	OLFM4	0
HC 2	male	63	HC	HC_2_ACGATGTCATAGGCGA-1	Secretory progenitor	OLFM4	0
HC 2	male	63	HC	HC_2_ACGATGTGTATTTCCT-1	Inflammatory colonocyte	OLFM4	0
HC 2	male	63	HC	HC_2_ACGATGTGTTGGACTT-1	Colonocyte 2	OLFM4	0
HC 2	male	63	HC	HC_2_ACGCACGAGAGGGTGG-1	Tuft cells	OLFM4	0
HC 2	male	63	HC	HC_2_ACGCACGAGTAACCTC-1	Mature goblet	OLFM4	0
HC 2	male	63	HC	HC_2_ACGGAAGGTTGCTCCT-1	Colonocyte 1	OLFM4	0
HC 2	male	63	HC	HC_2_ACGGGTCCACACAGCC-1	Tuft cells	OLFM4	0
HC 2	male	63	HC	HC_2_ACGGTCGAGGTACCTT-1	Tuft cells	OLFM4	0
HC 2	male	63	HC	HC_2_ACGGTTATCGACGAGA-1	Epithelium Ribhi	OLFM4	0
HC 2	male	63	HC	HC_2_ACGTACAGTCTGATCA-1	Laminin colonocytes	OLFM4	0
HC 2	male	63	HC	HC_2_ACGTACAGTGAGACCA-1	Colonocyte 1	OLFM4	0
HC 2	male	63	HC	HC_2_ACGTACATCCAAGCAT-1	Laminin colonocytes	OLFM4	0
HC 2	male	63	HC	HC_2_ACGTAGTAGAGTGGCT-1	Colonocyte 2	OLFM4	0
HC 2	male	63	HC	HC_2_ACGTAGTGTGAATATG-1	Colonocyte 1	OLFM4	0
HC 2	male	63	HC	HC_2_ACGTAGTTCTCAGAAC-1	Colonocyte 1	OLFM4	0
HC 2	male	63	HC	HC_2_ACGTTCCTCCCTATTA-1	Mature goblet	OLFM4	0
HC 2	male	63	HC	HC_2_ACTACGAGTTCTCCTG-1	Colonocyte 2	OLFM4	0
HC 2	male	63	HC	HC_2_ACTACGATCTTAGGAC-1	PLCG2 colonocytes	OLFM4	0
HC 2	male	63	HC	HC_2_ACTATCTGTTGACGGA-1	Mature goblet	OLFM4	0
HC 2	male	63	HC	HC_2_ACTATCTTCAAGCCCG-1	BEST4 OTOP2	OLFM4	0
HC 2	male	63	HC	HC_2_ACTATTCCAGCACACC-1	Goblet	OLFM4	0
HC 2	male	63	HC	HC_2_ACTATTCTCATTTACC-1	Goblet	OLFM4	0
HC 2	male	63	HC	HC_2_ACTATTCTCTGCCTGT-1	Cycling TA	OLFM4	0
HC 2	male	63	HC	HC_2_ACTCCCAAGGACCCAA-1	Epithelium Ribhi	OLFM4	0
HC 2	male	63	HC	HC_2_ACTCCCAGTGAGGAAA-1	PLCG2 colonocytes	OLFM4	0
HC 2	male	63	HC	HC_2_ACTCTCGTCCATCGTC-1	Colonocyte 2	OLFM4	0
HC 2	male	63	HC	HC_2_ACTGATGAGCCTCACG-1	Colonocyte 2	OLFM4	0
HC 2	male	63	HC	HC_2_ACTGATGTCATGAAAG-1	PLCG2 colonocytes	OLFM4	0
HC 2	male	63	HC	HC_2_ACTGCAACATTCGATG-1	PLCG2 colonocytes	OLFM4	0
HC 2	male	63	HC	HC_2_ACTGTCCAGTGCTAGG-1	Epithelium Ribhi	OLFM4	0
HC 2	male	63	HC	HC_2_ACTTAGGGTCTGCCTT-1	BEST4 OTOP2	OLFM4	0
HC 2	male	63	HC	HC_2_AGAAATGAGATGACCG-1	Mature goblet	OLFM4	0
HC 2	male	63	HC	HC_2_AGAACAAGTACGAGTG-1	Laminin colonocytes	OLFM4	0
HC 2	male	63	HC	HC_2_AGAACAAGTCACTCAA-1	Colonocyte 1	OLFM4	0
HC 2	male	63	HC	HC_2_AGAACCTGTTTCACTT-1	Laminin colonocytes	OLFM4	0
HC 2	male	63	HC	HC_2_AGAAGCGAGAGGGTCT-1	Colonocyte 2	OLFM4	0
HC 2	male	63	HC	HC_2_AGAAGTACAATAGTAG-1	Colonocyte 1	OLFM4	0
HC 2	male	63	HC	HC_2_AGACACTCAACTCCAA-1	Epithelium Ribhi	OLFM4	0
HC 2	male	63	HC	HC_2_AGACACTGTAACCAGG-1	BEST4 OTOP2	OLFM4	0
HC 2	male	63	HC	HC_2_AGACACTGTATCGCGC-1	BEST4 OTOP2	OLFM4	0
HC 2	male	63	HC	HC_2_AGACAGGCAGACCCGT-1	PLCG2 colonocytes	OLFM4	0
HC 2	male	63	HC	HC_2_AGACAGGGTCTGTGTA-1	Epithelium Ribhi	OLFM4	0
HC 2	male	63	HC	HC_2_AGACCATTCGGTCTGG-1	Epithelium Ribhi	OLFM4	0
HC 2	male	63	HC	HC_2_AGACTCAAGAAGGATG-1	Tuft cells	OLFM4	0
HC 2	male	63	HC	HC_2_AGAGAGCAGCCTTTCC-1	PLCG2 colonocytes	OLFM4	0
HC 2	male	63	HC	HC_2_AGAGAGCTCACCCATC-1	Colonocyte 2	OLFM4	0
HC 2	male	63	HC	HC_2_AGAGCAGTCAACCGAT-1	Goblet	OLFM4	0
HC 2	male	63	HC	HC_2_AGAGCCCTCATGCCAA-1	PLCG2 colonocytes	OLFM4	0
HC 2	male	63	HC	HC_2_AGAGCCCTCCGAGAAG-1	PLCG2 colonocytes	OLFM4	0
HC 2	male	63	HC	HC_2_AGATGAATCCTTCTAA-1	Colonocyte 2	OLFM4	0
HC 2	male	63	HC	HC_2_AGCATCACAGGCTCTG-1	Colonocyte 1	OLFM4	0
HC 2	male	63	HC	HC_2_AGCCAATGTAGCCAGA-1	BEST4 OTOP2	OLFM4	0
HC 2	male	63	HC	HC_2_AGCGATTCACCTCTGT-1	PLCG2 colonocytes	OLFM4	0
HC 2	male	63	HC	HC_2_AGCGATTGTGGCCTCA-1	Colonocyte 2	OLFM4	0
HC 2	male	63	HC	HC_2_AGCGCTGCAGCTCCTT-1	Cycling TA	OLFM4	0
HC 2	male	63	HC	HC_2_AGCGCTGCATGAGAAT-1	Colonocyte 2	OLFM4	0
HC 2	male	63	HC	HC_2_AGCGTCGCATCGCTGG-1	Colonocyte 2	OLFM4	0
HC 2	male	63	HC	HC_2_AGCTACACACAGAGCA-1	PLCG2 colonocytes	OLFM4	0
HC 2	male	63	HC	HC_2_AGCTCAAAGAGCTGAC-1	Colonocyte 1	OLFM4	0
HC 2	male	63	HC	HC_2_AGCTCAAAGGACTAAT-1	Mature goblet	OLFM4	0
HC 2	male	63	HC	HC_2_AGCTCAAAGTTACGGG-1	PLCG2 colonocytes	OLFM4	0
HC 2	male	63	HC	HC_2_AGCTTCCTCTAAGAAG-1	Colonocyte 2	OLFM4	0
HC 2	male	63	HC	HC_2_AGGAAATCAACGAGGT-1	Colonocyte 1	OLFM4	0
HC 2	male	63	HC	HC_2_AGGAAATCAGAAACCG-1	Colonocyte 2	OLFM4	0
HC 2	male	63	HC	HC_2_AGGAAATTCAAAGGAT-1	PLCG2 colonocytes	OLFM4	0
HC 2	male	63	HC	HC_2_AGGAATAGTCCTACGG-1	Goblet	OLFM4	0
HC 2	male	63	HC	HC_2_AGGAATATCTTTGCTA-1	Colonocyte 2	OLFM4	0
HC 2	male	63	HC	HC_2_AGGACGACAATTCTCT-1	Epithelium Ribhi	OLFM4	0
HC 2	male	63	HC	HC_2_AGGAGGTAGCGTGAAC-1	Tuft cells	OLFM4	0
HC 2	male	63	HC	HC_2_AGGAGGTAGCTCATAC-1	Secretory progenitor	OLFM4	0
HC 2	male	63	HC	HC_2_AGGATAACAATAGGAT-1	Colonocyte 2	OLFM4	0
HC 2	male	63	HC	HC_2_AGGATAACACTCCGAG-1	Epithelium Ribhi	OLFM4	0
HC 2	male	63	HC	HC_2_AGGATAAGTCGTTCAA-1	Mature goblet	OLFM4	0
HC 2	male	63	HC	HC_2_AGGATAATCGCCGAAC-1	Tuft cells	OLFM4	0
HC 2	male	63	HC	HC_2_AGGATCTCAAAGCACG-1	PLCG2 colonocytes	OLFM4	0
HC 2	male	63	HC	HC_2_AGGCATTCAGCTGAGA-1	Goblet	OLFM4	0
HC 2	male	63	HC	HC_2_AGGCATTTCGGCACTG-1	Tuft cells	OLFM4	0
HC 2	male	63	HC	HC_2_AGGCCACAGGCCACTC-1	Epithelium Ribhi	OLFM4	0.957584
HC 2	male	63	HC	HC_2_AGGCCACCAGAGAAAG-1	PLCG2 colonocytes	OLFM4	0
HC 2	male	63	HC	HC_2_AGGCTGCAGGCATTTC-1	Colonocyte 2	OLFM4	0
HC 2	male	63	HC	HC_2_AGGGAGTAGCGCCTAC-1	Goblet	OLFM4	0
HC 2	male	63	HC	HC_2_AGGGCCTCAGGCCCTA-1	Epithelium Ribhi	OLFM4	0
HC 2	male	63	HC	HC_2_AGGGCCTGTACCCACG-1	Colonocyte 2	OLFM4	0
HC 2	male	63	HC	HC_2_AGGGCTCTCTGCCCTA-1	Colonocyte 1	OLFM4	0
HC 2	male	63	HC	HC_2_AGGGTCCAGGGCATGT-1	Colonocyte 2	OLFM4	0
HC 2	male	63	HC	HC_2_AGGGTCCTCATGAAAG-1	Goblet	OLFM4	0
HC 2	male	63	HC	HC_2_AGGGTGATCGCTCCTA-1	Colonocyte 1	OLFM4	0
HC 2	male	63	HC	HC_2_AGGTAGGCAACAGATA-1	Cycling TA	OLFM4	0
HC 2	male	63	HC	HC_2_AGGTCATAGCGATGCA-1	PLCG2 colonocytes	OLFM4	0
HC 2	male	63	HC	HC_2_AGGTCTAAGCGTCAAG-1	Epithelium Ribhi	OLFM4	0
HC 2	male	63	HC	HC_2_AGGTCTACACACAGAG-1	Goblet	OLFM4	0
HC 2	male	63	HC	HC_2_AGGTGTTGTGACGCCT-1	Colonocyte 1	OLFM4	0
HC 2	male	63	HC	HC_2_AGGTTACAGATGAAGG-1	Colonocyte 2	OLFM4	0
HC 2	male	63	HC	HC_2_AGGTTGTGTAAGTCAA-1	Laminin colonocytes	OLFM4	0
HC 2	male	63	HC	HC_2_AGTAACCTCTCGTCAC-1	Colonocyte 2	OLFM4	0
HC 2	male	63	HC	HC_2_AGTACCAAGACCATGG-1	Tuft cells	OLFM4	0
HC 2	male	63	HC	HC_2_AGTAGCTCACGGCCAT-1	BEST4 OTOP2	OLFM4	0
HC 2	male	63	HC	HC_2_AGTAGCTCACTTGGGC-1	Colonocyte 1	OLFM4	0
HC 2	male	63	HC	HC_2_AGTAGCTTCCGCACGA-1	Colonocyte 2	OLFM4	0
HC 2	male	63	HC	HC_2_AGTCAACGTTCCTACC-1	Secretory progenitor	OLFM4	0
HC 2	male	63	HC	HC_2_AGTCACAAGGTAGATT-1	PLCG2 colonocytes	OLFM4	0
HC 2	male	63	HC	HC_2_AGTCACATCTGCGATA-1	Laminin colonocytes	OLFM4	0
HC 2	male	63	HC	HC_2_AGTCTCCGTATTGACC-1	Secretory progenitor	OLFM4	0
HC 2	male	63	HC	HC_2_AGTGATCGTGGCTGCT-1	PLCG2 colonocytes	OLFM4	0
HC 2	male	63	HC	HC_2_AGTGTTGTCTTGGTCC-1	Colonocyte 1	OLFM4	0
HC 2	male	63	HC	HC_2_AGTTAGCAGTTATGGA-1	Colonocyte 2	OLFM4	0
HC 2	male	63	HC	HC_2_AGTTCGACAACGACTT-1	Colonocyte 1	OLFM4	0
HC 2	male	63	HC	HC_2_ATACCGAGTATGACAA-1	PLCG2 colonocytes	OLFM4	0
HC 2	male	63	HC	HC_2_ATACCTTGTACTAGCT-1	Colonocyte 1	OLFM4	0
HC 2	male	63	HC	HC_2_ATACCTTTCCCATACC-1	Epithelium Ribhi	OLFM4	0
HC 2	male	63	HC	HC_2_ATAGACCAGAACAGGA-1	BEST4 OTOP2	OLFM4	0
HC 2	male	63	HC	HC_2_ATAGACCTCAGAATAG-1	PLCG2 colonocytes	OLFM4	0
HC 2	male	63	HC	HC_2_ATAGAGATCTCGGTCT-1	Laminin colonocytes	OLFM4	0
HC 2	male	63	HC	HC_2_ATCACAGAGGTCACTT-1	Epithelium Ribhi	OLFM4	0
HC 2	male	63	HC	HC_2_ATCACGAAGCTTACGT-1	Colonocyte 2	OLFM4	0
HC 2	male	63	HC	HC_2_ATCAGGTAGCCAAGCA-1	Colonocyte 1	OLFM4	0
HC 2	male	63	HC	HC_2_ATCAGGTAGCCTGAGA-1	PLCG2 colonocytes	OLFM4	0
HC 2	male	63	HC	HC_2_ATCATTCAGATTGACA-1	Colonocyte 1	OLFM4	0
HC 2	male	63	HC	HC_2_ATCATTCCAACACTAC-1	Goblet	OLFM4	0
HC 2	male	63	HC	HC_2_ATCATTCTCATTATCC-1	Tuft cells	OLFM4	0
HC 2	male	63	HC	HC_2_ATCCTATCAGCTATTG-1	PLCG2 colonocytes	OLFM4	0
HC 2	male	63	HC	HC_2_ATCGGATCAATGCAAA-1	Secretory progenitor	OLFM4	0
HC 2	male	63	HC	HC_2_ATCGTAGAGTCAGAGC-1	Epithelium Ribhi	OLFM4	0
HC 2	male	63	HC	HC_2_ATCGTAGGTCGAACGA-1	Colonocyte 1	OLFM4	0
HC 2	male	63	HC	HC_2_ATCTCTAAGCTCAGAG-1	PLCG2 colonocytes	OLFM4	0
HC 2	male	63	HC	HC_2_ATCTTCACAGGACATG-1	Epithelium Ribhi	OLFM4	0
HC 2	male	63	HC	HC_2_ATGAAAGCATGACGGA-1	Colonocyte 1	OLFM4	0
HC 2	male	63	HC	HC_2_ATGACCACAATGCAAA-1	Colonocyte 2	OLFM4	0
HC 2	male	63	HC	HC_2_ATGACCACAGACTCTA-1	Laminin colonocytes	OLFM4	0
HC 2	male	63	HC	HC_2_ATGAGTCAGTTGCTCA-1	Mature goblet	OLFM4	0
HC 2	male	63	HC	HC_2_ATGAGTCCAAATGGCG-1	BEST4 OTOP2	OLFM4	0
HC 2	male	63	HC	HC_2_ATGAGTCTCCTTCTGG-1	Goblet	OLFM4	0
HC 2	male	63	HC	HC_2_ATGATCGCAATAAGGT-1	Colonocyte 1	OLFM4	0
HC 2	male	63	HC	HC_2_ATGATCGGTAGCGATG-1	Colonocyte 1	OLFM4	0
HC 2	male	63	HC	HC_2_ATGCGATAGGCTCACC-1	Colonocyte 2	OLFM4	0
HC 2	male	63	HC	HC_2_ATGCGATAGGTGGCTA-1	Goblet	OLFM4	0
HC 2	male	63	HC	HC_2_ATGGATCAGGTAAAGG-1	Tuft cells	OLFM4	0
HC 2	male	63	HC	HC_2_ATGGGAGTCCGACAGC-1	Epithelium Ribhi	OLFM4	0
HC 2	male	63	HC	HC_2_ATGGGTTTCATTTACC-1	PLCG2 colonocytes	OLFM4	0
HC 2	male	63	HC	HC_2_ATGGGTTTCGATTCCC-1	PLCG2 colonocytes	OLFM4	0
HC 2	male	63	HC	HC_2_ATGGTTGAGCGTTAGG-1	Epithelium Ribhi	OLFM4	0
HC 2	male	63	HC	HC_2_ATGTCCCAGCAAATGT-1	PLCG2 colonocytes	OLFM4	0
HC 2	male	63	HC	HC_2_ATGTCCCAGGGAGGAC-1	PLCG2 colonocytes	OLFM4	0
HC 2	male	63	HC	HC_2_ATTACTCGTACGGATG-1	BEST4 OTOP2	OLFM4	0
HC 2	male	63	HC	HC_2_ATTACTCGTGTTCATG-1	Goblet	OLFM4	0
HC 2	male	63	HC	HC_2_ATTCACTCACGGCACT-1	Colonocyte 2	OLFM4	0
HC 2	male	63	HC	HC_2_ATTCACTGTAGATGTA-1	Inflammatory colonocyte	OLFM4	0
HC 2	male	63	HC	HC_2_ATTCCCGGTAGGACCA-1	Tuft cells	OLFM4	0
HC 2	male	63	HC	HC_2_ATTCCTAAGAAGTCTA-1	Colonocyte 2	OLFM4	0
HC 2	male	63	HC	HC_2_ATTCCTAGTCTACGTA-1	Epithelium Ribhi	OLFM4	0
HC 2	male	63	HC	HC_2_ATTCCTATCGTTATCT-1	Epithelium Ribhi	OLFM4	0
HC 2	male	63	HC	HC_2_ATTCGTTCAGAGTGAC-1	BEST4 OTOP2	OLFM4	0
HC 2	male	63	HC	HC_2_ATTCTTGAGTTGAAGT-1	Epithelium Ribhi	OLFM4	0
HC 2	male	63	HC	HC_2_ATTCTTGCATGTGACT-1	Epithelium Ribhi	OLFM4	0.407139
HC 2	male	63	HC	HC_2_ATTGGGTGTGCTAGCC-1	PLCG2 colonocytes	OLFM4	0
HC 2	male	63	HC	HC_2_ATTGTTCGTGTTATCG-1	Epithelium Ribhi	OLFM4	0
HC 2	male	63	HC	HC_2_ATTTCTGGTCTGATCA-1	Colonocyte 1	OLFM4	0
HC 2	male	63	HC	HC_2_CAAAGAAGTTTCACAG-1	Colonocyte 1	OLFM4	0
HC 2	male	63	HC	HC_2_CAACAACTCACATTGG-1	Colonocyte 2	OLFM4	0
HC 2	male	63	HC	HC_2_CAACAGTGTCGCGTCA-1	Laminin colonocytes	OLFM4	0
HC 2	male	63	HC	HC_2_CAACAGTGTCTGTGAT-1	Laminin colonocytes	OLFM4	0
HC 2	male	63	HC	HC_2_CAACAGTTCTATGTGG-1	Secretory progenitor	OLFM4	0
HC 2	male	63	HC	HC_2_CAACCTCTCTCATTGT-1	Colonocyte 2	OLFM4	0
HC 2	male	63	HC	HC_2_CAACGATAGTGTTCCA-1	Epithelium Ribhi	OLFM4	0
HC 2	male	63	HC	HC_2_CAACGATGTCAGGTGA-1	Epithelium Ribhi	OLFM4	0
HC 2	male	63	HC	HC_2_CAAGACTGTTGCGGCT-1	Epithelium Ribhi	OLFM4	0
HC 2	male	63	HC	HC_2_CAATACGAGGGAGAAT-1	PLCG2 colonocytes	OLFM4	0
HC 2	male	63	HC	HC_2_CAATACGCATAACCCA-1	Tuft cells	OLFM4	0
HC 2	male	63	HC	HC_2_CAATACGTCTGCTAGA-1	BEST4 OTOP2	OLFM4	0
HC 2	male	63	HC	HC_2_CAATCGAAGTCGCTAT-1	Secretory progenitor	OLFM4	0
HC 2	male	63	HC	HC_2_CAATGACAGCTAGAGC-1	Colonocyte 2	OLFM4	0
HC 2	male	63	HC	HC_2_CAATGACAGGTCCTGC-1	Laminin colonocytes	OLFM4	0
HC 2	male	63	HC	HC_2_CAATGACAGTAGGATT-1	Tuft cells	OLFM4	0
HC 2	male	63	HC	HC_2_CAATGACCACCGTGCA-1	PLCG2 colonocytes	OLFM4	0
HC 2	male	63	HC	HC_2_CAATTTCGTCTCTCCA-1	PLCG2 colonocytes	OLFM4	0
HC 2	male	63	HC	HC_2_CACAACAAGTGTGTTC-1	Goblet	OLFM4	0
HC 2	male	63	HC	HC_2_CACAACAAGTTGTACC-1	Epithelium Ribhi	OLFM4	0
HC 2	male	63	HC	HC_2_CACAACAGTCCACTTC-1	BEST4 OTOP2	OLFM4	0
HC 2	male	63	HC	HC_2_CACACAACATCGATCA-1	Colonocyte 1	OLFM4	0
HC 2	male	63	HC	HC_2_CACACAATCAGTCATG-1	Colonocyte 1	OLFM4	0
HC 2	male	63	HC	HC_2_CACAGATTCTATACGG-1	Colonocyte 1	OLFM4	0
HC 2	male	63	HC	HC_2_CACATGAGTCGCTTGG-1	BEST4 OTOP2	OLFM4	0
HC 2	male	63	HC	HC_2_CACCAAAAGTCTCTGA-1	Cycling TA	OLFM4	0
HC 2	male	63	HC	HC_2_CACCGTTCATGGAATA-1	Tuft cells	OLFM4	0
HC 2	male	63	HC	HC_2_CACCGTTGTGGCTTGC-1	BEST4 OTOP2	OLFM4	0
HC 2	male	63	HC	HC_2_CACCGTTTCTACTCAT-1	Colonocyte 2	OLFM4	0
HC 2	male	63	HC	HC_2_CACGAATCAAGCGATG-1	Epithelium Ribhi	OLFM4	0
HC 2	male	63	HC	HC_2_CACGAATTCTACTGAG-1	Colonocyte 1	OLFM4	0
HC 2	male	63	HC	HC_2_CACGTGGCAGAACATA-1	PLCG2 colonocytes	OLFM4	0
HC 2	male	63	HC	HC_2_CACTAAGCAACCCTAA-1	Colonocyte 2	OLFM4	0
HC 2	male	63	HC	HC_2_CACTAAGTCAAGGAGC-1	Colonocyte 1	OLFM4	0
HC 2	male	63	HC	HC_2_CACTAAGTCAAGTAAG-1	Secretory progenitor	OLFM4	0
HC 2	male	63	HC	HC_2_CACTGAAAGAAGGTAG-1	Laminin colonocytes	OLFM4	0
HC 2	male	63	HC	HC_2_CACTGTCCATCTCAAG-1	PLCG2 colonocytes	OLFM4	0
HC 2	male	63	HC	HC_2_CACTGTCGTGTCCGGT-1	Secretory progenitor	OLFM4	0
HC 2	male	63	HC	HC_2_CAGATCAAGAACGCGT-1	Colonocyte 1	OLFM4	0
HC 2	male	63	HC	HC_2_CAGCCAGGTATACGGG-1	Colonocyte 1	OLFM4	0
HC 2	male	63	HC	HC_2_CAGCGTGAGCTCCACG-1	BEST4 OTOP2	OLFM4	0
HC 2	male	63	HC	HC_2_CAGCGTGCAAAGGAGA-1	PLCG2 colonocytes	OLFM4	0
HC 2	male	63	HC	HC_2_CAGGCCATCGGTCACG-1	Colonocyte 1	OLFM4	0
HC 2	male	63	HC	HC_2_CAGGTATGTGCGACAA-1	BEST4 OTOP2	OLFM4	0
HC 2	male	63	HC	HC_2_CAGTGCGCATGACTCA-1	Colonocyte 2	OLFM4	0
HC 2	male	63	HC	HC_2_CATAAGCAGAAACTGT-1	Tuft cells	OLFM4	0
HC 2	male	63	HC	HC_2_CATAAGCCATTCCTCG-1	Secretory progenitor	OLFM4	0
HC 2	male	63	HC	HC_2_CATACAGGTGAGCCAA-1	Colonocyte 1	OLFM4	0
HC 2	male	63	HC	HC_2_CATACAGGTGATGAAT-1	Tuft cells	OLFM4	0
HC 2	male	63	HC	HC_2_CATACCCGTCGAACAG-1	Cycling TA	OLFM4	0
HC 2	male	63	HC	HC_2_CATACCCTCTGGGCCA-1	PLCG2 colonocytes	OLFM4	0
HC 2	male	63	HC	HC_2_CATAGACCACCGAATT-1	Colonocyte 2	OLFM4	0
HC 2	male	63	HC	HC_2_CATAGACTCGACGCTG-1	Colonocyte 1	OLFM4	0
HC 2	male	63	HC	HC_2_CATCCACCACCACTGG-1	Colonocyte 2	OLFM4	0
HC 2	male	63	HC	HC_2_CATCCACGTTCAGTAC-1	Epithelium Ribhi	OLFM4	0
HC 2	male	63	HC	HC_2_CATCCCAAGGCTATCT-1	Colonocyte 1	OLFM4	0
HC 2	male	63	HC	HC_2_CATCCGTAGGTCGTGA-1	BEST4 OTOP2	OLFM4	0
HC 2	male	63	HC	HC_2_CATCCGTAGTGCCCGT-1	PLCG2 colonocytes	OLFM4	0
HC 2	male	63	HC	HC_2_CATCGGGGTGCTGCAC-1	Goblet	OLFM4	0
HC 2	male	63	HC	HC_2_CATCGGGTCAATCCAG-1	PLCG2 colonocytes	OLFM4	0
HC 2	male	63	HC	HC_2_CATCGTCTCAAGGAGC-1	Colonocyte 2	OLFM4	0
HC 2	male	63	HC	HC_2_CATGCCTTCCTACCAC-1	BEST4 OTOP2	OLFM4	0
HC 2	male	63	HC	HC_2_CATGCGGGTAGCACGA-1	BEST4 OTOP2	OLFM4	0
HC 2	male	63	HC	HC_2_CATGCGGGTGTTGACT-1	PLCG2 colonocytes	OLFM4	0
HC 2	male	63	HC	HC_2_CATGCGGGTTTAGTCG-1	Colonocyte 1	OLFM4	0
HC 2	male	63	HC	HC_2_CATGCGGTCACGGAGA-1	Cycling TA	OLFM4	0
HC 2	male	63	HC	HC_2_CATGCTCGTCAGGCAA-1	Colonocyte 1	OLFM4	0
HC 2	male	63	HC	HC_2_CATGCTCGTTTAGTCG-1	Epithelium Ribhi	OLFM4	0
HC 2	male	63	HC	HC_2_CATGGATCAGATTCGT-1	PLCG2 colonocytes	OLFM4	0
HC 2	male	63	HC	HC_2_CATGGATGTCAAATCC-1	Laminin colonocytes	OLFM4	0
HC 2	male	63	HC	HC_2_CATGGATGTGGGTCAA-1	Goblet	OLFM4	0
HC 2	male	63	HC	HC_2_CATGGTATCCATAGGT-1	Tuft cells	OLFM4	0
HC 2	male	63	HC	HC_2_CCAAGCGAGCCTAGGA-1	Mature goblet	OLFM4	0
HC 2	male	63	HC	HC_2_CCAAGCGTCCGGACGT-1	Tuft cells	OLFM4	0
HC 2	male	63	HC	HC_2_CCAATGAGTTGCTTGA-1	Epithelium Ribhi	OLFM4	0
HC 2	male	63	HC	HC_2_CCAATGAGTTTGGGAG-1	BEST4 OTOP2	OLFM4	0
HC 2	male	63	HC	HC_2_CCACAAATCACAACCA-1	Cycling TA	OLFM4	0
HC 2	male	63	HC	HC_2_CCACACTAGTCTACCA-1	PLCG2 colonocytes	OLFM4	0
HC 2	male	63	HC	HC_2_CCACACTCACACTGGC-1	Goblet	OLFM4	0
HC 2	male	63	HC	HC_2_CCACACTTCGAGTGAG-1	BEST4 OTOP2	OLFM4	0
HC 2	male	63	HC	HC_2_CCACGAGAGAGCCTGA-1	Colonocyte 1	OLFM4	0
HC 2	male	63	HC	HC_2_CCACGAGGTACAGAAT-1	Inflammatory colonocyte	OLFM4	0
HC 2	male	63	HC	HC_2_CCACGTTAGAAGTATC-1	Colonocyte 1	OLFM4	0
HC 2	male	63	HC	HC_2_CCACGTTGTACCGTGC-1	PLCG2 colonocytes	OLFM4	0
HC 2	male	63	HC	HC_2_CCACGTTTCGAACACT-1	Cycling TA	OLFM4	0
HC 2	male	63	HC	HC_2_CCATAAGAGATCGCTT-1	Laminin colonocytes	OLFM4	0
HC 2	male	63	HC	HC_2_CCATAAGGTCCTGAAT-1	PLCG2 colonocytes	OLFM4	0
HC 2	male	63	HC	HC_2_CCATAAGTCATGAAAG-1	Secretory progenitor	OLFM4	0
HC 2	male	63	HC	HC_2_CCCGAAGAGCTCAGAG-1	Mature goblet	OLFM4	0
HC 2	male	63	HC	HC_2_CCCGGAACACCAGACC-1	BEST4 OTOP2	OLFM4	0
HC 2	male	63	HC	HC_2_CCCGGAACACCTGCAG-1	Tuft cells	OLFM4	0
HC 2	male	63	HC	HC_2_CCCTCAAGTACAACGG-1	Epithelium Ribhi	OLFM4	0
HC 2	male	63	HC	HC_2_CCCTCTCAGGGACAGG-1	BEST4 OTOP2	OLFM4	0
HC 2	male	63	HC	HC_2_CCCTCTCAGTAGTGCG-1	Colonocyte 2	OLFM4	0
HC 2	male	63	HC	HC_2_CCCTGATTCTGAATGC-1	Colonocyte 1	OLFM4	0
HC 2	male	63	HC	HC_2_CCGAACGAGTCATTGC-1	Colonocyte 2	OLFM4	0
HC 2	male	63	HC	HC_2_CCGAACGGTGTGTGGA-1	Epithelium Ribhi	OLFM4	0
HC 2	male	63	HC	HC_2_CCGAACGGTTAAGAAC-1	Colonocyte 1	OLFM4	0
HC 2	male	63	HC	HC_2_CCGAACGTCTCACGAA-1	Inflammatory colonocyte	OLFM4	0
HC 2	male	63	HC	HC_2_CCGATCTAGAATCGTA-1	Epithelium Ribhi	OLFM4	0
HC 2	male	63	HC	HC_2_CCGATCTTCACGTAGT-1	Colonocyte 1	OLFM4	0
HC 2	male	63	HC	HC_2_CCGATGGAGGTTGAGC-1	Colonocyte 1	OLFM4	0
HC 2	male	63	HC	HC_2_CCGATGGGTAGAATAC-1	Colonocyte 2	OLFM4	0
HC 2	male	63	HC	HC_2_CCGATGGGTTATAGAG-1	Colonocyte 1	OLFM4	0
HC 2	male	63	HC	HC_2_CCGCAAGTCGGTCACG-1	Tuft cells	OLFM4	0
HC 2	male	63	HC	HC_2_CCGGTAGGTCTTAGTG-1	Colonocyte 2	OLFM4	0
HC 2	male	63	HC	HC_2_CCGTGAGAGGTGTGAC-1	Colonocyte 1	OLFM4	0
HC 2	male	63	HC	HC_2_CCTAAGACATTCACAG-1	Colonocyte 2	OLFM4	0
HC 2	male	63	HC	HC_2_CCTACGTTCTAGTCAG-1	PLCG2 colonocytes	OLFM4	0
HC 2	male	63	HC	HC_2_CCTATCGAGAATACAC-1	Colonocyte 1	OLFM4	0
HC 2	male	63	HC	HC_2_CCTCACATCCTCTCGA-1	PLCG2 colonocytes	OLFM4	0
HC 2	male	63	HC	HC_2_CCTCAGTGTACCTTCC-1	BEST4 OTOP2	OLFM4	0
HC 2	male	63	HC	HC_2_CCTCCAAAGAAACCAT-1	PLCG2 colonocytes	OLFM4	0
HC 2	male	63	HC	HC_2_CCTCCAAGTGGTTTGT-1	Cycling TA	OLFM4	0
HC 2	male	63	HC	HC_2_CCTCCAATCCCAGGCA-1	Colonocyte 1	OLFM4	0
HC 2	male	63	HC	HC_2_CCTCTAGAGCAACCAG-1	Colonocyte 1	OLFM4	0
HC 2	male	63	HC	HC_2_CCTCTCCAGCTCTGTA-1	PLCG2 colonocytes	OLFM4	0
HC 2	male	63	HC	HC_2_CCTGTTGGTAGTCCTA-1	Colonocyte 1	OLFM4	0
HC 2	male	63	HC	HC_2_CCTGTTGGTGCTCTCT-1	Epithelium Ribhi	OLFM4	0
HC 2	male	63	HC	HC_2_CCTGTTGGTTCGATTG-1	PLCG2 colonocytes	OLFM4	0
HC 2	male	63	HC	HC_2_CCTTCAGTCACTGCTC-1	Mature goblet	OLFM4	0
HC 2	male	63	HC	HC_2_CCTTGTGAGCACCGTC-1	Mature goblet	OLFM4	0
HC 2	male	63	HC	HC_2_CCTTTGGGTCGCAGTC-1	Mature goblet	OLFM4	0
HC 2	male	63	HC	HC_2_CCTTTGGGTGAGTGAC-1	BEST4 OTOP2	OLFM4	0
HC 2	male	63	HC	HC_2_CGAAGGAAGGTCCGAA-1	Laminin colonocytes	OLFM4	0
HC 2	male	63	HC	HC_2_CGAAGTTTCAAATAGG-1	Epithelium Ribhi	OLFM4	0
HC 2	male	63	HC	HC_2_CGAATTGGTTTCGTGA-1	Colonocyte 2	OLFM4	0
HC 2	male	63	HC	HC_2_CGACAGCAGCACCAGA-1	Goblet	OLFM4	0
HC 2	male	63	HC	HC_2_CGAGAAGCAGAACATA-1	Epithelium Ribhi	OLFM4	1.79218
HC 2	male	63	HC	HC_2_CGAGGAAAGGTGATAT-1	Laminin colonocytes	OLFM4	1.42469
HC 2	male	63	HC	HC_2_CGAGGAAGTAATACCC-1	Epithelium Ribhi	OLFM4	0
HC 2	male	63	HC	HC_2_CGAGGCTTCCTTCTTC-1	Epithelium Ribhi	OLFM4	0
HC 2	male	63	HC	HC_2_CGAGTGCAGCCTCAAT-1	Epithelium Ribhi	OLFM4	0
HC 2	male	63	HC	HC_2_CGAGTGCTCTTGCAAG-1	Laminin colonocytes	OLFM4	0
HC 2	male	63	HC	HC_2_CGATCGGTCTTGGAAC-1	Colonocyte 1	OLFM4	0
HC 2	male	63	HC	HC_2_CGATGCGGTCAGCGTC-1	Cycling TA	OLFM4	0
HC 2	male	63	HC	HC_2_CGATGGCCACCCGTAG-1	Colonocyte 1	OLFM4	0
HC 2	male	63	HC	HC_2_CGATGGCCAGGCCTGT-1	Inflammatory colonocyte	OLFM4	0
HC 2	male	63	HC	HC_2_CGATGGCGTGTTCAGT-1	PLCG2 colonocytes	OLFM4	0
HC 2	male	63	HC	HC_2_CGCATAAAGTCCGTCG-1	Mature goblet	OLFM4	0
HC 2	male	63	HC	HC_2_CGCATAAGTCCTTAAG-1	Epithelium Ribhi	OLFM4	0
HC 2	male	63	HC	HC_2_CGCATGGAGCTGGCTC-1	Goblet	OLFM4	0
HC 2	male	63	HC	HC_2_CGCCATTTCCCTCTAG-1	Epithelium Ribhi	OLFM4	0
HC 2	male	63	HC	HC_2_CGCGTGAGTCTCGACG-1	Tuft cells	OLFM4	0
HC 2	male	63	HC	HC_2_CGGAACCAGCATTTGC-1	Epithelium Ribhi	OLFM4	0
HC 2	male	63	HC	HC_2_CGGAACCTCTCGTGAA-1	PLCG2 colonocytes	OLFM4	0
HC 2	male	63	HC	HC_2_CGGACACGTCCTTGTC-1	Colonocyte 1	OLFM4	0
HC 2	male	63	HC	HC_2_CGGACACTCGGCTTGG-1	Tuft cells	OLFM4	0
HC 2	male	63	HC	HC_2_CGGAGAATCTGAACGT-1	Mature goblet	OLFM4	0
HC 2	male	63	HC	HC_2_CGGCAGTCAAAGTGTA-1	Colonocyte 1	OLFM4	0
HC 2	male	63	HC	HC_2_CGGCAGTTCGAGAACG-1	Epithelium Ribhi	OLFM4	0
HC 2	male	63	HC	HC_2_CGGGACTGTGACACGA-1	Inflammatory colonocyte	OLFM4	0
HC 2	male	63	HC	HC_2_CGGGCATGTTGTAGCT-1	BEST4 OTOP2	OLFM4	2.1638
HC 2	male	63	HC	HC_2_CGGGCATTCGCCAGTG-1	Colonocyte 1	OLFM4	0
HC 2	male	63	HC	HC_2_CGGGTGTAGATTGACA-1	Epithelium Ribhi	OLFM4	0
HC 2	male	63	HC	HC_2_CGGTCAGAGTCGCCAC-1	PLCG2 colonocytes	OLFM4	0
HC 2	male	63	HC	HC_2_CGGTCAGCAGGGTTGA-1	BEST4 OTOP2	OLFM4	0
HC 2	male	63	HC	HC_2_CGTAAGTTCTAGAGCT-1	Colonocyte 2	OLFM4	0
HC 2	male	63	HC	HC_2_CGTAATGGTGCAATGG-1	PLCG2 colonocytes	OLFM4	0
HC 2	male	63	HC	HC_2_CGTAATGGTGGCAACA-1	Goblet	OLFM4	0
HC 2	male	63	HC	HC_2_CGTAGTAGTAATTGGA-1	PLCG2 colonocytes	OLFM4	0
HC 2	male	63	HC	HC_2_CGTAGTAGTTGACTAC-1	Colonocyte 1	OLFM4	0
HC 2	male	63	HC	HC_2_CGTCAAAGTCTAACGT-1	Inflammatory colonocyte	OLFM4	0
HC 2	male	63	HC	HC_2_CGTGAATTCTCCTGCA-1	Colonocyte 2	OLFM4	0
HC 2	male	63	HC	HC_2_CGTGCTTCAGGAATCG-1	Epithelium Ribhi	OLFM4	0
HC 2	male	63	HC	HC_2_CGTGTCTAGAAAGCGA-1	Goblet	OLFM4	0
HC 2	male	63	HC	HC_2_CGTGTCTAGCGAATGC-1	Colonocyte 2	OLFM4	0
HC 2	male	63	HC	HC_2_CGTGTCTAGGATTTCC-1	PLCG2 colonocytes	OLFM4	0
HC 2	male	63	HC	HC_2_CGTTAGAAGACGAGCT-1	Colonocyte 2	OLFM4	0
HC 2	male	63	HC	HC_2_CGTTCTGAGGCATCGA-1	Epithelium Ribhi	OLFM4	0
HC 2	male	63	HC	HC_2_CGTTGGGCATATTCGG-1	PLCG2 colonocytes	OLFM4	0
HC 2	male	63	HC	HC_2_CTAAGTGTCGGTCTAA-1	BEST4 OTOP2	OLFM4	0
HC 2	male	63	HC	HC_2_CTACAGACATGCCGCA-1	Epithelium Ribhi	OLFM4	0
HC 2	male	63	HC	HC_2_CTACCCAAGCTACGTT-1	PLCG2 colonocytes	OLFM4	0
HC 2	male	63	HC	HC_2_CTACGGGCAGTCCGTG-1	Epithelium Ribhi	OLFM4	0
HC 2	male	63	HC	HC_2_CTATAGGAGCCTCAAT-1	Mature goblet	OLFM4	0
HC 2	male	63	HC	HC_2_CTATCCGAGAACTGAT-1	Colonocyte 2	OLFM4	0
HC 2	male	63	HC	HC_2_CTATCCGTCTCGACGG-1	Colonocyte 1	OLFM4	0
HC 2	male	63	HC	HC_2_CTATCTAGTAGCTAAA-1	PLCG2 colonocytes	OLFM4	0
HC 2	male	63	HC	HC_2_CTATCTATCGACGATT-1	Laminin colonocytes	OLFM4	0
HC 2	male	63	HC	HC_2_CTCAACCGTCATAGTC-1	PLCG2 colonocytes	OLFM4	0
HC 2	male	63	HC	HC_2_CTCACTGAGAAACTAC-1	Colonocyte 1	OLFM4	0
HC 2	male	63	HC	HC_2_CTCAGAAAGATGAATC-1	Colonocyte 2	OLFM4	0
HC 2	male	63	HC	HC_2_CTCATGCAGGCTAACG-1	Colonocyte 1	OLFM4	0
HC 2	male	63	HC	HC_2_CTCATGCGTGCGTCGT-1	Goblet	OLFM4	0
HC 2	male	63	HC	HC_2_CTCATTATCAGAGCGA-1	Tuft cells	OLFM4	0
HC 2	male	63	HC	HC_2_CTCATTATCTTAGCTT-1	Inflammatory colonocyte	OLFM4	0
HC 2	male	63	HC	HC_2_CTCCACAAGCACCAGA-1	Mature goblet	OLFM4	0
HC 2	male	63	HC	HC_2_CTCCATGTCACTGTCC-1	Epithelium Ribhi	OLFM4	0
HC 2	male	63	HC	HC_2_CTCCATGTCCTGCTAC-1	Colonocyte 1	OLFM4	0
HC 2	male	63	HC	HC_2_CTCCCAATCGCTCTAC-1	Mature goblet	OLFM4	0
HC 2	male	63	HC	HC_2_CTCCCTCAGACGATAT-1	Secretory progenitor	OLFM4	0
HC 2	male	63	HC	HC_2_CTCCGATAGCGTCTGC-1	Tuft cells	OLFM4	0
HC 2	male	63	HC	HC_2_CTCCTCCTCGGAAACG-1	Epithelium Ribhi	OLFM4	0
HC 2	male	63	HC	HC_2_CTCCTTTTCGCTATTT-1	Colonocyte 2	OLFM4	0
HC 2	male	63	HC	HC_2_CTCGAGGGTCTACATG-1	Cycling TA	OLFM4	0
HC 2	male	63	HC	HC_2_CTCGAGGTCACCTCTG-1	Epithelium Ribhi	OLFM4	0
HC 2	male	63	HC	HC_2_CTCTCAGTCTCTTAAC-1	Colonocyte 1	OLFM4	0
HC 2	male	63	HC	HC_2_CTCTGGTAGGTCCCTG-1	Epithelium Ribhi	OLFM4	0
HC 2	male	63	HC	HC_2_CTGAGCGCAGCAGTGA-1	Epithelium Ribhi	OLFM4	0
HC 2	male	63	HC	HC_2_CTGCAGGGTCTTGAGT-1	Goblet	OLFM4	0
HC 2	male	63	HC	HC_2_CTGCATCAGAATAGTC-1	Secretory progenitor	OLFM4	0
HC 2	male	63	HC	HC_2_CTGCCATAGATCACTC-1	Inflammatory colonocyte	OLFM4	0
HC 2	male	63	HC	HC_2_CTGCCATTCCCGTTCA-1	Secretory progenitor	OLFM4	0
HC 2	male	63	HC	HC_2_CTGCCATTCTCGGTAA-1	BEST4 OTOP2	OLFM4	0
HC 2	male	63	HC	HC_2_CTGCCTAGTACCTGTA-1	Colonocyte 2	OLFM4	0
HC 2	male	63	HC	HC_2_CTGCGAGAGGTCGAGT-1	Mature goblet	OLFM4	0
HC 2	male	63	HC	HC_2_CTGGACGGTTCAACGT-1	BEST4 OTOP2	OLFM4	0
HC 2	male	63	HC	HC_2_CTGGTCTAGCCTCTTC-1	Mature goblet	OLFM4	0
HC 2	male	63	HC	HC_2_CTGTACCAGCGAGTAC-1	Goblet	OLFM4	0
HC 2	male	63	HC	HC_2_CTGTAGAAGCGAGGAG-1	PLCG2 colonocytes	OLFM4	0
HC 2	male	63	HC	HC_2_CTGTATTTCGTCCTCA-1	Colonocyte 1	OLFM4	0
HC 2	male	63	HC	HC_2_CTGTCGTCAAGTGGCA-1	Colonocyte 1	OLFM4	0
HC 2	male	63	HC	HC_2_CTTACCGCAAAGGCAC-1	Colonocyte 1	OLFM4	0
HC 2	male	63	HC	HC_2_CTTACCGGTGCGCTCA-1	Colonocyte 2	OLFM4	0
HC 2	male	63	HC	HC_2_CTTAGGATCATAGACC-1	Enteroendocrine	OLFM4	0
HC 2	male	63	HC	HC_2_CTTCAATAGGTTATAG-1	Colonocyte 1	OLFM4	0
HC 2	male	63	HC	HC_2_CTTCAATTCACGAACT-1	Colonocyte 2	OLFM4	0
HC 2	male	63	HC	HC_2_CTTCCGAAGAAATGGG-1	Cycling TA	OLFM4	0
HC 2	male	63	HC	HC_2_CTTCGGTCAACCACGC-1	PLCG2 colonocytes	OLFM4	0
HC 2	male	63	HC	HC_2_CTTGAGACAGATGCGA-1	Mature goblet	OLFM4	0
HC 2	male	63	HC	HC_2_CTTGAGACAGCAGTGA-1	Epithelium Ribhi	OLFM4	0
HC 2	male	63	HC	HC_2_CTTTCGGAGAAGGCTC-1	Colonocyte 1	OLFM4	0
HC 2	male	63	HC	HC_2_GAAACCTGTGCCGAAA-1	Laminin colonocytes	OLFM4	0
HC 2	male	63	HC	HC_2_GAAACCTTCATTACGG-1	Colonocyte 2	OLFM4	0
HC 2	male	63	HC	HC_2_GAAATGATCTTCGCTG-1	Colonocyte 2	OLFM4	0
HC 2	male	63	HC	HC_2_GAACACTAGCAACAGC-1	Epithelium Ribhi	OLFM4	0
HC 2	male	63	HC	HC_2_GAACTGTGTAACGATA-1	Epithelium Ribhi	OLFM4	0
HC 2	male	63	HC	HC_2_GAACTGTTCTTGCAGA-1	PLCG2 colonocytes	OLFM4	0
HC 2	male	63	HC	HC_2_GAAGCCCGTACTCGCG-1	Secretory progenitor	OLFM4	0.408572
HC 2	male	63	HC	HC_2_GAAGCCCGTCTCTCCA-1	Laminin colonocytes	OLFM4	0
HC 2	male	63	HC	HC_2_GAAGCGACAGTATGAA-1	Mature goblet	OLFM4	0
HC 2	male	63	HC	HC_2_GAAGGGTCAAGTATAG-1	Epithelium Ribhi	OLFM4	0
HC 2	male	63	HC	HC_2_GAAGTAAGTTCTCACC-1	Epithelium Ribhi	OLFM4	0
HC 2	male	63	HC	HC_2_GAATCGTGTGGCTACC-1	PLCG2 colonocytes	OLFM4	0
HC 2	male	63	HC	HC_2_GACACGCAGCTTAGTC-1	Epithelium Ribhi	OLFM4	0
HC 2	male	63	HC	HC_2_GACAGCCTCTGTAACG-1	BEST4 OTOP2	OLFM4	0
HC 2	male	63	HC	HC_2_GACATCAAGGTGCTTT-1	Tuft cells	OLFM4	0
HC 2	male	63	HC	HC_2_GACATCACATAGCTGT-1	Colonocyte 1	OLFM4	0
HC 2	male	63	HC	HC_2_GACCAATAGCGTATAA-1	PLCG2 colonocytes	OLFM4	0
HC 2	male	63	HC	HC_2_GACCAATCATGGCACC-1	Cycling TA	OLFM4	0
HC 2	male	63	HC	HC_2_GACCAATTCACAACCA-1	Mature goblet	OLFM4	0
HC 2	male	63	HC	HC_2_GACCAATTCTACGCAA-1	Inflammatory colonocyte	OLFM4	0
HC 2	male	63	HC	HC_2_GACCCTTCAATCAAGA-1	Secretory progenitor	OLFM4	0
HC 2	male	63	HC	HC_2_GACCGTGTCGTTCATT-1	Colonocyte 2	OLFM4	0
HC 2	male	63	HC	HC_2_GACCTTCGTCGTGCCA-1	Epithelium Ribhi	OLFM4	0
HC 2	male	63	HC	HC_2_GACGTTATCGAAGTGG-1	Colonocyte 1	OLFM4	0
HC 2	male	63	HC	HC_2_GACTATGAGTATCCTG-1	PLCG2 colonocytes	OLFM4	0
HC 2	male	63	HC	HC_2_GACTATGTCTGGAGAG-1	Colonocyte 1	OLFM4	0
HC 2	male	63	HC	HC_2_GACTCTCCATTGAAAG-1	Colonocyte 1	OLFM4	0
HC 2	male	63	HC	HC_2_GACTCTCGTGACCGAA-1	Colonocyte 2	OLFM4	0
HC 2	male	63	HC	HC_2_GACTGATCAAAGCAAT-1	Epithelium Ribhi	OLFM4	0
HC 2	male	63	HC	HC_2_GACTGATGTGCCTTTC-1	Colonocyte 1	OLFM4	0
HC 2	male	63	HC	HC_2_GACTGATTCGCTGTTC-1	PLCG2 colonocytes	OLFM4	0
HC 2	male	63	HC	HC_2_GACTTCCTCATATGGC-1	PLCG2 colonocytes	OLFM4	0
HC 2	male	63	HC	HC_2_GAGAAATCAAGTAGTA-1	Colonocyte 2	OLFM4	0
HC 2	male	63	HC	HC_2_GAGACTTCAGACAATA-1	BEST4 OTOP2	OLFM4	0
HC 2	male	63	HC	HC_2_GAGACTTGTTTCGACA-1	Cycling TA	OLFM4	0
HC 2	male	63	HC	HC_2_GAGAGGTTCTGTCAGA-1	PLCG2 colonocytes	OLFM4	0
[truncated: 10,348 more rows]

## Sheet: fig3g
Patient	Age	Sex	Disease	Gene	Gene_expression
Bulk 1	52	Female	HC	OLFM4	-3.12506
Bulk 2	51	Male	HC	OLFM4	0.558749
Bulk 3	68	Male	HC	OLFM4	-0.534561
Bulk 4	51	Female	HC	OLFM4	-2.25796
Bulk 5	27	Male	HC	OLFM4	-0.576333
Bulk 6	49	Female	HC	OLFM4	-3.46586
Bulk 7	32	Female	HC	OLFM4	-2.52114
Bulk 8	52	Female	HC	OLFM4	-2.89593
Bulk 9	33	Male	CD	OLFM4	4.08808
Bulk 10	47	Male	CD	OLFM4	3.4839
Bulk 11	53	Female	CD	OLFM4	3.52126
Bulk 12	39	Female	CD	OLFM4	3.13861
Bulk 13	67	Male	CD	OLFM4	4.39485
Bulk 14	35	Female	CD	OLFM4	3.29402
Bulk 15	64	Female	CD	OLFM4	3.55977
Bulk 16	35	Male	CD	OLFM4	4.31982
Bulk 17	31	Female	CD	OLFM4	4.31982
Bulk 18	33	Male	CD	OLFM4	3.38743
Bulk 19	56	Female	CD	OLFM4	3.98709
Bulk 20	22	Male	CD	OLFM4	3.76064
Bulk 21	42	Male	CD	OLFM4	3.91206
Bulk 22	56	Female	CD	OLFM4	1.47775
Bulk 23	44	Female	CD	OLFM4	4.08808
Bulk 24	37	Male	CD	OLFM4	3.59481
Bulk 25	20	Male	CD	OLFM4	2.59057
Bulk 26	24	Female	CD	OLFM4	3.38743
Bulk 27	60	Female	CD	OLFM4	2.5336
Bulk 28	29	Male	CD	OLFM4	3.1135
Bulk 29	48	Male	CD	OLFM4	2.89232
Bulk 30	41	Male	CD	OLFM4	4.1968
Bulk 31	57	Female	UC	OLFM4	2.93402
Bulk 32	43	Male	UC	OLFM4	3.29402
Bulk 33	56	Male	UC	OLFM4	3.94046
Bulk 34	61	Female	UC	OLFM4	3.13861
Bulk 35	31	Male	UC	OLFM4	3.04408
Bulk 36	62	Male	UC	OLFM4	4.62641
Bulk 37	44	Male	UC	OLFM4	4.05358
Bulk 38	28	Male	UC	OLFM4	4.14341
Bulk 39	29	Female	UC	OLFM4	4.72599
Bulk 40	55	Male	UC	OLFM4	4.14341
Bulk 41	48	Male	UC	OLFM4	5.59301
Bulk 42	37	Female	UC	OLFM4	4.4129
Bulk 43	19	Male	UC	OLFM4	4.64482
Bulk 44	31	Male	UC	OLFM4	4.14341
Bulk 45	37	Female	UC	OLFM4	3.41804
Bulk 46	35	Male	UC	OLFM4	3.89341
Bulk 47	69	Male	UC	OLFM4	4.62641
Bulk 48	25	Female	UC	OLFM4	-3.96526
Bulk 49	38	Male	UC	OLFM4	4.39485
Bulk 50	50	Male	UC	OLFM4	4.82066
Bulk 51	41	Male	UC	OLFM4	4.72599
Bulk 52	39	Female	UC	OLFM4	4.39485
Bulk 53	50	Male	UC	OLFM4	2.91196
[truncated: 59 more rows]

## Sheet: fig3h
sample_name	sex	age	fov	cell	SingleR2	x	y	OLFM4	OLFM4_scaled01
[truncated: 11,344 more rows]

[truncated: 1 more sheets: fig3i]
