# Supplementary material for: Macrophage and neutrophil heterogeneity at single-cell spatial resolution in human inflammatory bowel disease
Source: Nat Commun. 2023 Jul 26;14:4506. doi: 10.1038/s41467-023-40156-6 (PMC10372067; doi:10.1038/s41467-023-40156-6)
Supplement: Supplementary file 4 — Source Data [file 41467_2023_40156_MOESM4_ESM.zip › Source_data_file_figure_4.xlsx]

## Sheet: fig4a
cell	fov	sample_name	age	sex	x	y	SingleR2
CD.b_1_15	15	CD b	42	female	-5689.33	25103.6	PC immediate early response
CD.b_1_15	15	CD b	42	female	-5685.33	25099.6	PC immediate early response
CD.b_1_15	15	CD b	42	female	-5682.33	25095.6	PC immediate early response
CD.b_1_15	15	CD b	42	female	-5681.33	25093.6	PC immediate early response
CD.b_1_15	15	CD b	42	female	-5674.33	25027.6	PC immediate early response
CD.b_1_15	15	CD b	42	female	-5674.33	25019.6	PC immediate early response
CD.b_1_15	15	CD b	42	female	-5675.33	25017.6	PC immediate early response
CD.b_1_15	15	CD b	42	female	-5677.33	25015.6	PC immediate early response
CD.b_1_15	15	CD b	42	female	-5680.33	25013.6	PC immediate early response
CD.b_1_15	15	CD b	42	female	-5685.33	25013.6	PC immediate early response
CD.b_1_15	15	CD b	42	female	-5742.33	25025.6	PC immediate early response
CD.b_1_15	15	CD b	42	female	-5745.33	25027.6	PC immediate early response
CD.b_1_15	15	CD b	42	female	-5753.33	25033.6	PC immediate early response
CD.b_1_15	15	CD b	42	female	-5757.33	25037.6	PC immediate early response
CD.b_1_15	15	CD b	42	female	-5760.33	25041.6	PC immediate early response
CD.b_1_15	15	CD b	42	female	-5763.33	25047.6	PC immediate early response
CD.b_1_15	15	CD b	42	female	-5771.33	25073.6	PC immediate early response
CD.b_1_15	15	CD b	42	female	-5773.33	25083.6	PC immediate early response
CD.b_1_15	15	CD b	42	female	-5773.33	25090.6	PC immediate early response
CD.b_1_15	15	CD b	42	female	-5771.33	25100.6	PC immediate early response
CD.b_1_15	15	CD b	42	female	-5770.33	25102.6	PC immediate early response
CD.b_1_15	15	CD b	42	female	-5769.33	25103.6	PC immediate early response
CD.b_1_15	15	CD b	42	female	-5689.33	25103.6	PC immediate early response
CD.b_10_15	15	CD b	42	female	-5633.33	25103.6	Pericytes
CD.b_10_15	15	CD b	42	female	-5631.33	25102.6	Pericytes
CD.b_10_15	15	CD b	42	female	-5630.33	25101.6	Pericytes
CD.b_10_15	15	CD b	42	female	-5623.33	25058.6	Pericytes
CD.b_10_15	15	CD b	42	female	-5623.33	25049.6	Pericytes
CD.b_10_15	15	CD b	42	female	-5625.33	25046.6	Pericytes
CD.b_10_15	15	CD b	42	female	-5628.33	25042.6	Pericytes
CD.b_10_15	15	CD b	42	female	-5632.33	25038.6	Pericytes
CD.b_10_15	15	CD b	42	female	-5651.33	25024.6	Pericytes
CD.b_10_15	15	CD b	42	female	-5658.33	25021.6	Pericytes
CD.b_10_15	15	CD b	42	female	-5663.33	25020.6	Pericytes
CD.b_10_15	15	CD b	42	female	-5672.33	25020.6	Pericytes
CD.b_10_15	15	CD b	42	female	-5679.33	25042.6	Pericytes
CD.b_10_15	15	CD b	42	female	-5681.33	25050.6	Pericytes
CD.b_10_15	15	CD b	42	female	-5682.33	25064.6	Pericytes
CD.b_10_15	15	CD b	42	female	-5682.33	25075.6	Pericytes
CD.b_10_15	15	CD b	42	female	-5681.33	25090.6	Pericytes
CD.b_10_15	15	CD b	42	female	-5680.33	25093.6	Pericytes
CD.b_10_15	15	CD b	42	female	-5677.33	25097.6	Pericytes
CD.b_10_15	15	CD b	42	female	-5675.33	25099.6	Pericytes
CD.b_10_15	15	CD b	42	female	-5671.33	25102.6	Pericytes
CD.b_10_15	15	CD b	42	female	-5669.33	25103.6	Pericytes
CD.b_10_15	15	CD b	42	female	-5633.33	25103.6	Pericytes
CD.b_100_15	15	CD b	42	female	-2082.33	24950.6	PC IgG
CD.b_100_15	15	CD b	42	female	-2079.33	24949.6	PC IgG
CD.b_100_15	15	CD b	42	female	-2063.33	24942.6	PC IgG
CD.b_100_15	15	CD b	42	female	-2057.33	24939.6	PC IgG
CD.b_100_15	15	CD b	42	female	-2057.33	24933.6	PC IgG
CD.b_100_15	15	CD b	42	female	-2063.33	24927.6	PC IgG
CD.b_100_15	15	CD b	42	female	-2102.33	24892.6	PC IgG
CD.b_100_15	15	CD b	42	female	-2119.33	24892.6	PC IgG
CD.b_100_15	15	CD b	42	female	-2123.33	24904.6	PC IgG
CD.b_100_15	15	CD b	42	female	-2125.33	24926.6	PC IgG
CD.b_100_15	15	CD b	42	female	-2125.33	24931.6	PC IgG
CD.b_100_15	15	CD b	42	female	-2113.33	24943.6	PC IgG
CD.b_100_15	15	CD b	42	female	-2107.33	24947.6	PC IgG
CD.b_100_15	15	CD b	42	female	-2095.33	24954.6	PC IgG
CD.b_100_15	15	CD b	42	female	-2082.33	24950.6	PC IgG
CD.b_1000_15	15	CD b	42	female	-4598.33	23557.6	IDA macrophages
CD.b_1000_15	15	CD b	42	female	-4584.33	23554.6	IDA macrophages
CD.b_1000_15	15	CD b	42	female	-4582.33	23552.6	IDA macrophages
CD.b_1000_15	15	CD b	42	female	-4576.33	23539.6	IDA macrophages
CD.b_1000_15	15	CD b	42	female	-4576.33	23534.6	IDA macrophages
CD.b_1000_15	15	CD b	42	female	-4614.33	23487.6	IDA macrophages
CD.b_1000_15	15	CD b	42	female	-4617.33	23484.6	IDA macrophages
CD.b_1000_15	15	CD b	42	female	-4626.33	23484.6	IDA macrophages
CD.b_1000_15	15	CD b	42	female	-4633.33	23486.6	IDA macrophages
CD.b_1000_15	15	CD b	42	female	-4636.33	23487.6	IDA macrophages
CD.b_1000_15	15	CD b	42	female	-4639.33	23489.6	IDA macrophages
CD.b_1000_15	15	CD b	42	female	-4643.33	23493.6	IDA macrophages
CD.b_1000_15	15	CD b	42	female	-4646.33	23497.6	IDA macrophages
CD.b_1000_15	15	CD b	42	female	-4649.33	23503.6	IDA macrophages
CD.b_1000_15	15	CD b	42	female	-4651.33	23513.6	IDA macrophages
CD.b_1000_15	15	CD b	42	female	-4651.33	23536.6	IDA macrophages
CD.b_1000_15	15	CD b	42	female	-4649.33	23546.6	IDA macrophages
CD.b_1000_15	15	CD b	42	female	-4648.33	23548.6	IDA macrophages
CD.b_1000_15	15	CD b	42	female	-4643.33	23556.6	IDA macrophages
CD.b_1000_15	15	CD b	42	female	-4609.33	23557.6	IDA macrophages
CD.b_1000_15	15	CD b	42	female	-4598.33	23557.6	IDA macrophages
CD.b_1001_15	15	CD b	42	female	-4158.33	23570.6	IDA macrophages
CD.b_1001_15	15	CD b	42	female	-4101.33	23560.6	IDA macrophages
CD.b_1001_15	15	CD b	42	female	-4101.33	23547.6	IDA macrophages
CD.b_1001_15	15	CD b	42	female	-4102.33	23529.6	IDA macrophages
CD.b_1001_15	15	CD b	42	female	-4103.33	23520.6	IDA macrophages
CD.b_1001_15	15	CD b	42	female	-4105.33	23506.6	IDA macrophages
CD.b_1001_15	15	CD b	42	female	-4107.33	23503.6	IDA macrophages
CD.b_1001_15	15	CD b	42	female	-4110.33	23502.6	IDA macrophages
CD.b_1001_15	15	CD b	42	female	-4156.33	23490.6	IDA macrophages
CD.b_1001_15	15	CD b	42	female	-4160.33	23489.6	IDA macrophages
CD.b_1001_15	15	CD b	42	female	-4166.33	23489.6	IDA macrophages
CD.b_1001_15	15	CD b	42	female	-4180.33	23546.6	IDA macrophages
CD.b_1001_15	15	CD b	42	female	-4180.33	23548.6	IDA macrophages
CD.b_1001_15	15	CD b	42	female	-4167.33	23570.6	IDA macrophages
CD.b_1001_15	15	CD b	42	female	-4158.33	23570.6	IDA macrophages
CD.b_1002_15	15	CD b	42	female	-3641.33	23579.6	IDA macrophages
CD.b_1002_15	15	CD b	42	female	-3631.33	23577.6	IDA macrophages
CD.b_1002_15	15	CD b	42	female	-3625.33	23574.6	IDA macrophages
CD.b_1002_15	15	CD b	42	female	-3619.33	23570.6	IDA macrophages
CD.b_1002_15	15	CD b	42	female	-3615.33	23567.6	IDA macrophages
CD.b_1002_15	15	CD b	42	female	-3613.33	23565.6	IDA macrophages
CD.b_1002_15	15	CD b	42	female	-3610.33	23561.6	IDA macrophages
CD.b_1002_15	15	CD b	42	female	-3610.33	23558.6	IDA macrophages
CD.b_1002_15	15	CD b	42	female	-3636.33	23490.6	IDA macrophages
CD.b_1002_15	15	CD b	42	female	-3640.33	23486.6	IDA macrophages
CD.b_1002_15	15	CD b	42	female	-3658.33	23486.6	IDA macrophages
CD.b_1002_15	15	CD b	42	female	-3663.33	23487.6	IDA macrophages
CD.b_1002_15	15	CD b	42	female	-3665.33	23488.6	IDA macrophages
CD.b_1002_15	15	CD b	42	female	-3671.33	23492.6	IDA macrophages
CD.b_1002_15	15	CD b	42	female	-3675.33	23495.6	IDA macrophages
CD.b_1002_15	15	CD b	42	female	-3679.33	23499.6	IDA macrophages
CD.b_1002_15	15	CD b	42	female	-3682.33	23503.6	IDA macrophages
CD.b_1002_15	15	CD b	42	female	-3683.33	23505.6	IDA macrophages
CD.b_1002_15	15	CD b	42	female	-3687.33	23525.6	IDA macrophages
CD.b_1002_15	15	CD b	42	female	-3670.33	23570.6	IDA macrophages
CD.b_1002_15	15	CD b	42	female	-3660.33	23576.6	IDA macrophages
CD.b_1002_15	15	CD b	42	female	-3658.33	23577.6	IDA macrophages
CD.b_1002_15	15	CD b	42	female	-3648.33	23579.6	IDA macrophages
CD.b_1002_15	15	CD b	42	female	-3641.33	23579.6	IDA macrophages
CD.b_1003_15	15	CD b	42	female	-5931.33	23556.6	Naïve B cell
CD.b_1003_15	15	CD b	42	female	-5917.33	23553.6	Naïve B cell
CD.b_1003_15	15	CD b	42	female	-5917.33	23543.6	Naïve B cell
CD.b_1003_15	15	CD b	42	female	-5929.33	23531.6	Naïve B cell
CD.b_1003_15	15	CD b	42	female	-5937.33	23524.6	Naïve B cell
CD.b_1003_15	15	CD b	42	female	-5947.33	23518.6	Naïve B cell
CD.b_1003_15	15	CD b	42	female	-5964.33	23509.6	Naïve B cell
CD.b_1003_15	15	CD b	42	female	-5984.33	23499.6	Naïve B cell
CD.b_1003_15	15	CD b	42	female	-5989.33	23499.6	Naïve B cell
CD.b_1003_15	15	CD b	42	female	-5993.33	23503.6	Naïve B cell
CD.b_1003_15	15	CD b	42	female	-5995.33	23506.6	Naïve B cell
CD.b_1003_15	15	CD b	42	female	-5995.33	23508.6	Naïve B cell
CD.b_1003_15	15	CD b	42	female	-5993.33	23514.6	Naïve B cell
CD.b_1003_15	15	CD b	42	female	-5981.33	23547.6	Naïve B cell
CD.b_1003_15	15	CD b	42	female	-5979.33	23549.6	Naïve B cell
CD.b_1003_15	15	CD b	42	female	-5973.33	23552.6	Naïve B cell
CD.b_1003_15	15	CD b	42	female	-5967.33	23553.6	Naïve B cell
CD.b_1003_15	15	CD b	42	female	-5948.33	23555.6	Naïve B cell
CD.b_1003_15	15	CD b	42	female	-5938.33	23556.6	Naïve B cell
CD.b_1003_15	15	CD b	42	female	-5931.33	23556.6	Naïve B cell
CD.b_1004_15	15	CD b	42	female	-4276.33	23559.6	PC IgG
CD.b_1004_15	15	CD b	42	female	-4270.33	23558.6	PC IgG
CD.b_1004_15	15	CD b	42	female	-4244.33	23553.6	PC IgG
CD.b_1004_15	15	CD b	42	female	-4236.33	23545.6	PC IgG
CD.b_1004_15	15	CD b	42	female	-4221.33	23522.6	PC IgG
CD.b_1004_15	15	CD b	42	female	-4220.33	23499.6	PC IgG
CD.b_1004_15	15	CD b	42	female	-4220.33	23491.6	PC IgG
CD.b_1004_15	15	CD b	42	female	-4221.33	23490.6	PC IgG
CD.b_1004_15	15	CD b	42	female	-4247.33	23484.6	PC IgG
CD.b_1004_15	15	CD b	42	female	-4265.33	23484.6	PC IgG
CD.b_1004_15	15	CD b	42	female	-4285.33	23550.6	PC IgG
CD.b_1004_15	15	CD b	42	female	-4285.33	23552.6	PC IgG
CD.b_1004_15	15	CD b	42	female	-4280.33	23558.6	PC IgG
CD.b_1004_15	15	CD b	42	female	-4279.33	23559.6	PC IgG
CD.b_1004_15	15	CD b	42	female	-4276.33	23559.6	PC IgG
CD.b_1005_15	15	CD b	42	female	-4083.33	23571.6	DCs
CD.b_1005_15	15	CD b	42	female	-4058.33	23560.6	DCs
CD.b_1005_15	15	CD b	42	female	-4022.33	23543.6	DCs
CD.b_1005_15	15	CD b	42	female	-4018.33	23539.6	DCs
CD.b_1005_15	15	CD b	42	female	-4015.33	23533.6	DCs
CD.b_1005_15	15	CD b	42	female	-4013.33	23527.6	DCs
CD.b_1005_15	15	CD b	42	female	-4011.33	23517.6	DCs
CD.b_1005_15	15	CD b	42	female	-4011.33	23507.6	DCs
CD.b_1005_15	15	CD b	42	female	-4013.33	23497.6	DCs
CD.b_1005_15	15	CD b	42	female	-4014.33	23495.6	DCs
CD.b_1005_15	15	CD b	42	female	-4017.33	23491.6	DCs
CD.b_1005_15	15	CD b	42	female	-4023.33	23485.6	DCs
CD.b_1005_15	15	CD b	42	female	-4027.33	23482.6	DCs
CD.b_1005_15	15	CD b	42	female	-4033.33	23479.6	DCs
CD.b_1005_15	15	CD b	42	female	-4038.33	23478.6	DCs
CD.b_1005_15	15	CD b	42	female	-4054.33	23478.6	DCs
CD.b_1005_15	15	CD b	42	female	-4059.33	23479.6	DCs
CD.b_1005_15	15	CD b	42	female	-4079.33	23485.6	DCs
CD.b_1005_15	15	CD b	42	female	-4081.33	23486.6	DCs
CD.b_1005_15	15	CD b	42	female	-4087.33	23490.6	DCs
CD.b_1005_15	15	CD b	42	female	-4091.33	23493.6	DCs
CD.b_1005_15	15	CD b	42	female	-4104.33	23506.6	DCs
CD.b_1005_15	15	CD b	42	female	-4104.33	23515.6	DCs
CD.b_1005_15	15	CD b	42	female	-4101.33	23546.6	DCs
CD.b_1005_15	15	CD b	42	female	-4099.33	23559.6	DCs
CD.b_1005_15	15	CD b	42	female	-4092.33	23566.6	DCs
CD.b_1005_15	15	CD b	42	female	-4087.33	23570.6	DCs
CD.b_1005_15	15	CD b	42	female	-4085.33	23571.6	DCs
CD.b_1005_15	15	CD b	42	female	-4083.33	23571.6	DCs
CD.b_1006_15	15	CD b	42	female	-5770.33	23553.6	PC IgG
CD.b_1006_15	15	CD b	42	female	-5766.33	23551.6	PC IgG
CD.b_1006_15	15	CD b	42	female	-5764.33	23549.6	PC IgG
CD.b_1006_15	15	CD b	42	female	-5764.33	23547.6	PC IgG
CD.b_1006_15	15	CD b	42	female	-5770.33	23530.6	PC IgG
CD.b_1006_15	15	CD b	42	female	-5783.33	23500.6	PC IgG
CD.b_1006_15	15	CD b	42	female	-5786.33	23494.6	PC IgG
CD.b_1006_15	15	CD b	42	female	-5794.33	23494.6	PC IgG
CD.b_1006_15	15	CD b	42	female	-5799.33	23499.6	PC IgG
CD.b_1006_15	15	CD b	42	female	-5802.33	23503.6	PC IgG
CD.b_1006_15	15	CD b	42	female	-5824.33	23533.6	PC IgG
CD.b_1006_15	15	CD b	42	female	-5824.33	23535.6	PC IgG
CD.b_1006_15	15	CD b	42	female	-5823.33	23537.6	PC IgG
CD.b_1006_15	15	CD b	42	female	-5820.33	23542.6	PC IgG
CD.b_1006_15	15	CD b	42	female	-5817.33	23546.6	PC IgG
CD.b_1006_15	15	CD b	42	female	-5816.33	23547.6	PC IgG
CD.b_1006_15	15	CD b	42	female	-5814.33	23548.6	PC IgG
CD.b_1006_15	15	CD b	42	female	-5773.33	23553.6	PC IgG
CD.b_1006_15	15	CD b	42	female	-5770.33	23553.6	PC IgG
CD.b_1007_15	15	CD b	42	female	-3728.33	23552.6	Inflammatory fibroblasts
CD.b_1007_15	15	CD b	42	female	-3701.33	23524.6	Inflammatory fibroblasts
CD.b_1007_15	15	CD b	42	female	-3701.33	23517.6	Inflammatory fibroblasts
CD.b_1007_15	15	CD b	42	female	-3703.33	23509.6	Inflammatory fibroblasts
CD.b_1007_15	15	CD b	42	female	-3705.33	23503.6	Inflammatory fibroblasts
CD.b_1007_15	15	CD b	42	female	-3712.33	23498.6	Inflammatory fibroblasts
CD.b_1007_15	15	CD b	42	female	-3715.33	23496.6	Inflammatory fibroblasts
CD.b_1007_15	15	CD b	42	female	-3721.33	23493.6	Inflammatory fibroblasts
CD.b_1007_15	15	CD b	42	female	-3728.33	23490.6	Inflammatory fibroblasts
CD.b_1007_15	15	CD b	42	female	-3736.33	23487.6	Inflammatory fibroblasts
CD.b_1007_15	15	CD b	42	female	-3739.33	23486.6	Inflammatory fibroblasts
CD.b_1007_15	15	CD b	42	female	-3744.33	23486.6	Inflammatory fibroblasts
CD.b_1007_15	15	CD b	42	female	-3747.33	23491.6	Inflammatory fibroblasts
CD.b_1007_15	15	CD b	42	female	-3750.33	23499.6	Inflammatory fibroblasts
CD.b_1007_15	15	CD b	42	female	-3755.33	23514.6	Inflammatory fibroblasts
CD.b_1007_15	15	CD b	42	female	-3755.33	23521.6	Inflammatory fibroblasts
CD.b_1007_15	15	CD b	42	female	-3747.33	23537.6	Inflammatory fibroblasts
CD.b_1007_15	15	CD b	42	female	-3741.33	23545.6	Inflammatory fibroblasts
CD.b_1007_15	15	CD b	42	female	-3735.33	23549.6	Inflammatory fibroblasts
CD.b_1007_15	15	CD b	42	female	-3729.33	23552.6	Inflammatory fibroblasts
CD.b_1007_15	15	CD b	42	female	-3728.33	23552.6	Inflammatory fibroblasts
CD.b_1008_15	15	CD b	42	female	-2388.33	23554.6	Naïve B cell
CD.b_1008_15	15	CD b	42	female	-2377.33	23551.6	Naïve B cell
CD.b_1008_15	15	CD b	42	female	-2363.33	23546.6	Naïve B cell
CD.b_1008_15	15	CD b	42	female	-2361.33	23522.6	Naïve B cell
CD.b_1008_15	15	CD b	42	female	-2361.33	23501.6	Naïve B cell
CD.b_1008_15	15	CD b	42	female	-2362.33	23497.6	Naïve B cell
CD.b_1008_15	15	CD b	42	female	-2363.33	23496.6	Naïve B cell
CD.b_1008_15	15	CD b	42	female	-2369.33	23492.6	Naïve B cell
CD.b_1008_15	15	CD b	42	female	-2371.33	23491.6	Naïve B cell
CD.b_1008_15	15	CD b	42	female	-2380.33	23491.6	Naïve B cell
CD.b_1008_15	15	CD b	42	female	-2415.33	23505.6	Naïve B cell
CD.b_1008_15	15	CD b	42	female	-2417.33	23506.6	Naïve B cell
CD.b_1008_15	15	CD b	42	female	-2418.33	23507.6	Naïve B cell
CD.b_1008_15	15	CD b	42	female	-2423.33	23517.6	Naïve B cell
CD.b_1008_15	15	CD b	42	female	-2424.33	23522.6	Naïve B cell
CD.b_1008_15	15	CD b	42	female	-2424.33	23524.6	Naïve B cell
CD.b_1008_15	15	CD b	42	female	-2421.33	23527.6	Naïve B cell
CD.b_1008_15	15	CD b	42	female	-2391.33	23554.6	Naïve B cell
CD.b_1008_15	15	CD b	42	female	-2388.33	23554.6	Naïve B cell
CD.b_1009_15	15	CD b	42	female	-6713.33	23561.6	PC IgG
CD.b_1009_15	15	CD b	42	female	-6710.33	23560.6	PC IgG
CD.b_1009_15	15	CD b	42	female	-6693.33	23549.6	PC IgG
CD.b_1009_15	15	CD b	42	female	-6691.33	23547.6	PC IgG
CD.b_1009_15	15	CD b	42	female	-6685.33	23539.6	PC IgG
CD.b_1009_15	15	CD b	42	female	-6685.33	23532.6	PC IgG
CD.b_1009_15	15	CD b	42	female	-6691.33	23514.6	PC IgG
CD.b_1009_15	15	CD b	42	female	-6694.33	23506.6	PC IgG
CD.b_1009_15	15	CD b	42	female	-6701.33	23493.6	PC IgG
CD.b_1009_15	15	CD b	42	female	-6703.33	23491.6	PC IgG
CD.b_1009_15	15	CD b	42	female	-6711.33	23487.6	PC IgG
CD.b_1009_15	15	CD b	42	female	-6715.33	23487.6	PC IgG
CD.b_1009_15	15	CD b	42	female	-6738.33	23493.6	PC IgG
CD.b_1009_15	15	CD b	42	female	-6747.33	23505.6	PC IgG
CD.b_1009_15	15	CD b	42	female	-6749.33	23509.6	PC IgG
CD.b_1009_15	15	CD b	42	female	-6754.33	23528.6	PC IgG
CD.b_1009_15	15	CD b	42	female	-6757.33	23544.6	PC IgG
CD.b_1009_15	15	CD b	42	female	-6757.33	23547.6	PC IgG
CD.b_1009_15	15	CD b	42	female	-6756.33	23548.6	PC IgG
CD.b_1009_15	15	CD b	42	female	-6752.33	23550.6	PC IgG
CD.b_1009_15	15	CD b	42	female	-6740.33	23555.6	PC IgG
CD.b_1009_15	15	CD b	42	female	-6732.33	23558.6	PC IgG
CD.b_1009_15	15	CD b	42	female	-6725.33	23560.6	PC IgG
CD.b_1009_15	15	CD b	42	female	-6721.33	23561.6	PC IgG
CD.b_1009_15	15	CD b	42	female	-6713.33	23561.6	PC IgG
CD.b_101_15	15	CD b	42	female	-5191.33	24956.6	Inflammatory fibroblasts
CD.b_101_15	15	CD b	42	female	-5187.33	24952.6	Inflammatory fibroblasts
CD.b_101_15	15	CD b	42	female	-5187.33	24948.6	Inflammatory fibroblasts
CD.b_101_15	15	CD b	42	female	-5190.33	24935.6	Inflammatory fibroblasts
CD.b_101_15	15	CD b	42	female	-5196.33	24920.6	Inflammatory fibroblasts
CD.b_101_15	15	CD b	42	female	-5202.33	24909.6	Inflammatory fibroblasts
CD.b_101_15	15	CD b	42	female	-5204.33	24906.6	Inflammatory fibroblasts
CD.b_101_15	15	CD b	42	female	-5205.33	24905.6	Inflammatory fibroblasts
CD.b_101_15	15	CD b	42	female	-5209.33	24905.6	Inflammatory fibroblasts
CD.b_101_15	15	CD b	42	female	-5214.33	24906.6	Inflammatory fibroblasts
CD.b_101_15	15	CD b	42	female	-5239.33	24920.6	Inflammatory fibroblasts
CD.b_101_15	15	CD b	42	female	-5240.33	24921.6	Inflammatory fibroblasts
CD.b_101_15	15	CD b	42	female	-5245.33	24936.6	Inflammatory fibroblasts
CD.b_101_15	15	CD b	42	female	-5244.33	24937.6	Inflammatory fibroblasts
CD.b_101_15	15	CD b	42	female	-5239.33	24940.6	Inflammatory fibroblasts
CD.b_101_15	15	CD b	42	female	-5192.33	24956.6	Inflammatory fibroblasts
CD.b_101_15	15	CD b	42	female	-5191.33	24956.6	Inflammatory fibroblasts
CD.b_1010_15	15	CD b	42	female	-1967.33	23567.6	Secretory progenitor
CD.b_1010_15	15	CD b	42	female	-1957.33	23565.6	Secretory progenitor
CD.b_1010_15	15	CD b	42	female	-1955.33	23564.6	Secretory progenitor
CD.b_1010_15	15	CD b	42	female	-1951.33	23561.6	Secretory progenitor
CD.b_1010_15	15	CD b	42	female	-1947.33	23557.6	Secretory progenitor
CD.b_1010_15	15	CD b	42	female	-1944.33	23553.6	Secretory progenitor
CD.b_1010_15	15	CD b	42	female	-1940.33	23547.6	Secretory progenitor
CD.b_1010_15	15	CD b	42	female	-1939.33	23545.6	Secretory progenitor
CD.b_1010_15	15	CD b	42	female	-1938.33	23540.6	Secretory progenitor
CD.b_1010_15	15	CD b	42	female	-1938.33	23528.6	Secretory progenitor
CD.b_1010_15	15	CD b	42	female	-1939.33	23523.6	Secretory progenitor
CD.b_1010_15	15	CD b	42	female	-1998.33	23477.6	Secretory progenitor
CD.b_1010_15	15	CD b	42	female	-2001.33	23475.6	Secretory progenitor
CD.b_1010_15	15	CD b	42	female	-2003.33	23475.6	Secretory progenitor
CD.b_1010_15	15	CD b	42	female	-2005.33	23476.6	Secretory progenitor
CD.b_1010_15	15	CD b	42	female	-2008.33	23478.6	Secretory progenitor
CD.b_1010_15	15	CD b	42	female	-2021.33	23487.6	Secretory progenitor
CD.b_1010_15	15	CD b	42	female	-2022.33	23488.6	Secretory progenitor
CD.b_1010_15	15	CD b	42	female	-2019.33	23494.6	Secretory progenitor
CD.b_1010_15	15	CD b	42	female	-2003.33	23523.6	Secretory progenitor
CD.b_1010_15	15	CD b	42	female	-1974.33	23561.6	Secretory progenitor
CD.b_1010_15	15	CD b	42	female	-1970.33	23566.6	Secretory progenitor
CD.b_1010_15	15	CD b	42	female	-1968.33	23567.6	Secretory progenitor
CD.b_1010_15	15	CD b	42	female	-1967.33	23567.6	Secretory progenitor
CD.b_1011_15	15	CD b	42	female	-2330.33	23558.6	MAIT
CD.b_1011_15	15	CD b	42	female	-2320.33	23554.6	MAIT
CD.b_1011_15	15	CD b	42	female	-2316.33	23552.6	MAIT
CD.b_1011_15	15	CD b	42	female	-2300.33	23524.6	MAIT
CD.b_1011_15	15	CD b	42	female	-2300.33	23512.6	MAIT
CD.b_1011_15	15	CD b	42	female	-2301.33	23506.6	MAIT
CD.b_1011_15	15	CD b	42	female	-2317.33	23485.6	MAIT
CD.b_1011_15	15	CD b	42	female	-2322.33	23484.6	MAIT
CD.b_1011_15	15	CD b	42	female	-2340.33	23484.6	MAIT
CD.b_1011_15	15	CD b	42	female	-2345.33	23485.6	MAIT
CD.b_1011_15	15	CD b	42	female	-2351.33	23488.6	MAIT
CD.b_1011_15	15	CD b	42	female	-2355.33	23491.6	MAIT
CD.b_1011_15	15	CD b	42	female	-2361.33	23497.6	MAIT
CD.b_1011_15	15	CD b	42	female	-2362.33	23530.6	MAIT
CD.b_1011_15	15	CD b	42	female	-2362.33	23546.6	MAIT
CD.b_1011_15	15	CD b	42	female	-2359.33	23549.6	MAIT
CD.b_1011_15	15	CD b	42	female	-2345.33	23558.6	MAIT
CD.b_1011_15	15	CD b	42	female	-2339.33	23561.6	MAIT
CD.b_1011_15	15	CD b	42	female	-2330.33	23558.6	MAIT
CD.b_1012_15	15	CD b	42	female	-5738.33	23552.6	PC IgG
CD.b_1012_15	15	CD b	42	female	-5717.33	23543.6	PC IgG
CD.b_1012_15	15	CD b	42	female	-5713.33	23541.6	PC IgG
CD.b_1012_15	15	CD b	42	female	-5713.33	23536.6	PC IgG
CD.b_1012_15	15	CD b	42	female	-5732.33	23503.6	PC IgG
CD.b_1012_15	15	CD b	42	female	-5754.33	23481.6	PC IgG
CD.b_1012_15	15	CD b	42	female	-5762.33	23481.6	PC IgG
CD.b_1012_15	15	CD b	42	female	-5773.33	23482.6	PC IgG
CD.b_1012_15	15	CD b	42	female	-5777.33	23484.6	PC IgG
CD.b_1012_15	15	CD b	42	female	-5786.33	23493.6	PC IgG
CD.b_1012_15	15	CD b	42	female	-5785.33	23496.6	PC IgG
CD.b_1012_15	15	CD b	42	female	-5767.33	23542.6	PC IgG
CD.b_1012_15	15	CD b	42	female	-5765.33	23545.6	PC IgG
CD.b_1012_15	15	CD b	42	female	-5762.33	23548.6	PC IgG
CD.b_1012_15	15	CD b	42	female	-5743.33	23552.6	PC IgG
CD.b_1012_15	15	CD b	42	female	-5738.33	23552.6	PC IgG
CD.b_1013_15	15	CD b	42	female	-2076.33	23551.6	M2
CD.b_1013_15	15	CD b	42	female	-2074.33	23549.6	M2
CD.b_1013_15	15	CD b	42	female	-2050.33	23522.6	M2
CD.b_1013_15	15	CD b	42	female	-2046.33	23517.6	M2
CD.b_1013_15	15	CD b	42	female	-2041.33	23509.6	M2
CD.b_1013_15	15	CD b	42	female	-2033.33	23496.6	M2
CD.b_1013_15	15	CD b	42	female	-2030.33	23491.6	M2
CD.b_1013_15	15	CD b	42	female	-2030.33	23488.6	M2
CD.b_1013_15	15	CD b	42	female	-2034.33	23486.6	M2
CD.b_1013_15	15	CD b	42	female	-2041.33	23483.6	M2
CD.b_1013_15	15	CD b	42	female	-2050.33	23483.6	M2
CD.b_1013_15	15	CD b	42	female	-2098.33	23494.6	M2
CD.b_1013_15	15	CD b	42	female	-2100.33	23495.6	M2
CD.b_1013_15	15	CD b	42	female	-2109.33	23500.6	M2
CD.b_1013_15	15	CD b	42	female	-2109.33	23501.6	M2
CD.b_1013_15	15	CD b	42	female	-2107.33	23506.6	M2
CD.b_1013_15	15	CD b	42	female	-2105.33	23510.6	M2
CD.b_1013_15	15	CD b	42	female	-2095.33	23529.6	M2
CD.b_1013_15	15	CD b	42	female	-2091.33	23535.6	M2
CD.b_1013_15	15	CD b	42	female	-2078.33	23550.6	M2
CD.b_1013_15	15	CD b	42	female	-2077.33	23551.6	M2
CD.b_1013_15	15	CD b	42	female	-2076.33	23551.6	M2
CD.b_1014_15	15	CD b	42	female	-4454.33	23540.6	M2
CD.b_1014_15	15	CD b	42	female	-4440.33	23539.6	M2
CD.b_1014_15	15	CD b	42	female	-4409.33	23536.6	M2
CD.b_1014_15	15	CD b	42	female	-4391.33	23531.6	M2
CD.b_1014_15	15	CD b	42	female	-4391.33	23528.6	M2
CD.b_1014_15	15	CD b	42	female	-4399.33	23501.6	M2
CD.b_1014_15	15	CD b	42	female	-4401.33	23499.6	M2
CD.b_1014_15	15	CD b	42	female	-4421.33	23485.6	M2
CD.b_1014_15	15	CD b	42	female	-4439.33	23476.6	M2
CD.b_1014_15	15	CD b	42	female	-4449.33	23476.6	M2
CD.b_1014_15	15	CD b	42	female	-4453.33	23479.6	M2
CD.b_1014_15	15	CD b	42	female	-4471.33	23526.6	M2
CD.b_1014_15	15	CD b	42	female	-4471.33	23528.6	M2
CD.b_1014_15	15	CD b	42	female	-4464.33	23536.6	M2
CD.b_1014_15	15	CD b	42	female	-4461.33	23539.6	M2
CD.b_1014_15	15	CD b	42	female	-4459.33	23540.6	M2
CD.b_1014_15	15	CD b	42	female	-4454.33	23540.6	M2
CD.b_1015_15	15	CD b	42	female	-4282.33	23545.6	PC IgG
CD.b_1015_15	15	CD b	42	female	-4268.33	23517.6	PC IgG
CD.b_1015_15	15	CD b	42	female	-4267.33	23503.6	PC IgG
CD.b_1015_15	15	CD b	42	female	-4267.33	23483.6	PC IgG
CD.b_1015_15	15	CD b	42	female	-4268.33	23482.6	PC IgG
CD.b_1015_15	15	CD b	42	female	-4272.33	23479.6	PC IgG
CD.b_1015_15	15	CD b	42	female	-4277.33	23476.6	PC IgG
CD.b_1015_15	15	CD b	42	female	-4281.33	23474.6	PC IgG
CD.b_1015_15	15	CD b	42	female	-4286.33	23474.6	PC IgG
CD.b_1015_15	15	CD b	42	female	-4325.33	23500.6	PC IgG
CD.b_1015_15	15	CD b	42	female	-4330.33	23504.6	PC IgG
CD.b_1015_15	15	CD b	42	female	-4331.33	23505.6	PC IgG
CD.b_1015_15	15	CD b	42	female	-4332.33	23507.6	PC IgG
CD.b_1015_15	15	CD b	42	female	-4333.33	23510.6	PC IgG
CD.b_1015_15	15	CD b	42	female	-4335.33	23517.6	PC IgG
CD.b_1015_15	15	CD b	42	female	-4335.33	23518.6	PC IgG
CD.b_1015_15	15	CD b	42	female	-4333.33	23520.6	PC IgG
CD.b_1015_15	15	CD b	42	female	-4303.33	23544.6	PC IgG
CD.b_1015_15	15	CD b	42	female	-4295.33	23548.6	PC IgG
CD.b_1015_15	15	CD b	42	female	-4290.33	23550.6	PC IgG
CD.b_1015_15	15	CD b	42	female	-4286.33	23551.6	PC IgG
CD.b_1015_15	15	CD b	42	female	-4282.33	23545.6	PC IgG
CD.b_1016_15	15	CD b	42	female	-3603.33	23559.6	Inflammatory fibroblasts
CD.b_1016_15	15	CD b	42	female	-3593.33	23557.6	Inflammatory fibroblasts
CD.b_1016_15	15	CD b	42	female	-3587.33	23554.6	Inflammatory fibroblasts
CD.b_1016_15	15	CD b	42	female	-3581.33	23550.6	Inflammatory fibroblasts
CD.b_1016_15	15	CD b	42	female	-3577.33	23547.6	Inflammatory fibroblasts
CD.b_1016_15	15	CD b	42	female	-3573.33	23543.6	Inflammatory fibroblasts
CD.b_1016_15	15	CD b	42	female	-3570.33	23539.6	Inflammatory fibroblasts
CD.b_1016_15	15	CD b	42	female	-3565.33	23529.6	Inflammatory fibroblasts
CD.b_1016_15	15	CD b	42	female	-3564.33	23524.6	Inflammatory fibroblasts
CD.b_1016_15	15	CD b	42	female	-3564.33	23509.6	Inflammatory fibroblasts
CD.b_1016_15	15	CD b	42	female	-3566.33	23508.6	Inflammatory fibroblasts
CD.b_1016_15	15	CD b	42	female	-3591.33	23500.6	Inflammatory fibroblasts
CD.b_1016_15	15	CD b	42	female	-3631.33	23492.6	Inflammatory fibroblasts
CD.b_1016_15	15	CD b	42	female	-3635.33	23492.6	Inflammatory fibroblasts
CD.b_1016_15	15	CD b	42	female	-3635.33	23496.6	Inflammatory fibroblasts
CD.b_1016_15	15	CD b	42	female	-3634.33	23501.6	Inflammatory fibroblasts
CD.b_1016_15	15	CD b	42	female	-3623.33	23535.6	Inflammatory fibroblasts
CD.b_1016_15	15	CD b	42	female	-3612.33	23555.6	Inflammatory fibroblasts
CD.b_1016_15	15	CD b	42	female	-3608.33	23559.6	Inflammatory fibroblasts
CD.b_1016_15	15	CD b	42	female	-3603.33	23559.6	Inflammatory fibroblasts
CD.b_1017_15	15	CD b	42	female	-3269.33	23549.6	M2
CD.b_1017_15	15	CD b	42	female	-3267.33	23548.6	M2
CD.b_1017_15	15	CD b	42	female	-3266.33	23547.6	M2
CD.b_1017_15	15	CD b	42	female	-3265.33	23544.6	M2
CD.b_1017_15	15	CD b	42	female	-3262.33	23532.6	M2
CD.b_1017_15	15	CD b	42	female	-3261.33	23527.6	M2
CD.b_1017_15	15	CD b	42	female	-3261.33	23503.6	M2
CD.b_1017_15	15	CD b	42	female	-3262.33	23501.6	M2
CD.b_1017_15	15	CD b	42	female	-3265.33	23497.6	M2
CD.b_1017_15	15	CD b	42	female	-3267.33	23495.6	M2
CD.b_1017_15	15	CD b	42	female	-3271.33	23492.6	M2
CD.b_1017_15	15	CD b	42	female	-3277.33	23488.6	M2
CD.b_1017_15	15	CD b	42	female	-3280.33	23488.6	M2
CD.b_1017_15	15	CD b	42	female	-3284.33	23490.6	M2
CD.b_1017_15	15	CD b	42	female	-3325.33	23514.6	M2
CD.b_1017_15	15	CD b	42	female	-3339.33	23528.6	M2
CD.b_1017_15	15	CD b	42	female	-3271.33	23549.6	M2
CD.b_1017_15	15	CD b	42	female	-3269.33	23549.6	M2
CD.b_1018_15	15	CD b	42	female	-4974.33	23541.6	CD4
CD.b_1018_15	15	CD b	42	female	-4972.33	23540.6	CD4
CD.b_1018_15	15	CD b	42	female	-4971.33	23539.6	CD4
CD.b_1018_15	15	CD b	42	female	-4969.33	23534.6	CD4
CD.b_1018_15	15	CD b	42	female	-4968.33	23530.6	CD4
CD.b_1018_15	15	CD b	42	female	-4968.33	23520.6	CD4
CD.b_1018_15	15	CD b	42	female	-4973.33	23512.6	CD4
CD.b_1018_15	15	CD b	42	female	-4987.33	23490.6	CD4
CD.b_1018_15	15	CD b	42	female	-4991.33	23484.6	CD4
CD.b_1018_15	15	CD b	42	female	-4993.33	23482.6	CD4
CD.b_1018_15	15	CD b	42	female	-5001.33	23482.6	CD4
CD.b_1018_15	15	CD b	42	female	-5009.33	23483.6	CD4
CD.b_1018_15	15	CD b	42	female	-5013.33	23484.6	CD4
CD.b_1018_15	15	CD b	42	female	-5016.33	23489.6	CD4
CD.b_1018_15	15	CD b	42	female	-5015.33	23529.6	CD4
CD.b_1018_15	15	CD b	42	female	-5012.33	23540.6	CD4
CD.b_1018_15	15	CD b	42	female	-5009.33	23550.6	CD4
CD.b_1018_15	15	CD b	42	female	-5008.33	23551.6	CD4
CD.b_1018_15	15	CD b	42	female	-4974.33	23541.6	CD4
CD.b_1019_15	15	CD b	42	female	-4181.33	23547.6	M0
CD.b_1019_15	15	CD b	42	female	-4179.33	23544.6	M0
CD.b_1019_15	15	CD b	42	female	-4174.33	23534.6	M0
CD.b_1019_15	15	CD b	42	female	-4173.33	23531.6	M0
CD.b_1019_15	15	CD b	42	female	-4170.33	23520.6	M0
CD.b_1019_15	15	CD b	42	female	-4168.33	23505.6	M0
CD.b_1019_15	15	CD b	42	female	-4168.33	23487.6	M0
CD.b_1019_15	15	CD b	42	female	-4169.33	23486.6	M0
CD.b_1019_15	15	CD b	42	female	-4175.33	23483.6	M0
CD.b_1019_15	15	CD b	42	female	-4180.33	23482.6	M0
CD.b_1019_15	15	CD b	42	female	-4194.33	23482.6	M0
CD.b_1019_15	15	CD b	42	female	-4199.33	23483.6	M0
CD.b_1019_15	15	CD b	42	female	-4207.33	23485.6	M0
CD.b_1019_15	15	CD b	42	female	-4209.33	23486.6	M0
CD.b_1019_15	15	CD b	42	female	-4213.33	23489.6	M0
CD.b_1019_15	15	CD b	42	female	-4217.33	23493.6	M0
CD.b_1019_15	15	CD b	42	female	-4219.33	23496.6	M0
CD.b_1019_15	15	CD b	42	female	-4221.33	23504.6	M0
CD.b_1019_15	15	CD b	42	female	-4222.33	23514.6	M0
CD.b_1019_15	15	CD b	42	female	-4222.33	23515.6	M0
CD.b_1019_15	15	CD b	42	female	-4220.33	23521.6	M0
CD.b_1019_15	15	CD b	42	female	-4215.33	23526.6	M0
CD.b_1019_15	15	CD b	42	female	-4209.33	23531.6	M0
CD.b_1019_15	15	CD b	42	female	-4197.33	23540.6	M0
CD.b_1019_15	15	CD b	42	female	-4188.33	23545.6	M0
CD.b_1019_15	15	CD b	42	female	-4182.33	23547.6	M0
CD.b_1019_15	15	CD b	42	female	-4181.33	23547.6	M0
CD.b_102_15	15	CD b	42	female	-4438.33	24950.6	CD4
CD.b_102_15	15	CD b	42	female	-4365.33	24945.6	CD4
CD.b_102_15	15	CD b	42	female	-4362.33	24941.6	CD4
CD.b_102_15	15	CD b	42	female	-4359.33	24935.6	CD4
CD.b_102_15	15	CD b	42	female	-4358.33	24930.6	CD4
CD.b_102_15	15	CD b	42	female	-4358.33	24908.6	CD4
CD.b_102_15	15	CD b	42	female	-4359.33	24903.6	CD4
CD.b_102_15	15	CD b	42	female	-4360.33	24901.6	CD4
CD.b_102_15	15	CD b	42	female	-4395.33	24900.6	CD4
CD.b_102_15	15	CD b	42	female	-4410.33	24900.6	CD4
CD.b_102_15	15	CD b	42	female	-4412.33	24901.6	CD4
CD.b_102_15	15	CD b	42	female	-4417.33	24905.6	CD4
CD.b_102_15	15	CD b	42	female	-4446.33	24939.6	CD4
CD.b_102_15	15	CD b	42	female	-4445.33	24944.6	CD4
CD.b_102_15	15	CD b	42	female	-4444.33	24946.6	CD4
CD.b_102_15	15	CD b	42	female	-4441.33	24950.6	CD4
CD.b_102_15	15	CD b	42	female	-4438.33	24950.6	CD4
CD.b_1020_15	15	CD b	42	female	-3793.33	23545.6	IDA macrophages
CD.b_1020_15	15	CD b	42	female	-3789.33	23544.6	IDA macrophages
CD.b_1020_15	15	CD b	42	female	-3787.33	23543.6	IDA macrophages
CD.b_1020_15	15	CD b	42	female	-3764.33	23525.6	IDA macrophages
CD.b_1020_15	15	CD b	42	female	-3756.33	23517.6	IDA macrophages
CD.b_1020_15	15	CD b	42	female	-3753.33	23510.6	IDA macrophages
CD.b_1020_15	15	CD b	42	female	-3745.33	23487.6	IDA macrophages
CD.b_1020_15	15	CD b	42	female	-3745.33	23483.6	IDA macrophages
CD.b_1020_15	15	CD b	42	female	-3753.33	23475.6	IDA macrophages
CD.b_1020_15	15	CD b	42	female	-3763.33	23470.6	IDA macrophages
CD.b_1020_15	15	CD b	42	female	-3776.33	23470.6	IDA macrophages
CD.b_1020_15	15	CD b	42	female	-3781.33	23471.6	IDA macrophages
CD.b_1020_15	15	CD b	42	female	-3787.33	23474.6	IDA macrophages
CD.b_1020_15	15	CD b	42	female	-3791.33	23477.6	IDA macrophages
CD.b_1020_15	15	CD b	42	female	-3797.33	23483.6	IDA macrophages
CD.b_1020_15	15	CD b	42	female	-3806.33	23495.6	IDA macrophages
CD.b_1020_15	15	CD b	42	female	-3807.33	23497.6	IDA macrophages
CD.b_1020_15	15	CD b	42	female	-3809.33	23507.6	IDA macrophages
CD.b_1020_15	15	CD b	42	female	-3809.33	23516.6	IDA macrophages
CD.b_1020_15	15	CD b	42	female	-3807.33	23533.6	IDA macrophages
CD.b_1020_15	15	CD b	42	female	-3806.33	23535.6	IDA macrophages
CD.b_1020_15	15	CD b	42	female	-3803.33	23539.6	IDA macrophages
CD.b_1020_15	15	CD b	42	female	-3801.33	23541.6	IDA macrophages
CD.b_1020_15	15	CD b	42	female	-3797.33	23544.6	IDA macrophages
CD.b_1020_15	15	CD b	42	female	-3795.33	23545.6	IDA macrophages
CD.b_1020_15	15	CD b	42	female	-3793.33	23545.6	IDA macrophages
CD.b_1021_15	15	CD b	42	female	-3360.33	23539.6	IDA macrophages
CD.b_1021_15	15	CD b	42	female	-3356.33	23535.6	IDA macrophages
CD.b_1021_15	15	CD b	42	female	-3355.33	23533.6	IDA macrophages
CD.b_1021_15	15	CD b	42	female	-3355.33	23516.6	IDA macrophages
CD.b_1021_15	15	CD b	42	female	-3357.33	23491.6	IDA macrophages
CD.b_1021_15	15	CD b	42	female	-3358.33	23481.6	IDA macrophages
CD.b_1021_15	15	CD b	42	female	-3359.33	23479.6	IDA macrophages
CD.b_1021_15	15	CD b	42	female	-3363.33	23475.6	IDA macrophages
CD.b_1021_15	15	CD b	42	female	-3367.33	23472.6	IDA macrophages
CD.b_1021_15	15	CD b	42	female	-3371.33	23470.6	IDA macrophages
CD.b_1021_15	15	CD b	42	female	-3374.33	23470.6	IDA macrophages
CD.b_1021_15	15	CD b	42	female	-3424.33	23497.6	IDA macrophages
CD.b_1021_15	15	CD b	42	female	-3427.33	23500.6	IDA macrophages
CD.b_1021_15	15	CD b	42	female	-3427.33	23501.6	IDA macrophages
CD.b_1021_15	15	CD b	42	female	-3426.33	23508.6	IDA macrophages
CD.b_1021_15	15	CD b	42	female	-3425.33	23512.6	IDA macrophages
CD.b_1021_15	15	CD b	42	female	-3424.33	23514.6	IDA macrophages
CD.b_1021_15	15	CD b	42	female	-3411.33	23539.6	IDA macrophages
CD.b_1021_15	15	CD b	42	female	-3410.33	23540.6	IDA macrophages
CD.b_1021_15	15	CD b	42	female	-3407.33	23541.6	IDA macrophages
CD.b_1021_15	15	CD b	42	female	-3403.33	23542.6	IDA macrophages
CD.b_1021_15	15	CD b	42	female	-3360.33	23539.6	IDA macrophages
CD.b_1022_15	15	CD b	42	female	-2237.33	23548.6	PC IgG
CD.b_1022_15	15	CD b	42	female	-2235.33	23547.6	PC IgG
CD.b_1022_15	15	CD b	42	female	-2232.33	23544.6	PC IgG
CD.b_1022_15	15	CD b	42	female	-2231.33	23529.6	PC IgG
CD.b_1022_15	15	CD b	42	female	-2231.33	23514.6	PC IgG
CD.b_1022_15	15	CD b	42	female	-2248.33	23497.6	PC IgG
CD.b_1022_15	15	CD b	42	female	-2275.33	23497.6	PC IgG
CD.b_1022_15	15	CD b	42	female	-2281.33	23498.6	PC IgG
CD.b_1022_15	15	CD b	42	female	-2299.33	23505.6	PC IgG
CD.b_1022_15	15	CD b	42	female	-2300.33	23506.6	PC IgG
CD.b_1022_15	15	CD b	42	female	-2300.33	23511.6	PC IgG
CD.b_1022_15	15	CD b	42	female	-2298.33	23519.6	PC IgG
CD.b_1022_15	15	CD b	42	female	-2270.33	23534.6	PC IgG
CD.b_1022_15	15	CD b	42	female	-2268.33	23535.6	PC IgG
CD.b_1022_15	15	CD b	42	female	-2243.33	23547.6	PC IgG
CD.b_1022_15	15	CD b	42	female	-2239.33	23548.6	PC IgG
CD.b_1022_15	15	CD b	42	female	-2237.33	23548.6	PC IgG
CD.b_1023_15	15	CD b	42	female	-2206.33	23553.6	PC IgG
CD.b_1023_15	15	CD b	42	female	-2203.33	23552.6	PC IgG
CD.b_1023_15	15	CD b	42	female	-2201.33	23551.6	PC IgG
CD.b_1023_15	15	CD b	42	female	-2173.33	23520.6	PC IgG
CD.b_1023_15	15	CD b	42	female	-2173.33	23511.6	PC IgG
CD.b_1023_15	15	CD b	42	female	-2181.33	23504.6	PC IgG
CD.b_1023_15	15	CD b	42	female	-2183.33	23503.6	PC IgG
CD.b_1023_15	15	CD b	42	female	-2191.33	23503.6	PC IgG
CD.b_1023_15	15	CD b	42	female	-2195.33	23504.6	PC IgG
CD.b_1023_15	15	CD b	42	female	-2215.33	23512.6	PC IgG
CD.b_1023_15	15	CD b	42	female	-2227.33	23517.6	PC IgG
CD.b_1023_15	15	CD b	42	female	-2229.33	23518.6	PC IgG
CD.b_1023_15	15	CD b	42	female	-2230.33	23522.6	PC IgG
CD.b_1023_15	15	CD b	42	female	-2231.33	23530.6	PC IgG
CD.b_1023_15	15	CD b	42	female	-2232.33	23540.6	PC IgG
CD.b_1023_15	15	CD b	42	female	-2232.33	23541.6	PC IgG
CD.b_1023_15	15	CD b	42	female	-2231.33	23544.6	PC IgG
CD.b_1023_15	15	CD b	42	female	-2228.33	23547.6	PC IgG
CD.b_1023_15	15	CD b	42	female	-2224.33	23550.6	PC IgG
CD.b_1023_15	15	CD b	42	female	-2222.33	23551.6	PC IgG
CD.b_1023_15	15	CD b	42	female	-2208.33	23553.6	PC IgG
CD.b_1023_15	15	CD b	42	female	-2206.33	23553.6	PC IgG
CD.b_1024_15	15	CD b	42	female	-2138.33	23539.6	PC IgG
CD.b_1024_15	15	CD b	42	female	-2136.33	23537.6	PC IgG
CD.b_1024_15	15	CD b	42	female	-2130.33	23529.6	PC IgG
CD.b_1024_15	15	CD b	42	female	-2127.33	23524.6	PC IgG
CD.b_1024_15	15	CD b	42	female	-2115.33	23502.6	PC IgG
CD.b_1024_15	15	CD b	42	female	-2115.33	23499.6	PC IgG
CD.b_1024_15	15	CD b	42	female	-2116.33	23498.6	PC IgG
CD.b_1024_15	15	CD b	42	female	-2119.33	23496.6	PC IgG
CD.b_1024_15	15	CD b	42	female	-2123.33	23494.6	PC IgG
CD.b_1024_15	15	CD b	42	female	-2130.33	23491.6	PC IgG
CD.b_1024_15	15	CD b	42	female	-2135.33	23491.6	PC IgG
CD.b_1024_15	15	CD b	42	female	-2141.33	23493.6	PC IgG
CD.b_1024_15	15	CD b	42	female	-2145.33	23495.6	PC IgG
CD.b_1024_15	15	CD b	42	female	-2169.33	23510.6	PC IgG
CD.b_1024_15	15	CD b	42	female	-2171.33	23512.6	PC IgG
CD.b_1024_15	15	CD b	42	female	-2172.33	23518.6	PC IgG
CD.b_1024_15	15	CD b	42	female	-2172.33	23519.6	PC IgG
CD.b_1024_15	15	CD b	42	female	-2168.33	23523.6	PC IgG
CD.b_1024_15	15	CD b	42	female	-2158.33	23531.6	PC IgG
CD.b_1024_15	15	CD b	42	female	-2155.33	23533.6	PC IgG
CD.b_1024_15	15	CD b	42	female	-2153.33	23534.6	PC IgG
CD.b_1024_15	15	CD b	42	female	-2140.33	23539.6	PC IgG
CD.b_1024_15	15	CD b	42	female	-2138.33	23539.6	PC IgG
CD.b_1025_15	15	CD b	42	female	-2719.33	23546.6	PC IgG
CD.b_1025_15	15	CD b	42	female	-2717.33	23545.6	PC IgG
CD.b_1025_15	15	CD b	42	female	-2711.33	23539.6	PC IgG
CD.b_1025_15	15	CD b	42	female	-2707.33	23527.6	PC IgG
CD.b_1025_15	15	CD b	42	female	-2704.33	23515.6	PC IgG
CD.b_1025_15	15	CD b	42	female	-2703.33	23510.6	PC IgG
CD.b_1025_15	15	CD b	42	female	-2703.33	23501.6	PC IgG
CD.b_1025_15	15	CD b	42	female	-2704.33	23496.6	PC IgG
CD.b_1025_15	15	CD b	42	female	-2705.33	23494.6	PC IgG
CD.b_1025_15	15	CD b	42	female	-2708.33	23492.6	PC IgG
CD.b_1025_15	15	CD b	42	female	-2722.33	23485.6	PC IgG
CD.b_1025_15	15	CD b	42	female	-2740.33	23479.6	PC IgG
CD.b_1025_15	15	CD b	42	female	-2748.33	23479.6	PC IgG
CD.b_1025_15	15	CD b	42	female	-2764.33	23485.6	PC IgG
CD.b_1025_15	15	CD b	42	female	-2779.33	23491.6	PC IgG
CD.b_1025_15	15	CD b	42	female	-2781.33	23492.6	PC IgG
CD.b_1025_15	15	CD b	42	female	-2782.33	23496.6	PC IgG
CD.b_1025_15	15	CD b	42	female	-2783.33	23501.6	PC IgG
CD.b_1025_15	15	CD b	42	female	-2783.33	23506.6	PC IgG
CD.b_1025_15	15	CD b	42	female	-2782.33	23509.6	PC IgG
CD.b_1025_15	15	CD b	42	female	-2724.33	23544.6	PC IgG
CD.b_1025_15	15	CD b	42	female	-2720.33	23546.6	PC IgG
CD.b_1025_15	15	CD b	42	female	-2719.33	23546.6	PC IgG
CD.b_1026_15	15	CD b	42	female	-4829.33	23528.6	PC IgG
CD.b_1026_15	15	CD b	42	female	-4826.33	23526.6	PC IgG
CD.b_1026_15	15	CD b	42	female	-4823.33	23523.6	PC IgG
CD.b_1026_15	15	CD b	42	female	-4820.33	23519.6	PC IgG
CD.b_1026_15	15	CD b	42	female	-4814.33	23509.6	PC IgG
CD.b_1026_15	15	CD b	42	female	-4812.33	23504.6	PC IgG
CD.b_1026_15	15	CD b	42	female	-4809.33	23495.6	PC IgG
CD.b_1026_15	15	CD b	42	female	-4809.33	23487.6	PC IgG
CD.b_1026_15	15	CD b	42	female	-4813.33	23475.6	PC IgG
CD.b_1026_15	15	CD b	42	female	-4814.33	23473.6	PC IgG
CD.b_1026_15	15	CD b	42	female	-4815.33	23472.6	PC IgG
CD.b_1026_15	15	CD b	42	female	-4823.33	23470.6	PC IgG
CD.b_1026_15	15	CD b	42	female	-4840.33	23470.6	PC IgG
CD.b_1026_15	15	CD b	42	female	-4862.33	23482.6	PC IgG
CD.b_1026_15	15	CD b	42	female	-4863.33	23483.6	PC IgG
CD.b_1026_15	15	CD b	42	female	-4863.33	23486.6	PC IgG
CD.b_1026_15	15	CD b	42	female	-4861.33	23515.6	PC IgG
CD.b_1026_15	15	CD b	42	female	-4859.33	23523.6	PC IgG
CD.b_1026_15	15	CD b	42	female	-4831.33	23528.6	PC IgG
CD.b_1026_15	15	CD b	42	female	-4829.33	23528.6	PC IgG
CD.b_1027_15	15	CD b	42	female	-4552.33	23528.6	M0
CD.b_1027_15	15	CD b	42	female	-4549.33	23514.6	M0
CD.b_1027_15	15	CD b	42	female	-4549.33	23502.6	M0
CD.b_1027_15	15	CD b	42	female	-4550.33	23494.6	M0
CD.b_1027_15	15	CD b	42	female	-4554.33	23488.6	M0
CD.b_1027_15	15	CD b	42	female	-4559.33	23482.6	M0
CD.b_1027_15	15	CD b	42	female	-4571.33	23470.6	M0
CD.b_1027_15	15	CD b	42	female	-4575.33	23470.6	M0
CD.b_1027_15	15	CD b	42	female	-4617.33	23483.6	M0
CD.b_1027_15	15	CD b	42	female	-4597.33	23513.6	M0
CD.b_1027_15	15	CD b	42	female	-4585.33	23526.6	M0
CD.b_1027_15	15	CD b	42	female	-4580.33	23531.6	M0
CD.b_1027_15	15	CD b	42	female	-4574.33	23535.6	M0
CD.b_1027_15	15	CD b	42	female	-4552.33	23528.6	M0
CD.b_1028_15	15	CD b	42	female	-4511.33	23543.6	M2
CD.b_1028_15	15	CD b	42	female	-4509.33	23542.6	M2
CD.b_1028_15	15	CD b	42	female	-4505.33	23538.6	M2
CD.b_1028_15	15	CD b	42	female	-4502.33	23534.6	M2
CD.b_1028_15	15	CD b	42	female	-4488.33	23476.6	M2
CD.b_1028_15	15	CD b	42	female	-4488.33	23473.6	M2
CD.b_1028_15	15	CD b	42	female	-4502.33	23458.6	M2
CD.b_1028_15	15	CD b	42	female	-4527.33	23436.6	M2
CD.b_1028_15	15	CD b	42	female	-4541.33	23436.6	M2
CD.b_1028_15	15	CD b	42	female	-4562.33	23439.6	M2
CD.b_1028_15	15	CD b	42	female	-4565.33	23445.6	M2
CD.b_1028_15	15	CD b	42	female	-4569.33	23455.6	M2
CD.b_1028_15	15	CD b	42	female	-4571.33	23468.6	M2
CD.b_1028_15	15	CD b	42	female	-4551.33	23528.6	M2
CD.b_1028_15	15	CD b	42	female	-4550.33	23529.6	M2
CD.b_1028_15	15	CD b	42	female	-4544.33	23532.6	M2
CD.b_1028_15	15	CD b	42	female	-4516.33	23544.6	M2
CD.b_1028_15	15	CD b	42	female	-4511.33	23543.6	M2
CD.b_1029_15	15	CD b	42	female	-2574.33	23521.6	MAIT
CD.b_1029_15	15	CD b	42	female	-2547.33	23515.6	MAIT
CD.b_1029_15	15	CD b	42	female	-2546.33	23513.6	MAIT
CD.b_1029_15	15	CD b	42	female	-2545.33	23510.6	MAIT
CD.b_1029_15	15	CD b	42	female	-2545.33	23505.6	MAIT
CD.b_1029_15	15	CD b	42	female	-2554.33	23486.6	MAIT
CD.b_1029_15	15	CD b	42	female	-2557.33	23480.6	MAIT
CD.b_1029_15	15	CD b	42	female	-2561.33	23480.6	MAIT
CD.b_1029_15	15	CD b	42	female	-2579.33	23484.6	MAIT
CD.b_1029_15	15	CD b	42	female	-2585.33	23486.6	MAIT
CD.b_1029_15	15	CD b	42	female	-2590.33	23488.6	MAIT
CD.b_1029_15	15	CD b	42	female	-2592.33	23489.6	MAIT
CD.b_1029_15	15	CD b	42	female	-2601.33	23496.6	MAIT
CD.b_1029_15	15	CD b	42	female	-2602.33	23500.6	MAIT
CD.b_1029_15	15	CD b	42	female	-2602.33	23520.6	MAIT
CD.b_1029_15	15	CD b	42	female	-2583.33	23521.6	MAIT
CD.b_1029_15	15	CD b	42	female	-2574.33	23521.6	MAIT
CD.b_103_15	15	CD b	42	female	-3716.33	24947.6	IDA macrophages
CD.b_103_15	15	CD b	42	female	-3708.33	24945.6	IDA macrophages
CD.b_103_15	15	CD b	42	female	-3704.33	24943.6	IDA macrophages
CD.b_103_15	15	CD b	42	female	-3690.33	24935.6	IDA macrophages
CD.b_103_15	15	CD b	42	female	-3674.33	24925.6	IDA macrophages
CD.b_103_15	15	CD b	42	female	-3674.33	24922.6	IDA macrophages
CD.b_103_15	15	CD b	42	female	-3680.33	24914.6	IDA macrophages
CD.b_103_15	15	CD b	42	female	-3696.33	24895.6	IDA macrophages
CD.b_103_15	15	CD b	42	female	-3703.33	24887.6	IDA macrophages
CD.b_103_15	15	CD b	42	female	-3704.33	24886.6	IDA macrophages
CD.b_103_15	15	CD b	42	female	-3714.33	24886.6	IDA macrophages
CD.b_103_15	15	CD b	42	female	-3717.33	24889.6	IDA macrophages
CD.b_103_15	15	CD b	42	female	-3730.33	24917.6	IDA macrophages
CD.b_103_15	15	CD b	42	female	-3724.33	24942.6	IDA macrophages
CD.b_103_15	15	CD b	42	female	-3722.33	24946.6	IDA macrophages
CD.b_103_15	15	CD b	42	female	-3721.33	24947.6	IDA macrophages
CD.b_103_15	15	CD b	42	female	-3716.33	24947.6	IDA macrophages
CD.b_1030_15	15	CD b	42	female	-6653.33	23541.6	PC IgG
CD.b_1030_15	15	CD b	42	female	-6643.33	23539.6	PC IgG
CD.b_1030_15	15	CD b	42	female	-6637.33	23537.6	PC IgG
CD.b_1030_15	15	CD b	42	female	-6635.33	23536.6	PC IgG
CD.b_1030_15	15	CD b	42	female	-6634.33	23535.6	PC IgG
CD.b_1030_15	15	CD b	42	female	-6634.33	23515.6	PC IgG
CD.b_1030_15	15	CD b	42	female	-6635.33	23506.6	PC IgG
CD.b_1030_15	15	CD b	42	female	-6637.33	23491.6	PC IgG
CD.b_1030_15	15	CD b	42	female	-6657.33	23479.6	PC IgG
CD.b_1030_15	15	CD b	42	female	-6661.33	23477.6	PC IgG
CD.b_1030_15	15	CD b	42	female	-6664.33	23477.6	PC IgG
CD.b_1030_15	15	CD b	42	female	-6671.33	23479.6	PC IgG
CD.b_1030_15	15	CD b	42	female	-6696.33	23489.6	PC IgG
CD.b_1030_15	15	CD b	42	female	-6700.33	23491.6	PC IgG
CD.b_1030_15	15	CD b	42	female	-6701.33	23492.6	PC IgG
CD.b_1030_15	15	CD b	42	female	-6684.33	23536.6	PC IgG
CD.b_1030_15	15	CD b	42	female	-6683.33	23537.6	PC IgG
CD.b_1030_15	15	CD b	42	female	-6676.33	23539.6	PC IgG
CD.b_1030_15	15	CD b	42	female	-6666.33	23541.6	PC IgG
CD.b_1030_15	15	CD b	42	female	-6653.33	23541.6	PC IgG
CD.b_1031_15	15	CD b	42	female	-3837.33	23519.6	M2
CD.b_1031_15	15	CD b	42	female	-3820.33	23515.6	M2
CD.b_1031_15	15	CD b	42	female	-3814.33	23513.6	M2
CD.b_1031_15	15	CD b	42	female	-3812.33	23512.6	M2
CD.b_1031_15	15	CD b	42	female	-3812.33	23488.6	M2
CD.b_1031_15	15	CD b	42	female	-3813.33	23483.6	M2
CD.b_1031_15	15	CD b	42	female	-3814.33	23481.6	M2
CD.b_1031_15	15	CD b	42	female	-3815.33	23480.6	M2
CD.b_1031_15	15	CD b	42	female	-3817.33	23479.6	M2
CD.b_1031_15	15	CD b	42	female	-3859.33	23461.6	M2
CD.b_1031_15	15	CD b	42	female	-3871.33	23461.6	M2
CD.b_1031_15	15	CD b	42	female	-3881.33	23466.6	M2
CD.b_1031_15	15	CD b	42	female	-3885.33	23469.6	M2
CD.b_1031_15	15	CD b	42	female	-3886.33	23470.6	M2
CD.b_1031_15	15	CD b	42	female	-3890.33	23477.6	M2
CD.b_1031_15	15	CD b	42	female	-3891.33	23479.6	M2
CD.b_1031_15	15	CD b	42	female	-3896.33	23490.6	M2
CD.b_1031_15	15	CD b	42	female	-3897.33	23495.6	M2
CD.b_1031_15	15	CD b	42	female	-3897.33	23506.6	M2
CD.b_1031_15	15	CD b	42	female	-3895.33	23516.6	M2
CD.b_1031_15	15	CD b	42	female	-3893.33	23522.6	M2
CD.b_1031_15	15	CD b	42	female	-3892.33	23523.6	M2
CD.b_1031_15	15	CD b	42	female	-3837.33	23519.6	M2
CD.b_1032_15	15	CD b	42	female	-3012.33	23532.6	Tregs
CD.b_1032_15	15	CD b	42	female	-3011.33	23531.6	Tregs
CD.b_1032_15	15	CD b	42	female	-3006.33	23522.6	Tregs
CD.b_1032_15	15	CD b	42	female	-3005.33	23520.6	Tregs
CD.b_1032_15	15	CD b	42	female	-3005.33	23508.6	Tregs
CD.b_1032_15	15	CD b	42	female	-3006.33	23502.6	Tregs
CD.b_1032_15	15	CD b	42	female	-3007.33	23500.6	Tregs
CD.b_1032_15	15	CD b	42	female	-3012.33	23492.6	Tregs
CD.b_1032_15	15	CD b	42	female	-3019.33	23485.6	Tregs
CD.b_1032_15	15	CD b	42	female	-3025.33	23482.6	Tregs
CD.b_1032_15	15	CD b	42	female	-3030.33	23481.6	Tregs
CD.b_1032_15	15	CD b	42	female	-3041.33	23481.6	Tregs
CD.b_1032_15	15	CD b	42	female	-3044.33	23485.6	Tregs
CD.b_1032_15	15	CD b	42	female	-3045.33	23487.6	Tregs
CD.b_1032_15	15	CD b	42	female	-3047.33	23497.6	Tregs
CD.b_1032_15	15	CD b	42	female	-3047.33	23508.6	Tregs
CD.b_1032_15	15	CD b	42	female	-3039.33	23516.6	Tregs
CD.b_1032_15	15	CD b	42	female	-3033.33	23521.6	Tregs
CD.b_1032_15	15	CD b	42	female	-3029.33	23524.6	Tregs
CD.b_1032_15	15	CD b	42	female	-3021.33	23529.6	Tregs
CD.b_1032_15	15	CD b	42	female	-3017.33	23531.6	Tregs
CD.b_1032_15	15	CD b	42	female	-3014.33	23532.6	Tregs
CD.b_1032_15	15	CD b	42	female	-3012.33	23532.6	Tregs
CD.b_1033_15	15	CD b	42	female	-4500.33	23533.6	M1
CD.b_1033_15	15	CD b	42	female	-4474.33	23528.6	M1
CD.b_1033_15	15	CD b	42	female	-4472.33	23527.6	M1
CD.b_1033_15	15	CD b	42	female	-4470.33	23524.6	M1
CD.b_1033_15	15	CD b	42	female	-4460.33	23504.6	M1
CD.b_1033_15	15	CD b	42	female	-4456.33	23491.6	M1
CD.b_1033_15	15	CD b	42	female	-4455.33	23485.6	M1
CD.b_1033_15	15	CD b	42	female	-4455.33	23477.6	M1
CD.b_1033_15	15	CD b	42	female	-4457.33	23475.6	M1
CD.b_1033_15	15	CD b	42	female	-4487.33	23475.6	M1
CD.b_1033_15	15	CD b	42	female	-4503.33	23488.6	M1
CD.b_1033_15	15	CD b	42	female	-4504.33	23507.6	M1
CD.b_1033_15	15	CD b	42	female	-4504.33	23516.6	M1
CD.b_1033_15	15	CD b	42	female	-4503.33	23525.6	M1
CD.b_1033_15	15	CD b	42	female	-4502.33	23531.6	M1
CD.b_1033_15	15	CD b	42	female	-4501.33	23533.6	M1
CD.b_1033_15	15	CD b	42	female	-4500.33	23533.6	M1
CD.b_1034_15	15	CD b	42	female	-4355.33	23535.6	Naïve B cell
CD.b_1034_15	15	CD b	42	female	-4341.33	23523.6	Naïve B cell
CD.b_1034_15	15	CD b	42	female	-4337.33	23519.6	Naïve B cell
CD.b_1034_15	15	CD b	42	female	-4335.33	23516.6	Naïve B cell
CD.b_1034_15	15	CD b	42	female	-4334.33	23513.6	Naïve B cell
CD.b_1034_15	15	CD b	42	female	-4333.33	23509.6	Naïve B cell
CD.b_1034_15	15	CD b	42	female	-4333.33	23504.6	Naïve B cell
CD.b_1034_15	15	CD b	42	female	-4350.33	23451.6	Naïve B cell
CD.b_1034_15	15	CD b	42	female	-4352.33	23450.6	Naïve B cell
CD.b_1034_15	15	CD b	42	female	-4370.33	23450.6	Naïve B cell
CD.b_1034_15	15	CD b	42	female	-4374.33	23454.6	Naïve B cell
CD.b_1034_15	15	CD b	42	female	-4377.33	23458.6	Naïve B cell
CD.b_1034_15	15	CD b	42	female	-4399.33	23500.6	Naïve B cell
CD.b_1034_15	15	CD b	42	female	-4398.33	23507.6	Naïve B cell
CD.b_1034_15	15	CD b	42	female	-4397.33	23511.6	Naïve B cell
CD.b_1034_15	15	CD b	42	female	-4396.33	23514.6	Naïve B cell
CD.b_1034_15	15	CD b	42	female	-4391.33	23527.6	Naïve B cell
CD.b_1034_15	15	CD b	42	female	-4389.33	23531.6	Naïve B cell
CD.b_1034_15	15	CD b	42	female	-4387.33	23533.6	Naïve B cell
CD.b_1034_15	15	CD b	42	female	-4384.33	23535.6	Naïve B cell
CD.b_1034_15	15	CD b	42	female	-4374.33	23537.6	Naïve B cell
CD.b_1034_15	15	CD b	42	female	-4355.33	23535.6	Naïve B cell
CD.b_1035_15	15	CD b	42	female	-3350.33	23531.6	NK
CD.b_1035_15	15	CD b	42	female	-3343.33	23529.6	NK
CD.b_1035_15	15	CD b	42	female	-3339.33	23527.6	NK
CD.b_1035_15	15	CD b	42	female	-3297.33	23500.6	NK
CD.b_1035_15	15	CD b	42	female	-3281.33	23488.6	NK
CD.b_1035_15	15	CD b	42	female	-3280.33	23487.6	NK
CD.b_1035_15	15	CD b	42	female	-3280.33	23478.6	NK
CD.b_1035_15	15	CD b	42	female	-3281.33	23473.6	NK
CD.b_1035_15	15	CD b	42	female	-3282.33	23471.6	NK
CD.b_1035_15	15	CD b	42	female	-3285.33	23467.6	NK
CD.b_1035_15	15	CD b	42	female	-3293.33	23459.6	NK
CD.b_1035_15	15	CD b	42	female	-3304.33	23459.6	NK
CD.b_1035_15	15	CD b	42	female	-3319.33	23460.6	NK
CD.b_1035_15	15	CD b	42	female	-3336.33	23462.6	NK
CD.b_1035_15	15	CD b	42	female	-3344.33	23463.6	NK
CD.b_1035_15	15	CD b	42	female	-3353.33	23473.6	NK
CD.b_1035_15	15	CD b	42	female	-3356.33	23477.6	NK
CD.b_1035_15	15	CD b	42	female	-3357.33	23479.6	NK
CD.b_1035_15	15	CD b	42	female	-3357.33	23490.6	NK
CD.b_1035_15	15	CD b	42	female	-3356.33	23504.6	NK
CD.b_1035_15	15	CD b	42	female	-3354.33	23528.6	NK
CD.b_1035_15	15	CD b	42	female	-3353.33	23531.6	NK
CD.b_1035_15	15	CD b	42	female	-3350.33	23531.6	NK
CD.b_1036_15	15	CD b	42	female	-2228.33	23517.6	PC IgG
CD.b_1036_15	15	CD b	42	female	-2218.33	23515.6	PC IgG
CD.b_1036_15	15	CD b	42	female	-2206.33	23511.6	PC IgG
CD.b_1036_15	15	CD b	42	female	-2189.33	23502.6	PC IgG
CD.b_1036_15	15	CD b	42	female	-2188.33	23501.6	PC IgG
CD.b_1036_15	15	CD b	42	female	-2188.33	23492.6	PC IgG
CD.b_1036_15	15	CD b	42	female	-2191.33	23479.6	PC IgG
CD.b_1036_15	15	CD b	42	female	-2192.33	23476.6	PC IgG
CD.b_1036_15	15	CD b	42	female	-2196.33	23476.6	PC IgG
CD.b_1036_15	15	CD b	42	female	-2213.33	23486.6	PC IgG
CD.b_1036_15	15	CD b	42	female	-2230.33	23513.6	PC IgG
CD.b_1036_15	15	CD b	42	female	-2230.33	23517.6	PC IgG
CD.b_1036_15	15	CD b	42	female	-2228.33	23517.6	PC IgG
CD.b_1037_15	15	CD b	42	female	-1887.33	23533.6	Secretory progenitor
CD.b_1037_15	15	CD b	42	female	-1877.33	23531.6	Secretory progenitor
CD.b_1037_15	15	CD b	42	female	-1869.33	23529.6	Secretory progenitor
CD.b_1037_15	15	CD b	42	female	-1867.33	23528.6	Secretory progenitor
CD.b_1037_15	15	CD b	42	female	-1863.33	23525.6	Secretory progenitor
CD.b_1037_15	15	CD b	42	female	-1863.33	23462.6	Secretory progenitor
CD.b_1037_15	15	CD b	42	female	-1888.33	23448.6	Secretory progenitor
CD.b_1037_15	15	CD b	42	female	-1900.33	23444.6	Secretory progenitor
CD.b_1037_15	15	CD b	42	female	-1910.33	23443.6	Secretory progenitor
CD.b_1037_15	15	CD b	42	female	-1913.33	23443.6	Secretory progenitor
CD.b_1037_15	15	CD b	42	female	-1930.33	23496.6	Secretory progenitor
CD.b_1037_15	15	CD b	42	female	-1930.33	23500.6	Secretory progenitor
CD.b_1037_15	15	CD b	42	female	-1927.33	23512.6	Secretory progenitor
CD.b_1037_15	15	CD b	42	female	-1926.33	23514.6	Secretory progenitor
CD.b_1037_15	15	CD b	42	female	-1923.33	23518.6	Secretory progenitor
CD.b_1037_15	15	CD b	42	female	-1920.33	23521.6	Secretory progenitor
CD.b_1037_15	15	CD b	42	female	-1916.33	23524.6	Secretory progenitor
CD.b_1037_15	15	CD b	42	female	-1902.33	23531.6	Secretory progenitor
CD.b_1037_15	15	CD b	42	female	-1892.33	23533.6	Secretory progenitor
CD.b_1037_15	15	CD b	42	female	-1887.33	23533.6	Secretory progenitor
CD.b_1038_15	15	CD b	42	female	-4965.33	23521.6	CD8
CD.b_1038_15	15	CD b	42	female	-4961.33	23518.6	CD8
CD.b_1038_15	15	CD b	42	female	-4955.33	23512.6	CD8
CD.b_1038_15	15	CD b	42	female	-4953.33	23509.6	CD8
CD.b_1038_15	15	CD b	42	female	-4952.33	23506.6	CD8
CD.b_1038_15	15	CD b	42	female	-4951.33	23489.6	CD8
CD.b_1038_15	15	CD b	42	female	-4951.33	23486.6	CD8
CD.b_1038_15	15	CD b	42	female	-4952.33	23457.6	CD8
CD.b_1038_15	15	CD b	42	female	-4953.33	23454.6	CD8
CD.b_1038_15	15	CD b	42	female	-4975.33	23454.6	CD8
CD.b_1038_15	15	CD b	42	female	-4980.33	23455.6	CD8
CD.b_1038_15	15	CD b	42	female	-4982.33	23457.6	CD8
CD.b_1038_15	15	CD b	42	female	-4992.33	23477.6	CD8
CD.b_1038_15	15	CD b	42	female	-4993.33	23480.6	CD8
CD.b_1038_15	15	CD b	42	female	-4993.33	23481.6	CD8
CD.b_1038_15	15	CD b	42	female	-4981.33	23503.6	CD8
CD.b_1038_15	15	CD b	42	female	-4970.33	23517.6	CD8
CD.b_1038_15	15	CD b	42	female	-4966.33	23521.6	CD8
CD.b_1038_15	15	CD b	42	female	-4965.33	23521.6	CD8
CD.b_1039_15	15	CD b	42	female	-4946.33	23510.6	DN
CD.b_1039_15	15	CD b	42	female	-4939.33	23509.6	DN
CD.b_1039_15	15	CD b	42	female	-4922.33	23506.6	DN
CD.b_1039_15	15	CD b	42	female	-4918.33	23504.6	DN
CD.b_1039_15	15	CD b	42	female	-4914.33	23496.6	DN
CD.b_1039_15	15	CD b	42	female	-4913.33	23493.6	DN
CD.b_1039_15	15	CD b	42	female	-4913.33	23490.6	DN
CD.b_1039_15	15	CD b	42	female	-4938.33	23450.6	DN
CD.b_1039_15	15	CD b	42	female	-4940.33	23447.6	DN
CD.b_1039_15	15	CD b	42	female	-4944.33	23447.6	DN
CD.b_1039_15	15	CD b	42	female	-4946.33	23448.6	DN
CD.b_1039_15	15	CD b	42	female	-4952.33	23454.6	DN
CD.b_1039_15	15	CD b	42	female	-4952.33	23509.6	DN
CD.b_1039_15	15	CD b	42	female	-4949.33	23510.6	DN
CD.b_1039_15	15	CD b	42	female	-4946.33	23510.6	DN
CD.b_104_15	15	CD b	42	female	-6719.33	24953.6	Inflammatory fibroblasts
CD.b_104_15	15	CD b	42	female	-6717.33	24951.6	Inflammatory fibroblasts
CD.b_104_15	15	CD b	42	female	-6714.33	24947.6	Inflammatory fibroblasts
CD.b_104_15	15	CD b	42	female	-6710.33	24941.6	Inflammatory fibroblasts
CD.b_104_15	15	CD b	42	female	-6707.33	24935.6	Inflammatory fibroblasts
CD.b_104_15	15	CD b	42	female	-6706.33	24930.6	Inflammatory fibroblasts
CD.b_104_15	15	CD b	42	female	-6706.33	24908.6	Inflammatory fibroblasts
CD.b_104_15	15	CD b	42	female	-6707.33	24903.6	Inflammatory fibroblasts
CD.b_104_15	15	CD b	42	female	-6708.33	24901.6	Inflammatory fibroblasts
CD.b_104_15	15	CD b	42	female	-6712.33	24895.6	Inflammatory fibroblasts
CD.b_104_15	15	CD b	42	female	-6715.33	24891.6	Inflammatory fibroblasts
CD.b_104_15	15	CD b	42	female	-6717.33	24889.6	Inflammatory fibroblasts
CD.b_104_15	15	CD b	42	female	-6721.33	24886.6	Inflammatory fibroblasts
CD.b_104_15	15	CD b	42	female	-6727.33	24882.6	Inflammatory fibroblasts
CD.b_104_15	15	CD b	42	female	-6729.33	24881.6	Inflammatory fibroblasts
CD.b_104_15	15	CD b	42	female	-6734.33	24880.6	Inflammatory fibroblasts
CD.b_104_15	15	CD b	42	female	-6754.33	24880.6	Inflammatory fibroblasts
CD.b_104_15	15	CD b	42	female	-6759.33	24881.6	Inflammatory fibroblasts
CD.b_104_15	15	CD b	42	female	-6762.33	24882.6	Inflammatory fibroblasts
CD.b_104_15	15	CD b	42	female	-6768.33	24892.6	Inflammatory fibroblasts
CD.b_104_15	15	CD b	42	female	-6770.33	24896.6	Inflammatory fibroblasts
CD.b_104_15	15	CD b	42	female	-6787.33	24931.6	Inflammatory fibroblasts
CD.b_104_15	15	CD b	42	female	-6789.33	24937.6	Inflammatory fibroblasts
CD.b_104_15	15	CD b	42	female	-6789.33	24944.6	Inflammatory fibroblasts
CD.b_104_15	15	CD b	42	female	-6748.33	24952.6	Inflammatory fibroblasts
CD.b_104_15	15	CD b	42	female	-6723.33	24956.6	Inflammatory fibroblasts
CD.b_104_15	15	CD b	42	female	-6719.33	24953.6	Inflammatory fibroblasts
CD.b_1040_15	15	CD b	42	female	-5432.33	23505.6	M2
CD.b_1040_15	15	CD b	42	female	-5418.33	23491.6	M2
CD.b_1040_15	15	CD b	42	female	-5407.33	23476.6	M2
CD.b_1040_15	15	CD b	42	female	-5407.33	23474.6	M2
CD.b_1040_15	15	CD b	42	female	-5415.33	23466.6	M2
CD.b_1040_15	15	CD b	42	female	-5423.33	23459.6	M2
CD.b_1040_15	15	CD b	42	female	-5427.33	23459.6	M2
CD.b_1040_15	15	CD b	42	female	-5431.33	23461.6	M2
CD.b_1040_15	15	CD b	42	female	-5454.33	23478.6	M2
CD.b_1040_15	15	CD b	42	female	-5447.33	23492.6	M2
CD.b_1040_15	15	CD b	42	female	-5443.33	23499.6	M2
CD.b_1040_15	15	CD b	42	female	-5438.33	23504.6	M2
CD.b_1040_15	15	CD b	42	female	-5433.33	23505.6	M2
CD.b_1040_15	15	CD b	42	female	-5432.33	23505.6	M2
CD.b_1041_15	15	CD b	42	female	-6133.33	23515.6	M2
CD.b_1041_15	15	CD b	42	female	-6131.33	23511.6	M2
CD.b_1041_15	15	CD b	42	female	-6129.33	23506.6	M2
CD.b_1041_15	15	CD b	42	female	-6128.33	23503.6	M2
CD.b_1041_15	15	CD b	42	female	-6128.33	23476.6	M2
CD.b_1041_15	15	CD b	42	female	-6129.33	23474.6	M2
CD.b_1041_15	15	CD b	42	female	-6134.33	23469.6	M2
CD.b_1041_15	15	CD b	42	female	-6142.33	23463.6	M2
CD.b_1041_15	15	CD b	42	female	-6144.33	23462.6	M2
CD.b_1041_15	15	CD b	42	female	-6148.33	23462.6	M2
CD.b_1041_15	15	CD b	42	female	-6152.33	23465.6	M2
CD.b_1041_15	15	CD b	42	female	-6159.33	23471.6	M2
CD.b_1041_15	15	CD b	42	female	-6161.33	23473.6	M2
CD.b_1041_15	15	CD b	42	female	-6167.33	23480.6	M2
CD.b_1041_15	15	CD b	42	female	-6175.33	23490.6	M2
CD.b_1041_15	15	CD b	42	female	-6171.33	23494.6	M2
CD.b_1041_15	15	CD b	42	female	-6157.33	23503.6	M2
CD.b_1041_15	15	CD b	42	female	-6134.33	23515.6	M2
CD.b_1041_15	15	CD b	42	female	-6133.33	23515.6	M2
CD.b_1042_15	15	CD b	42	female	-2171.33	23511.6	M0
CD.b_1042_15	15	CD b	42	female	-2159.33	23505.6	M0
CD.b_1042_15	15	CD b	42	female	-2133.33	23490.6	M0
CD.b_1042_15	15	CD b	42	female	-2133.33	23486.6	M0
CD.b_1042_15	15	CD b	42	female	-2138.33	23467.6	M0
CD.b_1042_15	15	CD b	42	female	-2139.33	23464.6	M0
CD.b_1042_15	15	CD b	42	female	-2140.33	23462.6	M0
CD.b_1042_15	15	CD b	42	female	-2141.33	23461.6	M0
CD.b_1042_15	15	CD b	42	female	-2153.33	23459.6	M0
CD.b_1042_15	15	CD b	42	female	-2172.33	23459.6	M0
CD.b_1042_15	15	CD b	42	female	-2174.33	23460.6	M0
CD.b_1042_15	15	CD b	42	female	-2190.33	23470.6	M0
CD.b_1042_15	15	CD b	42	female	-2191.33	23471.6	M0
CD.b_1042_15	15	CD b	42	female	-2192.33	23473.6	M0
CD.b_1042_15	15	CD b	42	female	-2192.33	23475.6	M0
CD.b_1042_15	15	CD b	42	female	-2190.33	23488.6	M0
CD.b_1042_15	15	CD b	42	female	-2187.33	23499.6	M0
CD.b_1042_15	15	CD b	42	female	-2186.33	23501.6	M0
CD.b_1042_15	15	CD b	42	female	-2174.33	23510.6	M0
CD.b_1042_15	15	CD b	42	female	-2172.33	23511.6	M0
CD.b_1042_15	15	CD b	42	female	-2171.33	23511.6	M0
CD.b_1043_15	15	CD b	42	female	-2300.33	23505.6	PC IgG
CD.b_1043_15	15	CD b	42	female	-2254.33	23497.6	PC IgG
CD.b_1043_15	15	CD b	42	female	-2249.33	23496.6	PC IgG
CD.b_1043_15	15	CD b	42	female	-2244.33	23485.6	PC IgG
CD.b_1043_15	15	CD b	42	female	-2243.33	23479.6	PC IgG
CD.b_1043_15	15	CD b	42	female	-2243.33	23442.6	PC IgG
CD.b_1043_15	15	CD b	42	female	-2245.33	23440.6	PC IgG
CD.b_1043_15	15	CD b	42	female	-2247.33	23439.6	PC IgG
CD.b_1043_15	15	CD b	42	female	-2257.33	23437.6	PC IgG
CD.b_1043_15	15	CD b	42	female	-2264.33	23436.6	PC IgG
CD.b_1043_15	15	CD b	42	female	-2282.33	23436.6	PC IgG
CD.b_1043_15	15	CD b	42	female	-2287.33	23437.6	PC IgG
CD.b_1043_15	15	CD b	42	female	-2295.33	23439.6	PC IgG
CD.b_1043_15	15	CD b	42	female	-2297.33	23440.6	PC IgG
CD.b_1043_15	15	CD b	42	female	-2301.33	23443.6	PC IgG
CD.b_1043_15	15	CD b	42	female	-2311.33	23453.6	PC IgG
CD.b_1043_15	15	CD b	42	female	-2314.33	23457.6	PC IgG
CD.b_1043_15	15	CD b	42	female	-2315.33	23459.6	PC IgG
CD.b_1043_15	15	CD b	42	female	-2317.33	23469.6	PC IgG
CD.b_1043_15	15	CD b	42	female	-2317.33	23484.6	PC IgG
CD.b_1043_15	15	CD b	42	female	-2315.33	23488.6	PC IgG
CD.b_1043_15	15	CD b	42	female	-2309.33	23497.6	PC IgG
CD.b_1043_15	15	CD b	42	female	-2301.33	23505.6	PC IgG
CD.b_1043_15	15	CD b	42	female	-2300.33	23505.6	PC IgG
CD.b_1044_15	15	CD b	42	female	-5365.33	23499.6	IDA macrophages
CD.b_1044_15	15	CD b	42	female	-5344.33	23498.6	IDA macrophages
CD.b_1044_15	15	CD b	42	female	-5342.33	23497.6	IDA macrophages
CD.b_1044_15	15	CD b	42	female	-5332.33	23491.6	IDA macrophages
CD.b_1044_15	15	CD b	42	female	-5323.33	23485.6	IDA macrophages
CD.b_1044_15	15	CD b	42	female	-5323.33	23465.6	IDA macrophages
CD.b_1044_15	15	CD b	42	female	-5325.33	23457.6	IDA macrophages
CD.b_1044_15	15	CD b	42	female	-5332.33	23450.6	IDA macrophages
CD.b_1044_15	15	CD b	42	female	-5341.33	23442.6	IDA macrophages
CD.b_1044_15	15	CD b	42	female	-5343.33	23441.6	IDA macrophages
CD.b_1044_15	15	CD b	42	female	-5346.33	23440.6	IDA macrophages
CD.b_1044_15	15	CD b	42	female	-5360.33	23440.6	IDA macrophages
CD.b_1044_15	15	CD b	42	female	-5365.33	23445.6	IDA macrophages
CD.b_1044_15	15	CD b	42	female	-5373.33	23457.6	IDA macrophages
CD.b_1044_15	15	CD b	42	female	-5386.33	23477.6	IDA macrophages
CD.b_1044_15	15	CD b	42	female	-5384.33	23481.6	IDA macrophages
CD.b_1044_15	15	CD b	42	female	-5374.33	23497.6	IDA macrophages
CD.b_1044_15	15	CD b	42	female	-5372.33	23499.6	IDA macrophages
CD.b_1044_15	15	CD b	42	female	-5365.33	23499.6	IDA macrophages
CD.b_1045_15	15	CD b	42	female	-3427.33	23499.6	IDA macrophages
CD.b_1045_15	15	CD b	42	female	-3411.33	23493.6	IDA macrophages
CD.b_1045_15	15	CD b	42	female	-3397.33	23486.6	IDA macrophages
CD.b_1045_15	15	CD b	42	female	-3387.33	23480.6	IDA macrophages
CD.b_1045_15	15	CD b	42	female	-3377.33	23472.6	IDA macrophages
CD.b_1045_15	15	CD b	42	female	-3375.33	23470.6	IDA macrophages
CD.b_1045_15	15	CD b	42	female	-3375.33	23461.6	IDA macrophages
CD.b_1045_15	15	CD b	42	female	-3380.33	23451.6	IDA macrophages
CD.b_1045_15	15	CD b	42	female	-3383.33	23447.6	IDA macrophages
CD.b_1045_15	15	CD b	42	female	-3386.33	23444.6	IDA macrophages
CD.b_1045_15	15	CD b	42	female	-3399.33	23436.6	IDA macrophages
CD.b_1045_15	15	CD b	42	female	-3403.33	23434.6	IDA macrophages
CD.b_1045_15	15	CD b	42	female	-3408.33	23434.6	IDA macrophages
CD.b_1045_15	15	CD b	42	female	-3439.33	23450.6	IDA macrophages
CD.b_1045_15	15	CD b	42	female	-3443.33	23453.6	IDA macrophages
CD.b_1045_15	15	CD b	42	female	-3445.33	23456.6	IDA macrophages
CD.b_1045_15	15	CD b	42	female	-3450.33	23464.6	IDA macrophages
CD.b_1045_15	15	CD b	42	female	-3461.33	23486.6	IDA macrophages
CD.b_1045_15	15	CD b	42	female	-3461.33	23488.6	IDA macrophages
CD.b_1045_15	15	CD b	42	female	-3446.33	23495.6	IDA macrophages
CD.b_1045_15	15	CD b	42	female	-3443.33	23496.6	IDA macrophages
CD.b_1045_15	15	CD b	42	female	-3436.33	23498.6	IDA macrophages
CD.b_1045_15	15	CD b	42	female	-3431.33	23499.6	IDA macrophages
CD.b_1045_15	15	CD b	42	female	-3427.33	23499.6	IDA macrophages
CD.b_1046_15	15	CD b	42	female	-4399.33	23499.6	M0
CD.b_1046_15	15	CD b	42	female	-4397.33	23497.6	M0
CD.b_1046_15	15	CD b	42	female	-4393.33	23492.6	M0
CD.b_1046_15	15	CD b	42	female	-4382.33	23477.6	M0
CD.b_1046_15	15	CD b	42	female	-4371.33	23450.6	M0
CD.b_1046_15	15	CD b	42	female	-4371.33	23446.6	M0
CD.b_1046_15	15	CD b	42	female	-4383.33	23431.6	M0
CD.b_1046_15	15	CD b	42	female	-4388.33	23425.6	M0
CD.b_1046_15	15	CD b	42	female	-4391.33	23424.6	M0
CD.b_1046_15	15	CD b	42	female	-4408.33	23421.6	M0
CD.b_1046_15	15	CD b	42	female	-4419.33	23421.6	M0
CD.b_1046_15	15	CD b	42	female	-4429.33	23426.6	M0
CD.b_1046_15	15	CD b	42	female	-4433.33	23429.6	M0
CD.b_1046_15	15	CD b	42	female	-4435.33	23431.6	M0
CD.b_1046_15	15	CD b	42	female	-4438.33	23435.6	M0
CD.b_1046_15	15	CD b	42	female	-4443.33	23445.6	M0
CD.b_1046_15	15	CD b	42	female	-4445.33	23455.6	M0
CD.b_1046_15	15	CD b	42	female	-4445.33	23464.6	M0
CD.b_1046_15	15	CD b	42	female	-4443.33	23474.6	M0
CD.b_1046_15	15	CD b	42	female	-4404.33	23497.6	M0
CD.b_1046_15	15	CD b	42	female	-4400.33	23499.6	M0
CD.b_1046_15	15	CD b	42	female	-4399.33	23499.6	M0
CD.b_1047_15	15	CD b	42	female	-4107.33	23502.6	IDA macrophages
CD.b_1047_15	15	CD b	42	female	-4103.33	23499.6	IDA macrophages
CD.b_1047_15	15	CD b	42	female	-4095.33	23491.6	IDA macrophages
CD.b_1047_15	15	CD b	42	female	-4092.33	23487.6	IDA macrophages
CD.b_1047_15	15	CD b	42	female	-4085.33	23473.6	IDA macrophages
CD.b_1047_15	15	CD b	42	female	-4084.33	23468.6	IDA macrophages
CD.b_1047_15	15	CD b	42	female	-4084.33	23458.6	IDA macrophages
CD.b_1047_15	15	CD b	42	female	-4085.33	23453.6	IDA macrophages
CD.b_1047_15	15	CD b	42	female	-4089.33	23441.6	IDA macrophages
CD.b_1047_15	15	CD b	42	female	-4092.33	23435.6	IDA macrophages
CD.b_1047_15	15	CD b	42	female	-4095.33	23431.6	IDA macrophages
CD.b_1047_15	15	CD b	42	female	-4097.33	23429.6	IDA macrophages
CD.b_1047_15	15	CD b	42	female	-4102.33	23426.6	IDA macrophages
CD.b_1047_15	15	CD b	42	female	-4108.33	23423.6	IDA macrophages
CD.b_1047_15	15	CD b	42	female	-4111.33	23422.6	IDA macrophages
CD.b_1047_15	15	CD b	42	female	-4131.33	23422.6	IDA macrophages
CD.b_1047_15	15	CD b	42	female	-4135.33	23423.6	IDA macrophages
CD.b_1047_15	15	CD b	42	female	-4138.33	23424.6	IDA macrophages
CD.b_1047_15	15	CD b	42	female	-4148.33	23428.6	IDA macrophages
CD.b_1047_15	15	CD b	42	female	-4161.33	23434.6	IDA macrophages
CD.b_1047_15	15	CD b	42	female	-4167.33	23437.6	IDA macrophages
CD.b_1047_15	15	CD b	42	female	-4170.33	23439.6	IDA macrophages
CD.b_1047_15	15	CD b	42	female	-4173.33	23445.6	IDA macrophages
CD.b_1047_15	15	CD b	42	female	-4175.33	23455.6	IDA macrophages
CD.b_1047_15	15	CD b	42	female	-4175.33	23464.6	IDA macrophages
CD.b_1047_15	15	CD b	42	female	-4173.33	23474.6	IDA macrophages
CD.b_1047_15	15	CD b	42	female	-4171.33	23480.6	IDA macrophages
CD.b_1047_15	15	CD b	42	female	-4168.33	23486.6	IDA macrophages
CD.b_1047_15	15	CD b	42	female	-4167.33	23487.6	IDA macrophages
CD.b_1047_15	15	CD b	42	female	-4145.33	23494.6	IDA macrophages
CD.b_1047_15	15	CD b	42	female	-4129.33	23498.6	IDA macrophages
CD.b_1047_15	15	CD b	42	female	-4115.33	23501.6	IDA macrophages
CD.b_1047_15	15	CD b	42	female	-4109.33	23502.6	IDA macrophages
CD.b_1047_15	15	CD b	42	female	-4107.33	23502.6	IDA macrophages
CD.b_1048_15	15	CD b	42	female	-2416.33	23505.6	PC IgG
CD.b_1048_15	15	CD b	42	female	-2404.33	23501.6	PC IgG
CD.b_1048_15	15	CD b	42	female	-2399.33	23499.6	PC IgG
CD.b_1048_15	15	CD b	42	female	-2387.33	23494.6	PC IgG
CD.b_1048_15	15	CD b	42	female	-2381.33	23491.6	PC IgG
CD.b_1048_15	15	CD b	42	female	-2379.33	23489.6	PC IgG
CD.b_1048_15	15	CD b	42	female	-2376.33	23480.6	PC IgG
CD.b_1048_15	15	CD b	42	female	-2374.33	23470.6	PC IgG
CD.b_1048_15	15	CD b	42	female	-2374.33	23456.6	PC IgG
CD.b_1048_15	15	CD b	42	female	-2377.33	23441.6	PC IgG
CD.b_1048_15	15	CD b	42	female	-2380.33	23435.6	PC IgG
CD.b_1048_15	15	CD b	42	female	-2388.33	23424.6	PC IgG
CD.b_1048_15	15	CD b	42	female	-2389.33	23423.6	PC IgG
CD.b_1048_15	15	CD b	42	female	-2393.33	23420.6	PC IgG
CD.b_1048_15	15	CD b	42	female	-2399.33	23417.6	PC IgG
CD.b_1048_15	15	CD b	42	female	-2403.33	23416.6	PC IgG
CD.b_1048_15	15	CD b	42	female	-2413.33	23415.6	PC IgG
CD.b_1048_15	15	CD b	42	female	-2433.33	23415.6	PC IgG
CD.b_1048_15	15	CD b	42	female	-2439.33	23417.6	PC IgG
CD.b_1048_15	15	CD b	42	female	-2441.33	23418.6	PC IgG
CD.b_1048_15	15	CD b	42	female	-2445.33	23421.6	PC IgG
CD.b_1048_15	15	CD b	42	female	-2453.33	23429.6	PC IgG
CD.b_1048_15	15	CD b	42	female	-2456.33	23433.6	PC IgG
CD.b_1048_15	15	CD b	42	female	-2457.33	23435.6	PC IgG
CD.b_1048_15	15	CD b	42	female	-2459.33	23441.6	PC IgG
CD.b_1048_15	15	CD b	42	female	-2461.33	23451.6	PC IgG
CD.b_1048_15	15	CD b	42	female	-2461.33	23452.6	PC IgG
CD.b_1048_15	15	CD b	42	female	-2460.33	23455.6	PC IgG
CD.b_1048_15	15	CD b	42	female	-2423.33	23504.6	PC IgG
CD.b_1048_15	15	CD b	42	female	-2421.33	23505.6	PC IgG
CD.b_1048_15	15	CD b	42	female	-2416.33	23505.6	PC IgG
CD.b_1049_15	15	CD b	42	female	-2103.33	23497.6	M0
CD.b_1049_15	15	CD b	42	female	-2100.33	23494.6	M0
CD.b_1049_15	15	CD b	42	female	-2100.33	23447.6	M0
CD.b_1049_15	15	CD b	42	female	-2101.33	23446.6	M0
CD.b_1049_15	15	CD b	42	female	-2103.33	23445.6	M0
CD.b_1049_15	15	CD b	42	female	-2122.33	23440.6	M0
CD.b_1049_15	15	CD b	42	female	-2128.33	23440.6	M0
CD.b_1049_15	15	CD b	42	female	-2129.33	23441.6	M0
CD.b_1049_15	15	CD b	42	female	-2140.33	23461.6	M0
CD.b_1049_15	15	CD b	42	female	-2135.33	23480.6	M0
CD.b_1049_15	15	CD b	42	female	-2132.33	23488.6	M0
CD.b_1049_15	15	CD b	42	female	-2131.33	23490.6	M0
CD.b_1049_15	15	CD b	42	female	-2114.33	23499.6	M0
CD.b_1049_15	15	CD b	42	female	-2110.33	23500.6	M0
CD.b_1049_15	15	CD b	42	female	-2103.33	23497.6	M0
CD.b_105_15	15	CD b	42	female	-5036.33	24959.6	Cycling T cells
CD.b_105_15	15	CD b	42	female	-5033.33	24958.6	Cycling T cells
CD.b_105_15	15	CD b	42	female	-5013.33	24951.6	Cycling T cells
CD.b_105_15	15	CD b	42	female	-5008.33	24944.6	Cycling T cells
CD.b_105_15	15	CD b	42	female	-5005.33	24938.6	Cycling T cells
CD.b_105_15	15	CD b	42	female	-5005.33	24919.6	Cycling T cells
CD.b_105_15	15	CD b	42	female	-5006.33	24914.6	Cycling T cells
CD.b_105_15	15	CD b	42	female	-5008.33	24910.6	Cycling T cells
CD.b_105_15	15	CD b	42	female	-5021.33	24907.6	Cycling T cells
CD.b_105_15	15	CD b	42	female	-5049.33	24907.6	Cycling T cells
CD.b_105_15	15	CD b	42	female	-5051.33	24908.6	Cycling T cells
CD.b_105_15	15	CD b	42	female	-5052.33	24909.6	Cycling T cells
CD.b_105_15	15	CD b	42	female	-5059.33	24917.6	Cycling T cells
CD.b_105_15	15	CD b	42	female	-5059.33	24926.6	Cycling T cells
CD.b_105_15	15	CD b	42	female	-5057.33	24944.6	Cycling T cells
CD.b_105_15	15	CD b	42	female	-5056.33	24948.6	Cycling T cells
CD.b_105_15	15	CD b	42	female	-5047.33	24959.6	Cycling T cells
CD.b_105_15	15	CD b	42	female	-5045.33	24961.6	Cycling T cells
CD.b_105_15	15	CD b	42	female	-5036.33	24959.6	Cycling T cells
CD.b_1050_15	15	CD b	42	female	-2089.33	23493.6	PC IgG
CD.b_1050_15	15	CD b	42	female	-2082.33	23492.6	PC IgG
CD.b_1050_15	15	CD b	42	female	-2059.33	23486.6	PC IgG
CD.b_1050_15	15	CD b	42	female	-2056.33	23485.6	PC IgG
CD.b_1050_15	15	CD b	42	female	-2048.33	23482.6	PC IgG
CD.b_1050_15	15	CD b	42	female	-2046.33	23481.6	PC IgG
CD.b_1050_15	15	CD b	42	female	-2046.33	23475.6	PC IgG
CD.b_1050_15	15	CD b	42	female	-2051.33	23460.6	PC IgG
CD.b_1050_15	15	CD b	42	female	-2057.33	23447.6	PC IgG
CD.b_1050_15	15	CD b	42	female	-2059.33	23443.6	PC IgG
CD.b_1050_15	15	CD b	42	female	-2069.33	23443.6	PC IgG
CD.b_1050_15	15	CD b	42	female	-2096.33	23446.6	PC IgG
CD.b_1050_15	15	CD b	42	female	-2098.33	23447.6	PC IgG
CD.b_1050_15	15	CD b	42	female	-2099.33	23450.6	PC IgG
CD.b_1050_15	15	CD b	42	female	-2101.33	23460.6	PC IgG
CD.b_1050_15	15	CD b	42	female	-2101.33	23473.6	PC IgG
CD.b_1050_15	15	CD b	42	female	-2098.33	23493.6	PC IgG
CD.b_1050_15	15	CD b	42	female	-2089.33	23493.6	PC IgG
CD.b_1051_15	15	CD b	42	female	-3703.33	23503.6	IDA macrophages
CD.b_1051_15	15	CD b	42	female	-3693.33	23501.6	IDA macrophages
CD.b_1051_15	15	CD b	42	female	-3687.33	23499.6	IDA macrophages
CD.b_1051_15	15	CD b	42	female	-3685.33	23498.6	IDA macrophages
CD.b_1051_15	15	CD b	42	female	-3681.33	23495.6	IDA macrophages
CD.b_1051_15	15	CD b	42	female	-3679.33	23493.6	IDA macrophages
CD.b_1051_15	15	CD b	42	female	-3676.33	23489.6	IDA macrophages
CD.b_1051_15	15	CD b	42	female	-3670.33	23479.6	IDA macrophages
CD.b_1051_15	15	CD b	42	female	-3670.33	23473.6	IDA macrophages
CD.b_1051_15	15	CD b	42	female	-3707.33	23413.6	IDA macrophages
CD.b_1051_15	15	CD b	42	female	-3709.33	23410.6	IDA macrophages
CD.b_1051_15	15	CD b	42	female	-3712.33	23410.6	IDA macrophages
CD.b_1051_15	15	CD b	42	female	-3731.33	23420.6	IDA macrophages
CD.b_1051_15	15	CD b	42	female	-3745.33	23428.6	IDA macrophages
CD.b_1051_15	15	CD b	42	female	-3755.33	23434.6	IDA macrophages
CD.b_1051_15	15	CD b	42	female	-3773.33	23447.6	IDA macrophages
CD.b_1051_15	15	CD b	42	female	-3774.33	23448.6	IDA macrophages
CD.b_1051_15	15	CD b	42	female	-3774.33	23450.6	IDA macrophages
CD.b_1051_15	15	CD b	42	female	-3773.33	23453.6	IDA macrophages
CD.b_1051_15	15	CD b	42	female	-3772.33	23455.6	IDA macrophages
CD.b_1051_15	15	CD b	42	female	-3766.33	23466.6	IDA macrophages
CD.b_1051_15	15	CD b	42	female	-3762.33	23470.6	IDA macrophages
CD.b_1051_15	15	CD b	42	female	-3743.33	23484.6	IDA macrophages
CD.b_1051_15	15	CD b	42	female	-3741.33	23485.6	IDA macrophages
CD.b_1051_15	15	CD b	42	female	-3704.33	23503.6	IDA macrophages
CD.b_1051_15	15	CD b	42	female	-3703.33	23503.6	IDA macrophages
CD.b_1052_15	15	CD b	42	female	-3917.33	23501.6	IDA macrophages
CD.b_1052_15	15	CD b	42	female	-3907.33	23499.6	IDA macrophages
CD.b_1052_15	15	CD b	42	female	-3905.33	23498.6	IDA macrophages
CD.b_1052_15	15	CD b	42	female	-3901.33	23495.6	IDA macrophages
CD.b_1052_15	15	CD b	42	female	-3897.33	23491.6	IDA macrophages
CD.b_1052_15	15	CD b	42	female	-3886.33	23469.6	IDA macrophages
CD.b_1052_15	15	CD b	42	female	-3886.33	23456.6	IDA macrophages
CD.b_1052_15	15	CD b	42	female	-3887.33	23451.6	IDA macrophages
CD.b_1052_15	15	CD b	42	female	-3890.33	23445.6	IDA macrophages
CD.b_1052_15	15	CD b	42	female	-3893.33	23441.6	IDA macrophages
CD.b_1052_15	15	CD b	42	female	-3899.33	23435.6	IDA macrophages
CD.b_1052_15	15	CD b	42	female	-3903.33	23432.6	IDA macrophages
CD.b_1052_15	15	CD b	42	female	-3909.33	23428.6	IDA macrophages
CD.b_1052_15	15	CD b	42	female	-3911.33	23427.6	IDA macrophages
CD.b_1052_15	15	CD b	42	female	-3931.33	23419.6	IDA macrophages
CD.b_1052_15	15	CD b	42	female	-3936.33	23418.6	IDA macrophages
CD.b_1052_15	15	CD b	42	female	-3954.33	23418.6	IDA macrophages
CD.b_1052_15	15	CD b	42	female	-3959.33	23419.6	IDA macrophages
CD.b_1052_15	15	CD b	42	female	-3965.33	23421.6	IDA macrophages
CD.b_1052_15	15	CD b	42	female	-3967.33	23422.6	IDA macrophages
CD.b_1052_15	15	CD b	42	female	-3971.33	23425.6	IDA macrophages
CD.b_1052_15	15	CD b	42	female	-3979.33	23433.6	IDA macrophages
CD.b_1052_15	15	CD b	42	female	-3982.33	23437.6	IDA macrophages
CD.b_1052_15	15	CD b	42	female	-3985.33	23443.6	IDA macrophages
CD.b_1052_15	15	CD b	42	female	-3987.33	23453.6	IDA macrophages
CD.b_1052_15	15	CD b	42	female	-3987.33	23454.6	IDA macrophages
CD.b_1052_15	15	CD b	42	female	-3985.33	23464.6	IDA macrophages
CD.b_1052_15	15	CD b	42	female	-3983.33	23472.6	IDA macrophages
CD.b_1052_15	15	CD b	42	female	-3982.33	23474.6	IDA macrophages
CD.b_1052_15	15	CD b	42	female	-3978.33	23480.6	IDA macrophages
CD.b_1052_15	15	CD b	42	female	-3975.33	23484.6	IDA macrophages
CD.b_1052_15	15	CD b	42	female	-3972.33	23487.6	IDA macrophages
CD.b_1052_15	15	CD b	42	female	-3968.33	23490.6	IDA macrophages
CD.b_1052_15	15	CD b	42	female	-3950.33	23499.6	IDA macrophages
CD.b_1052_15	15	CD b	42	female	-3940.33	23501.6	IDA macrophages
CD.b_1052_15	15	CD b	42	female	-3917.33	23501.6	IDA macrophages
CD.b_1053_15	15	CD b	42	female	-6829.33	23483.6	PC IgG
CD.b_1053_15	15	CD b	42	female	-6825.33	23482.6	PC IgG
CD.b_1053_15	15	CD b	42	female	-6822.33	23481.6	PC IgG
CD.b_1053_15	15	CD b	42	female	-6820.33	23480.6	PC IgG
CD.b_1053_15	15	CD b	42	female	-6818.33	23478.6	PC IgG
CD.b_1053_15	15	CD b	42	female	-6817.33	23475.6	PC IgG
CD.b_1053_15	15	CD b	42	female	-6814.33	23460.6	PC IgG
CD.b_1053_15	15	CD b	42	female	-6814.33	23441.6	PC IgG
CD.b_1053_15	15	CD b	42	female	-6816.33	23439.6	PC IgG
CD.b_1053_15	15	CD b	42	female	-6820.33	23436.6	PC IgG
CD.b_1053_15	15	CD b	42	female	-6853.33	23420.6	PC IgG
CD.b_1053_15	15	CD b	42	female	-6857.33	23420.6	PC IgG
CD.b_1053_15	15	CD b	42	female	-6861.33	23422.6	PC IgG
CD.b_1053_15	15	CD b	42	female	-6865.33	23425.6	PC IgG
CD.b_1053_15	15	CD b	42	female	-6867.33	23427.6	PC IgG
CD.b_1053_15	15	CD b	42	female	-6870.33	23431.6	PC IgG
CD.b_1053_15	15	CD b	42	female	-6871.33	23433.6	PC IgG
CD.b_1053_15	15	CD b	42	female	-6877.33	23450.6	PC IgG
CD.b_1053_15	15	CD b	42	female	-6878.33	23453.6	PC IgG
CD.b_1053_15	15	CD b	42	female	-6878.33	23454.6	PC IgG
CD.b_1053_15	15	CD b	42	female	-6857.33	23477.6	PC IgG
CD.b_1053_15	15	CD b	42	female	-6854.33	23480.6	PC IgG
CD.b_1053_15	15	CD b	42	female	-6850.33	23481.6	PC IgG
CD.b_1053_15	15	CD b	42	female	-6838.33	23483.6	PC IgG
CD.b_1053_15	15	CD b	42	female	-6829.33	23483.6	PC IgG
CD.b_1054_15	15	CD b	42	female	-4221.33	23489.6	M0
CD.b_1054_15	15	CD b	42	female	-4213.33	23483.6	M0
CD.b_1054_15	15	CD b	42	female	-4211.33	23481.6	M0
CD.b_1054_15	15	CD b	42	female	-4208.33	23477.6	M0
CD.b_1054_15	15	CD b	42	female	-4205.33	23471.6	M0
CD.b_1054_15	15	CD b	42	female	-4204.33	23466.6	M0
CD.b_1054_15	15	CD b	42	female	-4204.33	23452.6	M0
CD.b_1054_15	15	CD b	42	female	-4205.33	23447.6	M0
CD.b_1054_15	15	CD b	42	female	-4207.33	23441.6	M0
CD.b_1054_15	15	CD b	42	female	-4208.33	23439.6	M0
CD.b_1054_15	15	CD b	42	female	-4210.33	23437.6	M0
CD.b_1054_15	15	CD b	42	female	-4232.33	23430.6	M0
CD.b_1054_15	15	CD b	42	female	-4241.33	23428.6	M0
CD.b_1054_15	15	CD b	42	female	-4251.33	23428.6	M0
CD.b_1054_15	15	CD b	42	female	-4266.33	23431.6	M0
CD.b_1054_15	15	CD b	42	female	-4276.33	23439.6	M0
CD.b_1054_15	15	CD b	42	female	-4288.33	23451.6	M0
CD.b_1054_15	15	CD b	42	female	-4288.33	23452.6	M0
CD.b_1054_15	15	CD b	42	female	-4286.33	23466.6	M0
CD.b_1054_15	15	CD b	42	female	-4284.33	23472.6	M0
CD.b_1054_15	15	CD b	42	female	-4269.33	23481.6	M0
CD.b_1054_15	15	CD b	42	female	-4265.33	23483.6	M0
CD.b_1054_15	15	CD b	42	female	-4234.33	23488.6	M0
CD.b_1054_15	15	CD b	42	female	-4225.33	23489.6	M0
CD.b_1054_15	15	CD b	42	female	-4221.33	23489.6	M0
CD.b_1055_15	15	CD b	42	female	-1937.33	23488.6	PC IgG
CD.b_1055_15	15	CD b	42	female	-1937.33	23480.6	PC IgG
CD.b_1055_15	15	CD b	42	female	-1939.33	23428.6	PC IgG
CD.b_1055_15	15	CD b	42	female	-1940.33	23419.6	PC IgG
CD.b_1055_15	15	CD b	42	female	-1941.33	23416.6	PC IgG
CD.b_1055_15	15	CD b	42	female	-1942.33	23415.6	PC IgG
CD.b_1055_15	15	CD b	42	female	-1963.33	23415.6	PC IgG
CD.b_1055_15	15	CD b	42	female	-1969.33	23418.6	PC IgG
CD.b_1055_15	15	CD b	42	female	-1975.33	23422.6	PC IgG
CD.b_1055_15	15	CD b	42	female	-1979.33	23425.6	PC IgG
CD.b_1055_15	15	CD b	42	female	-1983.33	23429.6	PC IgG
CD.b_1055_15	15	CD b	42	female	-1990.33	23442.6	PC IgG
CD.b_1055_15	15	CD b	42	female	-1991.33	23444.6	PC IgG
CD.b_1055_15	15	CD b	42	female	-1992.33	23447.6	PC IgG
CD.b_1055_15	15	CD b	42	female	-1993.33	23454.6	PC IgG
CD.b_1055_15	15	CD b	42	female	-1993.33	23455.6	PC IgG
CD.b_1055_15	15	CD b	42	female	-1960.33	23480.6	PC IgG
CD.b_1055_15	15	CD b	42	female	-1958.33	23481.6	PC IgG
CD.b_1055_15	15	CD b	42	female	-1953.33	23483.6	PC IgG
CD.b_1055_15	15	CD b	42	female	-1938.33	23488.6	PC IgG
CD.b_1055_15	15	CD b	42	female	-1937.33	23488.6	PC IgG
CD.b_1056_15	15	CD b	42	female	-1930.33	23495.6	PC IgA IgM
CD.b_1056_15	15	CD b	42	female	-1919.33	23483.6	PC IgA IgM
CD.b_1056_15	15	CD b	42	female	-1913.33	23475.6	PC IgA IgM
CD.b_1056_15	15	CD b	42	female	-1913.33	23444.6	PC IgA IgM
CD.b_1056_15	15	CD b	42	female	-1914.33	23438.6	PC IgA IgM
CD.b_1056_15	15	CD b	42	female	-1918.33	23433.6	PC IgA IgM
CD.b_1056_15	15	CD b	42	female	-1927.33	23423.6	PC IgA IgM
CD.b_1056_15	15	CD b	42	female	-1936.33	23414.6	PC IgA IgM
CD.b_1056_15	15	CD b	42	female	-1941.33	23414.6	PC IgA IgM
CD.b_1056_15	15	CD b	42	female	-1941.33	23453.6	PC IgA IgM
CD.b_1056_15	15	CD b	42	female	-1939.33	23467.6	PC IgA IgM
CD.b_1056_15	15	CD b	42	female	-1937.33	23479.6	PC IgA IgM
CD.b_1056_15	15	CD b	42	female	-1935.33	23490.6	PC IgA IgM
CD.b_1056_15	15	CD b	42	female	-1932.33	23494.6	PC IgA IgM
CD.b_1056_15	15	CD b	42	female	-1931.33	23495.6	PC IgA IgM
CD.b_1056_15	15	CD b	42	female	-1930.33	23495.6	PC IgA IgM
CD.b_1057_15	15	CD b	42	female	-4863.33	23482.6	PC IgG
CD.b_1057_15	15	CD b	42	female	-4858.33	23480.6	PC IgG
CD.b_1057_15	15	CD b	42	female	-4844.33	23473.6	PC IgG
CD.b_1057_15	15	CD b	42	female	-4839.33	23469.6	PC IgG
CD.b_1057_15	15	CD b	42	female	-4839.33	23466.6	PC IgG
CD.b_1057_15	15	CD b	42	female	-4846.33	23437.6	PC IgG
CD.b_1057_15	15	CD b	42	female	-4847.33	23436.6	PC IgG
CD.b_1057_15	15	CD b	42	female	-4886.33	23436.6	PC IgG
CD.b_1057_15	15	CD b	42	female	-4886.33	23445.6	PC IgG
CD.b_1057_15	15	CD b	42	female	-4884.33	23476.6	PC IgG
CD.b_1057_15	15	CD b	42	female	-4883.33	23477.6	PC IgG
CD.b_1057_15	15	CD b	42	female	-4864.33	23482.6	PC IgG
CD.b_1057_15	15	CD b	42	female	-4863.33	23482.6	PC IgG
CD.b_1058_15	15	CD b	42	female	-2654.33	23492.6	MAIT
CD.b_1058_15	15	CD b	42	female	-2653.33	23491.6	MAIT
CD.b_1058_15	15	CD b	42	female	-2652.33	23489.6	MAIT
CD.b_1058_15	15	CD b	42	female	-2650.33	23484.6	MAIT
CD.b_1058_15	15	CD b	42	female	-2649.33	23479.6	MAIT
CD.b_1058_15	15	CD b	42	female	-2648.33	23469.6	MAIT
CD.b_1058_15	15	CD b	42	female	-2648.33	23441.6	MAIT
CD.b_1058_15	15	CD b	42	female	-2689.33	23426.6	MAIT
CD.b_1058_15	15	CD b	42	female	-2699.33	23426.6	MAIT
CD.b_1058_15	15	CD b	42	female	-2700.33	23432.6	MAIT
CD.b_1058_15	15	CD b	42	female	-2700.33	23475.6	MAIT
CD.b_1058_15	15	CD b	42	female	-2698.33	23487.6	MAIT
CD.b_1058_15	15	CD b	42	female	-2696.33	23489.6	MAIT
CD.b_1058_15	15	CD b	42	female	-2692.33	23491.6	MAIT
CD.b_1058_15	15	CD b	42	female	-2687.33	23492.6	MAIT
CD.b_1058_15	15	CD b	42	female	-2654.33	23492.6	MAIT
CD.b_1059_15	15	CD b	42	female	-3469.33	23489.6	M2
CD.b_1059_15	15	CD b	42	female	-3462.33	23487.6	M2
CD.b_1059_15	15	CD b	42	female	-3408.33	23433.6	M2
CD.b_1059_15	15	CD b	42	female	-3408.33	23429.6	M2
CD.b_1059_15	15	CD b	42	female	-3416.33	23411.6	M2
CD.b_1059_15	15	CD b	42	female	-3422.33	23402.6	M2
CD.b_1059_15	15	CD b	42	female	-3423.33	23401.6	M2
CD.b_1059_15	15	CD b	42	female	-3447.33	23401.6	M2
CD.b_1059_15	15	CD b	42	female	-3474.33	23403.6	M2
CD.b_1059_15	15	CD b	42	female	-3475.33	23404.6	M2
CD.b_1059_15	15	CD b	42	female	-3499.33	23446.6	M2
CD.b_1059_15	15	CD b	42	female	-3495.33	23459.6	M2
CD.b_1059_15	15	CD b	42	female	-3494.33	23462.6	M2
CD.b_1059_15	15	CD b	42	female	-3485.33	23480.6	M2
CD.b_1059_15	15	CD b	42	female	-3481.33	23486.6	M2
CD.b_1059_15	15	CD b	42	female	-3480.33	23487.6	M2
CD.b_1059_15	15	CD b	42	female	-3470.33	23489.6	M2
CD.b_1059_15	15	CD b	42	female	-3469.33	23489.6	M2
CD.b_106_15	15	CD b	42	female	-2376.33	24942.6	M0
CD.b_106_15	15	CD b	42	female	-2364.33	24940.6	M0
CD.b_106_15	15	CD b	42	female	-2361.33	24939.6	M0
CD.b_106_15	15	CD b	42	female	-2344.33	24933.6	M0
CD.b_106_15	15	CD b	42	female	-2344.33	24931.6	M0
CD.b_106_15	15	CD b	42	female	-2345.33	24929.6	M0
CD.b_106_15	15	CD b	42	female	-2367.33	24892.6	M0
CD.b_106_15	15	CD b	42	female	-2369.33	24890.6	M0
CD.b_106_15	15	CD b	42	female	-2384.33	24890.6	M0
CD.b_106_15	15	CD b	42	female	-2390.33	24891.6	M0
CD.b_106_15	15	CD b	42	female	-2394.33	24892.6	M0
CD.b_106_15	15	CD b	42	female	-2397.33	24893.6	M0
CD.b_106_15	15	CD b	42	female	-2401.33	24897.6	M0
CD.b_106_15	15	CD b	42	female	-2398.33	24912.6	M0
CD.b_106_15	15	CD b	42	female	-2395.33	24926.6	M0
CD.b_106_15	15	CD b	42	female	-2391.33	24936.6	M0
CD.b_106_15	15	CD b	42	female	-2388.33	24942.6	M0
CD.b_106_15	15	CD b	42	female	-2376.33	24942.6	M0
CD.b_1060_15	15	CD b	42	female	-5479.33	23480.6	PC IgG
CD.b_1060_15	15	CD b	42	female	-5453.33	23477.6	PC IgG
CD.b_1060_15	15	CD b	42	female	-5445.33	23473.6	PC IgG
CD.b_1060_15	15	CD b	42	female	-5425.33	23457.6	PC IgG
CD.b_1060_15	15	CD b	42	female	-5424.33	23449.6	PC IgG
CD.b_1060_15	15	CD b	42	female	-5423.33	23433.6	PC IgG
CD.b_1060_15	15	CD b	42	female	-5423.33	23421.6	PC IgG
CD.b_1060_15	15	CD b	42	female	-5427.33	23417.6	PC IgG
CD.b_1060_15	15	CD b	42	female	-5439.33	23408.6	PC IgG
CD.b_1060_15	15	CD b	42	female	-5445.33	23405.6	PC IgG
CD.b_1060_15	15	CD b	42	female	-5450.33	23404.6	PC IgG
CD.b_1060_15	15	CD b	42	female	-5464.33	23404.6	PC IgG
CD.b_1060_15	15	CD b	42	female	-5469.33	23405.6	PC IgG
CD.b_1060_15	15	CD b	42	female	-5473.33	23409.6	PC IgG
CD.b_1060_15	15	CD b	42	female	-5494.33	23436.6	PC IgG
CD.b_1060_15	15	CD b	42	female	-5494.33	23439.6	PC IgG
CD.b_1060_15	15	CD b	42	female	-5493.33	23448.6	PC IgG
CD.b_1060_15	15	CD b	42	female	-5492.33	23453.6	PC IgG
CD.b_1060_15	15	CD b	42	female	-5489.33	23463.6	PC IgG
CD.b_1060_15	15	CD b	42	female	-5485.33	23475.6	PC IgG
CD.b_1060_15	15	CD b	42	female	-5484.33	23477.6	PC IgG
CD.b_1060_15	15	CD b	42	female	-5483.33	23478.6	PC IgG
CD.b_1060_15	15	CD b	42	female	-5480.33	23480.6	PC IgG
CD.b_1060_15	15	CD b	42	female	-5479.33	23480.6	PC IgG
CD.b_1061_15	15	CD b	42	female	-4637.33	23487.6	M2
CD.b_1061_15	15	CD b	42	female	-4623.33	23483.6	M2
CD.b_1061_15	15	CD b	42	female	-4621.33	23482.6	M2
CD.b_1061_15	15	CD b	42	female	-4620.33	23480.6	M2
CD.b_1061_15	15	CD b	42	female	-4602.33	23412.6	M2
CD.b_1061_15	15	CD b	42	female	-4602.33	23407.6	M2
CD.b_1061_15	15	CD b	42	female	-4603.33	23405.6	M2
CD.b_1061_15	15	CD b	42	female	-4608.33	23400.6	M2
CD.b_1061_15	15	CD b	42	female	-4620.33	23400.6	M2
CD.b_1061_15	15	CD b	42	female	-4642.33	23407.6	M2
CD.b_1061_15	15	CD b	42	female	-4644.33	23409.6	M2
CD.b_1061_15	15	CD b	42	female	-4673.33	23459.6	M2
CD.b_1061_15	15	CD b	42	female	-4673.33	23460.6	M2
CD.b_1061_15	15	CD b	42	female	-4667.33	23468.6	M2
CD.b_1061_15	15	CD b	42	female	-4658.33	23479.6	M2
CD.b_1061_15	15	CD b	42	female	-4652.33	23485.6	M2
CD.b_1061_15	15	CD b	42	female	-4642.33	23487.6	M2
CD.b_1061_15	15	CD b	42	female	-4637.33	23487.6	M2
CD.b_1062_15	15	CD b	42	female	-5386.33	23476.6	Endothelium
CD.b_1062_15	15	CD b	42	female	-5381.33	23471.6	Endothelium
CD.b_1062_15	15	CD b	42	female	-5377.33	23466.6	Endothelium
CD.b_1062_15	15	CD b	42	female	-5360.33	23439.6	Endothelium
CD.b_1062_15	15	CD b	42	female	-5360.33	23432.6	Endothelium
CD.b_1062_15	15	CD b	42	female	-5361.33	23427.6	Endothelium
CD.b_1062_15	15	CD b	42	female	-5362.33	23425.6	Endothelium
CD.b_1062_15	15	CD b	42	female	-5365.33	23421.6	Endothelium
CD.b_1062_15	15	CD b	42	female	-5369.33	23417.6	Endothelium
CD.b_1062_15	15	CD b	42	female	-5373.33	23414.6	Endothelium
CD.b_1062_15	15	CD b	42	female	-5375.33	23413.6	Endothelium
CD.b_1062_15	15	CD b	42	female	-5380.33	23412.6	Endothelium
CD.b_1062_15	15	CD b	42	female	-5406.33	23412.6	Endothelium
CD.b_1062_15	15	CD b	42	female	-5411.33	23413.6	Endothelium
CD.b_1062_15	15	CD b	42	female	-5413.33	23414.6	Endothelium
CD.b_1062_15	15	CD b	42	female	-5417.33	23417.6	Endothelium
CD.b_1062_15	15	CD b	42	female	-5421.33	23421.6	Endothelium
CD.b_1062_15	15	CD b	42	female	-5422.33	23423.6	Endothelium
CD.b_1062_15	15	CD b	42	female	-5423.33	23434.6	Endothelium
CD.b_1062_15	15	CD b	42	female	-5424.33	23450.6	Endothelium
CD.b_1062_15	15	CD b	42	female	-5424.33	23457.6	Endothelium
CD.b_1062_15	15	CD b	42	female	-5416.33	23465.6	Endothelium
CD.b_1062_15	15	CD b	42	female	-5407.33	23473.6	Endothelium
CD.b_1062_15	15	CD b	42	female	-5405.33	23474.6	Endothelium
CD.b_1062_15	15	CD b	42	female	-5393.33	23476.6	Endothelium
CD.b_1062_15	15	CD b	42	female	-5386.33	23476.6	Endothelium
CD.b_1063_15	15	CD b	42	female	-3077.33	23485.6	PC IgG
CD.b_1063_15	15	CD b	42	female	-3067.33	23483.6	PC IgG
CD.b_1063_15	15	CD b	42	female	-3061.33	23480.6	PC IgG
CD.b_1063_15	15	CD b	42	female	-3057.33	23477.6	PC IgG
CD.b_1063_15	15	CD b	42	female	-3053.33	23473.6	PC IgG
CD.b_1063_15	15	CD b	42	female	-3050.33	23469.6	PC IgG
CD.b_1063_15	15	CD b	42	female	-3047.33	23463.6	PC IgG
CD.b_1063_15	15	CD b	42	female	-3047.33	23425.6	PC IgG
CD.b_1063_15	15	CD b	42	female	-3048.33	23423.6	PC IgG
CD.b_1063_15	15	CD b	42	female	-3052.33	23417.6	PC IgG
CD.b_1063_15	15	CD b	42	female	-3055.33	23413.6	PC IgG
CD.b_1063_15	15	CD b	42	female	-3059.33	23409.6	PC IgG
CD.b_1063_15	15	CD b	42	female	-3063.33	23406.6	PC IgG
CD.b_1063_15	15	CD b	42	female	-3065.33	23405.6	PC IgG
CD.b_1063_15	15	CD b	42	female	-3075.33	23401.6	PC IgG
CD.b_1063_15	15	CD b	42	female	-3080.33	23400.6	PC IgG
CD.b_1063_15	15	CD b	42	female	-3092.33	23400.6	PC IgG
CD.b_1063_15	15	CD b	42	female	-3097.33	23401.6	PC IgG
CD.b_1063_15	15	CD b	42	female	-3107.33	23406.6	PC IgG
CD.b_1063_15	15	CD b	42	female	-3111.33	23409.6	PC IgG
CD.b_1063_15	15	CD b	42	female	-3113.33	23411.6	PC IgG
CD.b_1063_15	15	CD b	42	female	-3116.33	23415.6	PC IgG
CD.b_1063_15	15	CD b	42	female	-3117.33	23417.6	PC IgG
CD.b_1063_15	15	CD b	42	female	-3119.33	23424.6	PC IgG
CD.b_1063_15	15	CD b	42	female	-3111.33	23469.6	PC IgG
CD.b_1063_15	15	CD b	42	female	-3110.33	23473.6	PC IgG
CD.b_1063_15	15	CD b	42	female	-3106.33	23477.6	PC IgG
CD.b_1063_15	15	CD b	42	female	-3097.33	23483.6	PC IgG
CD.b_1063_15	15	CD b	42	female	-3087.33	23485.6	PC IgG
CD.b_1063_15	15	CD b	42	female	-3077.33	23485.6	PC IgG
CD.b_1064_15	15	CD b	42	female	-6452.33	23466.6	Naïve B cell
CD.b_1064_15	15	CD b	42	female	-6444.33	23465.6	Naïve B cell
CD.b_1064_15	15	CD b	42	female	-6421.33	23461.6	Naïve B cell
CD.b_1064_15	15	CD b	42	female	-6413.33	23459.6	Naïve B cell
CD.b_1064_15	15	CD b	42	female	-6410.33	23458.6	Naïve B cell
CD.b_1064_15	15	CD b	42	female	-6409.33	23457.6	Naïve B cell
CD.b_1064_15	15	CD b	42	female	-6408.33	23451.6	Naïve B cell
CD.b_1064_15	15	CD b	42	female	-6408.33	23430.6	Naïve B cell
CD.b_1064_15	15	CD b	42	female	-6412.33	23428.6	Naïve B cell
CD.b_1064_15	15	CD b	42	female	-6424.33	23423.6	Naïve B cell
CD.b_1064_15	15	CD b	42	female	-6447.33	23423.6	Naïve B cell
CD.b_1064_15	15	CD b	42	female	-6457.33	23424.6	Naïve B cell
CD.b_1064_15	15	CD b	42	female	-6458.33	23425.6	Naïve B cell
CD.b_1064_15	15	CD b	42	female	-6459.33	23427.6	Naïve B cell
CD.b_1064_15	15	CD b	42	female	-6461.33	23433.6	Naïve B cell
CD.b_1064_15	15	CD b	42	female	-6463.33	23440.6	Naïve B cell
CD.b_1064_15	15	CD b	42	female	-6463.33	23452.6	Naïve B cell
CD.b_1064_15	15	CD b	42	female	-6458.33	23465.6	Naïve B cell
CD.b_1064_15	15	CD b	42	female	-6457.33	23466.6	Naïve B cell
CD.b_1064_15	15	CD b	42	female	-6452.33	23466.6	Naïve B cell
CD.b_1065_15	15	CD b	42	female	-4814.33	23471.6	PC IgG
CD.b_1065_15	15	CD b	42	female	-4812.33	23468.6	PC IgG
CD.b_1065_15	15	CD b	42	female	-4811.33	23466.6	PC IgG
CD.b_1065_15	15	CD b	42	female	-4809.33	23461.6	PC IgG
CD.b_1065_15	15	CD b	42	female	-4809.33	23453.6	PC IgG
CD.b_1065_15	15	CD b	42	female	-4812.33	23442.6	PC IgG
CD.b_1065_15	15	CD b	42	female	-4813.33	23440.6	PC IgG
CD.b_1065_15	15	CD b	42	female	-4816.33	23437.6	PC IgG
CD.b_1065_15	15	CD b	42	female	-4822.33	23432.6	PC IgG
CD.b_1065_15	15	CD b	42	female	-4824.33	23431.6	PC IgG
CD.b_1065_15	15	CD b	42	female	-4829.33	23429.6	PC IgG
CD.b_1065_15	15	CD b	42	female	-4838.33	23429.6	PC IgG
CD.b_1065_15	15	CD b	42	female	-4840.33	23430.6	PC IgG
CD.b_1065_15	15	CD b	42	female	-4843.33	23432.6	PC IgG
CD.b_1065_15	15	CD b	42	female	-4844.33	23433.6	PC IgG
CD.b_1065_15	15	CD b	42	female	-4846.33	23436.6	PC IgG
CD.b_1065_15	15	CD b	42	female	-4847.33	23446.6	PC IgG
CD.b_1065_15	15	CD b	42	female	-4847.33	23447.6	PC IgG
CD.b_1065_15	15	CD b	42	female	-4845.33	23455.6	PC IgG
CD.b_1065_15	15	CD b	42	female	-4839.33	23465.6	PC IgG
CD.b_1065_15	15	CD b	42	female	-4837.33	23468.6	PC IgG
CD.b_1065_15	15	CD b	42	female	-4818.33	23471.6	PC IgG
CD.b_1065_15	15	CD b	42	female	-4814.33	23471.6	PC IgG
CD.b_1066_15	15	CD b	42	female	-2191.33	23470.6	PC IgG
CD.b_1066_15	15	CD b	42	female	-2187.33	23468.6	PC IgG
CD.b_1066_15	15	CD b	42	female	-2180.33	23464.6	PC IgG
CD.b_1066_15	15	CD b	42	female	-2171.33	23458.6	PC IgG
CD.b_1066_15	15	CD b	42	female	-2171.33	23448.6	PC IgG
CD.b_1066_15	15	CD b	42	female	-2174.33	23440.6	PC IgG
CD.b_1066_15	15	CD b	42	female	-2177.33	23436.6	PC IgG
CD.b_1066_15	15	CD b	42	female	-2184.33	23429.6	PC IgG
CD.b_1066_15	15	CD b	42	female	-2187.33	23427.6	PC IgG
CD.b_1066_15	15	CD b	42	female	-2189.33	23426.6	PC IgG
CD.b_1066_15	15	CD b	42	female	-2195.33	23426.6	PC IgG
CD.b_1066_15	15	CD b	42	female	-2214.33	23436.6	PC IgG
CD.b_1066_15	15	CD b	42	female	-2211.33	23442.6	PC IgG
CD.b_1066_15	15	CD b	42	female	-2205.33	23453.6	PC IgG
CD.b_1066_15	15	CD b	42	female	-2199.33	23462.6	PC IgG
CD.b_1066_15	15	CD b	42	female	-2192.33	23470.6	PC IgG
CD.b_1066_15	15	CD b	42	female	-2191.33	23470.6	PC IgG
CD.b_1067_15	15	CD b	42	female	-1863.33	23461.6	PC IgG
CD.b_1067_15	15	CD b	42	female	-1863.33	23396.6	PC IgG
CD.b_1067_15	15	CD b	42	female	-1865.33	23394.6	PC IgG
CD.b_1067_15	15	CD b	42	female	-1879.33	23387.6	PC IgG
CD.b_1067_15	15	CD b	42	female	-1884.33	23386.6	PC IgG
CD.b_1067_15	15	CD b	42	female	-1909.33	23386.6	PC IgG
CD.b_1067_15	15	CD b	42	female	-1923.33	23390.6	PC IgG
CD.b_1067_15	15	CD b	42	female	-1925.33	23392.6	PC IgG
CD.b_1067_15	15	CD b	42	female	-1929.33	23397.6	PC IgG
CD.b_1067_15	15	CD b	42	female	-1936.33	23406.6	PC IgG
CD.b_1067_15	15	CD b	42	female	-1937.33	23411.6	PC IgG
CD.b_1067_15	15	CD b	42	female	-1937.33	23412.6	PC IgG
CD.b_1067_15	15	CD b	42	female	-1913.33	23441.6	PC IgG
CD.b_1067_15	15	CD b	42	female	-1909.33	23443.6	PC IgG
CD.b_1067_15	15	CD b	42	female	-1869.33	23461.6	PC IgG
CD.b_1067_15	15	CD b	42	female	-1863.33	23461.6	PC IgG
CD.b_1068_15	15	CD b	42	female	-3811.33	23479.6	IDA macrophages
CD.b_1068_15	15	CD b	42	female	-3805.33	23476.6	IDA macrophages
CD.b_1068_15	15	CD b	42	female	-3801.33	23473.6	IDA macrophages
CD.b_1068_15	15	CD b	42	female	-3797.33	23469.6	IDA macrophages
CD.b_1068_15	15	CD b	42	female	-3794.33	23465.6	IDA macrophages
CD.b_1068_15	15	CD b	42	female	-3793.33	23463.6	IDA macrophages
CD.b_1068_15	15	CD b	42	female	-3792.33	23458.6	IDA macrophages
CD.b_1068_15	15	CD b	42	female	-3792.33	23430.6	IDA macrophages
CD.b_1068_15	15	CD b	42	female	-3793.33	23425.6	IDA macrophages
CD.b_1068_15	15	CD b	42	female	-3794.33	23423.6	IDA macrophages
CD.b_1068_15	15	CD b	42	female	-3798.33	23419.6	IDA macrophages
CD.b_1068_15	15	CD b	42	female	-3810.33	23410.6	IDA macrophages
CD.b_1068_15	15	CD b	42	female	-3816.33	23407.6	IDA macrophages
CD.b_1068_15	15	CD b	42	female	-3819.33	23406.6	IDA macrophages
CD.b_1068_15	15	CD b	42	female	-3836.33	23406.6	IDA macrophages
CD.b_1068_15	15	CD b	42	female	-3841.33	23407.6	IDA macrophages
CD.b_1068_15	15	CD b	42	female	-3843.33	23408.6	IDA macrophages
CD.b_1068_15	15	CD b	42	female	-3847.33	23411.6	IDA macrophages
CD.b_1068_15	15	CD b	42	female	-3855.33	23419.6	IDA macrophages
CD.b_1068_15	15	CD b	42	female	-3858.33	23423.6	IDA macrophages
CD.b_1068_15	15	CD b	42	female	-3859.33	23425.6	IDA macrophages
CD.b_1068_15	15	CD b	42	female	-3863.33	23435.6	IDA macrophages
CD.b_1068_15	15	CD b	42	female	-3865.33	23445.6	IDA macrophages
CD.b_1068_15	15	CD b	42	female	-3865.33	23448.6	IDA macrophages
CD.b_1068_15	15	CD b	42	female	-3863.33	23458.6	IDA macrophages
CD.b_1068_15	15	CD b	42	female	-3862.33	23459.6	IDA macrophages
CD.b_1068_15	15	CD b	42	female	-3852.33	23464.6	IDA macrophages
CD.b_1068_15	15	CD b	42	female	-3837.33	23471.6	IDA macrophages
CD.b_1068_15	15	CD b	42	female	-3822.33	23477.6	IDA macrophages
CD.b_1068_15	15	CD b	42	female	-3816.33	23479.6	IDA macrophages
CD.b_1068_15	15	CD b	42	female	-3811.33	23479.6	IDA macrophages
CD.b_1069_15	15	CD b	42	female	-6712.33	23470.6	Inflammatory fibroblasts
CD.b_1069_15	15	CD b	42	female	-6700.33	23460.6	Inflammatory fibroblasts
CD.b_1069_15	15	CD b	42	female	-6675.33	23429.6	Inflammatory fibroblasts
CD.b_1069_15	15	CD b	42	female	-6675.33	23423.6	Inflammatory fibroblasts
CD.b_1069_15	15	CD b	42	female	-6677.33	23419.6	Inflammatory fibroblasts
CD.b_1069_15	15	CD b	42	female	-6691.33	23396.6	Inflammatory fibroblasts
CD.b_1069_15	15	CD b	42	female	-6697.33	23393.6	Inflammatory fibroblasts
CD.b_1069_15	15	CD b	42	female	-6703.33	23391.6	Inflammatory fibroblasts
CD.b_1069_15	15	CD b	42	female	-6708.33	23390.6	Inflammatory fibroblasts
CD.b_1069_15	15	CD b	42	female	-6722.33	23390.6	Inflammatory fibroblasts
CD.b_1069_15	15	CD b	42	female	-6727.33	23391.6	Inflammatory fibroblasts
CD.b_1069_15	15	CD b	42	female	-6733.33	23394.6	Inflammatory fibroblasts
CD.b_1069_15	15	CD b	42	female	-6737.33	23397.6	Inflammatory fibroblasts
CD.b_1069_15	15	CD b	42	female	-6743.33	23403.6	Inflammatory fibroblasts
CD.b_1069_15	15	CD b	42	female	-6746.33	23407.6	Inflammatory fibroblasts
CD.b_1069_15	15	CD b	42	female	-6747.33	23409.6	Inflammatory fibroblasts
CD.b_1069_15	15	CD b	42	female	-6749.33	23417.6	Inflammatory fibroblasts
CD.b_1069_15	15	CD b	42	female	-6751.33	23427.6	Inflammatory fibroblasts
CD.b_1069_15	15	CD b	42	female	-6751.33	23428.6	Inflammatory fibroblasts
CD.b_1069_15	15	CD b	42	female	-6750.33	23430.6	Inflammatory fibroblasts
CD.b_1069_15	15	CD b	42	female	-6727.33	23456.6	Inflammatory fibroblasts
CD.b_1069_15	15	CD b	42	female	-6713.33	23470.6	Inflammatory fibroblasts
CD.b_1069_15	15	CD b	42	female	-6712.33	23470.6	Inflammatory fibroblasts
CD.b_107_15	15	CD b	42	female	-7235.33	24959.6	Endothelium
CD.b_107_15	15	CD b	42	female	-7230.33	24958.6	Endothelium
CD.b_107_15	15	CD b	42	female	-7227.33	24955.6	Endothelium
CD.b_107_15	15	CD b	42	female	-7226.33	24953.6	Endothelium
CD.b_107_15	15	CD b	42	female	-7224.33	24947.6	Endothelium
CD.b_107_15	15	CD b	42	female	-7222.33	24940.6	Endothelium
CD.b_107_15	15	CD b	42	female	-7210.33	24895.6	Endothelium
CD.b_107_15	15	CD b	42	female	-7210.33	24889.6	Endothelium
CD.b_107_15	15	CD b	42	female	-7211.33	24887.6	Endothelium
CD.b_107_15	15	CD b	42	female	-7219.33	24879.6	Endothelium
CD.b_107_15	15	CD b	42	female	-7223.33	24876.6	Endothelium
CD.b_107_15	15	CD b	42	female	-7225.33	24875.6	Endothelium
CD.b_107_15	15	CD b	42	female	-7230.33	24874.6	Endothelium
CD.b_107_15	15	CD b	42	female	-7246.33	24874.6	Endothelium
CD.b_107_15	15	CD b	42	female	-7251.33	24875.6	Endothelium
CD.b_107_15	15	CD b	42	female	-7253.33	24876.6	Endothelium
CD.b_107_15	15	CD b	42	female	-7256.33	24878.6	Endothelium
CD.b_107_15	15	CD b	42	female	-7261.33	24882.6	Endothelium
CD.b_107_15	15	CD b	42	female	-7272.33	24893.6	Endothelium
CD.b_107_15	15	CD b	42	female	-7273.33	24895.6	Endothelium
CD.b_107_15	15	CD b	42	female	-7275.33	24903.6	Endothelium
CD.b_107_15	15	CD b	42	female	-7277.33	24913.6	Endothelium
CD.b_107_15	15	CD b	42	female	-7277.33	24916.6	Endothelium
CD.b_107_15	15	CD b	42	female	-7275.33	24926.6	Endothelium
CD.b_107_15	15	CD b	42	female	-7273.33	24932.6	Endothelium
CD.b_107_15	15	CD b	42	female	-7266.33	24946.6	Endothelium
CD.b_107_15	15	CD b	42	female	-7263.33	24950.6	Endothelium
CD.b_107_15	15	CD b	42	female	-7260.33	24953.6	Endothelium
CD.b_107_15	15	CD b	42	female	-7256.33	24956.6	Endothelium
CD.b_107_15	15	CD b	42	female	-7254.33	24957.6	Endothelium
CD.b_107_15	15	CD b	42	female	-7244.33	24959.6	Endothelium
CD.b_107_15	15	CD b	42	female	-7235.33	24959.6	Endothelium
CD.b_1070_15	15	CD b	42	female	-3663.33	23473.6	M2
CD.b_1070_15	15	CD b	42	female	-3657.33	23470.6	M2
CD.b_1070_15	15	CD b	42	female	-3654.33	23467.6	M2
CD.b_1070_15	15	CD b	42	female	-3654.33	23454.6	M2
CD.b_1070_15	15	CD b	42	female	-3656.33	23433.6	M2
CD.b_1070_15	15	CD b	42	female	-3657.33	23429.6	M2
CD.b_1070_15	15	CD b	42	female	-3659.33	23428.6	M2
CD.b_1070_15	15	CD b	42	female	-3677.33	23420.6	M2
CD.b_1070_15	15	CD b	42	female	-3701.33	23415.6	M2
CD.b_1070_15	15	CD b	42	female	-3706.33	23415.6	M2
CD.b_1070_15	15	CD b	42	female	-3706.33	23433.6	M2
CD.b_1070_15	15	CD b	42	female	-3705.33	23438.6	M2
CD.b_1070_15	15	CD b	42	female	-3703.33	23442.6	M2
CD.b_1070_15	15	CD b	42	female	-3701.33	23445.6	M2
CD.b_1070_15	15	CD b	42	female	-3668.33	23474.6	M2
CD.b_1070_15	15	CD b	42	female	-3663.33	23473.6	M2
CD.b_1071_15	15	CD b	42	female	-3549.33	23458.6	Endothelium
CD.b_1071_15	15	CD b	42	female	-3547.33	23454.6	Endothelium
CD.b_1071_15	15	CD b	42	female	-3543.33	23416.6	Endothelium
CD.b_1071_15	15	CD b	42	female	-3543.33	23402.6	Endothelium
CD.b_1071_15	15	CD b	42	female	-3544.33	23398.6	Endothelium
CD.b_1071_15	15	CD b	42	female	-3545.33	23396.6	Endothelium
CD.b_1071_15	15	CD b	42	female	-3547.33	23393.6	Endothelium
CD.b_1071_15	15	CD b	42	female	-3549.33	23391.6	Endothelium
CD.b_1071_15	15	CD b	42	female	-3561.33	23382.6	Endothelium
CD.b_1071_15	15	CD b	42	female	-3567.33	23379.6	Endothelium
CD.b_1071_15	15	CD b	42	female	-3572.33	23378.6	Endothelium
CD.b_1071_15	15	CD b	42	female	-3586.33	23378.6	Endothelium
CD.b_1071_15	15	CD b	42	female	-3591.33	23379.6	Endothelium
CD.b_1071_15	15	CD b	42	female	-3597.33	23381.6	Endothelium
CD.b_1071_15	15	CD b	42	female	-3599.33	23382.6	Endothelium
CD.b_1071_15	15	CD b	42	female	-3603.33	23385.6	Endothelium
CD.b_1071_15	15	CD b	42	female	-3605.33	23387.6	Endothelium
CD.b_1071_15	15	CD b	42	female	-3608.33	23391.6	Endothelium
CD.b_1071_15	15	CD b	42	female	-3609.33	23393.6	Endothelium
CD.b_1071_15	15	CD b	42	female	-3609.33	23398.6	Endothelium
CD.b_1071_15	15	CD b	42	female	-3601.33	23430.6	Endothelium
CD.b_1071_15	15	CD b	42	female	-3575.33	23462.6	Endothelium
CD.b_1071_15	15	CD b	42	female	-3567.33	23470.6	Endothelium
CD.b_1071_15	15	CD b	42	female	-3563.33	23472.6	Endothelium
CD.b_1071_15	15	CD b	42	female	-3549.33	23458.6	Endothelium
CD.b_1072_15	15	CD b	42	female	-2140.33	23460.6	M2
CD.b_1072_15	15	CD b	42	female	-2139.33	23459.6	M2
CD.b_1072_15	15	CD b	42	female	-2134.33	23452.6	M2
CD.b_1072_15	15	CD b	42	female	-2133.33	23450.6	M2
CD.b_1072_15	15	CD b	42	female	-2129.33	23440.6	M2
CD.b_1072_15	15	CD b	42	female	-2129.33	23429.6	M2
CD.b_1072_15	15	CD b	42	female	-2147.33	23378.6	M2
CD.b_1072_15	15	CD b	42	female	-2165.33	23375.6	M2
CD.b_1072_15	15	CD b	42	female	-2172.33	23374.6	M2
CD.b_1072_15	15	CD b	42	female	-2186.33	23374.6	M2
CD.b_1072_15	15	CD b	42	female	-2192.33	23423.6	M2
CD.b_1072_15	15	CD b	42	female	-2192.33	23424.6	M2
CD.b_1072_15	15	CD b	42	female	-2169.33	23457.6	M2
CD.b_1072_15	15	CD b	42	female	-2167.33	23458.6	M2
CD.b_1072_15	15	CD b	42	female	-2146.33	23460.6	M2
CD.b_1072_15	15	CD b	42	female	-2140.33	23460.6	M2
CD.b_1073_15	15	CD b	42	female	-5995.33	23473.6	Pericytes
CD.b_1073_15	15	CD b	42	female	-5991.33	23472.6	Pericytes
CD.b_1073_15	15	CD b	42	female	-5990.33	23471.6	Pericytes
CD.b_1073_15	15	CD b	42	female	-5986.33	23466.6	Pericytes
CD.b_1073_15	15	CD b	42	female	-5967.33	23437.6	Pericytes
CD.b_1073_15	15	CD b	42	female	-5958.33	23423.6	Pericytes
CD.b_1073_15	15	CD b	42	female	-5958.33	23417.6	Pericytes
CD.b_1073_15	15	CD b	42	female	-5961.33	23413.6	Pericytes
CD.b_1073_15	15	CD b	42	female	-5965.33	23409.6	Pericytes
CD.b_1073_15	15	CD b	42	female	-5967.33	23408.6	Pericytes
CD.b_1073_15	15	CD b	42	female	-5972.33	23406.6	Pericytes
CD.b_1073_15	15	CD b	42	female	-5996.33	23398.6	Pericytes
CD.b_1073_15	15	CD b	42	female	-6005.33	23398.6	Pericytes
CD.b_1073_15	15	CD b	42	female	-6010.33	23400.6	Pericytes
CD.b_1073_15	15	CD b	42	female	-6033.33	23417.6	Pericytes
CD.b_1073_15	15	CD b	42	female	-6037.33	23421.6	Pericytes
CD.b_1073_15	15	CD b	42	female	-6037.33	23422.6	Pericytes
CD.b_1073_15	15	CD b	42	female	-6002.33	23472.6	Pericytes
CD.b_1073_15	15	CD b	42	female	-6001.33	23473.6	Pericytes
CD.b_1073_15	15	CD b	42	female	-5995.33	23473.6	Pericytes
CD.b_1074_15	15	CD b	42	female	-5829.33	23463.6	PC IgG
CD.b_1074_15	15	CD b	42	female	-5820.33	23456.6	PC IgG
CD.b_1074_15	15	CD b	42	female	-5814.33	23450.6	PC IgG
CD.b_1074_15	15	CD b	42	female	-5811.33	23446.6	PC IgG
CD.b_1074_15	15	CD b	42	female	-5807.33	23440.6	PC IgG
CD.b_1074_15	15	CD b	42	female	-5794.33	23420.6	PC IgG
CD.b_1074_15	15	CD b	42	female	-5794.33	23417.6	PC IgG
CD.b_1074_15	15	CD b	42	female	-5798.33	23411.6	PC IgG
CD.b_1074_15	15	CD b	42	female	-5801.33	23407.6	PC IgG
CD.b_1074_15	15	CD b	42	female	-5807.33	23401.6	PC IgG
CD.b_1074_15	15	CD b	42	female	-5811.33	23398.6	PC IgG
CD.b_1074_15	15	CD b	42	female	-5825.33	23391.6	PC IgG
CD.b_1074_15	15	CD b	42	female	-5830.33	23390.6	PC IgG
CD.b_1074_15	15	CD b	42	female	-5842.33	23390.6	PC IgG
CD.b_1074_15	15	CD b	42	female	-5847.33	23391.6	PC IgG
CD.b_1074_15	15	CD b	42	female	-5853.33	23393.6	PC IgG
CD.b_1074_15	15	CD b	42	female	-5855.33	23394.6	PC IgG
CD.b_1074_15	15	CD b	42	female	-5858.33	23397.6	PC IgG
CD.b_1074_15	15	CD b	42	female	-5858.33	23401.6	PC IgG
CD.b_1074_15	15	CD b	42	female	-5857.33	23435.6	PC IgG
CD.b_1074_15	15	CD b	42	female	-5851.33	23452.6	PC IgG
CD.b_1074_15	15	CD b	42	female	-5848.33	23458.6	PC IgG
CD.b_1074_15	15	CD b	42	female	-5847.33	23459.6	PC IgG
CD.b_1074_15	15	CD b	42	female	-5845.33	23460.6	PC IgG
CD.b_1074_15	15	CD b	42	female	-5834.33	23463.6	PC IgG
CD.b_1074_15	15	CD b	42	female	-5829.33	23463.6	PC IgG
CD.b_1075_15	15	CD b	42	female	-3644.33	23469.6	Naïve B cell
CD.b_1075_15	15	CD b	42	female	-3628.33	23456.6	Naïve B cell
CD.b_1075_15	15	CD b	42	female	-3619.33	23448.6	Naïve B cell
CD.b_1075_15	15	CD b	42	female	-3618.33	23447.6	Naïve B cell
CD.b_1075_15	15	CD b	42	female	-3603.33	23430.6	Naïve B cell
CD.b_1075_15	15	CD b	42	female	-3603.33	23421.6	Naïve B cell
CD.b_1075_15	15	CD b	42	female	-3605.33	23411.6	Naïve B cell
CD.b_1075_15	15	CD b	42	female	-3610.33	23395.6	Naïve B cell
CD.b_1075_15	15	CD b	42	female	-3611.33	23394.6	Naïve B cell
CD.b_1075_15	15	CD b	42	female	-3613.33	23393.6	Naïve B cell
CD.b_1075_15	15	CD b	42	female	-3618.33	23392.6	Naïve B cell
CD.b_1075_15	15	CD b	42	female	-3630.33	23392.6	Naïve B cell
CD.b_1075_15	15	CD b	42	female	-3631.33	23393.6	Naïve B cell
CD.b_1075_15	15	CD b	42	female	-3634.33	23397.6	Naïve B cell
CD.b_1075_15	15	CD b	42	female	-3654.33	23425.6	Naïve B cell
CD.b_1075_15	15	CD b	42	female	-3656.33	23428.6	Naïve B cell
CD.b_1075_15	15	CD b	42	female	-3656.33	23432.6	Naïve B cell
CD.b_1075_15	15	CD b	42	female	-3655.33	23444.6	Naïve B cell
CD.b_1075_15	15	CD b	42	female	-3653.33	23464.6	Naïve B cell
CD.b_1075_15	15	CD b	42	female	-3652.33	23467.6	Naïve B cell
CD.b_1075_15	15	CD b	42	female	-3648.33	23469.6	Naïve B cell
CD.b_1075_15	15	CD b	42	female	-3644.33	23469.6	Naïve B cell
CD.b_1076_15	15	CD b	42	female	-6073.33	23457.6	PC IgG
CD.b_1076_15	15	CD b	42	female	-6072.33	23456.6	PC IgG
CD.b_1076_15	15	CD b	42	female	-6068.33	23451.6	PC IgG
CD.b_1076_15	15	CD b	42	female	-6066.33	23447.6	PC IgG
CD.b_1076_15	15	CD b	42	female	-6062.33	23435.6	PC IgG
CD.b_1076_15	15	CD b	42	female	-6062.33	23420.6	PC IgG
CD.b_1076_15	15	CD b	42	female	-6063.33	23418.6	PC IgG
CD.b_1076_15	15	CD b	42	female	-6081.33	23397.6	PC IgG
CD.b_1076_15	15	CD b	42	female	-6084.33	23394.6	PC IgG
CD.b_1076_15	15	CD b	42	female	-6102.33	23394.6	PC IgG
CD.b_1076_15	15	CD b	42	female	-6134.33	23418.6	PC IgG
CD.b_1076_15	15	CD b	42	female	-6126.33	23434.6	PC IgG
CD.b_1076_15	15	CD b	42	female	-6123.33	23439.6	PC IgG
CD.b_1076_15	15	CD b	42	female	-6115.33	23452.6	PC IgG
CD.b_1076_15	15	CD b	42	female	-6110.33	23457.6	PC IgG
CD.b_1076_15	15	CD b	42	female	-6073.33	23457.6	PC IgG
CD.b_1077_15	15	CD b	42	female	-4976.33	23454.6	Inflammatory fibroblasts
CD.b_1077_15	15	CD b	42	female	-4952.33	23453.6	Inflammatory fibroblasts
CD.b_1077_15	15	CD b	42	female	-4941.33	23445.6	Inflammatory fibroblasts
CD.b_1077_15	15	CD b	42	female	-4938.33	23441.6	Inflammatory fibroblasts
CD.b_1077_15	15	CD b	42	female	-4937.33	23439.6	Inflammatory fibroblasts
CD.b_1077_15	15	CD b	42	female	-4937.33	23410.6	Inflammatory fibroblasts
CD.b_1077_15	15	CD b	42	female	-4949.33	23387.6	Inflammatory fibroblasts
CD.b_1077_15	15	CD b	42	female	-4953.33	23385.6	Inflammatory fibroblasts
CD.b_1077_15	15	CD b	42	female	-4958.33	23384.6	Inflammatory fibroblasts
CD.b_1077_15	15	CD b	42	female	-4974.33	23384.6	Inflammatory fibroblasts
CD.b_1077_15	15	CD b	42	female	-4984.33	23386.6	Inflammatory fibroblasts
CD.b_1077_15	15	CD b	42	female	-4988.33	23387.6	Inflammatory fibroblasts
CD.b_1077_15	15	CD b	42	female	-4990.33	23402.6	Inflammatory fibroblasts
CD.b_1077_15	15	CD b	42	female	-4990.33	23405.6	Inflammatory fibroblasts
CD.b_1077_15	15	CD b	42	female	-4989.33	23415.6	Inflammatory fibroblasts
CD.b_1077_15	15	CD b	42	female	-4987.33	23431.6	Inflammatory fibroblasts
CD.b_1077_15	15	CD b	42	female	-4986.33	23438.6	Inflammatory fibroblasts
CD.b_1077_15	15	CD b	42	female	-4984.33	23449.6	Inflammatory fibroblasts
CD.b_1077_15	15	CD b	42	female	-4983.33	23451.6	Inflammatory fibroblasts
CD.b_1077_15	15	CD b	42	female	-4981.33	23454.6	Inflammatory fibroblasts
CD.b_1077_15	15	CD b	42	female	-4976.33	23454.6	Inflammatory fibroblasts
CD.b_1078_15	15	CD b	42	female	-4737.33	23461.6	M2
CD.b_1078_15	15	CD b	42	female	-4729.33	23459.6	M2
CD.b_1078_15	15	CD b	42	female	-4727.33	23458.6	M2
CD.b_1078_15	15	CD b	42	female	-4723.33	23455.6	M2
CD.b_1078_15	15	CD b	42	female	-4721.33	23453.6	M2
CD.b_1078_15	15	CD b	42	female	-4718.33	23449.6	M2
CD.b_1078_15	15	CD b	42	female	-4715.33	23443.6	M2
CD.b_1078_15	15	CD b	42	female	-4714.33	23438.6	M2
CD.b_1078_15	15	CD b	42	female	-4714.33	23424.6	M2
CD.b_1078_15	15	CD b	42	female	-4715.33	23415.6	M2
CD.b_1078_15	15	CD b	42	female	-4717.33	23405.6	M2
CD.b_1078_15	15	CD b	42	female	-4718.33	23403.6	M2
CD.b_1078_15	15	CD b	42	female	-4725.33	23402.6	M2
CD.b_1078_15	15	CD b	42	female	-4765.33	23402.6	M2
CD.b_1078_15	15	CD b	42	female	-4769.33	23431.6	M2
CD.b_1078_15	15	CD b	42	female	-4770.33	23443.6	M2
CD.b_1078_15	15	CD b	42	female	-4770.33	23445.6	M2
CD.b_1078_15	15	CD b	42	female	-4769.33	23446.6	M2
CD.b_1078_15	15	CD b	42	female	-4762.33	23450.6	M2
CD.b_1078_15	15	CD b	42	female	-4744.33	23459.6	M2
CD.b_1078_15	15	CD b	42	female	-4738.33	23461.6	M2
CD.b_1078_15	15	CD b	42	female	-4737.33	23461.6	M2
CD.b_1079_15	15	CD b	42	female	-4674.33	23459.6	M2
CD.b_1079_15	15	CD b	42	female	-4671.33	23456.6	M2
CD.b_1079_15	15	CD b	42	female	-4661.33	23445.6	M2
CD.b_1079_15	15	CD b	42	female	-4650.33	23431.6	M2
CD.b_1079_15	15	CD b	42	female	-4645.33	23411.6	M2
CD.b_1079_15	15	CD b	42	female	-4645.33	23408.6	M2
CD.b_1079_15	15	CD b	42	female	-4646.33	23407.6	M2
CD.b_1079_15	15	CD b	42	female	-4651.33	23404.6	M2
CD.b_1079_15	15	CD b	42	female	-4654.33	23403.6	M2
CD.b_1079_15	15	CD b	42	female	-4694.33	23403.6	M2
CD.b_1079_15	15	CD b	42	female	-4698.33	23405.6	M2
CD.b_1079_15	15	CD b	42	female	-4700.33	23407.6	M2
CD.b_1079_15	15	CD b	42	female	-4701.33	23409.6	M2
CD.b_1079_15	15	CD b	42	female	-4703.33	23419.6	M2
CD.b_1079_15	15	CD b	42	female	-4703.33	23432.6	M2
CD.b_1079_15	15	CD b	42	female	-4701.33	23442.6	M2
CD.b_1079_15	15	CD b	42	female	-4698.33	23448.6	M2
CD.b_1079_15	15	CD b	42	female	-4696.33	23450.6	M2
CD.b_1079_15	15	CD b	42	female	-4687.33	23455.6	M2
CD.b_1079_15	15	CD b	42	female	-4685.33	23456.6	M2
CD.b_1079_15	15	CD b	42	female	-4676.33	23459.6	M2
CD.b_1079_15	15	CD b	42	female	-4674.33	23459.6	M2
CD.b_108_15	15	CD b	42	female	-5184.33	24950.6	B cell
CD.b_108_15	15	CD b	42	female	-5176.33	24947.6	B cell
CD.b_108_15	15	CD b	42	female	-5174.33	24946.6	B cell
CD.b_108_15	15	CD b	42	female	-5169.33	24943.6	B cell
CD.b_108_15	15	CD b	42	female	-5166.33	24940.6	B cell
CD.b_108_15	15	CD b	42	female	-5164.33	24933.6	B cell
CD.b_108_15	15	CD b	42	female	-5163.33	24929.6	B cell
CD.b_108_15	15	CD b	42	female	-5163.33	24905.6	B cell
CD.b_108_15	15	CD b	42	female	-5166.33	24894.6	B cell
CD.b_108_15	15	CD b	42	female	-5172.33	24876.6	B cell
CD.b_108_15	15	CD b	42	female	-5175.33	24871.6	B cell
CD.b_108_15	15	CD b	42	female	-5176.33	24870.6	B cell
CD.b_108_15	15	CD b	42	female	-5193.33	24870.6	B cell
CD.b_108_15	15	CD b	42	female	-5196.33	24874.6	B cell
CD.b_108_15	15	CD b	42	female	-5198.33	24878.6	B cell
CD.b_108_15	15	CD b	42	female	-5202.33	24891.6	B cell
CD.b_108_15	15	CD b	42	female	-5205.33	24901.6	B cell
CD.b_108_15	15	CD b	42	female	-5205.33	24904.6	B cell
CD.b_108_15	15	CD b	42	female	-5186.33	24950.6	B cell
CD.b_108_15	15	CD b	42	female	-5184.33	24950.6	B cell
CD.b_1080_15	15	CD b	42	female	-4288.33	23450.6	IDA macrophages
CD.b_1080_15	15	CD b	42	female	-4269.33	23434.6	IDA macrophages
CD.b_1080_15	15	CD b	42	female	-4268.33	23432.6	IDA macrophages
CD.b_1080_15	15	CD b	42	female	-4268.33	23429.6	IDA macrophages
CD.b_1080_15	15	CD b	42	female	-4278.33	23393.6	IDA macrophages
CD.b_1080_15	15	CD b	42	female	-4287.33	23369.6	IDA macrophages
CD.b_1080_15	15	CD b	42	female	-4288.33	23367.6	IDA macrophages
CD.b_1080_15	15	CD b	42	female	-4294.33	23367.6	IDA macrophages
CD.b_1080_15	15	CD b	42	female	-4318.33	23378.6	IDA macrophages
CD.b_1080_15	15	CD b	42	female	-4325.33	23408.6	IDA macrophages
CD.b_1080_15	15	CD b	42	female	-4327.33	23426.6	IDA macrophages
CD.b_1080_15	15	CD b	42	female	-4327.33	23434.6	IDA macrophages
CD.b_1080_15	15	CD b	42	female	-4326.33	23437.6	IDA macrophages
CD.b_1080_15	15	CD b	42	female	-4321.33	23439.6	IDA macrophages
CD.b_1080_15	15	CD b	42	female	-4289.33	23450.6	IDA macrophages
CD.b_1080_15	15	CD b	42	female	-4288.33	23450.6	IDA macrophages
CD.b_1081_15	15	CD b	42	female	-3181.33	23457.6	M2
CD.b_1081_15	15	CD b	42	female	-3135.33	23419.6	M2
CD.b_1081_15	15	CD b	42	female	-3134.33	23418.6	M2
CD.b_1081_15	15	CD b	42	female	-3134.33	23396.6	M2
CD.b_1081_15	15	CD b	42	female	-3135.33	23391.6	M2
CD.b_1081_15	15	CD b	42	female	-3136.33	23389.6	M2
CD.b_1081_15	15	CD b	42	female	-3139.33	23385.6	M2
CD.b_1081_15	15	CD b	42	female	-3143.33	23381.6	M2
CD.b_1081_15	15	CD b	42	female	-3147.33	23378.6	M2
CD.b_1081_15	15	CD b	42	female	-3153.33	23374.6	M2
CD.b_1081_15	15	CD b	42	female	-3155.33	23373.6	M2
CD.b_1081_15	15	CD b	42	female	-3165.33	23373.6	M2
CD.b_1081_15	15	CD b	42	female	-3191.33	23395.6	M2
CD.b_1081_15	15	CD b	42	female	-3213.33	23415.6	M2
CD.b_1081_15	15	CD b	42	female	-3220.33	23422.6	M2
CD.b_1081_15	15	CD b	42	female	-3220.33	23423.6	M2
CD.b_1081_15	15	CD b	42	female	-3219.33	23428.6	M2
CD.b_1081_15	15	CD b	42	female	-3214.33	23438.6	M2
CD.b_1081_15	15	CD b	42	female	-3211.33	23442.6	M2
CD.b_1081_15	15	CD b	42	female	-3204.33	23449.6	M2
CD.b_1081_15	15	CD b	42	female	-3200.33	23452.6	M2
CD.b_1081_15	15	CD b	42	female	-3198.33	23453.6	M2
CD.b_1081_15	15	CD b	42	female	-3192.33	23455.6	M2
CD.b_1081_15	15	CD b	42	female	-3182.33	23457.6	M2
CD.b_1081_15	15	CD b	42	female	-3181.33	23457.6	M2
CD.b_1082_15	15	CD b	42	female	-4349.33	23450.6	M2
CD.b_1082_15	15	CD b	42	female	-4332.33	23440.6	M2
CD.b_1082_15	15	CD b	42	female	-4328.33	23437.6	M2
CD.b_1082_15	15	CD b	42	female	-4327.33	23436.6	M2
CD.b_1082_15	15	CD b	42	female	-4321.33	23397.6	M2
CD.b_1082_15	15	CD b	42	female	-4320.33	23390.6	M2
CD.b_1082_15	15	CD b	42	female	-4320.33	23377.6	M2
CD.b_1082_15	15	CD b	42	female	-4349.33	23366.6	M2
CD.b_1082_15	15	CD b	42	female	-4353.33	23366.6	M2
CD.b_1082_15	15	CD b	42	female	-4355.33	23368.6	M2
CD.b_1082_15	15	CD b	42	female	-4387.33	23425.6	M2
CD.b_1082_15	15	CD b	42	female	-4387.33	23426.6	M2
CD.b_1082_15	15	CD b	42	female	-4379.33	23436.6	M2
CD.b_1082_15	15	CD b	42	female	-4369.33	23448.6	M2
CD.b_1082_15	15	CD b	42	female	-4351.33	23450.6	M2
CD.b_1082_15	15	CD b	42	female	-4349.33	23450.6	M2
CD.b_1083_15	15	CD b	42	female	-3736.33	23425.6	IDA macrophages
CD.b_1083_15	15	CD b	42	female	-3723.33	23417.6	IDA macrophages
CD.b_1083_15	15	CD b	42	female	-3715.33	23412.6	IDA macrophages
CD.b_1083_15	15	CD b	42	female	-3711.33	23409.6	IDA macrophages
CD.b_1083_15	15	CD b	42	female	-3711.33	23396.6	IDA macrophages
CD.b_1083_15	15	CD b	42	female	-3714.33	23391.6	IDA macrophages
CD.b_1083_15	15	CD b	42	female	-3717.33	23387.6	IDA macrophages
CD.b_1083_15	15	CD b	42	female	-3721.33	23383.6	IDA macrophages
CD.b_1083_15	15	CD b	42	female	-3723.33	23382.6	IDA macrophages
CD.b_1083_15	15	CD b	42	female	-3729.33	23382.6	IDA macrophages
CD.b_1083_15	15	CD b	42	female	-3759.33	23387.6	IDA macrophages
CD.b_1083_15	15	CD b	42	female	-3762.33	23388.6	IDA macrophages
CD.b_1083_15	15	CD b	42	female	-3787.33	23422.6	IDA macrophages
CD.b_1083_15	15	CD b	42	female	-3785.33	23432.6	IDA macrophages
CD.b_1083_15	15	CD b	42	female	-3780.33	23442.6	IDA macrophages
CD.b_1083_15	15	CD b	42	female	-3777.33	23446.6	IDA macrophages
CD.b_1083_15	15	CD b	42	female	-3775.33	23448.6	IDA macrophages
CD.b_1083_15	15	CD b	42	female	-3736.33	23425.6	IDA macrophages
CD.b_1084_15	15	CD b	42	female	-3499.33	23445.6	DCs
CD.b_1084_15	15	CD b	42	female	-3497.33	23443.6	DCs
CD.b_1084_15	15	CD b	42	female	-3487.33	23430.6	DCs
CD.b_1084_15	15	CD b	42	female	-3483.33	23424.6	DCs
CD.b_1084_15	15	CD b	42	female	-3481.33	23420.6	DCs
CD.b_1084_15	15	CD b	42	female	-3476.33	23405.6	DCs
CD.b_1084_15	15	CD b	42	female	-3476.33	23402.6	DCs
CD.b_1084_15	15	CD b	42	female	-3477.33	23400.6	DCs
CD.b_1084_15	15	CD b	42	female	-3481.33	23394.6	DCs
CD.b_1084_15	15	CD b	42	female	-3490.33	23382.6	DCs
CD.b_1084_15	15	CD b	42	female	-3491.33	23381.6	DCs
CD.b_1084_15	15	CD b	42	female	-3519.33	23381.6	DCs
CD.b_1084_15	15	CD b	42	female	-3540.33	23383.6	DCs
CD.b_1084_15	15	CD b	42	female	-3543.33	23389.6	DCs
CD.b_1084_15	15	CD b	42	female	-3544.33	23394.6	DCs
CD.b_1084_15	15	CD b	42	female	-3544.33	23397.6	DCs
[truncated: 488,793+ more rows]

## Sheet: fig4b
cell	fov	sample_name	age	sex	x	y	SingleR2
CD.b_1_4	4	CD b	42	female	-39963.2	22775.8	Memory B cell
CD.b_1_4	4	CD b	42	female	-39960.2	22769.8	Memory B cell
CD.b_1_4	4	CD b	42	female	-39959.2	22764.8	Memory B cell
CD.b_1_4	4	CD b	42	female	-39959.2	22744.8	Memory B cell
CD.b_1_4	4	CD b	42	female	-39960.2	22739.8	Memory B cell
CD.b_1_4	4	CD b	42	female	-39961.2	22737.8	Memory B cell
CD.b_1_4	4	CD b	42	female	-40012.2	22701.8	Memory B cell
CD.b_1_4	4	CD b	42	female	-40015.2	22700.8	Memory B cell
CD.b_1_4	4	CD b	42	female	-40019.2	22699.8	Memory B cell
CD.b_1_4	4	CD b	42	female	-40045.2	22699.8	Memory B cell
CD.b_1_4	4	CD b	42	female	-40050.2	22705.8	Memory B cell
CD.b_1_4	4	CD b	42	female	-40055.2	22715.8	Memory B cell
CD.b_1_4	4	CD b	42	female	-40061.2	22732.8	Memory B cell
CD.b_1_4	4	CD b	42	female	-40049.2	22770.8	Memory B cell
CD.b_1_4	4	CD b	42	female	-40048.2	22771.8	Memory B cell
CD.b_1_4	4	CD b	42	female	-40044.2	22774.8	Memory B cell
CD.b_1_4	4	CD b	42	female	-40042.2	22775.8	Memory B cell
CD.b_1_4	4	CD b	42	female	-39963.2	22775.8	Memory B cell
CD.b_10_4	4	CD b	42	female	-38254.2	22775.8	IDA macrophages
CD.b_10_4	4	CD b	42	female	-38244.2	22765.8	IDA macrophages
CD.b_10_4	4	CD b	42	female	-38241.2	22761.8	IDA macrophages
CD.b_10_4	4	CD b	42	female	-38238.2	22755.8	IDA macrophages
CD.b_10_4	4	CD b	42	female	-38237.2	22750.8	IDA macrophages
CD.b_10_4	4	CD b	42	female	-38237.2	22724.8	IDA macrophages
CD.b_10_4	4	CD b	42	female	-38238.2	22719.8	IDA macrophages
CD.b_10_4	4	CD b	42	female	-38239.2	22717.8	IDA macrophages
CD.b_10_4	4	CD b	42	female	-38251.2	22709.8	IDA macrophages
CD.b_10_4	4	CD b	42	female	-38256.2	22706.8	IDA macrophages
CD.b_10_4	4	CD b	42	female	-38264.2	22702.8	IDA macrophages
CD.b_10_4	4	CD b	42	female	-38267.2	22702.8	IDA macrophages
CD.b_10_4	4	CD b	42	female	-38322.2	22746.8	IDA macrophages
CD.b_10_4	4	CD b	42	female	-38323.2	22750.8	IDA macrophages
CD.b_10_4	4	CD b	42	female	-38325.2	22761.8	IDA macrophages
CD.b_10_4	4	CD b	42	female	-38325.2	22764.8	IDA macrophages
CD.b_10_4	4	CD b	42	female	-38324.2	22769.8	IDA macrophages
CD.b_10_4	4	CD b	42	female	-38323.2	22771.8	IDA macrophages
CD.b_10_4	4	CD b	42	female	-38320.2	22775.8	IDA macrophages
CD.b_10_4	4	CD b	42	female	-38254.2	22775.8	IDA macrophages
CD.b_100_4	4	CD b	42	female	-38010.2	22645.8	CD4
CD.b_100_4	4	CD b	42	female	-37968.2	22643.8	CD4
CD.b_100_4	4	CD b	42	female	-37949.2	22642.8	CD4
CD.b_100_4	4	CD b	42	female	-37948.2	22641.8	CD4
CD.b_100_4	4	CD b	42	female	-37945.2	22637.8	CD4
CD.b_100_4	4	CD b	42	female	-37944.2	22635.8	CD4
CD.b_100_4	4	CD b	42	female	-37943.2	22630.8	CD4
CD.b_100_4	4	CD b	42	female	-37943.2	22620.8	CD4
CD.b_100_4	4	CD b	42	female	-37944.2	22615.8	CD4
CD.b_100_4	4	CD b	42	female	-37945.2	22613.8	CD4
CD.b_100_4	4	CD b	42	female	-37983.2	22584.8	CD4
CD.b_100_4	4	CD b	42	female	-37996.2	22584.8	CD4
CD.b_100_4	4	CD b	42	female	-38005.2	22586.8	CD4
CD.b_100_4	4	CD b	42	female	-38023.2	22591.8	CD4
CD.b_100_4	4	CD b	42	female	-38025.2	22593.8	CD4
CD.b_100_4	4	CD b	42	female	-38028.2	22599.8	CD4
CD.b_100_4	4	CD b	42	female	-38030.2	22609.8	CD4
CD.b_100_4	4	CD b	42	female	-38030.2	22622.8	CD4
CD.b_100_4	4	CD b	42	female	-38028.2	22632.8	CD4
CD.b_100_4	4	CD b	42	female	-38027.2	22634.8	CD4
CD.b_100_4	4	CD b	42	female	-38024.2	22638.8	CD4
CD.b_100_4	4	CD b	42	female	-38017.2	22645.8	CD4
CD.b_100_4	4	CD b	42	female	-38010.2	22645.8	CD4
CD.b_1000_4	4	CD b	42	female	-37235.2	21422.8	FRCs
CD.b_1000_4	4	CD b	42	female	-37231.2	21420.8	FRCs
CD.b_1000_4	4	CD b	42	female	-37226.2	21414.8	FRCs
CD.b_1000_4	4	CD b	42	female	-37225.2	21412.8	FRCs
CD.b_1000_4	4	CD b	42	female	-37217.2	21380.8	FRCs
CD.b_1000_4	4	CD b	42	female	-37217.2	21379.8	FRCs
CD.b_1000_4	4	CD b	42	female	-37238.2	21371.8	FRCs
CD.b_1000_4	4	CD b	42	female	-37260.2	21371.8	FRCs
CD.b_1000_4	4	CD b	42	female	-37280.2	21377.8	FRCs
CD.b_1000_4	4	CD b	42	female	-37283.2	21378.8	FRCs
CD.b_1000_4	4	CD b	42	female	-37287.2	21380.8	FRCs
CD.b_1000_4	4	CD b	42	female	-37288.2	21381.8	FRCs
CD.b_1000_4	4	CD b	42	female	-37291.2	21385.8	FRCs
CD.b_1000_4	4	CD b	42	female	-37292.2	21387.8	FRCs
CD.b_1000_4	4	CD b	42	female	-37294.2	21393.8	FRCs
CD.b_1000_4	4	CD b	42	female	-37296.2	21403.8	FRCs
CD.b_1000_4	4	CD b	42	female	-37296.2	21408.8	FRCs
CD.b_1000_4	4	CD b	42	female	-37295.2	21412.8	FRCs
CD.b_1000_4	4	CD b	42	female	-37293.2	21416.8	FRCs
CD.b_1000_4	4	CD b	42	female	-37287.2	21424.8	FRCs
CD.b_1000_4	4	CD b	42	female	-37279.2	21433.8	FRCs
CD.b_1000_4	4	CD b	42	female	-37274.2	21438.8	FRCs
CD.b_1000_4	4	CD b	42	female	-37235.2	21422.8	FRCs
CD.b_1001_4	4	CD b	42	female	-40033.2	21422.8	M2
CD.b_1001_4	4	CD b	42	female	-40023.2	21407.8	M2
CD.b_1001_4	4	CD b	42	female	-40022.2	21405.8	M2
CD.b_1001_4	4	CD b	42	female	-40018.2	21394.8	M2
CD.b_1001_4	4	CD b	42	female	-40017.2	21391.8	M2
CD.b_1001_4	4	CD b	42	female	-40017.2	21388.8	M2
CD.b_1001_4	4	CD b	42	female	-40035.2	21362.8	M2
CD.b_1001_4	4	CD b	42	female	-40041.2	21357.8	M2
CD.b_1001_4	4	CD b	42	female	-40052.2	21357.8	M2
CD.b_1001_4	4	CD b	42	female	-40069.2	21365.8	M2
CD.b_1001_4	4	CD b	42	female	-40070.2	21366.8	M2
CD.b_1001_4	4	CD b	42	female	-40098.2	21399.8	M2
CD.b_1001_4	4	CD b	42	female	-40098.2	21402.8	M2
CD.b_1001_4	4	CD b	42	female	-40096.2	21404.8	M2
CD.b_1001_4	4	CD b	42	female	-40072.2	21413.8	M2
CD.b_1001_4	4	CD b	42	female	-40066.2	21415.8	M2
CD.b_1001_4	4	CD b	42	female	-40038.2	21422.8	M2
CD.b_1001_4	4	CD b	42	female	-40033.2	21422.8	M2
CD.b_1002_4	4	CD b	42	female	-36753.2	21437.8	M2
CD.b_1002_4	4	CD b	42	female	-36749.2	21433.8	M2
CD.b_1002_4	4	CD b	42	female	-36746.2	21429.8	M2
CD.b_1002_4	4	CD b	42	female	-36715.2	21386.8	M2
CD.b_1002_4	4	CD b	42	female	-36713.2	21382.8	M2
CD.b_1002_4	4	CD b	42	female	-36713.2	21379.8	M2
CD.b_1002_4	4	CD b	42	female	-36716.2	21375.8	M2
CD.b_1002_4	4	CD b	42	female	-36718.2	21373.8	M2
CD.b_1002_4	4	CD b	42	female	-36722.2	21370.8	M2
CD.b_1002_4	4	CD b	42	female	-36724.2	21369.8	M2
CD.b_1002_4	4	CD b	42	female	-36734.2	21367.8	M2
CD.b_1002_4	4	CD b	42	female	-36744.2	21367.8	M2
CD.b_1002_4	4	CD b	42	female	-36749.2	21368.8	M2
CD.b_1002_4	4	CD b	42	female	-36764.2	21373.8	M2
CD.b_1002_4	4	CD b	42	female	-36766.2	21374.8	M2
CD.b_1002_4	4	CD b	42	female	-36772.2	21378.8	M2
CD.b_1002_4	4	CD b	42	female	-36776.2	21381.8	M2
CD.b_1002_4	4	CD b	42	female	-36782.2	21387.8	M2
CD.b_1002_4	4	CD b	42	female	-36785.2	21391.8	M2
CD.b_1002_4	4	CD b	42	female	-36788.2	21397.8	M2
CD.b_1002_4	4	CD b	42	female	-36790.2	21407.8	M2
CD.b_1002_4	4	CD b	42	female	-36790.2	21410.8	M2
CD.b_1002_4	4	CD b	42	female	-36788.2	21420.8	M2
CD.b_1002_4	4	CD b	42	female	-36787.2	21422.8	M2
CD.b_1002_4	4	CD b	42	female	-36785.2	21425.8	M2
CD.b_1002_4	4	CD b	42	female	-36782.2	21429.8	M2
CD.b_1002_4	4	CD b	42	female	-36780.2	21431.8	M2
CD.b_1002_4	4	CD b	42	female	-36776.2	21434.8	M2
CD.b_1002_4	4	CD b	42	female	-36774.2	21435.8	M2
CD.b_1002_4	4	CD b	42	female	-36764.2	21437.8	M2
CD.b_1002_4	4	CD b	42	female	-36753.2	21437.8	M2
CD.b_1003_4	4	CD b	42	female	-39012.2	21425.8	Inflammatory fibroblasts
CD.b_1003_4	4	CD b	42	female	-39009.2	21424.8	Inflammatory fibroblasts
CD.b_1003_4	4	CD b	42	female	-38977.2	21413.8	Inflammatory fibroblasts
CD.b_1003_4	4	CD b	42	female	-38960.2	21406.8	Inflammatory fibroblasts
CD.b_1003_4	4	CD b	42	female	-38958.2	21405.8	Inflammatory fibroblasts
CD.b_1003_4	4	CD b	42	female	-38958.2	21404.8	Inflammatory fibroblasts
CD.b_1003_4	4	CD b	42	female	-38960.2	21400.8	Inflammatory fibroblasts
CD.b_1003_4	4	CD b	42	female	-38963.2	21396.8	Inflammatory fibroblasts
CD.b_1003_4	4	CD b	42	female	-38983.2	21380.8	Inflammatory fibroblasts
CD.b_1003_4	4	CD b	42	female	-38990.2	21378.8	Inflammatory fibroblasts
CD.b_1003_4	4	CD b	42	female	-38997.2	21378.8	Inflammatory fibroblasts
CD.b_1003_4	4	CD b	42	female	-38999.2	21379.8	Inflammatory fibroblasts
CD.b_1003_4	4	CD b	42	female	-39001.2	21381.8	Inflammatory fibroblasts
CD.b_1003_4	4	CD b	42	female	-39006.2	21387.8	Inflammatory fibroblasts
CD.b_1003_4	4	CD b	42	female	-39013.2	21396.8	Inflammatory fibroblasts
CD.b_1003_4	4	CD b	42	female	-39023.2	21414.8	Inflammatory fibroblasts
CD.b_1003_4	4	CD b	42	female	-39023.2	21416.8	Inflammatory fibroblasts
CD.b_1003_4	4	CD b	42	female	-39020.2	21420.8	Inflammatory fibroblasts
CD.b_1003_4	4	CD b	42	female	-39015.2	21425.8	Inflammatory fibroblasts
CD.b_1003_4	4	CD b	42	female	-39012.2	21425.8	Inflammatory fibroblasts
CD.b_1004_4	4	CD b	42	female	-39964.2	21431.8	IDA macrophages
CD.b_1004_4	4	CD b	42	female	-39954.2	21429.8	IDA macrophages
CD.b_1004_4	4	CD b	42	female	-39942.2	21423.8	IDA macrophages
CD.b_1004_4	4	CD b	42	female	-39940.2	21421.8	IDA macrophages
CD.b_1004_4	4	CD b	42	female	-39932.2	21411.8	IDA macrophages
CD.b_1004_4	4	CD b	42	female	-39929.2	21407.8	IDA macrophages
CD.b_1004_4	4	CD b	42	female	-39928.2	21405.8	IDA macrophages
CD.b_1004_4	4	CD b	42	female	-39927.2	21400.8	IDA macrophages
CD.b_1004_4	4	CD b	42	female	-39927.2	21391.8	IDA macrophages
CD.b_1004_4	4	CD b	42	female	-39928.2	21390.8	IDA macrophages
CD.b_1004_4	4	CD b	42	female	-39966.2	21361.8	IDA macrophages
CD.b_1004_4	4	CD b	42	female	-39978.2	21352.8	IDA macrophages
CD.b_1004_4	4	CD b	42	female	-39981.2	21352.8	IDA macrophages
CD.b_1004_4	4	CD b	42	female	-39988.2	21358.8	IDA macrophages
CD.b_1004_4	4	CD b	42	female	-39991.2	21361.8	IDA macrophages
CD.b_1004_4	4	CD b	42	female	-40006.2	21383.8	IDA macrophages
CD.b_1004_4	4	CD b	42	female	-40008.2	21386.8	IDA macrophages
CD.b_1004_4	4	CD b	42	female	-40009.2	21388.8	IDA macrophages
CD.b_1004_4	4	CD b	42	female	-39977.2	21429.8	IDA macrophages
CD.b_1004_4	4	CD b	42	female	-39975.2	21431.8	IDA macrophages
CD.b_1004_4	4	CD b	42	female	-39964.2	21431.8	IDA macrophages
CD.b_1005_4	4	CD b	42	female	-36538.2	21430.8	Mast
CD.b_1005_4	4	CD b	42	female	-36536.2	21429.8	Mast
CD.b_1005_4	4	CD b	42	female	-36490.2	21403.8	Mast
CD.b_1005_4	4	CD b	42	female	-36489.2	21398.8	Mast
CD.b_1005_4	4	CD b	42	female	-36489.2	21348.8	Mast
CD.b_1005_4	4	CD b	42	female	-36490.2	21344.8	Mast
CD.b_1005_4	4	CD b	42	female	-36492.2	21343.8	Mast
CD.b_1005_4	4	CD b	42	female	-36547.2	21321.8	Mast
CD.b_1005_4	4	CD b	42	female	-36556.2	21321.8	Mast
CD.b_1005_4	4	CD b	42	female	-36562.2	21323.8	Mast
CD.b_1005_4	4	CD b	42	female	-36564.2	21324.8	Mast
CD.b_1005_4	4	CD b	42	female	-36568.2	21327.8	Mast
CD.b_1005_4	4	CD b	42	female	-36572.2	21331.8	Mast
CD.b_1005_4	4	CD b	42	female	-36581.2	21343.8	Mast
CD.b_1005_4	4	CD b	42	female	-36582.2	21345.8	Mast
CD.b_1005_4	4	CD b	42	female	-36584.2	21355.8	Mast
CD.b_1005_4	4	CD b	42	female	-36584.2	21368.8	Mast
CD.b_1005_4	4	CD b	42	female	-36582.2	21378.8	Mast
CD.b_1005_4	4	CD b	42	female	-36576.2	21402.8	Mast
CD.b_1005_4	4	CD b	42	female	-36575.2	21404.8	Mast
CD.b_1005_4	4	CD b	42	female	-36572.2	21408.8	Mast
CD.b_1005_4	4	CD b	42	female	-36557.2	21423.8	Mast
CD.b_1005_4	4	CD b	42	female	-36553.2	21426.8	Mast
CD.b_1005_4	4	CD b	42	female	-36551.2	21427.8	Mast
CD.b_1005_4	4	CD b	42	female	-36545.2	21429.8	Mast
CD.b_1005_4	4	CD b	42	female	-36540.2	21430.8	Mast
CD.b_1005_4	4	CD b	42	female	-36538.2	21430.8	Mast
CD.b_1006_4	4	CD b	42	female	-39623.2	21427.8	Inflammatory fibroblasts
CD.b_1006_4	4	CD b	42	female	-39619.2	21422.8	Inflammatory fibroblasts
CD.b_1006_4	4	CD b	42	female	-39618.2	21420.8	Inflammatory fibroblasts
CD.b_1006_4	4	CD b	42	female	-39610.2	21399.8	Inflammatory fibroblasts
CD.b_1006_4	4	CD b	42	female	-39607.2	21379.8	Inflammatory fibroblasts
CD.b_1006_4	4	CD b	42	female	-39607.2	21377.8	Inflammatory fibroblasts
CD.b_1006_4	4	CD b	42	female	-39608.2	21376.8	Inflammatory fibroblasts
CD.b_1006_4	4	CD b	42	female	-39615.2	21371.8	Inflammatory fibroblasts
CD.b_1006_4	4	CD b	42	female	-39632.2	21359.8	Inflammatory fibroblasts
CD.b_1006_4	4	CD b	42	female	-39635.2	21358.8	Inflammatory fibroblasts
CD.b_1006_4	4	CD b	42	female	-39639.2	21358.8	Inflammatory fibroblasts
CD.b_1006_4	4	CD b	42	female	-39641.2	21359.8	Inflammatory fibroblasts
CD.b_1006_4	4	CD b	42	female	-39652.2	21368.8	Inflammatory fibroblasts
CD.b_1006_4	4	CD b	42	female	-39672.2	21387.8	Inflammatory fibroblasts
CD.b_1006_4	4	CD b	42	female	-39673.2	21388.8	Inflammatory fibroblasts
CD.b_1006_4	4	CD b	42	female	-39673.2	21391.8	Inflammatory fibroblasts
CD.b_1006_4	4	CD b	42	female	-39671.2	21404.8	Inflammatory fibroblasts
CD.b_1006_4	4	CD b	42	female	-39670.2	21408.8	Inflammatory fibroblasts
CD.b_1006_4	4	CD b	42	female	-39668.2	21414.8	Inflammatory fibroblasts
CD.b_1006_4	4	CD b	42	female	-39667.2	21415.8	Inflammatory fibroblasts
CD.b_1006_4	4	CD b	42	female	-39664.2	21416.8	Inflammatory fibroblasts
CD.b_1006_4	4	CD b	42	female	-39624.2	21428.8	Inflammatory fibroblasts
CD.b_1006_4	4	CD b	42	female	-39623.2	21427.8	Inflammatory fibroblasts
CD.b_1007_4	4	CD b	42	female	-38858.2	21429.8	M2
CD.b_1007_4	4	CD b	42	female	-38853.2	21428.8	M2
CD.b_1007_4	4	CD b	42	female	-38849.2	21427.8	M2
CD.b_1007_4	4	CD b	42	female	-38827.2	21365.8	M2
CD.b_1007_4	4	CD b	42	female	-38827.2	21360.8	M2
CD.b_1007_4	4	CD b	42	female	-38844.2	21351.8	M2
CD.b_1007_4	4	CD b	42	female	-38848.2	21349.8	M2
CD.b_1007_4	4	CD b	42	female	-38872.2	21340.8	M2
CD.b_1007_4	4	CD b	42	female	-38879.2	21340.8	M2
CD.b_1007_4	4	CD b	42	female	-38884.2	21341.8	M2
CD.b_1007_4	4	CD b	42	female	-38894.2	21346.8	M2
CD.b_1007_4	4	CD b	42	female	-38898.2	21349.8	M2
CD.b_1007_4	4	CD b	42	female	-38906.2	21357.8	M2
CD.b_1007_4	4	CD b	42	female	-38909.2	21361.8	M2
CD.b_1007_4	4	CD b	42	female	-38910.2	21363.8	M2
CD.b_1007_4	4	CD b	42	female	-38912.2	21373.8	M2
CD.b_1007_4	4	CD b	42	female	-38912.2	21384.8	M2
CD.b_1007_4	4	CD b	42	female	-38910.2	21394.8	M2
CD.b_1007_4	4	CD b	42	female	-38909.2	21396.8	M2
CD.b_1007_4	4	CD b	42	female	-38906.2	21400.8	M2
CD.b_1007_4	4	CD b	42	female	-38889.2	21417.8	M2
CD.b_1007_4	4	CD b	42	female	-38885.2	21420.8	M2
CD.b_1007_4	4	CD b	42	female	-38879.2	21424.8	M2
CD.b_1007_4	4	CD b	42	female	-38873.2	21427.8	M2
CD.b_1007_4	4	CD b	42	female	-38863.2	21429.8	M2
CD.b_1007_4	4	CD b	42	female	-38858.2	21429.8	M2
CD.b_1008_4	4	CD b	42	female	-38758.2	21429.8	DCs
CD.b_1008_4	4	CD b	42	female	-38748.2	21427.8	DCs
CD.b_1008_4	4	CD b	42	female	-38738.2	21422.8	DCs
CD.b_1008_4	4	CD b	42	female	-38734.2	21419.8	DCs
CD.b_1008_4	4	CD b	42	female	-38730.2	21415.8	DCs
CD.b_1008_4	4	CD b	42	female	-38727.2	21411.8	DCs
CD.b_1008_4	4	CD b	42	female	-38724.2	21405.8	DCs
CD.b_1008_4	4	CD b	42	female	-38724.2	21401.8	DCs
CD.b_1008_4	4	CD b	42	female	-38732.2	21392.8	DCs
CD.b_1008_4	4	CD b	42	female	-38763.2	21362.8	DCs
CD.b_1008_4	4	CD b	42	female	-38770.2	21357.8	DCs
CD.b_1008_4	4	CD b	42	female	-38776.2	21357.8	DCs
CD.b_1008_4	4	CD b	42	female	-38797.2	21366.8	DCs
CD.b_1008_4	4	CD b	42	female	-38801.2	21368.8	DCs
CD.b_1008_4	4	CD b	42	female	-38801.2	21369.8	DCs
CD.b_1008_4	4	CD b	42	female	-38792.2	21393.8	DCs
CD.b_1008_4	4	CD b	42	female	-38772.2	21428.8	DCs
CD.b_1008_4	4	CD b	42	female	-38769.2	21429.8	DCs
CD.b_1008_4	4	CD b	42	female	-38758.2	21429.8	DCs
CD.b_1009_4	4	CD b	42	female	-38220.2	21429.8	PC IgG
CD.b_1009_4	4	CD b	42	female	-38210.2	21427.8	PC IgG
CD.b_1009_4	4	CD b	42	female	-38208.2	21426.8	PC IgG
CD.b_1009_4	4	CD b	42	female	-38204.2	21423.8	PC IgG
CD.b_1009_4	4	CD b	42	female	-38200.2	21419.8	PC IgG
CD.b_1009_4	4	CD b	42	female	-38197.2	21415.8	PC IgG
CD.b_1009_4	4	CD b	42	female	-38197.2	21408.8	PC IgG
CD.b_1009_4	4	CD b	42	female	-38211.2	21379.8	PC IgG
CD.b_1009_4	4	CD b	42	female	-38218.2	21365.8	PC IgG
CD.b_1009_4	4	CD b	42	female	-38219.2	21364.8	PC IgG
CD.b_1009_4	4	CD b	42	female	-38221.2	21364.8	PC IgG
CD.b_1009_4	4	CD b	42	female	-38226.2	21367.8	PC IgG
CD.b_1009_4	4	CD b	42	female	-38240.2	21376.8	PC IgG
CD.b_1009_4	4	CD b	42	female	-38243.2	21378.8	PC IgG
CD.b_1009_4	4	CD b	42	female	-38246.2	21398.8	PC IgG
CD.b_1009_4	4	CD b	42	female	-38246.2	21401.8	PC IgG
CD.b_1009_4	4	CD b	42	female	-38244.2	21425.8	PC IgG
CD.b_1009_4	4	CD b	42	female	-38243.2	21426.8	PC IgG
CD.b_1009_4	4	CD b	42	female	-38241.2	21427.8	PC IgG
CD.b_1009_4	4	CD b	42	female	-38231.2	21429.8	PC IgG
CD.b_1009_4	4	CD b	42	female	-38220.2	21429.8	PC IgG
CD.b_101_4	4	CD b	42	female	-36545.2	22656.8	PC IgG
CD.b_101_4	4	CD b	42	female	-36505.2	22650.8	PC IgG
CD.b_101_4	4	CD b	42	female	-36492.2	22610.8	PC IgG
CD.b_101_4	4	CD b	42	female	-36490.2	22595.8	PC IgG
CD.b_101_4	4	CD b	42	female	-36490.2	22585.8	PC IgG
CD.b_101_4	4	CD b	42	female	-36491.2	22583.8	PC IgG
CD.b_101_4	4	CD b	42	female	-36496.2	22578.8	PC IgG
CD.b_101_4	4	CD b	42	female	-36500.2	22576.8	PC IgG
CD.b_101_4	4	CD b	42	female	-36515.2	22576.8	PC IgG
CD.b_101_4	4	CD b	42	female	-36520.2	22581.8	PC IgG
CD.b_101_4	4	CD b	42	female	-36564.2	22633.8	PC IgG
CD.b_101_4	4	CD b	42	female	-36564.2	22638.8	PC IgG
CD.b_101_4	4	CD b	42	female	-36562.2	22648.8	PC IgG
CD.b_101_4	4	CD b	42	female	-36561.2	22650.8	PC IgG
CD.b_101_4	4	CD b	42	female	-36558.2	22654.8	PC IgG
CD.b_101_4	4	CD b	42	female	-36556.2	22656.8	PC IgG
CD.b_101_4	4	CD b	42	female	-36545.2	22656.8	PC IgG
CD.b_1010_4	4	CD b	42	female	-39553.2	21405.8	IDA macrophages
CD.b_1010_4	4	CD b	42	female	-39532.2	21400.8	IDA macrophages
CD.b_1010_4	4	CD b	42	female	-39511.2	21393.8	IDA macrophages
CD.b_1010_4	4	CD b	42	female	-39509.2	21391.8	IDA macrophages
CD.b_1010_4	4	CD b	42	female	-39505.2	21383.8	IDA macrophages
CD.b_1010_4	4	CD b	42	female	-39505.2	21377.8	IDA macrophages
CD.b_1010_4	4	CD b	42	female	-39506.2	21371.8	IDA macrophages
CD.b_1010_4	4	CD b	42	female	-39512.2	21350.8	IDA macrophages
CD.b_1010_4	4	CD b	42	female	-39514.2	21344.8	IDA macrophages
CD.b_1010_4	4	CD b	42	female	-39516.2	21340.8	IDA macrophages
CD.b_1010_4	4	CD b	42	female	-39518.2	21338.8	IDA macrophages
CD.b_1010_4	4	CD b	42	female	-39524.2	21335.8	IDA macrophages
CD.b_1010_4	4	CD b	42	female	-39529.2	21334.8	IDA macrophages
CD.b_1010_4	4	CD b	42	female	-39553.2	21334.8	IDA macrophages
CD.b_1010_4	4	CD b	42	female	-39558.2	21335.8	IDA macrophages
CD.b_1010_4	4	CD b	42	female	-39569.2	21353.8	IDA macrophages
CD.b_1010_4	4	CD b	42	female	-39580.2	21374.8	IDA macrophages
CD.b_1010_4	4	CD b	42	female	-39581.2	21376.8	IDA macrophages
CD.b_1010_4	4	CD b	42	female	-39578.2	21382.8	IDA macrophages
CD.b_1010_4	4	CD b	42	female	-39570.2	21394.8	IDA macrophages
CD.b_1010_4	4	CD b	42	female	-39562.2	21402.8	IDA macrophages
CD.b_1010_4	4	CD b	42	female	-39558.2	21405.8	IDA macrophages
CD.b_1010_4	4	CD b	42	female	-39553.2	21405.8	IDA macrophages
CD.b_1011_4	4	CD b	42	female	-39078.2	21423.8	Glia
CD.b_1011_4	4	CD b	42	female	-39068.2	21421.8	Glia
CD.b_1011_4	4	CD b	42	female	-39066.2	21420.8	Glia
CD.b_1011_4	4	CD b	42	female	-39062.2	21417.8	Glia
CD.b_1011_4	4	CD b	42	female	-39053.2	21408.8	Glia
CD.b_1011_4	4	CD b	42	female	-39053.2	21395.8	Glia
CD.b_1011_4	4	CD b	42	female	-39055.2	21375.8	Glia
CD.b_1011_4	4	CD b	42	female	-39056.2	21367.8	Glia
CD.b_1011_4	4	CD b	42	female	-39061.2	21350.8	Glia
CD.b_1011_4	4	CD b	42	female	-39062.2	21347.8	Glia
CD.b_1011_4	4	CD b	42	female	-39066.2	21344.8	Glia
CD.b_1011_4	4	CD b	42	female	-39072.2	21341.8	Glia
CD.b_1011_4	4	CD b	42	female	-39077.2	21340.8	Glia
CD.b_1011_4	4	CD b	42	female	-39091.2	21340.8	Glia
CD.b_1011_4	4	CD b	42	female	-39096.2	21341.8	Glia
CD.b_1011_4	4	CD b	42	female	-39110.2	21348.8	Glia
CD.b_1011_4	4	CD b	42	female	-39114.2	21351.8	Glia
CD.b_1011_4	4	CD b	42	female	-39116.2	21353.8	Glia
CD.b_1011_4	4	CD b	42	female	-39119.2	21357.8	Glia
CD.b_1011_4	4	CD b	42	female	-39123.2	21363.8	Glia
CD.b_1011_4	4	CD b	42	female	-39124.2	21365.8	Glia
CD.b_1011_4	4	CD b	42	female	-39126.2	21375.8	Glia
CD.b_1011_4	4	CD b	42	female	-39126.2	21380.8	Glia
CD.b_1011_4	4	CD b	42	female	-39124.2	21390.8	Glia
CD.b_1011_4	4	CD b	42	female	-39119.2	21400.8	Glia
CD.b_1011_4	4	CD b	42	female	-39117.2	21403.8	Glia
CD.b_1011_4	4	CD b	42	female	-39114.2	21407.8	Glia
CD.b_1011_4	4	CD b	42	female	-39108.2	21413.8	Glia
CD.b_1011_4	4	CD b	42	female	-39103.2	21417.8	Glia
CD.b_1011_4	4	CD b	42	female	-39099.2	21420.8	Glia
CD.b_1011_4	4	CD b	42	female	-39097.2	21421.8	Glia
CD.b_1011_4	4	CD b	42	female	-39087.2	21423.8	Glia
CD.b_1011_4	4	CD b	42	female	-39078.2	21423.8	Glia
CD.b_1012_4	4	CD b	42	female	-38953.2	21404.8	M2
CD.b_1012_4	4	CD b	42	female	-38938.2	21403.8	M2
CD.b_1012_4	4	CD b	42	female	-38929.2	21400.8	M2
CD.b_1012_4	4	CD b	42	female	-38926.2	21397.8	M2
CD.b_1012_4	4	CD b	42	female	-38923.2	21393.8	M2
CD.b_1012_4	4	CD b	42	female	-38922.2	21391.8	M2
CD.b_1012_4	4	CD b	42	female	-38921.2	21386.8	M2
CD.b_1012_4	4	CD b	42	female	-38921.2	21366.8	M2
CD.b_1012_4	4	CD b	42	female	-38922.2	21361.8	M2
CD.b_1012_4	4	CD b	42	female	-38923.2	21359.8	M2
CD.b_1012_4	4	CD b	42	female	-38926.2	21355.8	M2
CD.b_1012_4	4	CD b	42	female	-38936.2	21345.8	M2
CD.b_1012_4	4	CD b	42	female	-38940.2	21342.8	M2
CD.b_1012_4	4	CD b	42	female	-38946.2	21342.8	M2
CD.b_1012_4	4	CD b	42	female	-38950.2	21343.8	M2
CD.b_1012_4	4	CD b	42	female	-38960.2	21353.8	M2
CD.b_1012_4	4	CD b	42	female	-38974.2	21368.8	M2
CD.b_1012_4	4	CD b	42	female	-38982.2	21380.8	M2
CD.b_1012_4	4	CD b	42	female	-38974.2	21389.8	M2
CD.b_1012_4	4	CD b	42	female	-38972.2	21391.8	M2
CD.b_1012_4	4	CD b	42	female	-38957.2	21404.8	M2
CD.b_1012_4	4	CD b	42	female	-38953.2	21404.8	M2
CD.b_1013_4	4	CD b	42	female	-39332.2	21405.8	M2
CD.b_1013_4	4	CD b	42	female	-39319.2	21397.8	M2
CD.b_1013_4	4	CD b	42	female	-39318.2	21395.8	M2
CD.b_1013_4	4	CD b	42	female	-39317.2	21392.8	M2
CD.b_1013_4	4	CD b	42	female	-39315.2	21383.8	M2
CD.b_1013_4	4	CD b	42	female	-39314.2	21378.8	M2
CD.b_1013_4	4	CD b	42	female	-39312.2	21366.8	M2
CD.b_1013_4	4	CD b	42	female	-39312.2	21361.8	M2
CD.b_1013_4	4	CD b	42	female	-39313.2	21360.8	M2
CD.b_1013_4	4	CD b	42	female	-39325.2	21353.8	M2
CD.b_1013_4	4	CD b	42	female	-39327.2	21352.8	M2
CD.b_1013_4	4	CD b	42	female	-39337.2	21348.8	M2
CD.b_1013_4	4	CD b	42	female	-39356.2	21348.8	M2
CD.b_1013_4	4	CD b	42	female	-39376.2	21394.8	M2
CD.b_1013_4	4	CD b	42	female	-39376.2	21398.8	M2
CD.b_1013_4	4	CD b	42	female	-39375.2	21399.8	M2
CD.b_1013_4	4	CD b	42	female	-39373.2	21400.8	M2
CD.b_1013_4	4	CD b	42	female	-39370.2	21401.8	M2
CD.b_1013_4	4	CD b	42	female	-39348.2	21404.8	M2
CD.b_1013_4	4	CD b	42	female	-39335.2	21405.8	M2
CD.b_1013_4	4	CD b	42	female	-39332.2	21405.8	M2
CD.b_1014_4	4	CD b	42	female	-38413.2	21406.8	Endothelium
CD.b_1014_4	4	CD b	42	female	-38360.2	21369.8	Endothelium
CD.b_1014_4	4	CD b	42	female	-38359.2	21368.8	Endothelium
CD.b_1014_4	4	CD b	42	female	-38359.2	21367.8	Endothelium
CD.b_1014_4	4	CD b	42	female	-38394.2	21328.8	Endothelium
CD.b_1014_4	4	CD b	42	female	-38396.2	21327.8	Endothelium
CD.b_1014_4	4	CD b	42	female	-38401.2	21326.8	Endothelium
CD.b_1014_4	4	CD b	42	female	-38412.2	21326.8	Endothelium
CD.b_1014_4	4	CD b	42	female	-38422.2	21332.8	Endothelium
CD.b_1014_4	4	CD b	42	female	-38440.2	21343.8	Endothelium
CD.b_1014_4	4	CD b	42	female	-38443.2	21346.8	Endothelium
CD.b_1014_4	4	CD b	42	female	-38445.2	21353.8	Endothelium
CD.b_1014_4	4	CD b	42	female	-38447.2	21362.8	Endothelium
CD.b_1014_4	4	CD b	42	female	-38447.2	21363.8	Endothelium
CD.b_1014_4	4	CD b	42	female	-38446.2	21374.8	Endothelium
CD.b_1014_4	4	CD b	42	female	-38444.2	21384.8	Endothelium
CD.b_1014_4	4	CD b	42	female	-38442.2	21390.8	Endothelium
CD.b_1014_4	4	CD b	42	female	-38441.2	21392.8	Endothelium
CD.b_1014_4	4	CD b	42	female	-38439.2	21395.8	Endothelium
CD.b_1014_4	4	CD b	42	female	-38414.2	21406.8	Endothelium
CD.b_1014_4	4	CD b	42	female	-38413.2	21406.8	Endothelium
CD.b_1015_4	4	CD b	42	female	-39397.2	21415.8	IDA macrophages
CD.b_1015_4	4	CD b	42	female	-39386.2	21408.8	IDA macrophages
CD.b_1015_4	4	CD b	42	female	-39378.2	21400.8	IDA macrophages
CD.b_1015_4	4	CD b	42	female	-39378.2	21392.8	IDA macrophages
CD.b_1015_4	4	CD b	42	female	-39389.2	21343.8	IDA macrophages
CD.b_1015_4	4	CD b	42	female	-39413.2	21340.8	IDA macrophages
CD.b_1015_4	4	CD b	42	female	-39429.2	21340.8	IDA macrophages
CD.b_1015_4	4	CD b	42	female	-39436.2	21341.8	IDA macrophages
CD.b_1015_4	4	CD b	42	female	-39442.2	21375.8	IDA macrophages
CD.b_1015_4	4	CD b	42	female	-39442.2	21384.8	IDA macrophages
CD.b_1015_4	4	CD b	42	female	-39435.2	21398.8	IDA macrophages
CD.b_1015_4	4	CD b	42	female	-39432.2	21402.8	IDA macrophages
CD.b_1015_4	4	CD b	42	female	-39425.2	21409.8	IDA macrophages
CD.b_1015_4	4	CD b	42	female	-39421.2	21412.8	IDA macrophages
CD.b_1015_4	4	CD b	42	female	-39419.2	21413.8	IDA macrophages
CD.b_1015_4	4	CD b	42	female	-39409.2	21415.8	IDA macrophages
CD.b_1015_4	4	CD b	42	female	-39397.2	21415.8	IDA macrophages
CD.b_1016_4	4	CD b	42	female	-39024.2	21415.8	Inflammatory fibroblasts
CD.b_1016_4	4	CD b	42	female	-39002.2	21382.8	Inflammatory fibroblasts
CD.b_1016_4	4	CD b	42	female	-39002.2	21379.8	Inflammatory fibroblasts
CD.b_1016_4	4	CD b	42	female	-39007.2	21374.8	Inflammatory fibroblasts
CD.b_1016_4	4	CD b	42	female	-39043.2	21349.8	Inflammatory fibroblasts
CD.b_1016_4	4	CD b	42	female	-39051.2	21344.8	Inflammatory fibroblasts
CD.b_1016_4	4	CD b	42	female	-39055.2	21342.8	Inflammatory fibroblasts
CD.b_1016_4	4	CD b	42	female	-39057.2	21342.8	Inflammatory fibroblasts
CD.b_1016_4	4	CD b	42	female	-39058.2	21343.8	Inflammatory fibroblasts
CD.b_1016_4	4	CD b	42	female	-39061.2	21347.8	Inflammatory fibroblasts
CD.b_1016_4	4	CD b	42	female	-39061.2	21349.8	Inflammatory fibroblasts
CD.b_1016_4	4	CD b	42	female	-39054.2	21390.8	Inflammatory fibroblasts
CD.b_1016_4	4	CD b	42	female	-39051.2	21405.8	Inflammatory fibroblasts
CD.b_1016_4	4	CD b	42	female	-39050.2	21407.8	Inflammatory fibroblasts
CD.b_1016_4	4	CD b	42	female	-39048.2	21409.8	Inflammatory fibroblasts
CD.b_1016_4	4	CD b	42	female	-39044.2	21412.8	Inflammatory fibroblasts
CD.b_1016_4	4	CD b	42	female	-39042.2	21413.8	Inflammatory fibroblasts
CD.b_1016_4	4	CD b	42	female	-39032.2	21415.8	Inflammatory fibroblasts
CD.b_1016_4	4	CD b	42	female	-39024.2	21415.8	Inflammatory fibroblasts
CD.b_1017_4	4	CD b	42	female	-38550.2	21409.8	IDA macrophages
CD.b_1017_4	4	CD b	42	female	-38541.2	21400.8	IDA macrophages
CD.b_1017_4	4	CD b	42	female	-38535.2	21392.8	IDA macrophages
CD.b_1017_4	4	CD b	42	female	-38533.2	21389.8	IDA macrophages
CD.b_1017_4	4	CD b	42	female	-38530.2	21384.8	IDA macrophages
CD.b_1017_4	4	CD b	42	female	-38513.2	21354.8	IDA macrophages
CD.b_1017_4	4	CD b	42	female	-38513.2	21351.8	IDA macrophages
CD.b_1017_4	4	CD b	42	female	-38519.2	21351.8	IDA macrophages
CD.b_1017_4	4	CD b	42	female	-38531.2	21352.8	IDA macrophages
CD.b_1017_4	4	CD b	42	female	-38566.2	21356.8	IDA macrophages
CD.b_1017_4	4	CD b	42	female	-38572.2	21360.8	IDA macrophages
CD.b_1017_4	4	CD b	42	female	-38580.2	21366.8	IDA macrophages
CD.b_1017_4	4	CD b	42	female	-38582.2	21368.8	IDA macrophages
CD.b_1017_4	4	CD b	42	female	-38587.2	21386.8	IDA macrophages
CD.b_1017_4	4	CD b	42	female	-38587.2	21388.8	IDA macrophages
CD.b_1017_4	4	CD b	42	female	-38583.2	21396.8	IDA macrophages
CD.b_1017_4	4	CD b	42	female	-38580.2	21400.8	IDA macrophages
CD.b_1017_4	4	CD b	42	female	-38573.2	21407.8	IDA macrophages
CD.b_1017_4	4	CD b	42	female	-38570.2	21409.8	IDA macrophages
CD.b_1017_4	4	CD b	42	female	-38550.2	21409.8	IDA macrophages
CD.b_1018_4	4	CD b	42	female	-36976.2	21411.8	M2
CD.b_1018_4	4	CD b	42	female	-36966.2	21409.8	M2
CD.b_1018_4	4	CD b	42	female	-36964.2	21408.8	M2
CD.b_1018_4	4	CD b	42	female	-36960.2	21405.8	M2
CD.b_1018_4	4	CD b	42	female	-36954.2	21399.8	M2
CD.b_1018_4	4	CD b	42	female	-36951.2	21395.8	M2
CD.b_1018_4	4	CD b	42	female	-36947.2	21389.8	M2
CD.b_1018_4	4	CD b	42	female	-36946.2	21387.8	M2
CD.b_1018_4	4	CD b	42	female	-36944.2	21381.8	M2
CD.b_1018_4	4	CD b	42	female	-36925.2	21309.8	M2
CD.b_1018_4	4	CD b	42	female	-36925.2	21303.8	M2
CD.b_1018_4	4	CD b	42	female	-36928.2	21299.8	M2
CD.b_1018_4	4	CD b	42	female	-36932.2	21295.8	M2
CD.b_1018_4	4	CD b	42	female	-36936.2	21292.8	M2
CD.b_1018_4	4	CD b	42	female	-36946.2	21286.8	M2
CD.b_1018_4	4	CD b	42	female	-36948.2	21285.8	M2
CD.b_1018_4	4	CD b	42	female	-36953.2	21284.8	M2
CD.b_1018_4	4	CD b	42	female	-36975.2	21284.8	M2
CD.b_1018_4	4	CD b	42	female	-36980.2	21285.8	M2
CD.b_1018_4	4	CD b	42	female	-36986.2	21288.8	M2
CD.b_1018_4	4	CD b	42	female	-36990.2	21291.8	M2
CD.b_1018_4	4	CD b	42	female	-36992.2	21293.8	M2
CD.b_1018_4	4	CD b	42	female	-36995.2	21297.8	M2
CD.b_1018_4	4	CD b	42	female	-37009.2	21319.8	M2
CD.b_1018_4	4	CD b	42	female	-37010.2	21321.8	M2
CD.b_1018_4	4	CD b	42	female	-37012.2	21331.8	M2
CD.b_1018_4	4	CD b	42	female	-37012.2	21334.8	M2
CD.b_1018_4	4	CD b	42	female	-37004.2	21378.8	M2
CD.b_1018_4	4	CD b	42	female	-37002.2	21388.8	M2
CD.b_1018_4	4	CD b	42	female	-36999.2	21397.8	M2
CD.b_1018_4	4	CD b	42	female	-36998.2	21399.8	M2
CD.b_1018_4	4	CD b	42	female	-36995.2	21403.8	M2
CD.b_1018_4	4	CD b	42	female	-36993.2	21405.8	M2
CD.b_1018_4	4	CD b	42	female	-36989.2	21408.8	M2
CD.b_1018_4	4	CD b	42	female	-36987.2	21409.8	M2
CD.b_1018_4	4	CD b	42	female	-36977.2	21411.8	M2
CD.b_1018_4	4	CD b	42	female	-36976.2	21411.8	M2
CD.b_1019_4	4	CD b	42	female	-37438.2	21409.8	M2
CD.b_1019_4	4	CD b	42	female	-37428.2	21407.8	M2
CD.b_1019_4	4	CD b	42	female	-37426.2	21406.8	M2
CD.b_1019_4	4	CD b	42	female	-37422.2	21403.8	M2
CD.b_1019_4	4	CD b	42	female	-37418.2	21399.8	M2
CD.b_1019_4	4	CD b	42	female	-37415.2	21395.8	M2
CD.b_1019_4	4	CD b	42	female	-37412.2	21389.8	M2
CD.b_1019_4	4	CD b	42	female	-37410.2	21381.8	M2
CD.b_1019_4	4	CD b	42	female	-37409.2	21376.8	M2
CD.b_1019_4	4	CD b	42	female	-37409.2	21364.8	M2
CD.b_1019_4	4	CD b	42	female	-37410.2	21359.8	M2
CD.b_1019_4	4	CD b	42	female	-37413.2	21353.8	M2
CD.b_1019_4	4	CD b	42	female	-37417.2	21347.8	M2
CD.b_1019_4	4	CD b	42	female	-37426.2	21335.8	M2
CD.b_1019_4	4	CD b	42	female	-37430.2	21331.8	M2
CD.b_1019_4	4	CD b	42	female	-37434.2	21328.8	M2
CD.b_1019_4	4	CD b	42	female	-37436.2	21327.8	M2
CD.b_1019_4	4	CD b	42	female	-37442.2	21325.8	M2
CD.b_1019_4	4	CD b	42	female	-37447.2	21324.8	M2
CD.b_1019_4	4	CD b	42	female	-37461.2	21324.8	M2
CD.b_1019_4	4	CD b	42	female	-37466.2	21325.8	M2
CD.b_1019_4	4	CD b	42	female	-37472.2	21328.8	M2
CD.b_1019_4	4	CD b	42	female	-37476.2	21331.8	M2
CD.b_1019_4	4	CD b	42	female	-37478.2	21333.8	M2
CD.b_1019_4	4	CD b	42	female	-37481.2	21337.8	M2
CD.b_1019_4	4	CD b	42	female	-37482.2	21339.8	M2
CD.b_1019_4	4	CD b	42	female	-37484.2	21349.8	M2
CD.b_1019_4	4	CD b	42	female	-37484.2	21354.8	M2
CD.b_1019_4	4	CD b	42	female	-37482.2	21364.8	M2
CD.b_1019_4	4	CD b	42	female	-37481.2	21366.8	M2
CD.b_1019_4	4	CD b	42	female	-37467.2	21390.8	M2
CD.b_1019_4	4	CD b	42	female	-37464.2	21394.8	M2
CD.b_1019_4	4	CD b	42	female	-37458.2	21401.8	M2
CD.b_1019_4	4	CD b	42	female	-37456.2	21403.8	M2
CD.b_1019_4	4	CD b	42	female	-37452.2	21406.8	M2
CD.b_1019_4	4	CD b	42	female	-37450.2	21407.8	M2
CD.b_1019_4	4	CD b	42	female	-37440.2	21409.8	M2
CD.b_1019_4	4	CD b	42	female	-37438.2	21409.8	M2
CD.b_102_4	4	CD b	42	female	-39729.2	22624.8	Inflammatory fibroblasts
CD.b_102_4	4	CD b	42	female	-39729.2	22620.8	Inflammatory fibroblasts
CD.b_102_4	4	CD b	42	female	-39732.2	22613.8	Inflammatory fibroblasts
CD.b_102_4	4	CD b	42	female	-39736.2	22605.8	Inflammatory fibroblasts
CD.b_102_4	4	CD b	42	female	-39746.2	22589.8	Inflammatory fibroblasts
CD.b_102_4	4	CD b	42	female	-39804.2	22585.8	Inflammatory fibroblasts
CD.b_102_4	4	CD b	42	female	-39822.2	22585.8	Inflammatory fibroblasts
CD.b_102_4	4	CD b	42	female	-39828.2	22591.8	Inflammatory fibroblasts
CD.b_102_4	4	CD b	42	female	-39829.2	22593.8	Inflammatory fibroblasts
CD.b_102_4	4	CD b	42	female	-39829.2	22595.8	Inflammatory fibroblasts
CD.b_102_4	4	CD b	42	female	-39828.2	22598.8	Inflammatory fibroblasts
CD.b_102_4	4	CD b	42	female	-39823.2	22606.8	Inflammatory fibroblasts
CD.b_102_4	4	CD b	42	female	-39817.2	22615.8	Inflammatory fibroblasts
CD.b_102_4	4	CD b	42	female	-39814.2	22619.8	Inflammatory fibroblasts
CD.b_102_4	4	CD b	42	female	-39782.2	22654.8	Inflammatory fibroblasts
CD.b_102_4	4	CD b	42	female	-39781.2	22655.8	Inflammatory fibroblasts
CD.b_102_4	4	CD b	42	female	-39774.2	22659.8	Inflammatory fibroblasts
CD.b_102_4	4	CD b	42	female	-39772.2	22660.8	Inflammatory fibroblasts
CD.b_102_4	4	CD b	42	female	-39729.2	22624.8	Inflammatory fibroblasts
CD.b_1020_4	4	CD b	42	female	-36050.2	21407.8	CD8
CD.b_1020_4	4	CD b	42	female	-36040.2	21405.8	CD8
CD.b_1020_4	4	CD b	42	female	-36034.2	21402.8	CD8
CD.b_1020_4	4	CD b	42	female	-36030.2	21399.8	CD8
CD.b_1020_4	4	CD b	42	female	-36020.2	21389.8	CD8
CD.b_1020_4	4	CD b	42	female	-36017.2	21385.8	CD8
CD.b_1020_4	4	CD b	42	female	-36016.2	21383.8	CD8
CD.b_1020_4	4	CD b	42	female	-36014.2	21377.8	CD8
CD.b_1020_4	4	CD b	42	female	-36013.2	21372.8	CD8
CD.b_1020_4	4	CD b	42	female	-36013.2	21352.8	CD8
CD.b_1020_4	4	CD b	42	female	-36014.2	21351.8	CD8
CD.b_1020_4	4	CD b	42	female	-36030.2	21341.8	CD8
CD.b_1020_4	4	CD b	42	female	-36035.2	21338.8	CD8
CD.b_1020_4	4	CD b	42	female	-36052.2	21330.8	CD8
CD.b_1020_4	4	CD b	42	female	-36071.2	21324.8	CD8
CD.b_1020_4	4	CD b	42	female	-36075.2	21324.8	CD8
CD.b_1020_4	4	CD b	42	female	-36084.2	21333.8	CD8
CD.b_1020_4	4	CD b	42	female	-36087.2	21337.8	CD8
CD.b_1020_4	4	CD b	42	female	-36087.2	21387.8	CD8
CD.b_1020_4	4	CD b	42	female	-36086.2	21392.8	CD8
CD.b_1020_4	4	CD b	42	female	-36085.2	21395.8	CD8
CD.b_1020_4	4	CD b	42	female	-36083.2	21397.8	CD8
CD.b_1020_4	4	CD b	42	female	-36079.2	21400.8	CD8
CD.b_1020_4	4	CD b	42	female	-36072.2	21404.8	CD8
CD.b_1020_4	4	CD b	42	female	-36070.2	21405.8	CD8
CD.b_1020_4	4	CD b	42	female	-36060.2	21407.8	CD8
CD.b_1020_4	4	CD b	42	female	-36050.2	21407.8	CD8
CD.b_1021_4	4	CD b	42	female	-35512.2	21403.8	Endothelium
CD.b_1021_4	4	CD b	42	female	-35506.2	21400.8	Endothelium
CD.b_1021_4	4	CD b	42	female	-35494.2	21392.8	Endothelium
CD.b_1021_4	4	CD b	42	female	-35482.2	21383.8	Endothelium
CD.b_1021_4	4	CD b	42	female	-35480.2	21381.8	Endothelium
CD.b_1021_4	4	CD b	42	female	-35477.2	21377.8	Endothelium
CD.b_1021_4	4	CD b	42	female	-35476.2	21375.8	Endothelium
CD.b_1021_4	4	CD b	42	female	-35474.2	21369.8	Endothelium
CD.b_1021_4	4	CD b	42	female	-35473.2	21364.8	Endothelium
CD.b_1021_4	4	CD b	42	female	-35473.2	21351.8	Endothelium
CD.b_1021_4	4	CD b	42	female	-35476.2	21348.8	Endothelium
CD.b_1021_4	4	CD b	42	female	-35498.2	21330.8	Endothelium
CD.b_1021_4	4	CD b	42	female	-35501.2	21330.8	Endothelium
CD.b_1021_4	4	CD b	42	female	-35526.2	21348.8	Endothelium
CD.b_1021_4	4	CD b	42	female	-35536.2	21356.8	Endothelium
CD.b_1021_4	4	CD b	42	female	-35548.2	21369.8	Endothelium
CD.b_1021_4	4	CD b	42	female	-35549.2	21374.8	Endothelium
CD.b_1021_4	4	CD b	42	female	-35549.2	21392.8	Endothelium
CD.b_1021_4	4	CD b	42	female	-35548.2	21401.8	Endothelium
CD.b_1021_4	4	CD b	42	female	-35547.2	21402.8	Endothelium
CD.b_1021_4	4	CD b	42	female	-35541.2	21403.8	Endothelium
CD.b_1021_4	4	CD b	42	female	-35512.2	21403.8	Endothelium
CD.b_1022_4	4	CD b	42	female	-39366.2	21383.8	M2
CD.b_1022_4	4	CD b	42	female	-39363.2	21379.8	M2
CD.b_1022_4	4	CD b	42	female	-39357.2	21367.8	M2
CD.b_1022_4	4	CD b	42	female	-39355.2	21359.8	M2
CD.b_1022_4	4	CD b	42	female	-39355.2	21350.8	M2
CD.b_1022_4	4	CD b	42	female	-39361.2	21344.8	M2
CD.b_1022_4	4	CD b	42	female	-39377.2	21336.8	M2
CD.b_1022_4	4	CD b	42	female	-39380.2	21335.8	M2
CD.b_1022_4	4	CD b	42	female	-39383.2	21335.8	M2
CD.b_1022_4	4	CD b	42	female	-39387.2	21338.8	M2
CD.b_1022_4	4	CD b	42	female	-39389.2	21344.8	M2
CD.b_1022_4	4	CD b	42	female	-39390.2	21348.8	M2
CD.b_1022_4	4	CD b	42	female	-39390.2	21353.8	M2
CD.b_1022_4	4	CD b	42	female	-39384.2	21377.8	M2
CD.b_1022_4	4	CD b	42	female	-39377.2	21394.8	M2
CD.b_1022_4	4	CD b	42	female	-39366.2	21383.8	M2
CD.b_1023_4	4	CD b	42	female	-38722.2	21401.8	IDA macrophages
CD.b_1023_4	4	CD b	42	female	-38716.2	21398.8	IDA macrophages
CD.b_1023_4	4	CD b	42	female	-38712.2	21395.8	IDA macrophages
CD.b_1023_4	4	CD b	42	female	-38704.2	21387.8	IDA macrophages
CD.b_1023_4	4	CD b	42	female	-38704.2	21382.8	IDA macrophages
CD.b_1023_4	4	CD b	42	female	-38721.2	21327.8	IDA macrophages
CD.b_1023_4	4	CD b	42	female	-38732.2	21306.8	IDA macrophages
CD.b_1023_4	4	CD b	42	female	-38733.2	21305.8	IDA macrophages
CD.b_1023_4	4	CD b	42	female	-38735.2	21304.8	IDA macrophages
CD.b_1023_4	4	CD b	42	female	-38739.2	21303.8	IDA macrophages
CD.b_1023_4	4	CD b	42	female	-38745.2	21302.8	IDA macrophages
CD.b_1023_4	4	CD b	42	female	-38760.2	21302.8	IDA macrophages
CD.b_1023_4	4	CD b	42	female	-38766.2	21306.8	IDA macrophages
CD.b_1023_4	4	CD b	42	female	-38772.2	21351.8	IDA macrophages
CD.b_1023_4	4	CD b	42	female	-38772.2	21355.8	IDA macrophages
CD.b_1023_4	4	CD b	42	female	-38746.2	21381.8	IDA macrophages
CD.b_1023_4	4	CD b	42	female	-38723.2	21401.8	IDA macrophages
CD.b_1023_4	4	CD b	42	female	-38722.2	21401.8	IDA macrophages
CD.b_1024_4	4	CD b	42	female	-39926.2	21390.8	M2
CD.b_1024_4	4	CD b	42	female	-39924.2	21389.8	M2
CD.b_1024_4	4	CD b	42	female	-39922.2	21387.8	M2
CD.b_1024_4	4	CD b	42	female	-39916.2	21369.8	M2
CD.b_1024_4	4	CD b	42	female	-39916.2	21365.8	M2
CD.b_1024_4	4	CD b	42	female	-39942.2	21317.8	M2
CD.b_1024_4	4	CD b	42	female	-39944.2	21314.8	M2
CD.b_1024_4	4	CD b	42	female	-39948.2	21314.8	M2
CD.b_1024_4	4	CD b	42	female	-39958.2	21317.8	M2
CD.b_1024_4	4	CD b	42	female	-39960.2	21318.8	M2
CD.b_1024_4	4	CD b	42	female	-39974.2	21326.8	M2
CD.b_1024_4	4	CD b	42	female	-39975.2	21328.8	M2
CD.b_1024_4	4	CD b	42	female	-39979.2	21350.8	M2
CD.b_1024_4	4	CD b	42	female	-39956.2	21375.8	M2
CD.b_1024_4	4	CD b	42	female	-39952.2	21379.8	M2
CD.b_1024_4	4	CD b	42	female	-39927.2	21390.8	M2
CD.b_1024_4	4	CD b	42	female	-39926.2	21390.8	M2
CD.b_1025_4	4	CD b	42	female	-36339.2	21400.8	Inflammatory fibroblasts
CD.b_1025_4	4	CD b	42	female	-36324.2	21397.8	Inflammatory fibroblasts
CD.b_1025_4	4	CD b	42	female	-36322.2	21396.8	Inflammatory fibroblasts
CD.b_1025_4	4	CD b	42	female	-36297.2	21376.8	Inflammatory fibroblasts
CD.b_1025_4	4	CD b	42	female	-36290.2	21369.8	Inflammatory fibroblasts
CD.b_1025_4	4	CD b	42	female	-36287.2	21365.8	Inflammatory fibroblasts
CD.b_1025_4	4	CD b	42	female	-36283.2	21359.8	Inflammatory fibroblasts
CD.b_1025_4	4	CD b	42	female	-36283.2	21340.8	Inflammatory fibroblasts
CD.b_1025_4	4	CD b	42	female	-36284.2	21332.8	Inflammatory fibroblasts
CD.b_1025_4	4	CD b	42	female	-36285.2	21327.8	Inflammatory fibroblasts
CD.b_1025_4	4	CD b	42	female	-36286.2	21323.8	Inflammatory fibroblasts
CD.b_1025_4	4	CD b	42	female	-36287.2	21320.8	Inflammatory fibroblasts
CD.b_1025_4	4	CD b	42	female	-36292.2	21315.8	Inflammatory fibroblasts
CD.b_1025_4	4	CD b	42	female	-36296.2	21312.8	Inflammatory fibroblasts
CD.b_1025_4	4	CD b	42	female	-36298.2	21311.8	Inflammatory fibroblasts
CD.b_1025_4	4	CD b	42	female	-36303.2	21310.8	Inflammatory fibroblasts
CD.b_1025_4	4	CD b	42	female	-36317.2	21310.8	Inflammatory fibroblasts
CD.b_1025_4	4	CD b	42	female	-36322.2	21311.8	Inflammatory fibroblasts
CD.b_1025_4	4	CD b	42	female	-36336.2	21315.8	Inflammatory fibroblasts
CD.b_1025_4	4	CD b	42	female	-36342.2	21318.8	Inflammatory fibroblasts
CD.b_1025_4	4	CD b	42	female	-36346.2	21321.8	Inflammatory fibroblasts
CD.b_1025_4	4	CD b	42	female	-36354.2	21329.8	Inflammatory fibroblasts
CD.b_1025_4	4	CD b	42	female	-36368.2	21347.8	Inflammatory fibroblasts
CD.b_1025_4	4	CD b	42	female	-36371.2	21351.8	Inflammatory fibroblasts
CD.b_1025_4	4	CD b	42	female	-36372.2	21353.8	Inflammatory fibroblasts
CD.b_1025_4	4	CD b	42	female	-36374.2	21363.8	Inflammatory fibroblasts
CD.b_1025_4	4	CD b	42	female	-36374.2	21368.8	Inflammatory fibroblasts
CD.b_1025_4	4	CD b	42	female	-36372.2	21378.8	Inflammatory fibroblasts
CD.b_1025_4	4	CD b	42	female	-36369.2	21384.8	Inflammatory fibroblasts
CD.b_1025_4	4	CD b	42	female	-36366.2	21388.8	Inflammatory fibroblasts
CD.b_1025_4	4	CD b	42	female	-36363.2	21391.8	Inflammatory fibroblasts
CD.b_1025_4	4	CD b	42	female	-36359.2	21394.8	Inflammatory fibroblasts
CD.b_1025_4	4	CD b	42	female	-36353.2	21397.8	Inflammatory fibroblasts
CD.b_1025_4	4	CD b	42	female	-36350.2	21398.8	Inflammatory fibroblasts
CD.b_1025_4	4	CD b	42	female	-36340.2	21400.8	Inflammatory fibroblasts
CD.b_1025_4	4	CD b	42	female	-36339.2	21400.8	Inflammatory fibroblasts
CD.b_1026_4	4	CD b	42	female	-36135.2	21379.8	Endothelium
CD.b_1026_4	4	CD b	42	female	-36088.2	21338.8	Endothelium
CD.b_1026_4	4	CD b	42	female	-36087.2	21336.8	Endothelium
CD.b_1026_4	4	CD b	42	female	-36087.2	21324.8	Endothelium
CD.b_1026_4	4	CD b	42	female	-36088.2	21319.8	Endothelium
CD.b_1026_4	4	CD b	42	female	-36091.2	21313.8	Endothelium
CD.b_1026_4	4	CD b	42	female	-36094.2	21309.8	Endothelium
CD.b_1026_4	4	CD b	42	female	-36096.2	21307.8	Endothelium
CD.b_1026_4	4	CD b	42	female	-36100.2	21304.8	Endothelium
CD.b_1026_4	4	CD b	42	female	-36106.2	21301.8	Endothelium
CD.b_1026_4	4	CD b	42	female	-36111.2	21300.8	Endothelium
CD.b_1026_4	4	CD b	42	female	-36123.2	21300.8	Endothelium
CD.b_1026_4	4	CD b	42	female	-36128.2	21301.8	Endothelium
CD.b_1026_4	4	CD b	42	female	-36134.2	21303.8	Endothelium
CD.b_1026_4	4	CD b	42	female	-36144.2	21307.8	Endothelium
CD.b_1026_4	4	CD b	42	female	-36146.2	21308.8	Endothelium
CD.b_1026_4	4	CD b	42	female	-36150.2	21311.8	Endothelium
CD.b_1026_4	4	CD b	42	female	-36183.2	21360.8	Endothelium
CD.b_1026_4	4	CD b	42	female	-36184.2	21365.8	Endothelium
CD.b_1026_4	4	CD b	42	female	-36184.2	21368.8	Endothelium
CD.b_1026_4	4	CD b	42	female	-36183.2	21369.8	Endothelium
CD.b_1026_4	4	CD b	42	female	-36162.2	21379.8	Endothelium
CD.b_1026_4	4	CD b	42	female	-36135.2	21379.8	Endothelium
CD.b_1027_4	4	CD b	42	female	-39673.2	21387.8	IDA macrophages
CD.b_1027_4	4	CD b	42	female	-39671.2	21386.8	IDA macrophages
CD.b_1027_4	4	CD b	42	female	-39647.2	21367.8	IDA macrophages
CD.b_1027_4	4	CD b	42	female	-39638.2	21356.8	IDA macrophages
CD.b_1027_4	4	CD b	42	female	-39634.2	21332.8	IDA macrophages
CD.b_1027_4	4	CD b	42	female	-39634.2	21326.8	IDA macrophages
CD.b_1027_4	4	CD b	42	female	-39639.2	21323.8	IDA macrophages
CD.b_1027_4	4	CD b	42	female	-39645.2	21320.8	IDA macrophages
CD.b_1027_4	4	CD b	42	female	-39648.2	21319.8	IDA macrophages
CD.b_1027_4	4	CD b	42	female	-39652.2	21318.8	IDA macrophages
CD.b_1027_4	4	CD b	42	female	-39666.2	21315.8	IDA macrophages
CD.b_1027_4	4	CD b	42	female	-39681.2	21314.8	IDA macrophages
CD.b_1027_4	4	CD b	42	female	-39689.2	21314.8	IDA macrophages
CD.b_1027_4	4	CD b	42	female	-39692.2	21317.8	IDA macrophages
CD.b_1027_4	4	CD b	42	female	-39695.2	21321.8	IDA macrophages
CD.b_1027_4	4	CD b	42	female	-39698.2	21327.8	IDA macrophages
CD.b_1027_4	4	CD b	42	female	-39700.2	21333.8	IDA macrophages
CD.b_1027_4	4	CD b	42	female	-39702.2	21343.8	IDA macrophages
CD.b_1027_4	4	CD b	42	female	-39702.2	21354.8	IDA macrophages
CD.b_1027_4	4	CD b	42	female	-39701.2	21359.8	IDA macrophages
CD.b_1027_4	4	CD b	42	female	-39700.2	21362.8	IDA macrophages
CD.b_1027_4	4	CD b	42	female	-39693.2	21369.8	IDA macrophages
CD.b_1027_4	4	CD b	42	female	-39674.2	21387.8	IDA macrophages
CD.b_1027_4	4	CD b	42	female	-39673.2	21387.8	IDA macrophages
CD.b_1028_4	4	CD b	42	female	-38130.2	21399.8	MAIT
CD.b_1028_4	4	CD b	42	female	-38120.2	21397.8	MAIT
CD.b_1028_4	4	CD b	42	female	-38115.2	21394.8	MAIT
CD.b_1028_4	4	CD b	42	female	-38107.2	21387.8	MAIT
CD.b_1028_4	4	CD b	42	female	-38097.2	21377.8	MAIT
CD.b_1028_4	4	CD b	42	female	-38096.2	21375.8	MAIT
CD.b_1028_4	4	CD b	42	female	-38095.2	21370.8	MAIT
CD.b_1028_4	4	CD b	42	female	-38095.2	21348.8	MAIT
CD.b_1028_4	4	CD b	42	female	-38096.2	21344.8	MAIT
CD.b_1028_4	4	CD b	42	female	-38097.2	21343.8	MAIT
CD.b_1028_4	4	CD b	42	female	-38122.2	21321.8	MAIT
CD.b_1028_4	4	CD b	42	female	-38136.2	21315.8	MAIT
CD.b_1028_4	4	CD b	42	female	-38141.2	21314.8	MAIT
CD.b_1028_4	4	CD b	42	female	-38157.2	21314.8	MAIT
CD.b_1028_4	4	CD b	42	female	-38162.2	21315.8	MAIT
CD.b_1028_4	4	CD b	42	female	-38164.2	21316.8	MAIT
CD.b_1028_4	4	CD b	42	female	-38168.2	21319.8	MAIT
CD.b_1028_4	4	CD b	42	female	-38170.2	21321.8	MAIT
CD.b_1028_4	4	CD b	42	female	-38176.2	21329.8	MAIT
CD.b_1028_4	4	CD b	42	female	-38178.2	21332.8	MAIT
CD.b_1028_4	4	CD b	42	female	-38178.2	21334.8	MAIT
CD.b_1028_4	4	CD b	42	female	-38157.2	21396.8	MAIT
CD.b_1028_4	4	CD b	42	female	-38156.2	21397.8	MAIT
CD.b_1028_4	4	CD b	42	female	-38135.2	21399.8	MAIT
CD.b_1028_4	4	CD b	42	female	-38130.2	21399.8	MAIT
CD.b_1029_4	4	CD b	42	female	-38636.2	21397.8	M0
CD.b_1029_4	4	CD b	42	female	-38626.2	21395.8	M0
CD.b_1029_4	4	CD b	42	female	-38620.2	21393.8	M0
CD.b_1029_4	4	CD b	42	female	-38619.2	21392.8	M0
CD.b_1029_4	4	CD b	42	female	-38619.2	21388.8	M0
CD.b_1029_4	4	CD b	42	female	-38621.2	21366.8	M0
CD.b_1029_4	4	CD b	42	female	-38627.2	21356.8	M0
CD.b_1029_4	4	CD b	42	female	-38637.2	21342.8	M0
CD.b_1029_4	4	CD b	42	female	-38639.2	21341.8	M0
CD.b_1029_4	4	CD b	42	female	-38640.2	21341.8	M0
CD.b_1029_4	4	CD b	42	female	-38644.2	21342.8	M0
CD.b_1029_4	4	CD b	42	female	-38652.2	21348.8	M0
CD.b_1029_4	4	CD b	42	female	-38654.2	21350.8	M0
CD.b_1029_4	4	CD b	42	female	-38671.2	21380.8	M0
CD.b_1029_4	4	CD b	42	female	-38671.2	21382.8	M0
CD.b_1029_4	4	CD b	42	female	-38670.2	21384.8	M0
CD.b_1029_4	4	CD b	42	female	-38665.2	21389.8	M0
CD.b_1029_4	4	CD b	42	female	-38661.2	21392.8	M0
CD.b_1029_4	4	CD b	42	female	-38655.2	21395.8	M0
CD.b_1029_4	4	CD b	42	female	-38645.2	21397.8	M0
CD.b_1029_4	4	CD b	42	female	-38636.2	21397.8	M0
CD.b_103_4	4	CD b	42	female	-38522.2	22653.8	IDA macrophages
CD.b_103_4	4	CD b	42	female	-38517.2	22649.8	IDA macrophages
CD.b_103_4	4	CD b	42	female	-38496.2	22628.8	IDA macrophages
CD.b_103_4	4	CD b	42	female	-38495.2	22626.8	IDA macrophages
CD.b_103_4	4	CD b	42	female	-38495.2	22600.8	IDA macrophages
CD.b_103_4	4	CD b	42	female	-38496.2	22595.8	IDA macrophages
CD.b_103_4	4	CD b	42	female	-38501.2	22585.8	IDA macrophages
CD.b_103_4	4	CD b	42	female	-38503.2	22584.8	IDA macrophages
CD.b_103_4	4	CD b	42	female	-38506.2	22583.8	IDA macrophages
CD.b_103_4	4	CD b	42	female	-38519.2	22579.8	IDA macrophages
CD.b_103_4	4	CD b	42	female	-38532.2	22579.8	IDA macrophages
CD.b_103_4	4	CD b	42	female	-38562.2	22602.8	IDA macrophages
CD.b_103_4	4	CD b	42	female	-38563.2	22603.8	IDA macrophages
CD.b_103_4	4	CD b	42	female	-38569.2	22631.8	IDA macrophages
CD.b_103_4	4	CD b	42	female	-38525.2	22655.8	IDA macrophages
CD.b_103_4	4	CD b	42	female	-38522.2	22653.8	IDA macrophages
CD.b_1030_4	4	CD b	42	female	-39475.2	21393.8	IDA macrophages
CD.b_1030_4	4	CD b	42	female	-39460.2	21392.8	IDA macrophages
CD.b_1030_4	4	CD b	42	female	-39457.2	21391.8	IDA macrophages
CD.b_1030_4	4	CD b	42	female	-39452.2	21388.8	IDA macrophages
CD.b_1030_4	4	CD b	42	female	-39448.2	21385.8	IDA macrophages
CD.b_1030_4	4	CD b	42	female	-39446.2	21383.8	IDA macrophages
CD.b_1030_4	4	CD b	42	female	-39443.2	21379.8	IDA macrophages
CD.b_1030_4	4	CD b	42	female	-39440.2	21368.8	IDA macrophages
CD.b_1030_4	4	CD b	42	female	-39438.2	21357.8	IDA macrophages
CD.b_1030_4	4	CD b	42	female	-39438.2	21337.8	IDA macrophages
CD.b_1030_4	4	CD b	42	female	-39439.2	21334.8	IDA macrophages
CD.b_1030_4	4	CD b	42	female	-39451.2	21310.8	IDA macrophages
CD.b_1030_4	4	CD b	42	female	-39456.2	21303.8	IDA macrophages
CD.b_1030_4	4	CD b	42	female	-39460.2	21299.8	IDA macrophages
CD.b_1030_4	4	CD b	42	female	-39464.2	21296.8	IDA macrophages
CD.b_1030_4	4	CD b	42	female	-39466.2	21295.8	IDA macrophages
CD.b_1030_4	4	CD b	42	female	-39471.2	21294.8	IDA macrophages
CD.b_1030_4	4	CD b	42	female	-39491.2	21294.8	IDA macrophages
CD.b_1030_4	4	CD b	42	female	-39496.2	21295.8	IDA macrophages
CD.b_1030_4	4	CD b	42	female	-39498.2	21296.8	IDA macrophages
CD.b_1030_4	4	CD b	42	female	-39502.2	21299.8	IDA macrophages
CD.b_1030_4	4	CD b	42	female	-39504.2	21301.8	IDA macrophages
CD.b_1030_4	4	CD b	42	female	-39507.2	21305.8	IDA macrophages
CD.b_1030_4	4	CD b	42	female	-39508.2	21307.8	IDA macrophages
CD.b_1030_4	4	CD b	42	female	-39514.2	21321.8	IDA macrophages
CD.b_1030_4	4	CD b	42	female	-39516.2	21331.8	IDA macrophages
CD.b_1030_4	4	CD b	42	female	-39516.2	21339.8	IDA macrophages
CD.b_1030_4	4	CD b	42	female	-39504.2	21380.8	IDA macrophages
CD.b_1030_4	4	CD b	42	female	-39503.2	21383.8	IDA macrophages
CD.b_1030_4	4	CD b	42	female	-39497.2	21389.8	IDA macrophages
CD.b_1030_4	4	CD b	42	female	-39493.2	21392.8	IDA macrophages
CD.b_1030_4	4	CD b	42	female	-39491.2	21393.8	IDA macrophages
CD.b_1030_4	4	CD b	42	female	-39475.2	21393.8	IDA macrophages
CD.b_1031_4	4	CD b	42	female	-38996.2	21377.8	PC IgG
CD.b_1031_4	4	CD b	42	female	-38993.2	21348.8	PC IgG
CD.b_1031_4	4	CD b	42	female	-38993.2	21344.8	PC IgG
CD.b_1031_4	4	CD b	42	female	-38994.2	21342.8	PC IgG
CD.b_1031_4	4	CD b	42	female	-38998.2	21336.8	PC IgG
CD.b_1031_4	4	CD b	42	female	-39003.2	21330.8	PC IgG
CD.b_1031_4	4	CD b	42	female	-39009.2	21324.8	PC IgG
CD.b_1031_4	4	CD b	42	female	-39017.2	21324.8	PC IgG
CD.b_1031_4	4	CD b	42	female	-39050.2	21331.8	PC IgG
CD.b_1031_4	4	CD b	42	female	-39052.2	21332.8	PC IgG
CD.b_1031_4	4	CD b	42	female	-39053.2	21333.8	PC IgG
CD.b_1031_4	4	CD b	42	female	-39054.2	21335.8	PC IgG
CD.b_1031_4	4	CD b	42	female	-39055.2	21339.8	PC IgG
CD.b_1031_4	4	CD b	42	female	-39055.2	21341.8	PC IgG
CD.b_1031_4	4	CD b	42	female	-39054.2	21342.8	PC IgG
CD.b_1031_4	4	CD b	42	female	-39032.2	21361.8	PC IgG
CD.b_1031_4	4	CD b	42	female	-39024.2	21367.8	PC IgG
CD.b_1031_4	4	CD b	42	female	-39000.2	21379.8	PC IgG
CD.b_1031_4	4	CD b	42	female	-38996.2	21377.8	PC IgG
CD.b_1032_4	4	CD b	42	female	-38982.2	21379.8	M2
CD.b_1032_4	4	CD b	42	female	-38978.2	21375.8	M2
CD.b_1032_4	4	CD b	42	female	-38963.2	21359.8	M2
CD.b_1032_4	4	CD b	42	female	-38952.2	21344.8	M2
CD.b_1032_4	4	CD b	42	female	-38952.2	21343.8	M2
CD.b_1032_4	4	CD b	42	female	-38982.2	21343.8	M2
CD.b_1032_4	4	CD b	42	female	-38990.2	21345.8	M2
CD.b_1032_4	4	CD b	42	female	-38992.2	21347.8	M2
CD.b_1032_4	4	CD b	42	female	-38993.2	21349.8	M2
CD.b_1032_4	4	CD b	42	female	-38996.2	21358.8	M2
CD.b_1032_4	4	CD b	42	female	-38996.2	21372.8	M2
CD.b_1032_4	4	CD b	42	female	-38995.2	21376.8	M2
CD.b_1032_4	4	CD b	42	female	-38994.2	21377.8	M2
CD.b_1032_4	4	CD b	42	female	-38986.2	21379.8	M2
CD.b_1032_4	4	CD b	42	female	-38982.2	21379.8	M2
CD.b_1033_4	4	CD b	42	female	-38242.2	21377.8	Memory B cell
CD.b_1033_4	4	CD b	42	female	-38236.2	21374.8	Memory B cell
CD.b_1033_4	4	CD b	42	female	-38231.2	21371.8	Memory B cell
CD.b_1033_4	4	CD b	42	female	-38220.2	21363.8	Memory B cell
CD.b_1033_4	4	CD b	42	female	-38219.2	21362.8	Memory B cell
CD.b_1033_4	4	CD b	42	female	-38219.2	21357.8	Memory B cell
CD.b_1033_4	4	CD b	42	female	-38227.2	21342.8	Memory B cell
CD.b_1033_4	4	CD b	42	female	-38237.2	21335.8	Memory B cell
CD.b_1033_4	4	CD b	42	female	-38246.2	21329.8	Memory B cell
CD.b_1033_4	4	CD b	42	female	-38258.2	21329.8	Memory B cell
CD.b_1033_4	4	CD b	42	female	-38266.2	21330.8	Memory B cell
CD.b_1033_4	4	CD b	42	female	-38293.2	21334.8	Memory B cell
CD.b_1033_4	4	CD b	42	female	-38296.2	21335.8	Memory B cell
CD.b_1033_4	4	CD b	42	female	-38298.2	21336.8	Memory B cell
CD.b_1033_4	4	CD b	42	female	-38299.2	21338.8	Memory B cell
CD.b_1033_4	4	CD b	42	female	-38300.2	21343.8	Memory B cell
CD.b_1033_4	4	CD b	42	female	-38300.2	21353.8	Memory B cell
CD.b_1033_4	4	CD b	42	female	-38298.2	21363.8	Memory B cell
CD.b_1033_4	4	CD b	42	female	-38297.2	21365.8	Memory B cell
CD.b_1033_4	4	CD b	42	female	-38296.2	21366.8	Memory B cell
CD.b_1033_4	4	CD b	42	female	-38245.2	21377.8	Memory B cell
CD.b_1033_4	4	CD b	42	female	-38242.2	21377.8	Memory B cell
CD.b_1034_4	4	CD b	42	female	-38608.2	21393.8	IDA macrophages
CD.b_1034_4	4	CD b	42	female	-38598.2	21391.8	IDA macrophages
CD.b_1034_4	4	CD b	42	female	-38588.2	21387.8	IDA macrophages
CD.b_1034_4	4	CD b	42	female	-38587.2	21385.8	IDA macrophages
CD.b_1034_4	4	CD b	42	female	-38585.2	21379.8	IDA macrophages
CD.b_1034_4	4	CD b	42	female	-38584.2	21375.8	IDA macrophages
CD.b_1034_4	4	CD b	42	female	-38584.2	21365.8	IDA macrophages
CD.b_1034_4	4	CD b	42	female	-38591.2	21340.8	IDA macrophages
CD.b_1034_4	4	CD b	42	female	-38615.2	21292.8	IDA macrophages
CD.b_1034_4	4	CD b	42	female	-38616.2	21291.8	IDA macrophages
CD.b_1034_4	4	CD b	42	female	-38618.2	21291.8	IDA macrophages
CD.b_1034_4	4	CD b	42	female	-38624.2	21297.8	IDA macrophages
CD.b_1034_4	4	CD b	42	female	-38626.2	21300.8	IDA macrophages
CD.b_1034_4	4	CD b	42	female	-38630.2	21308.8	IDA macrophages
CD.b_1034_4	4	CD b	42	female	-38634.2	21322.8	IDA macrophages
CD.b_1034_4	4	CD b	42	female	-38638.2	21338.8	IDA macrophages
CD.b_1034_4	4	CD b	42	female	-38638.2	21341.8	IDA macrophages
CD.b_1034_4	4	CD b	42	female	-38618.2	21391.8	IDA macrophages
CD.b_1034_4	4	CD b	42	female	-38617.2	21392.8	IDA macrophages
CD.b_1034_4	4	CD b	42	female	-38613.2	21393.8	IDA macrophages
CD.b_1034_4	4	CD b	42	female	-38608.2	21393.8	IDA macrophages
CD.b_1035_4	4	CD b	42	female	-37285.2	21379.8	CD8
CD.b_1035_4	4	CD b	42	female	-37216.2	21378.8	CD8
CD.b_1035_4	4	CD b	42	female	-37214.2	21377.8	CD8
CD.b_1035_4	4	CD b	42	female	-37212.2	21375.8	CD8
CD.b_1035_4	4	CD b	42	female	-37211.2	21373.8	CD8
CD.b_1035_4	4	CD b	42	female	-37211.2	21367.8	CD8
CD.b_1035_4	4	CD b	42	female	-37219.2	21323.8	CD8
CD.b_1035_4	4	CD b	42	female	-37220.2	21318.8	CD8
CD.b_1035_4	4	CD b	42	female	-37222.2	21316.8	CD8
CD.b_1035_4	4	CD b	42	female	-37234.2	21310.8	CD8
CD.b_1035_4	4	CD b	42	female	-37237.2	21309.8	CD8
CD.b_1035_4	4	CD b	42	female	-37267.2	21304.8	CD8
CD.b_1035_4	4	CD b	42	female	-37274.2	21304.8	CD8
CD.b_1035_4	4	CD b	42	female	-37279.2	21309.8	CD8
CD.b_1035_4	4	CD b	42	female	-37288.2	21319.8	CD8
CD.b_1035_4	4	CD b	42	female	-37302.2	21336.8	CD8
CD.b_1035_4	4	CD b	42	female	-37304.2	21339.8	CD8
CD.b_1035_4	4	CD b	42	female	-37305.2	21342.8	CD8
CD.b_1035_4	4	CD b	42	female	-37305.2	21343.8	CD8
CD.b_1035_4	4	CD b	42	female	-37302.2	21358.8	CD8
CD.b_1035_4	4	CD b	42	female	-37300.2	21364.8	CD8
CD.b_1035_4	4	CD b	42	female	-37297.2	21370.8	CD8
CD.b_1035_4	4	CD b	42	female	-37294.2	21374.8	CD8
CD.b_1035_4	4	CD b	42	female	-37291.2	21377.8	CD8
CD.b_1035_4	4	CD b	42	female	-37288.2	21379.8	CD8
CD.b_1035_4	4	CD b	42	female	-37285.2	21379.8	CD8
CD.b_1036_4	4	CD b	42	female	-37124.2	21391.8	M0
CD.b_1036_4	4	CD b	42	female	-37114.2	21389.8	M0
CD.b_1036_4	4	CD b	42	female	-37108.2	21386.8	M0
CD.b_1036_4	4	CD b	42	female	-37104.2	21383.8	M0
CD.b_1036_4	4	CD b	42	female	-37098.2	21377.8	M0
CD.b_1036_4	4	CD b	42	female	-37095.2	21373.8	M0
CD.b_1036_4	4	CD b	42	female	-37094.2	21371.8	M0
CD.b_1036_4	4	CD b	42	female	-37090.2	21351.8	M0
CD.b_1036_4	4	CD b	42	female	-37087.2	21330.8	M0
CD.b_1036_4	4	CD b	42	female	-37087.2	21318.8	M0
CD.b_1036_4	4	CD b	42	female	-37094.2	21283.8	M0
CD.b_1036_4	4	CD b	42	female	-37095.2	21281.8	M0
CD.b_1036_4	4	CD b	42	female	-37098.2	21277.8	M0
CD.b_1036_4	4	CD b	42	female	-37107.2	21277.8	M0
CD.b_1036_4	4	CD b	42	female	-37154.2	21284.8	M0
CD.b_1036_4	4	CD b	42	female	-37163.2	21286.8	M0
CD.b_1036_4	4	CD b	42	female	-37166.2	21287.8	M0
CD.b_1036_4	4	CD b	42	female	-37169.2	21291.8	M0
CD.b_1036_4	4	CD b	42	female	-37170.2	21293.8	M0
CD.b_1036_4	4	CD b	42	female	-37170.2	21294.8	M0
CD.b_1036_4	4	CD b	42	female	-37160.2	21376.8	M0
CD.b_1036_4	4	CD b	42	female	-37153.2	21383.8	M0
CD.b_1036_4	4	CD b	42	female	-37149.2	21386.8	M0
CD.b_1036_4	4	CD b	42	female	-37143.2	21389.8	M0
CD.b_1036_4	4	CD b	42	female	-37133.2	21391.8	M0
CD.b_1036_4	4	CD b	42	female	-37124.2	21391.8	M0
CD.b_1037_4	4	CD b	42	female	-39593.2	21378.8	IDA macrophages
CD.b_1037_4	4	CD b	42	female	-39588.2	21377.8	IDA macrophages
CD.b_1037_4	4	CD b	42	female	-39584.2	21376.8	IDA macrophages
CD.b_1037_4	4	CD b	42	female	-39581.2	21375.8	IDA macrophages
CD.b_1037_4	4	CD b	42	female	-39579.2	21372.8	IDA macrophages
CD.b_1037_4	4	CD b	42	female	-39560.2	21338.8	IDA macrophages
CD.b_1037_4	4	CD b	42	female	-39560.2	21327.8	IDA macrophages
CD.b_1037_4	4	CD b	42	female	-39561.2	21325.8	IDA macrophages
CD.b_1037_4	4	CD b	42	female	-39564.2	21321.8	IDA macrophages
CD.b_1037_4	4	CD b	42	female	-39574.2	21311.8	IDA macrophages
CD.b_1037_4	4	CD b	42	female	-39578.2	21308.8	IDA macrophages
CD.b_1037_4	4	CD b	42	female	-39580.2	21307.8	IDA macrophages
CD.b_1037_4	4	CD b	42	female	-39585.2	21306.8	IDA macrophages
CD.b_1037_4	4	CD b	42	female	-39603.2	21306.8	IDA macrophages
CD.b_1037_4	4	CD b	42	female	-39632.2	21327.8	IDA macrophages
CD.b_1037_4	4	CD b	42	female	-39636.2	21337.8	IDA macrophages
CD.b_1037_4	4	CD b	42	female	-39637.2	21340.8	IDA macrophages
CD.b_1037_4	4	CD b	42	female	-39637.2	21356.8	IDA macrophages
CD.b_1037_4	4	CD b	42	female	-39636.2	21357.8	IDA macrophages
CD.b_1037_4	4	CD b	42	female	-39612.2	21374.8	IDA macrophages
CD.b_1037_4	4	CD b	42	female	-39605.2	21377.8	IDA macrophages
CD.b_1037_4	4	CD b	42	female	-39595.2	21378.8	IDA macrophages
CD.b_1037_4	4	CD b	42	female	-39593.2	21378.8	IDA macrophages
CD.b_1038_4	4	CD b	42	female	-35513.2	21343.8	Endothelium
CD.b_1038_4	4	CD b	42	female	-35504.2	21334.8	Endothelium
CD.b_1038_4	4	CD b	42	female	-35502.2	21330.8	Endothelium
CD.b_1038_4	4	CD b	42	female	-35502.2	21326.8	Endothelium
CD.b_1038_4	4	CD b	42	female	-35512.2	21307.8	Endothelium
CD.b_1038_4	4	CD b	42	female	-35517.2	21306.8	Endothelium
CD.b_1038_4	4	CD b	42	female	-35583.2	21306.8	Endothelium
CD.b_1038_4	4	CD b	42	female	-35597.2	21324.8	Endothelium
CD.b_1038_4	4	CD b	42	female	-35601.2	21333.8	Endothelium
CD.b_1038_4	4	CD b	42	female	-35601.2	21334.8	Endothelium
CD.b_1038_4	4	CD b	42	female	-35600.2	21335.8	Endothelium
CD.b_1038_4	4	CD b	42	female	-35589.2	21345.8	Endothelium
CD.b_1038_4	4	CD b	42	female	-35568.2	21361.8	Endothelium
CD.b_1038_4	4	CD b	42	female	-35549.2	21369.8	Endothelium
CD.b_1038_4	4	CD b	42	female	-35513.2	21343.8	Endothelium
CD.b_1039_4	4	CD b	42	female	-38672.2	21381.8	M2
CD.b_1039_4	4	CD b	42	female	-38664.2	21371.8	M2
CD.b_1039_4	4	CD b	42	female	-38637.2	21337.8	M2
CD.b_1039_4	4	CD b	42	female	-38635.2	21333.8	M2
CD.b_1039_4	4	CD b	42	female	-38617.2	21289.8	M2
CD.b_1039_4	4	CD b	42	female	-38616.2	21285.8	M2
CD.b_1039_4	4	CD b	42	female	-38616.2	21278.8	M2
CD.b_1039_4	4	CD b	42	female	-38618.2	21275.8	M2
CD.b_1039_4	4	CD b	42	female	-38621.2	21271.8	M2
CD.b_1039_4	4	CD b	42	female	-38627.2	21268.8	M2
CD.b_1039_4	4	CD b	42	female	-38633.2	21266.8	M2
CD.b_1039_4	4	CD b	42	female	-38653.2	21262.8	M2
CD.b_1039_4	4	CD b	42	female	-38656.2	21262.8	M2
CD.b_1039_4	4	CD b	42	female	-38658.2	21264.8	M2
CD.b_1039_4	4	CD b	42	female	-38661.2	21268.8	M2
CD.b_1039_4	4	CD b	42	female	-38663.2	21271.8	M2
CD.b_1039_4	4	CD b	42	female	-38664.2	21273.8	M2
CD.b_1039_4	4	CD b	42	female	-38673.2	21293.8	M2
CD.b_1039_4	4	CD b	42	female	-38674.2	21296.8	M2
CD.b_1039_4	4	CD b	42	female	-38683.2	21347.8	M2
CD.b_1039_4	4	CD b	42	female	-38684.2	21355.8	M2
CD.b_1039_4	4	CD b	42	female	-38684.2	21357.8	M2
CD.b_1039_4	4	CD b	42	female	-38681.2	21376.8	M2
CD.b_1039_4	4	CD b	42	female	-38680.2	21377.8	M2
CD.b_1039_4	4	CD b	42	female	-38676.2	21380.8	M2
CD.b_1039_4	4	CD b	42	female	-38674.2	21381.8	M2
CD.b_1039_4	4	CD b	42	female	-38672.2	21381.8	M2
CD.b_104_4	4	CD b	42	female	-39407.2	22650.8	Naïve B cell
CD.b_104_4	4	CD b	42	female	-39373.2	22626.8	Naïve B cell
CD.b_104_4	4	CD b	42	female	-39373.2	22622.8	Naïve B cell
CD.b_104_4	4	CD b	42	female	-39374.2	22618.8	Naïve B cell
CD.b_104_4	4	CD b	42	female	-39379.2	22599.8	Naïve B cell
CD.b_104_4	4	CD b	42	female	-39384.2	22583.8	Naïve B cell
CD.b_104_4	4	CD b	42	female	-39385.2	22581.8	Naïve B cell
CD.b_104_4	4	CD b	42	female	-39387.2	22581.8	Naïve B cell
CD.b_104_4	4	CD b	42	female	-39389.2	22582.8	Naïve B cell
CD.b_104_4	4	CD b	42	female	-39438.2	22610.8	Naïve B cell
CD.b_104_4	4	CD b	42	female	-39440.2	22612.8	Naïve B cell
CD.b_104_4	4	CD b	42	female	-39444.2	22625.8	Naïve B cell
CD.b_104_4	4	CD b	42	female	-39444.2	22637.8	Naïve B cell
CD.b_104_4	4	CD b	42	female	-39443.2	22639.8	Naïve B cell
CD.b_104_4	4	CD b	42	female	-39440.2	22642.8	Naïve B cell
CD.b_104_4	4	CD b	42	female	-39434.2	22647.8	Naïve B cell
CD.b_104_4	4	CD b	42	female	-39416.2	22650.8	Naïve B cell
CD.b_104_4	4	CD b	42	female	-39407.2	22650.8	Naïve B cell
CD.b_1040_4	4	CD b	42	female	-38462.2	21379.8	M2
CD.b_1040_4	4	CD b	42	female	-38460.2	21378.8	M2
CD.b_1040_4	4	CD b	42	female	-38456.2	21375.8	M2
CD.b_1040_4	4	CD b	42	female	-38452.2	21371.8	M2
CD.b_1040_4	4	CD b	42	female	-38449.2	21367.8	M2
CD.b_1040_4	4	CD b	42	female	-38448.2	21365.8	M2
CD.b_1040_4	4	CD b	42	female	-38446.2	21358.8	M2
CD.b_1040_4	4	CD b	42	female	-38445.2	21352.8	M2
CD.b_1040_4	4	CD b	42	female	-38445.2	21344.8	M2
CD.b_1040_4	4	CD b	42	female	-38449.2	21340.8	M2
CD.b_1040_4	4	CD b	42	female	-38474.2	21316.8	M2
CD.b_1040_4	4	CD b	42	female	-38487.2	21316.8	M2
CD.b_1040_4	4	CD b	42	female	-38493.2	21318.8	M2
CD.b_1040_4	4	CD b	42	female	-38498.2	21320.8	M2
CD.b_1040_4	4	CD b	42	female	-38500.2	21321.8	M2
CD.b_1040_4	4	CD b	42	female	-38502.2	21323.8	M2
CD.b_1040_4	4	CD b	42	female	-38505.2	21327.8	M2
CD.b_1040_4	4	CD b	42	female	-38508.2	21333.8	M2
CD.b_1040_4	4	CD b	42	female	-38510.2	21343.8	M2
CD.b_1040_4	4	CD b	42	female	-38511.2	21350.8	M2
CD.b_1040_4	4	CD b	42	female	-38511.2	21351.8	M2
CD.b_1040_4	4	CD b	42	female	-38505.2	21358.8	M2
CD.b_1040_4	4	CD b	42	female	-38494.2	21369.8	M2
CD.b_1040_4	4	CD b	42	female	-38488.2	21372.8	M2
CD.b_1040_4	4	CD b	42	female	-38468.2	21378.8	M2
CD.b_1040_4	4	CD b	42	female	-38464.2	21379.8	M2
CD.b_1040_4	4	CD b	42	female	-38462.2	21379.8	M2
CD.b_1041_4	4	CD b	42	female	-38520.2	21351.8	IDA macrophages
CD.b_1041_4	4	CD b	42	female	-38513.2	21349.8	IDA macrophages
CD.b_1041_4	4	CD b	42	female	-38513.2	21338.8	IDA macrophages
CD.b_1041_4	4	CD b	42	female	-38514.2	21333.8	IDA macrophages
CD.b_1041_4	4	CD b	42	female	-38555.2	21322.8	IDA macrophages
CD.b_1041_4	4	CD b	42	female	-38567.2	21319.8	IDA macrophages
CD.b_1041_4	4	CD b	42	female	-38573.2	21319.8	IDA macrophages
CD.b_1041_4	4	CD b	42	female	-38575.2	21321.8	IDA macrophages
CD.b_1041_4	4	CD b	42	female	-38590.2	21339.8	IDA macrophages
CD.b_1041_4	4	CD b	42	female	-38590.2	21344.8	IDA macrophages
CD.b_1041_4	4	CD b	42	female	-38589.2	21351.8	IDA macrophages
CD.b_1041_4	4	CD b	42	female	-38588.2	21355.8	IDA macrophages
CD.b_1041_4	4	CD b	42	female	-38586.2	21360.8	IDA macrophages
CD.b_1041_4	4	CD b	42	female	-38584.2	21364.8	IDA macrophages
CD.b_1041_4	4	CD b	42	female	-38582.2	21367.8	IDA macrophages
CD.b_1041_4	4	CD b	42	female	-38520.2	21351.8	IDA macrophages
CD.b_1042_4	4	CD b	42	female	-39786.2	21379.8	IDA macrophages
CD.b_1042_4	4	CD b	42	female	-39776.2	21377.8	IDA macrophages
CD.b_1042_4	4	CD b	42	female	-39770.2	21375.8	IDA macrophages
CD.b_1042_4	4	CD b	42	female	-39767.2	21373.8	IDA macrophages
CD.b_1042_4	4	CD b	42	female	-39763.2	21370.8	IDA macrophages
CD.b_1042_4	4	CD b	42	female	-39754.2	21361.8	IDA macrophages
CD.b_1042_4	4	CD b	42	female	-39751.2	21357.8	IDA macrophages
CD.b_1042_4	4	CD b	42	female	-39747.2	21351.8	IDA macrophages
CD.b_1042_4	4	CD b	42	female	-39744.2	21345.8	IDA macrophages
CD.b_1042_4	4	CD b	42	female	-39743.2	21340.8	IDA macrophages
CD.b_1042_4	4	CD b	42	female	-39743.2	21326.8	IDA macrophages
CD.b_1042_4	4	CD b	42	female	-39744.2	21321.8	IDA macrophages
CD.b_1042_4	4	CD b	42	female	-39745.2	21319.8	IDA macrophages
CD.b_1042_4	4	CD b	42	female	-39748.2	21315.8	IDA macrophages
CD.b_1042_4	4	CD b	42	female	-39752.2	21311.8	IDA macrophages
CD.b_1042_4	4	CD b	42	female	-39776.2	21292.8	IDA macrophages
CD.b_1042_4	4	CD b	42	female	-39778.2	21291.8	IDA macrophages
CD.b_1042_4	4	CD b	42	female	-39783.2	21290.8	IDA macrophages
CD.b_1042_4	4	CD b	42	female	-39803.2	21290.8	IDA macrophages
CD.b_1042_4	4	CD b	42	female	-39805.2	21292.8	IDA macrophages
CD.b_1042_4	4	CD b	42	female	-39824.2	21320.8	IDA macrophages
CD.b_1042_4	4	CD b	42	female	-39829.2	21328.8	IDA macrophages
CD.b_1042_4	4	CD b	42	female	-39833.2	21335.8	IDA macrophages
CD.b_1042_4	4	CD b	42	female	-39835.2	21339.8	IDA macrophages
CD.b_1042_4	4	CD b	42	female	-39834.2	21344.8	IDA macrophages
CD.b_1042_4	4	CD b	42	female	-39829.2	21354.8	IDA macrophages
CD.b_1042_4	4	CD b	42	female	-39815.2	21368.8	IDA macrophages
CD.b_1042_4	4	CD b	42	female	-39813.2	21369.8	IDA macrophages
CD.b_1042_4	4	CD b	42	female	-39792.2	21378.8	IDA macrophages
CD.b_1042_4	4	CD b	42	female	-39789.2	21379.8	IDA macrophages
CD.b_1042_4	4	CD b	42	female	-39786.2	21379.8	IDA macrophages
CD.b_1043_4	4	CD b	42	female	-37176.2	21379.8	Endothelium
CD.b_1043_4	4	CD b	42	female	-37161.2	21376.8	Endothelium
CD.b_1043_4	4	CD b	42	female	-37160.2	21375.8	Endothelium
CD.b_1043_4	4	CD b	42	female	-37155.2	21360.8	Endothelium
CD.b_1043_4	4	CD b	42	female	-37153.2	21353.8	Endothelium
CD.b_1043_4	4	CD b	42	female	-37152.2	21345.8	Endothelium
CD.b_1043_4	4	CD b	42	female	-37152.2	21328.8	Endothelium
CD.b_1043_4	4	CD b	42	female	-37153.2	21322.8	Endothelium
CD.b_1043_4	4	CD b	42	female	-37155.2	21315.8	Endothelium
CD.b_1043_4	4	CD b	42	female	-37156.2	21313.8	Endothelium
CD.b_1043_4	4	CD b	42	female	-37161.2	21306.8	Endothelium
CD.b_1043_4	4	CD b	42	female	-37167.2	21298.8	Endothelium
CD.b_1043_4	4	CD b	42	female	-37169.2	21296.8	Endothelium
CD.b_1043_4	4	CD b	42	female	-37174.2	21296.8	Endothelium
CD.b_1043_4	4	CD b	42	female	-37190.2	21301.8	Endothelium
CD.b_1043_4	4	CD b	42	female	-37208.2	21307.8	Endothelium
CD.b_1043_4	4	CD b	42	female	-37210.2	21308.8	Endothelium
CD.b_1043_4	4	CD b	42	female	-37214.2	21311.8	Endothelium
CD.b_1043_4	4	CD b	42	female	-37218.2	21315.8	Endothelium
CD.b_1043_4	4	CD b	42	female	-37219.2	21317.8	Endothelium
CD.b_1043_4	4	CD b	42	female	-37219.2	21322.8	Endothelium
CD.b_1043_4	4	CD b	42	female	-37218.2	21343.8	Endothelium
CD.b_1043_4	4	CD b	42	female	-37217.2	21349.8	Endothelium
CD.b_1043_4	4	CD b	42	female	-37210.2	21371.8	Endothelium
CD.b_1043_4	4	CD b	42	female	-37207.2	21374.8	Endothelium
CD.b_1043_4	4	CD b	42	female	-37205.2	21375.8	Endothelium
CD.b_1043_4	4	CD b	42	female	-37185.2	21379.8	Endothelium
CD.b_1043_4	4	CD b	42	female	-37176.2	21379.8	Endothelium
CD.b_1044_4	4	CD b	42	female	-38802.2	21368.8	M2
CD.b_1044_4	4	CD b	42	female	-38781.2	21360.8	M2
CD.b_1044_4	4	CD b	42	female	-38773.2	21355.8	M2
CD.b_1044_4	4	CD b	42	female	-38770.2	21345.8	M2
CD.b_1044_4	4	CD b	42	female	-38769.2	21341.8	M2
CD.b_1044_4	4	CD b	42	female	-38768.2	21336.8	M2
CD.b_1044_4	4	CD b	42	female	-38768.2	21307.8	M2
CD.b_1044_4	4	CD b	42	female	-38776.2	21302.8	M2
CD.b_1044_4	4	CD b	42	female	-38778.2	21301.8	M2
CD.b_1044_4	4	CD b	42	female	-38791.2	21298.8	M2
CD.b_1044_4	4	CD b	42	female	-38800.2	21298.8	M2
CD.b_1044_4	4	CD b	42	female	-38801.2	21299.8	M2
CD.b_1044_4	4	CD b	42	female	-38805.2	21306.8	M2
CD.b_1044_4	4	CD b	42	female	-38807.2	21310.8	M2
CD.b_1044_4	4	CD b	42	female	-38809.2	21315.8	M2
CD.b_1044_4	4	CD b	42	female	-38825.2	21360.8	M2
CD.b_1044_4	4	CD b	42	female	-38825.2	21361.8	M2
CD.b_1044_4	4	CD b	42	female	-38824.2	21362.8	M2
CD.b_1044_4	4	CD b	42	female	-38816.2	21366.8	M2
CD.b_1044_4	4	CD b	42	female	-38813.2	21367.8	M2
CD.b_1044_4	4	CD b	42	female	-38803.2	21368.8	M2
CD.b_1044_4	4	CD b	42	female	-38802.2	21368.8	M2
CD.b_1045_4	4	CD b	42	female	-36220.2	21377.8	M2
CD.b_1045_4	4	CD b	42	female	-36210.2	21375.8	M2
CD.b_1045_4	4	CD b	42	female	-36208.2	21374.8	M2
CD.b_1045_4	4	CD b	42	female	-36204.2	21371.8	M2
CD.b_1045_4	4	CD b	42	female	-36202.2	21369.8	M2
CD.b_1045_4	4	CD b	42	female	-36199.2	21365.8	M2
CD.b_1045_4	4	CD b	42	female	-36199.2	21361.8	M2
CD.b_1045_4	4	CD b	42	female	-36202.2	21355.8	M2
CD.b_1045_4	4	CD b	42	female	-36210.2	21342.8	M2
CD.b_1045_4	4	CD b	42	female	-36230.2	21315.8	M2
CD.b_1045_4	4	CD b	42	female	-36232.2	21315.8	M2
CD.b_1045_4	4	CD b	42	female	-36240.2	21322.8	M2
CD.b_1045_4	4	CD b	42	female	-36246.2	21334.8	M2
CD.b_1045_4	4	CD b	42	female	-36251.2	21361.8	M2
CD.b_1045_4	4	CD b	42	female	-36251.2	21365.8	M2
CD.b_1045_4	4	CD b	42	female	-36250.2	21366.8	M2
CD.b_1045_4	4	CD b	42	female	-36242.2	21372.8	M2
CD.b_1045_4	4	CD b	42	female	-36240.2	21373.8	M2
CD.b_1045_4	4	CD b	42	female	-36235.2	21375.8	M2
CD.b_1045_4	4	CD b	42	female	-36225.2	21377.8	M2
CD.b_1045_4	4	CD b	42	female	-36220.2	21377.8	M2
CD.b_1046_4	4	CD b	42	female	-36422.2	21373.8	PC immediate early response
CD.b_1046_4	4	CD b	42	female	-36412.2	21371.8	PC immediate early response
CD.b_1046_4	4	CD b	42	female	-36406.2	21368.8	PC immediate early response
CD.b_1046_4	4	CD b	42	female	-36402.2	21365.8	PC immediate early response
CD.b_1046_4	4	CD b	42	female	-36398.2	21361.8	PC immediate early response
CD.b_1046_4	4	CD b	42	female	-36395.2	21357.8	PC immediate early response
CD.b_1046_4	4	CD b	42	female	-36392.2	21351.8	PC immediate early response
CD.b_1046_4	4	CD b	42	female	-36391.2	21346.8	PC immediate early response
CD.b_1046_4	4	CD b	42	female	-36391.2	21328.8	PC immediate early response
CD.b_1046_4	4	CD b	42	female	-36392.2	21323.8	PC immediate early response
CD.b_1046_4	4	CD b	42	female	-36394.2	21315.8	PC immediate early response
CD.b_1046_4	4	CD b	42	female	-36396.2	21309.8	PC immediate early response
CD.b_1046_4	4	CD b	42	female	-36397.2	21307.8	PC immediate early response
CD.b_1046_4	4	CD b	42	female	-36400.2	21303.8	PC immediate early response
CD.b_1046_4	4	CD b	42	female	-36404.2	21299.8	PC immediate early response
CD.b_1046_4	4	CD b	42	female	-36408.2	21296.8	PC immediate early response
CD.b_1046_4	4	CD b	42	female	-36410.2	21295.8	PC immediate early response
CD.b_1046_4	4	CD b	42	female	-36415.2	21294.8	PC immediate early response
CD.b_1046_4	4	CD b	42	female	-36433.2	21294.8	PC immediate early response
CD.b_1046_4	4	CD b	42	female	-36438.2	21295.8	PC immediate early response
CD.b_1046_4	4	CD b	42	female	-36460.2	21301.8	PC immediate early response
CD.b_1046_4	4	CD b	42	female	-36466.2	21313.8	PC immediate early response
CD.b_1046_4	4	CD b	42	female	-36472.2	21326.8	PC immediate early response
CD.b_1046_4	4	CD b	42	female	-36478.2	21341.8	PC immediate early response
CD.b_1046_4	4	CD b	42	female	-36478.2	21342.8	PC immediate early response
CD.b_1046_4	4	CD b	42	female	-36476.2	21352.8	PC immediate early response
CD.b_1046_4	4	CD b	42	female	-36475.2	21354.8	PC immediate early response
CD.b_1046_4	4	CD b	42	female	-36472.2	21358.8	PC immediate early response
CD.b_1046_4	4	CD b	42	female	-36467.2	21363.8	PC immediate early response
CD.b_1046_4	4	CD b	42	female	-36463.2	21366.8	PC immediate early response
CD.b_1046_4	4	CD b	42	female	-36461.2	21367.8	PC immediate early response
CD.b_1046_4	4	CD b	42	female	-36451.2	21369.8	PC immediate early response
CD.b_1046_4	4	CD b	42	female	-36429.2	21373.8	PC immediate early response
CD.b_1046_4	4	CD b	42	female	-36422.2	21373.8	PC immediate early response
CD.b_1047_4	4	CD b	42	female	-39897.2	21356.8	M2
CD.b_1047_4	4	CD b	42	female	-39894.2	21354.8	M2
CD.b_1047_4	4	CD b	42	female	-39886.2	21347.8	M2
CD.b_1047_4	4	CD b	42	female	-39885.2	21346.8	M2
CD.b_1047_4	4	CD b	42	female	-39885.2	21344.8	M2
CD.b_1047_4	4	CD b	42	female	-39899.2	21330.8	M2
CD.b_1047_4	4	CD b	42	female	-39925.2	21309.8	M2
CD.b_1047_4	4	CD b	42	female	-39935.2	21303.8	M2
CD.b_1047_4	4	CD b	42	female	-39937.2	21303.8	M2
CD.b_1047_4	4	CD b	42	female	-39943.2	21311.8	M2
CD.b_1047_4	4	CD b	42	female	-39944.2	21313.8	M2
CD.b_1047_4	4	CD b	42	female	-39932.2	21339.8	M2
CD.b_1047_4	4	CD b	42	female	-39923.2	21355.8	M2
CD.b_1047_4	4	CD b	42	female	-39917.2	21363.8	M2
CD.b_1047_4	4	CD b	42	female	-39914.2	21366.8	M2
CD.b_1047_4	4	CD b	42	female	-39897.2	21356.8	M2
CD.b_1048_4	4	CD b	42	female	-39244.2	21367.8	IDA macrophages
CD.b_1048_4	4	CD b	42	female	-39242.2	21366.8	IDA macrophages
CD.b_1048_4	4	CD b	42	female	-39236.2	21362.8	IDA macrophages
CD.b_1048_4	4	CD b	42	female	-39232.2	21359.8	IDA macrophages
CD.b_1048_4	4	CD b	42	female	-39230.2	21357.8	IDA macrophages
CD.b_1048_4	4	CD b	42	female	-39227.2	21353.8	IDA macrophages
CD.b_1048_4	4	CD b	42	female	-39226.2	21351.8	IDA macrophages
CD.b_1048_4	4	CD b	42	female	-39224.2	21343.8	IDA macrophages
CD.b_1048_4	4	CD b	42	female	-39223.2	21338.8	IDA macrophages
CD.b_1048_4	4	CD b	42	female	-39223.2	21324.8	IDA macrophages
CD.b_1048_4	4	CD b	42	female	-39224.2	21319.8	IDA macrophages
CD.b_1048_4	4	CD b	42	female	-39229.2	21309.8	IDA macrophages
CD.b_1048_4	4	CD b	42	female	-39232.2	21305.8	IDA macrophages
CD.b_1048_4	4	CD b	42	female	-39236.2	21301.8	IDA macrophages
CD.b_1048_4	4	CD b	42	female	-39240.2	21298.8	IDA macrophages
CD.b_1048_4	4	CD b	42	female	-39246.2	21295.8	IDA macrophages
CD.b_1048_4	4	CD b	42	female	-39254.2	21293.8	IDA macrophages
CD.b_1048_4	4	CD b	42	female	-39258.2	21293.8	IDA macrophages
CD.b_1048_4	4	CD b	42	female	-39300.2	21326.8	IDA macrophages
CD.b_1048_4	4	CD b	42	female	-39302.2	21328.8	IDA macrophages
CD.b_1048_4	4	CD b	42	female	-39304.2	21344.8	IDA macrophages
CD.b_1048_4	4	CD b	42	female	-39304.2	21359.8	IDA macrophages
CD.b_1048_4	4	CD b	42	female	-39249.2	21368.8	IDA macrophages
CD.b_1048_4	4	CD b	42	female	-39244.2	21367.8	IDA macrophages
CD.b_1049_4	4	CD b	42	female	-39343.2	21347.8	IDA macrophages
CD.b_1049_4	4	CD b	42	female	-39342.2	21346.8	IDA macrophages
CD.b_1049_4	4	CD b	42	female	-39342.2	21344.8	IDA macrophages
CD.b_1049_4	4	CD b	42	female	-39351.2	21302.8	IDA macrophages
CD.b_1049_4	4	CD b	42	female	-39353.2	21299.8	IDA macrophages
CD.b_1049_4	4	CD b	42	female	-39358.2	21294.8	IDA macrophages
CD.b_1049_4	4	CD b	42	female	-39371.2	21294.8	IDA macrophages
CD.b_1049_4	4	CD b	42	female	-39376.2	21295.8	IDA macrophages
CD.b_1049_4	4	CD b	42	female	-39381.2	21318.8	IDA macrophages
CD.b_1049_4	4	CD b	42	female	-39382.2	21333.8	IDA macrophages
CD.b_1049_4	4	CD b	42	female	-39381.2	21334.8	IDA macrophages
CD.b_1049_4	4	CD b	42	female	-39370.2	21341.8	IDA macrophages
CD.b_1049_4	4	CD b	42	female	-39358.2	21347.8	IDA macrophages
CD.b_1049_4	4	CD b	42	female	-39354.2	21348.8	IDA macrophages
CD.b_1049_4	4	CD b	42	female	-39343.2	21347.8	IDA macrophages
CD.b_105_4	4	CD b	42	female	-39070.2	22653.8	IDA macrophages
CD.b_105_4	4	CD b	42	female	-39063.2	22646.8	IDA macrophages
CD.b_105_4	4	CD b	42	female	-39057.2	22639.8	IDA macrophages
CD.b_105_4	4	CD b	42	female	-39035.2	22602.8	IDA macrophages
CD.b_105_4	4	CD b	42	female	-39034.2	22600.8	IDA macrophages
CD.b_105_4	4	CD b	42	female	-39034.2	22598.8	IDA macrophages
CD.b_105_4	4	CD b	42	female	-39037.2	22596.8	IDA macrophages
CD.b_105_4	4	CD b	42	female	-39072.2	22596.8	IDA macrophages
CD.b_105_4	4	CD b	42	female	-39074.2	22597.8	IDA macrophages
CD.b_105_4	4	CD b	42	female	-39075.2	22599.8	IDA macrophages
CD.b_105_4	4	CD b	42	female	-39088.2	22635.8	IDA macrophages
CD.b_105_4	4	CD b	42	female	-39089.2	22638.8	IDA macrophages
CD.b_105_4	4	CD b	42	female	-39091.2	22646.8	IDA macrophages
CD.b_105_4	4	CD b	42	female	-39091.2	22648.8	IDA macrophages
CD.b_105_4	4	CD b	42	female	-39085.2	22650.8	IDA macrophages
CD.b_105_4	4	CD b	42	female	-39071.2	22653.8	IDA macrophages
CD.b_105_4	4	CD b	42	female	-39070.2	22653.8	IDA macrophages
CD.b_1050_4	4	CD b	42	female	-39307.2	21360.8	M2
CD.b_1050_4	4	CD b	42	female	-39305.2	21359.8	M2
CD.b_1050_4	4	CD b	42	female	-39303.2	21340.8	M2
CD.b_1050_4	4	CD b	42	female	-39303.2	21329.8	M2
CD.b_1050_4	4	CD b	42	female	-39306.2	21326.8	M2
CD.b_1050_4	4	CD b	42	female	-39311.2	21322.8	M2
CD.b_1050_4	4	CD b	42	female	-39321.2	21316.8	M2
CD.b_1050_4	4	CD b	42	female	-39333.2	21310.8	M2
CD.b_1050_4	4	CD b	42	female	-39346.2	21304.8	M2
CD.b_1050_4	4	CD b	42	female	-39350.2	21304.8	M2
CD.b_1050_4	4	CD b	42	female	-39350.2	21327.8	M2
CD.b_1050_4	4	CD b	42	female	-39348.2	21333.8	M2
CD.b_1050_4	4	CD b	42	female	-39344.2	21341.8	M2
CD.b_1050_4	4	CD b	42	female	-39340.2	21346.8	M2
CD.b_1050_4	4	CD b	42	female	-39334.2	21350.8	M2
CD.b_1050_4	4	CD b	42	female	-39321.2	21356.8	M2
CD.b_1050_4	4	CD b	42	female	-39310.2	21361.8	M2
CD.b_1050_4	4	CD b	42	female	-39307.2	21360.8	M2
CD.b_1051_4	4	CD b	42	female	-38684.2	21354.8	M2
CD.b_1051_4	4	CD b	42	female	-38677.2	21333.8	M2
CD.b_1051_4	4	CD b	42	female	-38675.2	21306.8	M2
CD.b_1051_4	4	CD b	42	female	-38675.2	21295.8	M2
CD.b_1051_4	4	CD b	42	female	-38676.2	21295.8	M2
CD.b_1051_4	4	CD b	42	female	-38686.2	21296.8	M2
CD.b_1051_4	4	CD b	42	female	-38704.2	21298.8	M2
CD.b_1051_4	4	CD b	42	female	-38731.2	21306.8	M2
CD.b_1051_4	4	CD b	42	female	-38731.2	21308.8	M2
CD.b_1051_4	4	CD b	42	female	-38730.2	21311.8	M2
CD.b_1051_4	4	CD b	42	female	-38728.2	21315.8	M2
CD.b_1051_4	4	CD b	42	female	-38723.2	21324.8	M2
CD.b_1051_4	4	CD b	42	female	-38720.2	21327.8	M2
CD.b_1051_4	4	CD b	42	female	-38685.2	21355.8	M2
CD.b_1051_4	4	CD b	42	female	-38684.2	21354.8	M2
CD.b_1052_4	4	CD b	42	female	-39393.2	21343.8	M2
CD.b_1052_4	4	CD b	42	female	-39388.2	21342.8	M2
CD.b_1052_4	4	CD b	42	female	-39383.2	21334.8	M2
CD.b_1052_4	4	CD b	42	female	-39382.2	21332.8	M2
CD.b_1052_4	4	CD b	42	female	-39381.2	21327.8	M2
CD.b_1052_4	4	CD b	42	female	-39378.2	21306.8	M2
CD.b_1052_4	4	CD b	42	female	-39378.2	21293.8	M2
CD.b_1052_4	4	CD b	42	female	-39379.2	21291.8	M2
CD.b_1052_4	4	CD b	42	female	-39383.2	21285.8	M2
CD.b_1052_4	4	CD b	42	female	-39386.2	21281.8	M2
CD.b_1052_4	4	CD b	42	female	-39394.2	21273.8	M2
CD.b_1052_4	4	CD b	42	female	-39442.2	21271.8	M2
CD.b_1052_4	4	CD b	42	female	-39452.2	21271.8	M2
CD.b_1052_4	4	CD b	42	female	-39455.2	21275.8	M2
CD.b_1052_4	4	CD b	42	female	-39456.2	21277.8	M2
CD.b_1052_4	4	CD b	42	female	-39458.2	21287.8	M2
CD.b_1052_4	4	CD b	42	female	-39458.2	21296.8	M2
CD.b_1052_4	4	CD b	42	female	-39457.2	21301.8	M2
CD.b_1052_4	4	CD b	42	female	-39436.2	21340.8	M2
CD.b_1052_4	4	CD b	42	female	-39398.2	21343.8	M2
CD.b_1052_4	4	CD b	42	female	-39393.2	21343.8	M2
CD.b_1053_4	4	CD b	42	female	-36254.2	21365.8	IDA macrophages
CD.b_1053_4	4	CD b	42	female	-36252.2	21364.8	IDA macrophages
CD.b_1053_4	4	CD b	42	female	-36232.2	21314.8	IDA macrophages
CD.b_1053_4	4	CD b	42	female	-36232.2	21305.8	IDA macrophages
CD.b_1053_4	4	CD b	42	female	-36233.2	21296.8	IDA macrophages
CD.b_1053_4	4	CD b	42	female	-36234.2	21294.8	IDA macrophages
CD.b_1053_4	4	CD b	42	female	-36236.2	21292.8	IDA macrophages
CD.b_1053_4	4	CD b	42	female	-36238.2	21291.8	IDA macrophages
CD.b_1053_4	4	CD b	42	female	-36243.2	21290.8	IDA macrophages
CD.b_1053_4	4	CD b	42	female	-36257.2	21290.8	IDA macrophages
CD.b_1053_4	4	CD b	42	female	-36262.2	21291.8	IDA macrophages
CD.b_1053_4	4	CD b	42	female	-36268.2	21294.8	IDA macrophages
CD.b_1053_4	4	CD b	42	female	-36272.2	21297.8	IDA macrophages
CD.b_1053_4	4	CD b	42	female	-36276.2	21301.8	IDA macrophages
CD.b_1053_4	4	CD b	42	female	-36279.2	21305.8	IDA macrophages
CD.b_1053_4	4	CD b	42	female	-36283.2	21311.8	IDA macrophages
CD.b_1053_4	4	CD b	42	female	-36284.2	21313.8	IDA macrophages
CD.b_1053_4	4	CD b	42	female	-36286.2	21319.8	IDA macrophages
CD.b_1053_4	4	CD b	42	female	-36286.2	21322.8	IDA macrophages
CD.b_1053_4	4	CD b	42	female	-36282.2	21353.8	IDA macrophages
CD.b_1053_4	4	CD b	42	female	-36281.2	21356.8	IDA macrophages
CD.b_1053_4	4	CD b	42	female	-36280.2	21357.8	IDA macrophages
CD.b_1053_4	4	CD b	42	female	-36276.2	21360.8	IDA macrophages
CD.b_1053_4	4	CD b	42	female	-36273.2	21362.8	IDA macrophages
CD.b_1053_4	4	CD b	42	female	-36271.2	21363.8	IDA macrophages
CD.b_1053_4	4	CD b	42	female	-36261.2	21365.8	IDA macrophages
CD.b_1053_4	4	CD b	42	female	-36254.2	21365.8	IDA macrophages
CD.b_1054_4	4	CD b	42	female	-38947.2	21342.8	IDA macrophages
CD.b_1054_4	4	CD b	42	female	-38944.2	21341.8	IDA macrophages
CD.b_1054_4	4	CD b	42	female	-38942.2	21339.8	IDA macrophages
CD.b_1054_4	4	CD b	42	female	-38940.2	21335.8	IDA macrophages
CD.b_1054_4	4	CD b	42	female	-38939.2	21330.8	IDA macrophages
CD.b_1054_4	4	CD b	42	female	-38939.2	21316.8	IDA macrophages
CD.b_1054_4	4	CD b	42	female	-38940.2	21311.8	IDA macrophages
CD.b_1054_4	4	CD b	42	female	-38943.2	21305.8	IDA macrophages
CD.b_1054_4	4	CD b	42	female	-38946.2	21301.8	IDA macrophages
CD.b_1054_4	4	CD b	42	female	-38952.2	21295.8	IDA macrophages
CD.b_1054_4	4	CD b	42	female	-38956.2	21292.8	IDA macrophages
CD.b_1054_4	4	CD b	42	female	-38962.2	21289.8	IDA macrophages
CD.b_1054_4	4	CD b	42	female	-38967.2	21288.8	IDA macrophages
CD.b_1054_4	4	CD b	42	female	-38979.2	21288.8	IDA macrophages
CD.b_1054_4	4	CD b	42	female	-38996.2	21304.8	IDA macrophages
CD.b_1054_4	4	CD b	42	female	-38997.2	21305.8	IDA macrophages
CD.b_1054_4	4	CD b	42	female	-39004.2	21313.8	IDA macrophages
CD.b_1054_4	4	CD b	42	female	-39009.2	21320.8	IDA macrophages
CD.b_1054_4	4	CD b	42	female	-39010.2	21322.8	IDA macrophages
CD.b_1054_4	4	CD b	42	female	-39002.2	21333.8	IDA macrophages
CD.b_1054_4	4	CD b	42	female	-38993.2	21343.8	IDA macrophages
CD.b_1054_4	4	CD b	42	female	-38991.2	21345.8	IDA macrophages
CD.b_1054_4	4	CD b	42	female	-38947.2	21342.8	IDA macrophages
CD.b_1055_4	4	CD b	42	female	-38825.2	21359.8	IDA macrophages
CD.b_1055_4	4	CD b	42	female	-38822.2	21354.8	IDA macrophages
CD.b_1055_4	4	CD b	42	female	-38813.2	21337.8	IDA macrophages
CD.b_1055_4	4	CD b	42	female	-38811.2	21333.8	IDA macrophages
CD.b_1055_4	4	CD b	42	female	-38802.2	21300.8	IDA macrophages
CD.b_1055_4	4	CD b	42	female	-38802.2	21295.8	IDA macrophages
CD.b_1055_4	4	CD b	42	female	-38805.2	21291.8	IDA macrophages
CD.b_1055_4	4	CD b	42	female	-38822.2	21291.8	IDA macrophages
CD.b_1055_4	4	CD b	42	female	-38874.2	21294.8	IDA macrophages
CD.b_1055_4	4	CD b	42	female	-38875.2	21295.8	IDA macrophages
CD.b_1055_4	4	CD b	42	female	-38876.2	21297.8	IDA macrophages
CD.b_1055_4	4	CD b	42	female	-38878.2	21307.8	IDA macrophages
CD.b_1055_4	4	CD b	42	female	-38878.2	21325.8	IDA macrophages
CD.b_1055_4	4	CD b	42	female	-38876.2	21335.8	IDA macrophages
CD.b_1055_4	4	CD b	42	female	-38875.2	21337.8	IDA macrophages
CD.b_1055_4	4	CD b	42	female	-38873.2	21339.8	IDA macrophages
CD.b_1055_4	4	CD b	42	female	-38859.2	21346.8	IDA macrophages
CD.b_1055_4	4	CD b	42	female	-38826.2	21360.8	IDA macrophages
CD.b_1055_4	4	CD b	42	female	-38825.2	21359.8	IDA macrophages
CD.b_1056_4	4	CD b	42	female	-36196.2	21363.8	PC IgG
CD.b_1056_4	4	CD b	42	female	-36186.2	21361.8	PC IgG
CD.b_1056_4	4	CD b	42	female	-36184.2	21360.8	PC IgG
CD.b_1056_4	4	CD b	42	female	-36181.2	21357.8	PC IgG
CD.b_1056_4	4	CD b	42	female	-36168.2	21343.8	PC IgG
CD.b_1056_4	4	CD b	42	female	-36165.2	21339.8	PC IgG
CD.b_1056_4	4	CD b	42	female	-36161.2	21333.8	PC IgG
CD.b_1056_4	4	CD b	42	female	-36156.2	21324.8	PC IgG
CD.b_1056_4	4	CD b	42	female	-36154.2	21320.8	PC IgG
CD.b_1056_4	4	CD b	42	female	-36151.2	21313.8	PC IgG
CD.b_1056_4	4	CD b	42	female	-36151.2	21304.8	PC IgG
CD.b_1056_4	4	CD b	42	female	-36152.2	21299.8	PC IgG
CD.b_1056_4	4	CD b	42	female	-36154.2	21293.8	PC IgG
CD.b_1056_4	4	CD b	42	female	-36155.2	21291.8	PC IgG
CD.b_1056_4	4	CD b	42	female	-36158.2	21287.8	PC IgG
CD.b_1056_4	4	CD b	42	female	-36166.2	21279.8	PC IgG
CD.b_1056_4	4	CD b	42	female	-36170.2	21276.8	PC IgG
CD.b_1056_4	4	CD b	42	female	-36172.2	21275.8	PC IgG
CD.b_1056_4	4	CD b	42	female	-36177.2	21274.8	PC IgG
CD.b_1056_4	4	CD b	42	female	-36205.2	21274.8	PC IgG
CD.b_1056_4	4	CD b	42	female	-36210.2	21275.8	PC IgG
CD.b_1056_4	4	CD b	42	female	-36216.2	21278.8	PC IgG
CD.b_1056_4	4	CD b	42	female	-36222.2	21282.8	PC IgG
CD.b_1056_4	4	CD b	42	female	-36226.2	21285.8	PC IgG
CD.b_1056_4	4	CD b	42	female	-36230.2	21289.8	PC IgG
CD.b_1056_4	4	CD b	42	female	-36233.2	21293.8	PC IgG
CD.b_1056_4	4	CD b	42	female	-36233.2	21295.8	PC IgG
CD.b_1056_4	4	CD b	42	female	-36232.2	21304.8	PC IgG
CD.b_1056_4	4	CD b	42	female	-36231.2	21310.8	PC IgG
CD.b_1056_4	4	CD b	42	female	-36230.2	21314.8	PC IgG
CD.b_1056_4	4	CD b	42	female	-36227.2	21320.8	PC IgG
CD.b_1056_4	4	CD b	42	female	-36222.2	21329.8	PC IgG
CD.b_1056_4	4	CD b	42	female	-36198.2	21362.8	PC IgG
CD.b_1056_4	4	CD b	42	female	-36197.2	21363.8	PC IgG
CD.b_1056_4	4	CD b	42	female	-36196.2	21363.8	PC IgG
CD.b_1057_4	4	CD b	42	female	-36012.2	21351.8	FRCs
CD.b_1057_4	4	CD b	42	female	-36002.2	21343.8	FRCs
CD.b_1057_4	4	CD b	42	female	-36000.2	21341.8	FRCs
CD.b_1057_4	4	CD b	42	female	-35991.2	21329.8	FRCs
CD.b_1057_4	4	CD b	42	female	-35988.2	21323.8	FRCs
CD.b_1057_4	4	CD b	42	female	-35986.2	21317.8	FRCs
CD.b_1057_4	4	CD b	42	female	-35985.2	21312.8	FRCs
CD.b_1057_4	4	CD b	42	female	-35985.2	21302.8	FRCs
CD.b_1057_4	4	CD b	42	female	-35986.2	21297.8	FRCs
CD.b_1057_4	4	CD b	42	female	-35991.2	21287.8	FRCs
CD.b_1057_4	4	CD b	42	female	-35994.2	21283.8	FRCs
CD.b_1057_4	4	CD b	42	female	-35998.2	21279.8	FRCs
CD.b_1057_4	4	CD b	42	female	-36002.2	21276.8	FRCs
CD.b_1057_4	4	CD b	42	female	-36012.2	21276.8	FRCs
CD.b_1057_4	4	CD b	42	female	-36030.2	21280.8	FRCs
CD.b_1057_4	4	CD b	42	female	-36034.2	21282.8	FRCs
CD.b_1057_4	4	CD b	42	female	-36067.2	21299.8	FRCs
CD.b_1057_4	4	CD b	42	female	-36071.2	21305.8	FRCs
CD.b_1057_4	4	CD b	42	female	-36072.2	21307.8	FRCs
CD.b_1057_4	4	CD b	42	female	-36074.2	21317.8	FRCs
CD.b_1057_4	4	CD b	42	female	-36074.2	21322.8	FRCs
CD.b_1057_4	4	CD b	42	female	-36073.2	21323.8	FRCs
CD.b_1057_4	4	CD b	42	female	-36018.2	21349.8	FRCs
CD.b_1057_4	4	CD b	42	female	-36013.2	21351.8	FRCs
CD.b_1057_4	4	CD b	42	female	-36012.2	21351.8	FRCs
CD.b_1058_4	4	CD b	42	female	-38583.2	21335.8	IDA macrophages
CD.b_1058_4	4	CD b	42	female	-38577.2	21325.8	IDA macrophages
CD.b_1058_4	4	CD b	42	female	-38573.2	21318.8	IDA macrophages
CD.b_1058_4	4	CD b	42	female	-38573.2	21304.8	IDA macrophages
CD.b_1058_4	4	CD b	42	female	-38579.2	21279.8	IDA macrophages
CD.b_1058_4	4	CD b	42	female	-38580.2	21276.8	IDA macrophages
CD.b_1058_4	4	CD b	42	female	-38582.2	21274.8	IDA macrophages
CD.b_1058_4	4	CD b	42	female	-38588.2	21270.8	IDA macrophages
CD.b_1058_4	4	CD b	42	female	-38597.2	21270.8	IDA macrophages
CD.b_1058_4	4	CD b	42	female	-38602.2	21271.8	IDA macrophages
CD.b_1058_4	4	CD b	42	female	-38604.2	21272.8	IDA macrophages
CD.b_1058_4	4	CD b	42	female	-38610.2	21276.8	IDA macrophages
CD.b_1058_4	4	CD b	42	female	-38614.2	21279.8	IDA macrophages
CD.b_1058_4	4	CD b	42	female	-38615.2	21282.8	IDA macrophages
CD.b_1058_4	4	CD b	42	female	-38616.2	21286.8	IDA macrophages
CD.b_1058_4	4	CD b	42	female	-38616.2	21290.8	IDA macrophages
CD.b_1058_4	4	CD b	42	female	-38608.2	21314.8	IDA macrophages
CD.b_1058_4	4	CD b	42	female	-38601.2	21328.8	IDA macrophages
CD.b_1058_4	4	CD b	42	female	-38597.2	21333.8	IDA macrophages
CD.b_1058_4	4	CD b	42	female	-38591.2	21339.8	IDA macrophages
CD.b_1058_4	4	CD b	42	female	-38583.2	21335.8	IDA macrophages
CD.b_1059_4	4	CD b	42	female	-36740.2	21357.8	S2b
CD.b_1059_4	4	CD b	42	female	-36730.2	21355.8	S2b
CD.b_1059_4	4	CD b	42	female	-36728.2	21354.8	S2b
CD.b_1059_4	4	CD b	42	female	-36724.2	21351.8	S2b
CD.b_1059_4	4	CD b	42	female	-36720.2	21347.8	S2b
CD.b_1059_4	4	CD b	42	female	-36717.2	21343.8	S2b
CD.b_1059_4	4	CD b	42	female	-36713.2	21337.8	S2b
CD.b_1059_4	4	CD b	42	female	-36712.2	21335.8	S2b
CD.b_1059_4	4	CD b	42	female	-36711.2	21331.8	S2b
CD.b_1059_4	4	CD b	42	female	-36711.2	21323.8	S2b
CD.b_1059_4	4	CD b	42	female	-36744.2	21277.8	S2b
CD.b_1059_4	4	CD b	42	female	-36755.2	21266.8	S2b
CD.b_1059_4	4	CD b	42	female	-36766.2	21266.8	S2b
CD.b_1059_4	4	CD b	42	female	-36778.2	21267.8	S2b
CD.b_1059_4	4	CD b	42	female	-36786.2	21275.8	S2b
CD.b_1059_4	4	CD b	42	female	-36789.2	21279.8	S2b
CD.b_1059_4	4	CD b	42	female	-36790.2	21281.8	S2b
CD.b_1059_4	4	CD b	42	female	-36792.2	21291.8	S2b
CD.b_1059_4	4	CD b	42	female	-36794.2	21311.8	S2b
CD.b_1059_4	4	CD b	42	female	-36794.2	21314.8	S2b
CD.b_1059_4	4	CD b	42	female	-36792.2	21324.8	S2b
CD.b_1059_4	4	CD b	42	female	-36791.2	21326.8	S2b
CD.b_1059_4	4	CD b	42	female	-36785.2	21337.8	S2b
CD.b_1059_4	4	CD b	42	female	-36782.2	21341.8	S2b
CD.b_1059_4	4	CD b	42	female	-36772.2	21351.8	S2b
CD.b_1059_4	4	CD b	42	female	-36768.2	21354.8	S2b
CD.b_1059_4	4	CD b	42	female	-36766.2	21355.8	S2b
CD.b_1059_4	4	CD b	42	female	-36756.2	21357.8	S2b
CD.b_1059_4	4	CD b	42	female	-36740.2	21357.8	S2b
CD.b_106_4	4	CD b	42	female	-39648.2	22647.8	Endothelium
CD.b_106_4	4	CD b	42	female	-39641.2	22646.8	Endothelium
CD.b_106_4	4	CD b	42	female	-39636.2	22645.8	Endothelium
CD.b_106_4	4	CD b	42	female	-39625.2	22642.8	Endothelium
CD.b_106_4	4	CD b	42	female	-39622.2	22641.8	Endothelium
CD.b_106_4	4	CD b	42	female	-39620.2	22638.8	Endothelium
CD.b_106_4	4	CD b	42	female	-39617.2	22633.8	Endothelium
CD.b_106_4	4	CD b	42	female	-39614.2	22627.8	Endothelium
CD.b_106_4	4	CD b	42	female	-39614.2	22621.8	Endothelium
CD.b_106_4	4	CD b	42	female	-39619.2	22588.8	Endothelium
CD.b_106_4	4	CD b	42	female	-39653.2	22549.8	Endothelium
CD.b_106_4	4	CD b	42	female	-39654.2	22548.8	Endothelium
CD.b_106_4	4	CD b	42	female	-39664.2	22548.8	Endothelium
CD.b_106_4	4	CD b	42	female	-39665.2	22549.8	Endothelium
CD.b_106_4	4	CD b	42	female	-39670.2	22555.8	Endothelium
CD.b_106_4	4	CD b	42	female	-39678.2	22565.8	Endothelium
CD.b_106_4	4	CD b	42	female	-39681.2	22569.8	Endothelium
CD.b_106_4	4	CD b	42	female	-39675.2	22599.8	Endothelium
CD.b_106_4	4	CD b	42	female	-39653.2	22647.8	Endothelium
CD.b_106_4	4	CD b	42	female	-39648.2	22647.8	Endothelium
CD.b_1060_4	4	CD b	42	female	-39872.2	21344.8	PC IgG
CD.b_1060_4	4	CD b	42	female	-39866.2	21343.8	PC IgG
CD.b_1060_4	4	CD b	42	female	-39862.2	21341.8	PC IgG
CD.b_1060_4	4	CD b	42	female	-39860.2	21339.8	PC IgG
CD.b_1060_4	4	CD b	42	female	-39859.2	21337.8	PC IgG
CD.b_1060_4	4	CD b	42	female	-39859.2	21332.8	PC IgG
CD.b_1060_4	4	CD b	42	female	-39865.2	21291.8	PC IgG
CD.b_1060_4	4	CD b	42	female	-39867.2	21288.8	PC IgG
CD.b_1060_4	4	CD b	42	female	-39870.2	21284.8	PC IgG
CD.b_1060_4	4	CD b	42	female	-39872.2	21282.8	PC IgG
CD.b_1060_4	4	CD b	42	female	-39888.2	21271.8	PC IgG
CD.b_1060_4	4	CD b	42	female	-39891.2	21269.8	PC IgG
CD.b_1060_4	4	CD b	42	female	-39895.2	21267.8	PC IgG
CD.b_1060_4	4	CD b	42	female	-39902.2	21267.8	PC IgG
CD.b_1060_4	4	CD b	42	female	-39908.2	21269.8	PC IgG
CD.b_1060_4	4	CD b	42	female	-39910.2	21270.8	PC IgG
CD.b_1060_4	4	CD b	42	female	-39922.2	21279.8	PC IgG
CD.b_1060_4	4	CD b	42	female	-39930.2	21287.8	PC IgG
CD.b_1060_4	4	CD b	42	female	-39933.2	21291.8	PC IgG
CD.b_1060_4	4	CD b	42	female	-39934.2	21293.8	PC IgG
CD.b_1060_4	4	CD b	42	female	-39935.2	21297.8	PC IgG
CD.b_1060_4	4	CD b	42	female	-39935.2	21302.8	PC IgG
CD.b_1060_4	4	CD b	42	female	-39933.2	21304.8	PC IgG
CD.b_1060_4	4	CD b	42	female	-39914.2	21321.8	PC IgG
CD.b_1060_4	4	CD b	42	female	-39883.2	21345.8	PC IgG
CD.b_1060_4	4	CD b	42	female	-39872.2	21344.8	PC IgG
CD.b_1061_4	4	CD b	42	female	-35462.2	21349.8	M2
CD.b_1061_4	4	CD b	42	female	-35456.2	21346.8	M2
CD.b_1061_4	4	CD b	42	female	-35452.2	21343.8	M2
CD.b_1061_4	4	CD b	42	female	-35448.2	21339.8	M2
CD.b_1061_4	4	CD b	42	female	-35440.2	21329.8	M2
CD.b_1061_4	4	CD b	42	female	-35437.2	21325.8	M2
CD.b_1061_4	4	CD b	42	female	-35436.2	21323.8	M2
CD.b_1061_4	4	CD b	42	female	-35434.2	21315.8	M2
CD.b_1061_4	4	CD b	42	female	-35432.2	21305.8	M2
CD.b_1061_4	4	CD b	42	female	-35431.2	21298.8	M2
CD.b_1061_4	4	CD b	42	female	-35431.2	21284.8	M2
CD.b_1061_4	4	CD b	42	female	-35433.2	21283.8	M2
CD.b_1061_4	4	CD b	42	female	-35436.2	21282.8	M2
CD.b_1061_4	4	CD b	42	female	-35461.2	21277.8	M2
CD.b_1061_4	4	CD b	42	female	-35482.2	21277.8	M2
CD.b_1061_4	4	CD b	42	female	-35500.2	21280.8	M2
CD.b_1061_4	4	CD b	42	female	-35505.2	21281.8	M2
CD.b_1061_4	4	CD b	42	female	-35507.2	21283.8	M2
CD.b_1061_4	4	CD b	42	female	-35510.2	21289.8	M2
CD.b_1061_4	4	CD b	42	female	-35512.2	21299.8	M2
CD.b_1061_4	4	CD b	42	female	-35512.2	21306.8	M2
CD.b_1061_4	4	CD b	42	female	-35503.2	21324.8	M2
CD.b_1061_4	4	CD b	42	female	-35500.2	21328.8	M2
CD.b_1061_4	4	CD b	42	female	-35492.2	21335.8	M2
CD.b_1061_4	4	CD b	42	female	-35485.2	21341.8	M2
CD.b_1061_4	4	CD b	42	female	-35472.2	21351.8	M2
CD.b_1061_4	4	CD b	42	female	-35462.2	21349.8	M2
CD.b_1062_4	4	CD b	42	female	-38297.2	21335.8	Memory B cell
CD.b_1062_4	4	CD b	42	female	-38279.2	21333.8	Memory B cell
CD.b_1062_4	4	CD b	42	female	-38248.2	21327.8	Memory B cell
CD.b_1062_4	4	CD b	42	female	-38243.2	21320.8	Memory B cell
CD.b_1062_4	4	CD b	42	female	-38242.2	21318.8	Memory B cell
CD.b_1062_4	4	CD b	42	female	-38233.2	21295.8	Memory B cell
CD.b_1062_4	4	CD b	42	female	-38233.2	21291.8	Memory B cell
CD.b_1062_4	4	CD b	42	female	-38269.2	21249.8	Memory B cell
CD.b_1062_4	4	CD b	42	female	-38270.2	21248.8	Memory B cell
CD.b_1062_4	4	CD b	42	female	-38281.2	21248.8	Memory B cell
CD.b_1062_4	4	CD b	42	female	-38286.2	21249.8	Memory B cell
CD.b_1062_4	4	CD b	42	female	-38288.2	21250.8	Memory B cell
CD.b_1062_4	4	CD b	42	female	-38292.2	21253.8	Memory B cell
CD.b_1062_4	4	CD b	42	female	-38308.2	21269.8	Memory B cell
CD.b_1062_4	4	CD b	42	female	-38309.2	21271.8	Memory B cell
CD.b_1062_4	4	CD b	42	female	-38310.2	21286.8	Memory B cell
CD.b_1062_4	4	CD b	42	female	-38310.2	21290.8	Memory B cell
CD.b_1062_4	4	CD b	42	female	-38304.2	21330.8	Memory B cell
CD.b_1062_4	4	CD b	42	female	-38299.2	21335.8	Memory B cell
CD.b_1062_4	4	CD b	42	female	-38297.2	21335.8	Memory B cell
CD.b_1063_4	4	CD b	42	female	-36486.2	21343.8	PC IgG
CD.b_1063_4	4	CD b	42	female	-36480.2	21341.8	PC IgG
CD.b_1063_4	4	CD b	42	female	-36478.2	21340.8	PC IgG
CD.b_1063_4	4	CD b	42	female	-36475.2	21334.8	PC IgG
CD.b_1063_4	4	CD b	42	female	-36461.2	21302.8	PC IgG
CD.b_1063_4	4	CD b	42	female	-36461.2	21289.8	PC IgG
CD.b_1063_4	4	CD b	42	female	-36462.2	21288.8	PC IgG
CD.b_1063_4	4	CD b	42	female	-36466.2	21285.8	PC IgG
CD.b_1063_4	4	CD b	42	female	-36469.2	21283.8	PC IgG
CD.b_1063_4	4	CD b	42	female	-36513.2	21254.8	PC IgG
CD.b_1063_4	4	CD b	42	female	-36519.2	21254.8	PC IgG
CD.b_1063_4	4	CD b	42	female	-36524.2	21255.8	PC IgG
CD.b_1063_4	4	CD b	42	female	-36526.2	21256.8	PC IgG
CD.b_1063_4	4	CD b	42	female	-36530.2	21259.8	PC IgG
CD.b_1063_4	4	CD b	42	female	-36538.2	21267.8	PC IgG
CD.b_1063_4	4	CD b	42	female	-36541.2	21271.8	PC IgG
CD.b_1063_4	4	CD b	42	female	-36548.2	21285.8	PC IgG
CD.b_1063_4	4	CD b	42	female	-36550.2	21295.8	PC IgG
CD.b_1063_4	4	CD b	42	female	-36550.2	21314.8	PC IgG
CD.b_1063_4	4	CD b	42	female	-36549.2	21319.8	PC IgG
CD.b_1063_4	4	CD b	42	female	-36543.2	21323.8	PC IgG
CD.b_1063_4	4	CD b	42	female	-36528.2	21330.8	PC IgG
CD.b_1063_4	4	CD b	42	female	-36508.2	21338.8	PC IgG
CD.b_1063_4	4	CD b	42	female	-36502.2	21340.8	PC IgG
CD.b_1063_4	4	CD b	42	female	-36491.2	21343.8	PC IgG
CD.b_1063_4	4	CD b	42	female	-36486.2	21343.8	PC IgG
CD.b_1064_4	4	CD b	42	female	-39297.2	21325.8	IDA macrophages
CD.b_1064_4	4	CD b	42	female	-39287.2	21319.8	IDA macrophages
CD.b_1064_4	4	CD b	42	female	-39276.2	21310.8	IDA macrophages
CD.b_1064_4	4	CD b	42	female	-39257.2	21292.8	IDA macrophages
CD.b_1064_4	4	CD b	42	female	-39257.2	21284.8	IDA macrophages
CD.b_1064_4	4	CD b	42	female	-39258.2	21279.8	IDA macrophages
CD.b_1064_4	4	CD b	42	female	-39259.2	21277.8	IDA macrophages
CD.b_1064_4	4	CD b	42	female	-39262.2	21276.8	IDA macrophages
CD.b_1064_4	4	CD b	42	female	-39266.2	21275.8	IDA macrophages
CD.b_1064_4	4	CD b	42	female	-39271.2	21274.8	IDA macrophages
CD.b_1064_4	4	CD b	42	female	-39282.2	21272.8	IDA macrophages
CD.b_1064_4	4	CD b	42	female	-39302.2	21272.8	IDA macrophages
CD.b_1064_4	4	CD b	42	female	-39328.2	21276.8	IDA macrophages
CD.b_1064_4	4	CD b	42	female	-39355.2	21281.8	IDA macrophages
CD.b_1064_4	4	CD b	42	female	-39356.2	21282.8	IDA macrophages
CD.b_1064_4	4	CD b	42	female	-39357.2	21286.8	IDA macrophages
CD.b_1064_4	4	CD b	42	female	-39358.2	21291.8	IDA macrophages
CD.b_1064_4	4	CD b	42	female	-39358.2	21292.8	IDA macrophages
CD.b_1064_4	4	CD b	42	female	-39357.2	21294.8	IDA macrophages
CD.b_1064_4	4	CD b	42	female	-39352.2	21300.8	IDA macrophages
CD.b_1064_4	4	CD b	42	female	-39350.2	21302.8	IDA macrophages
CD.b_1064_4	4	CD b	42	female	-39310.2	21325.8	IDA macrophages
CD.b_1064_4	4	CD b	42	female	-39303.2	21328.8	IDA macrophages
CD.b_1064_4	4	CD b	42	female	-39297.2	21325.8	IDA macrophages
CD.b_1065_4	4	CD b	42	female	-38514.2	21332.8	PC IgG
CD.b_1065_4	4	CD b	42	female	-38511.2	21329.8	PC IgG
CD.b_1065_4	4	CD b	42	female	-38509.2	21325.8	PC IgG
CD.b_1065_4	4	CD b	42	female	-38509.2	21314.8	PC IgG
CD.b_1065_4	4	CD b	42	female	-38527.2	21288.8	PC IgG
CD.b_1065_4	4	CD b	42	female	-38528.2	21287.8	PC IgG
CD.b_1065_4	4	CD b	42	female	-38531.2	21286.8	PC IgG
CD.b_1065_4	4	CD b	42	female	-38561.2	21277.8	PC IgG
CD.b_1065_4	4	CD b	42	female	-38579.2	21277.8	PC IgG
CD.b_1065_4	4	CD b	42	female	-38579.2	21278.8	PC IgG
CD.b_1065_4	4	CD b	42	female	-38578.2	21284.8	PC IgG
CD.b_1065_4	4	CD b	42	female	-38573.2	21311.8	PC IgG
CD.b_1065_4	4	CD b	42	female	-38571.2	21317.8	PC IgG
CD.b_1065_4	4	CD b	42	female	-38569.2	21318.8	PC IgG
CD.b_1065_4	4	CD b	42	female	-38562.2	21321.8	PC IgG
CD.b_1065_4	4	CD b	42	female	-38550.2	21325.8	PC IgG
CD.b_1065_4	4	CD b	42	female	-38519.2	21332.8	PC IgG
CD.b_1065_4	4	CD b	42	female	-38514.2	21332.8	PC IgG
CD.b_1066_4	4	CD b	42	female	-35882.2	21347.8	CD4
CD.b_1066_4	4	CD b	42	female	-35872.2	21345.8	CD4
CD.b_1066_4	4	CD b	42	female	-35858.2	21341.8	CD4
CD.b_1066_4	4	CD b	42	female	-35852.2	21338.8	CD4
CD.b_1066_4	4	CD b	42	female	-35848.2	21335.8	CD4
CD.b_1066_4	4	CD b	42	female	-35836.2	21323.8	CD4
CD.b_1066_4	4	CD b	42	female	-35833.2	21319.8	CD4
CD.b_1066_4	4	CD b	42	female	-35832.2	21317.8	CD4
CD.b_1066_4	4	CD b	42	female	-35831.2	21312.8	CD4
CD.b_1066_4	4	CD b	42	female	-35831.2	21298.8	CD4
CD.b_1066_4	4	CD b	42	female	-35832.2	21293.8	CD4
CD.b_1066_4	4	CD b	42	female	-35838.2	21277.8	CD4
CD.b_1066_4	4	CD b	42	female	-35839.2	21275.8	CD4
CD.b_1066_4	4	CD b	42	female	-35842.2	21271.8	CD4
CD.b_1066_4	4	CD b	42	female	-35850.2	21263.8	CD4
CD.b_1066_4	4	CD b	42	female	-35854.2	21260.8	CD4
CD.b_1066_4	4	CD b	42	female	-35860.2	21257.8	CD4
CD.b_1066_4	4	CD b	42	female	-35865.2	21256.8	CD4
CD.b_1066_4	4	CD b	42	female	-35895.2	21256.8	CD4
CD.b_1066_4	4	CD b	42	female	-35900.2	21257.8	CD4
CD.b_1066_4	4	CD b	42	female	-35904.2	21259.8	CD4
CD.b_1066_4	4	CD b	42	female	-35905.2	21260.8	CD4
CD.b_1066_4	4	CD b	42	female	-35929.2	21314.8	CD4
CD.b_1066_4	4	CD b	42	female	-35930.2	21317.8	CD4
CD.b_1066_4	4	CD b	42	female	-35920.2	21329.8	CD4
CD.b_1066_4	4	CD b	42	female	-35912.2	21337.8	CD4
CD.b_1066_4	4	CD b	42	female	-35908.2	21340.8	CD4
CD.b_1066_4	4	CD b	42	female	-35905.2	21342.8	CD4
CD.b_1066_4	4	CD b	42	female	-35899.2	21345.8	CD4
CD.b_1066_4	4	CD b	42	female	-35889.2	21347.8	CD4
CD.b_1066_4	4	CD b	42	female	-35882.2	21347.8	CD4
CD.b_1067_4	4	CD b	42	female	-39051.2	21331.8	M0
CD.b_1067_4	4	CD b	42	female	-39040.2	21330.8	M0
CD.b_1067_4	4	CD b	42	female	-39028.2	21328.8	M0
CD.b_1067_4	4	CD b	42	female	-39011.2	21322.8	M0
CD.b_1067_4	4	CD b	42	female	-39008.2	21319.8	M0
CD.b_1067_4	4	CD b	42	female	-38980.2	21288.8	M0
CD.b_1067_4	4	CD b	42	female	-38980.2	21277.8	M0
CD.b_1067_4	4	CD b	42	female	-38982.2	21271.8	M0
CD.b_1067_4	4	CD b	42	female	-38983.2	21270.8	M0
CD.b_1067_4	4	CD b	42	female	-38999.2	21270.8	M0
CD.b_1067_4	4	CD b	42	female	-39026.2	21276.8	M0
CD.b_1067_4	4	CD b	42	female	-39034.2	21282.8	M0
CD.b_1067_4	4	CD b	42	female	-39050.2	21298.8	M0
CD.b_1067_4	4	CD b	42	female	-39055.2	21304.8	M0
CD.b_1067_4	4	CD b	42	female	-39058.2	21308.8	M0
CD.b_1067_4	4	CD b	42	female	-39061.2	21313.8	M0
CD.b_1067_4	4	CD b	42	female	-39061.2	21315.8	M0
CD.b_1067_4	4	CD b	42	female	-39060.2	21320.8	M0
CD.b_1067_4	4	CD b	42	female	-39059.2	21322.8	M0
CD.b_1067_4	4	CD b	42	female	-39057.2	21325.8	M0
CD.b_1067_4	4	CD b	42	female	-39054.2	21329.8	M0
CD.b_1067_4	4	CD b	42	female	-39052.2	21331.8	M0
CD.b_1067_4	4	CD b	42	female	-39051.2	21331.8	M0
CD.b_1068_4	4	CD b	42	female	-35613.2	21339.8	Endothelium
CD.b_1068_4	4	CD b	42	female	-35604.2	21335.8	Endothelium
CD.b_1068_4	4	CD b	42	female	-35601.2	21332.8	Endothelium
CD.b_1068_4	4	CD b	42	female	-35588.2	21313.8	Endothelium
CD.b_1068_4	4	CD b	42	female	-35586.2	21310.8	Endothelium
CD.b_1068_4	4	CD b	42	female	-35585.2	21308.8	Endothelium
CD.b_1068_4	4	CD b	42	female	-35585.2	21299.8	Endothelium
CD.b_1068_4	4	CD b	42	female	-35589.2	21291.8	Endothelium
CD.b_1068_4	4	CD b	42	female	-35592.2	21287.8	Endothelium
CD.b_1068_4	4	CD b	42	female	-35594.2	21285.8	Endothelium
CD.b_1068_4	4	CD b	42	female	-35608.2	21273.8	Endothelium
CD.b_1068_4	4	CD b	42	female	-35612.2	21270.8	Endothelium
CD.b_1068_4	4	CD b	42	female	-35614.2	21269.8	Endothelium
CD.b_1068_4	4	CD b	42	female	-35619.2	21268.8	Endothelium
CD.b_1068_4	4	CD b	42	female	-35643.2	21268.8	Endothelium
CD.b_1068_4	4	CD b	42	female	-35648.2	21269.8	Endothelium
CD.b_1068_4	4	CD b	42	female	-35650.2	21270.8	Endothelium
CD.b_1068_4	4	CD b	42	female	-35656.2	21274.8	Endothelium
CD.b_1068_4	4	CD b	42	female	-35660.2	21277.8	Endothelium
CD.b_1068_4	4	CD b	42	female	-35664.2	21281.8	Endothelium
CD.b_1068_4	4	CD b	42	female	-35667.2	21285.8	Endothelium
CD.b_1068_4	4	CD b	42	female	-35668.2	21287.8	Endothelium
CD.b_1068_4	4	CD b	42	female	-35670.2	21297.8	Endothelium
CD.b_1068_4	4	CD b	42	female	-35670.2	21307.8	Endothelium
CD.b_1068_4	4	CD b	42	female	-35668.2	21317.8	Endothelium
CD.b_1068_4	4	CD b	42	female	-35615.2	21339.8	Endothelium
CD.b_1068_4	4	CD b	42	female	-35613.2	21339.8	Endothelium
CD.b_1069_4	4	CD b	42	female	-37314.2	21341.8	PC IgG
CD.b_1069_4	4	CD b	42	female	-37309.2	21340.8	PC IgG
CD.b_1069_4	4	CD b	42	female	-37305.2	21339.8	PC IgG
CD.b_1069_4	4	CD b	42	female	-37303.2	21337.8	PC IgG
CD.b_1069_4	4	CD b	42	female	-37291.2	21323.8	PC IgG
CD.b_1069_4	4	CD b	42	female	-37280.2	21310.8	PC IgG
CD.b_1069_4	4	CD b	42	female	-37275.2	21304.8	PC IgG
CD.b_1069_4	4	CD b	42	female	-37275.2	21296.8	PC IgG
CD.b_1069_4	4	CD b	42	female	-37276.2	21293.8	PC IgG
CD.b_1069_4	4	CD b	42	female	-37281.2	21283.8	PC IgG
CD.b_1069_4	4	CD b	42	female	-37288.2	21275.8	PC IgG
CD.b_1069_4	4	CD b	42	female	-37296.2	21267.8	PC IgG
CD.b_1069_4	4	CD b	42	female	-37299.2	21265.8	PC IgG
CD.b_1069_4	4	CD b	42	female	-37304.2	21262.8	PC IgG
CD.b_1069_4	4	CD b	42	female	-37306.2	21261.8	PC IgG
CD.b_1069_4	4	CD b	42	female	-37311.2	21260.8	PC IgG
CD.b_1069_4	4	CD b	42	female	-37327.2	21260.8	PC IgG
CD.b_1069_4	4	CD b	42	female	-37332.2	21261.8	PC IgG
CD.b_1069_4	4	CD b	42	female	-37342.2	21266.8	PC IgG
CD.b_1069_4	4	CD b	42	female	-37346.2	21269.8	PC IgG
CD.b_1069_4	4	CD b	42	female	-37352.2	21275.8	PC IgG
CD.b_1069_4	4	CD b	42	female	-37355.2	21279.8	PC IgG
CD.b_1069_4	4	CD b	42	female	-37358.2	21285.8	PC IgG
CD.b_1069_4	4	CD b	42	female	-37360.2	21295.8	PC IgG
CD.b_1069_4	4	CD b	42	female	-37360.2	21304.8	PC IgG
CD.b_1069_4	4	CD b	42	female	-37358.2	21314.8	PC IgG
CD.b_1069_4	4	CD b	42	female	-37357.2	21316.8	PC IgG
CD.b_1069_4	4	CD b	42	female	-37355.2	21319.8	PC IgG
CD.b_1069_4	4	CD b	42	female	-37352.2	21323.8	PC IgG
CD.b_1069_4	4	CD b	42	female	-37348.2	21328.8	PC IgG
CD.b_1069_4	4	CD b	42	female	-37345.2	21331.8	PC IgG
CD.b_1069_4	4	CD b	42	female	-37341.2	21334.8	PC IgG
CD.b_1069_4	4	CD b	42	female	-37331.2	21339.8	PC IgG
CD.b_1069_4	4	CD b	42	female	-37321.2	21341.8	PC IgG
CD.b_1069_4	4	CD b	42	female	-37314.2	21341.8	PC IgG
CD.b_107_4	4	CD b	42	female	-39262.2	22650.8	FRCs
CD.b_107_4	4	CD b	42	female	-39241.2	22645.8	FRCs
CD.b_107_4	4	CD b	42	female	-39237.2	22644.8	FRCs
CD.b_107_4	4	CD b	42	female	-39229.2	22641.8	FRCs
CD.b_107_4	4	CD b	42	female	-39226.2	22639.8	FRCs
CD.b_107_4	4	CD b	42	female	-39224.2	22637.8	FRCs
CD.b_107_4	4	CD b	42	female	-39221.2	22633.8	FRCs
CD.b_107_4	4	CD b	42	female	-39220.2	22631.8	FRCs
CD.b_107_4	4	CD b	42	female	-39219.2	22628.8	FRCs
CD.b_107_4	4	CD b	42	female	-39218.2	22623.8	FRCs
CD.b_107_4	4	CD b	42	female	-39218.2	22611.8	FRCs
CD.b_107_4	4	CD b	42	female	-39220.2	22601.8	FRCs
CD.b_107_4	4	CD b	42	female	-39221.2	22599.8	FRCs
CD.b_107_4	4	CD b	42	female	-39224.2	22595.8	FRCs
CD.b_107_4	4	CD b	42	female	-39228.2	22591.8	FRCs
CD.b_107_4	4	CD b	42	female	-39246.2	22585.8	FRCs
CD.b_107_4	4	CD b	42	female	-39273.2	22579.8	FRCs
CD.b_107_4	4	CD b	42	female	-39284.2	22579.8	FRCs
CD.b_107_4	4	CD b	42	female	-39286.2	22580.8	FRCs
CD.b_107_4	4	CD b	42	female	-39290.2	22583.8	FRCs
CD.b_107_4	4	CD b	42	female	-39294.2	22587.8	FRCs
CD.b_107_4	4	CD b	42	female	-39297.2	22591.8	FRCs
CD.b_107_4	4	CD b	42	female	-39298.2	22593.8	FRCs
CD.b_107_4	4	CD b	42	female	-39300.2	22603.8	FRCs
CD.b_107_4	4	CD b	42	female	-39300.2	22606.8	FRCs
CD.b_107_4	4	CD b	42	female	-39298.2	22610.8	FRCs
CD.b_107_4	4	CD b	42	female	-39271.2	22648.8	FRCs
CD.b_107_4	4	CD b	42	female	-39268.2	22651.8	FRCs
CD.b_107_4	4	CD b	42	female	-39262.2	22650.8	FRCs
CD.b_1070_4	4	CD b	42	female	-39838.2	21339.8	Memory B cell
CD.b_1070_4	4	CD b	42	female	-39835.2	21338.8	Memory B cell
CD.b_1070_4	4	CD b	42	female	-39808.2	21297.8	Memory B cell
CD.b_1070_4	4	CD b	42	female	-39805.2	21291.8	Memory B cell
CD.b_1070_4	4	CD b	42	female	-39805.2	21287.8	Memory B cell
CD.b_1070_4	4	CD b	42	female	-39808.2	21283.8	Memory B cell
CD.b_1070_4	4	CD b	42	female	-39809.2	21282.8	Memory B cell
CD.b_1070_4	4	CD b	42	female	-39832.2	21282.8	Memory B cell
CD.b_1070_4	4	CD b	42	female	-39849.2	21285.8	Memory B cell
CD.b_1070_4	4	CD b	42	female	-39853.2	21286.8	Memory B cell
CD.b_1070_4	4	CD b	42	female	-39863.2	21290.8	Memory B cell
CD.b_1070_4	4	CD b	42	female	-39864.2	21291.8	Memory B cell
CD.b_1070_4	4	CD b	42	female	-39864.2	21306.8	Memory B cell
CD.b_1070_4	4	CD b	42	female	-39863.2	21315.8	Memory B cell
CD.b_1070_4	4	CD b	42	female	-39859.2	21331.8	Memory B cell
CD.b_1070_4	4	CD b	42	female	-39857.2	21335.8	Memory B cell
CD.b_1070_4	4	CD b	42	female	-39853.2	21337.8	Memory B cell
CD.b_1070_4	4	CD b	42	female	-39843.2	21339.8	Memory B cell
CD.b_1070_4	4	CD b	42	female	-39838.2	21339.8	Memory B cell
CD.b_1071_4	4	CD b	42	female	-40243.2	21318.8	PC IgG
CD.b_1071_4	4	CD b	42	female	-40225.2	21315.8	PC IgG
CD.b_1071_4	4	CD b	42	female	-40214.2	21307.8	PC IgG
CD.b_1071_4	4	CD b	42	female	-40214.2	21305.8	PC IgG
CD.b_1071_4	4	CD b	42	female	-40240.2	21275.8	PC IgG
CD.b_1071_4	4	CD b	42	female	-40241.2	21274.8	PC IgG
CD.b_1071_4	4	CD b	42	female	-40272.2	21274.8	PC IgG
CD.b_1071_4	4	CD b	42	female	-40272.2	21316.8	PC IgG
CD.b_1071_4	4	CD b	42	female	-40271.2	21317.8	PC IgG
CD.b_1071_4	4	CD b	42	female	-40254.2	21318.8	PC IgG
CD.b_1071_4	4	CD b	42	female	-40243.2	21318.8	PC IgG
CD.b_1072_4	4	CD b	42	female	-39631.2	21326.8	M2
CD.b_1072_4	4	CD b	42	female	-39619.2	21319.8	M2
CD.b_1072_4	4	CD b	42	female	-39615.2	21316.8	M2
CD.b_1072_4	4	CD b	42	female	-39608.2	21310.8	M2
CD.b_1072_4	4	CD b	42	female	-39604.2	21306.8	M2
CD.b_1072_4	4	CD b	42	female	-39604.2	21300.8	M2
CD.b_1072_4	4	CD b	42	female	-39606.2	21297.8	M2
CD.b_1072_4	4	CD b	42	female	-39651.2	21248.8	M2
CD.b_1072_4	4	CD b	42	female	-39667.2	21248.8	M2
CD.b_1072_4	4	CD b	42	female	-39672.2	21249.8	M2
CD.b_1072_4	4	CD b	42	female	-39674.2	21250.8	M2
CD.b_1072_4	4	CD b	42	female	-39676.2	21252.8	M2
CD.b_1072_4	4	CD b	42	female	-39690.2	21274.8	M2
CD.b_1072_4	4	CD b	42	female	-39693.2	21280.8	M2
CD.b_1072_4	4	CD b	42	female	-39694.2	21283.8	M2
CD.b_1072_4	4	CD b	42	female	-39694.2	21292.8	M2
CD.b_1072_4	4	CD b	42	female	-39692.2	21302.8	M2
CD.b_1072_4	4	CD b	42	female	-39690.2	21308.8	M2
CD.b_1072_4	4	CD b	42	female	-39689.2	21310.8	M2
CD.b_1072_4	4	CD b	42	female	-39687.2	21312.8	M2
CD.b_1072_4	4	CD b	42	female	-39680.2	21314.8	M2
CD.b_1072_4	4	CD b	42	female	-39633.2	21326.8	M2
CD.b_1072_4	4	CD b	42	female	-39631.2	21326.8	M2
CD.b_1073_4	4	CD b	42	female	-37940.2	21337.8	M2
CD.b_1073_4	4	CD b	42	female	-37930.2	21335.8	M2
CD.b_1073_4	4	CD b	42	female	-37916.2	21328.8	M2
CD.b_1073_4	4	CD b	42	female	-37904.2	21319.8	M2
CD.b_1073_4	4	CD b	42	female	-37900.2	21315.8	M2
CD.b_1073_4	4	CD b	42	female	-37897.2	21311.8	M2
CD.b_1073_4	4	CD b	42	female	-37894.2	21305.8	M2
CD.b_1073_4	4	CD b	42	female	-37893.2	21300.8	M2
CD.b_1073_4	4	CD b	42	female	-37893.2	21278.8	M2
CD.b_1073_4	4	CD b	42	female	-37894.2	21273.8	M2
CD.b_1073_4	4	CD b	42	female	-37896.2	21267.8	M2
CD.b_1073_4	4	CD b	42	female	-37897.2	21265.8	M2
CD.b_1073_4	4	CD b	42	female	-37900.2	21261.8	M2
CD.b_1073_4	4	CD b	42	female	-37902.2	21259.8	M2
CD.b_1073_4	4	CD b	42	female	-37906.2	21256.8	M2
CD.b_1073_4	4	CD b	42	female	-37916.2	21250.8	M2
CD.b_1073_4	4	CD b	42	female	-37918.2	21249.8	M2
CD.b_1073_4	4	CD b	42	female	-37932.2	21245.8	M2
CD.b_1073_4	4	CD b	42	female	-37937.2	21244.8	M2
CD.b_1073_4	4	CD b	42	female	-37965.2	21244.8	M2
CD.b_1073_4	4	CD b	42	female	-37970.2	21245.8	M2
CD.b_1073_4	4	CD b	42	female	-37978.2	21247.8	M2
CD.b_1073_4	4	CD b	42	female	-37980.2	21248.8	M2
CD.b_1073_4	4	CD b	42	female	-37984.2	21251.8	M2
CD.b_1073_4	4	CD b	42	female	-37988.2	21255.8	M2
CD.b_1073_4	4	CD b	42	female	-37991.2	21259.8	M2
CD.b_1073_4	4	CD b	42	female	-37992.2	21261.8	M2
CD.b_1073_4	4	CD b	42	female	-37995.2	21276.8	M2
CD.b_1073_4	4	CD b	42	female	-37995.2	21277.8	M2
CD.b_1073_4	4	CD b	42	female	-37992.2	21292.8	M2
CD.b_1073_4	4	CD b	42	female	-37990.2	21298.8	M2
CD.b_1073_4	4	CD b	42	female	-37987.2	21304.8	M2
CD.b_1073_4	4	CD b	42	female	-37979.2	21316.8	M2
CD.b_1073_4	4	CD b	42	female	-37976.2	21320.8	M2
CD.b_1073_4	4	CD b	42	female	-37971.2	21325.8	M2
CD.b_1073_4	4	CD b	42	female	-37967.2	21328.8	M2
CD.b_1073_4	4	CD b	42	female	-37953.2	21335.8	M2
CD.b_1073_4	4	CD b	42	female	-37943.2	21337.8	M2
CD.b_1073_4	4	CD b	42	female	-37940.2	21337.8	M2
CD.b_1074_4	4	CD b	42	female	-39973.2	21325.8	PC IgG
CD.b_1074_4	4	CD b	42	female	-39946.2	21313.8	PC IgG
CD.b_1074_4	4	CD b	42	female	-39944.2	21312.8	PC IgG
CD.b_1074_4	4	CD b	42	female	-39938.2	21304.8	PC IgG
CD.b_1074_4	4	CD b	42	female	-39936.2	21301.8	PC IgG
CD.b_1074_4	4	CD b	42	female	-39935.2	21296.8	PC IgG
CD.b_1074_4	4	CD b	42	female	-39935.2	21280.8	PC IgG
CD.b_1074_4	4	CD b	42	female	-39936.2	21275.8	PC IgG
CD.b_1074_4	4	CD b	42	female	-39938.2	21269.8	PC IgG
CD.b_1074_4	4	CD b	42	female	-39939.2	21267.8	PC IgG
CD.b_1074_4	4	CD b	42	female	-39942.2	21263.8	PC IgG
CD.b_1074_4	4	CD b	42	female	-39946.2	21259.8	PC IgG
CD.b_1074_4	4	CD b	42	female	-39954.2	21259.8	PC IgG
CD.b_1074_4	4	CD b	42	female	-39963.2	21261.8	PC IgG
CD.b_1074_4	4	CD b	42	female	-39975.2	21264.8	PC IgG
CD.b_1074_4	4	CD b	42	female	-39994.2	21271.8	PC IgG
CD.b_1074_4	4	CD b	42	female	-39996.2	21272.8	PC IgG
CD.b_1074_4	4	CD b	42	female	-39999.2	21275.8	PC IgG
CD.b_1074_4	4	CD b	42	female	-39999.2	21276.8	PC IgG
CD.b_1074_4	4	CD b	42	female	-39992.2	21313.8	PC IgG
CD.b_1074_4	4	CD b	42	female	-39986.2	21318.8	PC IgG
CD.b_1074_4	4	CD b	42	female	-39981.2	21322.8	PC IgG
CD.b_1074_4	4	CD b	42	female	-39976.2	21325.8	PC IgG
CD.b_1074_4	4	CD b	42	female	-39973.2	21325.8	PC IgG
CD.b_1075_4	4	CD b	42	female	-38394.2	21324.8	CD8
CD.b_1075_4	4	CD b	42	female	-38392.2	21323.8	CD8
CD.b_1075_4	4	CD b	42	female	-38383.2	21316.8	CD8
CD.b_1075_4	4	CD b	42	female	-38377.2	21311.8	CD8
CD.b_1075_4	4	CD b	42	female	-38372.2	21306.8	CD8
CD.b_1075_4	4	CD b	42	female	-38372.2	21271.8	CD8
CD.b_1075_4	4	CD b	42	female	-38384.2	21243.8	CD8
CD.b_1075_4	4	CD b	42	female	-38392.2	21235.8	CD8
CD.b_1075_4	4	CD b	42	female	-38402.2	21235.8	CD8
CD.b_1075_4	4	CD b	42	female	-38411.2	21237.8	CD8
CD.b_1075_4	4	CD b	42	female	-38415.2	21238.8	CD8
CD.b_1075_4	4	CD b	42	female	-38418.2	21239.8	CD8
CD.b_1075_4	4	CD b	42	female	-38419.2	21242.8	CD8
CD.b_1075_4	4	CD b	42	female	-38429.2	21275.8	CD8
CD.b_1075_4	4	CD b	42	female	-38429.2	21278.8	CD8
CD.b_1075_4	4	CD b	42	female	-38420.2	21301.8	CD8
CD.b_1075_4	4	CD b	42	female	-38410.2	21317.8	CD8
CD.b_1075_4	4	CD b	42	female	-38406.2	21320.8	CD8
CD.b_1075_4	4	CD b	42	female	-38403.2	21322.8	CD8
CD.b_1075_4	4	CD b	42	female	-38401.2	21323.8	CD8
CD.b_1075_4	4	CD b	42	female	-38396.2	21324.8	CD8
CD.b_1075_4	4	CD b	42	female	-38394.2	21324.8	CD8
CD.b_1076_4	4	CD b	42	female	-36702.2	21325.8	S3
CD.b_1076_4	4	CD b	42	female	-36692.2	21323.8	S3
CD.b_1076_4	4	CD b	42	female	-36686.2	21321.8	S3
CD.b_1076_4	4	CD b	42	female	-36684.2	21320.8	S3
[truncated: 143,977 more rows]
