# Supplementary material for: Macrophage and neutrophil heterogeneity at single-cell spatial resolution in human inflammatory bowel disease
Source: Nat Commun. 2023 Jul 26;14:4506. doi: 10.1038/s41467-023-40156-6 (PMC10372067; doi:10.1038/s41467-023-40156-6)
Supplement: Supplementary file 4 — Source Data [file 41467_2023_40156_MOESM4_ESM.zip › Source_data_file_figure_6.xlsx]

## Sheet: fig6a UMAP
sample_name	sex	age	Health	subset	annotation	UMAP_1	UMAP_2
CD 1	female	49	CDa	myeloids	Neutrophil 3	-8.86043	-1.12273
CD 1	female	49	CDa	myeloids	Neutrophil 1	-9.03093	-2.0994
CD 1	female	49	CDa	myeloids	Neutrophil 3	-9.43202	-1.65485
CD 1	female	49	CDa	myeloids	Neutrophil 1	-8.02592	-2.62248
CD 1	female	49	CDa	myeloids	Neutrophil 1	-7.44095	-1.49463
CD 1	female	49	CDa	myeloids	Neutrophil 3	-8.6189	-0.915029
CD 1	female	49	CDa	myeloids	Neutrophil 3	-9.06453	-1.30834
CD 1	female	49	CDa	myeloids	Neutrophil 1	-8.72363	-1.8456
CD 1	female	49	CDa	myeloids	Neutrophil 3	-8.60087	-1.2081
CD 2	male	45	CDa	myeloids	Neutrophil 3	-9.67158	-2.89759
CD 2	male	45	CDa	myeloids	Neutrophil 3	-9.27226	-1.17365
UC 2	male	43	UCa	myeloids	Neutrophil 2	-9.82268	-5.35562
UC 2	male	43	UCa	myeloids	Neutrophil 1	-8.27589	-2.01485
UC 2	male	43	UCa	myeloids	Neutrophil 1	-8.5521	-2.25557
UC 2	male	43	UCa	myeloids	Neutrophil 1	-8.90034	-3.80234
UC 2	male	43	UCa	myeloids	Neutrophil 3	-9.75585	-0.626918
UC 2	male	43	UCa	myeloids	Neutrophil 3	-9.7504	-2.25525
UC 2	male	43	UCa	myeloids	Neutrophil 1	-7.99873	-1.3149
UC 2	male	43	UCa	myeloids	Neutrophil 1	-8.51215	-1.60097
UC 2	male	43	UCa	myeloids	Neutrophil 1	-8.29108	-2.99654
UC 2	male	43	UCa	myeloids	Neutrophil 1	-8.41414	-1.58188
UC 2	male	43	UCa	myeloids	Neutrophil 3	-9.74978	-1.77759
UC 2	male	43	UCa	myeloids	Neutrophil 1	-8.4262	-1.57321
UC 2	male	43	UCa	myeloids	Neutrophil 3	-7.76247	-1.24661
UC 2	male	43	UCa	myeloids	Neutrophil 1	-7.67924	-2.01318
UC 2	male	43	UCa	myeloids	Neutrophil 1	-8.31971	-1.63601
UC 2	male	43	UCa	myeloids	Neutrophil 1	-8.54984	-2.466
UC 2	male	43	UCa	myeloids	Neutrophil 1	-8.50981	-1.8646
UC 2	male	43	UCa	myeloids	Neutrophil 2	-9.62844	-5.10416
UC 2	male	43	UCa	myeloids	Neutrophil 1	-8.70628	-1.86171
CD 3	female	23	CDa	myeloids	Neutrophil 3	-8.49001	-0.736728
CD 3	female	23	CDa	myeloids	Neutrophil 3	-8.73029	-0.846756
CD 3	female	23	CDa	myeloids	Neutrophil 3	-9.56541	-2.09254
CD 3	female	23	CDa	myeloids	Neutrophil 3	-9.14533	-1.12078
CD 3	female	23	CDa	myeloids	Neutrophil 3	-8.8398	-0.762009
CD 3	female	23	CDa	myeloids	Neutrophil 3	-9.626	-0.696708
CD 3	female	23	CDa	myeloids	Neutrophil 3	-9.70763	-0.541752
CD 3	female	23	CDa	myeloids	Neutrophil 2	-9.60695	-5.20518
CD 3	female	23	CDa	myeloids	Neutrophil 3	-9.43661	-2.2378
CD 3	female	23	CDa	myeloids	Neutrophil 3	-8.85691	-1.23547
CD 3	female	23	CDa	myeloids	Neutrophil 3	-9.13021	-1.19162
CD 3	female	23	CDa	myeloids	Neutrophil 3	-9.64626	-1.06708
CD 3	female	23	CDa	myeloids	Neutrophil 3	-9.01074	-0.754043
CD 3	female	23	CDa	myeloids	Neutrophil 3	-8.66461	-0.834635
CD 3	female	23	CDa	myeloids	Neutrophil 3	-9.52878	-0.762322
CD 3	female	23	CDa	myeloids	Neutrophil 1	-8.02753	-1.29593
CD 3	female	23	CDa	myeloids	Neutrophil 1	-7.4043	-1.67431
CD 3	female	23	CDa	myeloids	Neutrophil 3	-8.77871	-1.53975
CD 3	female	23	CDa	myeloids	Neutrophil 3	-9.36834	-0.575078
CD 3	female	23	CDa	myeloids	Neutrophil 1	-7.30371	-2.16408
CD 3	female	23	CDa	myeloids	Neutrophil 3	-8.534	-1.30194
CD 3	female	23	CDa	myeloids	Neutrophil 1	-8.28777	-1.95946
CD 3	female	23	CDa	myeloids	Neutrophil 3	-8.73201	-1.41467
CD 3	female	23	CDa	myeloids	Neutrophil 3	-8.78411	-0.637295
CD 3	female	23	CDa	myeloids	Neutrophil 1	-9.20113	-2.31776
CD 3	female	23	CDa	myeloids	Neutrophil 3	-9.39284	-1.30434
CD 3	female	23	CDa	myeloids	Neutrophil 3	-9.51374	-0.814298
CD 3	female	23	CDa	myeloids	Neutrophil 3	-8.32141	-0.981047
CD 3	female	23	CDa	myeloids	Neutrophil 3	-9.1204	-1.00376
CD 3	female	23	CDa	myeloids	Neutrophil 3	-7.88143	-1.17091
CD 3	female	23	CDa	myeloids	Neutrophil 3	-8.5404	-0.734484
CD 3	female	23	CDa	myeloids	Neutrophil 3	-9.26655	-0.546305
CD 3	female	23	CDa	myeloids	Neutrophil 3	-9.69721	-0.982678
CD 3	female	23	CDa	myeloids	Neutrophil 3	-9.71489	-0.535263
CD 3	female	23	CDa	myeloids	Neutrophil 3	-8.72549	-0.912884
CD 3	female	23	CDa	myeloids	Neutrophil 3	-8.61567	-1.41906
CD 3	female	23	CDa	myeloids	Neutrophil 3	-8.89766	-0.890048
CD 3	female	23	CDa	myeloids	Neutrophil 3	-8.86566	-1.57278
CD 3	female	23	CDa	myeloids	Neutrophil 3	-8.77728	-0.915409
CD 3	female	23	CDa	myeloids	Neutrophil 3	-9.26932	-1.61219
CD 3	female	23	CDa	myeloids	Neutrophil 3	-9.7875	-0.685057
CD 3	female	23	CDa	myeloids	Neutrophil 3	-9.37221	-1.18437
CD 3	female	23	CDa	myeloids	Neutrophil 3	-9.66645	-3.1304
CD 3	female	23	CDa	myeloids	Neutrophil 3	-9.63628	-0.601131
CD 3	female	23	CDa	myeloids	Neutrophil 3	-8.6081	-1.11109
CD 3	female	23	CDa	myeloids	Neutrophil 3	-8.81068	-1.62988
CD 3	female	23	CDa	myeloids	Neutrophil 1	-8.33056	-1.58144
CD 3	female	23	CDa	myeloids	Neutrophil 3	-8.46618	-0.7421
CD 3	female	23	CDa	myeloids	Neutrophil 3	-9.47277	-0.627816
CD 3	female	23	CDa	myeloids	Neutrophil 3	-8.37944	-0.910042
CD 3	female	23	CDa	myeloids	Neutrophil 3	-8.29382	-0.934968
CD 3	female	23	CDa	myeloids	Neutrophil 3	-9.81629	-0.812441
CD 3	female	23	CDa	myeloids	Neutrophil 3	-9.76467	-1.19132
CD 3	female	23	CDa	myeloids	Neutrophil 3	-9.8165	-0.603538
CD 3	female	23	CDa	myeloids	Neutrophil 3	-8.9767	-1.8273
CD 3	female	23	CDa	myeloids	Neutrophil 1	-8.03235	-3.49298
CD 3	female	23	CDa	myeloids	Neutrophil 1	-7.28013	-1.68687
CD 3	female	23	CDa	myeloids	Neutrophil 3	-9.13037	-1.63384
CD 3	female	23	CDa	myeloids	Neutrophil 3	-9.55092	-0.542506
CD 3	female	23	CDa	myeloids	Neutrophil 1	-7.6832	-2.06022
CD 3	female	23	CDa	myeloids	Neutrophil 1	-7.56784	-2.18375
CD 3	female	23	CDa	myeloids	Neutrophil 3	-9.38831	-0.829988
CD 3	female	23	CDa	myeloids	Neutrophil 3	-8.31984	-1.45722
CD 4	male	56	CDa	myeloids	Neutrophil 3	-9.60149	-0.556975
CD 4	male	56	CDa	myeloids	Neutrophil 3	-9.0435	-1.03764
CD 4	male	56	CDa	myeloids	Neutrophil 3	-8.03141	-1.07362
CD 4	male	56	CDa	myeloids	Neutrophil 3	-9.56988	-0.43578
CD 4	male	56	CDa	myeloids	Neutrophil 1	-8.95569	-3.48511
CD 4	male	56	CDa	myeloids	Neutrophil 3	-9.40166	-0.548732
CD 4	male	56	CDa	myeloids	Neutrophil 3	-9.86261	-1.06184
CD 4	male	56	CDa	myeloids	Neutrophil 3	-9.6469	-0.752239
CD 4	male	56	CDa	myeloids	Neutrophil 3	-9.24788	-0.877467
CD 4	male	56	CDa	myeloids	Neutrophil 3	-9.45051	-0.797312
CD 4	male	56	CDa	myeloids	Neutrophil 3	-9.94771	-1.00618
CD 4	male	56	CDa	myeloids	Neutrophil 3	-9.33934	-0.49644
CD 4	male	56	CDa	myeloids	Neutrophil 3	-9.44695	-0.397869
CD 4	male	56	CDa	myeloids	Neutrophil 3	-9.357	-0.632115
CD 4	male	56	CDa	myeloids	Neutrophil 3	-9.91398	-1.16383
CD 4	male	56	CDa	myeloids	Neutrophil 3	-9.11432	-0.46795
CD 4	male	56	CDa	myeloids	Neutrophil 3	-9.2114	-0.797906
CD 4	male	56	CDa	myeloids	Neutrophil 1	-8.81093	-3.74676
CD 4	male	56	CDa	myeloids	Neutrophil 3	-9.25464	-1.26595
CD 4	male	56	CDa	myeloids	Neutrophil 3	-8.9288	-0.676907
CD 4	male	56	CDa	myeloids	Neutrophil 3	-9.26259	-0.4603
CD 4	male	56	CDa	myeloids	Neutrophil 3	-9.28768	-0.486741
CD 4	male	56	CDa	myeloids	Neutrophil 3	-9.38296	-1.15562
CD 4	male	56	CDa	myeloids	Neutrophil 3	-9.68473	-2.45857
CD 4	male	56	CDa	myeloids	Neutrophil 3	-8.7119	-0.667366
CD 4	male	56	CDa	myeloids	Neutrophil 3	-8.73616	-1.14752
CD 4	male	56	CDa	myeloids	Neutrophil 3	-8.76654	-0.573838
CD 4	male	56	CDa	myeloids	Neutrophil 3	-9.98761	-1.02564
CD 4	male	56	CDa	myeloids	Neutrophil 3	-9.50168	-1.22187
CD 4	male	56	CDa	myeloids	Neutrophil 3	-8.73624	-0.739075
CD 4	male	56	CDa	myeloids	Neutrophil 3	-9.49101	-0.621687
CD 4	male	56	CDa	myeloids	Neutrophil 3	-7.87937	-1.2587
CD 4	male	56	CDa	myeloids	Neutrophil 3	-9.21954	-0.864585
CD 4	male	56	CDa	myeloids	Neutrophil 1	-7.89102	-2.87518
CD 4	male	56	CDa	myeloids	Neutrophil 3	-8.5963	-0.816926
CD 4	male	56	CDa	myeloids	Neutrophil 3	-9.49202	-0.835709
CD 4	male	56	CDa	myeloids	Neutrophil 3	-7.98887	-1.11911
CD 4	male	56	CDa	myeloids	Neutrophil 3	-8.63994	-0.904272
CD 4	male	56	CDa	myeloids	Neutrophil 3	-9.40405	-0.975193
CD 4	male	56	CDa	myeloids	Neutrophil 3	-9.13468	-1.49371
CD 4	male	56	CDa	myeloids	Neutrophil 3	-8.80133	-0.641343
CD 4	male	56	CDa	myeloids	Neutrophil 3	-8.93409	-0.9931
CD 4	male	56	CDa	myeloids	Neutrophil 3	-9.34433	-0.97451
CD 4	male	56	CDa	myeloids	Neutrophil 3	-9.89071	-1.5334
CD 4	male	56	CDa	myeloids	Neutrophil 1	-7.80448	-1.65273
CD 4	male	56	CDa	myeloids	Neutrophil 3	-9.82435	-0.902978
CD 4	male	56	CDa	myeloids	Neutrophil 3	-9.83339	-0.950336
CD 4	male	56	CDa	myeloids	Neutrophil 3	-9.06245	-0.797879
CD 4	male	56	CDa	myeloids	Neutrophil 3	-8.71149	-0.892312
CD 4	male	56	CDa	myeloids	Neutrophil 3	-9.70166	-0.910065
CD 4	male	56	CDa	myeloids	Neutrophil 3	-9.60983	-1.39715
CD 4	male	56	CDa	myeloids	Neutrophil 3	-9.9475	-1.01707
CD 4	male	56	CDa	myeloids	Neutrophil 3	-9.87935	-1.32858
CD 4	male	56	CDa	myeloids	Neutrophil 3	-9.32914	-0.455104
CD 4	male	56	CDa	myeloids	Neutrophil 3	-10.0127	-1.0581
CD 4	male	56	CDa	myeloids	Neutrophil 3	-9.63453	-0.48162
CD 4	male	56	CDa	myeloids	Neutrophil 3	-9.99174	-1.06599
CD 4	male	56	CDa	myeloids	Neutrophil 3	-9.87568	-0.869302
CD 4	male	56	CDa	myeloids	Neutrophil 3	-8.97675	-1.45105
CD 4	male	56	CDa	myeloids	Neutrophil 3	-9.23294	-0.453179
CD 5	male	21	CDa	myeloids	Neutrophil 3	-8.40264	-1.20808
CD 5	male	21	CDa	myeloids	Neutrophil 2	-9.77504	-5.29808
CD 5	male	21	CDa	myeloids	Neutrophil 1	-9.42923	-3.90319
CD 5	male	21	CDa	myeloids	Neutrophil 1	-8.90593	-3.94219
CD 5	male	21	CDa	myeloids	Neutrophil 1	-8.37589	-3.90129
CD 5	male	21	CDa	myeloids	Neutrophil 1	-8.57177	-3.40744
CD 5	male	21	CDa	myeloids	Neutrophil 2	-9.49003	-4.7327
CD 5	male	21	CDa	myeloids	Neutrophil 2	-9.28271	-4.33642
CD 5	male	21	CDa	myeloids	Neutrophil 1	-8.38988	-3.29355
CD 5	male	21	CDa	myeloids	Neutrophil 1	-7.5956	-2.0818
CD 5	male	21	CDa	myeloids	Neutrophil 1	-8.00161	-2.67937
CD 5	male	21	CDa	myeloids	Neutrophil 1	-7.89737	-2.93625
CD 5	male	21	CDa	myeloids	Neutrophil 2	-9.80925	-5.16948
CD 5	male	21	CDa	myeloids	Neutrophil 2	-9.88291	-5.17986
CD 5	male	21	CDa	myeloids	Neutrophil 1	-7.94547	-3.69958
CD 5	male	21	CDa	myeloids	Neutrophil 2	-9.91685	-4.3878
CD 5	male	21	CDa	myeloids	Neutrophil 1	-8.35675	-2.16334
CD 5	male	21	CDa	myeloids	Neutrophil 1	-8.52966	-2.97212
CD 5	male	21	CDa	myeloids	Neutrophil 1	-7.30031	-1.96571
CD 5	male	21	CDa	myeloids	Neutrophil 2	-9.88865	-4.6689
CD 5	male	21	CDa	myeloids	Neutrophil 2	-9.39154	-4.69538
CD 5	male	21	CDa	myeloids	Neutrophil 1	-8.2188	-3.99174
CD 5	male	21	CDa	myeloids	Neutrophil 1	-8.42803	-4.00469
CD 5	male	21	CDa	myeloids	Neutrophil 1	-8.73171	-2.90502
CD 5	male	21	CDa	myeloids	Neutrophil 2	-9.56613	-5.97939
CD 5	male	21	CDa	myeloids	Neutrophil 1	-9.14231	-4.28879
CD 5	male	21	CDa	myeloids	Neutrophil 2	-10.0281	-4.57605
CD 5	male	21	CDa	myeloids	Neutrophil 2	-9.70485	-5.84726
CD 5	male	21	CDa	myeloids	Neutrophil 2	-9.16224	-5.2601
CD 5	male	21	CDa	myeloids	Neutrophil 2	-9.93257	-4.45218
CD 5	male	21	CDa	myeloids	Neutrophil 3	-9.25706	-1.62864
CD 5	male	21	CDa	myeloids	Neutrophil 1	-9.2346	-3.74867
CD 5	male	21	CDa	myeloids	Neutrophil 1	-8.07114	-1.91529
CD 5	male	21	CDa	myeloids	Neutrophil 2	-9.2304	-4.30654
CD 5	male	21	CDa	myeloids	Neutrophil 2	-10.141	-5.27108
CD 5	male	21	CDa	myeloids	Neutrophil 1	-7.4145	-2.46254
CD 5	male	21	CDa	myeloids	Neutrophil 1	-9.13509	-3.05999
CD 5	male	21	CDa	myeloids	Neutrophil 1	-8.6698	-3.42579
CD 5	male	21	CDa	myeloids	Neutrophil 2	-9.39994	-3.96726
CD 5	male	21	CDa	myeloids	Neutrophil 1	-8.77247	-2.9843
CD 5	male	21	CDa	myeloids	Neutrophil 1	-7.70664	-2.95274
CD 5	male	21	CDa	myeloids	Neutrophil 1	-9.51591	-3.05148
CD 5	male	21	CDa	myeloids	Neutrophil 1	-9.01197	-3.03697
CD 5	male	21	CDa	myeloids	Neutrophil 2	-9.29712	-4.5605
CD 5	male	21	CDa	myeloids	Neutrophil 1	-8.80618	-4.51534
CD 5	male	21	CDa	myeloids	Neutrophil 2	-10.2374	-5.2918
CD 5	male	21	CDa	myeloids	Neutrophil 1	-8.14946	-3.56302
CD 5	male	21	CDa	myeloids	Neutrophil 2	-9.80197	-5.4852
CD 5	male	21	CDa	myeloids	Neutrophil 1	-8.02937	-1.50734
CD 5	male	21	CDa	myeloids	Neutrophil 2	-9.82166	-5.16959
CD 5	male	21	CDa	myeloids	Neutrophil 2	-9.22303	-4.10269
CD 5	male	21	CDa	myeloids	Neutrophil 2	-9.84972	-5.5039
CD 5	male	21	CDa	myeloids	Neutrophil 1	-9.09264	-2.58548
CD 5	male	21	CDa	myeloids	Neutrophil 1	-8.59024	-4.30662
CD 5	male	21	CDa	myeloids	Neutrophil 1	-8.91822	-3.27316
CD 5	male	21	CDa	myeloids	Neutrophil 2	-9.53432	-5.35715
CD 5	male	21	CDa	myeloids	Neutrophil 2	-10.2561	-5.21071
CD 5	male	21	CDa	myeloids	Neutrophil 1	-8.7195	-2.73425
CD 5	male	21	CDa	myeloids	Neutrophil 1	-8.69116	-2.61268
CD 5	male	21	CDa	myeloids	Neutrophil 1	-8.9698	-2.87432
CD 5	male	21	CDa	myeloids	Neutrophil 1	-7.62828	-2.11076
CD 5	male	21	CDa	myeloids	Neutrophil 1	-8.47525	-4.01646
CD 5	male	21	CDa	myeloids	Neutrophil 1	-9.24705	-3.76383
CD 5	male	21	CDa	myeloids	Neutrophil 1	-9.53485	-3.18363
CD 5	male	21	CDa	myeloids	Neutrophil 2	-8.81274	-4.21565
CD 5	male	21	CDa	myeloids	Neutrophil 2	-9.4667	-5.11283
CD 5	male	21	CDa	myeloids	Neutrophil 1	-8.54157	-4.76356
CD 5	male	21	CDa	myeloids	Neutrophil 2	-9.28698	-5.57909
CD 5	male	21	CDa	myeloids	Neutrophil 2	-9.32153	-5.25474
CD 5	male	21	CDa	myeloids	Neutrophil 1	-8.62689	-3.10673
CD 5	male	21	CDa	myeloids	Neutrophil 1	-8.87507	-2.96579
CD 5	male	21	CDa	myeloids	Neutrophil 2	-9.83502	-5.86967
CD 5	male	21	CDa	myeloids	Neutrophil 1	-9.0225	-3.44239
CD 5	male	21	CDa	myeloids	Neutrophil 2	-8.5077	-5.22741
CD 5	male	21	CDa	myeloids	Neutrophil 1	-9.15385	-4.03484
CD 5	male	21	CDa	myeloids	Neutrophil 1	-8.56684	-3.41801
CD 5	male	21	CDa	myeloids	Neutrophil 2	-10.2972	-4.83151
CD 5	male	21	CDa	myeloids	Neutrophil 1	-8.56942	-2.95606
CD 5	male	21	CDa	myeloids	Neutrophil 1	-8.95019	-2.22528
CD 5	male	21	CDa	myeloids	Neutrophil 2	-9.39084	-4.62894
CD 5	male	21	CDa	myeloids	Neutrophil 1	-8.84984	-2.65418
CD 5	male	21	CDa	myeloids	Neutrophil 1	-8.65535	-3.88947
CD 5	male	21	CDa	myeloids	Neutrophil 2	-9.73345	-6.02597
CD 5	male	21	CDa	myeloids	Neutrophil 2	-8.89132	-4.89342
CD 5	male	21	CDa	myeloids	Neutrophil 2	-9.52542	-6.05525
CD 5	male	21	CDa	myeloids	Neutrophil 1	-9.23974	-1.85976
CD 5	male	21	CDa	myeloids	Neutrophil 2	-8.96476	-5.31465
CD 5	male	21	CDa	myeloids	Neutrophil 1	-7.84474	-2.33623
CD 5	male	21	CDa	myeloids	Neutrophil 1	-8.35068	-2.57137
CD 5	male	21	CDa	myeloids	Neutrophil 2	-9.71906	-5.2011
CD 5	male	21	CDa	myeloids	Neutrophil 1	-8.37536	-4.58867
CD 5	male	21	CDa	myeloids	Neutrophil 2	-9.52002	-4.60858
CD 5	male	21	CDa	myeloids	Neutrophil 1	-8.21951	-2.95236
CD 5	male	21	CDa	myeloids	Neutrophil 1	-9.11356	-2.10625
CD 5	male	21	CDa	myeloids	Neutrophil 2	-9.4443	-4.46551
CD 5	male	21	CDa	myeloids	Neutrophil 1	-8.27143	-3.34689
CD 5	male	21	CDa	myeloids	Neutrophil 1	-9.65805	-3.75636
CD 5	male	21	CDa	myeloids	Neutrophil 1	-8.12748	-3.11918
CD 5	male	21	CDa	myeloids	Neutrophil 1	-8.80108	-3.77452
CD 5	male	21	CDa	myeloids	Neutrophil 2	-8.68999	-5.33355
CD 5	male	21	CDa	myeloids	Neutrophil 2	-9.08979	-4.75481
CD 5	male	21	CDa	myeloids	Neutrophil 2	-9.9212	-5.61041
CD 5	male	21	CDa	myeloids	Neutrophil 2	-8.75516	-4.93425
CD 5	male	21	CDa	myeloids	Neutrophil 1	-8.52107	-3.15596
CD 5	male	21	CDa	myeloids	Neutrophil 1	-7.90663	-3.40649
CD 5	male	21	CDa	myeloids	Neutrophil 1	-8.48764	-2.08182
CD 5	male	21	CDa	myeloids	Neutrophil 2	-9.53954	-6.06306
CD 5	male	21	CDa	myeloids	Neutrophil 2	-8.93937	-4.06968
CD 5	male	21	CDa	myeloids	Neutrophil 1	-8.88565	-2.9959
CD 5	male	21	CDa	myeloids	Neutrophil 1	-8.84168	-3.05308
CD 5	male	21	CDa	myeloids	Neutrophil 1	-8.11983	-2.61813
CD 5	male	21	CDa	myeloids	Neutrophil 1	-7.81523	-1.76359
CD 5	male	21	CDa	myeloids	Neutrophil 2	-9.78094	-4.64204
CD 5	male	21	CDa	myeloids	Neutrophil 1	-8.1316	-1.90585
CD 5	male	21	CDa	myeloids	Neutrophil 2	-9.93918	-5.54914
CD 5	male	21	CDa	myeloids	Neutrophil 2	-9.72251	-5.52015
CD 5	male	21	CDa	myeloids	Neutrophil 1	-8.36826	-4.3261
CD 5	male	21	CDa	myeloids	Neutrophil 2	-8.73499	-5.12222
CD 5	male	21	CDa	myeloids	Neutrophil 1	-8.0994	-2.71226
CD 5	male	21	CDa	myeloids	Neutrophil 2	-9.4107	-5.344
CD 5	male	21	CDa	myeloids	Neutrophil 1	-7.45551	-2.23422
CD 5	male	21	CDa	myeloids	Neutrophil 1	-8.67436	-3.02628
CD 5	male	21	CDa	myeloids	Neutrophil 2	-9.6023	-4.28413
CD 5	male	21	CDa	myeloids	Neutrophil 2	-9.87312	-4.56544
CD 5	male	21	CDa	myeloids	Neutrophil 1	-8.57569	-4.32571
CD 5	male	21	CDa	myeloids	Neutrophil 1	-7.77583	-2.23277
CD 5	male	21	CDa	myeloids	Neutrophil 2	-9.43438	-5.63976
CD 5	male	21	CDa	myeloids	Neutrophil 1	-8.59041	-3.11886
CD 5	male	21	CDa	myeloids	Neutrophil 1	-8.32135	-1.84496
CD 5	male	21	CDa	myeloids	Neutrophil 1	-8.13747	-2.19186
CD 5	male	21	CDa	myeloids	Neutrophil 2	-10.0383	-5.60636
CD 5	male	21	CDa	myeloids	Neutrophil 2	-9.64238	-4.19614
CD 5	male	21	CDa	myeloids	Neutrophil 1	-8.99893	-4.27814
CD 5	male	21	CDa	myeloids	Neutrophil 1	-8.64199	-3.31362
CD 5	male	21	CDa	myeloids	Neutrophil 1	-9.43637	-3.71943
CD 5	male	21	CDa	myeloids	Neutrophil 1	-9.07629	-2.55153
CD 5	male	21	CDa	myeloids	Neutrophil 1	-8.32044	-3.12071
CD 5	male	21	CDa	myeloids	Neutrophil 2	-9.0888	-5.67426
CD 5	male	21	CDa	myeloids	Neutrophil 1	-9.34947	-3.59794
CD 5	male	21	CDa	myeloids	Neutrophil 1	-9.07064	-3.60045
CD 5	male	21	CDa	myeloids	Neutrophil 1	-8.49343	-3.9321
CD 5	male	21	CDa	myeloids	Neutrophil 2	-9.01058	-5.30414
CD 5	male	21	CDa	myeloids	Neutrophil 2	-9.83565	-5.9012
CD 5	male	21	CDa	myeloids	Neutrophil 2	-9.52163	-5.67031
CD 5	male	21	CDa	myeloids	Neutrophil 1	-9.27497	-2.80443
CD 5	male	21	CDa	myeloids	Neutrophil 1	-8.46115	-3.23031
CD 5	male	21	CDa	myeloids	Neutrophil 1	-8.14081	-4.166
CD 5	male	21	CDa	myeloids	Neutrophil 2	-9.72309	-3.9768
CD 5	male	21	CDa	myeloids	Neutrophil 2	-8.93887	-4.39115
CD 5	male	21	CDa	myeloids	Neutrophil 2	-9.89486	-5.6891
CD 5	male	21	CDa	myeloids	Neutrophil 1	-8.63729	-3.38517
CD 5	male	21	CDa	myeloids	Neutrophil 2	-9.26015	-5.46142
CD 5	male	21	CDa	myeloids	Neutrophil 2	-9.59252	-4.86564
CD 5	male	21	CDa	myeloids	Neutrophil 2	-10.0415	-5.74049
CD 5	male	21	CDa	myeloids	Neutrophil 2	-10.2642	-5.13247
CD 5	male	21	CDa	myeloids	Neutrophil 1	-9.21131	-3.45989
CD 5	male	21	CDa	myeloids	Neutrophil 2	-9.24563	-5.80763
CD 5	male	21	CDa	myeloids	Neutrophil 1	-8.4713	-3.0147
CD 5	male	21	CDa	myeloids	Neutrophil 1	-8.38456	-4.13979
CD 5	male	21	CDa	myeloids	Neutrophil 2	-9.49275	-5.07912
CD 5	male	21	CDa	myeloids	Neutrophil 1	-9.31706	-2.63654
CD 5	male	21	CDa	myeloids	Neutrophil 1	-8.40371	-2.65585
CD 5	male	21	CDa	myeloids	Neutrophil 1	-9.16155	-4.11734
CD 5	male	21	CDa	myeloids	Neutrophil 1	-8.62702	-2.02167
CD 5	male	21	CDa	myeloids	Neutrophil 1	-7.95287	-3.06542
CD 5	male	21	CDa	myeloids	Neutrophil 2	-10.0543	-5.30489
CD 5	male	21	CDa	myeloids	Neutrophil 1	-9.74998	-3.83799
CD 5	male	21	CDa	myeloids	Neutrophil 3	-8.44783	-0.934301
CD 5	male	21	CDa	myeloids	Neutrophil 1	-9.02004	-2.74087
CD 5	male	21	CDa	myeloids	Neutrophil 1	-7.97922	-1.82557
CD 5	male	21	CDa	myeloids	Neutrophil 1	-7.98689	-2.47092
CD 5	male	21	CDa	myeloids	Neutrophil 1	-8.64183	-3.20198
CD 5	male	21	CDa	myeloids	Neutrophil 1	-8.09246	-3.43084
CD 5	male	21	CDa	myeloids	Neutrophil 2	-9.87358	-5.7057
CD 5	male	21	CDa	myeloids	Neutrophil 2	-9.55206	-4.29427
CD 5	male	21	CDa	myeloids	Neutrophil 2	-9.15169	-5.33183
CD 5	male	21	CDa	myeloids	Neutrophil 1	-7.71142	-1.95783
CD 5	male	21	CDa	myeloids	Neutrophil 2	-10.1922	-4.84347
CD 5	male	21	CDa	myeloids	Neutrophil 2	-10.1298	-4.80202
CD 5	male	21	CDa	myeloids	Neutrophil 1	-8.41564	-2.61784
CD 5	male	21	CDa	myeloids	Neutrophil 2	-9.67806	-6.03179
CD 5	male	21	CDa	myeloids	Neutrophil 2	-8.86549	-4.83287
CD 5	male	21	CDa	myeloids	Neutrophil 2	-9.43269	-4.97382
CD 5	male	21	CDa	myeloids	Neutrophil 1	-7.50707	-2.23841
CD 5	male	21	CDa	myeloids	Neutrophil 2	-8.81872	-5.30263
CD 5	male	21	CDa	myeloids	Neutrophil 1	-7.87995	-1.89719
CD 5	male	21	CDa	myeloids	Neutrophil 1	-8.40675	-2.47364
CD 5	male	21	CDa	myeloids	Neutrophil 2	-8.75929	-5.30367
CD 5	male	21	CDa	myeloids	Neutrophil 2	-10.0502	-5.57169
CD 5	male	21	CDa	myeloids	Neutrophil 2	-9.57827	-4.51347
CD 5	male	21	CDa	myeloids	Neutrophil 1	-8.96474	-3.6766
CD 5	male	21	CDa	myeloids	Neutrophil 2	-9.36291	-4.90105
CD 5	male	21	CDa	myeloids	Neutrophil 1	-8.66791	-3.98864
CD 5	male	21	CDa	myeloids	Neutrophil 1	-8.24661	-4.08054
CD 5	male	21	CDa	myeloids	Neutrophil 1	-7.90729	-3.74262
CD 5	male	21	CDa	myeloids	Neutrophil 2	-9.86406	-5.41218
CD 5	male	21	CDa	myeloids	Neutrophil 2	-8.65108	-5.12167
CD 5	male	21	CDa	myeloids	Neutrophil 2	-9.36263	-4.53571
CD 5	male	21	CDa	myeloids	Neutrophil 1	-7.47288	-2.4093
CD 5	male	21	CDa	myeloids	Neutrophil 1	-9.14253	-3.13104
CD 5	male	21	CDa	myeloids	Neutrophil 2	-9.27194	-5.62225
CD 5	male	21	CDa	myeloids	Neutrophil 2	-9.97984	-4.51824
CD 5	male	21	CDa	myeloids	Neutrophil 2	-9.99005	-4.80404
CD 5	male	21	CDa	myeloids	Neutrophil 2	-9.72348	-5.89861
CD 5	male	21	CDa	myeloids	Neutrophil 2	-9.44208	-5.71204
CD 5	male	21	CDa	myeloids	Neutrophil 1	-8.64988	-4.58035
CD 5	male	21	CDa	myeloids	Neutrophil 1	-8.1907	-3.9991
CD 5	male	21	CDa	myeloids	Neutrophil 1	-8.1934	-1.99413
CD 5	male	21	CDa	myeloids	Neutrophil 1	-9.0804	-2.81363
CD 5	male	21	CDa	myeloids	Neutrophil 2	-9.51872	-4.40463
CD 5	male	21	CDa	myeloids	Neutrophil 1	-8.72569	-3.03382
CD 5	male	21	CDa	myeloids	Neutrophil 1	-8.25345	-2.10708
CD 5	male	21	CDa	myeloids	Neutrophil 1	-8.08446	-1.76184
CD 5	male	21	CDa	myeloids	Neutrophil 1	-8.00013	-3.39022
CD 5	male	21	CDa	myeloids	Neutrophil 1	-8.66458	-3.68293
CD 5	male	21	CDa	myeloids	Neutrophil 2	-10.2899	-5.22536
CD 5	male	21	CDa	myeloids	Neutrophil 3	-8.54119	-1.34642
CD 5	male	21	CDa	myeloids	Neutrophil 1	-8.14073	-3.57698
CD 5	male	21	CDa	myeloids	Neutrophil 1	-7.80236	-3.21518
CD 5	male	21	CDa	myeloids	Neutrophil 2	-9.24892	-5.69819
CD 5	male	21	CDa	myeloids	Neutrophil 1	-8.56592	-3.70936
CD 5	male	21	CDa	myeloids	Neutrophil 2	-9.28446	-5.85969
CD 5	male	21	CDa	myeloids	Neutrophil 2	-9.9007	-5.61419
CD 5	male	21	CDa	myeloids	Neutrophil 1	-8.3881	-1.82903
CD 5	male	21	CDa	myeloids	Neutrophil 1	-8.30491	-3.88118
CD 5	male	21	CDa	myeloids	Neutrophil 2	-10.3127	-5.12996
CD 5	male	21	CDa	myeloids	Neutrophil 2	-9.83244	-4.28706
CD 5	male	21	CDa	myeloids	Neutrophil 1	-8.33638	-2.76046
CD 5	male	21	CDa	myeloids	Neutrophil 2	-10.1629	-5.37795
CD 5	male	21	CDa	myeloids	Neutrophil 2	-9.04885	-4.76669
CD 5	male	21	CDa	myeloids	Neutrophil 2	-9.89906	-5.00396
CD 5	male	21	CDa	myeloids	Neutrophil 2	-9.94296	-5.77395
CD 5	male	21	CDa	myeloids	Neutrophil 1	-8.18583	-2.96768
CD 5	male	21	CDa	myeloids	Neutrophil 1	-7.94535	-2.28089
CD 5	male	21	CDa	myeloids	Neutrophil 1	-8.39112	-2.83679
CD 5	male	21	CDa	myeloids	Neutrophil 1	-8.15814	-3.56362
CD 5	male	21	CDa	myeloids	Neutrophil 1	-7.90484	-2.09971
CD 5	male	21	CDa	myeloids	Neutrophil 1	-7.91731	-2.61
CD 5	male	21	CDa	myeloids	Neutrophil 2	-9.98877	-4.58853
CD 5	male	21	CDa	myeloids	Neutrophil 1	-8.14392	-4.17394
CD 5	male	21	CDa	myeloids	Neutrophil 2	-10.0262	-5.34787
CD 5	male	21	CDa	myeloids	Neutrophil 1	-9.31126	-3.13404
CD 5	male	21	CDa	myeloids	Neutrophil 1	-8.9909	-3.12918
CD 5	male	21	CDa	myeloids	Neutrophil 2	-9.72664	-4.6731
CD 5	male	21	CDa	myeloids	Neutrophil 1	-8.20834	-3.36936
CD 5	male	21	CDa	myeloids	Neutrophil 2	-9.7101	-4.54866
CD 5	male	21	CDa	myeloids	Neutrophil 2	-9.90432	-4.4681
CD 5	male	21	CDa	myeloids	Neutrophil 1	-7.94874	-3.25891
CD 5	male	21	CDa	myeloids	Neutrophil 2	-9.63066	-5.69016
CD 5	male	21	CDa	myeloids	Neutrophil 1	-8.2533	-4.02579
CD 5	male	21	CDa	myeloids	Neutrophil 1	-9.52424	-3.51248
CD 5	male	21	CDa	myeloids	Neutrophil 1	-9.74755	-3.69692
CD 5	male	21	CDa	myeloids	Neutrophil 1	-8.57855	-4.44093
CD 5	male	21	CDa	myeloids	Neutrophil 1	-8.6651	-2.78401
CD 5	male	21	CDa	myeloids	Neutrophil 1	-8.56547	-3.24303
CD 5	male	21	CDa	myeloids	Neutrophil 2	-9.51748	-4.89021
CD 5	male	21	CDa	myeloids	Neutrophil 2	-8.61145	-5.25366
CD 5	male	21	CDa	myeloids	Neutrophil 1	-7.71393	-1.85976
CD 5	male	21	CDa	myeloids	Neutrophil 1	-9.03411	-4.16751
CD 5	male	21	CDa	myeloids	Neutrophil 2	-9.67084	-6.02538
CD 5	male	21	CDa	myeloids	Neutrophil 1	-8.66422	-2.30151
CD 5	male	21	CDa	myeloids	Neutrophil 1	-8.83067	-2.75313
CD 5	male	21	CDa	myeloids	Neutrophil 1	-8.31753	-2.00811
CD 5	male	21	CDa	myeloids	Neutrophil 1	-8.91664	-3.12556
CD 5	male	21	CDa	myeloids	Neutrophil 1	-8.96238	-4.13988
CD 5	male	21	CDa	myeloids	Neutrophil 1	-8.68709	-2.73676
CD 5	male	21	CDa	myeloids	Neutrophil 1	-8.95239	-3.66777
CD 5	male	21	CDa	myeloids	Neutrophil 2	-8.91422	-5.10787
CD 5	male	21	CDa	myeloids	Neutrophil 1	-8.45624	-2.15636
CD 5	male	21	CDa	myeloids	Neutrophil 1	-8.68052	-4.76976
CD 5	male	21	CDa	myeloids	Neutrophil 2	-9.74823	-6.01168
CD 5	male	21	CDa	myeloids	Neutrophil 1	-8.86758	-4.32968
CD 5	male	21	CDa	myeloids	Neutrophil 1	-7.85093	-2.21859
CD 5	male	21	CDa	myeloids	Neutrophil 1	-8.72285	-2.32739
CD 5	male	21	CDa	myeloids	Neutrophil 1	-8.36985	-3.3653
CD 5	male	21	CDa	myeloids	Neutrophil 2	-9.93599	-5.7375
CD 5	male	21	CDa	myeloids	Neutrophil 1	-8.15134	-1.62868
CD 5	male	21	CDa	myeloids	Neutrophil 2	-9.88011	-5.65997
CD 5	male	21	CDa	myeloids	Neutrophil 1	-8.1864	-3.0926
CD 5	male	21	CDa	myeloids	Neutrophil 1	-9.16571	-3.00481
CD 5	male	21	CDa	myeloids	Neutrophil 1	-9.20148	-2.6028
CD 5	male	21	CDa	myeloids	Neutrophil 2	-9.61353	-6.03705
CD 5	male	21	CDa	myeloids	Neutrophil 1	-9.68499	-3.66142
CD 5	male	21	CDa	myeloids	Neutrophil 2	-9.52718	-6.03779
CD 5	male	21	CDa	myeloids	Neutrophil 1	-9.51808	-3.89732
CD 5	male	21	CDa	myeloids	Neutrophil 2	-9.14295	-5.56548
CD 5	male	21	CDa	myeloids	Neutrophil 2	-9.76481	-3.84454
CD 5	male	21	CDa	myeloids	Neutrophil 1	-8.67755	-3.66293
CD 5	male	21	CDa	myeloids	Neutrophil 1	-8.30176	-2.44965
CD 5	male	21	CDa	myeloids	Neutrophil 1	-8.65543	-3.64716
CD 5	male	21	CDa	myeloids	Neutrophil 1	-8.38993	-1.80386
CD 5	male	21	CDa	myeloids	Neutrophil 2	-10.1438	-4.83416
CD 5	male	21	CDa	myeloids	Neutrophil 1	-8.33574	-1.57439
CD 5	male	21	CDa	myeloids	Neutrophil 1	-8.64985	-3.82178
CD 5	male	21	CDa	myeloids	Neutrophil 2	-10.3353	-5.31923
CD 5	male	21	CDa	myeloids	Neutrophil 1	-8.52629	-2.66168
CD 5	male	21	CDa	myeloids	Neutrophil 2	-8.65518	-5.0064
CD 5	male	21	CDa	myeloids	Neutrophil 1	-8.52305	-1.80124
CD 5	male	21	CDa	myeloids	Neutrophil 2	-9.89991	-5.24374
CD 5	male	21	CDa	myeloids	Neutrophil 1	-8.72601	-4.09668
CD 5	male	21	CDa	myeloids	Neutrophil 1	-8.11857	-2.96808
CD 5	male	21	CDa	myeloids	Neutrophil 1	-7.72018	-2.62473
CD 5	male	21	CDa	myeloids	Neutrophil 1	-8.49694	-3.13142
CD 5	male	21	CDa	myeloids	Neutrophil 2	-10.2428	-5.37891
CD 5	male	21	CDa	myeloids	Neutrophil 1	-7.87282	-3.19099
CD 5	male	21	CDa	myeloids	Neutrophil 1	-9.21084	-3.57404
CD 5	male	21	CDa	myeloids	Neutrophil 2	-9.8519	-4.29494
CD 5	male	21	CDa	myeloids	Neutrophil 2	-9.83291	-5.5256
CD 5	male	21	CDa	myeloids	Neutrophil 1	-9.03865	-2.95343
CD 5	male	21	CDa	myeloids	Neutrophil 2	-10.0164	-5.51574
CD 5	male	21	CDa	myeloids	Neutrophil 1	-8.23447	-2.13808
CD 5	male	21	CDa	myeloids	Neutrophil 2	-9.20329	-5.4276
CD 5	male	21	CDa	myeloids	Neutrophil 2	-9.46403	-5.51678
CD 5	male	21	CDa	myeloids	Neutrophil 2	-9.6571	-5.69624
CD 5	male	21	CDa	myeloids	Neutrophil 2	-10.2571	-5.3871
CD 5	male	21	CDa	myeloids	Neutrophil 2	-9.42007	-5.52581
CD 5	male	21	CDa	myeloids	Neutrophil 2	-9.60949	-4.72028
CD 5	male	21	CDa	myeloids	Neutrophil 2	-9.25507	-5.05277
CD 5	male	21	CDa	myeloids	Neutrophil 2	-9.81063	-5.4144
CD 5	male	21	CDa	myeloids	Neutrophil 1	-9.40854	-3.92725
CD 5	male	21	CDa	myeloids	Neutrophil 1	-8.10497	-3.83375
CD 5	male	21	CDa	myeloids	Neutrophil 2	-9.31173	-5.40585
CD 5	male	21	CDa	myeloids	Neutrophil 1	-8.88448	-2.76355
CD 5	male	21	CDa	myeloids	Neutrophil 1	-9.1439	-2.69039
CD 5	male	21	CDa	myeloids	Neutrophil 1	-9.418	-2.80719
CD 5	male	21	CDa	myeloids	Neutrophil 2	-9.28643	-5.80212
CD 5	male	21	CDa	myeloids	Neutrophil 1	-9.52624	-3.05234
CD 5	male	21	CDa	myeloids	Neutrophil 1	-9.45953	-3.86597
CD 5	male	21	CDa	myeloids	Neutrophil 1	-8.50599	-2.22981
CD 5	male	21	CDa	myeloids	Neutrophil 2	-9.93366	-4.70046
CD 5	male	21	CDa	myeloids	Neutrophil 1	-8.70855	-3.2291
CD 5	male	21	CDa	myeloids	Neutrophil 1	-8.57332	-3.61554
CD 5	male	21	CDa	myeloids	Neutrophil 1	-8.99277	-3.37772
CD 5	male	21	CDa	myeloids	Neutrophil 1	-8.38434	-1.76069
CD 5	male	21	CDa	myeloids	Neutrophil 1	-9.34643	-3.41778
CD 5	male	21	CDa	myeloids	Neutrophil 2	-9.44487	-5.53547
CD 5	male	21	CDa	myeloids	Neutrophil 1	-9.11461	-2.97495
CD 5	male	21	CDa	myeloids	Neutrophil 1	-8.48325	-3.00695
CD 5	male	21	CDa	myeloids	Neutrophil 1	-8.36797	-3.56107
CD 5	male	21	CDa	myeloids	Neutrophil 2	-10.2968	-4.97234
CD 5	male	21	CDa	myeloids	Neutrophil 1	-8.03375	-3.93038
CD 5	male	21	CDa	myeloids	Neutrophil 2	-9.16243	-5.35756
CD 5	male	21	CDa	myeloids	Neutrophil 2	-9.61247	-3.99435
CD 5	male	21	CDa	myeloids	Neutrophil 2	-10.0057	-4.54035
CD 5	male	21	CDa	myeloids	Neutrophil 2	-9.3692	-4.12876
CD 5	male	21	CDa	myeloids	Neutrophil 2	-8.85745	-5.19691
CD 5	male	21	CDa	myeloids	Neutrophil 3	-9.08653	-1.54534
CD 5	male	21	CDa	myeloids	Neutrophil 1	-8.90914	-2.90343
CD 5	male	21	CDa	myeloids	Neutrophil 1	-8.45927	-3.43041
CD 5	male	21	CDa	myeloids	Neutrophil 2	-9.35408	-5.77768
CD 5	male	21	CDa	myeloids	Neutrophil 1	-8.05195	-2.08274
CD 5	male	21	CDa	myeloids	Neutrophil 1	-8.7939	-2.56249
CD 5	male	21	CDa	myeloids	Neutrophil 1	-8.27176	-3.34825
CD 5	male	21	CDa	myeloids	Neutrophil 1	-8.77958	-3.11945
CD 5	male	21	CDa	myeloids	Neutrophil 1	-8.59149	-4.23757
CD 5	male	21	CDa	myeloids	Neutrophil 2	-10.1696	-5.29249
CD 5	male	21	CDa	myeloids	Neutrophil 2	-9.44666	-5.9051
CD 5	male	21	CDa	myeloids	Neutrophil 1	-9.64307	-3.82746
CD 5	male	21	CDa	myeloids	Neutrophil 1	-9.58379	-3.47669
CD 5	male	21	CDa	myeloids	Neutrophil 1	-8.27454	-1.74654
CD 5	male	21	CDa	myeloids	Neutrophil 1	-9.17697	-3.05711
CD 5	male	21	CDa	myeloids	Neutrophil 2	-9.03736	-4.71013
CD 5	male	21	CDa	myeloids	Neutrophil 1	-8.66206	-3.68405
CD 5	male	21	CDa	myeloids	Neutrophil 1	-9.44081	-3.29431
CD 5	male	21	CDa	myeloids	Neutrophil 1	-8.04102	-1.58593
CD 5	male	21	CDa	myeloids	Neutrophil 1	-8.00634	-2.90265
CD 5	male	21	CDa	myeloids	Neutrophil 2	-9.75412	-5.9753
CD 5	male	21	CDa	myeloids	Neutrophil 1	-9.09414	-2.11321
CD 5	male	21	CDa	myeloids	Neutrophil 1	-8.42911	-1.89999
CD 5	male	21	CDa	myeloids	Neutrophil 1	-9.33637	-1.99782
CD 5	male	21	CDa	myeloids	Neutrophil 2	-9.43986	-4.71579
CD 5	male	21	CDa	myeloids	Neutrophil 2	-10.2841	-5.32922
CD 5	male	21	CDa	myeloids	Neutrophil 2	-9.70396	-4.43131
CD 5	male	21	CDa	myeloids	Neutrophil 2	-9.82681	-3.76456
CD 5	male	21	CDa	myeloids	Neutrophil 1	-7.88499	-2.8628
CD 5	male	21	CDa	myeloids	Neutrophil 1	-7.97235	-1.70195
CD 5	male	21	CDa	myeloids	Neutrophil 1	-9.12046	-2.92954
CD 5	male	21	CDa	myeloids	Neutrophil 1	-8.51784	-2.42712
CD 5	male	21	CDa	myeloids	Neutrophil 1	-8.61195	-3.97129
CD 5	male	21	CDa	myeloids	Neutrophil 2	-10.0952	-4.4644
CD 5	male	21	CDa	myeloids	Neutrophil 2	-9.31619	-4.72083
CD 5	male	21	CDa	myeloids	Neutrophil 1	-8.50364	-3.20952
CD 5	male	21	CDa	myeloids	Neutrophil 2	-9.16198	-5.40833
CD 5	male	21	CDa	myeloids	Neutrophil 2	-9.85196	-5.79057
CD 5	male	21	CDa	myeloids	Neutrophil 1	-8.75296	-4.19177
CD 5	male	21	CDa	myeloids	Neutrophil 2	-9.70416	-5.26806
CD 5	male	21	CDa	myeloids	Neutrophil 2	-8.99393	-5.34412
CD 5	male	21	CDa	myeloids	Neutrophil 2	-9.85997	-4.59232
CD 5	male	21	CDa	myeloids	Neutrophil 2	-9.87944	-4.28862
CD 5	male	21	CDa	myeloids	Neutrophil 2	-8.68641	-4.81016
CD 5	male	21	CDa	myeloids	Neutrophil 1	-8.58117	-4.16356
CD 5	male	21	CDa	myeloids	Neutrophil 2	-9.55709	-4.32598
CD 5	male	21	CDa	myeloids	Neutrophil 1	-8.29234	-3.03866
CD 5	male	21	CDa	myeloids	Neutrophil 1	-9.45073	-3.5551
CD 5	male	21	CDa	myeloids	Neutrophil 1	-8.94851	-3.06212
CD 5	male	21	CDa	myeloids	Neutrophil 2	-9.92481	-5.55903
CD 5	male	21	CDa	myeloids	Neutrophil 2	-9.77257	-4.03382
CD 5	male	21	CDa	myeloids	Neutrophil 2	-8.58374	-5.12441
CD 5	male	21	CDa	myeloids	Neutrophil 1	-8.25054	-3.62901
CD 5	male	21	CDa	myeloids	Neutrophil 1	-9.48334	-3.45422
CD 5	male	21	CDa	myeloids	Neutrophil 1	-8.71309	-3.83992
CD 5	male	21	CDa	myeloids	Neutrophil 2	-9.61158	-5.33056
CD 5	male	21	CDa	myeloids	Neutrophil 2	-10.2732	-4.95405
CD 5	male	21	CDa	myeloids	Neutrophil 1	-7.81101	-2.65833
CD 5	male	21	CDa	myeloids	Neutrophil 2	-9.80518	-5.90664
CD 5	male	21	CDa	myeloids	Neutrophil 1	-8.50127	-3.3379
CD 5	male	21	CDa	myeloids	Neutrophil 2	-8.60026	-5.2255
CD 5	male	21	CDa	myeloids	Neutrophil 2	-9.79204	-5.24564
CD 5	male	21	CDa	myeloids	Neutrophil 2	-8.97655	-4.22027
CD 5	male	21	CDa	myeloids	Neutrophil 1	-7.21627	-1.93823
CD 5	male	21	CDa	myeloids	Neutrophil 3	-8.62771	-0.877966
CD 5	male	21	CDa	myeloids	Neutrophil 1	-8.73904	-4.57627
CD 5	male	21	CDa	myeloids	Neutrophil 1	-7.92258	-2.28154
CD 5	male	21	CDa	myeloids	Neutrophil 2	-8.5427	-5.21579
CD 5	male	21	CDa	myeloids	Neutrophil 1	-8.05731	-2.50213
CD 5	male	21	CDa	myeloids	Neutrophil 1	-8.50067	-3.40758
CD 5	male	21	CDa	myeloids	Neutrophil 2	-9.7037	-5.24715
CD 5	male	21	CDa	myeloids	Neutrophil 1	-8.12789	-3.37036
CD 5	male	21	CDa	myeloids	Neutrophil 2	-9.40071	-4.86315
CD 5	male	21	CDa	myeloids	Neutrophil 2	-9.57108	-6.05973
CD 5	male	21	CDa	myeloids	Neutrophil 1	-8.53929	-2.08784
CD 5	male	21	CDa	myeloids	Neutrophil 1	-9.02216	-2.75368
CD 5	male	21	CDa	myeloids	Neutrophil 1	-7.93983	-2.25204
CD 5	male	21	CDa	myeloids	Neutrophil 2	-9.62825	-4.7681
CD 5	male	21	CDa	myeloids	Neutrophil 1	-8.19481	-2.57278
CD 5	male	21	CDa	myeloids	Neutrophil 1	-9.09243	-1.91513
CD 5	male	21	CDa	myeloids	Neutrophil 2	-9.88763	-4.55054
CD 5	male	21	CDa	myeloids	Neutrophil 1	-8.89253	-3.44737
CD 5	male	21	CDa	myeloids	Neutrophil 1	-8.41535	-2.85701
CD 5	male	21	CDa	myeloids	Neutrophil 2	-9.86063	-4.07234
CD 5	male	21	CDa	myeloids	Neutrophil 2	-9.69608	-5.29742
CD 5	male	21	CDa	myeloids	Neutrophil 1	-8.77403	-4.34471
CD 5	male	21	CDa	myeloids	Neutrophil 1	-8.6515	-1.79558
CD 5	male	21	CDa	myeloids	Neutrophil 2	-9.79182	-4.81167
CD 5	male	21	CDa	myeloids	Neutrophil 2	-10.1655	-4.99467
CD 5	male	21	CDa	myeloids	Neutrophil 2	-9.18253	-5.56833
CD 5	male	21	CDa	myeloids	Neutrophil 2	-9.10929	-5.32558
CD 5	male	21	CDa	myeloids	Neutrophil 1	-7.6718	-2.05594
CD 5	male	21	CDa	myeloids	Neutrophil 1	-7.80273	-1.94903
CD 5	male	21	CDa	myeloids	Neutrophil 1	-8.68556	-3.11642
CD 5	male	21	CDa	myeloids	Neutrophil 2	-9.80663	-5.14791
CD 5	male	21	CDa	myeloids	Neutrophil 1	-8.78686	-4.54396
CD 5	male	21	CDa	myeloids	Neutrophil 2	-9.64391	-5.95246
CD 5	male	21	CDa	myeloids	Neutrophil 1	-7.94908	-2.55921
CD 5	male	21	CDa	myeloids	Neutrophil 1	-8.4219	-3.58498
CD 5	male	21	CDa	myeloids	Neutrophil 2	-9.16559	-5.32706
CD 5	male	21	CDa	myeloids	Neutrophil 1	-7.99851	-2.15873
CD 6	male	22	CDa	myeloids	Neutrophil 3	-9.93091	-1.00457
CD 6	male	22	CDa	myeloids	Neutrophil 3	-8.11852	-1.12653
CD 6	male	22	CDa	myeloids	Neutrophil 3	-8.77304	-1.0975
CD 6	male	22	CDa	myeloids	Neutrophil 3	-9.2152	-1.19108
UC 3	female	33	UCa	myeloids	Neutrophil 3	-9.94912	-1.11992
UC 3	female	33	UCa	myeloids	Neutrophil 1	-7.88107	-3.16362
UC 3	female	33	UCa	myeloids	Neutrophil 1	-7.9084	-2.19513
UC 3	female	33	UCa	myeloids	Neutrophil 1	-8.53934	-3.89472
UC 3	female	33	UCa	myeloids	Neutrophil 2	-9.2314	-5.05752
UC 3	female	33	UCa	myeloids	Neutrophil 1	-8.46268	-2.13647
UC 3	female	33	UCa	myeloids	Neutrophil 3	-9.81101	-0.996472
UC 3	female	33	UCa	myeloids	Neutrophil 1	-8.09655	-1.71965
UC 3	female	33	UCa	myeloids	Neutrophil 1	-9.13233	-3.18866
UC 3	female	33	UCa	myeloids	Neutrophil 1	-9.66502	-2.76323
UC 3	female	33	UCa	myeloids	Neutrophil 3	-9.53382	-0.471299
UC 3	female	33	UCa	myeloids	Neutrophil 1	-8.14584	-3.7517
UC 3	female	33	UCa	myeloids	Neutrophil 2	-8.70021	-4.29546
UC 3	female	33	UCa	myeloids	Neutrophil 1	-8.25366	-3.26291
UC 3	female	33	UCa	myeloids	Neutrophil 1	-8.22459	-2.93155
UC 4	female	46	UCa	myeloids	Neutrophil 3	-8.30593	-1.02794
UC 4	female	46	UCa	myeloids	Neutrophil 3	-8.20451	-1.21431
UC 4	female	46	UCa	myeloids	Neutrophil 2	-8.33286	-4.76004
UC 4	female	46	UCa	myeloids	Neutrophil 1	-8.37512	-3.67792
UC 4	female	46	UCa	myeloids	Neutrophil 3	-8.04752	-1.21536
UC 4	female	46	UCa	myeloids	Neutrophil 1	-8.48775	-3.53568
UC 4	female	46	UCa	myeloids	Neutrophil 3	-8.22204	-1.3429
UC 4	female	46	UCa	myeloids	Neutrophil 1	-8.04286	-2.01396
UC 4	female	46	UCa	myeloids	Neutrophil 1	-7.69613	-2.78746
UC 4	female	46	UCa	myeloids	Neutrophil 1	-8.5505	-2.1862
UC 4	female	46	UCa	myeloids	Neutrophil 1	-8.57958	-2.76474
UC 4	female	46	UCa	myeloids	Neutrophil 1	-9.24446	-3.37748
UC 4	female	46	UCa	myeloids	Neutrophil 1	-8.01912	-3.86169
UC 4	female	46	UCa	myeloids	Neutrophil 1	-7.86583	-3.31232
UC 5	male	56	UCa	myeloids	Neutrophil 3	-8.60827	-1.11787
UC 5	male	56	UCa	myeloids	Neutrophil 1	-8.92565	-3.36067
UC 5	male	56	UCa	myeloids	Neutrophil 1	-8.27342	-3.55642
UC 5	male	56	UCa	myeloids	Neutrophil 3	-9.67179	-3.12798
UC 5	male	56	UCa	myeloids	Neutrophil 1	-7.83208	-2.61713
UC 5	male	56	UCa	myeloids	Neutrophil 1	-7.22952	-1.97225
UC 5	male	56	UCa	myeloids	Neutrophil 1	-7.98831	-2.90798
UC 5	male	56	UCa	myeloids	Neutrophil 1	-7.6173	-1.5885
UC 5	male	56	UCa	myeloids	Neutrophil 1	-7.4466	-2.01532
UC 5	male	56	UCa	myeloids	Neutrophil 1	-7.74071	-2.26343
UC 5	male	56	UCa	myeloids	Neutrophil 1	-7.78385	-1.46031
UC 5	male	56	UCa	myeloids	Neutrophil 1	-7.6587	-3.04464
UC 5	male	56	UCa	myeloids	Neutrophil 1	-7.78304	-2.88725
UC 5	male	56	UCa	myeloids	Neutrophil 1	-7.68642	-1.64363
UC 5	male	56	UCa	myeloids	Neutrophil 1	-7.70774	-2.45677
UC 5	male	56	UCa	myeloids	Neutrophil 1	-8.73262	-2.46255
UC 5	male	56	UCa	myeloids	Neutrophil 1	-8.07095	-1.63602
UC 5	male	56	UCa	myeloids	Neutrophil 1	-9.26133	-3.24984
UC 5	male	56	UCa	myeloids	Neutrophil 1	-8.00659	-2.79442
UC 5	male	56	UCa	myeloids	Neutrophil 1	-7.7483	-2.42485
UC 5	male	56	UCa	myeloids	Neutrophil 1	-7.5525	-2.3065
UC 5	male	56	UCa	myeloids	Neutrophil 1	-8.04802	-2.37092
UC 5	male	56	UCa	myeloids	Neutrophil 1	-7.36451	-1.68957
UC 5	male	56	UCa	myeloids	Neutrophil 1	-7.8595	-2.05544
UC 5	male	56	UCa	myeloids	Neutrophil 1	-7.92858	-2.32848
UC 5	male	56	UCa	myeloids	Neutrophil 1	-7.25688	-1.89639
UC 5	male	56	UCa	myeloids	Neutrophil 3	-8.29874	-1.36621
UC 5	male	56	UCa	myeloids	Neutrophil 1	-7.62	-2.16781
UC 5	male	56	UCa	myeloids	Neutrophil 1	-7.9485	-3.14148
UC 5	male	56	UCa	myeloids	Neutrophil 1	-9.63297	-3.07981
UC 5	male	56	UCa	myeloids	Neutrophil 1	-7.7107	-2.074
UC 5	male	56	UCa	myeloids	Neutrophil 3	-9.56488	-2.19183
UC 5	male	56	UCa	myeloids	Neutrophil 1	-8.11025	-1.37758
UC 5	male	56	UCa	myeloids	Neutrophil 1	-8.08239	-1.07415
UC 5	male	56	UCa	myeloids	Neutrophil 1	-7.9113	-1.96023
UC 5	male	56	UCa	myeloids	Neutrophil 1	-7.36476	-1.80199
UC 5	male	56	UCa	myeloids	Neutrophil 1	-7.43665	-1.76597
UC 5	male	56	UCa	myeloids	Neutrophil 1	-7.45846	-1.71973
UC 5	male	56	UCa	myeloids	Neutrophil 1	-8.31558	-2.67228
UC 5	male	56	UCa	myeloids	Neutrophil 1	-7.60499	-2.27371
UC 5	male	56	UCa	myeloids	Neutrophil 1	-8.60574	-3.06858
UC 5	male	56	UCa	myeloids	Neutrophil 1	-8.91459	-1.87291
UC 5	male	56	UCa	myeloids	Neutrophil 1	-8.55829	-2.29984
UC 5	male	56	UCa	myeloids	Neutrophil 1	-7.16172	-2.03452
UC 5	male	56	UCa	myeloids	Neutrophil 1	-7.46052	-2.17107
UC 5	male	56	UCa	myeloids	Neutrophil 1	-7.43874	-2.16829
UC 5	male	56	UCa	myeloids	Neutrophil 1	-8.37644	-2.74098
UC 5	male	56	UCa	myeloids	Neutrophil 1	-7.84332	-1.61406
UC 5	male	56	UCa	myeloids	Neutrophil 1	-7.531	-1.97774
UC 5	male	56	UCa	myeloids	Neutrophil 1	-9.0506	-4.09958
UC 5	male	56	UCa	myeloids	Neutrophil 3	-9.27877	-1.9383
UC 5	male	56	UCa	myeloids	Neutrophil 1	-8.02919	-2.9517
UC 5	male	56	UCa	myeloids	Neutrophil 1	-7.84828	-1.46405
UC 5	male	56	UCa	myeloids	Neutrophil 1	-9.25511	-3.55614
UC 5	male	56	UCa	myeloids	Neutrophil 1	-8.52638	-3.03322
UC 5	male	56	UCa	myeloids	Neutrophil 1	-7.5003	-2.72241
UC 5	male	56	UCa	myeloids	Neutrophil 3	-9.75195	-2.31837
UC 5	male	56	UCa	myeloids	Neutrophil 1	-9.02727	-2.55384
UC 5	male	56	UCa	myeloids	Neutrophil 1	-8.44065	-1.83845
UC 5	male	56	UCa	myeloids	Neutrophil 1	-7.24583	-1.87057
UC 5	male	56	UCa	myeloids	Neutrophil 1	-7.16834	-1.93746
UC 5	male	56	UCa	myeloids	Neutrophil 1	-7.1786	-2.2555
UC 5	male	56	UCa	myeloids	Neutrophil 1	-7.23856	-1.76628
UC 5	male	56	UCa	myeloids	Neutrophil 1	-8.06288	-2.65287
UC 5	male	56	UCa	myeloids	Neutrophil 1	-7.71878	-2.34202
UC 5	male	56	UCa	myeloids	Neutrophil 1	-7.49929	-1.8378
UC 5	male	56	UCa	myeloids	Neutrophil 1	-7.59174	-2.50036
UC 5	male	56	UCa	myeloids	Neutrophil 1	-8.45904	-4.10909
UC 5	male	56	UCa	myeloids	Neutrophil 1	-8.71178	-3.23777
UC 5	male	56	UCa	myeloids	Neutrophil 1	-7.73021	-2.17412
UC 5	male	56	UCa	myeloids	Neutrophil 1	-7.67214	-1.50786
UC 5	male	56	UCa	myeloids	Neutrophil 1	-8.29476	-1.71329
UC 5	male	56	UCa	myeloids	Neutrophil 1	-8.10294	-1.97994
UC 5	male	56	UCa	myeloids	Neutrophil 1	-7.80886	-1.99598
UC 5	male	56	UCa	myeloids	Neutrophil 1	-7.3118	-1.76787
UC 5	male	56	UCa	myeloids	Neutrophil 1	-7.6203	-2.69631
UC 5	male	56	UCa	myeloids	Neutrophil 1	-7.78717	-1.74944
UC 5	male	56	UCa	myeloids	Neutrophil 1	-7.51908	-2.78671
UC 5	male	56	UCa	myeloids	Neutrophil 1	-7.46684	-2.61832
UC 5	male	56	UCa	myeloids	Neutrophil 1	-8.3161	-2.21217
UC 5	male	56	UCa	myeloids	Neutrophil 1	-7.30372	-1.79652
UC 5	male	56	UCa	myeloids	Neutrophil 1	-8.20225	-2.74973
UC 5	male	56	UCa	myeloids	Neutrophil 1	-8.61316	-3.46916
UC 5	male	56	UCa	myeloids	Neutrophil 1	-7.34141	-2.03032
UC 5	male	56	UCa	myeloids	Neutrophil 1	-7.12575	-1.90793
UC 5	male	56	UCa	myeloids	Neutrophil 2	-9.23887	-4.99259
UC 5	male	56	UCa	myeloids	Neutrophil 1	-7.49711	-2.24908
UC 5	male	56	UCa	myeloids	Neutrophil 1	-7.67497	-2.42182
UC 5	male	56	UCa	myeloids	Neutrophil 1	-7.38305	-1.76953
UC 5	male	56	UCa	myeloids	Neutrophil 1	-7.22203	-1.99834
UC 5	male	56	UCa	myeloids	Neutrophil 1	-7.88706	-1.61402
UC 5	male	56	UCa	myeloids	Neutrophil 1	-8.22727	-3.66491
UC 5	male	56	UCa	myeloids	Neutrophil 1	-7.61603	-1.75388
UC 6	female	51	UCa	myeloids	Neutrophil 1	-9.22135	-3.80531
UC 6	female	51	UCa	myeloids	Neutrophil 2	-9.88704	-4.74631
UC 6	female	51	UCa	myeloids	Neutrophil 1	-9.71743	-2.82169
UC 6	female	51	UCa	myeloids	Neutrophil 3	-9.85026	-2.49815
UC 6	female	51	UCa	myeloids	Neutrophil 3	-8.19539	-4.28799
UC 6	female	51	UCa	myeloids	Neutrophil 1	-8.04985	-3.81026
UC 6	female	51	UCa	myeloids	Neutrophil 1	-8.67073	-2.0214
UC 6	female	51	UCa	myeloids	Neutrophil 1	-9.44065	-3.12051
UC 6	female	51	UCa	myeloids	Neutrophil 1	-9.28328	-2.14299
UC 6	female	51	UCa	myeloids	Neutrophil 1	-8.64531	-2.43987
UC 6	female	51	UCa	myeloids	Neutrophil 2	-9.62496	-5.9757
UC 6	female	51	UCa	myeloids	Neutrophil 1	-9.01765	-2.27403
UC 6	female	51	UCa	myeloids	Neutrophil 3	-9.87904	-1.17581
UC 6	female	51	UCa	myeloids	Neutrophil 2	-9.79968	-5.34963
UC 6	female	51	UCa	myeloids	Neutrophil 1	-7.66126	-2.71662

## Sheet: fig6a barplot
sample_name	sex	age	Health	annotation	%
CD 1	female	49	CDa	Neutrophil 1	0.00160966
CD 3	female	23	CDa	Neutrophil 1	0.00302847
CD 4	male	56	CDa	Neutrophil 1	0.00142857
CD 5	male	21	CDa	Neutrophil 1	0.164508
UC 2	male	43	UCa	Neutrophil 1	0.00500578
UC 3	female	33	UCa	Neutrophil 1	0.00475285
UC 4	female	46	UCa	Neutrophil 1	0.002999
UC 5	male	56	UCa	Neutrophil 1	0.0305181
UC 6	female	51	UCa	Neutrophil 1	0.00303541
CD 3	female	23	CDa	Neutrophil 2	0.000302847
CD 5	male	21	CDa	Neutrophil 2	0.121114
UC 2	male	43	UCa	Neutrophil 2	0.000770119
UC 3	female	33	UCa	Neutrophil 2	0.00095057
UC 4	female	46	UCa	Neutrophil 2	0.000333222
UC 5	male	56	UCa	Neutrophil 2	0.000354862
UC 6	female	51	UCa	Neutrophil 2	0.0010118
CD 1	female	49	CDa	Neutrophil 3	0.00201207
CD 2	male	45	CDa	Neutrophil 3	0.00129702
CD 3	female	23	CDa	Neutrophil 3	0.015748
CD 4	male	56	CDa	Neutrophil 3	0.02
CD 5	male	21	CDa	Neutrophil 3	0.00388601
CD 6	male	22	CDa	Neutrophil 3	0.000806289
UC 2	male	43	UCa	Neutrophil 3	0.00154024
UC 3	female	33	UCa	Neutrophil 3	0.00142586
UC 4	female	46	UCa	Neutrophil 3	0.00133289
UC 5	male	56	UCa	Neutrophil 3	0.00212917
UC 6	female	51	UCa	Neutrophil 3	0.0010118

## Sheet: fig6b
sample_name	Health	age	sex	cell	annotation	gene_name	gene_expression
CD 1	CDa	49	female	CD_1_AGGACTTCATTAAAGG-1	Neutrophil 3	HCAR3	0
CD 1	CDa	49	female	CD_1_ATTCCTAGTCATCTAG-1	Neutrophil 1	HCAR3	3.06183
CD 1	CDa	49	female	CD_1_CGACAGCGTCTCGACG-1	Neutrophil 3	HCAR3	4.10695
CD 1	CDa	49	female	CD_1_CGAGTTAGTGTGAGCA-1	Neutrophil 1	HCAR3	0
CD 1	CDa	49	female	CD_1_CTGAGCGAGACGACGT-1	Neutrophil 1	HCAR3	3.48673
CD 1	CDa	49	female	CD_1_GTACAGTCAAGTGATA-1	Neutrophil 3	HCAR3	0
CD 1	CDa	49	female	CD_1_TCCAGAACATGCCGCA-1	Neutrophil 3	HCAR3	3.04452
CD 1	CDa	49	female	CD_1_TGAGACTGTAAGCTCT-1	Neutrophil 1	HCAR3	4.05917
CD 1	CDa	49	female	CD_1_TTACGTTAGAGCAAGA-1	Neutrophil 3	HCAR3	0
CD 2	CDa	45	male	CD_2_AGAAGTACAACAGCTT-1	Neutrophil 3	HCAR3	3.98905
CD 2	CDa	45	male	CD_2_TACGGTATCTCATAGG-1	Neutrophil 3	HCAR3	0
UC 2	UCa	43	male	UC_2_AAAGTCCTCGAAATCC-1	Neutrophil 2	HCAR3	0
UC 2	UCa	43	male	UC_2_AATGCCATCGCTTTAT-1	Neutrophil 1	HCAR3	0
UC 2	UCa	43	male	UC_2_ACATGCAAGCAGAAAG-1	Neutrophil 1	HCAR3	3.00903
UC 2	UCa	43	male	UC_2_ACTTATCCACAGCGCT-1	Neutrophil 1	HCAR3	0
UC 2	UCa	43	male	UC_2_AGCTTCCCATATACCG-1	Neutrophil 3	HCAR3	0
UC 2	UCa	43	male	UC_2_AGTACTGGTCCCGTGA-1	Neutrophil 3	HCAR3	0
UC 2	UCa	43	male	UC_2_CAAGCTATCCTGTACC-1	Neutrophil 1	HCAR3	2.08656
UC 2	UCa	43	male	UC_2_CATCCCACAGCTTCCT-1	Neutrophil 1	HCAR3	0
UC 2	UCa	43	male	UC_2_CGTTGGGCAAAGCAAT-1	Neutrophil 1	HCAR3	2.57872
UC 2	UCa	43	male	UC_2_CTTCGGTGTGGTACAG-1	Neutrophil 1	HCAR3	0
UC 2	UCa	43	male	UC_2_GATCATGAGACCATTC-1	Neutrophil 3	HCAR3	0
UC 2	UCa	43	male	UC_2_GGAGATGGTATGGAAT-1	Neutrophil 1	HCAR3	0
UC 2	UCa	43	male	UC_2_TACTGCCGTGACTAAA-1	Neutrophil 3	HCAR3	3.97827
UC 2	UCa	43	male	UC_2_TCCATCGTCGCATTAG-1	Neutrophil 1	HCAR3	4.69636
UC 2	UCa	43	male	UC_2_TCTACATGTCCAGCAC-1	Neutrophil 1	HCAR3	4.15721
UC 2	UCa	43	male	UC_2_TCTGGCTAGTACGTCT-1	Neutrophil 1	HCAR3	0
UC 2	UCa	43	male	UC_2_TGGATCAAGGAAGTGA-1	Neutrophil 1	HCAR3	2.74309
UC 2	UCa	43	male	UC_2_TTGACCCCATTATGCG-1	Neutrophil 2	HCAR3	0
UC 2	UCa	43	male	UC_2_TTGGGTAAGCGTGCTC-1	Neutrophil 1	HCAR3	0
CD 3	CDa	23	female	CD_3_AACAGGGTCAGTCATG-1	Neutrophil 3	HCAR3	5.25271
CD 3	CDa	23	female	CD_3_AATTCCTCATTGAGCT-1	Neutrophil 3	HCAR3	0
CD 3	CDa	23	female	CD_3_ACAGAAATCTACACTT-1	Neutrophil 3	HCAR3	2.88914
CD 3	CDa	23	female	CD_3_ACTTATCGTCGCATCG-1	Neutrophil 3	HCAR3	0
CD 3	CDa	23	female	CD_3_ACTTATCTCCCAGGCA-1	Neutrophil 3	HCAR3	3.68474
CD 3	CDa	23	female	CD_3_ACTTCGCCAGTTTCAG-1	Neutrophil 3	HCAR3	5.65375
CD 3	CDa	23	female	CD_3_AGAAATGGTGAGCAGT-1	Neutrophil 3	HCAR3	3.01639
CD 3	CDa	23	female	CD_3_AGAACCTAGGCTTAGG-1	Neutrophil 2	HCAR3	3.29113
CD 3	CDa	23	female	CD_3_AGATCCAGTGGCTCTG-1	Neutrophil 3	HCAR3	0
CD 3	CDa	23	female	CD_3_AGGACTTTCTAGTACG-1	Neutrophil 3	HCAR3	3.64944
CD 3	CDa	23	female	CD_3_AGGCCACTCACTGAAC-1	Neutrophil 3	HCAR3	4.7781
CD 3	CDa	23	female	CD_3_AGGTAGGAGGGTTAGC-1	Neutrophil 3	HCAR3	2.96088
CD 3	CDa	23	female	CD_3_AGGTTACCACCGCTAG-1	Neutrophil 3	HCAR3	4.12076
CD 3	CDa	23	female	CD_3_AGTACCAAGGTAAGTT-1	Neutrophil 3	HCAR3	4.32765
CD 3	CDa	23	female	CD_3_AGTACTGGTATCTCGA-1	Neutrophil 3	HCAR3	4.28401
CD 3	CDa	23	female	CD_3_AGTAGTCCACCCTTGT-1	Neutrophil 1	HCAR3	2.60385
CD 3	CDa	23	female	CD_3_ATATCCTCAGGTCAGA-1	Neutrophil 1	HCAR3	4.95774
CD 3	CDa	23	female	CD_3_ATCAGGTGTCGCACGT-1	Neutrophil 3	HCAR3	3.97699
CD 3	CDa	23	female	CD_3_ATCCACCTCCTCGCAT-1	Neutrophil 3	HCAR3	3.33057
CD 3	CDa	23	female	CD_3_ATCCATTGTCTGTGGC-1	Neutrophil 1	HCAR3	4.63428
CD 3	CDa	23	female	CD_3_ATCGTAGGTGTGGTCC-1	Neutrophil 3	HCAR3	4.33618
CD 3	CDa	23	female	CD_3_ATCGTCCTCGACATCA-1	Neutrophil 1	HCAR3	3.56737
CD 3	CDa	23	female	CD_3_ATTTCACGTGGTAATA-1	Neutrophil 3	HCAR3	4.72451
CD 3	CDa	23	female	CD_3_CAAGCTAAGGTTGACG-1	Neutrophil 3	HCAR3	5.01347
CD 3	CDa	23	female	CD_3_CACTAAGCATTGGATC-1	Neutrophil 1	HCAR3	4.69771
CD 3	CDa	23	female	CD_3_CAGCAGCCAGAGTGAC-1	Neutrophil 3	HCAR3	4.28684
CD 3	CDa	23	female	CD_3_CAGTGCGTCACTTATC-1	Neutrophil 3	HCAR3	3.96931
CD 3	CDa	23	female	CD_3_CCACCATCAGTGTGCC-1	Neutrophil 3	HCAR3	0
CD 3	CDa	23	female	CD_3_CCGGACAGTGTTCAGT-1	Neutrophil 3	HCAR3	4.98631
CD 3	CDa	23	female	CD_3_CCGGGTAAGTAATACG-1	Neutrophil 3	HCAR3	3.42149
CD 3	CDa	23	female	CD_3_CCGTGAGAGCAAGGAA-1	Neutrophil 3	HCAR3	4.78691
CD 3	CDa	23	female	CD_3_CGCCATTTCCCTCATG-1	Neutrophil 3	HCAR3	4.81826
CD 3	CDa	23	female	CD_3_CGTGCTTAGAGCCGAT-1	Neutrophil 3	HCAR3	3.54751
CD 3	CDa	23	female	CD_3_CTACAGAAGTCGAAGC-1	Neutrophil 3	HCAR3	4.15721
CD 3	CDa	23	female	CD_3_CTACCCAAGTTCGCAT-1	Neutrophil 3	HCAR3	0
CD 3	CDa	23	female	CD_3_CTCAATTAGGACGCAT-1	Neutrophil 3	HCAR3	5.43243
CD 3	CDa	23	female	CD_3_CTCAATTCAAGGCTTT-1	Neutrophil 3	HCAR3	2.87799
CD 3	CDa	23	female	CD_3_CTCACTGCACTTTATC-1	Neutrophil 3	HCAR3	3.08145
CD 3	CDa	23	female	CD_3_CTCTCAGAGCTAGTTC-1	Neutrophil 3	HCAR3	4.34941
CD 3	CDa	23	female	CD_3_CTTAGGATCATCGCAA-1	Neutrophil 3	HCAR3	0
CD 3	CDa	23	female	CD_3_GAGTTGTAGGTGCGAT-1	Neutrophil 3	HCAR3	4.42821
CD 3	CDa	23	female	CD_3_GAGTTTGGTCTGTGTA-1	Neutrophil 3	HCAR3	3.46598
CD 3	CDa	23	female	CD_3_GCCATGGTCCACTTTA-1	Neutrophil 3	HCAR3	3.99427
CD 3	CDa	23	female	CD_3_GCTGAATGTTTGTGGT-1	Neutrophil 3	HCAR3	5.28061
CD 3	CDa	23	female	CD_3_GCTTTCGAGACATAAC-1	Neutrophil 3	HCAR3	4.69771
CD 3	CDa	23	female	CD_3_GGAGGTAGTCGAAACG-1	Neutrophil 3	HCAR3	4.87743
CD 3	CDa	23	female	CD_3_GGCGTCAGTGTGACCC-1	Neutrophil 1	HCAR3	4.67465
CD 3	CDa	23	female	CD_3_GTGGCGTTCGAGCTGC-1	Neutrophil 3	HCAR3	3.20553
CD 3	CDa	23	female	CD_3_TACCCGTGTCTGTGGC-1	Neutrophil 3	HCAR3	5.35885
CD 3	CDa	23	female	CD_3_TAGCACACACATTCGA-1	Neutrophil 3	HCAR3	4.55163
CD 3	CDa	23	female	CD_3_TATCCTATCAAGAGGC-1	Neutrophil 3	HCAR3	4.0629
CD 3	CDa	23	female	CD_3_TCAGTCCTCAGCTGAT-1	Neutrophil 3	HCAR3	5.49849
CD 3	CDa	23	female	CD_3_TCATTGTTCCGTAGTA-1	Neutrophil 3	HCAR3	0
CD 3	CDa	23	female	CD_3_TCCTAATTCTATCGTT-1	Neutrophil 3	HCAR3	4.19723
CD 3	CDa	23	female	CD_3_TGAATCGAGCGACTTT-1	Neutrophil 3	HCAR3	2.83021
CD 3	CDa	23	female	CD_3_TGCTTCGAGACAGTCG-1	Neutrophil 1	HCAR3	5.20511
CD 3	CDa	23	female	CD_3_TGTTCTAGTCGCACGT-1	Neutrophil 1	HCAR3	0
CD 3	CDa	23	female	CD_3_TGTTTGTGTCCTGTCT-1	Neutrophil 3	HCAR3	5.70842
CD 3	CDa	23	female	CD_3_TTCCTAACAGGCGAAT-1	Neutrophil 3	HCAR3	4.16592
CD 3	CDa	23	female	CD_3_TTCCTTCAGGGTAATT-1	Neutrophil 1	HCAR3	5.27995
CD 3	CDa	23	female	CD_3_TTCGATTAGTTCGGTT-1	Neutrophil 1	HCAR3	4.71766
CD 3	CDa	23	female	CD_3_TTTACCACACATACTG-1	Neutrophil 3	HCAR3	0
CD 3	CDa	23	female	CD_3_TTTAGTCCAGAGGTAC-1	Neutrophil 3	HCAR3	3.66045
CD 4	CDa	56	male	CD_4_AAAGTCCTCCAACACA-1	Neutrophil 3	HCAR3	3.41483
CD 4	CDa	56	male	CD_4_AACACACAGCCGCACT-1	Neutrophil 3	HCAR3	2.74649
CD 4	CDa	56	male	CD_4_AACCAACAGAATCGTA-1	Neutrophil 3	HCAR3	0
CD 4	CDa	56	male	CD_4_AACCACAAGGTACAGC-1	Neutrophil 3	HCAR3	2.75956
CD 4	CDa	56	male	CD_4_AACCTGAAGGAATGTT-1	Neutrophil 1	HCAR3	3.48469
CD 4	CDa	56	male	CD_4_AACCTGAAGGATTCAA-1	Neutrophil 3	HCAR3	0
CD 4	CDa	56	male	CD_4_AACGGGACATCGAAGG-1	Neutrophil 3	HCAR3	3.32023
CD 4	CDa	56	male	CD_4_AAGCGTTGTGTGTCCG-1	Neutrophil 3	HCAR3	3.1117
CD 4	CDa	56	male	CD_4_ACGCACGGTGATTCTG-1	Neutrophil 3	HCAR3	0
CD 4	CDa	56	male	CD_4_ACTACGACACGAGGTA-1	Neutrophil 3	HCAR3	3.68034
CD 4	CDa	56	male	CD_4_AGGCTGCTCTGGGCCA-1	Neutrophil 3	HCAR3	4.43067
CD 4	CDa	56	male	CD_4_AGGGAGTTCTGGGAGA-1	Neutrophil 3	HCAR3	4.11432
CD 4	CDa	56	male	CD_4_AGTTAGCTCAGAGCGA-1	Neutrophil 3	HCAR3	2.9918
CD 4	CDa	56	male	CD_4_ATCAGGTGTCACCGAC-1	Neutrophil 3	HCAR3	0
CD 4	CDa	56	male	CD_4_ATCTTCACAGGTGTTT-1	Neutrophil 3	HCAR3	2.73631
CD 4	CDa	56	male	CD_4_ATTTCACGTACGTAGG-1	Neutrophil 3	HCAR3	2.38885
CD 4	CDa	56	male	CD_4_ATTTCTGTCCTCTCTT-1	Neutrophil 3	HCAR3	0
CD 4	CDa	56	male	CD_4_CAATTTCCAACCACAT-1	Neutrophil 1	HCAR3	0
CD 4	CDa	56	male	CD_4_CACGTGGCACGTACTA-1	Neutrophil 3	HCAR3	0
CD 4	CDa	56	male	CD_4_CAGGCCATCGCCCAGA-1	Neutrophil 3	HCAR3	0
CD 4	CDa	56	male	CD_4_CATCAAGTCAAGAGGC-1	Neutrophil 3	HCAR3	2.07065
CD 4	CDa	56	male	CD_4_CATGCAAAGTCGAAAT-1	Neutrophil 3	HCAR3	3.73462
CD 4	CDa	56	male	CD_4_CCCTCAAGTACTCCGG-1	Neutrophil 3	HCAR3	2.5327
CD 4	CDa	56	male	CD_4_CCGGACAAGCATCAGG-1	Neutrophil 3	HCAR3	0
CD 4	CDa	56	male	CD_4_CGCAGGTCAAGAAATC-1	Neutrophil 3	HCAR3	2.39699
CD 4	CDa	56	male	CD_4_CGGGTCACATACACCA-1	Neutrophil 3	HCAR3	0
CD 4	CDa	56	male	CD_4_CTACCCAGTGACATCT-1	Neutrophil 3	HCAR3	3.43399
CD 4	CDa	56	male	CD_4_CTCAACCAGCGATGGT-1	Neutrophil 3	HCAR3	2.76838
CD 4	CDa	56	male	CD_4_CTCAAGATCCGAGCTG-1	Neutrophil 3	HCAR3	0
CD 4	CDa	56	male	CD_4_CTGAGGCAGGCCCAAA-1	Neutrophil 3	HCAR3	0
CD 4	CDa	56	male	CD_4_CTGCAGGGTATCTTCT-1	Neutrophil 3	HCAR3	2.64054
CD 4	CDa	56	male	CD_4_CTGCATCAGCGCCATC-1	Neutrophil 3	HCAR3	0
CD 4	CDa	56	male	CD_4_CTGGACGTCAGATTGC-1	Neutrophil 3	HCAR3	0
CD 4	CDa	56	male	CD_4_CTGGTCTTCTGCGGAC-1	Neutrophil 1	HCAR3	2.45527
CD 4	CDa	56	male	CD_4_GAACTGTTCCGCAACG-1	Neutrophil 3	HCAR3	0
CD 4	CDa	56	male	CD_4_GACACGCGTCGGCCTA-1	Neutrophil 3	HCAR3	0
CD 4	CDa	56	male	CD_4_GAGCTGCGTAGACGGT-1	Neutrophil 3	HCAR3	2.81238
CD 4	CDa	56	male	CD_4_GCGATCGGTACAAACA-1	Neutrophil 3	HCAR3	0
CD 4	CDa	56	male	CD_4_GGTGGCTAGAAATTGC-1	Neutrophil 3	HCAR3	3.21352
CD 4	CDa	56	male	CD_4_GTAGAGGGTTCACCGG-1	Neutrophil 3	HCAR3	2.93689
CD 4	CDa	56	male	CD_4_GTCATCCAGACCAAAT-1	Neutrophil 3	HCAR3	3.12478
CD 4	CDa	56	male	CD_4_GTCATTTTCTTGTTAC-1	Neutrophil 3	HCAR3	0
CD 4	CDa	56	male	CD_4_GTGAGTTCAGTTGGTT-1	Neutrophil 3	HCAR3	0
CD 4	CDa	56	male	CD_4_TACGGTACATGTTTGG-1	Neutrophil 3	HCAR3	0
CD 4	CDa	56	male	CD_4_TCAGTTTTCCAACTAG-1	Neutrophil 1	HCAR3	0
CD 4	CDa	56	male	CD_4_TCATGTTTCATCGCCT-1	Neutrophil 3	HCAR3	0
CD 4	CDa	56	male	CD_4_TCATTTGTCAAGAAAC-1	Neutrophil 3	HCAR3	3.17978
CD 4	CDa	56	male	CD_4_TCCAGAAAGATCGGTG-1	Neutrophil 3	HCAR3	0
CD 4	CDa	56	male	CD_4_TCCTTTCTCTTGAGCA-1	Neutrophil 3	HCAR3	4.08372
CD 4	CDa	56	male	CD_4_TCGGATATCCAATCTT-1	Neutrophil 3	HCAR3	0
CD 4	CDa	56	male	CD_4_TCGGTCTCATAACGGG-1	Neutrophil 3	HCAR3	4.40238
CD 4	CDa	56	male	CD_4_TCGTGGGCAGATTTCG-1	Neutrophil 3	HCAR3	0
CD 4	CDa	56	male	CD_4_TCTATCAAGTTCTCTT-1	Neutrophil 3	HCAR3	3.28616
CD 4	CDa	56	male	CD_4_TCTGCCAAGGTCGTAG-1	Neutrophil 3	HCAR3	0
CD 4	CDa	56	male	CD_4_TCTTCCTTCTAGAACC-1	Neutrophil 3	HCAR3	2.08966
CD 4	CDa	56	male	CD_4_TGATCTTCACGTCTCT-1	Neutrophil 3	HCAR3	2.4098
CD 4	CDa	56	male	CD_4_TGGTGATGTGGACAGT-1	Neutrophil 3	HCAR3	2.34039
CD 4	CDa	56	male	CD_4_TGTAAGCCACAGACGA-1	Neutrophil 3	HCAR3	3.71879
CD 4	CDa	56	male	CD_4_TTCATGTCACAAGCCC-1	Neutrophil 3	HCAR3	0
CD 4	CDa	56	male	CD_4_TTCCGGTGTAGGTACG-1	Neutrophil 3	HCAR3	0
CD 5	CDa	21	male	CD_5_AAACGAACATGGAGAC-1	Neutrophil 3	HCAR3	4.11778
CD 5	CDa	21	male	CD_5_AAACGCTGTGTTTACG-1	Neutrophil 2	HCAR3	2.89882
CD 5	CDa	21	male	CD_5_AAACGCTTCATTTGGG-1	Neutrophil 1	HCAR3	3.59108
CD 5	CDa	21	male	CD_5_AAAGGTAAGGTGAGAA-1	Neutrophil 1	HCAR3	5.07349
CD 5	CDa	21	male	CD_5_AAATGGAGTCGGAACA-1	Neutrophil 1	HCAR3	2.70062
CD 5	CDa	21	male	CD_5_AACACACAGCTCGCAC-1	Neutrophil 1	HCAR3	3.87012
CD 5	CDa	21	male	CD_5_AACCACACAGCCCAGT-1	Neutrophil 2	HCAR3	4.09526
CD 5	CDa	21	male	CD_5_AACGTCACATGGGCAA-1	Neutrophil 2	HCAR3	5.14056
CD 5	CDa	21	male	CD_5_AAGACAATCATAGGCT-1	Neutrophil 1	HCAR3	3.98836
CD 5	CDa	21	male	CD_5_AAGCATCGTAGTTACC-1	Neutrophil 1	HCAR3	0
CD 5	CDa	21	male	CD_5_AAGCGAGAGATGGGCT-1	Neutrophil 1	HCAR3	4.35004
CD 5	CDa	21	male	CD_5_AAGCGTTAGGTAAGTT-1	Neutrophil 1	HCAR3	3.94292
CD 5	CDa	21	male	CD_5_AAGGAATAGCCTCACG-1	Neutrophil 2	HCAR3	4.08947
CD 5	CDa	21	male	CD_5_AAGGAATGTTCGTGCG-1	Neutrophil 2	HCAR3	2.99992
CD 5	CDa	21	male	CD_5_AAGTTCGTCGCGCTGA-1	Neutrophil 1	HCAR3	3.39699
CD 5	CDa	21	male	CD_5_AATAGAGTCATAAGGA-1	Neutrophil 2	HCAR3	2.9243
CD 5	CDa	21	male	CD_5_AATCGACTCCATTTAC-1	Neutrophil 1	HCAR3	3.84831
CD 5	CDa	21	male	CD_5_AATGAAGTCTGTCGCT-1	Neutrophil 1	HCAR3	3.93674
CD 5	CDa	21	male	CD_5_AATGCCACACGCGGTT-1	Neutrophil 1	HCAR3	3.39885
CD 5	CDa	21	male	CD_5_AATGGAATCGGTAGAG-1	Neutrophil 2	HCAR3	3.52967
CD 5	CDa	21	male	CD_5_AATGGAATCTCTAAGG-1	Neutrophil 2	HCAR3	3.2593
CD 5	CDa	21	male	CD_5_AATGGCTAGCTTTGTG-1	Neutrophil 1	HCAR3	3.74431
CD 5	CDa	21	male	CD_5_AATTCCTGTGTGGACA-1	Neutrophil 1	HCAR3	4.10157
CD 5	CDa	21	male	CD_5_AATTTCCGTGTTAAAG-1	Neutrophil 1	HCAR3	3.60839
CD 5	CDa	21	male	CD_5_ACAAAGACATTGAGCT-1	Neutrophil 2	HCAR3	3.45453
CD 5	CDa	21	male	CD_5_ACAAAGATCGGATACT-1	Neutrophil 1	HCAR3	3.7058
CD 5	CDa	21	male	CD_5_ACAAGCTCAGTCGCAC-1	Neutrophil 2	HCAR3	2.98911
CD 5	CDa	21	male	CD_5_ACACGCGAGCTTTCCC-1	Neutrophil 2	HCAR3	3.55025
CD 5	CDa	21	male	CD_5_ACACGCGAGGTAGTAT-1	Neutrophil 2	HCAR3	3.44225
CD 5	CDa	21	male	CD_5_ACAGAAATCCACGTCT-1	Neutrophil 2	HCAR3	0
CD 5	CDa	21	male	CD_5_ACATCCCTCCGACATA-1	Neutrophil 3	HCAR3	4.37722
CD 5	CDa	21	male	CD_5_ACATGCAGTGCCGTAC-1	Neutrophil 1	HCAR3	4.755
CD 5	CDa	21	male	CD_5_ACATGCATCAGACAAA-1	Neutrophil 1	HCAR3	4.58107
CD 5	CDa	21	male	CD_5_ACCAAACCAATTAGGA-1	Neutrophil 2	HCAR3	3.48878
CD 5	CDa	21	male	CD_5_ACCAACAGTGGGCTCT-1	Neutrophil 2	HCAR3	3.58595
CD 5	CDa	21	male	CD_5_ACCACAACATGTCTAG-1	Neutrophil 1	HCAR3	4.37257
CD 5	CDa	21	male	CD_5_ACCATTTTCTGACAGT-1	Neutrophil 1	HCAR3	4.60331
CD 5	CDa	21	male	CD_5_ACCCTCAGTTCAACGT-1	Neutrophil 1	HCAR3	0
CD 5	CDa	21	male	CD_5_ACCCTTGCAGTCAACT-1	Neutrophil 2	HCAR3	3.03694
CD 5	CDa	21	male	CD_5_ACCTACCGTCTACAAC-1	Neutrophil 1	HCAR3	0
CD 5	CDa	21	male	CD_5_ACCTACCTCTAGAACC-1	Neutrophil 1	HCAR3	4.55227
CD 5	CDa	21	male	CD_5_ACCTGTCAGGCACCAA-1	Neutrophil 1	HCAR3	0
CD 5	CDa	21	male	CD_5_ACGATCACAGCTGGTC-1	Neutrophil 1	HCAR3	3.41341
CD 5	CDa	21	male	CD_5_ACGATGTCAGCGACAA-1	Neutrophil 2	HCAR3	4.17723
CD 5	CDa	21	male	CD_5_ACGGGTCGTGGGAGAG-1	Neutrophil 1	HCAR3	4.29501
CD 5	CDa	21	male	CD_5_ACGTAACAGCGAGTCA-1	Neutrophil 2	HCAR3	0
CD 5	CDa	21	male	CD_5_ACGTACATCGATACAC-1	Neutrophil 1	HCAR3	3.27263
CD 5	CDa	21	male	CD_5_ACTACGATCATTCATC-1	Neutrophil 2	HCAR3	0
CD 5	CDa	21	male	CD_5_ACTATTCCAAACTGCT-1	Neutrophil 1	HCAR3	0
CD 5	CDa	21	male	CD_5_ACTTAGGTCTCCTGTG-1	Neutrophil 2	HCAR3	3.51531
CD 5	CDa	21	male	CD_5_ACTTATCAGGGACAGG-1	Neutrophil 2	HCAR3	2.85764
CD 5	CDa	21	male	CD_5_ACTTCCGCACAGTCGC-1	Neutrophil 2	HCAR3	2.77776
CD 5	CDa	21	male	CD_5_ACTTCCGGTAGGTGCA-1	Neutrophil 1	HCAR3	3.95833
CD 5	CDa	21	male	CD_5_ACTTCCGTCCTGTTGC-1	Neutrophil 1	HCAR3	2.97547
CD 5	CDa	21	male	CD_5_ACTTTGTAGGGCAACT-1	Neutrophil 1	HCAR3	0
CD 5	CDa	21	male	CD_5_ACTTTGTCACCTATCC-1	Neutrophil 2	HCAR3	3.94807
CD 5	CDa	21	male	CD_5_AGAACAAGTATGAGGC-1	Neutrophil 2	HCAR3	3.79642
CD 5	CDa	21	male	CD_5_AGACACTAGTCGGCAA-1	Neutrophil 1	HCAR3	0
CD 5	CDa	21	male	CD_5_AGACCATGTATTCCGA-1	Neutrophil 1	HCAR3	3.01271
CD 5	CDa	21	male	CD_5_AGATCCATCCCAGGCA-1	Neutrophil 1	HCAR3	5.03138
CD 5	CDa	21	male	CD_5_AGATCGTTCTAGCCTC-1	Neutrophil 1	HCAR3	0
CD 5	CDa	21	male	CD_5_AGATGAAAGCTTACGT-1	Neutrophil 1	HCAR3	3.97059
CD 5	CDa	21	male	CD_5_AGATGAATCAGGAAAT-1	Neutrophil 1	HCAR3	2.72292
CD 5	CDa	21	male	CD_5_AGCCAATCAGCGCTTG-1	Neutrophil 1	HCAR3	2.95569
CD 5	CDa	21	male	CD_5_AGCCACGAGGATTACA-1	Neutrophil 2	HCAR3	2.64783
CD 5	CDa	21	male	CD_5_AGCCAGCAGCCGAACA-1	Neutrophil 2	HCAR3	0
CD 5	CDa	21	male	CD_5_AGCGCTGGTCGCGGTT-1	Neutrophil 1	HCAR3	4.38365
CD 5	CDa	21	male	CD_5_AGCGTATTCACATACG-1	Neutrophil 2	HCAR3	4.25997
CD 5	CDa	21	male	CD_5_AGCGTCGCATCGGTTA-1	Neutrophil 2	HCAR3	2.5327
CD 5	CDa	21	male	CD_5_AGCTCAAGTACGAGCA-1	Neutrophil 1	HCAR3	0
CD 5	CDa	21	male	CD_5_AGCTCAAGTTTCTTAC-1	Neutrophil 1	HCAR3	2.54668
CD 5	CDa	21	male	CD_5_AGCTTCCTCATTGTGG-1	Neutrophil 2	HCAR3	2.37282
CD 5	CDa	21	male	CD_5_AGGAAATGTGCCTGCA-1	Neutrophil 1	HCAR3	3.58085
CD 5	CDa	21	male	CD_5_AGGAGGTTCAATCCGA-1	Neutrophil 2	HCAR3	2.8623
CD 5	CDa	21	male	CD_5_AGGATAATCCTTGACC-1	Neutrophil 1	HCAR3	3.04357
CD 5	CDa	21	male	CD_5_AGGATAATCTCTCTTC-1	Neutrophil 1	HCAR3	0
CD 5	CDa	21	male	CD_5_AGGATCTGTGTGGACA-1	Neutrophil 2	HCAR3	3.37447
CD 5	CDa	21	male	CD_5_AGGATCTTCCATCGTC-1	Neutrophil 1	HCAR3	3.00356
CD 5	CDa	21	male	CD_5_AGGCCACAGTCTAGAA-1	Neutrophil 1	HCAR3	2.98197
CD 5	CDa	21	male	CD_5_AGGCTGCAGTAACCTC-1	Neutrophil 2	HCAR3	4.02078
CD 5	CDa	21	male	CD_5_AGGCTGCTCTATTTCG-1	Neutrophil 1	HCAR3	2.86541
CD 5	CDa	21	male	CD_5_AGGTAGGTCGGTCGAC-1	Neutrophil 1	HCAR3	3.0072
CD 5	CDa	21	male	CD_5_AGGTCTACAATCCTAG-1	Neutrophil 2	HCAR3	3.04452
CD 5	CDa	21	male	CD_5_AGGTGTTCATCTTAGG-1	Neutrophil 2	HCAR3	4.05332
CD 5	CDa	21	male	CD_5_AGTAACCAGTGCCGAA-1	Neutrophil 2	HCAR3	2.70062
CD 5	CDa	21	male	CD_5_AGTACCAAGACGATAT-1	Neutrophil 1	HCAR3	3.60839
CD 5	CDa	21	male	CD_5_AGTACCAAGTTAACAG-1	Neutrophil 2	HCAR3	3.5043
CD 5	CDa	21	male	CD_5_AGTACTGTCCGGACTG-1	Neutrophil 1	HCAR3	4.35762
CD 5	CDa	21	male	CD_5_AGTAGCTTCTTTCCGG-1	Neutrophil 1	HCAR3	0
CD 5	CDa	21	male	CD_5_AGTCAACCAGTCAGAG-1	Neutrophil 2	HCAR3	2.90696
CD 5	CDa	21	male	CD_5_AGTCATGCAAACTGCT-1	Neutrophil 1	HCAR3	4.26071
CD 5	CDa	21	male	CD_5_AGTCTCCTCATCTCTA-1	Neutrophil 2	HCAR3	4.248
CD 5	CDa	21	male	CD_5_AGTGACTTCCCGTTGT-1	Neutrophil 1	HCAR3	2.89397
CD 5	CDa	21	male	CD_5_AGTGCCGTCCATGATG-1	Neutrophil 1	HCAR3	2.95742
CD 5	CDa	21	male	CD_5_AGTTCCCCAAGAATAC-1	Neutrophil 2	HCAR3	0
CD 5	CDa	21	male	CD_5_ATACTTCTCAAGCCAT-1	Neutrophil 1	HCAR3	2.86698
CD 5	CDa	21	male	CD_5_ATATCCTTCCTGTACC-1	Neutrophil 1	HCAR3	4.22118
CD 5	CDa	21	male	CD_5_ATCACAGCATTAAAGG-1	Neutrophil 1	HCAR3	3.78759
CD 5	CDa	21	male	CD_5_ATCACGATCGAAGCAG-1	Neutrophil 1	HCAR3	3.89339
CD 5	CDa	21	male	CD_5_ATCACTTAGACATACA-1	Neutrophil 2	HCAR3	4.11927
CD 5	CDa	21	male	CD_5_ATCACTTGTACGGGAT-1	Neutrophil 2	HCAR3	3.43109
CD 5	CDa	21	male	CD_5_ATCAGGTAGTGCGCTC-1	Neutrophil 2	HCAR3	2.95915
CD 5	CDa	21	male	CD_5_ATCCCTGCATCTTCGC-1	Neutrophil 2	HCAR3	3.03505
CD 5	CDa	21	male	CD_5_ATCGCCTAGCACGTCC-1	Neutrophil 1	HCAR3	4.34065
CD 5	CDa	21	male	CD_5_ATCGGATCACGGCTAC-1	Neutrophil 1	HCAR3	3.42628
CD 5	CDa	21	male	CD_5_ATCGGCGAGTCGCCCA-1	Neutrophil 1	HCAR3	3.45404
CD 5	CDa	21	male	CD_5_ATGAAAGAGTTGAATG-1	Neutrophil 2	HCAR3	2.64905
CD 5	CDa	21	male	CD_5_ATGAGGGTCGAGAGAC-1	Neutrophil 2	HCAR3	4.45811
CD 5	CDa	21	male	CD_5_ATGAGGGTCTTGGCTC-1	Neutrophil 1	HCAR3	0
CD 5	CDa	21	male	CD_5_ATGATCGCAACACAAA-1	Neutrophil 1	HCAR3	4.70492
CD 5	CDa	21	male	CD_5_ATGCATGTCGCCATAA-1	Neutrophil 1	HCAR3	4.94603
CD 5	CDa	21	male	CD_5_ATGCCTCAGTTAACGA-1	Neutrophil 1	HCAR3	0
CD 5	CDa	21	male	CD_5_ATGGTTGAGCGGTATG-1	Neutrophil 2	HCAR3	3.89496
CD 5	CDa	21	male	CD_5_ATGTCCCGTCAGCTTA-1	Neutrophil 1	HCAR3	0
CD 5	CDa	21	male	CD_5_ATGTCCCTCCAGCTCT-1	Neutrophil 2	HCAR3	0
CD 5	CDa	21	male	CD_5_ATTCACTTCACCCTTG-1	Neutrophil 2	HCAR3	0
CD 5	CDa	21	male	CD_5_ATTCATCCACAGCATT-1	Neutrophil 1	HCAR3	3.47655
CD 5	CDa	21	male	CD_5_ATTCCATAGAGCATAT-1	Neutrophil 2	HCAR3	3.68411
CD 5	CDa	21	male	CD_5_ATTCCATAGATTGATG-1	Neutrophil 1	HCAR3	2.70191
CD 5	CDa	21	male	CD_5_ATTCCATAGGTTGACG-1	Neutrophil 2	HCAR3	0
CD 5	CDa	21	male	CD_5_ATTCCATAGTATGTAG-1	Neutrophil 1	HCAR3	4.18593
CD 5	CDa	21	male	CD_5_ATTCCATGTTCAAGTC-1	Neutrophil 1	HCAR3	3.50117
CD 5	CDa	21	male	CD_5_ATTCTACGTACTCCCT-1	Neutrophil 2	HCAR3	4.83451
CD 5	CDa	21	male	CD_5_ATTTCACGTTGCATCA-1	Neutrophil 2	HCAR3	0
CD 5	CDa	21	male	CD_5_CAAAGAAAGGATACCG-1	Neutrophil 1	HCAR3	4.13699
CD 5	CDa	21	male	CD_5_CAAAGAAGTACTAGCT-1	Neutrophil 1	HCAR3	3.56237
CD 5	CDa	21	male	CD_5_CAAAGAATCTGTGTGA-1	Neutrophil 2	HCAR3	3.67626
CD 5	CDa	21	male	CD_5_CAACGGCTCAAGAGTA-1	Neutrophil 1	HCAR3	2.43223
CD 5	CDa	21	male	CD_5_CAAGAGGCAATTGAAG-1	Neutrophil 1	HCAR3	2.68139
CD 5	CDa	21	male	CD_5_CAAGAGGTCCGTCCTA-1	Neutrophil 1	HCAR3	4.59358
CD 5	CDa	21	male	CD_5_CAAGCTATCATACAGC-1	Neutrophil 2	HCAR3	0
CD 5	CDa	21	male	CD_5_CAAGGGAGTACCGGCT-1	Neutrophil 2	HCAR3	0
CD 5	CDa	21	male	CD_5_CACACAACAGAGAGGG-1	Neutrophil 1	HCAR3	4.05359
CD 5	CDa	21	male	CD_5_CACACAACATGACTAC-1	Neutrophil 1	HCAR3	2.68266
CD 5	CDa	21	male	CD_5_CACCAAACATGGAATA-1	Neutrophil 1	HCAR3	3.73229
CD 5	CDa	21	male	CD_5_CACGAATAGATGCAGC-1	Neutrophil 1	HCAR3	0
CD 5	CDa	21	male	CD_5_CACGGGTCAGCTACAT-1	Neutrophil 1	HCAR3	2.78486
CD 5	CDa	21	male	CD_5_CACGTGGTCTTACACT-1	Neutrophil 2	HCAR3	2.4408
CD 5	CDa	21	male	CD_5_CACTTCGGTTCGAAGG-1	Neutrophil 1	HCAR3	4.37877
CD 5	CDa	21	male	CD_5_CAGATACAGGAAGAAC-1	Neutrophil 1	HCAR3	2.97842
CD 5	CDa	21	male	CD_5_CAGATACCAGCACAAG-1	Neutrophil 1	HCAR3	3.9787
CD 5	CDa	21	male	CD_5_CAGATTGTCACCTCGT-1	Neutrophil 2	HCAR3	0
CD 5	CDa	21	male	CD_5_CAGCGTGCATTGTCGA-1	Neutrophil 2	HCAR3	0
CD 5	CDa	21	male	CD_5_CAGGCCAAGAGAGAAC-1	Neutrophil 2	HCAR3	0
CD 5	CDa	21	male	CD_5_CAGGCCATCGAGAATA-1	Neutrophil 1	HCAR3	0
CD 5	CDa	21	male	CD_5_CATAAGCTCAAGGACG-1	Neutrophil 1	HCAR3	3.56237
CD 5	CDa	21	male	CD_5_CATCCCAAGGCCACTC-1	Neutrophil 1	HCAR3	3.10049
CD 5	CDa	21	male	CD_5_CATCCGTAGACTTCGT-1	Neutrophil 2	HCAR3	3.69235
CD 5	CDa	21	male	CD_5_CATCCGTAGGTGAGCT-1	Neutrophil 2	HCAR3	3.50743
CD 5	CDa	21	male	CD_5_CATCGTCCAGTCGGTC-1	Neutrophil 2	HCAR3	3.96677
CD 5	CDa	21	male	CD_5_CATGAGTAGTAAACGT-1	Neutrophil 1	HCAR3	4.69592
CD 5	CDa	21	male	CD_5_CATGAGTGTAGCTCGC-1	Neutrophil 2	HCAR3	2.52951
CD 5	CDa	21	male	CD_5_CATGAGTTCCGTAGTA-1	Neutrophil 2	HCAR3	0
CD 5	CDa	21	male	CD_5_CATGCAAAGTATAGAC-1	Neutrophil 2	HCAR3	0
CD 5	CDa	21	male	CD_5_CATGCCTAGCGGCTCT-1	Neutrophil 2	HCAR3	3.70001
CD 5	CDa	21	male	CD_5_CATGCTCAGGATACCG-1	Neutrophil 1	HCAR3	4.35004
CD 5	CDa	21	male	CD_5_CATGCTCAGTAAACTG-1	Neutrophil 2	HCAR3	0
CD 5	CDa	21	male	CD_5_CATGGATTCTCAGTCC-1	Neutrophil 1	HCAR3	4.73196
CD 5	CDa	21	male	CD_5_CATGGTACAGACCGCT-1	Neutrophil 1	HCAR3	3.19163
CD 5	CDa	21	male	CD_5_CATTCATGTCCTGTCT-1	Neutrophil 2	HCAR3	0
CD 5	CDa	21	male	CD_5_CATTCTATCCTACTGC-1	Neutrophil 1	HCAR3	0
CD 5	CDa	21	male	CD_5_CATTGCCCATGGCGCT-1	Neutrophil 1	HCAR3	0
CD 5	CDa	21	male	CD_5_CATTGTTGTGAGTAAT-1	Neutrophil 1	HCAR3	2.94198
CD 5	CDa	21	male	CD_5_CATTTCAAGCCAAGGT-1	Neutrophil 1	HCAR3	0
CD 5	CDa	21	male	CD_5_CATTTCATCACTCGAA-1	Neutrophil 1	HCAR3	3.15194
CD 5	CDa	21	male	CD_5_CCAAGCGAGCTAGAGC-1	Neutrophil 2	HCAR3	2.49209
CD 5	CDa	21	male	CD_5_CCAAGCGCATCACCAA-1	Neutrophil 1	HCAR3	4.31848
CD 5	CDa	21	male	CD_5_CCACAAATCATGACAC-1	Neutrophil 3	HCAR3	2.99811
CD 5	CDa	21	male	CD_5_CCACGTTAGAGCATCG-1	Neutrophil 1	HCAR3	0
CD 5	CDa	21	male	CD_5_CCATCACTCACAGTGT-1	Neutrophil 1	HCAR3	2.61083
CD 5	CDa	21	male	CD_5_CCGAACGTCCGTGTGG-1	Neutrophil 1	HCAR3	3.55409
CD 5	CDa	21	male	CD_5_CCGATCTAGTTGTACC-1	Neutrophil 1	HCAR3	3.47251
CD 5	CDa	21	male	CD_5_CCGTTCAAGTAAGACT-1	Neutrophil 1	HCAR3	3.60665
CD 5	CDa	21	male	CD_5_CCTAACCAGCGACCCT-1	Neutrophil 2	HCAR3	0
CD 5	CDa	21	male	CD_5_CCTAAGACACAAAGCG-1	Neutrophil 2	HCAR3	4.91365
CD 5	CDa	21	male	CD_5_CCTAAGAGTACTAGCT-1	Neutrophil 2	HCAR3	3.53936
CD 5	CDa	21	male	CD_5_CCTACGTAGATGTTCC-1	Neutrophil 1	HCAR3	2.72292
CD 5	CDa	21	male	CD_5_CCTCCAAAGGACTTCT-1	Neutrophil 2	HCAR3	2.92014
CD 5	CDa	21	male	CD_5_CCTCTCCAGAAGGGAT-1	Neutrophil 2	HCAR3	0
CD 5	CDa	21	male	CD_5_CCTCTCCCAGCGACAA-1	Neutrophil 1	HCAR3	4.70492
CD 5	CDa	21	male	CD_5_CCTGTTGTCCATAAGC-1	Neutrophil 2	HCAR3	3.03505
CD 5	CDa	21	male	CD_5_CCTTGTGTCCGTGACG-1	Neutrophil 2	HCAR3	4.37103
CD 5	CDa	21	male	CD_5_CGAAGTTCAGATCACT-1	Neutrophil 2	HCAR3	0
CD 5	CDa	21	male	CD_5_CGAATTGGTCGAGCTC-1	Neutrophil 1	HCAR3	0
CD 5	CDa	21	male	CD_5_CGAATTGGTCTGTGGC-1	Neutrophil 2	HCAR3	3.60665
CD 5	CDa	21	male	CD_5_CGACAGCGTTCGGTAT-1	Neutrophil 1	HCAR3	3.02195
CD 5	CDa	21	male	CD_5_CGAGGCTGTATCGCAT-1	Neutrophil 1	HCAR3	4.36335
CD 5	CDa	21	male	CD_5_CGAGTTACATACGCAT-1	Neutrophil 2	HCAR3	4.17976
CD 5	CDa	21	male	CD_5_CGATGGCAGACTCAAA-1	Neutrophil 2	HCAR3	4.32214
CD 5	CDa	21	male	CD_5_CGCAGGTCAATGGCAG-1	Neutrophil 2	HCAR3	0
CD 5	CDa	21	male	CD_5_CGGCAGTCAGCACAAG-1	Neutrophil 1	HCAR3	4.35193
CD 5	CDa	21	male	CD_5_CGGGCATTCTGTGTGA-1	Neutrophil 2	HCAR3	0
CD 5	CDa	21	male	CD_5_CGGGTGTAGACAGCGT-1	Neutrophil 1	HCAR3	3.85643
CD 5	CDa	21	male	CD_5_CGGGTGTTCAAAGAAC-1	Neutrophil 1	HCAR3	3.73528
CD 5	CDa	21	male	CD_5_CGTAAGTAGGCTCTCG-1	Neutrophil 1	HCAR3	4.27209
CD 5	CDa	21	male	CD_5_CGTAGTATCGTTGTTT-1	Neutrophil 2	HCAR3	0
CD 5	CDa	21	male	CD_5_CGTCAAACATGCGTGC-1	Neutrophil 2	HCAR3	3.88308
CD 5	CDa	21	male	CD_5_CGTCAAAGTGTCCATA-1	Neutrophil 2	HCAR3	3.65218
CD 5	CDa	21	male	CD_5_CGTCCATAGCGTCAAG-1	Neutrophil 1	HCAR3	5.26134
CD 5	CDa	21	male	CD_5_CGTGATACAAACGAGC-1	Neutrophil 1	HCAR3	4.16654
CD 5	CDa	21	male	CD_5_CGTTCTGCACTCTGCT-1	Neutrophil 2	HCAR3	3.78129
CD 5	CDa	21	male	CD_5_CTAACCCGTGCTCCGA-1	Neutrophil 2	HCAR3	4.39643
CD 5	CDa	21	male	CD_5_CTAACTTAGTTGCCTA-1	Neutrophil 2	HCAR3	2.99992
CD 5	CDa	21	male	CD_5_CTAACTTCAGCTGTCG-1	Neutrophil 2	HCAR3	3.98905
CD 5	CDa	21	male	CD_5_CTACCTGCACAACGCC-1	Neutrophil 2	HCAR3	3.7201
CD 5	CDa	21	male	CD_5_CTACGGGAGCGATTCT-1	Neutrophil 1	HCAR3	3.62899
CD 5	CDa	21	male	CD_5_CTACGGGGTGAGTAGC-1	Neutrophil 1	HCAR3	0
CD 5	CDa	21	male	CD_5_CTACGGGTCGGCATCG-1	Neutrophil 1	HCAR3	0
CD 5	CDa	21	male	CD_5_CTACTATGTCCCTCAT-1	Neutrophil 1	HCAR3	2.8623
CD 5	CDa	21	male	CD_5_CTATCTAGTGTGAGCA-1	Neutrophil 2	HCAR3	0
CD 5	CDa	21	male	CD_5_CTCAGTCCATCACGGC-1	Neutrophil 1	HCAR3	4.85236
CD 5	CDa	21	male	CD_5_CTCCACAAGATAGTGT-1	Neutrophil 1	HCAR3	3.6772
CD 5	CDa	21	male	CD_5_CTCCATGTCTAAACGC-1	Neutrophil 1	HCAR3	0
CD 5	CDa	21	male	CD_5_CTCCCAATCATTGCTT-1	Neutrophil 1	HCAR3	4.65555
CD 5	CDa	21	male	CD_5_CTCCGATCATGCAGCC-1	Neutrophil 1	HCAR3	4.60723
CD 5	CDa	21	male	CD_5_CTCCGATTCTGTAAGC-1	Neutrophil 2	HCAR3	0
CD 5	CDa	21	male	CD_5_CTCCTCCGTTAATCGC-1	Neutrophil 3	HCAR3	0
CD 5	CDa	21	male	CD_5_CTCCTCCTCACCTCAC-1	Neutrophil 1	HCAR3	4.05591
CD 5	CDa	21	male	CD_5_CTCGAGGAGAAACCAT-1	Neutrophil 1	HCAR3	3.56237
CD 5	CDa	21	male	CD_5_CTCTCGATCCAAATGC-1	Neutrophil 2	HCAR3	3.26211
CD 5	CDa	21	male	CD_5_CTGCAGGGTGACAGCA-1	Neutrophil 1	HCAR3	4.92489
CD 5	CDa	21	male	CD_5_CTGCCATGTAACTAAG-1	Neutrophil 2	HCAR3	3.91362
CD 5	CDa	21	male	CD_5_CTGCCATTCCGCTTAC-1	Neutrophil 2	HCAR3	0
CD 5	CDa	21	male	CD_5_CTGGACGCACACCAGC-1	Neutrophil 1	HCAR3	0
CD 5	CDa	21	male	CD_5_CTGGCAGGTGTCTAAC-1	Neutrophil 1	HCAR3	3.94416
CD 5	CDa	21	male	CD_5_CTGGCAGTCCATTCGC-1	Neutrophil 2	HCAR3	3.02754
CD 5	CDa	21	male	CD_5_CTGTCGTAGGACAGCT-1	Neutrophil 2	HCAR3	0
CD 5	CDa	21	male	CD_5_CTGTGAACAACCGGAA-1	Neutrophil 1	HCAR3	4.56997
CD 5	CDa	21	male	CD_5_CTGTGAACATTGCCTC-1	Neutrophil 2	HCAR3	4.06431
CD 5	CDa	21	male	CD_5_CTTACCGAGTTGCCCG-1	Neutrophil 2	HCAR3	2.5576
CD 5	CDa	21	male	CD_5_CTTCAATGTGCCCAGT-1	Neutrophil 2	HCAR3	3.93183
CD 5	CDa	21	male	CD_5_CTTCCGAGTTCCCACT-1	Neutrophil 2	HCAR3	0
CD 5	CDa	21	male	CD_5_CTTCGGTGTTCACCGG-1	Neutrophil 1	HCAR3	3.46298
CD 5	CDa	21	male	CD_5_CTTCTAATCTTACGTT-1	Neutrophil 1	HCAR3	4.89045
CD 5	CDa	21	male	CD_5_CTTCTCTCATTAAAGG-1	Neutrophil 1	HCAR3	2.82721
CD 5	CDa	21	male	CD_5_CTTCTCTTCTGACCCT-1	Neutrophil 1	HCAR3	0
CD 5	CDa	21	male	CD_5_CTTGAGAAGAGCGACT-1	Neutrophil 1	HCAR3	0
CD 5	CDa	21	male	CD_5_CTTGATTAGACCAGCA-1	Neutrophil 1	HCAR3	2.61787
CD 5	CDa	21	male	CD_5_GAAGGGTGTCGGTGTC-1	Neutrophil 2	HCAR3	4.56787
CD 5	CDa	21	male	CD_5_GAAGGGTGTCGTCGGT-1	Neutrophil 1	HCAR3	4.5813
CD 5	CDa	21	male	CD_5_GAAGTAAAGACATAGT-1	Neutrophil 2	HCAR3	3.02941
CD 5	CDa	21	male	CD_5_GAATAGATCCAATCCC-1	Neutrophil 1	HCAR3	3.53936
CD 5	CDa	21	male	CD_5_GAATCGTAGGCCATAG-1	Neutrophil 1	HCAR3	3.69617
CD 5	CDa	21	male	CD_5_GAATCGTAGGGTAGCT-1	Neutrophil 2	HCAR3	2.92513
CD 5	CDa	21	male	CD_5_GACACGCTCGACTCCT-1	Neutrophil 1	HCAR3	3.81794
CD 5	CDa	21	male	CD_5_GACAGCCTCGTCGGGT-1	Neutrophil 2	HCAR3	2.93689
CD 5	CDa	21	male	CD_5_GACATCACAACCGTAT-1	Neutrophil 2	HCAR3	4.3992
CD 5	CDa	21	male	CD_5_GACATCAGTGTCCGTG-1	Neutrophil 1	HCAR3	3.40446
CD 5	CDa	21	male	CD_5_GACCCAGAGACCCTTA-1	Neutrophil 2	HCAR3	4.31848
CD 5	CDa	21	male	CD_5_GACCTTCCAAATTGCC-1	Neutrophil 1	HCAR3	2.94539
CD 5	CDa	21	male	CD_5_GACGTTATCTGGCCGA-1	Neutrophil 1	HCAR3	4.11927
CD 5	CDa	21	male	CD_5_GACTGATGTTTGTTGG-1	Neutrophil 1	HCAR3	3.95665
CD 5	CDa	21	male	CD_5_GACTTCCTCCTAGCCT-1	Neutrophil 1	HCAR3	3.41911
CD 5	CDa	21	male	CD_5_GAGACCCAGGACTAAT-1	Neutrophil 1	HCAR3	2.9352
CD 5	CDa	21	male	CD_5_GAGAGGTCACAAACGG-1	Neutrophil 1	HCAR3	3.42772
CD 5	CDa	21	male	CD_5_GAGCCTGGTCCACTCT-1	Neutrophil 2	HCAR3	0
CD 5	CDa	21	male	CD_5_GAGGCAATCGCTGACG-1	Neutrophil 2	HCAR3	2.46605
CD 5	CDa	21	male	CD_5_GAGGCCTAGGTAAGGA-1	Neutrophil 1	HCAR3	3.85041
CD 5	CDa	21	male	CD_5_GAGGGATGTCGTACAT-1	Neutrophil 1	HCAR3	0
CD 5	CDa	21	male	CD_5_GAGTCATAGTCTGGTT-1	Neutrophil 2	HCAR3	0
CD 5	CDa	21	male	CD_5_GAGTGTTCACCCTATC-1	Neutrophil 1	HCAR3	4.15258
CD 5	CDa	21	male	CD_5_GAGTGTTTCTAGTGAC-1	Neutrophil 1	HCAR3	3.70838
CD 5	CDa	21	male	CD_5_GAGTTACAGCTTAGTC-1	Neutrophil 1	HCAR3	0
CD 5	CDa	21	male	CD_5_GAGTTACTCTGCGATA-1	Neutrophil 1	HCAR3	2.52421
CD 5	CDa	21	male	CD_5_GATCAGTGTCGAGCAA-1	Neutrophil 1	HCAR3	3.69044
CD 5	CDa	21	male	CD_5_GATCGTAGTGTCTTAG-1	Neutrophil 1	HCAR3	0
CD 5	CDa	21	male	CD_5_GATGACTGTAGGGTAC-1	Neutrophil 1	HCAR3	4.13155
CD 5	CDa	21	male	CD_5_GATGATCTCTTGCAGA-1	Neutrophil 2	HCAR3	3.11375
CD 5	CDa	21	male	CD_5_GATTGGTGTGTCTCCT-1	Neutrophil 1	HCAR3	0
CD 5	CDa	21	male	CD_5_GATTGGTGTGTTTGCA-1	Neutrophil 1	HCAR3	4.57313
CD 5	CDa	21	male	CD_5_GCACATAGTCTAGGTT-1	Neutrophil 2	HCAR3	1.99514
CD 5	CDa	21	male	CD_5_GCAGCCATCCCATGGG-1	Neutrophil 1	HCAR3	3.1558
CD 5	CDa	21	male	CD_5_GCATGATCATGACGGA-1	Neutrophil 1	HCAR3	0
CD 5	CDa	21	male	CD_5_GCCAACGAGTGGTCAG-1	Neutrophil 1	HCAR3	2.77776
CD 5	CDa	21	male	CD_5_GCCAGGTTCACGATAC-1	Neutrophil 1	HCAR3	3.01455
CD 5	CDa	21	male	CD_5_GCCAGTGTCCACACAA-1	Neutrophil 2	HCAR3	3.0072
CD 5	CDa	21	male	CD_5_GCCAGTGTCGGCAGTC-1	Neutrophil 1	HCAR3	0
CD 5	CDa	21	male	CD_5_GCCATTCCACCCATAA-1	Neutrophil 2	HCAR3	3.09343
CD 5	CDa	21	male	CD_5_GCGTGCAAGCTACTGT-1	Neutrophil 1	HCAR3	3.41341
CD 5	CDa	21	male	CD_5_GCTACCTAGCTTTCCC-1	Neutrophil 1	HCAR3	4.87789
CD 5	CDa	21	male	CD_5_GCTACCTTCTGCACCT-1	Neutrophil 1	HCAR3	2.96436
CD 5	CDa	21	male	CD_5_GCTGAATTCCAAAGGG-1	Neutrophil 2	HCAR3	2.78486
CD 5	CDa	21	male	CD_5_GCTTTCGTCCCAAGTA-1	Neutrophil 1	HCAR3	0
CD 5	CDa	21	male	CD_5_GGAACCCTCATTGTTC-1	Neutrophil 2	HCAR3	3.65799
CD 5	CDa	21	male	CD_5_GGAATCTCAAGGCCTC-1	Neutrophil 1	HCAR3	2.83321
CD 5	CDa	21	male	CD_5_GGACGTCCATTCCTAT-1	Neutrophil 2	HCAR3	2.70451
CD 5	CDa	21	male	CD_5_GGAGCAAAGGGTTGCA-1	Neutrophil 2	HCAR3	3.64037
CD 5	CDa	21	male	CD_5_GGAGCAACACTTACAG-1	Neutrophil 1	HCAR3	3.32409
CD 5	CDa	21	male	CD_5_GGGAAGTAGCTACAAA-1	Neutrophil 1	HCAR3	0
CD 5	CDa	21	male	CD_5_GGGAAGTGTGGGCTTC-1	Neutrophil 1	HCAR3	4.16811
CD 5	CDa	21	male	CD_5_GGGAAGTTCCGACAGC-1	Neutrophil 1	HCAR3	0
CD 5	CDa	21	male	CD_5_GGGAGATCACTAGGCC-1	Neutrophil 2	HCAR3	0
CD 5	CDa	21	male	CD_5_GGGCCATCACACACGC-1	Neutrophil 1	HCAR3	0
CD 5	CDa	21	male	CD_5_GGGTGTCGTTAAACCC-1	Neutrophil 1	HCAR3	3.70709
CD 5	CDa	21	male	CD_5_GGTAACTCATCTTTCA-1	Neutrophil 2	HCAR3	3.46748
CD 5	CDa	21	male	CD_5_GGTAACTGTACCGGCT-1	Neutrophil 1	HCAR3	4.17912
CD 5	CDa	21	male	CD_5_GGTGAAGAGGTTCACT-1	Neutrophil 2	HCAR3	2.8972
CD 5	CDa	21	male	CD_5_GGTGTCGAGCATTTCG-1	Neutrophil 1	HCAR3	4.6931
CD 5	CDa	21	male	CD_5_GGTTGTAAGATGCCGA-1	Neutrophil 2	HCAR3	4.08276
CD 5	CDa	21	male	CD_5_GTAACCATCCGAGATT-1	Neutrophil 1	HCAR3	3.33709
CD 5	CDa	21	male	CD_5_GTACAACAGTATAGGT-1	Neutrophil 1	HCAR3	4.30037
CD 5	CDa	21	male	CD_5_GTATTGGAGGTTTACC-1	Neutrophil 1	HCAR3	4.30157
CD 5	CDa	21	male	CD_5_GTCAAACTCGGTCTGG-1	Neutrophil 1	HCAR3	3.40633
CD 5	CDa	21	male	CD_5_GTCATCCGTACCGGAA-1	Neutrophil 2	HCAR3	0
CD 5	CDa	21	male	CD_5_GTCATTTAGCCTATCA-1	Neutrophil 1	HCAR3	4.08372
CD 5	CDa	21	male	CD_5_GTCCACTCAGTAGTGG-1	Neutrophil 1	HCAR3	0
CD 5	CDa	21	male	CD_5_GTCCTCATCACCTACC-1	Neutrophil 2	HCAR3	3.21811
CD 5	CDa	21	male	CD_5_GTCGTTCGTTCTAAGC-1	Neutrophil 2	HCAR3	0
CD 5	CDa	21	male	CD_5_GTCTAGAGTGAACCGA-1	Neutrophil 1	HCAR3	0
CD 5	CDa	21	male	CD_5_GTCTTTAGTAGCACGA-1	Neutrophil 2	HCAR3	0
CD 5	CDa	21	male	CD_5_GTGACGCCACTACCCT-1	Neutrophil 1	HCAR3	0
CD 5	CDa	21	male	CD_5_GTGAGCCAGGAGCTGT-1	Neutrophil 2	HCAR3	4.38267
CD 5	CDa	21	male	CD_5_GTGAGTTCAGGCAATG-1	Neutrophil 2	HCAR3	3.08145
CD 5	CDa	21	male	CD_5_GTGCACGTCAATCTCT-1	Neutrophil 2	HCAR3	4.53135
CD 5	CDa	21	male	CD_5_GTGCGTGAGGGCAAGG-1	Neutrophil 2	HCAR3	0
CD 5	CDa	21	male	CD_5_GTGCGTGCAACTGCCG-1	Neutrophil 2	HCAR3	3.31
CD 5	CDa	21	male	CD_5_GTGGGAAAGTATGAAC-1	Neutrophil 2	HCAR3	2.96436
CD 5	CDa	21	male	CD_5_GTGGTTAAGTCATTGC-1	Neutrophil 2	HCAR3	2.91517
CD 5	CDa	21	male	CD_5_GTGGTTACACTCTGCT-1	Neutrophil 2	HCAR3	2.96436
CD 5	CDa	21	male	CD_5_GTGTGATCACTACCGG-1	Neutrophil 1	HCAR3	3.61189
CD 5	CDa	21	male	CD_5_GTTAGTGAGGAGATAG-1	Neutrophil 1	HCAR3	3.28492
CD 5	CDa	21	male	CD_5_GTTATGGGTGGGTTGA-1	Neutrophil 2	HCAR3	0
CD 5	CDa	21	male	CD_5_GTTCCGTAGCTGCGAA-1	Neutrophil 1	HCAR3	0
CD 5	CDa	21	male	CD_5_GTTCCGTGTAATGTGA-1	Neutrophil 1	HCAR3	4.29323
CD 5	CDa	21	male	CD_5_GTTCGCTAGACCATGG-1	Neutrophil 1	HCAR3	4.45811
CD 5	CDa	21	male	CD_5_GTTCGCTCACGCCACA-1	Neutrophil 2	HCAR3	3.97479
CD 5	CDa	21	male	CD_5_GTTCTATAGTCTCTGA-1	Neutrophil 1	HCAR3	4.76841
CD 5	CDa	21	male	CD_5_GTTGCGGCAGCATTGT-1	Neutrophil 1	HCAR3	3.03505
CD 5	CDa	21	male	CD_5_GTTGCGGTCTAGTACG-1	Neutrophil 1	HCAR3	0
CD 5	CDa	21	male	CD_5_GTTGCTCCATGACTTG-1	Neutrophil 2	HCAR3	0
CD 5	CDa	21	male	CD_5_GTTTGGAGTGCCGTTG-1	Neutrophil 1	HCAR3	4.05544
CD 5	CDa	21	male	CD_5_TAACCAGCACATGAAA-1	Neutrophil 1	HCAR3	3.90127
CD 5	CDa	21	male	CD_5_TAACGACGTTCCCACT-1	Neutrophil 1	HCAR3	4.10109
CD 5	CDa	21	male	CD_5_TAACGACTCGCAGTTA-1	Neutrophil 1	HCAR3	0
CD 5	CDa	21	male	CD_5_TAACTTCGTGACTATC-1	Neutrophil 1	HCAR3	3.43932
CD 5	CDa	21	male	CD_5_TAAGCCACAAGCTACT-1	Neutrophil 2	HCAR3	3.56654
CD 5	CDa	21	male	CD_5_TAAGCCAGTACGACAG-1	Neutrophil 1	HCAR3	3.32538
CD 5	CDa	21	male	CD_5_TAAGCCAGTCCACAGC-1	Neutrophil 1	HCAR3	0
CD 5	CDa	21	male	CD_5_TAAGCGTTCGAGATGG-1	Neutrophil 1	HCAR3	4.28613
CD 5	CDa	21	male	CD_5_TAATCTCAGATACTGA-1	Neutrophil 2	HCAR3	3.57577
CD 5	CDa	21	male	CD_5_TACACCCGTGGTAACG-1	Neutrophil 1	HCAR3	4.00398
CD 5	CDa	21	male	CD_5_TACCCGTGTGGCTGCT-1	Neutrophil 2	HCAR3	3.19649
CD 5	CDa	21	male	CD_5_TACGGGCCACTGCATA-1	Neutrophil 2	HCAR3	2.51476
CD 5	CDa	21	male	CD_5_TACGGTACAGTTTCGA-1	Neutrophil 2	HCAR3	4.56683
CD 5	CDa	21	male	CD_5_TACGTCCTCGTAGCTA-1	Neutrophil 2	HCAR3	0
CD 5	CDa	21	male	CD_5_TACTTACTCGTAACAC-1	Neutrophil 2	HCAR3	2.73026
CD 5	CDa	21	male	CD_5_TACTTACTCGTGGGAA-1	Neutrophil 3	HCAR3	4.69056
CD 5	CDa	21	male	CD_5_TACTTCAGTGTCATTG-1	Neutrophil 1	HCAR3	0
CD 5	CDa	21	male	CD_5_TACTTCATCAAGGAGC-1	Neutrophil 1	HCAR3	4.5074
CD 5	CDa	21	male	CD_5_TACTTGTAGGTTCACT-1	Neutrophil 2	HCAR3	4.34753
CD 5	CDa	21	male	CD_5_TAGATCGCACTAAACC-1	Neutrophil 1	HCAR3	3.59797
CD 5	CDa	21	male	CD_5_TAGGAGGAGAGCCGAT-1	Neutrophil 1	HCAR3	0
CD 5	CDa	21	male	CD_5_TAGGGTTCAGCATCTA-1	Neutrophil 1	HCAR3	4.51007
CD 5	CDa	21	male	CD_5_TAGGGTTTCCGTTGAA-1	Neutrophil 1	HCAR3	0
CD 5	CDa	21	male	CD_5_TAGGTACCAGCAGTAG-1	Neutrophil 1	HCAR3	4.45474
CD 5	CDa	21	male	CD_5_TAGGTACCAGCGTTGC-1	Neutrophil 2	HCAR3	0
CD 5	CDa	21	male	CD_5_TAGGTACTCCCTCTCC-1	Neutrophil 2	HCAR3	4.17596
CD 5	CDa	21	male	CD_5_TATACCTGTCCTCCTA-1	Neutrophil 1	HCAR3	2.58324
CD 5	CDa	21	male	CD_5_TATGTTCAGACCTTTG-1	Neutrophil 1	HCAR3	3.32538
CD 5	CDa	21	male	CD_5_TATGTTCTCGTCGCTT-1	Neutrophil 1	HCAR3	3.00174
CD 5	CDa	21	male	CD_5_TATTGCTAGTTGCCTA-1	Neutrophil 1	HCAR3	5.16333
CD 5	CDa	21	male	CD_5_TCAAGTGCACAAGCAG-1	Neutrophil 2	HCAR3	0
CD 5	CDa	21	male	CD_5_TCAAGTGTCTAACGCA-1	Neutrophil 1	HCAR3	0
CD 5	CDa	21	male	CD_5_TCACAAGCACTTGGCG-1	Neutrophil 1	HCAR3	4.27325
CD 5	CDa	21	male	CD_5_TCACACCCATTGGGAG-1	Neutrophil 1	HCAR3	0
CD 5	CDa	21	male	CD_5_TCACACCGTTACGTAC-1	Neutrophil 1	HCAR3	4.26861
CD 5	CDa	21	male	CD_5_TCACGCTAGCATGCGA-1	Neutrophil 2	HCAR3	3.68854
CD 5	CDa	21	male	CD_5_TCACGGGTCGTCTCAC-1	Neutrophil 1	HCAR3	2.98197
CD 5	CDa	21	male	CD_5_TCACGGGTCTTTGATC-1	Neutrophil 1	HCAR3	0
CD 5	CDa	21	male	CD_5_TCACTCGAGCGAGTCA-1	Neutrophil 1	HCAR3	0
CD 5	CDa	21	male	CD_5_TCACTCGTCGCTCATC-1	Neutrophil 2	HCAR3	0
CD 5	CDa	21	male	CD_5_TCAGCAAAGCCTTTGA-1	Neutrophil 2	HCAR3	0
CD 5	CDa	21	male	CD_5_TCAGCCTAGGCCACTC-1	Neutrophil 2	HCAR3	4.23182
CD 5	CDa	21	male	CD_5_TCAGCCTCAAAGCACG-1	Neutrophil 2	HCAR3	4.10891
CD 5	CDa	21	male	CD_5_TCAGCCTGTGACTCGC-1	Neutrophil 1	HCAR3	4.58373
CD 5	CDa	21	male	CD_5_TCAGCCTTCAGTCATG-1	Neutrophil 1	HCAR3	2.65027
CD 5	CDa	21	male	CD_5_TCAGCCTTCGCATGAT-1	Neutrophil 1	HCAR3	2.98553
CD 5	CDa	21	male	CD_5_TCAGTGACAACCGGAA-1	Neutrophil 1	HCAR3	2.96786
CD 5	CDa	21	male	CD_5_TCATATCGTACGGCAA-1	Neutrophil 1	HCAR3	4.27442
CD 5	CDa	21	male	CD_5_TCATATCTCAAACGTC-1	Neutrophil 2	HCAR3	3.77398
CD 5	CDa	21	male	CD_5_TCATTGTTCACTCACC-1	Neutrophil 2	HCAR3	3.33447
CD 5	CDa	21	male	CD_5_TCCACCACATATCTCT-1	Neutrophil 1	HCAR3	4.49128
CD 5	CDa	21	male	CD_5_TCCAGAACAAGATCCT-1	Neutrophil 2	HCAR3	4.29744
CD 5	CDa	21	male	CD_5_TCCATCGAGCGATCGA-1	Neutrophil 2	HCAR3	3.16771
CD 5	CDa	21	male	CD_5_TCCATCGAGTGAGCCA-1	Neutrophil 1	HCAR3	2.98375
CD 5	CDa	21	male	CD_5_TCCGAAACAGGTTTAC-1	Neutrophil 2	HCAR3	0
CD 5	CDa	21	male	CD_5_TCCGAAATCTGGTTGA-1	Neutrophil 2	HCAR3	2.91188
CD 5	CDa	21	male	CD_5_TCCTCGACAAACTAAG-1	Neutrophil 2	HCAR3	2.86385
CD 5	CDa	21	male	CD_5_TCCTTCTCAGACAAAT-1	Neutrophil 2	HCAR3	0
CD 5	CDa	21	male	CD_5_TCCTTCTGTACGATCT-1	Neutrophil 2	HCAR3	2.69803
CD 5	CDa	21	male	CD_5_TCCTTCTTCTCGCCTA-1	Neutrophil 1	HCAR3	4.91197
CD 5	CDa	21	male	CD_5_TCCTTTCTCTTGAACG-1	Neutrophil 2	HCAR3	2.96786
CD 5	CDa	21	male	CD_5_TCGACGGTCCATTGGA-1	Neutrophil 1	HCAR3	3.90762
CD 5	CDa	21	male	CD_5_TCGATTTGTCGACTGC-1	Neutrophil 1	HCAR3	3.69426
CD 5	CDa	21	male	CD_5_TCGCTCAGTTAGAGTA-1	Neutrophil 1	HCAR3	2.90369
CD 5	CDa	21	male	CD_5_TCGGGACGTCTTCGAA-1	Neutrophil 2	HCAR3	3.8064
CD 5	CDa	21	male	CD_5_TCGGGACGTTCTAACG-1	Neutrophil 2	HCAR3	3.6772
CD 5	CDa	21	male	CD_5_TCGTAGAGTATAGGGC-1	Neutrophil 2	HCAR3	2.9531
CD 5	CDa	21	male	CD_5_TCTAACTGTAGCGATG-1	Neutrophil 1	HCAR3	4.07762
CD 5	CDa	21	male	CD_5_TCTACCGTCAGGAAAT-1	Neutrophil 1	HCAR3	0
CD 5	CDa	21	male	CD_5_TCTCAGCAGCGATCGA-1	Neutrophil 1	HCAR3	2.8484
CD 5	CDa	21	male	CD_5_TCTCAGCCAGCCCAGT-1	Neutrophil 2	HCAR3	3.6278
CD 5	CDa	21	male	CD_5_TGAACGTGTCCGGCAT-1	Neutrophil 2	HCAR3	0
CD 5	CDa	21	male	CD_5_TGAATCGCAACCAGAG-1	Neutrophil 1	HCAR3	0
CD 5	CDa	21	male	CD_5_TGAGACTTCACTACTT-1	Neutrophil 2	HCAR3	2.61787
CD 5	CDa	21	male	CD_5_TGAGGAGTCGGTCACG-1	Neutrophil 1	HCAR3	3.8223
CD 5	CDa	21	male	CD_5_TGAGGGAGTGAGCTCC-1	Neutrophil 2	HCAR3	3.39513
CD 5	CDa	21	male	CD_5_TGAGTCACATGGATCT-1	Neutrophil 2	HCAR3	0
CD 5	CDa	21	male	CD_5_TGATGCACAGAAATTG-1	Neutrophil 2	HCAR3	3.65861
CD 5	CDa	21	male	CD_5_TGATGCATCGTCACCT-1	Neutrophil 1	HCAR3	3.56237
CD 5	CDa	21	male	CD_5_TGATTCTGTCTGTGGC-1	Neutrophil 3	HCAR3	0
CD 5	CDa	21	male	CD_5_TGCACGGGTGTTCCTC-1	Neutrophil 1	HCAR3	4.96509
CD 5	CDa	21	male	CD_5_TGCAGTACACGTCTCT-1	Neutrophil 1	HCAR3	2.94028
CD 5	CDa	21	male	CD_5_TGCGACGCACGCTATA-1	Neutrophil 2	HCAR3	2.67257
CD 5	CDa	21	male	CD_5_TGCGACGGTCTCACGG-1	Neutrophil 1	HCAR3	3.04072
CD 5	CDa	21	male	CD_5_TGCTCCAGTGGTATGG-1	Neutrophil 1	HCAR3	3.52166
CD 5	CDa	21	male	CD_5_TGCTGAAGTGCAATGG-1	Neutrophil 2	HCAR3	2.96436
CD 5	CDa	21	male	CD_5_TGCTTCGTCCCACAGG-1	Neutrophil 1	HCAR3	4.50424
CD 5	CDa	21	male	CD_5_TGCTTGCGTTAGGGTG-1	Neutrophil 2	HCAR3	4.30757
CD 5	CDa	21	male	CD_5_TGGATCAAGTCATAGA-1	Neutrophil 2	HCAR3	0
CD 5	CDa	21	male	CD_5_TGGCGTGGTTTCGATG-1	Neutrophil 1	HCAR3	3.02754
CD 5	CDa	21	male	CD_5_TGGGAAGAGAAGCGAA-1	Neutrophil 1	HCAR3	2.85301
CD 5	CDa	21	male	CD_5_TGGGAGATCTGCATGA-1	Neutrophil 1	HCAR3	3.01639
CD 5	CDa	21	male	CD_5_TGTAGACTCCCAAGCG-1	Neutrophil 2	HCAR3	3.68097
CD 5	CDa	21	male	CD_5_TGTCAGAAGGATCACG-1	Neutrophil 1	HCAR3	4.73056
CD 5	CDa	21	male	CD_5_TGTCCCATCCTTTAGT-1	Neutrophil 1	HCAR3	4.19509
CD 5	CDa	21	male	CD_5_TGTCCTGAGTTCCAGT-1	Neutrophil 2	HCAR3	0
CD 5	CDa	21	male	CD_5_TGTGTGATCGTAGCTA-1	Neutrophil 1	HCAR3	4.81006
CD 5	CDa	21	male	CD_5_TGTTTGTAGCGCACAA-1	Neutrophil 1	HCAR3	4.09914
CD 5	CDa	21	male	CD_5_TTACAGGGTAGTTACC-1	Neutrophil 2	HCAR3	3.0072
CD 5	CDa	21	male	CD_5_TTACAGGGTCTCTCTG-1	Neutrophil 2	HCAR3	0
CD 5	CDa	21	male	CD_5_TTCACGCTCGCCGAAC-1	Neutrophil 1	HCAR3	4.15412
CD 5	CDa	21	male	CD_5_TTCAGGACAAGCAATA-1	Neutrophil 1	HCAR3	2.95569
CD 5	CDa	21	male	CD_5_TTCATGTCATACCATG-1	Neutrophil 2	HCAR3	3.91844
CD 5	CDa	21	male	CD_5_TTCATTGTCTGTCAGA-1	Neutrophil 2	HCAR3	0
CD 5	CDa	21	male	CD_5_TTCTCTCAGCGTCGAA-1	Neutrophil 2	HCAR3	4.07705
CD 5	CDa	21	male	CD_5_TTCTCTCCATCCGGTG-1	Neutrophil 2	HCAR3	3.2557
CD 5	CDa	21	male	CD_5_TTCTTGACACAATCTG-1	Neutrophil 1	HCAR3	4.25482
CD 5	CDa	21	male	CD_5_TTCTTGATCCTCCACA-1	Neutrophil 1	HCAR3	4.77034
CD 5	CDa	21	male	CD_5_TTGCGTCCAGTGGCTC-1	Neutrophil 1	HCAR3	4.33024
CD 5	CDa	21	male	CD_5_TTGCGTCGTTCCTTGC-1	Neutrophil 2	HCAR3	0
CD 5	CDa	21	male	CD_5_TTGGATGTCCATATGG-1	Neutrophil 1	HCAR3	4.13125
CD 5	CDa	21	male	CD_5_TTTACCAGTGTCCATA-1	Neutrophil 2	HCAR3	0
CD 5	CDa	21	male	CD_5_TTTACTGAGTCACACT-1	Neutrophil 1	HCAR3	2.89236
CD 5	CDa	21	male	CD_5_TTTCACATCTGAGTCA-1	Neutrophil 1	HCAR3	4.43831
CD 5	CDa	21	male	CD_5_TTTCATGTCCCTTCCC-1	Neutrophil 2	HCAR3	2.14961
CD 5	CDa	21	male	CD_5_TTTCCTCTCTTGATTC-1	Neutrophil 1	HCAR3	0
CD 6	CDa	22	male	CD_6_AAGCCATAGACTAAGT-1	Neutrophil 3	HCAR3	2.77212
CD 6	CDa	22	male	CD_6_CCTCCAACACAATCTG-1	Neutrophil 3	HCAR3	5.01827
CD 6	CDa	22	male	CD_6_GTCGAATCAGGCCCTA-1	Neutrophil 3	HCAR3	4.01631
CD 6	CDa	22	male	CD_6_TCACACCTCATGAGTC-1	Neutrophil 3	HCAR3	3.01639
UC 3	UCa	33	female	UC_3_AGATGCTTCCACTTTA-1	Neutrophil 3	HCAR3	4.60108
UC 3	UCa	33	female	UC_3_AGGGCCTGTAACAAGT-1	Neutrophil 1	HCAR3	2.75818
UC 3	UCa	33	female	UC_3_AGTCATGGTGGGAGAG-1	Neutrophil 1	HCAR3	3.97699
UC 3	UCa	33	female	UC_3_ATGAAAGGTCCGGCAT-1	Neutrophil 1	HCAR3	3.43641
UC 3	UCa	33	female	UC_3_CCAAGCGCACCGTCTT-1	Neutrophil 2	HCAR3	4.65159
UC 3	UCa	33	female	UC_3_CCGGGTAGTCTCGACG-1	Neutrophil 1	HCAR3	0
UC 3	UCa	33	female	UC_3_CCTCAGTAGCAAACAT-1	Neutrophil 3	HCAR3	3.91602
UC 3	UCa	33	female	UC_3_CGAGTTAAGCGCTGAA-1	Neutrophil 1	HCAR3	3.05217
UC 3	UCa	33	female	UC_3_CGTGCTTGTGGAACAC-1	Neutrophil 1	HCAR3	4.5208
UC 3	UCa	33	female	UC_3_CTCATTAAGCCGAATG-1	Neutrophil 1	HCAR3	2.8623
UC 3	UCa	33	female	UC_3_GACGCTGCACTCCTGT-1	Neutrophil 3	HCAR3	4.73839
UC 3	UCa	33	female	UC_3_GGGACTCTCAGAGCGA-1	Neutrophil 1	HCAR3	4.50046
UC 3	UCa	33	female	UC_3_GTACAGTGTGAGGAAA-1	Neutrophil 2	HCAR3	4.7151
UC 3	UCa	33	female	UC_3_TAAGCCATCCACGGGT-1	Neutrophil 1	HCAR3	3.86497
UC 3	UCa	33	female	UC_3_TTCTAGTGTAGGTTTC-1	Neutrophil 1	HCAR3	0
UC 4	UCa	46	female	UC_4_AATGGCTTCCGGGACT-1	Neutrophil 3	HCAR3	0
UC 4	UCa	46	female	UC_4_ACGTAGTCAAGCCTGC-1	Neutrophil 3	HCAR3	2.93943
UC 4	UCa	46	female	UC_4_ATCCCTGGTAGAATGT-1	Neutrophil 2	HCAR3	4.07136
UC 4	UCa	46	female	UC_4_CACCAAAGTACGATCT-1	Neutrophil 1	HCAR3	3.70322
UC 4	UCa	46	female	UC_4_CTCCTCCTCGGAAACG-1	Neutrophil 3	HCAR3	4.01899
UC 4	UCa	46	female	UC_4_CTGTAGAAGTGATTCC-1	Neutrophil 1	HCAR3	0
UC 4	UCa	46	female	UC_4_GACTGATAGATGGCGT-1	Neutrophil 3	HCAR3	4.5969
UC 4	UCa	46	female	UC_4_GATTGGTAGGAATTAC-1	Neutrophil 1	HCAR3	4.0573
UC 4	UCa	46	female	UC_4_GGGAGTACATGAGATA-1	Neutrophil 1	HCAR3	4.18159
UC 4	UCa	46	female	UC_4_TGAACGTAGTAGTCTC-1	Neutrophil 1	HCAR3	0
UC 4	UCa	46	female	UC_4_TGAGGTTGTAGGTTTC-1	Neutrophil 1	HCAR3	0
UC 4	UCa	46	female	UC_4_TGATTTCCAGACTGCC-1	Neutrophil 1	HCAR3	4.45874
UC 4	UCa	46	female	UC_4_TTCCAATCATCAGTGT-1	Neutrophil 1	HCAR3	4.94085
UC 4	UCa	46	female	UC_4_TTGTTTGCAAAGGAGA-1	Neutrophil 1	HCAR3	4.33767
UC 5	UCa	56	male	UC_5_AACAACCTCGTGTCAA-1	Neutrophil 3	HCAR3	0
UC 5	UCa	56	male	UC_5_AATCGACTCATTCACT-1	Neutrophil 1	HCAR3	4.26688
UC 5	UCa	56	male	UC_5_AATGCCACAATAGGAT-1	Neutrophil 1	HCAR3	4.01497
UC 5	UCa	56	male	UC_5_ACACAGTCACCCGTAG-1	Neutrophil 3	HCAR3	0
UC 5	UCa	56	male	UC_5_ACACAGTTCCTCAGGG-1	Neutrophil 1	HCAR3	2.78344
UC 5	UCa	56	male	UC_5_ACGTACAGTCAGCGTC-1	Neutrophil 1	HCAR3	3.79288
UC 5	UCa	56	male	UC_5_AGACCCGGTGATACCT-1	Neutrophil 1	HCAR3	2.85455
UC 5	UCa	56	male	UC_5_AGCCAATAGCCTTTCC-1	Neutrophil 1	HCAR3	3.66972
UC 5	UCa	56	male	UC_5_AGGATAACACTACACA-1	Neutrophil 1	HCAR3	3.35426
UC 5	UCa	56	male	UC_5_AGTCAACTCCGAAATC-1	Neutrophil 1	HCAR3	0
UC 5	UCa	56	male	UC_5_AGTTAGCTCCATACTT-1	Neutrophil 1	HCAR3	2.85147
UC 5	UCa	56	male	UC_5_AGTTCGACATAGATCC-1	Neutrophil 1	HCAR3	4.0914
UC 5	UCa	56	male	UC_5_ATACCTTAGTTAACGA-1	Neutrophil 1	HCAR3	4.00655
UC 5	UCa	56	male	UC_5_ATATCCTCAGAGGCTA-1	Neutrophil 1	HCAR3	4.41521
UC 5	UCa	56	male	UC_5_ATCGATGGTCTACGAT-1	Neutrophil 1	HCAR3	0
UC 5	UCa	56	male	UC_5_ATGATCGAGGAACTAT-1	Neutrophil 1	HCAR3	0
UC 5	UCa	56	male	UC_5_ATGGGTTTCTAGTGTG-1	Neutrophil 1	HCAR3	0
UC 5	UCa	56	male	UC_5_ATTATCCAGGGCCTCT-1	Neutrophil 1	HCAR3	3.01455
UC 5	UCa	56	male	UC_5_ATTATCCTCTCTTCAA-1	Neutrophil 1	HCAR3	0
UC 5	UCa	56	male	UC_5_ATTCCTATCGCAATTG-1	Neutrophil 1	HCAR3	0
UC 5	UCa	56	male	UC_5_CAACGGCTCTTACCAT-1	Neutrophil 1	HCAR3	3.87243
UC 5	UCa	56	male	UC_5_CAATTTCTCAACTACG-1	Neutrophil 1	HCAR3	3.6772
UC 5	UCa	56	male	UC_5_CACATGACATAGGTAA-1	Neutrophil 1	HCAR3	0
UC 5	UCa	56	male	UC_5_CAGATTGAGGTAAGGA-1	Neutrophil 1	HCAR3	3.02754
UC 5	UCa	56	male	UC_5_CAGGTATTCCTCACTG-1	Neutrophil 1	HCAR3	0
UC 5	UCa	56	male	UC_5_CATACTTTCCGGTAGC-1	Neutrophil 1	HCAR3	4.08276
UC 5	UCa	56	male	UC_5_CATTCTAAGTCACACT-1	Neutrophil 3	HCAR3	3.02754
UC 5	UCa	56	male	UC_5_CCAAGCGCAGTCTGGC-1	Neutrophil 1	HCAR3	0
UC 5	UCa	56	male	UC_5_CCCTCTCAGAGCGACT-1	Neutrophil 1	HCAR3	0
UC 5	UCa	56	male	UC_5_CCGGGTATCACCATGA-1	Neutrophil 1	HCAR3	3.43932
UC 5	UCa	56	male	UC_5_CGCAGGTGTCTGCCTT-1	Neutrophil 1	HCAR3	2.31163
UC 5	UCa	56	male	UC_5_CTCAGGGTCACTGATG-1	Neutrophil 3	HCAR3	4.70234
UC 5	UCa	56	male	UC_5_CTCCTCCAGCCATTCA-1	Neutrophil 1	HCAR3	0
UC 5	UCa	56	male	UC_5_CTCTCGAGTAATGATG-1	Neutrophil 1	HCAR3	3.90167
UC 5	UCa	56	male	UC_5_CTGAGCGAGAGAGCAA-1	Neutrophil 1	HCAR3	0
UC 5	UCa	56	male	UC_5_CTGCATCGTAGAGATT-1	Neutrophil 1	HCAR3	5.28263
UC 5	UCa	56	male	UC_5_CTGTAGACACAGAGCA-1	Neutrophil 1	HCAR3	3.42916
UC 5	UCa	56	male	UC_5_CTTCAATGTCTTGTCC-1	Neutrophil 1	HCAR3	3.5345
UC 5	UCa	56	male	UC_5_CTTCTCTCACACGGTC-1	Neutrophil 1	HCAR3	2.83472
UC 5	UCa	56	male	UC_5_GACGTTAGTGTAGGAC-1	Neutrophil 1	HCAR3	3.31128
UC 5	UCa	56	male	UC_5_GACTCTCTCCGATCGG-1	Neutrophil 1	HCAR3	0
UC 5	UCa	56	male	UC_5_GACTTCCCAGGTTACT-1	Neutrophil 1	HCAR3	0
UC 5	UCa	56	male	UC_5_GAGTCATCAAGGCCTC-1	Neutrophil 1	HCAR3	4.21295
UC 5	UCa	56	male	UC_5_GAGTTGTTCGTGTCAA-1	Neutrophil 1	HCAR3	2.76095
UC 5	UCa	56	male	UC_5_GATCACAGTACAAGTA-1	Neutrophil 1	HCAR3	0
UC 5	UCa	56	male	UC_5_GATGACTGTTACACTG-1	Neutrophil 1	HCAR3	2.53377
UC 5	UCa	56	male	UC_5_GCCCGAATCGTGGACC-1	Neutrophil 1	HCAR3	2.76931
UC 5	UCa	56	male	UC_5_GCGAGAACATGTCAGT-1	Neutrophil 1	HCAR3	0
UC 5	UCa	56	male	UC_5_GCGGAAACATATCTGG-1	Neutrophil 1	HCAR3	4.55529
UC 5	UCa	56	male	UC_5_GGAACCCCAATGTCAC-1	Neutrophil 1	HCAR3	2.82572
UC 5	UCa	56	male	UC_5_GGAGATGTCCATTTAC-1	Neutrophil 3	HCAR3	4.31301
UC 5	UCa	56	male	UC_5_GGAGCAACAAACTAAG-1	Neutrophil 1	HCAR3	0
UC 5	UCa	56	male	UC_5_GGAGCAATCAATCTCT-1	Neutrophil 1	HCAR3	0
UC 5	UCa	56	male	UC_5_GGAGGTACACAAAGTA-1	Neutrophil 1	HCAR3	3.03317
UC 5	UCa	56	male	UC_5_GGGACAAGTGGGTCAA-1	Neutrophil 1	HCAR3	3.71944
UC 5	UCa	56	male	UC_5_GGGTATTGTCATCCCT-1	Neutrophil 1	HCAR3	0
UC 5	UCa	56	male	UC_5_GGTGTTACAAGACTGG-1	Neutrophil 3	HCAR3	3.67533
UC 5	UCa	56	male	UC_5_GTCTTTATCCGCGGAT-1	Neutrophil 1	HCAR3	4.33073
UC 5	UCa	56	male	UC_5_GTGGAGATCGGACAAG-1	Neutrophil 1	HCAR3	3.66972
UC 5	UCa	56	male	UC_5_GTGGTTATCAAACCCA-1	Neutrophil 1	HCAR3	3.82522
UC 5	UCa	56	male	UC_5_GTGTAACGTCAAGTTC-1	Neutrophil 1	HCAR3	3.45493
UC 5	UCa	56	male	UC_5_GTTAGTGCAGCTGTTA-1	Neutrophil 1	HCAR3	3.36678
UC 5	UCa	56	male	UC_5_GTTGTAGGTTGCCGAC-1	Neutrophil 1	HCAR3	0
UC 5	UCa	56	male	UC_5_TACCTCGGTCTTCCGT-1	Neutrophil 1	HCAR3	0
UC 5	UCa	56	male	UC_5_TATGTTCAGATTGCGG-1	Neutrophil 1	HCAR3	2.91188
UC 5	UCa	56	male	UC_5_TATGTTCCATGATGCT-1	Neutrophil 1	HCAR3	0
UC 5	UCa	56	male	UC_5_TATGTTCTCCCGAGAC-1	Neutrophil 1	HCAR3	3.78233
UC 5	UCa	56	male	UC_5_TCAAGTGAGCAATTAG-1	Neutrophil 1	HCAR3	2.27951
UC 5	UCa	56	male	UC_5_TCAATCTGTTCGAACT-1	Neutrophil 1	HCAR3	3.27508
UC 5	UCa	56	male	UC_5_TCACAAGTCCTCACGT-1	Neutrophil 1	HCAR3	2.5402
UC 5	UCa	56	male	UC_5_TCAGGTACACTCCCTA-1	Neutrophil 1	HCAR3	0
UC 5	UCa	56	male	UC_5_TCATTCAAGGATTTCC-1	Neutrophil 1	HCAR3	0
UC 5	UCa	56	male	UC_5_TCATTGTCAGATCCAT-1	Neutrophil 1	HCAR3	3.06572
UC 5	UCa	56	male	UC_5_TCCCACAAGAGCATTA-1	Neutrophil 1	HCAR3	0
UC 5	UCa	56	male	UC_5_TCGAAGTTCCGCGAGT-1	Neutrophil 1	HCAR3	0
UC 5	UCa	56	male	UC_5_TCGCTTGCACAACGAG-1	Neutrophil 1	HCAR3	4.61636
UC 5	UCa	56	male	UC_5_TCGGATATCGTGTGGC-1	Neutrophil 1	HCAR3	0
UC 5	UCa	56	male	UC_5_TCGTAGATCATTACGG-1	Neutrophil 1	HCAR3	0
UC 5	UCa	56	male	UC_5_TCGTGGGCACTGCTTC-1	Neutrophil 1	HCAR3	2.86385
UC 5	UCa	56	male	UC_5_TGATGCACAGCTTTCC-1	Neutrophil 1	HCAR3	0
UC 5	UCa	56	male	UC_5_TGCACGGAGGTTCATC-1	Neutrophil 1	HCAR3	0
UC 5	UCa	56	male	UC_5_TGCAGATCACTGCGTG-1	Neutrophil 1	HCAR3	0
UC 5	UCa	56	male	UC_5_TGCCGAGCATTGACTG-1	Neutrophil 1	HCAR3	3.65677
UC 5	UCa	56	male	UC_5_TGCTTGCGTAACTAAG-1	Neutrophil 1	HCAR3	5.11897
UC 5	UCa	56	male	UC_5_TGGAACTGTAGCTGTT-1	Neutrophil 1	HCAR3	4.83422
UC 5	UCa	56	male	UC_5_TGTGCGGCACATTCTT-1	Neutrophil 2	HCAR3	0
UC 5	UCa	56	male	UC_5_TGTTCATCACTAGGTT-1	Neutrophil 1	HCAR3	0
UC 5	UCa	56	male	UC_5_TGTTCATTCCGTGGGT-1	Neutrophil 1	HCAR3	4.03704
UC 5	UCa	56	male	UC_5_TTCGGTCCACACCTAA-1	Neutrophil 1	HCAR3	4.23182
UC 5	UCa	56	male	UC_5_TTCGGTCTCACGACTA-1	Neutrophil 1	HCAR3	2.80944
UC 5	UCa	56	male	UC_5_TTGGATGTCCGACAGC-1	Neutrophil 1	HCAR3	0
UC 5	UCa	56	male	UC_5_TTTACCACAGTTTCAG-1	Neutrophil 1	HCAR3	4.58746
UC 5	UCa	56	male	UC_5_TTTGTTGAGTAATTGG-1	Neutrophil 1	HCAR3	3.38268
UC 6	UCa	51	female	UC_6_AAGTACCAGTAGCCAG-1	Neutrophil 1	HCAR3	0
UC 6	UCa	51	female	UC_6_AATGGAATCGTAGGAG-1	Neutrophil 2	HCAR3	3.11273
UC 6	UCa	51	female	UC_6_CACAACAAGGCACGAT-1	Neutrophil 1	HCAR3	0
UC 6	UCa	51	female	UC_6_CTAGGTATCCGACATA-1	Neutrophil 3	HCAR3	0
UC 6	UCa	51	female	UC_6_CTCCTCCCACCAGCGT-1	Neutrophil 3	HCAR3	4.248
UC 6	UCa	51	female	UC_6_CTGCGAGGTGTTGATC-1	Neutrophil 1	HCAR3	2.38169
UC 6	UCa	51	female	UC_6_GAAACCTTCAGCTAGT-1	Neutrophil 1	HCAR3	4.11087
UC 6	UCa	51	female	UC_6_GACATCATCCAGCCTT-1	Neutrophil 1	HCAR3	4.41521
UC 6	UCa	51	female	UC_6_GAGGCCTTCTCAACGA-1	Neutrophil 1	HCAR3	0
UC 6	UCa	51	female	UC_6_GATAGAATCACCTGTC-1	Neutrophil 1	HCAR3	3.91562
UC 6	UCa	51	female	UC_6_GTTTACTAGAAACCCG-1	Neutrophil 2	HCAR3	0
UC 6	UCa	51	female	UC_6_TACTTGTTCCTAGCGG-1	Neutrophil 1	HCAR3	4.52466
UC 6	UCa	51	female	UC_6_TAGACCAAGCTCGAAG-1	Neutrophil 3	HCAR3	3.72634
UC 6	UCa	51	female	UC_6_TGTGGCGCAACTGAAA-1	Neutrophil 2	HCAR3	0
UC 6	UCa	51	female	UC_6_TTGTGGATCAACTGGT-1	Neutrophil 1	HCAR3	2.93015
CD 1	CDa	49	female	CD_1_AGGACTTCATTAAAGG-1	Neutrophil 3	S100A8	6.41156
CD 1	CDa	49	female	CD_1_ATTCCTAGTCATCTAG-1	Neutrophil 1	S100A8	4.12874
CD 1	CDa	49	female	CD_1_CGACAGCGTCTCGACG-1	Neutrophil 3	S100A8	5.39419
CD 1	CDa	49	female	CD_1_CGAGTTAGTGTGAGCA-1	Neutrophil 1	S100A8	4.79183
CD 1	CDa	49	female	CD_1_CTGAGCGAGACGACGT-1	Neutrophil 1	S100A8	6.07292
CD 1	CDa	49	female	CD_1_GTACAGTCAAGTGATA-1	Neutrophil 3	S100A8	5.8443
CD 1	CDa	49	female	CD_1_TCCAGAACATGCCGCA-1	Neutrophil 3	S100A8	0
CD 1	CDa	49	female	CD_1_TGAGACTGTAAGCTCT-1	Neutrophil 1	S100A8	5.25098
CD 1	CDa	49	female	CD_1_TTACGTTAGAGCAAGA-1	Neutrophil 3	S100A8	6.8491
CD 2	CDa	45	male	CD_2_AGAAGTACAACAGCTT-1	Neutrophil 3	S100A8	5.44104
CD 2	CDa	45	male	CD_2_TACGGTATCTCATAGG-1	Neutrophil 3	S100A8	4.66766
UC 2	UCa	43	male	UC_2_AAAGTCCTCGAAATCC-1	Neutrophil 2	S100A8	2.87641
UC 2	UCa	43	male	UC_2_AATGCCATCGCTTTAT-1	Neutrophil 1	S100A8	5.21497
UC 2	UCa	43	male	UC_2_ACATGCAAGCAGAAAG-1	Neutrophil 1	S100A8	7.11813
UC 2	UCa	43	male	UC_2_ACTTATCCACAGCGCT-1	Neutrophil 1	S100A8	4.35699
UC 2	UCa	43	male	UC_2_AGCTTCCCATATACCG-1	Neutrophil 3	S100A8	5.32748
UC 2	UCa	43	male	UC_2_AGTACTGGTCCCGTGA-1	Neutrophil 3	S100A8	0
UC 2	UCa	43	male	UC_2_CAAGCTATCCTGTACC-1	Neutrophil 1	S100A8	7.01753
UC 2	UCa	43	male	UC_2_CATCCCACAGCTTCCT-1	Neutrophil 1	S100A8	5.8777
UC 2	UCa	43	male	UC_2_CGTTGGGCAAAGCAAT-1	Neutrophil 1	S100A8	3.90643
UC 2	UCa	43	male	UC_2_CTTCGGTGTGGTACAG-1	Neutrophil 1	S100A8	5.88271
UC 2	UCa	43	male	UC_2_GATCATGAGACCATTC-1	Neutrophil 3	S100A8	4.58586
UC 2	UCa	43	male	UC_2_GGAGATGGTATGGAAT-1	Neutrophil 1	S100A8	6.63904
UC 2	UCa	43	male	UC_2_TACTGCCGTGACTAAA-1	Neutrophil 3	S100A8	5.90801
UC 2	UCa	43	male	UC_2_TCCATCGTCGCATTAG-1	Neutrophil 1	S100A8	6.41605
UC 2	UCa	43	male	UC_2_TCTACATGTCCAGCAC-1	Neutrophil 1	S100A8	5.64904
UC 2	UCa	43	male	UC_2_TCTGGCTAGTACGTCT-1	Neutrophil 1	S100A8	6.43935
UC 2	UCa	43	male	UC_2_TGGATCAAGGAAGTGA-1	Neutrophil 1	S100A8	4.29966
UC 2	UCa	43	male	UC_2_TTGACCCCATTATGCG-1	Neutrophil 2	S100A8	5.7741
UC 2	UCa	43	male	UC_2_TTGGGTAAGCGTGCTC-1	Neutrophil 1	S100A8	6.25661
CD 3	CDa	23	female	CD_3_AACAGGGTCAGTCATG-1	Neutrophil 3	S100A8	6.0264
CD 3	CDa	23	female	CD_3_AATTCCTCATTGAGCT-1	Neutrophil 3	S100A8	5.51836
CD 3	CDa	23	female	CD_3_ACAGAAATCTACACTT-1	Neutrophil 3	S100A8	5.32172
CD 3	CDa	23	female	CD_3_ACTTATCGTCGCATCG-1	Neutrophil 3	S100A8	4.89655
CD 3	CDa	23	female	CD_3_ACTTATCTCCCAGGCA-1	Neutrophil 3	S100A8	6.70507
CD 3	CDa	23	female	CD_3_ACTTCGCCAGTTTCAG-1	Neutrophil 3	S100A8	3.87936
CD 3	CDa	23	female	CD_3_AGAAATGGTGAGCAGT-1	Neutrophil 3	S100A8	6.14637
CD 3	CDa	23	female	CD_3_AGAACCTAGGCTTAGG-1	Neutrophil 2	S100A8	3.29113
CD 3	CDa	23	female	CD_3_AGATCCAGTGGCTCTG-1	Neutrophil 3	S100A8	4.79282
CD 3	CDa	23	female	CD_3_AGGACTTTCTAGTACG-1	Neutrophil 3	S100A8	5.41929
CD 3	CDa	23	female	CD_3_AGGCCACTCACTGAAC-1	Neutrophil 3	S100A8	4.7781
CD 3	CDa	23	female	CD_3_AGGTAGGAGGGTTAGC-1	Neutrophil 3	S100A8	4.8614
CD 3	CDa	23	female	CD_3_AGGTTACCACCGCTAG-1	Neutrophil 3	S100A8	6.44137
CD 3	CDa	23	female	CD_3_AGTACCAAGGTAAGTT-1	Neutrophil 3	S100A8	4.72871
CD 3	CDa	23	female	CD_3_AGTACTGGTATCTCGA-1	Neutrophil 3	S100A8	5.79922
CD 3	CDa	23	female	CD_3_AGTAGTCCACCCTTGT-1	Neutrophil 1	S100A8	5.74905
CD 3	CDa	23	female	CD_3_ATATCCTCAGGTCAGA-1	Neutrophil 1	S100A8	5.78045
CD 3	CDa	23	female	CD_3_ATCAGGTGTCGCACGT-1	Neutrophil 3	S100A8	5.16775
CD 3	CDa	23	female	CD_3_ATCCACCTCCTCGCAT-1	Neutrophil 3	S100A8	5.64904
CD 3	CDa	23	female	CD_3_ATCCATTGTCTGTGGC-1	Neutrophil 1	S100A8	2.88995
CD 3	CDa	23	female	CD_3_ATCGTAGGTGTGGTCC-1	Neutrophil 3	S100A8	5.93509
CD 3	CDa	23	female	CD_3_ATCGTCCTCGACATCA-1	Neutrophil 1	S100A8	5.415
CD 3	CDa	23	female	CD_3_ATTTCACGTGGTAATA-1	Neutrophil 3	S100A8	6.25145
CD 3	CDa	23	female	CD_3_CAAGCTAAGGTTGACG-1	Neutrophil 3	S100A8	5.53684
CD 3	CDa	23	female	CD_3_CACTAAGCATTGGATC-1	Neutrophil 1	S100A8	5.10013
CD 3	CDa	23	female	CD_3_CAGCAGCCAGAGTGAC-1	Neutrophil 3	S100A8	4.86849
CD 3	CDa	23	female	CD_3_CAGTGCGTCACTTATC-1	Neutrophil 3	S100A8	0
CD 3	CDa	23	female	CD_3_CCACCATCAGTGTGCC-1	Neutrophil 3	S100A8	6.609
CD 3	CDa	23	female	CD_3_CCGGACAGTGTTCAGT-1	Neutrophil 3	S100A8	5.4257
CD 3	CDa	23	female	CD_3_CCGGGTAAGTAATACG-1	Neutrophil 3	S100A8	5.69424
CD 3	CDa	23	female	CD_3_CCGTGAGAGCAAGGAA-1	Neutrophil 3	S100A8	6.08011
CD 3	CDa	23	female	CD_3_CGCCATTTCCCTCATG-1	Neutrophil 3	S100A8	4.99923
CD 3	CDa	23	female	CD_3_CGTGCTTAGAGCCGAT-1	Neutrophil 3	S100A8	4.91197
CD 3	CDa	23	female	CD_3_CTACAGAAGTCGAAGC-1	Neutrophil 3	S100A8	4.95941
CD 3	CDa	23	female	CD_3_CTACCCAAGTTCGCAT-1	Neutrophil 3	S100A8	5.40415
CD 3	CDa	23	female	CD_3_CTCAATTAGGACGCAT-1	Neutrophil 3	S100A8	5.73957
CD 3	CDa	23	female	CD_3_CTCAATTCAAGGCTTT-1	Neutrophil 3	S100A8	5.95818
CD 3	CDa	23	female	CD_3_CTCACTGCACTTTATC-1	Neutrophil 3	S100A8	3.08145
CD 3	CDa	23	female	CD_3_CTCTCAGAGCTAGTTC-1	Neutrophil 3	S100A8	5.54431
CD 3	CDa	23	female	CD_3_CTTAGGATCATCGCAA-1	Neutrophil 3	S100A8	3.04452
CD 3	CDa	23	female	CD_3_GAGTTGTAGGTGCGAT-1	Neutrophil 3	S100A8	2.86541
CD 3	CDa	23	female	CD_3_GAGTTTGGTCTGTGTA-1	Neutrophil 3	S100A8	4.94546
CD 3	CDa	23	female	CD_3_GCCATGGTCCACTTTA-1	Neutrophil 3	S100A8	5.08052
CD 3	CDa	23	female	CD_3_GCTGAATGTTTGTGGT-1	Neutrophil 3	S100A8	5.01977
CD 3	CDa	23	female	CD_3_GCTTTCGAGACATAAC-1	Neutrophil 3	S100A8	6.3553
CD 3	CDa	23	female	CD_3_GGAGGTAGTCGAAACG-1	Neutrophil 3	S100A8	4.59229
CD 3	CDa	23	female	CD_3_GGCGTCAGTGTGACCC-1	Neutrophil 1	S100A8	5.5166
CD 3	CDa	23	female	CD_3_GTGGCGTTCGAGCTGC-1	Neutrophil 3	S100A8	6.47987
CD 3	CDa	23	female	CD_3_TACCCGTGTCTGTGGC-1	Neutrophil 3	S100A8	5.31738
CD 3	CDa	23	female	CD_3_TAGCACACACATTCGA-1	Neutrophil 3	S100A8	5.51016
CD 3	CDa	23	female	CD_3_TATCCTATCAAGAGGC-1	Neutrophil 3	S100A8	5.37197
CD 3	CDa	23	female	CD_3_TCAGTCCTCAGCTGAT-1	Neutrophil 3	S100A8	2.55486
CD 3	CDa	23	female	CD_3_TCATTGTTCCGTAGTA-1	Neutrophil 3	S100A8	3.99383
CD 3	CDa	23	female	CD_3_TCCTAATTCTATCGTT-1	Neutrophil 3	S100A8	6.08149
CD 3	CDa	23	female	CD_3_TGAATCGAGCGACTTT-1	Neutrophil 3	S100A8	5.41292
CD 3	CDa	23	female	CD_3_TGCTTCGAGACAGTCG-1	Neutrophil 1	S100A8	4.73839
CD 3	CDa	23	female	CD_3_TGTTCTAGTCGCACGT-1	Neutrophil 1	S100A8	7.31345
CD 3	CDa	23	female	CD_3_TGTTTGTGTCCTGTCT-1	Neutrophil 3	S100A8	4.71557
CD 3	CDa	23	female	CD_3_TTCCTAACAGGCGAAT-1	Neutrophil 3	S100A8	4.63009
CD 3	CDa	23	female	CD_3_TTCCTTCAGGGTAATT-1	Neutrophil 1	S100A8	5.80112
CD 3	CDa	23	female	CD_3_TTCGATTAGTTCGGTT-1	Neutrophil 1	S100A8	6.05476
CD 3	CDa	23	female	CD_3_TTTACCACACATACTG-1	Neutrophil 3	S100A8	5.44574
CD 3	CDa	23	female	CD_3_TTTAGTCCAGAGGTAC-1	Neutrophil 3	S100A8	6.58022
CD 4	CDa	56	male	CD_4_AAAGTCCTCCAACACA-1	Neutrophil 3	S100A8	5.1788
CD 4	CDa	56	male	CD_4_AACACACAGCCGCACT-1	Neutrophil 3	S100A8	5.21139
CD 4	CDa	56	male	CD_4_AACCAACAGAATCGTA-1	Neutrophil 3	S100A8	6.36699
CD 4	CDa	56	male	CD_4_AACCACAAGGTACAGC-1	Neutrophil 3	S100A8	6.23706
CD 4	CDa	56	male	CD_4_AACCTGAAGGAATGTT-1	Neutrophil 1	S100A8	4.44617
CD 4	CDa	56	male	CD_4_AACCTGAAGGATTCAA-1	Neutrophil 3	S100A8	6.04217
CD 4	CDa	56	male	CD_4_AACGGGACATCGAAGG-1	Neutrophil 3	S100A8	4.99496
CD 4	CDa	56	male	CD_4_AAGCGTTGTGTGTCCG-1	Neutrophil 3	S100A8	6.26673
CD 4	CDa	56	male	CD_4_ACGCACGGTGATTCTG-1	Neutrophil 3	S100A8	4.27858
CD 4	CDa	56	male	CD_4_ACTACGACACGAGGTA-1	Neutrophil 3	S100A8	5.65075
CD 4	CDa	56	male	CD_4_AGGCTGCTCTGGGCCA-1	Neutrophil 3	S100A8	3.18022
CD 4	CDa	56	male	CD_4_AGGGAGTTCTGGGAGA-1	Neutrophil 3	S100A8	5.44591
CD 4	CDa	56	male	CD_4_AGTTAGCTCAGAGCGA-1	Neutrophil 3	S100A8	6.29205
CD 4	CDa	56	male	CD_4_ATCAGGTGTCACCGAC-1	Neutrophil 3	S100A8	5.54373
CD 4	CDa	56	male	CD_4_ATCTTCACAGGTGTTT-1	Neutrophil 3	S100A8	3.94168
CD 4	CDa	56	male	CD_4_ATTTCACGTACGTAGG-1	Neutrophil 3	S100A8	6.16594
CD 4	CDa	56	male	CD_4_ATTTCTGTCCTCTCTT-1	Neutrophil 3	S100A8	6.10553
CD 4	CDa	56	male	CD_4_CAATTTCCAACCACAT-1	Neutrophil 1	S100A8	3.84853
CD 4	CDa	56	male	CD_4_CACGTGGCACGTACTA-1	Neutrophil 3	S100A8	4.21953
CD 4	CDa	56	male	CD_4_CAGGCCATCGCCCAGA-1	Neutrophil 3	S100A8	5.05601
CD 4	CDa	56	male	CD_4_CATCAAGTCAAGAGGC-1	Neutrophil 3	S100A8	6.86416
CD 4	CDa	56	male	CD_4_CATGCAAAGTCGAAAT-1	Neutrophil 3	S100A8	5.32476
CD 4	CDa	56	male	CD_4_CCCTCAAGTACTCCGG-1	Neutrophil 3	S100A8	6.06317
CD 4	CDa	56	male	CD_4_CCGGACAAGCATCAGG-1	Neutrophil 3	S100A8	3.21926
CD 4	CDa	56	male	CD_4_CGCAGGTCAAGAAATC-1	Neutrophil 3	S100A8	5.77044
CD 4	CDa	56	male	CD_4_CGGGTCACATACACCA-1	Neutrophil 3	S100A8	4.64835
CD 4	CDa	56	male	CD_4_CTACCCAGTGACATCT-1	Neutrophil 3	S100A8	5.44242
CD 4	CDa	56	male	CD_4_CTCAACCAGCGATGGT-1	Neutrophil 3	S100A8	4.02094
CD 4	CDa	56	male	CD_4_CTCAAGATCCGAGCTG-1	Neutrophil 3	S100A8	5.09206
CD 4	CDa	56	male	CD_4_CTGAGGCAGGCCCAAA-1	Neutrophil 3	S100A8	5.65168
CD 4	CDa	56	male	CD_4_CTGCAGGGTATCTTCT-1	Neutrophil 3	S100A8	6.43935
CD 4	CDa	56	male	CD_4_CTGCATCAGCGCCATC-1	Neutrophil 3	S100A8	4.96111
CD 4	CDa	56	male	CD_4_CTGGACGTCAGATTGC-1	Neutrophil 3	S100A8	3.03883
CD 4	CDa	56	male	CD_4_CTGGTCTTCTGCGGAC-1	Neutrophil 1	S100A8	3.49496
CD 4	CDa	56	male	CD_4_GAACTGTTCCGCAACG-1	Neutrophil 3	S100A8	6.88949
CD 4	CDa	56	male	CD_4_GACACGCGTCGGCCTA-1	Neutrophil 3	S100A8	5.64787
CD 4	CDa	56	male	CD_4_GAGCTGCGTAGACGGT-1	Neutrophil 3	S100A8	5.97186
CD 4	CDa	56	male	CD_4_GCGATCGGTACAAACA-1	Neutrophil 3	S100A8	5.5924
CD 4	CDa	56	male	CD_4_GGTGGCTAGAAATTGC-1	Neutrophil 3	S100A8	4.56918
CD 4	CDa	56	male	CD_4_GTAGAGGGTTCACCGG-1	Neutrophil 3	S100A8	5.88093
CD 4	CDa	56	male	CD_4_GTCATCCAGACCAAAT-1	Neutrophil 3	S100A8	6.0611
CD 4	CDa	56	male	CD_4_GTCATTTTCTTGTTAC-1	Neutrophil 3	S100A8	5.46865
CD 4	CDa	56	male	CD_4_GTGAGTTCAGTTGGTT-1	Neutrophil 3	S100A8	0
CD 4	CDa	56	male	CD_4_TACGGTACATGTTTGG-1	Neutrophil 3	S100A8	2.64539
CD 4	CDa	56	male	CD_4_TCAGTTTTCCAACTAG-1	Neutrophil 1	S100A8	4.96338
CD 4	CDa	56	male	CD_4_TCATGTTTCATCGCCT-1	Neutrophil 3	S100A8	5.63915
CD 4	CDa	56	male	CD_4_TCATTTGTCAAGAAAC-1	Neutrophil 3	S100A8	4.53438
CD 4	CDa	56	male	CD_4_TCCAGAAAGATCGGTG-1	Neutrophil 3	S100A8	5.65533
CD 4	CDa	56	male	CD_4_TCCTTTCTCTTGAGCA-1	Neutrophil 3	S100A8	5.6458
CD 4	CDa	56	male	CD_4_TCGGATATCCAATCTT-1	Neutrophil 3	S100A8	5.26748
CD 4	CDa	56	male	CD_4_TCGGTCTCATAACGGG-1	Neutrophil 3	S100A8	4.0708
CD 4	CDa	56	male	CD_4_TCGTGGGCAGATTTCG-1	Neutrophil 3	S100A8	3.54098
CD 4	CDa	56	male	CD_4_TCTATCAAGTTCTCTT-1	Neutrophil 3	S100A8	4.95983
CD 4	CDa	56	male	CD_4_TCTGCCAAGGTCGTAG-1	Neutrophil 3	S100A8	4.85576
CD 4	CDa	56	male	CD_4_TCTTCCTTCTAGAACC-1	Neutrophil 3	S100A8	5.0088
CD 4	CDa	56	male	CD_4_TGATCTTCACGTCTCT-1	Neutrophil 3	S100A8	5.21151
CD 4	CDa	56	male	CD_4_TGGTGATGTGGACAGT-1	Neutrophil 3	S100A8	4.0485
CD 4	CDa	56	male	CD_4_TGTAAGCCACAGACGA-1	Neutrophil 3	S100A8	4.90563
CD 4	CDa	56	male	CD_4_TTCATGTCACAAGCCC-1	Neutrophil 3	S100A8	4.66245
CD 4	CDa	56	male	CD_4_TTCCGGTGTAGGTACG-1	Neutrophil 3	S100A8	6.21453
CD 5	CDa	21	male	CD_5_AAACGAACATGGAGAC-1	Neutrophil 3	S100A8	6.40561
CD 5	CDa	21	male	CD_5_AAACGCTGTGTTTACG-1	Neutrophil 2	S100A8	2.89882
CD 5	CDa	21	male	CD_5_AAACGCTTCATTTGGG-1	Neutrophil 1	S100A8	4.95649
CD 5	CDa	21	male	CD_5_AAAGGTAAGGTGAGAA-1	Neutrophil 1	S100A8	2.92513
CD 5	CDa	21	male	CD_5_AAATGGAGTCGGAACA-1	Neutrophil 1	S100A8	5.57931
CD 5	CDa	21	male	CD_5_AACACACAGCTCGCAC-1	Neutrophil 1	S100A8	5.93115
CD 5	CDa	21	male	CD_5_AACCACACAGCCCAGT-1	Neutrophil 2	S100A8	4.59941
CD 5	CDa	21	male	CD_5_AACGTCACATGGGCAA-1	Neutrophil 2	S100A8	5.42678
CD 5	CDa	21	male	CD_5_AAGACAATCATAGGCT-1	Neutrophil 1	S100A8	3.98836
CD 5	CDa	21	male	CD_5_AAGCATCGTAGTTACC-1	Neutrophil 1	S100A8	6.11681
CD 5	CDa	21	male	CD_5_AAGCGAGAGATGGGCT-1	Neutrophil 1	S100A8	5.66229
CD 5	CDa	21	male	CD_5_AAGCGTTAGGTAAGTT-1	Neutrophil 1	S100A8	5.4318
CD 5	CDa	21	male	CD_5_AAGGAATAGCCTCACG-1	Neutrophil 2	S100A8	3.69235
CD 5	CDa	21	male	CD_5_AAGGAATGTTCGTGCG-1	Neutrophil 2	S100A8	3.66786
CD 5	CDa	21	male	CD_5_AAGTTCGTCGCGCTGA-1	Neutrophil 1	S100A8	5.79374
CD 5	CDa	21	male	CD_5_AATAGAGTCATAAGGA-1	Neutrophil 2	S100A8	5.01582
CD 5	CDa	21	male	CD_5_AATCGACTCCATTTAC-1	Neutrophil 1	S100A8	5.68646
CD 5	CDa	21	male	CD_5_AATGAAGTCTGTCGCT-1	Neutrophil 1	S100A8	4.9053
CD 5	CDa	21	male	CD_5_AATGCCACACGCGGTT-1	Neutrophil 1	S100A8	5.95772
CD 5	CDa	21	male	CD_5_AATGGAATCGGTAGAG-1	Neutrophil 2	S100A8	5.21014
CD 5	CDa	21	male	CD_5_AATGGAATCTCTAAGG-1	Neutrophil 2	S100A8	3.65188
CD 5	CDa	21	male	CD_5_AATGGCTAGCTTTGTG-1	Neutrophil 1	S100A8	3.46448
CD 5	CDa	21	male	CD_5_AATTCCTGTGTGGACA-1	Neutrophil 1	S100A8	5.41112
CD 5	CDa	21	male	CD_5_AATTTCCGTGTTAAAG-1	Neutrophil 1	S100A8	5.66384
CD 5	CDa	21	male	CD_5_ACAAAGACATTGAGCT-1	Neutrophil 2	S100A8	0
CD 5	CDa	21	male	CD_5_ACAAAGATCGGATACT-1	Neutrophil 1	S100A8	3.03694
CD 5	CDa	21	male	CD_5_ACAAGCTCAGTCGCAC-1	Neutrophil 2	S100A8	4.73802
CD 5	CDa	21	male	CD_5_ACACGCGAGCTTTCCC-1	Neutrophil 2	S100A8	2.50748
CD 5	CDa	21	male	CD_5_ACACGCGAGGTAGTAT-1	Neutrophil 2	S100A8	5.12047
CD 5	CDa	21	male	CD_5_ACAGAAATCCACGTCT-1	Neutrophil 2	S100A8	4.79381
CD 5	CDa	21	male	CD_5_ACATCCCTCCGACATA-1	Neutrophil 3	S100A8	5.5317
CD 5	CDa	21	male	CD_5_ACATGCAGTGCCGTAC-1	Neutrophil 1	S100A8	6.56692
CD 5	CDa	21	male	CD_5_ACATGCATCAGACAAA-1	Neutrophil 1	S100A8	6.46944
CD 5	CDa	21	male	CD_5_ACCAAACCAATTAGGA-1	Neutrophil 2	S100A8	5.47686
CD 5	CDa	21	male	CD_5_ACCAACAGTGGGCTCT-1	Neutrophil 2	S100A8	2.92014
CD 5	CDa	21	male	CD_5_ACCACAACATGTCTAG-1	Neutrophil 1	S100A8	4.02129
CD 5	CDa	21	male	CD_5_ACCATTTTCTGACAGT-1	Neutrophil 1	S100A8	6.07714
CD 5	CDa	21	male	CD_5_ACCCTCAGTTCAACGT-1	Neutrophil 1	S100A8	6.45507
CD 5	CDa	21	male	CD_5_ACCCTTGCAGTCAACT-1	Neutrophil 2	S100A8	4.60723
CD 5	CDa	21	male	CD_5_ACCTACCGTCTACAAC-1	Neutrophil 1	S100A8	6.10553
CD 5	CDa	21	male	CD_5_ACCTACCTCTAGAACC-1	Neutrophil 1	S100A8	5.43984
CD 5	CDa	21	male	CD_5_ACCTGTCAGGCACCAA-1	Neutrophil 1	S100A8	4.078
CD 5	CDa	21	male	CD_5_ACGATCACAGCTGGTC-1	Neutrophil 1	S100A8	4.99615
CD 5	CDa	21	male	CD_5_ACGATGTCAGCGACAA-1	Neutrophil 2	S100A8	2.62734
CD 5	CDa	21	male	CD_5_ACGGGTCGTGGGAGAG-1	Neutrophil 1	S100A8	4.16342
CD 5	CDa	21	male	CD_5_ACGTAACAGCGAGTCA-1	Neutrophil 2	S100A8	2.5587
CD 5	CDa	21	male	CD_5_ACGTACATCGATACAC-1	Neutrophil 1	S100A8	5.47179
CD 5	CDa	21	male	CD_5_ACTACGATCATTCATC-1	Neutrophil 2	S100A8	4.69234
CD 5	CDa	21	male	CD_5_ACTATTCCAAACTGCT-1	Neutrophil 1	S100A8	6.83099
CD 5	CDa	21	male	CD_5_ACTTAGGTCTCCTGTG-1	Neutrophil 2	S100A8	4.4136
CD 5	CDa	21	male	CD_5_ACTTATCAGGGACAGG-1	Neutrophil 2	S100A8	2.85764
CD 5	CDa	21	male	CD_5_ACTTCCGCACAGTCGC-1	Neutrophil 2	S100A8	4.80126
CD 5	CDa	21	male	CD_5_ACTTCCGGTAGGTGCA-1	Neutrophil 1	S100A8	6.20975
CD 5	CDa	21	male	CD_5_ACTTCCGTCCTGTTGC-1	Neutrophil 1	S100A8	5.41248
CD 5	CDa	21	male	CD_5_ACTTTGTAGGGCAACT-1	Neutrophil 1	S100A8	5.26951
CD 5	CDa	21	male	CD_5_ACTTTGTCACCTATCC-1	Neutrophil 2	S100A8	4.63152
CD 5	CDa	21	male	CD_5_AGAACAAGTATGAGGC-1	Neutrophil 2	S100A8	4.07847
CD 5	CDa	21	male	CD_5_AGACACTAGTCGGCAA-1	Neutrophil 1	S100A8	5.73619
CD 5	CDa	21	male	CD_5_AGACCATGTATTCCGA-1	Neutrophil 1	S100A8	6.1425
CD 5	CDa	21	male	CD_5_AGATCCATCCCAGGCA-1	Neutrophil 1	S100A8	5.62627
CD 5	CDa	21	male	CD_5_AGATCGTTCTAGCCTC-1	Neutrophil 1	S100A8	5.67443
CD 5	CDa	21	male	CD_5_AGATGAAAGCTTACGT-1	Neutrophil 1	S100A8	5.05654
CD 5	CDa	21	male	CD_5_AGATGAATCAGGAAAT-1	Neutrophil 1	S100A8	4.74317
CD 5	CDa	21	male	CD_5_AGCCAATCAGCGCTTG-1	Neutrophil 1	S100A8	5.79566
CD 5	CDa	21	male	CD_5_AGCCACGAGGATTACA-1	Neutrophil 2	S100A8	3.69809
CD 5	CDa	21	male	CD_5_AGCCAGCAGCCGAACA-1	Neutrophil 2	S100A8	0
CD 5	CDa	21	male	CD_5_AGCGCTGGTCGCGGTT-1	Neutrophil 1	S100A8	5.34097
CD 5	CDa	21	male	CD_5_AGCGTATTCACATACG-1	Neutrophil 2	S100A8	5.34912
CD 5	CDa	21	male	CD_5_AGCGTCGCATCGGTTA-1	Neutrophil 2	S100A8	0
CD 5	CDa	21	male	CD_5_AGCTCAAGTACGAGCA-1	Neutrophil 1	S100A8	6.01581
CD 5	CDa	21	male	CD_5_AGCTCAAGTTTCTTAC-1	Neutrophil 1	S100A8	4.27093
CD 5	CDa	21	male	CD_5_AGCTTCCTCATTGTGG-1	Neutrophil 2	S100A8	2.37282
CD 5	CDa	21	male	CD_5_AGGAAATGTGCCTGCA-1	Neutrophil 1	S100A8	4.25997
CD 5	CDa	21	male	CD_5_AGGAGGTTCAATCCGA-1	Neutrophil 2	S100A8	4.20479
CD 5	CDa	21	male	CD_5_AGGATAATCCTTGACC-1	Neutrophil 1	S100A8	5.35086
CD 5	CDa	21	male	CD_5_AGGATAATCTCTCTTC-1	Neutrophil 1	S100A8	5.84165
CD 5	CDa	21	male	CD_5_AGGATCTGTGTGGACA-1	Neutrophil 2	S100A8	5.0508
CD 5	CDa	21	male	CD_5_AGGATCTTCCATCGTC-1	Neutrophil 1	S100A8	6.48057
CD 5	CDa	21	male	CD_5_AGGCCACAGTCTAGAA-1	Neutrophil 1	S100A8	5.82328
CD 5	CDa	21	male	CD_5_AGGCTGCAGTAACCTC-1	Neutrophil 2	S100A8	4.02078
CD 5	CDa	21	male	CD_5_AGGCTGCTCTATTTCG-1	Neutrophil 1	S100A8	6.56937
CD 5	CDa	21	male	CD_5_AGGTAGGTCGGTCGAC-1	Neutrophil 1	S100A8	6.17747
CD 5	CDa	21	male	CD_5_AGGTCTACAATCCTAG-1	Neutrophil 2	S100A8	3.04452
CD 5	CDa	21	male	CD_5_AGGTGTTCATCTTAGG-1	Neutrophil 2	S100A8	4.30077
CD 5	CDa	21	male	CD_5_AGTAACCAGTGCCGAA-1	Neutrophil 2	S100A8	3.75342
CD 5	CDa	21	male	CD_5_AGTACCAAGACGATAT-1	Neutrophil 1	S100A8	6.89612
CD 5	CDa	21	male	CD_5_AGTACCAAGTTAACAG-1	Neutrophil 2	S100A8	2.20437
CD 5	CDa	21	male	CD_5_AGTACTGTCCGGACTG-1	Neutrophil 1	S100A8	6.64861
CD 5	CDa	21	male	CD_5_AGTAGCTTCTTTCCGG-1	Neutrophil 1	S100A8	5.55965
CD 5	CDa	21	male	CD_5_AGTCAACCAGTCAGAG-1	Neutrophil 2	S100A8	4.8049
CD 5	CDa	21	male	CD_5_AGTCATGCAAACTGCT-1	Neutrophil 1	S100A8	4.39248
CD 5	CDa	21	male	CD_5_AGTCTCCTCATCTCTA-1	Neutrophil 2	S100A8	5.1151
CD 5	CDa	21	male	CD_5_AGTGACTTCCCGTTGT-1	Neutrophil 1	S100A8	5.54897
CD 5	CDa	21	male	CD_5_AGTGCCGTCCATGATG-1	Neutrophil 1	S100A8	6.16427
CD 5	CDa	21	male	CD_5_AGTTCCCCAAGAATAC-1	Neutrophil 2	S100A8	3.6623
CD 5	CDa	21	male	CD_5_ATACTTCTCAAGCCAT-1	Neutrophil 1	S100A8	5.29834
CD 5	CDa	21	male	CD_5_ATATCCTTCCTGTACC-1	Neutrophil 1	S100A8	3.7201
CD 5	CDa	21	male	CD_5_ATCACAGCATTAAAGG-1	Neutrophil 1	S100A8	6.45749
CD 5	CDa	21	male	CD_5_ATCACGATCGAAGCAG-1	Neutrophil 1	S100A8	4.72897
CD 5	CDa	21	male	CD_5_ATCACTTAGACATACA-1	Neutrophil 2	S100A8	5.36035
CD 5	CDa	21	male	CD_5_ATCACTTGTACGGGAT-1	Neutrophil 2	S100A8	2.39517
CD 5	CDa	21	male	CD_5_ATCAGGTAGTGCGCTC-1	Neutrophil 2	S100A8	3.62602
CD 5	CDa	21	male	CD_5_ATCCCTGCATCTTCGC-1	Neutrophil 2	S100A8	5.13177
CD 5	CDa	21	male	CD_5_ATCGCCTAGCACGTCC-1	Neutrophil 1	S100A8	6.35742
CD 5	CDa	21	male	CD_5_ATCGGATCACGGCTAC-1	Neutrophil 1	S100A8	6.19862
CD 5	CDa	21	male	CD_5_ATCGGCGAGTCGCCCA-1	Neutrophil 1	S100A8	5.98937
CD 5	CDa	21	male	CD_5_ATGAAAGAGTTGAATG-1	Neutrophil 2	S100A8	4.9805
CD 5	CDa	21	male	CD_5_ATGAGGGTCGAGAGAC-1	Neutrophil 2	S100A8	4.6385
CD 5	CDa	21	male	CD_5_ATGAGGGTCTTGGCTC-1	Neutrophil 1	S100A8	6.63105
CD 5	CDa	21	male	CD_5_ATGATCGCAACACAAA-1	Neutrophil 1	S100A8	5.7405
CD 5	CDa	21	male	CD_5_ATGCATGTCGCCATAA-1	Neutrophil 1	S100A8	6.22872
CD 5	CDa	21	male	CD_5_ATGCCTCAGTTAACGA-1	Neutrophil 1	S100A8	6.64272
CD 5	CDa	21	male	CD_5_ATGGTTGAGCGGTATG-1	Neutrophil 2	S100A8	4.97992
CD 5	CDa	21	male	CD_5_ATGTCCCGTCAGCTTA-1	Neutrophil 1	S100A8	7.26157
CD 5	CDa	21	male	CD_5_ATGTCCCTCCAGCTCT-1	Neutrophil 2	S100A8	3.49496
CD 5	CDa	21	male	CD_5_ATTCACTTCACCCTTG-1	Neutrophil 2	S100A8	3.2593
CD 5	CDa	21	male	CD_5_ATTCATCCACAGCATT-1	Neutrophil 1	S100A8	4.15412
CD 5	CDa	21	male	CD_5_ATTCCATAGAGCATAT-1	Neutrophil 2	S100A8	4.51695
CD 5	CDa	21	male	CD_5_ATTCCATAGATTGATG-1	Neutrophil 1	S100A8	6.54594
CD 5	CDa	21	male	CD_5_ATTCCATAGGTTGACG-1	Neutrophil 2	S100A8	3.16228
CD 5	CDa	21	male	CD_5_ATTCCATAGTATGTAG-1	Neutrophil 1	S100A8	4.71857
CD 5	CDa	21	male	CD_5_ATTCCATGTTCAAGTC-1	Neutrophil 1	S100A8	5.48959
CD 5	CDa	21	male	CD_5_ATTCTACGTACTCCCT-1	Neutrophil 2	S100A8	4.68169
CD 5	CDa	21	male	CD_5_ATTTCACGTTGCATCA-1	Neutrophil 2	S100A8	3.38268
CD 5	CDa	21	male	CD_5_CAAAGAAAGGATACCG-1	Neutrophil 1	S100A8	4.77125
CD 5	CDa	21	male	CD_5_CAAAGAAGTACTAGCT-1	Neutrophil 1	S100A8	6.45293
CD 5	CDa	21	male	CD_5_CAAAGAATCTGTGTGA-1	Neutrophil 2	S100A8	3.67626
CD 5	CDa	21	male	CD_5_CAACGGCTCAAGAGTA-1	Neutrophil 1	S100A8	6.00631
CD 5	CDa	21	male	CD_5_CAAGAGGCAATTGAAG-1	Neutrophil 1	S100A8	6.75477
CD 5	CDa	21	male	CD_5_CAAGAGGTCCGTCCTA-1	Neutrophil 1	S100A8	6.06733
CD 5	CDa	21	male	CD_5_CAAGCTATCATACAGC-1	Neutrophil 2	S100A8	3.44813
CD 5	CDa	21	male	CD_5_CAAGGGAGTACCGGCT-1	Neutrophil 2	S100A8	4.93056
CD 5	CDa	21	male	CD_5_CACACAACAGAGAGGG-1	Neutrophil 1	S100A8	5.64904
CD 5	CDa	21	male	CD_5_CACACAACATGACTAC-1	Neutrophil 1	S100A8	5.83364
CD 5	CDa	21	male	CD_5_CACCAAACATGGAATA-1	Neutrophil 1	S100A8	5.21757
CD 5	CDa	21	male	CD_5_CACGAATAGATGCAGC-1	Neutrophil 1	S100A8	6.69458
CD 5	CDa	21	male	CD_5_CACGGGTCAGCTACAT-1	Neutrophil 1	S100A8	6.0907
CD 5	CDa	21	male	CD_5_CACGTGGTCTTACACT-1	Neutrophil 2	S100A8	3.08942
CD 5	CDa	21	male	CD_5_CACTTCGGTTCGAAGG-1	Neutrophil 1	S100A8	5.54871
CD 5	CDa	21	male	CD_5_CAGATACAGGAAGAAC-1	Neutrophil 1	S100A8	5.01233
CD 5	CDa	21	male	CD_5_CAGATACCAGCACAAG-1	Neutrophil 1	S100A8	5.06476
CD 5	CDa	21	male	CD_5_CAGATTGTCACCTCGT-1	Neutrophil 2	S100A8	5.28894
CD 5	CDa	21	male	CD_5_CAGCGTGCATTGTCGA-1	Neutrophil 2	S100A8	0
CD 5	CDa	21	male	CD_5_CAGGCCAAGAGAGAAC-1	Neutrophil 2	S100A8	2.38258
CD 5	CDa	21	male	CD_5_CAGGCCATCGAGAATA-1	Neutrophil 1	S100A8	5.69473
CD 5	CDa	21	male	CD_5_CATAAGCTCAAGGACG-1	Neutrophil 1	S100A8	6.02092
CD 5	CDa	21	male	CD_5_CATCCCAAGGCCACTC-1	Neutrophil 1	S100A8	5.31066
CD 5	CDa	21	male	CD_5_CATCCGTAGACTTCGT-1	Neutrophil 2	S100A8	3.69235
CD 5	CDa	21	male	CD_5_CATCCGTAGGTGAGCT-1	Neutrophil 2	S100A8	4.18548
CD 5	CDa	21	male	CD_5_CATCGTCCAGTCGGTC-1	Neutrophil 2	S100A8	3.57072
CD 5	CDa	21	male	CD_5_CATGAGTAGTAAACGT-1	Neutrophil 1	S100A8	2.94881
CD 5	CDa	21	male	CD_5_CATGAGTGTAGCTCGC-1	Neutrophil 2	S100A8	3.85417
CD 5	CDa	21	male	CD_5_CATGAGTTCCGTAGTA-1	Neutrophil 2	S100A8	4.11482
CD 5	CDa	21	male	CD_5_CATGCAAAGTATAGAC-1	Neutrophil 2	S100A8	3.5997
CD 5	CDa	21	male	CD_5_CATGCCTAGCGGCTCT-1	Neutrophil 2	S100A8	0
CD 5	CDa	21	male	CD_5_CATGCTCAGGATACCG-1	Neutrophil 1	S100A8	6.28483
CD 5	CDa	21	male	CD_5_CATGCTCAGTAAACTG-1	Neutrophil 2	S100A8	3.40775
CD 5	CDa	21	male	CD_5_CATGGATTCTCAGTCC-1	Neutrophil 1	S100A8	4.26723
CD 5	CDa	21	male	CD_5_CATGGTACAGACCGCT-1	Neutrophil 1	S100A8	5.74314
CD 5	CDa	21	male	CD_5_CATTCATGTCCTGTCT-1	Neutrophil 2	S100A8	2.66507
CD 5	CDa	21	male	CD_5_CATTCTATCCTACTGC-1	Neutrophil 1	S100A8	4.40878
CD 5	CDa	21	male	CD_5_CATTGCCCATGGCGCT-1	Neutrophil 1	S100A8	4.20935
CD 5	CDa	21	male	CD_5_CATTGTTGTGAGTAAT-1	Neutrophil 1	S100A8	5.83514
CD 5	CDa	21	male	CD_5_CATTTCAAGCCAAGGT-1	Neutrophil 1	S100A8	6.21461
CD 5	CDa	21	male	CD_5_CATTTCATCACTCGAA-1	Neutrophil 1	S100A8	5.43499
CD 5	CDa	21	male	CD_5_CCAAGCGAGCTAGAGC-1	Neutrophil 2	S100A8	3.81432
CD 5	CDa	21	male	CD_5_CCAAGCGCATCACCAA-1	Neutrophil 1	S100A8	4.49857
CD 5	CDa	21	male	CD_5_CCACAAATCATGACAC-1	Neutrophil 3	S100A8	6.20706
CD 5	CDa	21	male	CD_5_CCACGTTAGAGCATCG-1	Neutrophil 1	S100A8	5.92305
CD 5	CDa	21	male	CD_5_CCATCACTCACAGTGT-1	Neutrophil 1	S100A8	6.59633
CD 5	CDa	21	male	CD_5_CCGAACGTCCGTGTGG-1	Neutrophil 1	S100A8	6.16622
CD 5	CDa	21	male	CD_5_CCGATCTAGTTGTACC-1	Neutrophil 1	S100A8	5.23806
CD 5	CDa	21	male	CD_5_CCGTTCAAGTAAGACT-1	Neutrophil 1	S100A8	5.59774
CD 5	CDa	21	male	CD_5_CCTAACCAGCGACCCT-1	Neutrophil 2	S100A8	0
CD 5	CDa	21	male	CD_5_CCTAAGACACAAAGCG-1	Neutrophil 2	S100A8	5.60312
CD 5	CDa	21	male	CD_5_CCTAAGAGTACTAGCT-1	Neutrophil 2	S100A8	5.41149
CD 5	CDa	21	male	CD_5_CCTACGTAGATGTTCC-1	Neutrophil 1	S100A8	6.90448
CD 5	CDa	21	male	CD_5_CCTCCAAAGGACTTCT-1	Neutrophil 2	S100A8	4.66592
CD 5	CDa	21	male	CD_5_CCTCTCCAGAAGGGAT-1	Neutrophil 2	S100A8	3.4101
CD 5	CDa	21	male	CD_5_CCTCTCCCAGCGACAA-1	Neutrophil 1	S100A8	6.30709
CD 5	CDa	21	male	CD_5_CCTGTTGTCCATAAGC-1	Neutrophil 2	S100A8	0
CD 5	CDa	21	male	CD_5_CCTTGTGTCCGTGACG-1	Neutrophil 2	S100A8	5.25087
CD 5	CDa	21	male	CD_5_CGAAGTTCAGATCACT-1	Neutrophil 2	S100A8	3.93551
CD 5	CDa	21	male	CD_5_CGAATTGGTCGAGCTC-1	Neutrophil 1	S100A8	6.34043
CD 5	CDa	21	male	CD_5_CGAATTGGTCTGTGGC-1	Neutrophil 2	S100A8	3.21466
CD 5	CDa	21	male	CD_5_CGACAGCGTTCGGTAT-1	Neutrophil 1	S100A8	6.30605
CD 5	CDa	21	male	CD_5_CGAGGCTGTATCGCAT-1	Neutrophil 1	S100A8	6.6544
CD 5	CDa	21	male	CD_5_CGAGTTACATACGCAT-1	Neutrophil 2	S100A8	2.62973
CD 5	CDa	21	male	CD_5_CGATGGCAGACTCAAA-1	Neutrophil 2	S100A8	2.97488
CD 5	CDa	21	male	CD_5_CGCAGGTCAATGGCAG-1	Neutrophil 2	S100A8	5.68429
CD 5	CDa	21	male	CD_5_CGGCAGTCAGCACAAG-1	Neutrophil 1	S100A8	5.26046
CD 5	CDa	21	male	CD_5_CGGGCATTCTGTGTGA-1	Neutrophil 2	S100A8	4.02257
CD 5	CDa	21	male	CD_5_CGGGTGTAGACAGCGT-1	Neutrophil 1	S100A8	5.44881
CD 5	CDa	21	male	CD_5_CGGGTGTTCAAAGAAC-1	Neutrophil 1	S100A8	5.03938
CD 5	CDa	21	male	CD_5_CGTAAGTAGGCTCTCG-1	Neutrophil 1	S100A8	3.98905
CD 5	CDa	21	male	CD_5_CGTAGTATCGTTGTTT-1	Neutrophil 2	S100A8	4.61314
CD 5	CDa	21	male	CD_5_CGTCAAACATGCGTGC-1	Neutrophil 2	S100A8	4.21366
CD 5	CDa	21	male	CD_5_CGTCAAAGTGTCCATA-1	Neutrophil 2	S100A8	4.88625
CD 5	CDa	21	male	CD_5_CGTCCATAGCGTCAAG-1	Neutrophil 1	S100A8	5.78531
CD 5	CDa	21	male	CD_5_CGTGATACAAACGAGC-1	Neutrophil 1	S100A8	6.06279
CD 5	CDa	21	male	CD_5_CGTTCTGCACTCTGCT-1	Neutrophil 2	S100A8	5.08619
CD 5	CDa	21	male	CD_5_CTAACCCGTGCTCCGA-1	Neutrophil 2	S100A8	4.95075
CD 5	CDa	21	male	CD_5_CTAACTTAGTTGCCTA-1	Neutrophil 2	S100A8	5.25666
CD 5	CDa	21	male	CD_5_CTAACTTCAGCTGTCG-1	Neutrophil 2	S100A8	0
CD 5	CDa	21	male	CD_5_CTACCTGCACAACGCC-1	Neutrophil 2	S100A8	4.0017
CD 5	CDa	21	male	CD_5_CTACGGGAGCGATTCT-1	Neutrophil 1	S100A8	5.59823
CD 5	CDa	21	male	CD_5_CTACGGGGTGAGTAGC-1	Neutrophil 1	S100A8	3.4991
CD 5	CDa	21	male	CD_5_CTACGGGTCGGCATCG-1	Neutrophil 1	S100A8	6.36469
CD 5	CDa	21	male	CD_5_CTACTATGTCCCTCAT-1	Neutrophil 1	S100A8	5.11209
CD 5	CDa	21	male	CD_5_CTATCTAGTGTGAGCA-1	Neutrophil 2	S100A8	5.60312
CD 5	CDa	21	male	CD_5_CTCAGTCCATCACGGC-1	Neutrophil 1	S100A8	6.30164
CD 5	CDa	21	male	CD_5_CTCCACAAGATAGTGT-1	Neutrophil 1	S100A8	6.91068
CD 5	CDa	21	male	CD_5_CTCCATGTCTAAACGC-1	Neutrophil 1	S100A8	6.9029
CD 5	CDa	21	male	CD_5_CTCCCAATCATTGCTT-1	Neutrophil 1	S100A8	6.53829
CD 5	CDa	21	male	CD_5_CTCCGATCATGCAGCC-1	Neutrophil 1	S100A8	5.07349
CD 5	CDa	21	male	CD_5_CTCCGATTCTGTAAGC-1	Neutrophil 2	S100A8	2.45527
CD 5	CDa	21	male	CD_5_CTCCTCCGTTAATCGC-1	Neutrophil 3	S100A8	6.73832
CD 5	CDa	21	male	CD_5_CTCCTCCTCACCTCAC-1	Neutrophil 1	S100A8	2.72027
CD 5	CDa	21	male	CD_5_CTCGAGGAGAAACCAT-1	Neutrophil 1	S100A8	5.86371
CD 5	CDa	21	male	CD_5_CTCTCGATCCAAATGC-1	Neutrophil 2	S100A8	3.7575
CD 5	CDa	21	male	CD_5_CTGCAGGGTGACAGCA-1	Neutrophil 1	S100A8	0
CD 5	CDa	21	male	CD_5_CTGCCATGTAACTAAG-1	Neutrophil 2	S100A8	4.81785
CD 5	CDa	21	male	CD_5_CTGCCATTCCGCTTAC-1	Neutrophil 2	S100A8	4.38033
CD 5	CDa	21	male	CD_5_CTGGACGCACACCAGC-1	Neutrophil 1	S100A8	7.32132
CD 5	CDa	21	male	CD_5_CTGGCAGGTGTCTAAC-1	Neutrophil 1	S100A8	4.34315
CD 5	CDa	21	male	CD_5_CTGGCAGTCCATTCGC-1	Neutrophil 2	S100A8	3.69617
CD 5	CDa	21	male	CD_5_CTGTCGTAGGACAGCT-1	Neutrophil 2	S100A8	4.38462
CD 5	CDa	21	male	CD_5_CTGTGAACAACCGGAA-1	Neutrophil 1	S100A8	6.82933
CD 5	CDa	21	male	CD_5_CTGTGAACATTGCCTC-1	Neutrophil 2	S100A8	0
CD 5	CDa	21	male	CD_5_CTTACCGAGTTGCCCG-1	Neutrophil 2	S100A8	3.88402
CD 5	CDa	21	male	CD_5_CTTCAATGTGCCCAGT-1	Neutrophil 2	S100A8	4.61512
CD 5	CDa	21	male	CD_5_CTTCCGAGTTCCCACT-1	Neutrophil 2	S100A8	0
CD 5	CDa	21	male	CD_5_CTTCGGTGTTCACCGG-1	Neutrophil 1	S100A8	6.20575
CD 5	CDa	21	male	CD_5_CTTCTAATCTTACGTT-1	Neutrophil 1	S100A8	5.75108
CD 5	CDa	21	male	CD_5_CTTCTCTCATTAAAGG-1	Neutrophil 1	S100A8	5.25634
CD 5	CDa	21	male	CD_5_CTTCTCTTCTGACCCT-1	Neutrophil 1	S100A8	5.61017
CD 5	CDa	21	male	CD_5_CTTGAGAAGAGCGACT-1	Neutrophil 1	S100A8	6.39064
CD 5	CDa	21	male	CD_5_CTTGATTAGACCAGCA-1	Neutrophil 1	S100A8	7.09682
CD 5	CDa	21	male	CD_5_GAAGGGTGTCGGTGTC-1	Neutrophil 2	S100A8	2.45042
CD 5	CDa	21	male	CD_5_GAAGGGTGTCGTCGGT-1	Neutrophil 1	S100A8	5.20185
CD 5	CDa	21	male	CD_5_GAAGTAAAGACATAGT-1	Neutrophil 2	S100A8	4.09526
CD 5	CDa	21	male	CD_5_GAATAGATCCAATCCC-1	Neutrophil 1	S100A8	6.18611
CD 5	CDa	21	male	CD_5_GAATCGTAGGCCATAG-1	Neutrophil 1	S100A8	6.64276
CD 5	CDa	21	male	CD_5_GAATCGTAGGGTAGCT-1	Neutrophil 2	S100A8	2.92513
CD 5	CDa	21	male	CD_5_GACACGCTCGACTCCT-1	Neutrophil 1	S100A8	5.9578
CD 5	CDa	21	male	CD_5_GACAGCCTCGTCGGGT-1	Neutrophil 2	S100A8	4.50298
CD 5	CDa	21	male	CD_5_GACATCACAACCGTAT-1	Neutrophil 2	S100A8	2.83774
CD 5	CDa	21	male	CD_5_GACATCAGTGTCCGTG-1	Neutrophil 1	S100A8	5.05107
CD 5	CDa	21	male	CD_5_GACCCAGAGACCCTTA-1	Neutrophil 2	S100A8	3.09847
CD 5	CDa	21	male	CD_5_GACCTTCCAAATTGCC-1	Neutrophil 1	S100A8	4.97773
CD 5	CDa	21	male	CD_5_GACGTTATCTGGCCGA-1	Neutrophil 1	S100A8	6.52472
CD 5	CDa	21	male	CD_5_GACTGATGTTTGTTGG-1	Neutrophil 1	S100A8	5.93243
CD 5	CDa	21	male	CD_5_GACTTCCTCCTAGCCT-1	Neutrophil 1	S100A8	5.03457
CD 5	CDa	21	male	CD_5_GAGACCCAGGACTAAT-1	Neutrophil 1	S100A8	4.68169
CD 5	CDa	21	male	CD_5_GAGAGGTCACAAACGG-1	Neutrophil 1	S100A8	5.10555
CD 5	CDa	21	male	CD_5_GAGCCTGGTCCACTCT-1	Neutrophil 2	S100A8	4.25654
CD 5	CDa	21	male	CD_5_GAGGCAATCGCTGACG-1	Neutrophil 2	S100A8	4.58479
CD 5	CDa	21	male	CD_5_GAGGCCTAGGTAAGGA-1	Neutrophil 1	S100A8	5.9909
CD 5	CDa	21	male	CD_5_GAGGGATGTCGTACAT-1	Neutrophil 1	S100A8	4.69005
CD 5	CDa	21	male	CD_5_GAGTCATAGTCTGGTT-1	Neutrophil 2	S100A8	0
CD 5	CDa	21	male	CD_5_GAGTGTTCACCCTATC-1	Neutrophil 1	S100A8	6.53608
CD 5	CDa	21	male	CD_5_GAGTGTTTCTAGTGAC-1	Neutrophil 1	S100A8	5.29801
CD 5	CDa	21	male	CD_5_GAGTTACAGCTTAGTC-1	Neutrophil 1	S100A8	6.19294
CD 5	CDa	21	male	CD_5_GAGTTACTCTGCGATA-1	Neutrophil 1	S100A8	6.44961
CD 5	CDa	21	male	CD_5_GATCAGTGTCGAGCAA-1	Neutrophil 1	S100A8	5.17491
CD 5	CDa	21	male	CD_5_GATCGTAGTGTCTTAG-1	Neutrophil 1	S100A8	5.06173
CD 5	CDa	21	male	CD_5_GATGACTGTAGGGTAC-1	Neutrophil 1	S100A8	4.13155
CD 5	CDa	21	male	CD_5_GATGATCTCTTGCAGA-1	Neutrophil 2	S100A8	3.11375
CD 5	CDa	21	male	CD_5_GATTGGTGTGTCTCCT-1	Neutrophil 1	S100A8	6.07534
CD 5	CDa	21	male	CD_5_GATTGGTGTGTTTGCA-1	Neutrophil 1	S100A8	5.2611
CD 5	CDa	21	male	CD_5_GCACATAGTCTAGGTT-1	Neutrophil 2	S100A8	1.99514
CD 5	CDa	21	male	CD_5_GCAGCCATCCCATGGG-1	Neutrophil 1	S100A8	4.58882
CD 5	CDa	21	male	CD_5_GCATGATCATGACGGA-1	Neutrophil 1	S100A8	5.89095
CD 5	CDa	21	male	CD_5_GCCAACGAGTGGTCAG-1	Neutrophil 1	S100A8	6.58615
CD 5	CDa	21	male	CD_5_GCCAGGTTCACGATAC-1	Neutrophil 1	S100A8	4.36335
CD 5	CDa	21	male	CD_5_GCCAGTGTCCACACAA-1	Neutrophil 2	S100A8	3.0072
CD 5	CDa	21	male	CD_5_GCCAGTGTCGGCAGTC-1	Neutrophil 1	S100A8	6.72302
CD 5	CDa	21	male	CD_5_GCCATTCCACCCATAA-1	Neutrophil 2	S100A8	3.48367
CD 5	CDa	21	male	CD_5_GCGTGCAAGCTACTGT-1	Neutrophil 1	S100A8	6.05642
CD 5	CDa	21	male	CD_5_GCTACCTAGCTTTCCC-1	Neutrophil 1	S100A8	6.22217
CD 5	CDa	21	male	CD_5_GCTACCTTCTGCACCT-1	Neutrophil 1	S100A8	5.11464
CD 5	CDa	21	male	CD_5_GCTGAATTCCAAAGGG-1	Neutrophil 2	S100A8	3.44665
CD 5	CDa	21	male	CD_5_GCTTTCGTCCCAAGTA-1	Neutrophil 1	S100A8	5.83568
CD 5	CDa	21	male	CD_5_GGAACCCTCATTGTTC-1	Neutrophil 2	S100A8	2.60966
CD 5	CDa	21	male	CD_5_GGAATCTCAAGGCCTC-1	Neutrophil 1	S100A8	4.39445
CD 5	CDa	21	male	CD_5_GGACGTCCATTCCTAT-1	Neutrophil 2	S100A8	2.70451
CD 5	CDa	21	male	CD_5_GGAGCAAAGGGTTGCA-1	Neutrophil 2	S100A8	5.69658
CD 5	CDa	21	male	CD_5_GGAGCAACACTTACAG-1	Neutrophil 1	S100A8	2.66632
CD 5	CDa	21	male	CD_5_GGGAAGTAGCTACAAA-1	Neutrophil 1	S100A8	6.49999
CD 5	CDa	21	male	CD_5_GGGAAGTGTGGGCTTC-1	Neutrophil 1	S100A8	5.60312
CD 5	CDa	21	male	CD_5_GGGAAGTTCCGACAGC-1	Neutrophil 1	S100A8	6.02092
CD 5	CDa	21	male	CD_5_GGGAGATCACTAGGCC-1	Neutrophil 2	S100A8	4.64699
CD 5	CDa	21	male	CD_5_GGGCCATCACACACGC-1	Neutrophil 1	S100A8	6.94321
CD 5	CDa	21	male	CD_5_GGGTGTCGTTAAACCC-1	Neutrophil 1	S100A8	6.27439
CD 5	CDa	21	male	CD_5_GGTAACTCATCTTTCA-1	Neutrophil 2	S100A8	0
CD 5	CDa	21	male	CD_5_GGTAACTGTACCGGCT-1	Neutrophil 1	S100A8	6.71044
CD 5	CDa	21	male	CD_5_GGTGAAGAGGTTCACT-1	Neutrophil 2	S100A8	2.8972
CD 5	CDa	21	male	CD_5_GGTGTCGAGCATTTCG-1	Neutrophil 1	S100A8	6.35066
CD 5	CDa	21	male	CD_5_GGTTGTAAGATGCCGA-1	Neutrophil 2	S100A8	4.76744
CD 5	CDa	21	male	CD_5_GTAACCATCCGAGATT-1	Neutrophil 1	S100A8	4.0123
CD 5	CDa	21	male	CD_5_GTACAACAGTATAGGT-1	Neutrophil 1	S100A8	5.99396
CD 5	CDa	21	male	CD_5_GTATTGGAGGTTTACC-1	Neutrophil 1	S100A8	5.33422
CD 5	CDa	21	male	CD_5_GTCAAACTCGGTCTGG-1	Neutrophil 1	S100A8	6.74109
CD 5	CDa	21	male	CD_5_GTCATCCGTACCGGAA-1	Neutrophil 2	S100A8	0
CD 5	CDa	21	male	CD_5_GTCATTTAGCCTATCA-1	Neutrophil 1	S100A8	5.17104
CD 5	CDa	21	male	CD_5_GTCCACTCAGTAGTGG-1	Neutrophil 1	S100A8	5.20521
CD 5	CDa	21	male	CD_5_GTCCTCATCACCTACC-1	Neutrophil 2	S100A8	3.89104
CD 5	CDa	21	male	CD_5_GTCGTTCGTTCTAAGC-1	Neutrophil 2	S100A8	3.58255
CD 5	CDa	21	male	CD_5_GTCTAGAGTGAACCGA-1	Neutrophil 1	S100A8	6.04303
CD 5	CDa	21	male	CD_5_GTCTTTAGTAGCACGA-1	Neutrophil 2	S100A8	0
CD 5	CDa	21	male	CD_5_GTGACGCCACTACCCT-1	Neutrophil 1	S100A8	6.41314
CD 5	CDa	21	male	CD_5_GTGAGCCAGGAGCTGT-1	Neutrophil 2	S100A8	2.38706
CD 5	CDa	21	male	CD_5_GTGAGTTCAGGCAATG-1	Neutrophil 2	S100A8	4.14899
CD 5	CDa	21	male	CD_5_GTGCACGTCAATCTCT-1	Neutrophil 2	S100A8	2.79202
CD 5	CDa	21	male	CD_5_GTGCGTGAGGGCAAGG-1	Neutrophil 2	S100A8	2.8036
CD 5	CDa	21	male	CD_5_GTGCGTGCAACTGCCG-1	Neutrophil 2	S100A8	3.31
CD 5	CDa	21	male	CD_5_GTGGGAAAGTATGAAC-1	Neutrophil 2	S100A8	2.96436
CD 5	CDa	21	male	CD_5_GTGGTTAAGTCATTGC-1	Neutrophil 2	S100A8	0
CD 5	CDa	21	male	CD_5_GTGGTTACACTCTGCT-1	Neutrophil 2	S100A8	0
CD 5	CDa	21	male	CD_5_GTGTGATCACTACCGG-1	Neutrophil 1	S100A8	4.97773
CD 5	CDa	21	male	CD_5_GTTAGTGAGGAGATAG-1	Neutrophil 1	S100A8	5.9574
CD 5	CDa	21	male	CD_5_GTTATGGGTGGGTTGA-1	Neutrophil 2	S100A8	5.04626
CD 5	CDa	21	male	CD_5_GTTCCGTAGCTGCGAA-1	Neutrophil 1	S100A8	5.45215
CD 5	CDa	21	male	CD_5_GTTCCGTGTAATGTGA-1	Neutrophil 1	S100A8	5.46238
CD 5	CDa	21	male	CD_5_GTTCGCTAGACCATGG-1	Neutrophil 1	S100A8	5.24023
CD 5	CDa	21	male	CD_5_GTTCGCTCACGCCACA-1	Neutrophil 2	S100A8	4.22192
CD 5	CDa	21	male	CD_5_GTTCTATAGTCTCTGA-1	Neutrophil 1	S100A8	5.61084
CD 5	CDa	21	male	CD_5_GTTGCGGCAGCATTGT-1	Neutrophil 1	S100A8	5.1886
CD 5	CDa	21	male	CD_5_GTTGCGGTCTAGTACG-1	Neutrophil 1	S100A8	6.5311
CD 5	CDa	21	male	CD_5_GTTGCTCCATGACTTG-1	Neutrophil 2	S100A8	3.13349
CD 5	CDa	21	male	CD_5_GTTTGGAGTGCCGTTG-1	Neutrophil 1	S100A8	5.02538
CD 5	CDa	21	male	CD_5_TAACCAGCACATGAAA-1	Neutrophil 1	S100A8	5.18574
CD 5	CDa	21	male	CD_5_TAACGACGTTCCCACT-1	Neutrophil 1	S100A8	6.16594
CD 5	CDa	21	male	CD_5_TAACGACTCGCAGTTA-1	Neutrophil 1	S100A8	7.04888
CD 5	CDa	21	male	CD_5_TAACTTCGTGACTATC-1	Neutrophil 1	S100A8	6.18137
CD 5	CDa	21	male	CD_5_TAAGCCACAAGCTACT-1	Neutrophil 2	S100A8	3.28823
CD 5	CDa	21	male	CD_5_TAAGCCAGTACGACAG-1	Neutrophil 1	S100A8	5.08672
CD 5	CDa	21	male	CD_5_TAAGCCAGTCCACAGC-1	Neutrophil 1	S100A8	4.0407
CD 5	CDa	21	male	CD_5_TAAGCGTTCGAGATGG-1	Neutrophil 1	S100A8	5.77945
CD 5	CDa	21	male	CD_5_TAATCTCAGATACTGA-1	Neutrophil 2	S100A8	0
CD 5	CDa	21	male	CD_5_TACACCCGTGGTAACG-1	Neutrophil 1	S100A8	5.3302
CD 5	CDa	21	male	CD_5_TACCCGTGTGGCTGCT-1	Neutrophil 2	S100A8	3.86898
CD 5	CDa	21	male	CD_5_TACGGGCCACTGCATA-1	Neutrophil 2	S100A8	5.14432
CD 5	CDa	21	male	CD_5_TACGGTACAGTTTCGA-1	Neutrophil 2	S100A8	4.0629
CD 5	CDa	21	male	CD_5_TACGTCCTCGTAGCTA-1	Neutrophil 2	S100A8	5.05978
CD 5	CDa	21	male	CD_5_TACTTACTCGTAACAC-1	Neutrophil 2	S100A8	3.5043
CD 5	CDa	21	male	CD_5_TACTTACTCGTGGGAA-1	Neutrophil 3	S100A8	6.22376
CD 5	CDa	21	male	CD_5_TACTTCAGTGTCATTG-1	Neutrophil 1	S100A8	5.55616
CD 5	CDa	21	male	CD_5_TACTTCATCAAGGAGC-1	Neutrophil 1	S100A8	5.19502
CD 5	CDa	21	male	CD_5_TACTTGTAGGTTCACT-1	Neutrophil 2	S100A8	1.99569
CD 5	CDa	21	male	CD_5_TAGATCGCACTAAACC-1	Neutrophil 1	S100A8	6.86709
CD 5	CDa	21	male	CD_5_TAGGAGGAGAGCCGAT-1	Neutrophil 1	S100A8	5.49222
CD 5	CDa	21	male	CD_5_TAGGGTTCAGCATCTA-1	Neutrophil 1	S100A8	4.97594
CD 5	CDa	21	male	CD_5_TAGGGTTTCCGTTGAA-1	Neutrophil 1	S100A8	5.49763
CD 5	CDa	21	male	CD_5_TAGGTACCAGCAGTAG-1	Neutrophil 1	S100A8	5.32341
CD 5	CDa	21	male	CD_5_TAGGTACCAGCGTTGC-1	Neutrophil 2	S100A8	4.02437
CD 5	CDa	21	male	CD_5_TAGGTACTCCCTCTCC-1	Neutrophil 2	S100A8	4.17596
CD 5	CDa	21	male	CD_5_TATACCTGTCCTCCTA-1	Neutrophil 1	S100A8	5.68615
CD 5	CDa	21	male	CD_5_TATGTTCAGACCTTTG-1	Neutrophil 1	S100A8	4.68434
CD 5	CDa	21	male	CD_5_TATGTTCTCGTCGCTT-1	Neutrophil 1	S100A8	7.21418
CD 5	CDa	21	male	CD_5_TATTGCTAGTTGCCTA-1	Neutrophil 1	S100A8	6.09811
CD 5	CDa	21	male	CD_5_TCAAGTGCACAAGCAG-1	Neutrophil 2	S100A8	5.20849
CD 5	CDa	21	male	CD_5_TCAAGTGTCTAACGCA-1	Neutrophil 1	S100A8	5.96448
CD 5	CDa	21	male	CD_5_TCACAAGCACTTGGCG-1	Neutrophil 1	S100A8	5.99631
CD 5	CDa	21	male	CD_5_TCACACCCATTGGGAG-1	Neutrophil 1	S100A8	5.66401
CD 5	CDa	21	male	CD_5_TCACACCGTTACGTAC-1	Neutrophil 1	S100A8	5.94354
CD 5	CDa	21	male	CD_5_TCACGCTAGCATGCGA-1	Neutrophil 2	S100A8	0
CD 5	CDa	21	male	CD_5_TCACGGGTCGTCTCAC-1	Neutrophil 1	S100A8	6.95625
CD 5	CDa	21	male	CD_5_TCACGGGTCTTTGATC-1	Neutrophil 1	S100A8	5.77776
CD 5	CDa	21	male	CD_5_TCACTCGAGCGAGTCA-1	Neutrophil 1	S100A8	5.65564
CD 5	CDa	21	male	CD_5_TCACTCGTCGCTCATC-1	Neutrophil 2	S100A8	3.03129
CD 5	CDa	21	male	CD_5_TCAGCAAAGCCTTTGA-1	Neutrophil 2	S100A8	4.10499
CD 5	CDa	21	male	CD_5_TCAGCCTAGGCCACTC-1	Neutrophil 2	S100A8	4.23182
CD 5	CDa	21	male	CD_5_TCAGCCTCAAAGCACG-1	Neutrophil 2	S100A8	5.48281
CD 5	CDa	21	male	CD_5_TCAGCCTGTGACTCGC-1	Neutrophil 1	S100A8	2.46507
CD 5	CDa	21	male	CD_5_TCAGCCTTCAGTCATG-1	Neutrophil 1	S100A8	7.26907
CD 5	CDa	21	male	CD_5_TCAGCCTTCGCATGAT-1	Neutrophil 1	S100A8	5.13682
CD 5	CDa	21	male	CD_5_TCAGTGACAACCGGAA-1	Neutrophil 1	S100A8	5.80845
CD 5	CDa	21	male	CD_5_TCATATCGTACGGCAA-1	Neutrophil 1	S100A8	4.09488
CD 5	CDa	21	male	CD_5_TCATATCTCAAACGTC-1	Neutrophil 2	S100A8	3.37993
CD 5	CDa	21	male	CD_5_TCATTGTTCACTCACC-1	Neutrophil 2	S100A8	5.31801
CD 5	CDa	21	male	CD_5_TCCACCACATATCTCT-1	Neutrophil 1	S100A8	3.41483
CD 5	CDa	21	male	CD_5_TCCAGAACAAGATCCT-1	Neutrophil 2	S100A8	2.02709
CD 5	CDa	21	male	CD_5_TCCATCGAGCGATCGA-1	Neutrophil 2	S100A8	0
CD 5	CDa	21	male	CD_5_TCCATCGAGTGAGCCA-1	Neutrophil 1	S100A8	4.55186
CD 5	CDa	21	male	CD_5_TCCGAAACAGGTTTAC-1	Neutrophil 2	S100A8	4.9448
CD 5	CDa	21	male	CD_5_TCCGAAATCTGGTTGA-1	Neutrophil 2	S100A8	0
CD 5	CDa	21	male	CD_5_TCCTCGACAAACTAAG-1	Neutrophil 2	S100A8	0
CD 5	CDa	21	male	CD_5_TCCTTCTCAGACAAAT-1	Neutrophil 2	S100A8	4.71949
CD 5	CDa	21	male	CD_5_TCCTTCTGTACGATCT-1	Neutrophil 2	S100A8	5.1598
CD 5	CDa	21	male	CD_5_TCCTTCTTCTCGCCTA-1	Neutrophil 1	S100A8	3.26938
CD 5	CDa	21	male	CD_5_TCCTTTCTCTTGAACG-1	Neutrophil 2	S100A8	5.31788
CD 5	CDa	21	male	CD_5_TCGACGGTCCATTGGA-1	Neutrophil 1	S100A8	5.54946
CD 5	CDa	21	male	CD_5_TCGATTTGTCGACTGC-1	Neutrophil 1	S100A8	6.76128
CD 5	CDa	21	male	CD_5_TCGCTCAGTTAGAGTA-1	Neutrophil 1	S100A8	5.94099
CD 5	CDa	21	male	CD_5_TCGGGACGTCTTCGAA-1	Neutrophil 2	S100A8	3.41199
CD 5	CDa	21	male	CD_5_TCGGGACGTTCTAACG-1	Neutrophil 2	S100A8	4.35762
CD 5	CDa	21	male	CD_5_TCGTAGAGTATAGGGC-1	Neutrophil 2	S100A8	5.46869
CD 5	CDa	21	male	CD_5_TCTAACTGTAGCGATG-1	Neutrophil 1	S100A8	6.21429
CD 5	CDa	21	male	CD_5_TCTACCGTCAGGAAAT-1	Neutrophil 1	S100A8	5.74198
CD 5	CDa	21	male	CD_5_TCTCAGCAGCGATCGA-1	Neutrophil 1	S100A8	5.88255
CD 5	CDa	21	male	CD_5_TCTCAGCCAGCCCAGT-1	Neutrophil 2	S100A8	4.02437
CD 5	CDa	21	male	CD_5_TGAACGTGTCCGGCAT-1	Neutrophil 2	S100A8	0
CD 5	CDa	21	male	CD_5_TGAATCGCAACCAGAG-1	Neutrophil 1	S100A8	5.61845
CD 5	CDa	21	male	CD_5_TGAGACTTCACTACTT-1	Neutrophil 2	S100A8	0
CD 5	CDa	21	male	CD_5_TGAGGAGTCGGTCACG-1	Neutrophil 1	S100A8	6.44084
CD 5	CDa	21	male	CD_5_TGAGGGAGTGAGCTCC-1	Neutrophil 2	S100A8	4.29109
CD 5	CDa	21	male	CD_5_TGAGTCACATGGATCT-1	Neutrophil 2	S100A8	4.80576
CD 5	CDa	21	male	CD_5_TGATGCACAGAAATTG-1	Neutrophil 2	S100A8	4.33878
CD 5	CDa	21	male	CD_5_TGATGCATCGTCACCT-1	Neutrophil 1	S100A8	5.48366
CD 5	CDa	21	male	CD_5_TGATTCTGTCTGTGGC-1	Neutrophil 3	S100A8	6.17587
CD 5	CDa	21	male	CD_5_TGCACGGGTGTTCCTC-1	Neutrophil 1	S100A8	4.3295
CD 5	CDa	21	male	CD_5_TGCAGTACACGTCTCT-1	Neutrophil 1	S100A8	5.66205
CD 5	CDa	21	male	CD_5_TGCGACGCACGCTATA-1	Neutrophil 2	S100A8	4.40504
CD 5	CDa	21	male	CD_5_TGCGACGGTCTCACGG-1	Neutrophil 1	S100A8	6.21262
CD 5	CDa	21	male	CD_5_TGCTCCAGTGGTATGG-1	Neutrophil 1	S100A8	5.36815
CD 5	CDa	21	male	CD_5_TGCTGAAGTGCAATGG-1	Neutrophil 2	S100A8	0
CD 5	CDa	21	male	CD_5_TGCTTCGTCCCACAGG-1	Neutrophil 1	S100A8	5.49576
CD 5	CDa	21	male	CD_5_TGCTTGCGTTAGGGTG-1	Neutrophil 2	S100A8	5.21575
CD 5	CDa	21	male	CD_5_TGGATCAAGTCATAGA-1	Neutrophil 2	S100A8	3.04834
CD 5	CDa	21	male	CD_5_TGGCGTGGTTTCGATG-1	Neutrophil 1	S100A8	5.18076
CD 5	CDa	21	male	CD_5_TGGGAAGAGAAGCGAA-1	Neutrophil 1	S100A8	6.16301
CD 5	CDa	21	male	CD_5_TGGGAGATCTGCATGA-1	Neutrophil 1	S100A8	6.46424
CD 5	CDa	21	male	CD_5_TGTAGACTCCCAAGCG-1	Neutrophil 2	S100A8	5.60504
CD 5	CDa	21	male	CD_5_TGTCAGAAGGATCACG-1	Neutrophil 1	S100A8	6.26405
CD 5	CDa	21	male	CD_5_TGTCCCATCCTTTAGT-1	Neutrophil 1	S100A8	5.9054
CD 5	CDa	21	male	CD_5_TGTCCTGAGTTCCAGT-1	Neutrophil 2	S100A8	4.6526
CD 5	CDa	21	male	CD_5_TGTGTGATCGTAGCTA-1	Neutrophil 1	S100A8	5.16429
CD 5	CDa	21	male	CD_5_TGTTTGTAGCGCACAA-1	Neutrophil 1	S100A8	6.38669
CD 5	CDa	21	male	CD_5_TTACAGGGTAGTTACC-1	Neutrophil 2	S100A8	5.1595
CD 5	CDa	21	male	CD_5_TTACAGGGTCTCTCTG-1	Neutrophil 2	S100A8	0
CD 5	CDa	21	male	CD_5_TTCACGCTCGCCGAAC-1	Neutrophil 1	S100A8	4.55434
CD 5	CDa	21	male	CD_5_TTCAGGACAAGCAATA-1	Neutrophil 1	S100A8	6.89224
CD 5	CDa	21	male	CD_5_TTCATGTCATACCATG-1	Neutrophil 2	S100A8	3.24497
CD 5	CDa	21	male	CD_5_TTCATTGTCTGTCAGA-1	Neutrophil 2	S100A8	4.01542
CD 5	CDa	21	male	CD_5_TTCTCTCAGCGTCGAA-1	Neutrophil 2	S100A8	3.40071
CD 5	CDa	21	male	CD_5_TTCTCTCCATCCGGTG-1	Neutrophil 2	S100A8	0
CD 5	CDa	21	male	CD_5_TTCTTGACACAATCTG-1	Neutrophil 1	S100A8	6.03468
CD 5	CDa	21	male	CD_5_TTCTTGATCCTCCACA-1	Neutrophil 1	S100A8	6.3041
CD 5	CDa	21	male	CD_5_TTGCGTCCAGTGGCTC-1	Neutrophil 1	S100A8	6.62091
CD 5	CDa	21	male	CD_5_TTGCGTCGTTCCTTGC-1	Neutrophil 2	S100A8	4.37567
CD 5	CDa	21	male	CD_5_TTGGATGTCCATATGG-1	Neutrophil 1	S100A8	3.60366
CD 5	CDa	21	male	CD_5_TTTACCAGTGTCCATA-1	Neutrophil 2	S100A8	0
CD 5	CDa	21	male	CD_5_TTTACTGAGTCACACT-1	Neutrophil 1	S100A8	6.20463
CD 5	CDa	21	male	CD_5_TTTCACATCTGAGTCA-1	Neutrophil 1	S100A8	5.85069
CD 5	CDa	21	male	CD_5_TTTCATGTCCCTTCCC-1	Neutrophil 2	S100A8	3.99029
CD 5	CDa	21	male	CD_5_TTTCCTCTCTTGATTC-1	Neutrophil 1	S100A8	4.62008
CD 6	CDa	22	male	CD_6_AAGCCATAGACTAAGT-1	Neutrophil 3	S100A8	4.51037
CD 6	CDa	22	male	CD_6_CCTCCAACACAATCTG-1	Neutrophil 3	S100A8	5.54617
CD 6	CDa	22	male	CD_6_GTCGAATCAGGCCCTA-1	Neutrophil 3	S100A8	5.56013
CD 6	CDa	22	male	CD_6_TCACACCTCATGAGTC-1	Neutrophil 3	S100A8	3.01639
UC 3	UCa	33	female	UC_3_AGATGCTTCCACTTTA-1	Neutrophil 3	S100A8	2.71367
UC 3	UCa	33	female	UC_3_AGGGCCTGTAACAAGT-1	Neutrophil 1	S100A8	4.31556
UC 3	UCa	33	female	UC_3_AGTCATGGTGGGAGAG-1	Neutrophil 1	S100A8	5.9067
UC 3	UCa	33	female	UC_3_ATGAAAGGTCCGGCAT-1	Neutrophil 1	S100A8	5.01977
UC 3	UCa	33	female	UC_3_CCAAGCGCACCGTCTT-1	Neutrophil 2	S100A8	2.83096
UC 3	UCa	33	female	UC_3_CCGGGTAGTCTCGACG-1	Neutrophil 1	S100A8	6.82249
UC 3	UCa	33	female	UC_3_CCTCAGTAGCAAACAT-1	Neutrophil 3	S100A8	4.13518
UC 3	UCa	33	female	UC_3_CGAGTTAAGCGCTGAA-1	Neutrophil 1	S100A8	6.30144
UC 3	UCa	33	female	UC_3_CGTGCTTGTGGAACAC-1	Neutrophil 1	S100A8	4.34065
UC 3	UCa	33	female	UC_3_CTCATTAAGCCGAATG-1	Neutrophil 1	S100A8	5.85086
UC 3	UCa	33	female	UC_3_GACGCTGCACTCCTGT-1	Neutrophil 3	S100A8	5.52206
UC 3	UCa	33	female	UC_3_GGGACTCTCAGAGCGA-1	Neutrophil 1	S100A8	4.16842
UC 3	UCa	33	female	UC_3_GTACAGTGTGAGGAAA-1	Neutrophil 2	S100A8	4.80959
UC 3	UCa	33	female	UC_3_TAAGCCATCCACGGGT-1	Neutrophil 1	S100A8	5.50608
UC 3	UCa	33	female	UC_3_TTCTAGTGTAGGTTTC-1	Neutrophil 1	S100A8	5.4236
UC 4	UCa	46	female	UC_4_AATGGCTTCCGGGACT-1	Neutrophil 3	S100A8	6.55326
UC 4	UCa	46	female	UC_4_ACGTAGTCAAGCCTGC-1	Neutrophil 3	S100A8	6.78819
UC 4	UCa	46	female	UC_4_ATCCCTGGTAGAATGT-1	Neutrophil 2	S100A8	4.47113
UC 4	UCa	46	female	UC_4_CACCAAAGTACGATCT-1	Neutrophil 1	S100A8	5.29275
UC 4	UCa	46	female	UC_4_CTCCTCCTCGGAAACG-1	Neutrophil 3	S100A8	5.82835
UC 4	UCa	46	female	UC_4_CTGTAGAAGTGATTCC-1	Neutrophil 1	S100A8	5.04925
UC 4	UCa	46	female	UC_4_GACTGATAGATGGCGT-1	Neutrophil 3	S100A8	5.285
UC 4	UCa	46	female	UC_4_GATTGGTAGGAATTAC-1	Neutrophil 1	S100A8	6.4164
UC 4	UCa	46	female	UC_4_GGGAGTACATGAGATA-1	Neutrophil 1	S100A8	5.4697
UC 4	UCa	46	female	UC_4_TGAACGTAGTAGTCTC-1	Neutrophil 1	S100A8	6.68497
UC 4	UCa	46	female	UC_4_TGAGGTTGTAGGTTTC-1	Neutrophil 1	S100A8	2.70191
UC 4	UCa	46	female	UC_4_TGATTTCCAGACTGCC-1	Neutrophil 1	S100A8	5.83632
UC 4	UCa	46	female	UC_4_TTCCAATCATCAGTGT-1	Neutrophil 1	S100A8	5.50415
UC 4	UCa	46	female	UC_4_TTGTTTGCAAAGGAGA-1	Neutrophil 1	S100A8	4.6704
UC 5	UCa	56	male	UC_5_AACAACCTCGTGTCAA-1	Neutrophil 3	S100A8	6.10981
UC 5	UCa	56	male	UC_5_AATCGACTCATTCACT-1	Neutrophil 1	S100A8	5.17472
UC 5	UCa	56	male	UC_5_AATGCCACAATAGGAT-1	Neutrophil 1	S100A8	5.01502
UC 5	UCa	56	male	UC_5_ACACAGTCACCCGTAG-1	Neutrophil 3	S100A8	4.54631
UC 5	UCa	56	male	UC_5_ACACAGTTCCTCAGGG-1	Neutrophil 1	S100A8	3.44518
UC 5	UCa	56	male	UC_5_ACGTACAGTCAGCGTC-1	Neutrophil 1	S100A8	5.91286
UC 5	UCa	56	male	UC_5_AGACCCGGTGATACCT-1	Neutrophil 1	S100A8	5.28523
UC 5	UCa	56	male	UC_5_AGCCAATAGCCTTTCC-1	Neutrophil 1	S100A8	6.84365
UC 5	UCa	56	male	UC_5_AGGATAACACTACACA-1	Neutrophil 1	S100A8	6.09354
UC 5	UCa	56	male	UC_5_AGTCAACTCCGAAATC-1	Neutrophil 1	S100A8	5.13123
UC 5	UCa	56	male	UC_5_AGTTAGCTCCATACTT-1	Neutrophil 1	S100A8	5.8858
UC 5	UCa	56	male	UC_5_AGTTCGACATAGATCC-1	Neutrophil 1	S100A8	5.63626
UC 5	UCa	56	male	UC_5_ATACCTTAGTTAACGA-1	Neutrophil 1	S100A8	4.51007
UC 5	UCa	56	male	UC_5_ATATCCTCAGAGGCTA-1	Neutrophil 1	S100A8	5.7924
UC 5	UCa	56	male	UC_5_ATCGATGGTCTACGAT-1	Neutrophil 1	S100A8	5.16676
UC 5	UCa	56	male	UC_5_ATGATCGAGGAACTAT-1	Neutrophil 1	S100A8	4.78592
UC 5	UCa	56	male	UC_5_ATGGGTTTCTAGTGTG-1	Neutrophil 1	S100A8	6.46829
UC 5	UCa	56	male	UC_5_ATTATCCAGGGCCTCT-1	Neutrophil 1	S100A8	5.67572
UC 5	UCa	56	male	UC_5_ATTATCCTCTCTTCAA-1	Neutrophil 1	S100A8	4.60527
UC 5	UCa	56	male	UC_5_ATTCCTATCGCAATTG-1	Neutrophil 1	S100A8	6.04276
UC 5	UCa	56	male	UC_5_CAACGGCTCTTACCAT-1	Neutrophil 1	S100A8	5.83533
UC 5	UCa	56	male	UC_5_CAATTTCTCAACTACG-1	Neutrophil 1	S100A8	6.32752
UC 5	UCa	56	male	UC_5_CACATGACATAGGTAA-1	Neutrophil 1	S100A8	5.59131
UC 5	UCa	56	male	UC_5_CAGATTGAGGTAAGGA-1	Neutrophil 1	S100A8	6.66804
UC 5	UCa	56	male	UC_5_CAGGTATTCCTCACTG-1	Neutrophil 1	S100A8	6.36586
UC 5	UCa	56	male	UC_5_CATACTTTCCGGTAGC-1	Neutrophil 1	S100A8	4.88428
UC 5	UCa	56	male	UC_5_CATTCTAAGTCACACT-1	Neutrophil 3	S100A8	5.50768
UC 5	UCa	56	male	UC_5_CCAAGCGCAGTCTGGC-1	Neutrophil 1	S100A8	5.74616
UC 5	UCa	56	male	UC_5_CCCTCTCAGAGCGACT-1	Neutrophil 1	S100A8	5.81673
UC 5	UCa	56	male	UC_5_CCGGGTATCACCATGA-1	Neutrophil 1	S100A8	3.43932
UC 5	UCa	56	male	UC_5_CGCAGGTGTCTGCCTT-1	Neutrophil 1	S100A8	5.57836
UC 5	UCa	56	male	UC_5_CTCAGGGTCACTGATG-1	Neutrophil 3	S100A8	6.00787
UC 5	UCa	56	male	UC_5_CTCCTCCAGCCATTCA-1	Neutrophil 1	S100A8	6.78962
UC 5	UCa	56	male	UC_5_CTCTCGAGTAATGATG-1	Neutrophil 1	S100A8	4.58466
UC 5	UCa	56	male	UC_5_CTGAGCGAGAGAGCAA-1	Neutrophil 1	S100A8	5.64279
UC 5	UCa	56	male	UC_5_CTGCATCGTAGAGATT-1	Neutrophil 1	S100A8	6.72565
UC 5	UCa	56	male	UC_5_CTGTAGACACAGAGCA-1	Neutrophil 1	S100A8	6.54753
UC 5	UCa	56	male	UC_5_CTTCAATGTCTTGTCC-1	Neutrophil 1	S100A8	5.70545
UC 5	UCa	56	male	UC_5_CTTCTCTCACACGGTC-1	Neutrophil 1	S100A8	4.72897
UC 5	UCa	56	male	UC_5_GACGTTAGTGTAGGAC-1	Neutrophil 1	S100A8	5.87961
UC 5	UCa	56	male	UC_5_GACTCTCTCCGATCGG-1	Neutrophil 1	S100A8	0
UC 5	UCa	56	male	UC_5_GACTTCCCAGGTTACT-1	Neutrophil 1	S100A8	4.69951
UC 5	UCa	56	male	UC_5_GAGTCATCAAGGCCTC-1	Neutrophil 1	S100A8	6.39693
UC 5	UCa	56	male	UC_5_GAGTTGTTCGTGTCAA-1	Neutrophil 1	S100A8	6.4349
UC 5	UCa	56	male	UC_5_GATCACAGTACAAGTA-1	Neutrophil 1	S100A8	6.3143
UC 5	UCa	56	male	UC_5_GATGACTGTTACACTG-1	Neutrophil 1	S100A8	5.34623
UC 5	UCa	56	male	UC_5_GCCCGAATCGTGGACC-1	Neutrophil 1	S100A8	5.88539
UC 5	UCa	56	male	UC_5_GCGAGAACATGTCAGT-1	Neutrophil 1	S100A8	6.54064
UC 5	UCa	56	male	UC_5_GCGGAAACATATCTGG-1	Neutrophil 1	S100A8	6.23024
UC 5	UCa	56	male	UC_5_GGAACCCCAATGTCAC-1	Neutrophil 1	S100A8	3.88402
UC 5	UCa	56	male	UC_5_GGAGATGTCCATTTAC-1	Neutrophil 3	S100A8	4.31301
UC 5	UCa	56	male	UC_5_GGAGCAACAAACTAAG-1	Neutrophil 1	S100A8	4.95274
UC 5	UCa	56	male	UC_5_GGAGCAATCAATCTCT-1	Neutrophil 1	S100A8	5.41827
UC 5	UCa	56	male	UC_5_GGAGGTACACAAAGTA-1	Neutrophil 1	S100A8	5.38629
UC 5	UCa	56	male	UC_5_GGGACAAGTGGGTCAA-1	Neutrophil 1	S100A8	5.64435
UC 5	UCa	56	male	UC_5_GGGTATTGTCATCCCT-1	Neutrophil 1	S100A8	4.5193
UC 5	UCa	56	male	UC_5_GGTGTTACAAGACTGG-1	Neutrophil 3	S100A8	5.35912
UC 5	UCa	56	male	UC_5_GTCTTTATCCGCGGAT-1	Neutrophil 1	S100A8	4.93087
UC 5	UCa	56	male	UC_5_GTGGAGATCGGACAAG-1	Neutrophil 1	S100A8	5.03672
UC 5	UCa	56	male	UC_5_GTGGTTATCAAACCCA-1	Neutrophil 1	S100A8	5.13085
UC 5	UCa	56	male	UC_5_GTGTAACGTCAAGTTC-1	Neutrophil 1	S100A8	6.25796
UC 5	UCa	56	male	UC_5_GTTAGTGCAGCTGTTA-1	Neutrophil 1	S100A8	5.94924
UC 5	UCa	56	male	UC_5_GTTGTAGGTTGCCGAC-1	Neutrophil 1	S100A8	6.17109
UC 5	UCa	56	male	UC_5_TACCTCGGTCTTCCGT-1	Neutrophil 1	S100A8	6.42934
UC 5	UCa	56	male	UC_5_TATGTTCAGATTGCGG-1	Neutrophil 1	S100A8	6.07714
UC 5	UCa	56	male	UC_5_TATGTTCCATGATGCT-1	Neutrophil 1	S100A8	6.45904
UC 5	UCa	56	male	UC_5_TATGTTCTCCCGAGAC-1	Neutrophil 1	S100A8	4.86565
UC 5	UCa	56	male	UC_5_TCAAGTGAGCAATTAG-1	Neutrophil 1	S100A8	5.67151
UC 5	UCa	56	male	UC_5_TCAATCTGTTCGAACT-1	Neutrophil 1	S100A8	5.43811
UC 5	UCa	56	male	UC_5_TCACAAGTCCTCACGT-1	Neutrophil 1	S100A8	6.0713
UC 5	UCa	56	male	UC_5_TCAGGTACACTCCCTA-1	Neutrophil 1	S100A8	5.03862
UC 5	UCa	56	male	UC_5_TCATTCAAGGATTTCC-1	Neutrophil 1	S100A8	5.85138
UC 5	UCa	56	male	UC_5_TCATTGTCAGATCCAT-1	Neutrophil 1	S100A8	5.91106
UC 5	UCa	56	male	UC_5_TCCCACAAGAGCATTA-1	Neutrophil 1	S100A8	6.28662
UC 5	UCa	56	male	UC_5_TCGAAGTTCCGCGAGT-1	Neutrophil 1	S100A8	4.86687
UC 5	UCa	56	male	UC_5_TCGCTTGCACAACGAG-1	Neutrophil 1	S100A8	6.26655
UC 5	UCa	56	male	UC_5_TCGGATATCGTGTGGC-1	Neutrophil 1	S100A8	7.01799
UC 5	UCa	56	male	UC_5_TCGTAGATCATTACGG-1	Neutrophil 1	S100A8	4.32581
UC 5	UCa	56	male	UC_5_TCGTGGGCACTGCTTC-1	Neutrophil 1	S100A8	5.64188
UC 5	UCa	56	male	UC_5_TGATGCACAGCTTTCC-1	Neutrophil 1	S100A8	5.09139
UC 5	UCa	56	male	UC_5_TGCACGGAGGTTCATC-1	Neutrophil 1	S100A8	5.81571
UC 5	UCa	56	male	UC_5_TGCAGATCACTGCGTG-1	Neutrophil 1	S100A8	4.10695
UC 5	UCa	56	male	UC_5_TGCCGAGCATTGACTG-1	Neutrophil 1	S100A8	4.33692
UC 5	UCa	56	male	UC_5_TGCTTGCGTAACTAAG-1	Neutrophil 1	S100A8	5.60912
UC 5	UCa	56	male	UC_5_TGGAACTGTAGCTGTT-1	Neutrophil 1	S100A8	6.33209
UC 5	UCa	56	male	UC_5_TGTGCGGCACATTCTT-1	Neutrophil 2	S100A8	0
UC 5	UCa	56	male	UC_5_TGTTCATCACTAGGTT-1	Neutrophil 1	S100A8	5.55067
UC 5	UCa	56	male	UC_5_TGTTCATTCCGTGGGT-1	Neutrophil 1	S100A8	5.56352
UC 5	UCa	56	male	UC_5_TTCGGTCCACACCTAA-1	Neutrophil 1	S100A8	5.55606
UC 5	UCa	56	male	UC_5_TTCGGTCTCACGACTA-1	Neutrophil 1	S100A8	6.11681
UC 5	UCa	56	male	UC_5_TTGGATGTCCGACAGC-1	Neutrophil 1	S100A8	6.67824
UC 5	UCa	56	male	UC_5_TTTACCACAGTTTCAG-1	Neutrophil 1	S100A8	5.42893
UC 5	UCa	56	male	UC_5_TTTGTTGAGTAATTGG-1	Neutrophil 1	S100A8	6.09124
UC 6	UCa	51	female	UC_6_AAGTACCAGTAGCCAG-1	Neutrophil 1	S100A8	3.4585
UC 6	UCa	51	female	UC_6_AATGGAATCGTAGGAG-1	Neutrophil 2	S100A8	2.4631
UC 6	UCa	51	female	UC_6_CACAACAAGGCACGAT-1	Neutrophil 1	S100A8	4.73615
UC 6	UCa	51	female	UC_6_CTAGGTATCCGACATA-1	Neutrophil 3	S100A8	0
UC 6	UCa	51	female	UC_6_CTCCTCCCACCAGCGT-1	Neutrophil 3	S100A8	4.93398
UC 6	UCa	51	female	UC_6_CTGCGAGGTGTTGATC-1	Neutrophil 1	S100A8	5.843
UC 6	UCa	51	female	UC_6_GAAACCTTCAGCTAGT-1	Neutrophil 1	S100A8	7.30047
UC 6	UCa	51	female	UC_6_GACATCATCCAGCCTT-1	Neutrophil 1	S100A8	4.41521
UC 6	UCa	51	female	UC_6_GAGGCCTTCTCAACGA-1	Neutrophil 1	S100A8	5.81849
UC 6	UCa	51	female	UC_6_GATAGAATCACCTGTC-1	Neutrophil 1	S100A8	5.10555
UC 6	UCa	51	female	UC_6_GTTTACTAGAAACCCG-1	Neutrophil 2	S100A8	0
UC 6	UCa	51	female	UC_6_TACTTGTTCCTAGCGG-1	Neutrophil 1	S100A8	5.66238
UC 6	UCa	51	female	UC_6_TAGACCAAGCTCGAAG-1	Neutrophil 3	S100A8	2.4098
UC 6	UCa	51	female	UC_6_TGTGGCGCAACTGAAA-1	Neutrophil 2	S100A8	4.31301
UC 6	UCa	51	female	UC_6_TTGTGGATCAACTGGT-1	Neutrophil 1	S100A8	5.71181
CD 1	CDa	49	female	CD_1_AGGACTTCATTAAAGG-1	Neutrophil 3	CMTM2	0
CD 1	CDa	49	female	CD_1_ATTCCTAGTCATCTAG-1	Neutrophil 1	CMTM2	3.06183
CD 1	CDa	49	female	CD_1_CGACAGCGTCTCGACG-1	Neutrophil 3	CMTM2	0
CD 1	CDa	49	female	CD_1_CGAGTTAGTGTGAGCA-1	Neutrophil 1	CMTM2	3.04072
CD 1	CDa	49	female	CD_1_CTGAGCGAGACGACGT-1	Neutrophil 1	CMTM2	3.09645
CD 1	CDa	49	female	CD_1_GTACAGTCAAGTGATA-1	Neutrophil 3	CMTM2	0
CD 1	CDa	49	female	CD_1_TCCAGAACATGCCGCA-1	Neutrophil 3	CMTM2	0
CD 1	CDa	49	female	CD_1_TGAGACTGTAAGCTCT-1	Neutrophil 1	CMTM2	0
CD 1	CDa	49	female	CD_1_TTACGTTAGAGCAAGA-1	Neutrophil 3	CMTM2	0
CD 2	CDa	45	male	CD_2_AGAAGTACAACAGCTT-1	Neutrophil 3	CMTM2	0
CD 2	CDa	45	male	CD_2_TACGGTATCTCATAGG-1	Neutrophil 3	CMTM2	0
UC 2	UCa	43	male	UC_2_AAAGTCCTCGAAATCC-1	Neutrophil 2	CMTM2	0
UC 2	UCa	43	male	UC_2_AATGCCATCGCTTTAT-1	Neutrophil 1	CMTM2	2.64418
UC 2	UCa	43	male	UC_2_ACATGCAAGCAGAAAG-1	Neutrophil 1	CMTM2	0
UC 2	UCa	43	male	UC_2_ACTTATCCACAGCGCT-1	Neutrophil 1	CMTM2	0
UC 2	UCa	43	male	UC_2_AGCTTCCCATATACCG-1	Neutrophil 3	CMTM2	0
UC 2	UCa	43	male	UC_2_AGTACTGGTCCCGTGA-1	Neutrophil 3	CMTM2	0
UC 2	UCa	43	male	UC_2_CAAGCTATCCTGTACC-1	Neutrophil 1	CMTM2	2.08656
UC 2	UCa	43	male	UC_2_CATCCCACAGCTTCCT-1	Neutrophil 1	CMTM2	0
UC 2	UCa	43	male	UC_2_CGTTGGGCAAAGCAAT-1	Neutrophil 1	CMTM2	3.62543
UC 2	UCa	43	male	UC_2_CTTCGGTGTGGTACAG-1	Neutrophil 1	CMTM2	0
UC 2	UCa	43	male	UC_2_GATCATGAGACCATTC-1	Neutrophil 3	CMTM2	0
UC 2	UCa	43	male	UC_2_GGAGATGGTATGGAAT-1	Neutrophil 1	CMTM2	0
UC 2	UCa	43	male	UC_2_TACTGCCGTGACTAAA-1	Neutrophil 3	CMTM2	3.30367
UC 2	UCa	43	male	UC_2_TCCATCGTCGCATTAG-1	Neutrophil 1	CMTM2	3.33709
UC 2	UCa	43	male	UC_2_TCTACATGTCCAGCAC-1	Neutrophil 1	CMTM2	0
UC 2	UCa	43	male	UC_2_TCTGGCTAGTACGTCT-1	Neutrophil 1	CMTM2	0
UC 2	UCa	43	male	UC_2_TGGATCAAGGAAGTGA-1	Neutrophil 1	CMTM2	2.74309
UC 2	UCa	43	male	UC_2_TTGACCCCATTATGCG-1	Neutrophil 2	CMTM2	0
UC 2	UCa	43	male	UC_2_TTGGGTAAGCGTGCTC-1	Neutrophil 1	CMTM2	4.03887
CD 3	CDa	23	female	CD_3_AACAGGGTCAGTCATG-1	Neutrophil 3	CMTM2	0
CD 3	CDa	23	female	CD_3_AATTCCTCATTGAGCT-1	Neutrophil 3	CMTM2	3.59624
CD 3	CDa	23	female	CD_3_ACAGAAATCTACACTT-1	Neutrophil 3	CMTM2	0
CD 3	CDa	23	female	CD_3_ACTTATCGTCGCATCG-1	Neutrophil 3	CMTM2	2.9945
CD 3	CDa	23	female	CD_3_ACTTATCTCCCAGGCA-1	Neutrophil 3	CMTM2	0
CD 3	CDa	23	female	CD_3_ACTTCGCCAGTTTCAG-1	Neutrophil 3	CMTM2	2.55321
CD 3	CDa	23	female	CD_3_AGAAATGGTGAGCAGT-1	Neutrophil 3	CMTM2	3.01639
CD 3	CDa	23	female	CD_3_AGAACCTAGGCTTAGG-1	Neutrophil 2	CMTM2	0
CD 3	CDa	23	female	CD_3_AGATCCAGTGGCTCTG-1	Neutrophil 3	CMTM2	0
CD 3	CDa	23	female	CD_3_AGGACTTTCTAGTACG-1	Neutrophil 3	CMTM2	0
CD 3	CDa	23	female	CD_3_AGGCCACTCACTGAAC-1	Neutrophil 3	CMTM2	0
CD 3	CDa	23	female	CD_3_AGGTAGGAGGGTTAGC-1	Neutrophil 3	CMTM2	3.6278
CD 3	CDa	23	female	CD_3_AGGTTACCACCGCTAG-1	Neutrophil 3	CMTM2	0
CD 3	CDa	23	female	CD_3_AGTACCAAGGTAAGTT-1	Neutrophil 3	CMTM2	2.98019
CD 3	CDa	23	female	CD_3_AGTACTGGTATCTCGA-1	Neutrophil 3	CMTM2	0
CD 3	CDa	23	female	CD_3_AGTAGTCCACCCTTGT-1	Neutrophil 1	CMTM2	0
CD 3	CDa	23	female	CD_3_ATATCCTCAGGTCAGA-1	Neutrophil 1	CMTM2	2.40612
CD 3	CDa	23	female	CD_3_ATCAGGTGTCGCACGT-1	Neutrophil 3	CMTM2	3.30241
CD 3	CDa	23	female	CD_3_ATCCACCTCCTCGCAT-1	Neutrophil 3	CMTM2	2.67257
CD 3	CDa	23	female	CD_3_ATCCATTGTCTGTGGC-1	Neutrophil 1	CMTM2	0
CD 3	CDa	23	female	CD_3_ATCGTAGGTGTGGTCC-1	Neutrophil 3	CMTM2	0
CD 3	CDa	23	female	CD_3_ATCGTCCTCGACATCA-1	Neutrophil 1	CMTM2	2.90206
CD 3	CDa	23	female	CD_3_ATTTCACGTGGTAATA-1	Neutrophil 3	CMTM2	0
CD 3	CDa	23	female	CD_3_CAAGCTAAGGTTGACG-1	Neutrophil 3	CMTM2	2.52527
CD 3	CDa	23	female	CD_3_CACTAAGCATTGGATC-1	Neutrophil 1	CMTM2	0
CD 3	CDa	23	female	CD_3_CAGCAGCCAGAGTGAC-1	Neutrophil 3	CMTM2	0
CD 3	CDa	23	female	CD_3_CAGTGCGTCACTTATC-1	Neutrophil 3	CMTM2	2.63813
CD 3	CDa	23	female	CD_3_CCACCATCAGTGTGCC-1	Neutrophil 3	CMTM2	0
CD 3	CDa	23	female	CD_3_CCGGACAGTGTTCAGT-1	Neutrophil 3	CMTM2	3.50586
CD 3	CDa	23	female	CD_3_CCGGGTAAGTAATACG-1	Neutrophil 3	CMTM2	3.42149
CD 3	CDa	23	female	CD_3_CCGTGAGAGCAAGGAA-1	Neutrophil 3	CMTM2	2.38975
CD 3	CDa	23	female	CD_3_CGCCATTTCCCTCATG-1	Neutrophil 3	CMTM2	3.24063
CD 3	CDa	23	female	CD_3_CGTGCTTAGAGCCGAT-1	Neutrophil 3	CMTM2	0
CD 3	CDa	23	female	CD_3_CTACAGAAGTCGAAGC-1	Neutrophil 3	CMTM2	2.8168
CD 3	CDa	23	female	CD_3_CTACCCAAGTTCGCAT-1	Neutrophil 3	CMTM2	0
CD 3	CDa	23	female	CD_3_CTCAATTAGGACGCAT-1	Neutrophil 3	CMTM2	1.99131
CD 3	CDa	23	female	CD_3_CTCAATTCAAGGCTTT-1	Neutrophil 3	CMTM2	3.54261
CD 3	CDa	23	female	CD_3_CTCACTGCACTTTATC-1	Neutrophil 3	CMTM2	0
CD 3	CDa	23	female	CD_3_CTCTCAGAGCTAGTTC-1	Neutrophil 3	CMTM2	3.95039
CD 3	CDa	23	female	CD_3_CTTAGGATCATCGCAA-1	Neutrophil 3	CMTM2	0
CD 3	CDa	23	female	CD_3_GAGTTGTAGGTGCGAT-1	Neutrophil 3	CMTM2	0
CD 3	CDa	23	female	CD_3_GAGTTTGGTCTGTGTA-1	Neutrophil 3	CMTM2	0
CD 3	CDa	23	female	CD_3_GCCATGGTCCACTTTA-1	Neutrophil 3	CMTM2	2.93183
CD 3	CDa	23	female	CD_3_GCTGAATGTTTGTGGT-1	Neutrophil 3	CMTM2	0
CD 3	CDa	23	female	CD_3_GCTTTCGAGACATAAC-1	Neutrophil 3	CMTM2	2.80505
CD 3	CDa	23	female	CD_3_GGAGGTAGTCGAAACG-1	Neutrophil 3	CMTM2	0
CD 3	CDa	23	female	CD_3_GGCGTCAGTGTGACCC-1	Neutrophil 1	CMTM2	2.92848
CD 3	CDa	23	female	CD_3_GTGGCGTTCGAGCTGC-1	Neutrophil 3	CMTM2	3.20553
CD 3	CDa	23	female	CD_3_TACCCGTGTCTGTGGC-1	Neutrophil 3	CMTM2	2.26508
CD 3	CDa	23	female	CD_3_TAGCACACACATTCGA-1	Neutrophil 3	CMTM2	2.54344
CD 3	CDa	23	female	CD_3_TATCCTATCAAGAGGC-1	Neutrophil 3	CMTM2	2.72692
CD 3	CDa	23	female	CD_3_TCAGTCCTCAGCTGAT-1	Neutrophil 3	CMTM2	1.93654
CD 3	CDa	23	female	CD_3_TCATTGTTCCGTAGTA-1	Neutrophil 3	CMTM2	0
CD 3	CDa	23	female	CD_3_TCCTAATTCTATCGTT-1	Neutrophil 3	CMTM2	3.12825
CD 3	CDa	23	female	CD_3_TGAATCGAGCGACTTT-1	Neutrophil 3	CMTM2	3.88869
CD 3	CDa	23	female	CD_3_TGCTTCGAGACAGTCG-1	Neutrophil 1	CMTM2	2.51163
CD 3	CDa	23	female	CD_3_TGTTCTAGTCGCACGT-1	Neutrophil 1	CMTM2	4.37232
CD 3	CDa	23	female	CD_3_TGTTTGTGTCCTGTCT-1	Neutrophil 3	CMTM2	0
CD 3	CDa	23	female	CD_3_TTCCTAACAGGCGAAT-1	Neutrophil 3	CMTM2	0
CD 3	CDa	23	female	CD_3_TTCCTTCAGGGTAATT-1	Neutrophil 1	CMTM2	2.58098
CD 3	CDa	23	female	CD_3_TTCGATTAGTTCGGTT-1	Neutrophil 1	CMTM2	2.32651
CD 3	CDa	23	female	CD_3_TTTACCACACATACTG-1	Neutrophil 3	CMTM2	0
CD 3	CDa	23	female	CD_3_TTTAGTCCAGAGGTAC-1	Neutrophil 3	CMTM2	2.9927
CD 4	CDa	56	male	CD_4_AAAGTCCTCCAACACA-1	Neutrophil 3	CMTM2	0
CD 4	CDa	56	male	CD_4_AACACACAGCCGCACT-1	Neutrophil 3	CMTM2	2.11553
CD 4	CDa	56	male	CD_4_AACCAACAGAATCGTA-1	Neutrophil 3	CMTM2	0
CD 4	CDa	56	male	CD_4_AACCACAAGGTACAGC-1	Neutrophil 3	CMTM2	3.14369
CD 4	CDa	56	male	CD_4_AACCTGAAGGAATGTT-1	Neutrophil 1	CMTM2	0
CD 4	CDa	56	male	CD_4_AACCTGAAGGATTCAA-1	Neutrophil 3	CMTM2	0
CD 4	CDa	56	male	CD_4_AACGGGACATCGAAGG-1	Neutrophil 3	CMTM2	0
CD 4	CDa	56	male	CD_4_AAGCGTTGTGTGTCCG-1	Neutrophil 3	CMTM2	0
CD 4	CDa	56	male	CD_4_ACGCACGGTGATTCTG-1	Neutrophil 3	CMTM2	0
CD 4	CDa	56	male	CD_4_ACTACGACACGAGGTA-1	Neutrophil 3	CMTM2	0
CD 4	CDa	56	male	CD_4_AGGCTGCTCTGGGCCA-1	Neutrophil 3	CMTM2	0
CD 4	CDa	56	male	CD_4_AGGGAGTTCTGGGAGA-1	Neutrophil 3	CMTM2	0
CD 4	CDa	56	male	CD_4_AGTTAGCTCAGAGCGA-1	Neutrophil 3	CMTM2	0
CD 4	CDa	56	male	CD_4_ATCAGGTGTCACCGAC-1	Neutrophil 3	CMTM2	0
CD 4	CDa	56	male	CD_4_ATCTTCACAGGTGTTT-1	Neutrophil 3	CMTM2	0
CD 4	CDa	56	male	CD_4_ATTTCACGTACGTAGG-1	Neutrophil 3	CMTM2	3.92207
CD 4	CDa	56	male	CD_4_ATTTCTGTCCTCTCTT-1	Neutrophil 3	CMTM2	0
CD 4	CDa	56	male	CD_4_CAATTTCCAACCACAT-1	Neutrophil 1	CMTM2	0
CD 4	CDa	56	male	CD_4_CACGTGGCACGTACTA-1	Neutrophil 3	CMTM2	0
CD 4	CDa	56	male	CD_4_CAGGCCATCGCCCAGA-1	Neutrophil 3	CMTM2	2.31987
CD 4	CDa	56	male	CD_4_CATCAAGTCAAGAGGC-1	Neutrophil 3	CMTM2	0
CD 4	CDa	56	male	CD_4_CATGCAAAGTCGAAAT-1	Neutrophil 3	CMTM2	0
CD 4	CDa	56	male	CD_4_CCCTCAAGTACTCCGG-1	Neutrophil 3	CMTM2	0
CD 4	CDa	56	male	CD_4_CCGGACAAGCATCAGG-1	Neutrophil 3	CMTM2	0
CD 4	CDa	56	male	CD_4_CGCAGGTCAAGAAATC-1	Neutrophil 3	CMTM2	3.04357
CD 4	CDa	56	male	CD_4_CGGGTCACATACACCA-1	Neutrophil 3	CMTM2	0
CD 4	CDa	56	male	CD_4_CTACCCAGTGACATCT-1	Neutrophil 3	CMTM2	3.04452
CD 4	CDa	56	male	CD_4_CTCAACCAGCGATGGT-1	Neutrophil 3	CMTM2	0
CD 4	CDa	56	male	CD_4_CTCAAGATCCGAGCTG-1	Neutrophil 3	CMTM2	0
CD 4	CDa	56	male	CD_4_CTGAGGCAGGCCCAAA-1	Neutrophil 3	CMTM2	2.51372
CD 4	CDa	56	male	CD_4_CTGCAGGGTATCTTCT-1	Neutrophil 3	CMTM2	3.29738
CD 4	CDa	56	male	CD_4_CTGCATCAGCGCCATC-1	Neutrophil 3	CMTM2	3.2874
CD 4	CDa	56	male	CD_4_CTGGACGTCAGATTGC-1	Neutrophil 3	CMTM2	0
CD 4	CDa	56	male	CD_4_CTGGTCTTCTGCGGAC-1	Neutrophil 1	CMTM2	2.45527
CD 4	CDa	56	male	CD_4_GAACTGTTCCGCAACG-1	Neutrophil 3	CMTM2	2.42703
CD 4	CDa	56	male	CD_4_GACACGCGTCGGCCTA-1	Neutrophil 3	CMTM2	0
CD 4	CDa	56	male	CD_4_GAGCTGCGTAGACGGT-1	Neutrophil 3	CMTM2	3.47503
CD 4	CDa	56	male	CD_4_GCGATCGGTACAAACA-1	Neutrophil 3	CMTM2	0
CD 4	CDa	56	male	CD_4_GGTGGCTAGAAATTGC-1	Neutrophil 3	CMTM2	0
CD 4	CDa	56	male	CD_4_GTAGAGGGTTCACCGG-1	Neutrophil 3	CMTM2	0
CD 4	CDa	56	male	CD_4_GTCATCCAGACCAAAT-1	Neutrophil 3	CMTM2	2.11041
CD 4	CDa	56	male	CD_4_GTCATTTTCTTGTTAC-1	Neutrophil 3	CMTM2	0
CD 4	CDa	56	male	CD_4_GTGAGTTCAGTTGGTT-1	Neutrophil 3	CMTM2	2.90206
CD 4	CDa	56	male	CD_4_TACGGTACATGTTTGG-1	Neutrophil 3	CMTM2	0
CD 4	CDa	56	male	CD_4_TCAGTTTTCCAACTAG-1	Neutrophil 1	CMTM2	0
CD 4	CDa	56	male	CD_4_TCATGTTTCATCGCCT-1	Neutrophil 3	CMTM2	0
CD 4	CDa	56	male	CD_4_TCATTTGTCAAGAAAC-1	Neutrophil 3	CMTM2	0
CD 4	CDa	56	male	CD_4_TCCAGAAAGATCGGTG-1	Neutrophil 3	CMTM2	0
CD 4	CDa	56	male	CD_4_TCCTTTCTCTTGAGCA-1	Neutrophil 3	CMTM2	0
CD 4	CDa	56	male	CD_4_TCGGATATCCAATCTT-1	Neutrophil 3	CMTM2	0
CD 4	CDa	56	male	CD_4_TCGGTCTCATAACGGG-1	Neutrophil 3	CMTM2	0
CD 4	CDa	56	male	CD_4_TCGTGGGCAGATTTCG-1	Neutrophil 3	CMTM2	0
CD 4	CDa	56	male	CD_4_TCTATCAAGTTCTCTT-1	Neutrophil 3	CMTM2	0
CD 4	CDa	56	male	CD_4_TCTGCCAAGGTCGTAG-1	Neutrophil 3	CMTM2	2.71894
CD 4	CDa	56	male	CD_4_TCTTCCTTCTAGAACC-1	Neutrophil 3	CMTM2	0
CD 4	CDa	56	male	CD_4_TGATCTTCACGTCTCT-1	Neutrophil 3	CMTM2	2.4098
CD 4	CDa	56	male	CD_4_TGGTGATGTGGACAGT-1	Neutrophil 3	CMTM2	0
CD 4	CDa	56	male	CD_4_TGTAAGCCACAGACGA-1	Neutrophil 3	CMTM2	0
CD 4	CDa	56	male	CD_4_TTCATGTCACAAGCCC-1	Neutrophil 3	CMTM2	0
CD 4	CDa	56	male	CD_4_TTCCGGTGTAGGTACG-1	Neutrophil 3	CMTM2	0
CD 5	CDa	21	male	CD_5_AAACGAACATGGAGAC-1	Neutrophil 3	CMTM2	3.83551
CD 5	CDa	21	male	CD_5_AAACGCTGTGTTTACG-1	Neutrophil 2	CMTM2	2.89882
CD 5	CDa	21	male	CD_5_AAACGCTTCATTTGGG-1	Neutrophil 1	CMTM2	0
CD 5	CDa	21	male	CD_5_AAAGGTAAGGTGAGAA-1	Neutrophil 1	CMTM2	0
CD 5	CDa	21	male	CD_5_AAATGGAGTCGGAACA-1	Neutrophil 1	CMTM2	2.70062
CD 5	CDa	21	male	CD_5_AACACACAGCTCGCAC-1	Neutrophil 1	CMTM2	0
CD 5	CDa	21	male	CD_5_AACCACACAGCCCAGT-1	Neutrophil 2	CMTM2	0
CD 5	CDa	21	male	CD_5_AACGTCACATGGGCAA-1	Neutrophil 2	CMTM2	0
CD 5	CDa	21	male	CD_5_AAGACAATCATAGGCT-1	Neutrophil 1	CMTM2	0
CD 5	CDa	21	male	CD_5_AAGCATCGTAGTTACC-1	Neutrophil 1	CMTM2	2.80944
CD 5	CDa	21	male	CD_5_AAGCGAGAGATGGGCT-1	Neutrophil 1	CMTM2	0
CD 5	CDa	21	male	CD_5_AAGCGTTAGGTAAGTT-1	Neutrophil 1	CMTM2	0
CD 5	CDa	21	male	CD_5_AAGGAATAGCCTCACG-1	Neutrophil 2	CMTM2	0
CD 5	CDa	21	male	CD_5_AAGGAATGTTCGTGCG-1	Neutrophil 2	CMTM2	0
CD 5	CDa	21	male	CD_5_AAGTTCGTCGCGCTGA-1	Neutrophil 1	CMTM2	2.36318
CD 5	CDa	21	male	CD_5_AATAGAGTCATAAGGA-1	Neutrophil 2	CMTM2	2.28346
CD 5	CDa	21	male	CD_5_AATCGACTCCATTTAC-1	Neutrophil 1	CMTM2	2.96349
CD 5	CDa	21	male	CD_5_AATGAAGTCTGTCGCT-1	Neutrophil 1	CMTM2	2.87641
CD 5	CDa	21	male	CD_5_AATGCCACACGCGGTT-1	Neutrophil 1	CMTM2	2.36492
CD 5	CDa	21	male	CD_5_AATGGAATCGGTAGAG-1	Neutrophil 2	CMTM2	0
CD 5	CDa	21	male	CD_5_AATGGAATCTCTAAGG-1	Neutrophil 2	CMTM2	0
CD 5	CDa	21	male	CD_5_AATGGCTAGCTTTGTG-1	Neutrophil 1	CMTM2	0
CD 5	CDa	21	male	CD_5_AATTCCTGTGTGGACA-1	Neutrophil 1	CMTM2	0
CD 5	CDa	21	male	CD_5_AATTTCCGTGTTAAAG-1	Neutrophil 1	CMTM2	4.50829
CD 5	CDa	21	male	CD_5_ACAAAGACATTGAGCT-1	Neutrophil 2	CMTM2	0
CD 5	CDa	21	male	CD_5_ACAAAGATCGGATACT-1	Neutrophil 1	CMTM2	2.39065
CD 5	CDa	21	male	CD_5_ACAAGCTCAGTCGCAC-1	Neutrophil 2	CMTM2	0
CD 5	CDa	21	male	CD_5_ACACGCGAGCTTTCCC-1	Neutrophil 2	CMTM2	0
CD 5	CDa	21	male	CD_5_ACACGCGAGGTAGTAT-1	Neutrophil 2	CMTM2	3.44225
CD 5	CDa	21	male	CD_5_ACAGAAATCCACGTCT-1	Neutrophil 2	CMTM2	3.04262
CD 5	CDa	21	male	CD_5_ACATCCCTCCGACATA-1	Neutrophil 3	CMTM2	0
CD 5	CDa	21	male	CD_5_ACATGCAGTGCCGTAC-1	Neutrophil 1	CMTM2	0
CD 5	CDa	21	male	CD_5_ACATGCATCAGACAAA-1	Neutrophil 1	CMTM2	2.83926
CD 5	CDa	21	male	CD_5_ACCAAACCAATTAGGA-1	Neutrophil 2	CMTM2	0
CD 5	CDa	21	male	CD_5_ACCAACAGTGGGCTCT-1	Neutrophil 2	CMTM2	0
CD 5	CDa	21	male	CD_5_ACCACAACATGTCTAG-1	Neutrophil 1	CMTM2	0
CD 5	CDa	21	male	CD_5_ACCATTTTCTGACAGT-1	Neutrophil 1	CMTM2	4.60331
CD 5	CDa	21	male	CD_5_ACCCTCAGTTCAACGT-1	Neutrophil 1	CMTM2	3.7058
CD 5	CDa	21	male	CD_5_ACCCTTGCAGTCAACT-1	Neutrophil 2	CMTM2	4.10304
CD 5	CDa	21	male	CD_5_ACCTACCGTCTACAAC-1	Neutrophil 1	CMTM2	0
CD 5	CDa	21	male	CD_5_ACCTACCTCTAGAACC-1	Neutrophil 1	CMTM2	2.43603
CD 5	CDa	21	male	CD_5_ACCTGTCAGGCACCAA-1	Neutrophil 1	CMTM2	0
CD 5	CDa	21	male	CD_5_ACGATCACAGCTGGTC-1	Neutrophil 1	CMTM2	0
CD 5	CDa	21	male	CD_5_ACGATGTCAGCGACAA-1	Neutrophil 2	CMTM2	0
CD 5	CDa	21	male	CD_5_ACGGGTCGTGGGAGAG-1	Neutrophil 1	CMTM2	0
CD 5	CDa	21	male	CD_5_ACGTAACAGCGAGTCA-1	Neutrophil 2	CMTM2	0
CD 5	CDa	21	male	CD_5_ACGTACATCGATACAC-1	Neutrophil 1	CMTM2	3.55079
CD 5	CDa	21	male	CD_5_ACTACGATCATTCATC-1	Neutrophil 2	CMTM2	2.94539
CD 5	CDa	21	male	CD_5_ACTATTCCAAACTGCT-1	Neutrophil 1	CMTM2	4.08995
CD 5	CDa	21	male	CD_5_ACTTAGGTCTCCTGTG-1	Neutrophil 2	CMTM2	0
CD 5	CDa	21	male	CD_5_ACTTATCAGGGACAGG-1	Neutrophil 2	CMTM2	2.85764
CD 5	CDa	21	male	CD_5_ACTTCCGCACAGTCGC-1	Neutrophil 2	CMTM2	4.51631
CD 5	CDa	21	male	CD_5_ACTTCCGGTAGGTGCA-1	Neutrophil 1	CMTM2	2.8972
CD 5	CDa	21	male	CD_5_ACTTCCGTCCTGTTGC-1	Neutrophil 1	CMTM2	0
CD 5	CDa	21	male	CD_5_ACTTTGTAGGGCAACT-1	Neutrophil 1	CMTM2	0
CD 5	CDa	21	male	CD_5_ACTTTGTCACCTATCC-1	Neutrophil 2	CMTM2	2.11169
CD 5	CDa	21	male	CD_5_AGAACAAGTATGAGGC-1	Neutrophil 2	CMTM2	0
CD 5	CDa	21	male	CD_5_AGACACTAGTCGGCAA-1	Neutrophil 1	CMTM2	0
CD 5	CDa	21	male	CD_5_AGACCATGTATTCCGA-1	Neutrophil 1	CMTM2	0
CD 5	CDa	21	male	CD_5_AGATCCATCCCAGGCA-1	Neutrophil 1	CMTM2	0
CD 5	CDa	21	male	CD_5_AGATCGTTCTAGCCTC-1	Neutrophil 1	CMTM2	2.84077
CD 5	CDa	21	male	CD_5_AGATGAAAGCTTACGT-1	Neutrophil 1	CMTM2	2.63934
CD 5	CDa	21	male	CD_5_AGATGAATCAGGAAAT-1	Neutrophil 1	CMTM2	2.72292
CD 5	CDa	21	male	CD_5_AGCCAATCAGCGCTTG-1	Neutrophil 1	CMTM2	0
CD 5	CDa	21	male	CD_5_AGCCACGAGGATTACA-1	Neutrophil 2	CMTM2	0
CD 5	CDa	21	male	CD_5_AGCCAGCAGCCGAACA-1	Neutrophil 2	CMTM2	0
CD 5	CDa	21	male	CD_5_AGCGCTGGTCGCGGTT-1	Neutrophil 1	CMTM2	3.4234
CD 5	CDa	21	male	CD_5_AGCGTATTCACATACG-1	Neutrophil 2	CMTM2	2.91517
CD 5	CDa	21	male	CD_5_AGCGTCGCATCGGTTA-1	Neutrophil 2	CMTM2	2.5327
CD 5	CDa	21	male	CD_5_AGCTCAAGTACGAGCA-1	Neutrophil 1	CMTM2	2.89236
CD 5	CDa	21	male	CD_5_AGCTCAAGTTTCTTAC-1	Neutrophil 1	CMTM2	0
CD 5	CDa	21	male	CD_5_AGCTTCCTCATTGTGG-1	Neutrophil 2	CMTM2	0
CD 5	CDa	21	male	CD_5_AGGAAATGTGCCTGCA-1	Neutrophil 1	CMTM2	0
CD 5	CDa	21	male	CD_5_AGGAGGTTCAATCCGA-1	Neutrophil 2	CMTM2	0
CD 5	CDa	21	male	CD_5_AGGATAATCCTTGACC-1	Neutrophil 1	CMTM2	0
CD 5	CDa	21	male	CD_5_AGGATAATCTCTCTTC-1	Neutrophil 1	CMTM2	0
CD 5	CDa	21	male	CD_5_AGGATCTGTGTGGACA-1	Neutrophil 2	CMTM2	0
CD 5	CDa	21	male	CD_5_AGGATCTTCCATCGTC-1	Neutrophil 1	CMTM2	3.00356
CD 5	CDa	21	male	CD_5_AGGCCACAGTCTAGAA-1	Neutrophil 1	CMTM2	3.64944
CD 5	CDa	21	male	CD_5_AGGCTGCAGTAACCTC-1	Neutrophil 2	CMTM2	0
CD 5	CDa	21	male	CD_5_AGGCTGCTCTATTTCG-1	Neutrophil 1	CMTM2	0
CD 5	CDa	21	male	CD_5_AGGTAGGTCGGTCGAC-1	Neutrophil 1	CMTM2	0
CD 5	CDa	21	male	CD_5_AGGTCTACAATCCTAG-1	Neutrophil 2	CMTM2	0
CD 5	CDa	21	male	CD_5_AGGTGTTCATCTTAGG-1	Neutrophil 2	CMTM2	3.22891
CD 5	CDa	21	male	CD_5_AGTAACCAGTGCCGAA-1	Neutrophil 2	CMTM2	0
CD 5	CDa	21	male	CD_5_AGTACCAAGACGATAT-1	Neutrophil 1	CMTM2	2.94198
CD 5	CDa	21	male	CD_5_AGTACCAAGTTAACAG-1	Neutrophil 2	CMTM2	0
CD 5	CDa	21	male	CD_5_AGTACTGTCCGGACTG-1	Neutrophil 1	CMTM2	3.00903
CD 5	CDa	21	male	CD_5_AGTAGCTTCTTTCCGG-1	Neutrophil 1	CMTM2	0
CD 5	CDa	21	male	CD_5_AGTCAACCAGTCAGAG-1	Neutrophil 2	CMTM2	0
CD 5	CDa	21	male	CD_5_AGTCATGCAAACTGCT-1	Neutrophil 1	CMTM2	0
CD 5	CDa	21	male	CD_5_AGTCTCCTCATCTCTA-1	Neutrophil 2	CMTM2	0
CD 5	CDa	21	male	CD_5_AGTGACTTCCCGTTGT-1	Neutrophil 1	CMTM2	0
CD 5	CDa	21	male	CD_5_AGTGCCGTCCATGATG-1	Neutrophil 1	CMTM2	0
CD 5	CDa	21	male	CD_5_AGTTCCCCAAGAATAC-1	Neutrophil 2	CMTM2	0
CD 5	CDa	21	male	CD_5_ATACTTCTCAAGCCAT-1	Neutrophil 1	CMTM2	2.86698
CD 5	CDa	21	male	CD_5_ATATCCTTCCTGTACC-1	Neutrophil 1	CMTM2	0
CD 5	CDa	21	male	CD_5_ATCACAGCATTAAAGG-1	Neutrophil 1	CMTM2	3.50743
CD 5	CDa	21	male	CD_5_ATCACGATCGAAGCAG-1	Neutrophil 1	CMTM2	2.83472
CD 5	CDa	21	male	CD_5_ATCACTTAGACATACA-1	Neutrophil 2	CMTM2	2.78059
CD 5	CDa	21	male	CD_5_ATCACTTGTACGGGAT-1	Neutrophil 2	CMTM2	3.43109
CD 5	CDa	21	male	CD_5_ATCAGGTAGTGCGCTC-1	Neutrophil 2	CMTM2	0
CD 5	CDa	21	male	CD_5_ATCCCTGCATCTTCGC-1	Neutrophil 2	CMTM2	0
CD 5	CDa	21	male	CD_5_ATCGCCTAGCACGTCC-1	Neutrophil 1	CMTM2	2.78201
CD 5	CDa	21	male	CD_5_ATCGGATCACGGCTAC-1	Neutrophil 1	CMTM2	2.13304
CD 5	CDa	21	male	CD_5_ATCGGCGAGTCGCCCA-1	Neutrophil 1	CMTM2	3.45404
CD 5	CDa	21	male	CD_5_ATGAAAGAGTTGAATG-1	Neutrophil 2	CMTM2	0
CD 5	CDa	21	male	CD_5_ATGAGGGTCGAGAGAC-1	Neutrophil 2	CMTM2	0
CD 5	CDa	21	male	CD_5_ATGAGGGTCTTGGCTC-1	Neutrophil 1	CMTM2	0
CD 5	CDa	21	male	CD_5_ATGATCGCAACACAAA-1	Neutrophil 1	CMTM2	4.30397
CD 5	CDa	21	male	CD_5_ATGCATGTCGCCATAA-1	Neutrophil 1	CMTM2	2.91517
CD 5	CDa	21	male	CD_5_ATGCCTCAGTTAACGA-1	Neutrophil 1	CMTM2	3.31128
CD 5	CDa	21	male	CD_5_ATGGTTGAGCGGTATG-1	Neutrophil 2	CMTM2	0
CD 5	CDa	21	male	CD_5_ATGTCCCGTCAGCTTA-1	Neutrophil 1	CMTM2	0
CD 5	CDa	21	male	CD_5_ATGTCCCTCCAGCTCT-1	Neutrophil 2	CMTM2	2.83171
CD 5	CDa	21	male	CD_5_ATTCACTTCACCCTTG-1	Neutrophil 2	CMTM2	0
CD 5	CDa	21	male	CD_5_ATTCATCCACAGCATT-1	Neutrophil 1	CMTM2	0
CD 5	CDa	21	male	CD_5_ATTCCATAGAGCATAT-1	Neutrophil 2	CMTM2	0
CD 5	CDa	21	male	CD_5_ATTCCATAGATTGATG-1	Neutrophil 1	CMTM2	3.36095
CD 5	CDa	21	male	CD_5_ATTCCATAGGTTGACG-1	Neutrophil 2	CMTM2	1.89554
CD 5	CDa	21	male	CD_5_ATTCCATAGTATGTAG-1	Neutrophil 1	CMTM2	2.97049
CD 5	CDa	21	male	CD_5_ATTCCATGTTCAAGTC-1	Neutrophil 1	CMTM2	2.83774
CD 5	CDa	21	male	CD_5_ATTCTACGTACTCCCT-1	Neutrophil 2	CMTM2	2.9352
CD 5	CDa	21	male	CD_5_ATTTCACGTTGCATCA-1	Neutrophil 2	CMTM2	0
CD 5	CDa	21	male	CD_5_CAAAGAAAGGATACCG-1	Neutrophil 1	CMTM2	0
CD 5	CDa	21	male	CD_5_CAAAGAAGTACTAGCT-1	Neutrophil 1	CMTM2	3.56237
CD 5	CDa	21	male	CD_5_CAAAGAATCTGTGTGA-1	Neutrophil 2	CMTM2	0
CD 5	CDa	21	male	CD_5_CAACGGCTCAAGAGTA-1	Neutrophil 1	CMTM2	0
CD 5	CDa	21	male	CD_5_CAAGAGGCAATTGAAG-1	Neutrophil 1	CMTM2	2.68139
CD 5	CDa	21	male	CD_5_CAAGAGGTCCGTCCTA-1	Neutrophil 1	CMTM2	3.69235
CD 5	CDa	21	male	CD_5_CAAGCTATCATACAGC-1	Neutrophil 2	CMTM2	0
CD 5	CDa	21	male	CD_5_CAAGGGAGTACCGGCT-1	Neutrophil 2	CMTM2	2.5221
CD 5	CDa	21	male	CD_5_CACACAACAGAGAGGG-1	Neutrophil 1	CMTM2	2.98911
CD 5	CDa	21	male	CD_5_CACACAACATGACTAC-1	Neutrophil 1	CMTM2	0
CD 5	CDa	21	male	CD_5_CACCAAACATGGAATA-1	Neutrophil 1	CMTM2	2.41535
CD 5	CDa	21	male	CD_5_CACGAATAGATGCAGC-1	Neutrophil 1	CMTM2	2.92014
CD 5	CDa	21	male	CD_5_CACGGGTCAGCTACAT-1	Neutrophil 1	CMTM2	3.44665
CD 5	CDa	21	male	CD_5_CACGTGGTCTTACACT-1	Neutrophil 2	CMTM2	0
CD 5	CDa	21	male	CD_5_CACTTCGGTTCGAAGG-1	Neutrophil 1	CMTM2	0
CD 5	CDa	21	male	CD_5_CAGATACAGGAAGAAC-1	Neutrophil 1	CMTM2	2.97842
CD 5	CDa	21	male	CD_5_CAGATACCAGCACAAG-1	Neutrophil 1	CMTM2	0
CD 5	CDa	21	male	CD_5_CAGATTGTCACCTCGT-1	Neutrophil 2	CMTM2	0
CD 5	CDa	21	male	CD_5_CAGCGTGCATTGTCGA-1	Neutrophil 2	CMTM2	0
CD 5	CDa	21	male	CD_5_CAGGCCAAGAGAGAAC-1	Neutrophil 2	CMTM2	0
CD 5	CDa	21	male	CD_5_CAGGCCATCGAGAATA-1	Neutrophil 1	CMTM2	0
CD 5	CDa	21	male	CD_5_CATAAGCTCAAGGACG-1	Neutrophil 1	CMTM2	0
CD 5	CDa	21	male	CD_5_CATCCCAAGGCCACTC-1	Neutrophil 1	CMTM2	2.45139
CD 5	CDa	21	male	CD_5_CATCCGTAGACTTCGT-1	Neutrophil 2	CMTM2	0
CD 5	CDa	21	male	CD_5_CATCCGTAGGTGAGCT-1	Neutrophil 2	CMTM2	3.50743
CD 5	CDa	21	male	CD_5_CATCGTCCAGTCGGTC-1	Neutrophil 2	CMTM2	3.57072
CD 5	CDa	21	male	CD_5_CATGAGTAGTAAACGT-1	Neutrophil 1	CMTM2	0
CD 5	CDa	21	male	CD_5_CATGAGTGTAGCTCGC-1	Neutrophil 2	CMTM2	0
CD 5	CDa	21	male	CD_5_CATGAGTTCCGTAGTA-1	Neutrophil 2	CMTM2	0
CD 5	CDa	21	male	CD_5_CATGCAAAGTATAGAC-1	Neutrophil 2	CMTM2	0
CD 5	CDa	21	male	CD_5_CATGCCTAGCGGCTCT-1	Neutrophil 2	CMTM2	0
CD 5	CDa	21	male	CD_5_CATGCTCAGGATACCG-1	Neutrophil 1	CMTM2	0
CD 5	CDa	21	male	CD_5_CATGCTCAGTAAACTG-1	Neutrophil 2	CMTM2	2.74718
CD 5	CDa	21	male	CD_5_CATGGATTCTCAGTCC-1	Neutrophil 1	CMTM2	3.37175
CD 5	CDa	21	male	CD_5_CATGGTACAGACCGCT-1	Neutrophil 1	CMTM2	0
CD 5	CDa	21	male	CD_5_CATTCATGTCCTGTCT-1	Neutrophil 2	CMTM2	3.3228
CD 5	CDa	21	male	CD_5_CATTCTATCCTACTGC-1	Neutrophil 1	CMTM2	2.84687
CD 5	CDa	21	male	CD_5_CATTGCCCATGGCGCT-1	Neutrophil 1	CMTM2	2.65764
CD 5	CDa	21	male	CD_5_CATTGTTGTGAGTAAT-1	Neutrophil 1	CMTM2	0
CD 5	CDa	21	male	CD_5_CATTTCAAGCCAAGGT-1	Neutrophil 1	CMTM2	3.04262
CD 5	CDa	21	male	CD_5_CATTTCATCACTCGAA-1	Neutrophil 1	CMTM2	1.70043
CD 5	CDa	21	male	CD_5_CCAAGCGAGCTAGAGC-1	Neutrophil 2	CMTM2	2.49209
CD 5	CDa	21	male	CD_5_CCAAGCGCATCACCAA-1	Neutrophil 1	CMTM2	0
CD 5	CDa	21	male	CD_5_CCACAAATCATGACAC-1	Neutrophil 3	CMTM2	2.99811
CD 5	CDa	21	male	CD_5_CCACGTTAGAGCATCG-1	Neutrophil 1	CMTM2	0
CD 5	CDa	21	male	CD_5_CCATCACTCACAGTGT-1	Neutrophil 1	CMTM2	3.26655
CD 5	CDa	21	male	CD_5_CCGAACGTCCGTGTGG-1	Neutrophil 1	CMTM2	3.55409
CD 5	CDa	21	male	CD_5_CCGATCTAGTTGTACC-1	Neutrophil 1	CMTM2	0
CD 5	CDa	21	male	CD_5_CCGTTCAAGTAAGACT-1	Neutrophil 1	CMTM2	0
CD 5	CDa	21	male	CD_5_CCTAACCAGCGACCCT-1	Neutrophil 2	CMTM2	0
CD 5	CDa	21	male	CD_5_CCTAAGACACAAAGCG-1	Neutrophil 2	CMTM2	0
CD 5	CDa	21	male	CD_5_CCTAAGAGTACTAGCT-1	Neutrophil 2	CMTM2	3.14831
CD 5	CDa	21	male	CD_5_CCTACGTAGATGTTCC-1	Neutrophil 1	CMTM2	2.72292
CD 5	CDa	21	male	CD_5_CCTCCAAAGGACTTCT-1	Neutrophil 2	CMTM2	0
CD 5	CDa	21	male	CD_5_CCTCTCCAGAAGGGAT-1	Neutrophil 2	CMTM2	0
CD 5	CDa	21	male	CD_5_CCTCTCCCAGCGACAA-1	Neutrophil 1	CMTM2	0
CD 5	CDa	21	male	CD_5_CCTGTTGTCCATAAGC-1	Neutrophil 2	CMTM2	0
CD 5	CDa	21	male	CD_5_CCTTGTGTCCGTGACG-1	Neutrophil 2	CMTM2	2.49821
CD 5	CDa	21	male	CD_5_CGAAGTTCAGATCACT-1	Neutrophil 2	CMTM2	0
CD 5	CDa	21	male	CD_5_CGAATTGGTCGAGCTC-1	Neutrophil 1	CMTM2	2.89882
CD 5	CDa	21	male	CD_5_CGAATTGGTCTGTGGC-1	Neutrophil 2	CMTM2	0
CD 5	CDa	21	male	CD_5_CGACAGCGTTCGGTAT-1	Neutrophil 1	CMTM2	0
CD 5	CDa	21	male	CD_5_CGAGGCTGTATCGCAT-1	Neutrophil 1	CMTM2	3.68285
CD 5	CDa	21	male	CD_5_CGAGTTACATACGCAT-1	Neutrophil 2	CMTM2	0
CD 5	CDa	21	male	CD_5_CGATGGCAGACTCAAA-1	Neutrophil 2	CMTM2	0
CD 5	CDa	21	male	CD_5_CGCAGGTCAATGGCAG-1	Neutrophil 2	CMTM2	2.79924
CD 5	CDa	21	male	CD_5_CGGCAGTCAGCACAAG-1	Neutrophil 1	CMTM2	0
CD 5	CDa	21	male	CD_5_CGGGCATTCTGTGTGA-1	Neutrophil 2	CMTM2	2.95915
CD 5	CDa	21	male	CD_5_CGGGTGTAGACAGCGT-1	Neutrophil 1	CMTM2	3.85643
CD 5	CDa	21	male	CD_5_CGGGTGTTCAAAGAAC-1	Neutrophil 1	CMTM2	2.41814
CD 5	CDa	21	male	CD_5_CGTAAGTAGGCTCTCG-1	Neutrophil 1	CMTM2	0
CD 5	CDa	21	male	CD_5_CGTAGTATCGTTGTTT-1	Neutrophil 2	CMTM2	0
CD 5	CDa	21	male	CD_5_CGTCAAACATGCGTGC-1	Neutrophil 2	CMTM2	0
CD 5	CDa	21	male	CD_5_CGTCAAAGTGTCCATA-1	Neutrophil 2	CMTM2	0
CD 5	CDa	21	male	CD_5_CGTCCATAGCGTCAAG-1	Neutrophil 1	CMTM2	0
CD 5	CDa	21	male	CD_5_CGTGATACAAACGAGC-1	Neutrophil 1	CMTM2	0
CD 5	CDa	21	male	CD_5_CGTTCTGCACTCTGCT-1	Neutrophil 2	CMTM2	0
CD 5	CDa	21	male	CD_5_CTAACCCGTGCTCCGA-1	Neutrophil 2	CMTM2	3.04643
CD 5	CDa	21	male	CD_5_CTAACTTAGTTGCCTA-1	Neutrophil 2	CMTM2	0
CD 5	CDa	21	male	CD_5_CTAACTTCAGCTGTCG-1	Neutrophil 2	CMTM2	0
CD 5	CDa	21	male	CD_5_CTACCTGCACAACGCC-1	Neutrophil 2	CMTM2	0
CD 5	CDa	21	male	CD_5_CTACGGGAGCGATTCT-1	Neutrophil 1	CMTM2	1.96185
CD 5	CDa	21	male	CD_5_CTACGGGGTGAGTAGC-1	Neutrophil 1	CMTM2	2.45918
CD 5	CDa	21	male	CD_5_CTACGGGTCGGCATCG-1	Neutrophil 1	CMTM2	0
CD 5	CDa	21	male	CD_5_CTACTATGTCCCTCAT-1	Neutrophil 1	CMTM2	0
CD 5	CDa	21	male	CD_5_CTATCTAGTGTGAGCA-1	Neutrophil 2	CMTM2	3.01087
CD 5	CDa	21	male	CD_5_CTCAGTCCATCACGGC-1	Neutrophil 1	CMTM2	0
CD 5	CDa	21	male	CD_5_CTCCACAAGATAGTGT-1	Neutrophil 1	CMTM2	3.00903
CD 5	CDa	21	male	CD_5_CTCCATGTCTAAACGC-1	Neutrophil 1	CMTM2	4.08563
CD 5	CDa	21	male	CD_5_CTCCCAATCATTGCTT-1	Neutrophil 1	CMTM2	2.64054
CD 5	CDa	21	male	CD_5_CTCCGATCATGCAGCC-1	Neutrophil 1	CMTM2	0
CD 5	CDa	21	male	CD_5_CTCCGATTCTGTAAGC-1	Neutrophil 2	CMTM2	0
CD 5	CDa	21	male	CD_5_CTCCTCCGTTAATCGC-1	Neutrophil 3	CMTM2	3.02567
CD 5	CDa	21	male	CD_5_CTCCTCCTCACCTCAC-1	Neutrophil 1	CMTM2	0
CD 5	CDa	21	male	CD_5_CTCGAGGAGAAACCAT-1	Neutrophil 1	CMTM2	2.8972
CD 5	CDa	21	male	CD_5_CTCTCGATCCAAATGC-1	Neutrophil 2	CMTM2	0
CD 5	CDa	21	male	CD_5_CTGCAGGGTGACAGCA-1	Neutrophil 1	CMTM2	0
CD 5	CDa	21	male	CD_5_CTGCCATGTAACTAAG-1	Neutrophil 2	CMTM2	0
CD 5	CDa	21	male	CD_5_CTGCCATTCCGCTTAC-1	Neutrophil 2	CMTM2	3.48265
CD 5	CDa	21	male	CD_5_CTGGACGCACACCAGC-1	Neutrophil 1	CMTM2	3.6458
CD 5	CDa	21	male	CD_5_CTGGCAGGTGTCTAAC-1	Neutrophil 1	CMTM2	2.61434
CD 5	CDa	21	male	CD_5_CTGGCAGTCCATTCGC-1	Neutrophil 2	CMTM2	0
CD 5	CDa	21	male	CD_5_CTGTCGTAGGACAGCT-1	Neutrophil 2	CMTM2	3.03505
CD 5	CDa	21	male	CD_5_CTGTGAACAACCGGAA-1	Neutrophil 1	CMTM2	3.49186
CD 5	CDa	21	male	CD_5_CTGTGAACATTGCCTC-1	Neutrophil 2	CMTM2	0
CD 5	CDa	21	male	CD_5_CTTACCGAGTTGCCCG-1	Neutrophil 2	CMTM2	0
CD 5	CDa	21	male	CD_5_CTTCAATGTGCCCAGT-1	Neutrophil 2	CMTM2	0
CD 5	CDa	21	male	CD_5_CTTCCGAGTTCCCACT-1	Neutrophil 2	CMTM2	2.62378
CD 5	CDa	21	male	CD_5_CTTCGGTGTTCACCGG-1	Neutrophil 1	CMTM2	0
CD 5	CDa	21	male	CD_5_CTTCTAATCTTACGTT-1	Neutrophil 1	CMTM2	3.52646
CD 5	CDa	21	male	CD_5_CTTCTCTCATTAAAGG-1	Neutrophil 1	CMTM2	2.82721
CD 5	CDa	21	male	CD_5_CTTCTCTTCTGACCCT-1	Neutrophil 1	CMTM2	2.55212
CD 5	CDa	21	male	CD_5_CTTGAGAAGAGCGACT-1	Neutrophil 1	CMTM2	3.55574
CD 5	CDa	21	male	CD_5_CTTGATTAGACCAGCA-1	Neutrophil 1	CMTM2	3.94789
CD 5	CDa	21	male	CD_5_GAAGGGTGTCGGTGTC-1	Neutrophil 2	CMTM2	0
CD 5	CDa	21	male	CD_5_GAAGGGTGTCGTCGGT-1	Neutrophil 1	CMTM2	2.18846
CD 5	CDa	21	male	CD_5_GAAGTAAAGACATAGT-1	Neutrophil 2	CMTM2	3.02941
CD 5	CDa	21	male	CD_5_GAATAGATCCAATCCC-1	Neutrophil 1	CMTM2	0
CD 5	CDa	21	male	CD_5_GAATCGTAGGCCATAG-1	Neutrophil 1	CMTM2	0
CD 5	CDa	21	male	CD_5_GAATCGTAGGGTAGCT-1	Neutrophil 2	CMTM2	0
CD 5	CDa	21	male	CD_5_GACACGCTCGACTCCT-1	Neutrophil 1	CMTM2	0
CD 5	CDa	21	male	CD_5_GACAGCCTCGTCGGGT-1	Neutrophil 2	CMTM2	2.93689
CD 5	CDa	21	male	CD_5_GACATCACAACCGTAT-1	Neutrophil 2	CMTM2	0
CD 5	CDa	21	male	CD_5_GACATCAGTGTCCGTG-1	Neutrophil 1	CMTM2	0
CD 5	CDa	21	male	CD_5_GACCCAGAGACCCTTA-1	Neutrophil 2	CMTM2	2.44945
CD 5	CDa	21	male	CD_5_GACCTTCCAAATTGCC-1	Neutrophil 1	CMTM2	0
CD 5	CDa	21	male	CD_5_GACGTTATCTGGCCGA-1	Neutrophil 1	CMTM2	0
CD 5	CDa	21	male	CD_5_GACTGATGTTTGTTGG-1	Neutrophil 1	CMTM2	0
CD 5	CDa	21	male	CD_5_GACTTCCTCCTAGCCT-1	Neutrophil 1	CMTM2	3.02988
CD 5	CDa	21	male	CD_5_GAGACCCAGGACTAAT-1	Neutrophil 1	CMTM2	2.9352
CD 5	CDa	21	male	CD_5_GAGAGGTCACAAACGG-1	Neutrophil 1	CMTM2	0
CD 5	CDa	21	male	CD_5_GAGCCTGGTCCACTCT-1	Neutrophil 2	CMTM2	0
CD 5	CDa	21	male	CD_5_GAGGCAATCGCTGACG-1	Neutrophil 2	CMTM2	0
CD 5	CDa	21	male	CD_5_GAGGCCTAGGTAAGGA-1	Neutrophil 1	CMTM2	3.45552
CD 5	CDa	21	male	CD_5_GAGGGATGTCGTACAT-1	Neutrophil 1	CMTM2	0
CD 5	CDa	21	male	CD_5_GAGTCATAGTCTGGTT-1	Neutrophil 2	CMTM2	0
CD 5	CDa	21	male	CD_5_GAGTGTTCACCCTATC-1	Neutrophil 1	CMTM2	2.81238
CD 5	CDa	21	male	CD_5_GAGTGTTTCTAGTGAC-1	Neutrophil 1	CMTM2	2.65764
CD 5	CDa	21	male	CD_5_GAGTTACAGCTTAGTC-1	Neutrophil 1	CMTM2	3.02195
CD 5	CDa	21	male	CD_5_GAGTTACTCTGCGATA-1	Neutrophil 1	CMTM2	3.17647
CD 5	CDa	21	male	CD_5_GATCAGTGTCGAGCAA-1	Neutrophil 1	CMTM2	3.69044
CD 5	CDa	21	male	CD_5_GATCGTAGTGTCTTAG-1	Neutrophil 1	CMTM2	3.69426
CD 5	CDa	21	male	CD_5_GATGACTGTAGGGTAC-1	Neutrophil 1	CMTM2	0
CD 5	CDa	21	male	CD_5_GATGATCTCTTGCAGA-1	Neutrophil 2	CMTM2	0
CD 5	CDa	21	male	CD_5_GATTGGTGTGTCTCCT-1	Neutrophil 1	CMTM2	0
CD 5	CDa	21	male	CD_5_GATTGGTGTGTTTGCA-1	Neutrophil 1	CMTM2	0
CD 5	CDa	21	male	CD_5_GCACATAGTCTAGGTT-1	Neutrophil 2	CMTM2	1.99514
CD 5	CDa	21	male	CD_5_GCAGCCATCCCATGGG-1	Neutrophil 1	CMTM2	0
CD 5	CDa	21	male	CD_5_GCATGATCATGACGGA-1	Neutrophil 1	CMTM2	2.73631
CD 5	CDa	21	male	CD_5_GCCAACGAGTGGTCAG-1	Neutrophil 1	CMTM2	0
CD 5	CDa	21	male	CD_5_GCCAGGTTCACGATAC-1	Neutrophil 1	CMTM2	0
CD 5	CDa	21	male	CD_5_GCCAGTGTCCACACAA-1	Neutrophil 2	CMTM2	0
CD 5	CDa	21	male	CD_5_GCCAGTGTCGGCAGTC-1	Neutrophil 1	CMTM2	3.61365
CD 5	CDa	21	male	CD_5_GCCATTCCACCCATAA-1	Neutrophil 2	CMTM2	0
CD 5	CDa	21	male	CD_5_GCGTGCAAGCTACTGT-1	Neutrophil 1	CMTM2	4.08995
CD 5	CDa	21	male	CD_5_GCTACCTAGCTTTCCC-1	Neutrophil 1	CMTM2	0
CD 5	CDa	21	male	CD_5_GCTACCTTCTGCACCT-1	Neutrophil 1	CMTM2	0
CD 5	CDa	21	male	CD_5_GCTGAATTCCAAAGGG-1	Neutrophil 2	CMTM2	0
CD 5	CDa	21	male	CD_5_GCTTTCGTCCCAAGTA-1	Neutrophil 1	CMTM2	2.89397
CD 5	CDa	21	male	CD_5_GGAACCCTCATTGTTC-1	Neutrophil 2	CMTM2	0
CD 5	CDa	21	male	CD_5_GGAATCTCAAGGCCTC-1	Neutrophil 1	CMTM2	0
CD 5	CDa	21	male	CD_5_GGACGTCCATTCCTAT-1	Neutrophil 2	CMTM2	2.70451
CD 5	CDa	21	male	CD_5_GGAGCAAAGGGTTGCA-1	Neutrophil 2	CMTM2	0
CD 5	CDa	21	male	CD_5_GGAGCAACACTTACAG-1	Neutrophil 1	CMTM2	2.66632
CD 5	CDa	21	male	CD_5_GGGAAGTAGCTACAAA-1	Neutrophil 1	CMTM2	0
CD 5	CDa	21	male	CD_5_GGGAAGTGTGGGCTTC-1	Neutrophil 1	CMTM2	2.82721
CD 5	CDa	21	male	CD_5_GGGAAGTTCCGACAGC-1	Neutrophil 1	CMTM2	3.02381
CD 5	CDa	21	male	CD_5_GGGAGATCACTAGGCC-1	Neutrophil 2	CMTM2	0
CD 5	CDa	21	male	CD_5_GGGCCATCACACACGC-1	Neutrophil 1	CMTM2	2.92014
CD 5	CDa	21	male	CD_5_GGGTGTCGTTAAACCC-1	Neutrophil 1	CMTM2	2.65641
CD 5	CDa	21	male	CD_5_GGTAACTCATCTTTCA-1	Neutrophil 2	CMTM2	0
CD 5	CDa	21	male	CD_5_GGTAACTGTACCGGCT-1	Neutrophil 1	CMTM2	0
CD 5	CDa	21	male	CD_5_GGTGAAGAGGTTCACT-1	Neutrophil 2	CMTM2	2.8972
CD 5	CDa	21	male	CD_5_GGTGTCGAGCATTTCG-1	Neutrophil 1	CMTM2	3.46298
CD 5	CDa	21	male	CD_5_GGTTGTAAGATGCCGA-1	Neutrophil 2	CMTM2	0
CD 5	CDa	21	male	CD_5_GTAACCATCCGAGATT-1	Neutrophil 1	CMTM2	2.67886
CD 5	CDa	21	male	CD_5_GTACAACAGTATAGGT-1	Neutrophil 1	CMTM2	3.22853
CD 5	CDa	21	male	CD_5_GTATTGGAGGTTTACC-1	Neutrophil 1	CMTM2	2.57535
CD 5	CDa	21	male	CD_5_GTCAAACTCGGTCTGG-1	Neutrophil 1	CMTM2	0
CD 5	CDa	21	male	CD_5_GTCATCCGTACCGGAA-1	Neutrophil 2	CMTM2	2.66881
CD 5	CDa	21	male	CD_5_GTCATTTAGCCTATCA-1	Neutrophil 1	CMTM2	0
CD 5	CDa	21	male	CD_5_GTCCACTCAGTAGTGG-1	Neutrophil 1	CMTM2	0
CD 5	CDa	21	male	CD_5_GTCCTCATCACCTACC-1	Neutrophil 2	CMTM2	2.56421
CD 5	CDa	21	male	CD_5_GTCGTTCGTTCTAAGC-1	Neutrophil 2	CMTM2	0
CD 5	CDa	21	male	CD_5_GTCTAGAGTGAACCGA-1	Neutrophil 1	CMTM2	0
CD 5	CDa	21	male	CD_5_GTCTTTAGTAGCACGA-1	Neutrophil 2	CMTM2	0
CD 5	CDa	21	male	CD_5_GTGACGCCACTACCCT-1	Neutrophil 1	CMTM2	3.29238
CD 5	CDa	21	male	CD_5_GTGAGCCAGGAGCTGT-1	Neutrophil 2	CMTM2	0
CD 5	CDa	21	male	CD_5_GTGAGTTCAGGCAATG-1	Neutrophil 2	CMTM2	0
CD 5	CDa	21	male	CD_5_GTGCACGTCAATCTCT-1	Neutrophil 2	CMTM2	0
CD 5	CDa	21	male	CD_5_GTGCGTGAGGGCAAGG-1	Neutrophil 2	CMTM2	0
CD 5	CDa	21	male	CD_5_GTGCGTGCAACTGCCG-1	Neutrophil 2	CMTM2	0
CD 5	CDa	21	male	CD_5_GTGGGAAAGTATGAAC-1	Neutrophil 2	CMTM2	3.63137
CD 5	CDa	21	male	CD_5_GTGGTTAAGTCATTGC-1	Neutrophil 2	CMTM2	0
CD 5	CDa	21	male	CD_5_GTGGTTACACTCTGCT-1	Neutrophil 2	CMTM2	0
CD 5	CDa	21	male	CD_5_GTGTGATCACTACCGG-1	Neutrophil 1	CMTM2	0
CD 5	CDa	21	male	CD_5_GTTAGTGAGGAGATAG-1	Neutrophil 1	CMTM2	2.62854
CD 5	CDa	21	male	CD_5_GTTATGGGTGGGTTGA-1	Neutrophil 2	CMTM2	0
CD 5	CDa	21	male	CD_5_GTTCCGTAGCTGCGAA-1	Neutrophil 1	CMTM2	0
CD 5	CDa	21	male	CD_5_GTTCCGTGTAATGTGA-1	Neutrophil 1	CMTM2	0
CD 5	CDa	21	male	CD_5_GTTCGCTAGACCATGG-1	Neutrophil 1	CMTM2	0
CD 5	CDa	21	male	CD_5_GTTCGCTCACGCCACA-1	Neutrophil 2	CMTM2	0
CD 5	CDa	21	male	CD_5_GTTCTATAGTCTCTGA-1	Neutrophil 1	CMTM2	0
CD 5	CDa	21	male	CD_5_GTTGCGGCAGCATTGT-1	Neutrophil 1	CMTM2	0
CD 5	CDa	21	male	CD_5_GTTGCGGTCTAGTACG-1	Neutrophil 1	CMTM2	2.85147
CD 5	CDa	21	male	CD_5_GTTGCTCCATGACTTG-1	Neutrophil 2	CMTM2	0
CD 5	CDa	21	male	CD_5_GTTTGGAGTGCCGTTG-1	Neutrophil 1	CMTM2	0
CD 5	CDa	21	male	CD_5_TAACCAGCACATGAAA-1	Neutrophil 1	CMTM2	0
CD 5	CDa	21	male	CD_5_TAACGACGTTCCCACT-1	Neutrophil 1	CMTM2	3.03505
CD 5	CDa	21	male	CD_5_TAACGACTCGCAGTTA-1	Neutrophil 1	CMTM2	3.3813
CD 5	CDa	21	male	CD_5_TAACTTCGTGACTATC-1	Neutrophil 1	CMTM2	0
CD 5	CDa	21	male	CD_5_TAAGCCACAAGCTACT-1	Neutrophil 2	CMTM2	0
CD 5	CDa	21	male	CD_5_TAAGCCAGTACGACAG-1	Neutrophil 1	CMTM2	0
CD 5	CDa	21	male	CD_5_TAAGCCAGTCCACAGC-1	Neutrophil 1	CMTM2	0
CD 5	CDa	21	male	CD_5_TAAGCGTTCGAGATGG-1	Neutrophil 1	CMTM2	3.21466
CD 5	CDa	21	male	CD_5_TAATCTCAGATACTGA-1	Neutrophil 2	CMTM2	0
CD 5	CDa	21	male	CD_5_TACACCCGTGGTAACG-1	Neutrophil 1	CMTM2	1.77366
CD 5	CDa	21	male	CD_5_TACCCGTGTGGCTGCT-1	Neutrophil 2	CMTM2	0
CD 5	CDa	21	male	CD_5_TACGGGCCACTGCATA-1	Neutrophil 2	CMTM2	3.16663
CD 5	CDa	21	male	CD_5_TACGGTACAGTTTCGA-1	Neutrophil 2	CMTM2	0
CD 5	CDa	21	male	CD_5_TACGTCCTCGTAGCTA-1	Neutrophil 2	CMTM2	0
CD 5	CDa	21	male	CD_5_TACTTACTCGTAACAC-1	Neutrophil 2	CMTM2	1.52262
CD 5	CDa	21	male	CD_5_TACTTACTCGTGGGAA-1	Neutrophil 3	CMTM2	0
CD 5	CDa	21	male	CD_5_TACTTCAGTGTCATTG-1	Neutrophil 1	CMTM2	3.63317
CD 5	CDa	21	male	CD_5_TACTTCATCAAGGAGC-1	Neutrophil 1	CMTM2	0
CD 5	CDa	21	male	CD_5_TACTTGTAGGTTCACT-1	Neutrophil 2	CMTM2	0
CD 5	CDa	21	male	CD_5_TAGATCGCACTAAACC-1	Neutrophil 1	CMTM2	2.93183
CD 5	CDa	21	male	CD_5_TAGGAGGAGAGCCGAT-1	Neutrophil 1	CMTM2	0
CD 5	CDa	21	male	CD_5_TAGGGTTCAGCATCTA-1	Neutrophil 1	CMTM2	0
CD 5	CDa	21	male	CD_5_TAGGGTTTCCGTTGAA-1	Neutrophil 1	CMTM2	0
CD 5	CDa	21	male	CD_5_TAGGTACCAGCAGTAG-1	Neutrophil 1	CMTM2	0
CD 5	CDa	21	male	CD_5_TAGGTACCAGCGTTGC-1	Neutrophil 2	CMTM2	0
CD 5	CDa	21	male	CD_5_TAGGTACTCCCTCTCC-1	Neutrophil 2	CMTM2	0
CD 5	CDa	21	male	CD_5_TATACCTGTCCTCCTA-1	Neutrophil 1	CMTM2	2.58324
CD 5	CDa	21	male	CD_5_TATGTTCAGACCTTTG-1	Neutrophil 1	CMTM2	2.66756
CD 5	CDa	21	male	CD_5_TATGTTCTCGTCGCTT-1	Neutrophil 1	CMTM2	0
CD 5	CDa	21	male	CD_5_TATTGCTAGTTGCCTA-1	Neutrophil 1	CMTM2	3.01087
CD 5	CDa	21	male	CD_5_TCAAGTGCACAAGCAG-1	Neutrophil 2	CMTM2	0
CD 5	CDa	21	male	CD_5_TCAAGTGTCTAACGCA-1	Neutrophil 1	CMTM2	0
CD 5	CDa	21	male	CD_5_TCACAAGCACTTGGCG-1	Neutrophil 1	CMTM2	0
[truncated: 6,893 more rows]

## Sheet: fig6c
sample_name	age	sex	cell	annotation	gene_name	gene_value	study
CD 1	49	female	CD_1_ATTCCTAGTCATCTAG-1	Neutrophil 1	CXCL8	0.356834	Garrido-Trigo
CD 1	49	female	CD_1_ATTCCTAGTCATCTAG-1	Neutrophil 1	S100A11	0.713623	Garrido-Trigo
CD 1	49	female	CD_1_ATTCCTAGTCATCTAG-1	Neutrophil 1	CMTM2	1.14072	Garrido-Trigo
CD 1	49	female	CD_1_ATTCCTAGTCATCTAG-1	Neutrophil 1	ACTB	0.678859	Garrido-Trigo
CD 1	49	female	CD_1_ATTCCTAGTCATCTAG-1	Neutrophil 1	PROK2	-0.822514	Garrido-Trigo
CD 1	49	female	CD_1_ATTCCTAGTCATCTAG-1	Neutrophil 1	S100A8	-0.482423	Garrido-Trigo
CD 1	49	female	CD_1_ATTCCTAGTCATCTAG-1	Neutrophil 1	S100A9	0.421105	Garrido-Trigo
CD 1	49	female	CD_1_ATTCCTAGTCATCTAG-1	Neutrophil 1	GCA	0.939118	Garrido-Trigo
CD 1	49	female	CD_1_ATTCCTAGTCATCTAG-1	Neutrophil 1	FCGR3B	-0.942649	Garrido-Trigo
CD 1	49	female	CD_1_ATTCCTAGTCATCTAG-1	Neutrophil 1	CSF3R	-1.29731	Garrido-Trigo
CD 1	49	female	CD_1_ATTCCTAGTCATCTAG-1	Neutrophil 1	OSM	-0.797597	Garrido-Trigo
CD 1	49	female	CD_1_ATTCCTAGTCATCTAG-1	Neutrophil 1	PTGS2	-0.72719	Garrido-Trigo
CD 1	49	female	CD_1_ATTCCTAGTCATCTAG-1	Neutrophil 1	PDE4B	-1.1002	Garrido-Trigo
CD 1	49	female	CD_1_ATTCCTAGTCATCTAG-1	Neutrophil 1	NFKBIZ	-0.931557	Garrido-Trigo
CD 1	49	female	CD_1_ATTCCTAGTCATCTAG-1	Neutrophil 1	IL1B	-1.66183	Garrido-Trigo
CD 1	49	female	CD_1_ATTCCTAGTCATCTAG-1	Neutrophil 1	TNFAIP3	-1.21654	Garrido-Trigo
CD 1	49	female	CD_1_ATTCCTAGTCATCTAG-1	Neutrophil 1	RHOH	-1.11963	Garrido-Trigo
CD 1	49	female	CD_1_ATTCCTAGTCATCTAG-1	Neutrophil 1	CXCL1	-0.795482	Garrido-Trigo
CD 1	49	female	CD_1_ATTCCTAGTCATCTAG-1	Neutrophil 1	TNFAIP6	1.68397	Garrido-Trigo
CD 1	49	female	CD_1_ATTCCTAGTCATCTAG-1	Neutrophil 1	FTH1	-0.860495	Garrido-Trigo
CD 1	49	female	CD_1_ATTCCTAGTCATCTAG-1	Neutrophil 1	GABARAPL2	-0.795212	Garrido-Trigo
CD 1	49	female	CD_1_ATTCCTAGTCATCTAG-1	Neutrophil 1	CCL3	1.14593	Garrido-Trigo
CD 1	49	female	CD_1_ATTCCTAGTCATCTAG-1	Neutrophil 1	CCL4	-0.820374	Garrido-Trigo
CD 1	49	female	CD_1_ATTCCTAGTCATCTAG-1	Neutrophil 1	C15orf48	-0.731651	Garrido-Trigo
CD 1	49	female	CD_1_ATTCCTAGTCATCTAG-1	Neutrophil 1	RALGDS	-0.448477	Garrido-Trigo
CD 1	49	female	CD_1_ATTCCTAGTCATCTAG-1	Neutrophil 1	PI3	-0.622082	Garrido-Trigo
CD 1	49	female	CD_1_ATTCCTAGTCATCTAG-1	Neutrophil 1	CD63	2.09401	Garrido-Trigo
CD 1	49	female	CD_1_ATTCCTAGTCATCTAG-1	Neutrophil 1	SQSTM1	-0.835247	Garrido-Trigo
CD 1	49	female	CD_1_ATTCCTAGTCATCTAG-1	Neutrophil 1	CXCR4	1.59436	Garrido-Trigo
CD 1	49	female	CD_1_ATTCCTAGTCATCTAG-1	Neutrophil 1	CD83	-0.587583	Garrido-Trigo
CD 1	49	female	CD_1_ATTCCTAGTCATCTAG-1	Neutrophil 1	CSTB	-0.565494	Garrido-Trigo
CD 1	49	female	CD_1_ATTCCTAGTCATCTAG-1	Neutrophil 1	LGALS3	-0.419299	Garrido-Trigo
CD 1	49	female	CD_1_ATTCCTAGTCATCTAG-1	Neutrophil 1	PLEKHB2	-0.456358	Garrido-Trigo
CD 1	49	female	CD_1_ATTCCTAGTCATCTAG-1	Neutrophil 1	BHLHE40	-0.455745	Garrido-Trigo
CD 1	49	female	CD_1_ATTCCTAGTCATCTAG-1	Neutrophil 1	ASAH1	-0.698947	Garrido-Trigo
CD 1	49	female	CD_1_ATTCCTAGTCATCTAG-1	Neutrophil 1	VEGFA	-0.50736	Garrido-Trigo
CD 1	49	female	CD_1_ATTCCTAGTCATCTAG-1	Neutrophil 1	GBP1	1.29464	Garrido-Trigo
CD 1	49	female	CD_1_ATTCCTAGTCATCTAG-1	Neutrophil 1	GBP5	1.88521	Garrido-Trigo
CD 1	49	female	CD_1_ATTCCTAGTCATCTAG-1	Neutrophil 1	IFIT3	-0.420141	Garrido-Trigo
CD 1	49	female	CD_1_ATTCCTAGTCATCTAG-1	Neutrophil 1	IFIT2	-0.430459	Garrido-Trigo
CD 1	49	female	CD_1_ATTCCTAGTCATCTAG-1	Neutrophil 1	RNF213	-0.434676	Garrido-Trigo
CD 1	49	female	CD_1_ATTCCTAGTCATCTAG-1	Neutrophil 1	GBP4	-0.249136	Garrido-Trigo
CD 1	49	female	CD_1_ATTCCTAGTCATCTAG-1	Neutrophil 1	PARP14	2.67903	Garrido-Trigo
CD 1	49	female	CD_1_ATTCCTAGTCATCTAG-1	Neutrophil 1	IRF1	1.77391	Garrido-Trigo
CD 1	49	female	CD_1_ATTCCTAGTCATCTAG-1	Neutrophil 1	TAP1	-0.428014	Garrido-Trigo
CD 1	49	female	CD_1_ATTCCTAGTCATCTAG-1	Neutrophil 1	SAMHD1	-0.269277	Garrido-Trigo
CD 1	49	female	CD_1_ATTCCTAGTCATCTAG-1	Neutrophil 1	LACTB	4.28172	Garrido-Trigo
CD 1	49	female	CD_1_ATTCCTAGTCATCTAG-1	Neutrophil 1	GBP2	2.22075	Garrido-Trigo
CD 1	49	female	CD_1_ATTCCTAGTCATCTAG-1	Neutrophil 1	APOL6	-0.319427	Garrido-Trigo
CD 1	49	female	CD_1_ATTCCTAGTCATCTAG-1	Neutrophil 1	LAP3	-0.224986	Garrido-Trigo
CD 1	49	female	CD_1_ATTCCTAGTCATCTAG-1	Neutrophil 1	HM13	-0.289707	Garrido-Trigo
CD 1	49	female	CD_1_ATTCCTAGTCATCTAG-1	Neutrophil 1	FFAR2	1.3893	Garrido-Trigo
CD 1	49	female	CD_1_ATTCCTAGTCATCTAG-1	Neutrophil 1	TNFSF13B	2.25734	Garrido-Trigo
CD 1	49	female	CD_1_ATTCCTAGTCATCTAG-1	Neutrophil 1	RSAD2	-0.225338	Garrido-Trigo
CD 1	49	female	CD_1_CGAGTTAGTGTGAGCA-1	Neutrophil 1	CXCL8	0.488847	Garrido-Trigo
CD 1	49	female	CD_1_CGAGTTAGTGTGAGCA-1	Neutrophil 1	S100A11	-2.11615	Garrido-Trigo
CD 1	49	female	CD_1_CGAGTTAGTGTGAGCA-1	Neutrophil 1	CMTM2	1.12703	Garrido-Trigo
CD 1	49	female	CD_1_CGAGTTAGTGTGAGCA-1	Neutrophil 1	ACTB	0.525861	Garrido-Trigo
CD 1	49	female	CD_1_CGAGTTAGTGTGAGCA-1	Neutrophil 1	PROK2	-0.822514	Garrido-Trigo
CD 1	49	female	CD_1_CGAGTTAGTGTGAGCA-1	Neutrophil 1	S100A8	-0.0577948	Garrido-Trigo
CD 1	49	female	CD_1_CGAGTTAGTGTGAGCA-1	Neutrophil 1	S100A9	0.408807	Garrido-Trigo
CD 1	49	female	CD_1_CGAGTTAGTGTGAGCA-1	Neutrophil 1	GCA	1.34579	Garrido-Trigo
CD 1	49	female	CD_1_CGAGTTAGTGTGAGCA-1	Neutrophil 1	FCGR3B	0.944098	Garrido-Trigo
CD 1	49	female	CD_1_CGAGTTAGTGTGAGCA-1	Neutrophil 1	CSF3R	0.64042	Garrido-Trigo
CD 1	49	female	CD_1_CGAGTTAGTGTGAGCA-1	Neutrophil 1	OSM	-0.797597	Garrido-Trigo
CD 1	49	female	CD_1_CGAGTTAGTGTGAGCA-1	Neutrophil 1	PTGS2	1.99546	Garrido-Trigo
CD 1	49	female	CD_1_CGAGTTAGTGTGAGCA-1	Neutrophil 1	PDE4B	0.983115	Garrido-Trigo
CD 1	49	female	CD_1_CGAGTTAGTGTGAGCA-1	Neutrophil 1	NFKBIZ	0.939566	Garrido-Trigo
CD 1	49	female	CD_1_CGAGTTAGTGTGAGCA-1	Neutrophil 1	IL1B	0.885888	Garrido-Trigo
CD 1	49	female	CD_1_CGAGTTAGTGTGAGCA-1	Neutrophil 1	TNFAIP3	1.48035	Garrido-Trigo
CD 1	49	female	CD_1_CGAGTTAGTGTGAGCA-1	Neutrophil 1	RHOH	1.73957	Garrido-Trigo
CD 1	49	female	CD_1_CGAGTTAGTGTGAGCA-1	Neutrophil 1	CXCL1	-0.795482	Garrido-Trigo
CD 1	49	female	CD_1_CGAGTTAGTGTGAGCA-1	Neutrophil 1	TNFAIP6	-0.871565	Garrido-Trigo
CD 1	49	female	CD_1_CGAGTTAGTGTGAGCA-1	Neutrophil 1	FTH1	-1.33515	Garrido-Trigo
CD 1	49	female	CD_1_CGAGTTAGTGTGAGCA-1	Neutrophil 1	GABARAPL2	-0.795212	Garrido-Trigo
CD 1	49	female	CD_1_CGAGTTAGTGTGAGCA-1	Neutrophil 1	CCL3	-0.70059	Garrido-Trigo
CD 1	49	female	CD_1_CGAGTTAGTGTGAGCA-1	Neutrophil 1	CCL4	-0.820374	Garrido-Trigo
CD 1	49	female	CD_1_CGAGTTAGTGTGAGCA-1	Neutrophil 1	C15orf48	-0.731651	Garrido-Trigo
CD 1	49	female	CD_1_CGAGTTAGTGTGAGCA-1	Neutrophil 1	RALGDS	-0.448477	Garrido-Trigo
CD 1	49	female	CD_1_CGAGTTAGTGTGAGCA-1	Neutrophil 1	PI3	-0.622082	Garrido-Trigo
CD 1	49	female	CD_1_CGAGTTAGTGTGAGCA-1	Neutrophil 1	CD63	-0.625774	Garrido-Trigo
CD 1	49	female	CD_1_CGAGTTAGTGTGAGCA-1	Neutrophil 1	SQSTM1	-0.835247	Garrido-Trigo
CD 1	49	female	CD_1_CGAGTTAGTGTGAGCA-1	Neutrophil 1	CXCR4	1.16706	Garrido-Trigo
CD 1	49	female	CD_1_CGAGTTAGTGTGAGCA-1	Neutrophil 1	CD83	-0.587583	Garrido-Trigo
CD 1	49	female	CD_1_CGAGTTAGTGTGAGCA-1	Neutrophil 1	CSTB	-0.565494	Garrido-Trigo
CD 1	49	female	CD_1_CGAGTTAGTGTGAGCA-1	Neutrophil 1	LGALS3	-0.419299	Garrido-Trigo
CD 1	49	female	CD_1_CGAGTTAGTGTGAGCA-1	Neutrophil 1	PLEKHB2	-0.456358	Garrido-Trigo
CD 1	49	female	CD_1_CGAGTTAGTGTGAGCA-1	Neutrophil 1	BHLHE40	-0.455745	Garrido-Trigo
CD 1	49	female	CD_1_CGAGTTAGTGTGAGCA-1	Neutrophil 1	ASAH1	-0.698947	Garrido-Trigo
CD 1	49	female	CD_1_CGAGTTAGTGTGAGCA-1	Neutrophil 1	VEGFA	-0.50736	Garrido-Trigo
CD 1	49	female	CD_1_CGAGTTAGTGTGAGCA-1	Neutrophil 1	GBP1	-0.647913	Garrido-Trigo
CD 1	49	female	CD_1_CGAGTTAGTGTGAGCA-1	Neutrophil 1	GBP5	-0.473769	Garrido-Trigo
CD 1	49	female	CD_1_CGAGTTAGTGTGAGCA-1	Neutrophil 1	IFIT3	-0.420141	Garrido-Trigo
CD 1	49	female	CD_1_CGAGTTAGTGTGAGCA-1	Neutrophil 1	IFIT2	-0.430459	Garrido-Trigo
CD 1	49	female	CD_1_CGAGTTAGTGTGAGCA-1	Neutrophil 1	RNF213	-0.434676	Garrido-Trigo
CD 1	49	female	CD_1_CGAGTTAGTGTGAGCA-1	Neutrophil 1	GBP4	-0.249136	Garrido-Trigo
CD 1	49	female	CD_1_CGAGTTAGTGTGAGCA-1	Neutrophil 1	PARP14	-0.402293	Garrido-Trigo
CD 1	49	female	CD_1_CGAGTTAGTGTGAGCA-1	Neutrophil 1	IRF1	2.1807	Garrido-Trigo
CD 1	49	female	CD_1_CGAGTTAGTGTGAGCA-1	Neutrophil 1	TAP1	-0.428014	Garrido-Trigo
CD 1	49	female	CD_1_CGAGTTAGTGTGAGCA-1	Neutrophil 1	SAMHD1	-0.269277	Garrido-Trigo
CD 1	49	female	CD_1_CGAGTTAGTGTGAGCA-1	Neutrophil 1	LACTB	-0.251372	Garrido-Trigo
CD 1	49	female	CD_1_CGAGTTAGTGTGAGCA-1	Neutrophil 1	GBP2	-0.472591	Garrido-Trigo
CD 1	49	female	CD_1_CGAGTTAGTGTGAGCA-1	Neutrophil 1	APOL6	-0.319427	Garrido-Trigo
CD 1	49	female	CD_1_CGAGTTAGTGTGAGCA-1	Neutrophil 1	LAP3	-0.224986	Garrido-Trigo
CD 1	49	female	CD_1_CGAGTTAGTGTGAGCA-1	Neutrophil 1	HM13	-0.289707	Garrido-Trigo
CD 1	49	female	CD_1_CGAGTTAGTGTGAGCA-1	Neutrophil 1	FFAR2	1.37493	Garrido-Trigo
CD 1	49	female	CD_1_CGAGTTAGTGTGAGCA-1	Neutrophil 1	TNFSF13B	-0.464372	Garrido-Trigo
CD 1	49	female	CD_1_CGAGTTAGTGTGAGCA-1	Neutrophil 1	RSAD2	-0.225338	Garrido-Trigo
CD 1	49	female	CD_1_CTGAGCGAGACGACGT-1	Neutrophil 1	CXCL8	-3.47955	Garrido-Trigo
CD 1	49	female	CD_1_CTGAGCGAGACGACGT-1	Neutrophil 1	S100A11	-2.11615	Garrido-Trigo
CD 1	49	female	CD_1_CTGAGCGAGACGACGT-1	Neutrophil 1	CMTM2	1.16318	Garrido-Trigo
CD 1	49	female	CD_1_CTGAGCGAGACGACGT-1	Neutrophil 1	ACTB	1.05083	Garrido-Trigo
CD 1	49	female	CD_1_CTGAGCGAGACGACGT-1	Neutrophil 1	PROK2	1.11384	Garrido-Trigo
CD 1	49	female	CD_1_CTGAGCGAGACGACGT-1	Neutrophil 1	S100A8	0.762587	Garrido-Trigo
CD 1	49	female	CD_1_CTGAGCGAGACGACGT-1	Neutrophil 1	S100A9	1.20029	Garrido-Trigo
CD 1	49	female	CD_1_CTGAGCGAGACGACGT-1	Neutrophil 1	GCA	0.960852	Garrido-Trigo
CD 1	49	female	CD_1_CTGAGCGAGACGACGT-1	Neutrophil 1	FCGR3B	1.53017	Garrido-Trigo
CD 1	49	female	CD_1_CTGAGCGAGACGACGT-1	Neutrophil 1	CSF3R	-1.29731	Garrido-Trigo
CD 1	49	female	CD_1_CTGAGCGAGACGACGT-1	Neutrophil 1	OSM	0.728724	Garrido-Trigo
CD 1	49	female	CD_1_CTGAGCGAGACGACGT-1	Neutrophil 1	PTGS2	0.717942	Garrido-Trigo
CD 1	49	female	CD_1_CTGAGCGAGACGACGT-1	Neutrophil 1	PDE4B	1.13787	Garrido-Trigo
CD 1	49	female	CD_1_CTGAGCGAGACGACGT-1	Neutrophil 1	NFKBIZ	-0.931557	Garrido-Trigo
CD 1	49	female	CD_1_CTGAGCGAGACGACGT-1	Neutrophil 1	IL1B	1.13791	Garrido-Trigo
CD 1	49	female	CD_1_CTGAGCGAGACGACGT-1	Neutrophil 1	TNFAIP3	0.594454	Garrido-Trigo
CD 1	49	female	CD_1_CTGAGCGAGACGACGT-1	Neutrophil 1	RHOH	-1.11963	Garrido-Trigo
CD 1	49	female	CD_1_CTGAGCGAGACGACGT-1	Neutrophil 1	CXCL1	-0.795482	Garrido-Trigo
CD 1	49	female	CD_1_CTGAGCGAGACGACGT-1	Neutrophil 1	TNFAIP6	-0.871565	Garrido-Trigo
CD 1	49	female	CD_1_CTGAGCGAGACGACGT-1	Neutrophil 1	FTH1	-0.0442057	Garrido-Trigo
CD 1	49	female	CD_1_CTGAGCGAGACGACGT-1	Neutrophil 1	GABARAPL2	-0.795212	Garrido-Trigo
CD 1	49	female	CD_1_CTGAGCGAGACGACGT-1	Neutrophil 1	CCL3	-0.70059	Garrido-Trigo
CD 1	49	female	CD_1_CTGAGCGAGACGACGT-1	Neutrophil 1	CCL4	-0.820374	Garrido-Trigo
CD 1	49	female	CD_1_CTGAGCGAGACGACGT-1	Neutrophil 1	C15orf48	-0.731651	Garrido-Trigo
CD 1	49	female	CD_1_CTGAGCGAGACGACGT-1	Neutrophil 1	RALGDS	-0.448477	Garrido-Trigo
CD 1	49	female	CD_1_CTGAGCGAGACGACGT-1	Neutrophil 1	PI3	-0.622082	Garrido-Trigo
CD 1	49	female	CD_1_CTGAGCGAGACGACGT-1	Neutrophil 1	CD63	-0.625774	Garrido-Trigo
CD 1	49	female	CD_1_CTGAGCGAGACGACGT-1	Neutrophil 1	SQSTM1	-0.835247	Garrido-Trigo
CD 1	49	female	CD_1_CTGAGCGAGACGACGT-1	Neutrophil 1	CXCR4	-0.714418	Garrido-Trigo
CD 1	49	female	CD_1_CTGAGCGAGACGACGT-1	Neutrophil 1	CD83	-0.587583	Garrido-Trigo
CD 1	49	female	CD_1_CTGAGCGAGACGACGT-1	Neutrophil 1	CSTB	-0.565494	Garrido-Trigo
CD 1	49	female	CD_1_CTGAGCGAGACGACGT-1	Neutrophil 1	LGALS3	-0.419299	Garrido-Trigo
CD 1	49	female	CD_1_CTGAGCGAGACGACGT-1	Neutrophil 1	PLEKHB2	-0.456358	Garrido-Trigo
CD 1	49	female	CD_1_CTGAGCGAGACGACGT-1	Neutrophil 1	BHLHE40	-0.455745	Garrido-Trigo
CD 1	49	female	CD_1_CTGAGCGAGACGACGT-1	Neutrophil 1	ASAH1	0.991185	Garrido-Trigo
CD 1	49	female	CD_1_CTGAGCGAGACGACGT-1	Neutrophil 1	VEGFA	1.43054	Garrido-Trigo
CD 1	49	female	CD_1_CTGAGCGAGACGACGT-1	Neutrophil 1	GBP1	-0.647913	Garrido-Trigo
CD 1	49	female	CD_1_CTGAGCGAGACGACGT-1	Neutrophil 1	GBP5	-0.473769	Garrido-Trigo
CD 1	49	female	CD_1_CTGAGCGAGACGACGT-1	Neutrophil 1	IFIT3	-0.420141	Garrido-Trigo
CD 1	49	female	CD_1_CTGAGCGAGACGACGT-1	Neutrophil 1	IFIT2	-0.430459	Garrido-Trigo
CD 1	49	female	CD_1_CTGAGCGAGACGACGT-1	Neutrophil 1	RNF213	-0.434676	Garrido-Trigo
CD 1	49	female	CD_1_CTGAGCGAGACGACGT-1	Neutrophil 1	GBP4	-0.249136	Garrido-Trigo
CD 1	49	female	CD_1_CTGAGCGAGACGACGT-1	Neutrophil 1	PARP14	-0.402293	Garrido-Trigo
CD 1	49	female	CD_1_CTGAGCGAGACGACGT-1	Neutrophil 1	IRF1	1.55183	Garrido-Trigo
CD 1	49	female	CD_1_CTGAGCGAGACGACGT-1	Neutrophil 1	TAP1	-0.428014	Garrido-Trigo
CD 1	49	female	CD_1_CTGAGCGAGACGACGT-1	Neutrophil 1	SAMHD1	-0.269277	Garrido-Trigo
CD 1	49	female	CD_1_CTGAGCGAGACGACGT-1	Neutrophil 1	LACTB	-0.251372	Garrido-Trigo
CD 1	49	female	CD_1_CTGAGCGAGACGACGT-1	Neutrophil 1	GBP2	-0.472591	Garrido-Trigo
CD 1	49	female	CD_1_CTGAGCGAGACGACGT-1	Neutrophil 1	APOL6	-0.319427	Garrido-Trigo
CD 1	49	female	CD_1_CTGAGCGAGACGACGT-1	Neutrophil 1	LAP3	-0.224986	Garrido-Trigo
CD 1	49	female	CD_1_CTGAGCGAGACGACGT-1	Neutrophil 1	HM13	-0.289707	Garrido-Trigo
CD 1	49	female	CD_1_CTGAGCGAGACGACGT-1	Neutrophil 1	FFAR2	-0.69532	Garrido-Trigo
CD 1	49	female	CD_1_CTGAGCGAGACGACGT-1	Neutrophil 1	TNFSF13B	1.71127	Garrido-Trigo
CD 1	49	female	CD_1_CTGAGCGAGACGACGT-1	Neutrophil 1	RSAD2	-0.225338	Garrido-Trigo
CD 1	49	female	CD_1_TGAGACTGTAAGCTCT-1	Neutrophil 1	CXCL8	-0.824161	Garrido-Trigo
CD 1	49	female	CD_1_TGAGACTGTAAGCTCT-1	Neutrophil 1	S100A11	0.393928	Garrido-Trigo
CD 1	49	female	CD_1_TGAGACTGTAAGCTCT-1	Neutrophil 1	CMTM2	-0.845337	Garrido-Trigo
CD 1	49	female	CD_1_TGAGACTGTAAGCTCT-1	Neutrophil 1	ACTB	0.625885	Garrido-Trigo
CD 1	49	female	CD_1_TGAGACTGTAAGCTCT-1	Neutrophil 1	PROK2	-0.822514	Garrido-Trigo
CD 1	49	female	CD_1_TGAGACTGTAAGCTCT-1	Neutrophil 1	S100A8	0.236235	Garrido-Trigo
CD 1	49	female	CD_1_TGAGACTGTAAGCTCT-1	Neutrophil 1	S100A9	0.381839	Garrido-Trigo
CD 1	49	female	CD_1_TGAGACTGTAAGCTCT-1	Neutrophil 1	GCA	1.31604	Garrido-Trigo
CD 1	49	female	CD_1_TGAGACTGTAAGCTCT-1	Neutrophil 1	FCGR3B	0.915417	Garrido-Trigo
CD 1	49	female	CD_1_TGAGACTGTAAGCTCT-1	Neutrophil 1	CSF3R	-1.29731	Garrido-Trigo
CD 1	49	female	CD_1_TGAGACTGTAAGCTCT-1	Neutrophil 1	OSM	-0.797597	Garrido-Trigo
CD 1	49	female	CD_1_TGAGACTGTAAGCTCT-1	Neutrophil 1	PTGS2	-0.72719	Garrido-Trigo
CD 1	49	female	CD_1_TGAGACTGTAAGCTCT-1	Neutrophil 1	PDE4B	-1.1002	Garrido-Trigo
CD 1	49	female	CD_1_TGAGACTGTAAGCTCT-1	Neutrophil 1	NFKBIZ	0.911122	Garrido-Trigo
CD 1	49	female	CD_1_TGAGACTGTAAGCTCT-1	Neutrophil 1	IL1B	1.14105	Garrido-Trigo
CD 1	49	female	CD_1_TGAGACTGTAAGCTCT-1	Neutrophil 1	TNFAIP3	0.534825	Garrido-Trigo
CD 1	49	female	CD_1_TGAGACTGTAAGCTCT-1	Neutrophil 1	RHOH	1.22747	Garrido-Trigo
CD 1	49	female	CD_1_TGAGACTGTAAGCTCT-1	Neutrophil 1	CXCL1	-0.795482	Garrido-Trigo
CD 1	49	female	CD_1_TGAGACTGTAAGCTCT-1	Neutrophil 1	TNFAIP6	0.981917	Garrido-Trigo
CD 1	49	female	CD_1_TGAGACTGTAAGCTCT-1	Neutrophil 1	FTH1	-0.0780898	Garrido-Trigo
CD 1	49	female	CD_1_TGAGACTGTAAGCTCT-1	Neutrophil 1	GABARAPL2	-0.795212	Garrido-Trigo
CD 1	49	female	CD_1_TGAGACTGTAAGCTCT-1	Neutrophil 1	CCL3	-0.70059	Garrido-Trigo
CD 1	49	female	CD_1_TGAGACTGTAAGCTCT-1	Neutrophil 1	CCL4	-0.820374	Garrido-Trigo
CD 1	49	female	CD_1_TGAGACTGTAAGCTCT-1	Neutrophil 1	C15orf48	-0.731651	Garrido-Trigo
CD 1	49	female	CD_1_TGAGACTGTAAGCTCT-1	Neutrophil 1	RALGDS	-0.448477	Garrido-Trigo
CD 1	49	female	CD_1_TGAGACTGTAAGCTCT-1	Neutrophil 1	PI3	-0.622082	Garrido-Trigo
CD 1	49	female	CD_1_TGAGACTGTAAGCTCT-1	Neutrophil 1	CD63	-0.625774	Garrido-Trigo
CD 1	49	female	CD_1_TGAGACTGTAAGCTCT-1	Neutrophil 1	SQSTM1	-0.835247	Garrido-Trigo
CD 1	49	female	CD_1_TGAGACTGTAAGCTCT-1	Neutrophil 1	CXCR4	-0.714418	Garrido-Trigo
CD 1	49	female	CD_1_TGAGACTGTAAGCTCT-1	Neutrophil 1	CD83	-0.587583	Garrido-Trigo
CD 1	49	female	CD_1_TGAGACTGTAAGCTCT-1	Neutrophil 1	CSTB	-0.565494	Garrido-Trigo
CD 1	49	female	CD_1_TGAGACTGTAAGCTCT-1	Neutrophil 1	LGALS3	-0.419299	Garrido-Trigo
CD 1	49	female	CD_1_TGAGACTGTAAGCTCT-1	Neutrophil 1	PLEKHB2	-0.456358	Garrido-Trigo
CD 1	49	female	CD_1_TGAGACTGTAAGCTCT-1	Neutrophil 1	BHLHE40	-0.455745	Garrido-Trigo
CD 1	49	female	CD_1_TGAGACTGTAAGCTCT-1	Neutrophil 1	ASAH1	-0.698947	Garrido-Trigo
CD 1	49	female	CD_1_TGAGACTGTAAGCTCT-1	Neutrophil 1	VEGFA	-0.50736	Garrido-Trigo
CD 1	49	female	CD_1_TGAGACTGTAAGCTCT-1	Neutrophil 1	GBP1	-0.647913	Garrido-Trigo
CD 1	49	female	CD_1_TGAGACTGTAAGCTCT-1	Neutrophil 1	GBP5	-0.473769	Garrido-Trigo
CD 1	49	female	CD_1_TGAGACTGTAAGCTCT-1	Neutrophil 1	IFIT3	-0.420141	Garrido-Trigo
CD 1	49	female	CD_1_TGAGACTGTAAGCTCT-1	Neutrophil 1	IFIT2	1.96343	Garrido-Trigo
CD 1	49	female	CD_1_TGAGACTGTAAGCTCT-1	Neutrophil 1	RNF213	-0.434676	Garrido-Trigo
CD 1	49	female	CD_1_TGAGACTGTAAGCTCT-1	Neutrophil 1	GBP4	-0.249136	Garrido-Trigo
CD 1	49	female	CD_1_TGAGACTGTAAGCTCT-1	Neutrophil 1	PARP14	-0.402293	Garrido-Trigo
CD 1	49	female	CD_1_TGAGACTGTAAGCTCT-1	Neutrophil 1	IRF1	1.48776	Garrido-Trigo
CD 1	49	female	CD_1_TGAGACTGTAAGCTCT-1	Neutrophil 1	TAP1	-0.428014	Garrido-Trigo
CD 1	49	female	CD_1_TGAGACTGTAAGCTCT-1	Neutrophil 1	SAMHD1	-0.269277	Garrido-Trigo
CD 1	49	female	CD_1_TGAGACTGTAAGCTCT-1	Neutrophil 1	LACTB	-0.251372	Garrido-Trigo
CD 1	49	female	CD_1_TGAGACTGTAAGCTCT-1	Neutrophil 1	GBP2	-0.472591	Garrido-Trigo
CD 1	49	female	CD_1_TGAGACTGTAAGCTCT-1	Neutrophil 1	APOL6	3.31672	Garrido-Trigo
CD 1	49	female	CD_1_TGAGACTGTAAGCTCT-1	Neutrophil 1	LAP3	-0.224986	Garrido-Trigo
CD 1	49	female	CD_1_TGAGACTGTAAGCTCT-1	Neutrophil 1	HM13	-0.289707	Garrido-Trigo
CD 1	49	female	CD_1_TGAGACTGTAAGCTCT-1	Neutrophil 1	FFAR2	2.06833	Garrido-Trigo
CD 1	49	female	CD_1_TGAGACTGTAAGCTCT-1	Neutrophil 1	TNFSF13B	2.19748	Garrido-Trigo
CD 1	49	female	CD_1_TGAGACTGTAAGCTCT-1	Neutrophil 1	RSAD2	-0.225338	Garrido-Trigo
UC 2	43	male	UC_2_AATGCCATCGCTTTAT-1	Neutrophil 1	CXCL8	-0.335733	Garrido-Trigo
UC 2	43	male	UC_2_AATGCCATCGCTTTAT-1	Neutrophil 1	S100A11	1.59052	Garrido-Trigo
UC 2	43	male	UC_2_AATGCCATCGCTTTAT-1	Neutrophil 1	CMTM2	0.869815	Garrido-Trigo
UC 2	43	male	UC_2_AATGCCATCGCTTTAT-1	Neutrophil 1	ACTB	-0.166441	Garrido-Trigo
UC 2	43	male	UC_2_AATGCCATCGCTTTAT-1	Neutrophil 1	PROK2	-0.822514	Garrido-Trigo
UC 2	43	male	UC_2_AATGCCATCGCTTTAT-1	Neutrophil 1	S100A8	0.213175	Garrido-Trigo
UC 2	43	male	UC_2_AATGCCATCGCTTTAT-1	Neutrophil 1	S100A9	0.887502	Garrido-Trigo
UC 2	43	male	UC_2_AATGCCATCGCTTTAT-1	Neutrophil 1	GCA	-0.982855	Garrido-Trigo
UC 2	43	male	UC_2_AATGCCATCGCTTTAT-1	Neutrophil 1	FCGR3B	0.698047	Garrido-Trigo
UC 2	43	male	UC_2_AATGCCATCGCTTTAT-1	Neutrophil 1	CSF3R	-1.29731	Garrido-Trigo
UC 2	43	male	UC_2_AATGCCATCGCTTTAT-1	Neutrophil 1	OSM	0.851363	Garrido-Trigo
UC 2	43	male	UC_2_AATGCCATCGCTTTAT-1	Neutrophil 1	PTGS2	-0.72719	Garrido-Trigo
UC 2	43	male	UC_2_AATGCCATCGCTTTAT-1	Neutrophil 1	PDE4B	-1.1002	Garrido-Trigo
UC 2	43	male	UC_2_AATGCCATCGCTTTAT-1	Neutrophil 1	NFKBIZ	-0.931557	Garrido-Trigo
UC 2	43	male	UC_2_AATGCCATCGCTTTAT-1	Neutrophil 1	IL1B	-1.66183	Garrido-Trigo
UC 2	43	male	UC_2_AATGCCATCGCTTTAT-1	Neutrophil 1	TNFAIP3	-1.21654	Garrido-Trigo
UC 2	43	male	UC_2_AATGCCATCGCTTTAT-1	Neutrophil 1	RHOH	-1.11963	Garrido-Trigo
UC 2	43	male	UC_2_AATGCCATCGCTTTAT-1	Neutrophil 1	CXCL1	0.565069	Garrido-Trigo
UC 2	43	male	UC_2_AATGCCATCGCTTTAT-1	Neutrophil 1	TNFAIP6	-0.871565	Garrido-Trigo
UC 2	43	male	UC_2_AATGCCATCGCTTTAT-1	Neutrophil 1	FTH1	-0.905934	Garrido-Trigo
UC 2	43	male	UC_2_AATGCCATCGCTTTAT-1	Neutrophil 1	GABARAPL2	-0.795212	Garrido-Trigo
UC 2	43	male	UC_2_AATGCCATCGCTTTAT-1	Neutrophil 1	CCL3	-0.70059	Garrido-Trigo
UC 2	43	male	UC_2_AATGCCATCGCTTTAT-1	Neutrophil 1	CCL4	-0.820374	Garrido-Trigo
UC 2	43	male	UC_2_AATGCCATCGCTTTAT-1	Neutrophil 1	C15orf48	1.97756	Garrido-Trigo
UC 2	43	male	UC_2_AATGCCATCGCTTTAT-1	Neutrophil 1	RALGDS	-0.448477	Garrido-Trigo
UC 2	43	male	UC_2_AATGCCATCGCTTTAT-1	Neutrophil 1	PI3	-0.622082	Garrido-Trigo
UC 2	43	male	UC_2_AATGCCATCGCTTTAT-1	Neutrophil 1	CD63	1.78047	Garrido-Trigo
UC 2	43	male	UC_2_AATGCCATCGCTTTAT-1	Neutrophil 1	SQSTM1	-0.835247	Garrido-Trigo
UC 2	43	male	UC_2_AATGCCATCGCTTTAT-1	Neutrophil 1	CXCR4	-0.714418	Garrido-Trigo
UC 2	43	male	UC_2_AATGCCATCGCTTTAT-1	Neutrophil 1	CD83	-0.587583	Garrido-Trigo
UC 2	43	male	UC_2_AATGCCATCGCTTTAT-1	Neutrophil 1	CSTB	1.34032	Garrido-Trigo
UC 2	43	male	UC_2_AATGCCATCGCTTTAT-1	Neutrophil 1	LGALS3	1.68929	Garrido-Trigo
UC 2	43	male	UC_2_AATGCCATCGCTTTAT-1	Neutrophil 1	PLEKHB2	-0.456358	Garrido-Trigo
UC 2	43	male	UC_2_AATGCCATCGCTTTAT-1	Neutrophil 1	BHLHE40	-0.455745	Garrido-Trigo
UC 2	43	male	UC_2_AATGCCATCGCTTTAT-1	Neutrophil 1	ASAH1	-0.698947	Garrido-Trigo
UC 2	43	male	UC_2_AATGCCATCGCTTTAT-1	Neutrophil 1	VEGFA	-0.50736	Garrido-Trigo
UC 2	43	male	UC_2_AATGCCATCGCTTTAT-1	Neutrophil 1	GBP1	-0.647913	Garrido-Trigo
UC 2	43	male	UC_2_AATGCCATCGCTTTAT-1	Neutrophil 1	GBP5	-0.473769	Garrido-Trigo
UC 2	43	male	UC_2_AATGCCATCGCTTTAT-1	Neutrophil 1	IFIT3	-0.420141	Garrido-Trigo
UC 2	43	male	UC_2_AATGCCATCGCTTTAT-1	Neutrophil 1	IFIT2	-0.430459	Garrido-Trigo
UC 2	43	male	UC_2_AATGCCATCGCTTTAT-1	Neutrophil 1	RNF213	-0.434676	Garrido-Trigo
UC 2	43	male	UC_2_AATGCCATCGCTTTAT-1	Neutrophil 1	GBP4	-0.249136	Garrido-Trigo
UC 2	43	male	UC_2_AATGCCATCGCTTTAT-1	Neutrophil 1	PARP14	-0.402293	Garrido-Trigo
UC 2	43	male	UC_2_AATGCCATCGCTTTAT-1	Neutrophil 1	IRF1	-0.758969	Garrido-Trigo
UC 2	43	male	UC_2_AATGCCATCGCTTTAT-1	Neutrophil 1	TAP1	-0.428014	Garrido-Trigo
UC 2	43	male	UC_2_AATGCCATCGCTTTAT-1	Neutrophil 1	SAMHD1	-0.269277	Garrido-Trigo
UC 2	43	male	UC_2_AATGCCATCGCTTTAT-1	Neutrophil 1	LACTB	-0.251372	Garrido-Trigo
UC 2	43	male	UC_2_AATGCCATCGCTTTAT-1	Neutrophil 1	GBP2	-0.472591	Garrido-Trigo
UC 2	43	male	UC_2_AATGCCATCGCTTTAT-1	Neutrophil 1	APOL6	-0.319427	Garrido-Trigo
UC 2	43	male	UC_2_AATGCCATCGCTTTAT-1	Neutrophil 1	LAP3	-0.224986	Garrido-Trigo
UC 2	43	male	UC_2_AATGCCATCGCTTTAT-1	Neutrophil 1	HM13	-0.289707	Garrido-Trigo
UC 2	43	male	UC_2_AATGCCATCGCTTTAT-1	Neutrophil 1	FFAR2	-0.69532	Garrido-Trigo
UC 2	43	male	UC_2_AATGCCATCGCTTTAT-1	Neutrophil 1	TNFSF13B	-0.464372	Garrido-Trigo
UC 2	43	male	UC_2_AATGCCATCGCTTTAT-1	Neutrophil 1	RSAD2	-0.225338	Garrido-Trigo
UC 2	43	male	UC_2_ACATGCAAGCAGAAAG-1	Neutrophil 1	CXCL8	0.368216	Garrido-Trigo
UC 2	43	male	UC_2_ACATGCAAGCAGAAAG-1	Neutrophil 1	S100A11	1.02167	Garrido-Trigo
UC 2	43	male	UC_2_ACATGCAAGCAGAAAG-1	Neutrophil 1	CMTM2	-0.845337	Garrido-Trigo
UC 2	43	male	UC_2_ACATGCAAGCAGAAAG-1	Neutrophil 1	ACTB	0.120431	Garrido-Trigo
UC 2	43	male	UC_2_ACATGCAAGCAGAAAG-1	Neutrophil 1	PROK2	-0.822514	Garrido-Trigo
UC 2	43	male	UC_2_ACATGCAAGCAGAAAG-1	Neutrophil 1	S100A8	1.43192	Garrido-Trigo
UC 2	43	male	UC_2_ACATGCAAGCAGAAAG-1	Neutrophil 1	S100A9	1.52227	Garrido-Trigo
UC 2	43	male	UC_2_ACATGCAAGCAGAAAG-1	Neutrophil 1	GCA	0.905978	Garrido-Trigo
UC 2	43	male	UC_2_ACATGCAAGCAGAAAG-1	Neutrophil 1	FCGR3B	-0.942649	Garrido-Trigo
UC 2	43	male	UC_2_ACATGCAAGCAGAAAG-1	Neutrophil 1	CSF3R	1.04602	Garrido-Trigo
UC 2	43	male	UC_2_ACATGCAAGCAGAAAG-1	Neutrophil 1	OSM	1.07889	Garrido-Trigo
UC 2	43	male	UC_2_ACATGCAAGCAGAAAG-1	Neutrophil 1	PTGS2	-0.72719	Garrido-Trigo
UC 2	43	male	UC_2_ACATGCAAGCAGAAAG-1	Neutrophil 1	PDE4B	0.589642	Garrido-Trigo
UC 2	43	male	UC_2_ACATGCAAGCAGAAAG-1	Neutrophil 1	NFKBIZ	-0.931557	Garrido-Trigo
UC 2	43	male	UC_2_ACATGCAAGCAGAAAG-1	Neutrophil 1	IL1B	-1.66183	Garrido-Trigo
UC 2	43	male	UC_2_ACATGCAAGCAGAAAG-1	Neutrophil 1	TNFAIP3	-1.21654	Garrido-Trigo
UC 2	43	male	UC_2_ACATGCAAGCAGAAAG-1	Neutrophil 1	RHOH	-1.11963	Garrido-Trigo
UC 2	43	male	UC_2_ACATGCAAGCAGAAAG-1	Neutrophil 1	CXCL1	0.752803	Garrido-Trigo
UC 2	43	male	UC_2_ACATGCAAGCAGAAAG-1	Neutrophil 1	TNFAIP6	1.40449	Garrido-Trigo
UC 2	43	male	UC_2_ACATGCAAGCAGAAAG-1	Neutrophil 1	FTH1	-1.75517	Garrido-Trigo
UC 2	43	male	UC_2_ACATGCAAGCAGAAAG-1	Neutrophil 1	GABARAPL2	1.2022	Garrido-Trigo
UC 2	43	male	UC_2_ACATGCAAGCAGAAAG-1	Neutrophil 1	CCL3	-0.70059	Garrido-Trigo
UC 2	43	male	UC_2_ACATGCAAGCAGAAAG-1	Neutrophil 1	CCL4	-0.820374	Garrido-Trigo
UC 2	43	male	UC_2_ACATGCAAGCAGAAAG-1	Neutrophil 1	C15orf48	-0.731651	Garrido-Trigo
UC 2	43	male	UC_2_ACATGCAAGCAGAAAG-1	Neutrophil 1	RALGDS	-0.448477	Garrido-Trigo
UC 2	43	male	UC_2_ACATGCAAGCAGAAAG-1	Neutrophil 1	PI3	-0.622082	Garrido-Trigo
UC 2	43	male	UC_2_ACATGCAAGCAGAAAG-1	Neutrophil 1	CD63	-0.625774	Garrido-Trigo
UC 2	43	male	UC_2_ACATGCAAGCAGAAAG-1	Neutrophil 1	SQSTM1	1.4787	Garrido-Trigo
UC 2	43	male	UC_2_ACATGCAAGCAGAAAG-1	Neutrophil 1	CXCR4	1.14745	Garrido-Trigo
UC 2	43	male	UC_2_ACATGCAAGCAGAAAG-1	Neutrophil 1	CD83	-0.587583	Garrido-Trigo
UC 2	43	male	UC_2_ACATGCAAGCAGAAAG-1	Neutrophil 1	CSTB	-0.565494	Garrido-Trigo
UC 2	43	male	UC_2_ACATGCAAGCAGAAAG-1	Neutrophil 1	LGALS3	-0.419299	Garrido-Trigo
UC 2	43	male	UC_2_ACATGCAAGCAGAAAG-1	Neutrophil 1	PLEKHB2	-0.456358	Garrido-Trigo
UC 2	43	male	UC_2_ACATGCAAGCAGAAAG-1	Neutrophil 1	BHLHE40	-0.455745	Garrido-Trigo
UC 2	43	male	UC_2_ACATGCAAGCAGAAAG-1	Neutrophil 1	ASAH1	-0.698947	Garrido-Trigo
UC 2	43	male	UC_2_ACATGCAAGCAGAAAG-1	Neutrophil 1	VEGFA	-0.50736	Garrido-Trigo
UC 2	43	male	UC_2_ACATGCAAGCAGAAAG-1	Neutrophil 1	GBP1	1.68506	Garrido-Trigo
UC 2	43	male	UC_2_ACATGCAAGCAGAAAG-1	Neutrophil 1	GBP5	-0.473769	Garrido-Trigo
UC 2	43	male	UC_2_ACATGCAAGCAGAAAG-1	Neutrophil 1	IFIT3	-0.420141	Garrido-Trigo
UC 2	43	male	UC_2_ACATGCAAGCAGAAAG-1	Neutrophil 1	IFIT2	-0.430459	Garrido-Trigo
UC 2	43	male	UC_2_ACATGCAAGCAGAAAG-1	Neutrophil 1	RNF213	-0.434676	Garrido-Trigo
UC 2	43	male	UC_2_ACATGCAAGCAGAAAG-1	Neutrophil 1	GBP4	-0.249136	Garrido-Trigo
UC 2	43	male	UC_2_ACATGCAAGCAGAAAG-1	Neutrophil 1	PARP14	-0.402293	Garrido-Trigo
UC 2	43	male	UC_2_ACATGCAAGCAGAAAG-1	Neutrophil 1	IRF1	-0.758969	Garrido-Trigo
UC 2	43	male	UC_2_ACATGCAAGCAGAAAG-1	Neutrophil 1	TAP1	-0.428014	Garrido-Trigo
UC 2	43	male	UC_2_ACATGCAAGCAGAAAG-1	Neutrophil 1	SAMHD1	-0.269277	Garrido-Trigo
UC 2	43	male	UC_2_ACATGCAAGCAGAAAG-1	Neutrophil 1	LACTB	-0.251372	Garrido-Trigo
UC 2	43	male	UC_2_ACATGCAAGCAGAAAG-1	Neutrophil 1	GBP2	-0.472591	Garrido-Trigo
UC 2	43	male	UC_2_ACATGCAAGCAGAAAG-1	Neutrophil 1	APOL6	-0.319427	Garrido-Trigo
UC 2	43	male	UC_2_ACATGCAAGCAGAAAG-1	Neutrophil 1	LAP3	-0.224986	Garrido-Trigo
UC 2	43	male	UC_2_ACATGCAAGCAGAAAG-1	Neutrophil 1	HM13	-0.289707	Garrido-Trigo
UC 2	43	male	UC_2_ACATGCAAGCAGAAAG-1	Neutrophil 1	FFAR2	-0.69532	Garrido-Trigo
UC 2	43	male	UC_2_ACATGCAAGCAGAAAG-1	Neutrophil 1	TNFSF13B	-0.464372	Garrido-Trigo
UC 2	43	male	UC_2_ACATGCAAGCAGAAAG-1	Neutrophil 1	RSAD2	-0.225338	Garrido-Trigo
UC 2	43	male	UC_2_ACTTATCCACAGCGCT-1	Neutrophil 1	CXCL8	-0.448246	Garrido-Trigo
UC 2	43	male	UC_2_ACTTATCCACAGCGCT-1	Neutrophil 1	S100A11	0.974455	Garrido-Trigo
UC 2	43	male	UC_2_ACTTATCCACAGCGCT-1	Neutrophil 1	CMTM2	-0.845337	Garrido-Trigo
UC 2	43	male	UC_2_ACTTATCCACAGCGCT-1	Neutrophil 1	ACTB	-0.971999	Garrido-Trigo
UC 2	43	male	UC_2_ACTTATCCACAGCGCT-1	Neutrophil 1	PROK2	-0.822514	Garrido-Trigo
UC 2	43	male	UC_2_ACTTATCCACAGCGCT-1	Neutrophil 1	S100A8	-0.336259	Garrido-Trigo
UC 2	43	male	UC_2_ACTTATCCACAGCGCT-1	Neutrophil 1	S100A9	0.602835	Garrido-Trigo
UC 2	43	male	UC_2_ACTTATCCACAGCGCT-1	Neutrophil 1	GCA	1.07838	Garrido-Trigo
UC 2	43	male	UC_2_ACTTATCCACAGCGCT-1	Neutrophil 1	FCGR3B	-0.942649	Garrido-Trigo
UC 2	43	male	UC_2_ACTTATCCACAGCGCT-1	Neutrophil 1	CSF3R	0.376991	Garrido-Trigo
UC 2	43	male	UC_2_ACTTATCCACAGCGCT-1	Neutrophil 1	OSM	-0.797597	Garrido-Trigo
UC 2	43	male	UC_2_ACTTATCCACAGCGCT-1	Neutrophil 1	PTGS2	-0.72719	Garrido-Trigo
UC 2	43	male	UC_2_ACTTATCCACAGCGCT-1	Neutrophil 1	PDE4B	-1.1002	Garrido-Trigo
UC 2	43	male	UC_2_ACTTATCCACAGCGCT-1	Neutrophil 1	NFKBIZ	-0.931557	Garrido-Trigo
UC 2	43	male	UC_2_ACTTATCCACAGCGCT-1	Neutrophil 1	IL1B	-1.66183	Garrido-Trigo
UC 2	43	male	UC_2_ACTTATCCACAGCGCT-1	Neutrophil 1	TNFAIP3	-1.21654	Garrido-Trigo
UC 2	43	male	UC_2_ACTTATCCACAGCGCT-1	Neutrophil 1	RHOH	0.399559	Garrido-Trigo
UC 2	43	male	UC_2_ACTTATCCACAGCGCT-1	Neutrophil 1	CXCL1	-0.795482	Garrido-Trigo
UC 2	43	male	UC_2_ACTTATCCACAGCGCT-1	Neutrophil 1	TNFAIP6	-0.871565	Garrido-Trigo
UC 2	43	male	UC_2_ACTTATCCACAGCGCT-1	Neutrophil 1	FTH1	-1.41249	Garrido-Trigo
UC 2	43	male	UC_2_ACTTATCCACAGCGCT-1	Neutrophil 1	GABARAPL2	1.38452	Garrido-Trigo
UC 2	43	male	UC_2_ACTTATCCACAGCGCT-1	Neutrophil 1	CCL3	-0.70059	Garrido-Trigo
UC 2	43	male	UC_2_ACTTATCCACAGCGCT-1	Neutrophil 1	CCL4	-0.820374	Garrido-Trigo
UC 2	43	male	UC_2_ACTTATCCACAGCGCT-1	Neutrophil 1	C15orf48	-0.731651	Garrido-Trigo
UC 2	43	male	UC_2_ACTTATCCACAGCGCT-1	Neutrophil 1	RALGDS	-0.448477	Garrido-Trigo
UC 2	43	male	UC_2_ACTTATCCACAGCGCT-1	Neutrophil 1	PI3	1.69376	Garrido-Trigo
UC 2	43	male	UC_2_ACTTATCCACAGCGCT-1	Neutrophil 1	CD63	2.66112	Garrido-Trigo
UC 2	43	male	UC_2_ACTTATCCACAGCGCT-1	Neutrophil 1	SQSTM1	0.81806	Garrido-Trigo
UC 2	43	male	UC_2_ACTTATCCACAGCGCT-1	Neutrophil 1	CXCR4	1.73458	Garrido-Trigo
UC 2	43	male	UC_2_ACTTATCCACAGCGCT-1	Neutrophil 1	CD83	1.31914	Garrido-Trigo
UC 2	43	male	UC_2_ACTTATCCACAGCGCT-1	Neutrophil 1	CSTB	1.80124	Garrido-Trigo
UC 2	43	male	UC_2_ACTTATCCACAGCGCT-1	Neutrophil 1	LGALS3	-0.419299	Garrido-Trigo
UC 2	43	male	UC_2_ACTTATCCACAGCGCT-1	Neutrophil 1	PLEKHB2	-0.456358	Garrido-Trigo
UC 2	43	male	UC_2_ACTTATCCACAGCGCT-1	Neutrophil 1	BHLHE40	2.50773	Garrido-Trigo
UC 2	43	male	UC_2_ACTTATCCACAGCGCT-1	Neutrophil 1	ASAH1	1.5686	Garrido-Trigo
UC 2	43	male	UC_2_ACTTATCCACAGCGCT-1	Neutrophil 1	VEGFA	1.57292	Garrido-Trigo
UC 2	43	male	UC_2_ACTTATCCACAGCGCT-1	Neutrophil 1	GBP1	1.01898	Garrido-Trigo
UC 2	43	male	UC_2_ACTTATCCACAGCGCT-1	Neutrophil 1	GBP5	-0.473769	Garrido-Trigo
UC 2	43	male	UC_2_ACTTATCCACAGCGCT-1	Neutrophil 1	IFIT3	-0.420141	Garrido-Trigo
UC 2	43	male	UC_2_ACTTATCCACAGCGCT-1	Neutrophil 1	IFIT2	1.66991	Garrido-Trigo
UC 2	43	male	UC_2_ACTTATCCACAGCGCT-1	Neutrophil 1	RNF213	-0.434676	Garrido-Trigo
UC 2	43	male	UC_2_ACTTATCCACAGCGCT-1	Neutrophil 1	GBP4	-0.249136	Garrido-Trigo
UC 2	43	male	UC_2_ACTTATCCACAGCGCT-1	Neutrophil 1	PARP14	-0.402293	Garrido-Trigo
UC 2	43	male	UC_2_ACTTATCCACAGCGCT-1	Neutrophil 1	IRF1	-0.758969	Garrido-Trigo
UC 2	43	male	UC_2_ACTTATCCACAGCGCT-1	Neutrophil 1	TAP1	-0.428014	Garrido-Trigo
UC 2	43	male	UC_2_ACTTATCCACAGCGCT-1	Neutrophil 1	SAMHD1	-0.269277	Garrido-Trigo
UC 2	43	male	UC_2_ACTTATCCACAGCGCT-1	Neutrophil 1	LACTB	-0.251372	Garrido-Trigo
UC 2	43	male	UC_2_ACTTATCCACAGCGCT-1	Neutrophil 1	GBP2	-0.472591	Garrido-Trigo
UC 2	43	male	UC_2_ACTTATCCACAGCGCT-1	Neutrophil 1	APOL6	2.8709	Garrido-Trigo
UC 2	43	male	UC_2_ACTTATCCACAGCGCT-1	Neutrophil 1	LAP3	-0.224986	Garrido-Trigo
UC 2	43	male	UC_2_ACTTATCCACAGCGCT-1	Neutrophil 1	HM13	-0.289707	Garrido-Trigo
UC 2	43	male	UC_2_ACTTATCCACAGCGCT-1	Neutrophil 1	FFAR2	1.09348	Garrido-Trigo
UC 2	43	male	UC_2_ACTTATCCACAGCGCT-1	Neutrophil 1	TNFSF13B	-0.464372	Garrido-Trigo
UC 2	43	male	UC_2_ACTTATCCACAGCGCT-1	Neutrophil 1	RSAD2	3.41182	Garrido-Trigo
UC 2	43	male	UC_2_CAAGCTATCCTGTACC-1	Neutrophil 1	CXCL8	-1.58468	Garrido-Trigo
UC 2	43	male	UC_2_CAAGCTATCCTGTACC-1	Neutrophil 1	S100A11	0.810917	Garrido-Trigo
UC 2	43	male	UC_2_CAAGCTATCCTGTACC-1	Neutrophil 1	CMTM2	0.508115	Garrido-Trigo
UC 2	43	male	UC_2_CAAGCTATCCTGTACC-1	Neutrophil 1	ACTB	0.102945	Garrido-Trigo
UC 2	43	male	UC_2_CAAGCTATCCTGTACC-1	Neutrophil 1	PROK2	-0.822514	Garrido-Trigo
UC 2	43	male	UC_2_CAAGCTATCCTGTACC-1	Neutrophil 1	S100A8	1.3675	Garrido-Trigo
UC 2	43	male	UC_2_CAAGCTATCCTGTACC-1	Neutrophil 1	S100A9	1.294	Garrido-Trigo
UC 2	43	male	UC_2_CAAGCTATCCTGTACC-1	Neutrophil 1	GCA	0.72181	Garrido-Trigo
UC 2	43	male	UC_2_CAAGCTATCCTGTACC-1	Neutrophil 1	FCGR3B	-0.942649	Garrido-Trigo
UC 2	43	male	UC_2_CAAGCTATCCTGTACC-1	Neutrophil 1	CSF3R	0.032372	Garrido-Trigo
UC 2	43	male	UC_2_CAAGCTATCCTGTACC-1	Neutrophil 1	OSM	1.13488	Garrido-Trigo
UC 2	43	male	UC_2_CAAGCTATCCTGTACC-1	Neutrophil 1	PTGS2	-0.72719	Garrido-Trigo
UC 2	43	male	UC_2_CAAGCTATCCTGTACC-1	Neutrophil 1	PDE4B	-1.1002	Garrido-Trigo
UC 2	43	male	UC_2_CAAGCTATCCTGTACC-1	Neutrophil 1	NFKBIZ	-0.931557	Garrido-Trigo
UC 2	43	male	UC_2_CAAGCTATCCTGTACC-1	Neutrophil 1	IL1B	-1.66183	Garrido-Trigo
UC 2	43	male	UC_2_CAAGCTATCCTGTACC-1	Neutrophil 1	TNFAIP3	0.00380729	Garrido-Trigo
UC 2	43	male	UC_2_CAAGCTATCCTGTACC-1	Neutrophil 1	RHOH	-1.11963	Garrido-Trigo
UC 2	43	male	UC_2_CAAGCTATCCTGTACC-1	Neutrophil 1	CXCL1	-0.795482	Garrido-Trigo
UC 2	43	male	UC_2_CAAGCTATCCTGTACC-1	Neutrophil 1	TNFAIP6	-0.871565	Garrido-Trigo
UC 2	43	male	UC_2_CAAGCTATCCTGTACC-1	Neutrophil 1	FTH1	-1.86023	Garrido-Trigo
UC 2	43	male	UC_2_CAAGCTATCCTGTACC-1	Neutrophil 1	GABARAPL2	1.00745	Garrido-Trigo
UC 2	43	male	UC_2_CAAGCTATCCTGTACC-1	Neutrophil 1	CCL3	-0.70059	Garrido-Trigo
UC 2	43	male	UC_2_CAAGCTATCCTGTACC-1	Neutrophil 1	CCL4	-0.820374	Garrido-Trigo
UC 2	43	male	UC_2_CAAGCTATCCTGTACC-1	Neutrophil 1	C15orf48	-0.731651	Garrido-Trigo
UC 2	43	male	UC_2_CAAGCTATCCTGTACC-1	Neutrophil 1	RALGDS	-0.448477	Garrido-Trigo
UC 2	43	male	UC_2_CAAGCTATCCTGTACC-1	Neutrophil 1	PI3	-0.622082	Garrido-Trigo
UC 2	43	male	UC_2_CAAGCTATCCTGTACC-1	Neutrophil 1	CD63	1.35369	Garrido-Trigo
UC 2	43	male	UC_2_CAAGCTATCCTGTACC-1	Neutrophil 1	SQSTM1	0.477762	Garrido-Trigo
UC 2	43	male	UC_2_CAAGCTATCCTGTACC-1	Neutrophil 1	CXCR4	0.576663	Garrido-Trigo
UC 2	43	male	UC_2_CAAGCTATCCTGTACC-1	Neutrophil 1	CD83	-0.587583	Garrido-Trigo
UC 2	43	male	UC_2_CAAGCTATCCTGTACC-1	Neutrophil 1	CSTB	-0.565494	Garrido-Trigo
UC 2	43	male	UC_2_CAAGCTATCCTGTACC-1	Neutrophil 1	LGALS3	-0.419299	Garrido-Trigo
UC 2	43	male	UC_2_CAAGCTATCCTGTACC-1	Neutrophil 1	PLEKHB2	-0.456358	Garrido-Trigo
UC 2	43	male	UC_2_CAAGCTATCCTGTACC-1	Neutrophil 1	BHLHE40	-0.455745	Garrido-Trigo
UC 2	43	male	UC_2_CAAGCTATCCTGTACC-1	Neutrophil 1	ASAH1	1.63176	Garrido-Trigo
UC 2	43	male	UC_2_CAAGCTATCCTGTACC-1	Neutrophil 1	VEGFA	1.64284	Garrido-Trigo
UC 2	43	male	UC_2_CAAGCTATCCTGTACC-1	Neutrophil 1	GBP1	-0.647913	Garrido-Trigo
UC 2	43	male	UC_2_CAAGCTATCCTGTACC-1	Neutrophil 1	GBP5	-0.473769	Garrido-Trigo
UC 2	43	male	UC_2_CAAGCTATCCTGTACC-1	Neutrophil 1	IFIT3	-0.420141	Garrido-Trigo
UC 2	43	male	UC_2_CAAGCTATCCTGTACC-1	Neutrophil 1	IFIT2	-0.430459	Garrido-Trigo
UC 2	43	male	UC_2_CAAGCTATCCTGTACC-1	Neutrophil 1	RNF213	-0.434676	Garrido-Trigo
UC 2	43	male	UC_2_CAAGCTATCCTGTACC-1	Neutrophil 1	GBP4	-0.249136	Garrido-Trigo
UC 2	43	male	UC_2_CAAGCTATCCTGTACC-1	Neutrophil 1	PARP14	-0.402293	Garrido-Trigo
UC 2	43	male	UC_2_CAAGCTATCCTGTACC-1	Neutrophil 1	IRF1	-0.758969	Garrido-Trigo
UC 2	43	male	UC_2_CAAGCTATCCTGTACC-1	Neutrophil 1	TAP1	-0.428014	Garrido-Trigo
UC 2	43	male	UC_2_CAAGCTATCCTGTACC-1	Neutrophil 1	SAMHD1	-0.269277	Garrido-Trigo
UC 2	43	male	UC_2_CAAGCTATCCTGTACC-1	Neutrophil 1	LACTB	-0.251372	Garrido-Trigo
UC 2	43	male	UC_2_CAAGCTATCCTGTACC-1	Neutrophil 1	GBP2	-0.472591	Garrido-Trigo
UC 2	43	male	UC_2_CAAGCTATCCTGTACC-1	Neutrophil 1	APOL6	-0.319427	Garrido-Trigo
UC 2	43	male	UC_2_CAAGCTATCCTGTACC-1	Neutrophil 1	LAP3	-0.224986	Garrido-Trigo
UC 2	43	male	UC_2_CAAGCTATCCTGTACC-1	Neutrophil 1	HM13	2.60583	Garrido-Trigo
UC 2	43	male	UC_2_CAAGCTATCCTGTACC-1	Neutrophil 1	FFAR2	0.725296	Garrido-Trigo
UC 2	43	male	UC_2_CAAGCTATCCTGTACC-1	Neutrophil 1	TNFSF13B	-0.464372	Garrido-Trigo
UC 2	43	male	UC_2_CAAGCTATCCTGTACC-1	Neutrophil 1	RSAD2	-0.225338	Garrido-Trigo
UC 2	43	male	UC_2_CATCCCACAGCTTCCT-1	Neutrophil 1	CXCL8	0.523531	Garrido-Trigo
UC 2	43	male	UC_2_CATCCCACAGCTTCCT-1	Neutrophil 1	S100A11	0.558803	Garrido-Trigo
UC 2	43	male	UC_2_CATCCCACAGCTTCCT-1	Neutrophil 1	CMTM2	-0.845337	Garrido-Trigo
UC 2	43	male	UC_2_CATCCCACAGCTTCCT-1	Neutrophil 1	ACTB	-0.00894194	Garrido-Trigo
UC 2	43	male	UC_2_CATCCCACAGCTTCCT-1	Neutrophil 1	PROK2	-0.822514	Garrido-Trigo
UC 2	43	male	UC_2_CATCCCACAGCTTCCT-1	Neutrophil 1	S100A8	0.637572	Garrido-Trigo
UC 2	43	male	UC_2_CATCCCACAGCTTCCT-1	Neutrophil 1	S100A9	1.19029	Garrido-Trigo
UC 2	43	male	UC_2_CATCCCACAGCTTCCT-1	Neutrophil 1	GCA	-0.982855	Garrido-Trigo
UC 2	43	male	UC_2_CATCCCACAGCTTCCT-1	Neutrophil 1	FCGR3B	-0.942649	Garrido-Trigo
UC 2	43	male	UC_2_CATCCCACAGCTTCCT-1	Neutrophil 1	CSF3R	0.514941	Garrido-Trigo
UC 2	43	male	UC_2_CATCCCACAGCTTCCT-1	Neutrophil 1	OSM	2.15745	Garrido-Trigo
UC 2	43	male	UC_2_CATCCCACAGCTTCCT-1	Neutrophil 1	PTGS2	-0.72719	Garrido-Trigo
UC 2	43	male	UC_2_CATCCCACAGCTTCCT-1	Neutrophil 1	PDE4B	1.47517	Garrido-Trigo
UC 2	43	male	UC_2_CATCCCACAGCTTCCT-1	Neutrophil 1	NFKBIZ	1.22676	Garrido-Trigo
UC 2	43	male	UC_2_CATCCCACAGCTTCCT-1	Neutrophil 1	IL1B	0.438327	Garrido-Trigo
UC 2	43	male	UC_2_CATCCCACAGCTTCCT-1	Neutrophil 1	TNFAIP3	-1.21654	Garrido-Trigo
UC 2	43	male	UC_2_CATCCCACAGCTTCCT-1	Neutrophil 1	RHOH	-1.11963	Garrido-Trigo
UC 2	43	male	UC_2_CATCCCACAGCTTCCT-1	Neutrophil 1	CXCL1	-0.795482	Garrido-Trigo
UC 2	43	male	UC_2_CATCCCACAGCTTCCT-1	Neutrophil 1	TNFAIP6	-0.871565	Garrido-Trigo
UC 2	43	male	UC_2_CATCCCACAGCTTCCT-1	Neutrophil 1	FTH1	-1.29538	Garrido-Trigo
UC 2	43	male	UC_2_CATCCCACAGCTTCCT-1	Neutrophil 1	GABARAPL2	1.09253	Garrido-Trigo
UC 2	43	male	UC_2_CATCCCACAGCTTCCT-1	Neutrophil 1	CCL3	-0.70059	Garrido-Trigo
UC 2	43	male	UC_2_CATCCCACAGCTTCCT-1	Neutrophil 1	CCL4	-0.820374	Garrido-Trigo
UC 2	43	male	UC_2_CATCCCACAGCTTCCT-1	Neutrophil 1	C15orf48	-0.731651	Garrido-Trigo
UC 2	43	male	UC_2_CATCCCACAGCTTCCT-1	Neutrophil 1	RALGDS	-0.448477	Garrido-Trigo
UC 2	43	male	UC_2_CATCCCACAGCTTCCT-1	Neutrophil 1	PI3	-0.622082	Garrido-Trigo
UC 2	43	male	UC_2_CATCCCACAGCTTCCT-1	Neutrophil 1	CD63	-0.625774	Garrido-Trigo
UC 2	43	male	UC_2_CATCCCACAGCTTCCT-1	Neutrophil 1	SQSTM1	-0.835247	Garrido-Trigo
UC 2	43	male	UC_2_CATCCCACAGCTTCCT-1	Neutrophil 1	CXCR4	-0.714418	Garrido-Trigo
UC 2	43	male	UC_2_CATCCCACAGCTTCCT-1	Neutrophil 1	CD83	-0.587583	Garrido-Trigo
UC 2	43	male	UC_2_CATCCCACAGCTTCCT-1	Neutrophil 1	CSTB	-0.565494	Garrido-Trigo
UC 2	43	male	UC_2_CATCCCACAGCTTCCT-1	Neutrophil 1	LGALS3	-0.419299	Garrido-Trigo
UC 2	43	male	UC_2_CATCCCACAGCTTCCT-1	Neutrophil 1	PLEKHB2	-0.456358	Garrido-Trigo
UC 2	43	male	UC_2_CATCCCACAGCTTCCT-1	Neutrophil 1	BHLHE40	-0.455745	Garrido-Trigo
UC 2	43	male	UC_2_CATCCCACAGCTTCCT-1	Neutrophil 1	ASAH1	-0.698947	Garrido-Trigo
UC 2	43	male	UC_2_CATCCCACAGCTTCCT-1	Neutrophil 1	VEGFA	-0.50736	Garrido-Trigo
UC 2	43	male	UC_2_CATCCCACAGCTTCCT-1	Neutrophil 1	GBP1	-0.647913	Garrido-Trigo
UC 2	43	male	UC_2_CATCCCACAGCTTCCT-1	Neutrophil 1	GBP5	-0.473769	Garrido-Trigo
UC 2	43	male	UC_2_CATCCCACAGCTTCCT-1	Neutrophil 1	IFIT3	-0.420141	Garrido-Trigo
UC 2	43	male	UC_2_CATCCCACAGCTTCCT-1	Neutrophil 1	IFIT2	-0.430459	Garrido-Trigo
UC 2	43	male	UC_2_CATCCCACAGCTTCCT-1	Neutrophil 1	RNF213	-0.434676	Garrido-Trigo
UC 2	43	male	UC_2_CATCCCACAGCTTCCT-1	Neutrophil 1	GBP4	-0.249136	Garrido-Trigo
UC 2	43	male	UC_2_CATCCCACAGCTTCCT-1	Neutrophil 1	PARP14	-0.402293	Garrido-Trigo
UC 2	43	male	UC_2_CATCCCACAGCTTCCT-1	Neutrophil 1	IRF1	-0.758969	Garrido-Trigo
UC 2	43	male	UC_2_CATCCCACAGCTTCCT-1	Neutrophil 1	TAP1	-0.428014	Garrido-Trigo
UC 2	43	male	UC_2_CATCCCACAGCTTCCT-1	Neutrophil 1	SAMHD1	-0.269277	Garrido-Trigo
UC 2	43	male	UC_2_CATCCCACAGCTTCCT-1	Neutrophil 1	LACTB	-0.251372	Garrido-Trigo
UC 2	43	male	UC_2_CATCCCACAGCTTCCT-1	Neutrophil 1	GBP2	2.02898	Garrido-Trigo
UC 2	43	male	UC_2_CATCCCACAGCTTCCT-1	Neutrophil 1	APOL6	-0.319427	Garrido-Trigo
UC 2	43	male	UC_2_CATCCCACAGCTTCCT-1	Neutrophil 1	LAP3	-0.224986	Garrido-Trigo
UC 2	43	male	UC_2_CATCCCACAGCTTCCT-1	Neutrophil 1	HM13	-0.289707	Garrido-Trigo
UC 2	43	male	UC_2_CATCCCACAGCTTCCT-1	Neutrophil 1	FFAR2	-0.69532	Garrido-Trigo
UC 2	43	male	UC_2_CATCCCACAGCTTCCT-1	Neutrophil 1	TNFSF13B	-0.464372	Garrido-Trigo
UC 2	43	male	UC_2_CATCCCACAGCTTCCT-1	Neutrophil 1	RSAD2	-0.225338	Garrido-Trigo
UC 2	43	male	UC_2_CGTTGGGCAAAGCAAT-1	Neutrophil 1	CXCL8	-0.0314616	Garrido-Trigo
UC 2	43	male	UC_2_CGTTGGGCAAAGCAAT-1	Neutrophil 1	S100A11	0.0998296	Garrido-Trigo
UC 2	43	male	UC_2_CGTTGGGCAAAGCAAT-1	Neutrophil 1	CMTM2	1.5063	Garrido-Trigo
UC 2	43	male	UC_2_CGTTGGGCAAAGCAAT-1	Neutrophil 1	ACTB	-0.218409	Garrido-Trigo
UC 2	43	male	UC_2_CGTTGGGCAAAGCAAT-1	Neutrophil 1	PROK2	-0.822514	Garrido-Trigo
UC 2	43	male	UC_2_CGTTGGGCAAAGCAAT-1	Neutrophil 1	S100A8	-0.624788	Garrido-Trigo
UC 2	43	male	UC_2_CGTTGGGCAAAGCAAT-1	Neutrophil 1	S100A9	0.396642	Garrido-Trigo
UC 2	43	male	UC_2_CGTTGGGCAAAGCAAT-1	Neutrophil 1	GCA	0.635861	Garrido-Trigo
UC 2	43	male	UC_2_CGTTGGGCAAAGCAAT-1	Neutrophil 1	FCGR3B	0.65743	Garrido-Trigo
UC 2	43	male	UC_2_CGTTGGGCAAAGCAAT-1	Neutrophil 1	CSF3R	0.763076	Garrido-Trigo
UC 2	43	male	UC_2_CGTTGGGCAAAGCAAT-1	Neutrophil 1	OSM	1.21868	Garrido-Trigo
UC 2	43	male	UC_2_CGTTGGGCAAAGCAAT-1	Neutrophil 1	PTGS2	-0.72719	Garrido-Trigo
UC 2	43	male	UC_2_CGTTGGGCAAAGCAAT-1	Neutrophil 1	PDE4B	0.715527	Garrido-Trigo
UC 2	43	male	UC_2_CGTTGGGCAAAGCAAT-1	Neutrophil 1	NFKBIZ	-0.931557	Garrido-Trigo
UC 2	43	male	UC_2_CGTTGGGCAAAGCAAT-1	Neutrophil 1	IL1B	-1.66183	Garrido-Trigo
UC 2	43	male	UC_2_CGTTGGGCAAAGCAAT-1	Neutrophil 1	TNFAIP3	-1.21654	Garrido-Trigo
UC 2	43	male	UC_2_CGTTGGGCAAAGCAAT-1	Neutrophil 1	RHOH	-1.11963	Garrido-Trigo
UC 2	43	male	UC_2_CGTTGGGCAAAGCAAT-1	Neutrophil 1	CXCL1	-0.795482	Garrido-Trigo
UC 2	43	male	UC_2_CGTTGGGCAAAGCAAT-1	Neutrophil 1	TNFAIP6	-0.871565	Garrido-Trigo
UC 2	43	male	UC_2_CGTTGGGCAAAGCAAT-1	Neutrophil 1	FTH1	-1.63466	Garrido-Trigo
UC 2	43	male	UC_2_CGTTGGGCAAAGCAAT-1	Neutrophil 1	GABARAPL2	-0.795212	Garrido-Trigo
UC 2	43	male	UC_2_CGTTGGGCAAAGCAAT-1	Neutrophil 1	CCL3	-0.70059	Garrido-Trigo
UC 2	43	male	UC_2_CGTTGGGCAAAGCAAT-1	Neutrophil 1	CCL4	-0.820374	Garrido-Trigo
UC 2	43	male	UC_2_CGTTGGGCAAAGCAAT-1	Neutrophil 1	C15orf48	0.948012	Garrido-Trigo
UC 2	43	male	UC_2_CGTTGGGCAAAGCAAT-1	Neutrophil 1	RALGDS	-0.448477	Garrido-Trigo
UC 2	43	male	UC_2_CGTTGGGCAAAGCAAT-1	Neutrophil 1	PI3	-0.622082	Garrido-Trigo
UC 2	43	male	UC_2_CGTTGGGCAAAGCAAT-1	Neutrophil 1	CD63	1.25389	Garrido-Trigo
UC 2	43	male	UC_2_CGTTGGGCAAAGCAAT-1	Neutrophil 1	SQSTM1	-0.835247	Garrido-Trigo
UC 2	43	male	UC_2_CGTTGGGCAAAGCAAT-1	Neutrophil 1	CXCR4	1.52885	Garrido-Trigo
UC 2	43	male	UC_2_CGTTGGGCAAAGCAAT-1	Neutrophil 1	CD83	-0.587583	Garrido-Trigo
UC 2	43	male	UC_2_CGTTGGGCAAAGCAAT-1	Neutrophil 1	CSTB	1.76485	Garrido-Trigo
UC 2	43	male	UC_2_CGTTGGGCAAAGCAAT-1	Neutrophil 1	LGALS3	-0.419299	Garrido-Trigo
UC 2	43	male	UC_2_CGTTGGGCAAAGCAAT-1	Neutrophil 1	PLEKHB2	-0.456358	Garrido-Trigo
UC 2	43	male	UC_2_CGTTGGGCAAAGCAAT-1	Neutrophil 1	BHLHE40	-0.455745	Garrido-Trigo
UC 2	43	male	UC_2_CGTTGGGCAAAGCAAT-1	Neutrophil 1	ASAH1	1.53373	Garrido-Trigo
UC 2	43	male	UC_2_CGTTGGGCAAAGCAAT-1	Neutrophil 1	VEGFA	-0.50736	Garrido-Trigo
UC 2	43	male	UC_2_CGTTGGGCAAAGCAAT-1	Neutrophil 1	GBP1	-0.647913	Garrido-Trigo
UC 2	43	male	UC_2_CGTTGGGCAAAGCAAT-1	Neutrophil 1	GBP5	-0.473769	Garrido-Trigo
UC 2	43	male	UC_2_CGTTGGGCAAAGCAAT-1	Neutrophil 1	IFIT3	1.79421	Garrido-Trigo
UC 2	43	male	UC_2_CGTTGGGCAAAGCAAT-1	Neutrophil 1	IFIT2	-0.430459	Garrido-Trigo
UC 2	43	male	UC_2_CGTTGGGCAAAGCAAT-1	Neutrophil 1	RNF213	-0.434676	Garrido-Trigo
UC 2	43	male	UC_2_CGTTGGGCAAAGCAAT-1	Neutrophil 1	GBP4	-0.249136	Garrido-Trigo
UC 2	43	male	UC_2_CGTTGGGCAAAGCAAT-1	Neutrophil 1	PARP14	-0.402293	Garrido-Trigo
UC 2	43	male	UC_2_CGTTGGGCAAAGCAAT-1	Neutrophil 1	IRF1	-0.758969	Garrido-Trigo
UC 2	43	male	UC_2_CGTTGGGCAAAGCAAT-1	Neutrophil 1	TAP1	-0.428014	Garrido-Trigo
UC 2	43	male	UC_2_CGTTGGGCAAAGCAAT-1	Neutrophil 1	SAMHD1	-0.269277	Garrido-Trigo
UC 2	43	male	UC_2_CGTTGGGCAAAGCAAT-1	Neutrophil 1	LACTB	-0.251372	Garrido-Trigo
UC 2	43	male	UC_2_CGTTGGGCAAAGCAAT-1	Neutrophil 1	GBP2	-0.472591	Garrido-Trigo
UC 2	43	male	UC_2_CGTTGGGCAAAGCAAT-1	Neutrophil 1	APOL6	-0.319427	Garrido-Trigo
UC 2	43	male	UC_2_CGTTGGGCAAAGCAAT-1	Neutrophil 1	LAP3	-0.224986	Garrido-Trigo
UC 2	43	male	UC_2_CGTTGGGCAAAGCAAT-1	Neutrophil 1	HM13	-0.289707	Garrido-Trigo
UC 2	43	male	UC_2_CGTTGGGCAAAGCAAT-1	Neutrophil 1	FFAR2	1.50597	Garrido-Trigo
UC 2	43	male	UC_2_CGTTGGGCAAAGCAAT-1	Neutrophil 1	TNFSF13B	1.82789	Garrido-Trigo
UC 2	43	male	UC_2_CGTTGGGCAAAGCAAT-1	Neutrophil 1	RSAD2	-0.225338	Garrido-Trigo
UC 2	43	male	UC_2_CTTCGGTGTGGTACAG-1	Neutrophil 1	CXCL8	0.147396	Garrido-Trigo
UC 2	43	male	UC_2_CTTCGGTGTGGTACAG-1	Neutrophil 1	S100A11	0.626252	Garrido-Trigo
UC 2	43	male	UC_2_CTTCGGTGTGGTACAG-1	Neutrophil 1	CMTM2	-0.845337	Garrido-Trigo
UC 2	43	male	UC_2_CTTCGGTGTGGTACAG-1	Neutrophil 1	ACTB	0.0653613	Garrido-Trigo
UC 2	43	male	UC_2_CTTCGGTGTGGTACAG-1	Neutrophil 1	PROK2	0.809423	Garrido-Trigo
UC 2	43	male	UC_2_CTTCGGTGTGGTACAG-1	Neutrophil 1	S100A8	0.640783	Garrido-Trigo
UC 2	43	male	UC_2_CTTCGGTGTGGTACAG-1	Neutrophil 1	S100A9	1.1489	Garrido-Trigo
UC 2	43	male	UC_2_CTTCGGTGTGGTACAG-1	Neutrophil 1	GCA	0.861755	Garrido-Trigo
UC 2	43	male	UC_2_CTTCGGTGTGGTACAG-1	Neutrophil 1	FCGR3B	0.880723	Garrido-Trigo
UC 2	43	male	UC_2_CTTCGGTGTGGTACAG-1	Neutrophil 1	CSF3R	0.999952	Garrido-Trigo
UC 2	43	male	UC_2_CTTCGGTGTGGTACAG-1	Neutrophil 1	OSM	-0.797597	Garrido-Trigo
UC 2	43	male	UC_2_CTTCGGTGTGGTACAG-1	Neutrophil 1	PTGS2	-0.72719	Garrido-Trigo
UC 2	43	male	UC_2_CTTCGGTGTGGTACAG-1	Neutrophil 1	PDE4B	-1.1002	Garrido-Trigo
UC 2	43	male	UC_2_CTTCGGTGTGGTACAG-1	Neutrophil 1	NFKBIZ	1.28674	Garrido-Trigo
UC 2	43	male	UC_2_CTTCGGTGTGGTACAG-1	Neutrophil 1	IL1B	-0.187329	Garrido-Trigo
UC 2	43	male	UC_2_CTTCGGTGTGGTACAG-1	Neutrophil 1	TNFAIP3	-1.21654	Garrido-Trigo
UC 2	43	male	UC_2_CTTCGGTGTGGTACAG-1	Neutrophil 1	RHOH	0.964808	Garrido-Trigo
UC 2	43	male	UC_2_CTTCGGTGTGGTACAG-1	Neutrophil 1	CXCL1	-0.795482	Garrido-Trigo
UC 2	43	male	UC_2_CTTCGGTGTGGTACAG-1	Neutrophil 1	TNFAIP6	1.35974	Garrido-Trigo
UC 2	43	male	UC_2_CTTCGGTGTGGTACAG-1	Neutrophil 1	FTH1	-1.09291	Garrido-Trigo
UC 2	43	male	UC_2_CTTCGGTGTGGTACAG-1	Neutrophil 1	GABARAPL2	-0.795212	Garrido-Trigo
UC 2	43	male	UC_2_CTTCGGTGTGGTACAG-1	Neutrophil 1	CCL3	-0.70059	Garrido-Trigo
UC 2	43	male	UC_2_CTTCGGTGTGGTACAG-1	Neutrophil 1	CCL4	-0.820374	Garrido-Trigo
UC 2	43	male	UC_2_CTTCGGTGTGGTACAG-1	Neutrophil 1	C15orf48	-0.731651	Garrido-Trigo
UC 2	43	male	UC_2_CTTCGGTGTGGTACAG-1	Neutrophil 1	RALGDS	2.32094	Garrido-Trigo
UC 2	43	male	UC_2_CTTCGGTGTGGTACAG-1	Neutrophil 1	PI3	-0.622082	Garrido-Trigo
UC 2	43	male	UC_2_CTTCGGTGTGGTACAG-1	Neutrophil 1	CD63	-0.625774	Garrido-Trigo
UC 2	43	male	UC_2_CTTCGGTGTGGTACAG-1	Neutrophil 1	SQSTM1	-0.835247	Garrido-Trigo
UC 2	43	male	UC_2_CTTCGGTGTGGTACAG-1	Neutrophil 1	CXCR4	-0.714418	Garrido-Trigo
UC 2	43	male	UC_2_CTTCGGTGTGGTACAG-1	Neutrophil 1	CD83	-0.587583	Garrido-Trigo
UC 2	43	male	UC_2_CTTCGGTGTGGTACAG-1	Neutrophil 1	CSTB	-0.565494	Garrido-Trigo
UC 2	43	male	UC_2_CTTCGGTGTGGTACAG-1	Neutrophil 1	LGALS3	-0.419299	Garrido-Trigo
UC 2	43	male	UC_2_CTTCGGTGTGGTACAG-1	Neutrophil 1	PLEKHB2	-0.456358	Garrido-Trigo
UC 2	43	male	UC_2_CTTCGGTGTGGTACAG-1	Neutrophil 1	BHLHE40	-0.455745	Garrido-Trigo
UC 2	43	male	UC_2_CTTCGGTGTGGTACAG-1	Neutrophil 1	ASAH1	-0.698947	Garrido-Trigo
UC 2	43	male	UC_2_CTTCGGTGTGGTACAG-1	Neutrophil 1	VEGFA	-0.50736	Garrido-Trigo
UC 2	43	male	UC_2_CTTCGGTGTGGTACAG-1	Neutrophil 1	GBP1	1.63919	Garrido-Trigo
UC 2	43	male	UC_2_CTTCGGTGTGGTACAG-1	Neutrophil 1	GBP5	-0.473769	Garrido-Trigo
UC 2	43	male	UC_2_CTTCGGTGTGGTACAG-1	Neutrophil 1	IFIT3	-0.420141	Garrido-Trigo
UC 2	43	male	UC_2_CTTCGGTGTGGTACAG-1	Neutrophil 1	IFIT2	-0.430459	Garrido-Trigo
UC 2	43	male	UC_2_CTTCGGTGTGGTACAG-1	Neutrophil 1	RNF213	-0.434676	Garrido-Trigo
UC 2	43	male	UC_2_CTTCGGTGTGGTACAG-1	Neutrophil 1	GBP4	-0.249136	Garrido-Trigo
UC 2	43	male	UC_2_CTTCGGTGTGGTACAG-1	Neutrophil 1	PARP14	-0.402293	Garrido-Trigo
UC 2	43	male	UC_2_CTTCGGTGTGGTACAG-1	Neutrophil 1	IRF1	-0.758969	Garrido-Trigo
UC 2	43	male	UC_2_CTTCGGTGTGGTACAG-1	Neutrophil 1	TAP1	-0.428014	Garrido-Trigo
UC 2	43	male	UC_2_CTTCGGTGTGGTACAG-1	Neutrophil 1	SAMHD1	-0.269277	Garrido-Trigo
UC 2	43	male	UC_2_CTTCGGTGTGGTACAG-1	Neutrophil 1	LACTB	-0.251372	Garrido-Trigo
UC 2	43	male	UC_2_CTTCGGTGTGGTACAG-1	Neutrophil 1	GBP2	-0.472591	Garrido-Trigo
UC 2	43	male	UC_2_CTTCGGTGTGGTACAG-1	Neutrophil 1	APOL6	-0.319427	Garrido-Trigo
UC 2	43	male	UC_2_CTTCGGTGTGGTACAG-1	Neutrophil 1	LAP3	-0.224986	Garrido-Trigo
UC 2	43	male	UC_2_CTTCGGTGTGGTACAG-1	Neutrophil 1	HM13	-0.289707	Garrido-Trigo
UC 2	43	male	UC_2_CTTCGGTGTGGTACAG-1	Neutrophil 1	FFAR2	-0.69532	Garrido-Trigo
UC 2	43	male	UC_2_CTTCGGTGTGGTACAG-1	Neutrophil 1	TNFSF13B	-0.464372	Garrido-Trigo
UC 2	43	male	UC_2_CTTCGGTGTGGTACAG-1	Neutrophil 1	RSAD2	-0.225338	Garrido-Trigo
UC 2	43	male	UC_2_GGAGATGGTATGGAAT-1	Neutrophil 1	CXCL8	-0.993999	Garrido-Trigo
UC 2	43	male	UC_2_GGAGATGGTATGGAAT-1	Neutrophil 1	S100A11	1.41486	Garrido-Trigo
UC 2	43	male	UC_2_GGAGATGGTATGGAAT-1	Neutrophil 1	CMTM2	-0.845337	Garrido-Trigo
UC 2	43	male	UC_2_GGAGATGGTATGGAAT-1	Neutrophil 1	ACTB	-0.186373	Garrido-Trigo
UC 2	43	male	UC_2_GGAGATGGTATGGAAT-1	Neutrophil 1	PROK2	-0.822514	Garrido-Trigo
UC 2	43	male	UC_2_GGAGATGGTATGGAAT-1	Neutrophil 1	S100A8	1.12512	Garrido-Trigo
UC 2	43	male	UC_2_GGAGATGGTATGGAAT-1	Neutrophil 1	S100A9	1.42071	Garrido-Trigo
UC 2	43	male	UC_2_GGAGATGGTATGGAAT-1	Neutrophil 1	GCA	1.31954	Garrido-Trigo
UC 2	43	male	UC_2_GGAGATGGTATGGAAT-1	Neutrophil 1	FCGR3B	-0.942649	Garrido-Trigo
UC 2	43	male	UC_2_GGAGATGGTATGGAAT-1	Neutrophil 1	CSF3R	-1.29731	Garrido-Trigo
UC 2	43	male	UC_2_GGAGATGGTATGGAAT-1	Neutrophil 1	OSM	-0.797597	Garrido-Trigo
UC 2	43	male	UC_2_GGAGATGGTATGGAAT-1	Neutrophil 1	PTGS2	-0.72719	Garrido-Trigo
UC 2	43	male	UC_2_GGAGATGGTATGGAAT-1	Neutrophil 1	PDE4B	1.18253	Garrido-Trigo
UC 2	43	male	UC_2_GGAGATGGTATGGAAT-1	Neutrophil 1	NFKBIZ	-0.931557	Garrido-Trigo
UC 2	43	male	UC_2_GGAGATGGTATGGAAT-1	Neutrophil 1	IL1B	-0.156552	Garrido-Trigo
UC 2	43	male	UC_2_GGAGATGGTATGGAAT-1	Neutrophil 1	TNFAIP3	0.537997	Garrido-Trigo
UC 2	43	male	UC_2_GGAGATGGTATGGAAT-1	Neutrophil 1	RHOH	-1.11963	Garrido-Trigo
UC 2	43	male	UC_2_GGAGATGGTATGGAAT-1	Neutrophil 1	CXCL1	-0.795482	Garrido-Trigo
UC 2	43	male	UC_2_GGAGATGGTATGGAAT-1	Neutrophil 1	TNFAIP6	0.985274	Garrido-Trigo
UC 2	43	male	UC_2_GGAGATGGTATGGAAT-1	Neutrophil 1	FTH1	-0.797371	Garrido-Trigo
UC 2	43	male	UC_2_GGAGATGGTATGGAAT-1	Neutrophil 1	GABARAPL2	-0.795212	Garrido-Trigo
UC 2	43	male	UC_2_GGAGATGGTATGGAAT-1	Neutrophil 1	CCL3	-0.70059	Garrido-Trigo
UC 2	43	male	UC_2_GGAGATGGTATGGAAT-1	Neutrophil 1	CCL4	-0.820374	Garrido-Trigo
UC 2	43	male	UC_2_GGAGATGGTATGGAAT-1	Neutrophil 1	C15orf48	-0.731651	Garrido-Trigo
UC 2	43	male	UC_2_GGAGATGGTATGGAAT-1	Neutrophil 1	RALGDS	-0.448477	Garrido-Trigo
UC 2	43	male	UC_2_GGAGATGGTATGGAAT-1	Neutrophil 1	PI3	-0.622082	Garrido-Trigo
UC 2	43	male	UC_2_GGAGATGGTATGGAAT-1	Neutrophil 1	CD63	-0.625774	Garrido-Trigo
UC 2	43	male	UC_2_GGAGATGGTATGGAAT-1	Neutrophil 1	SQSTM1	-0.835247	Garrido-Trigo
UC 2	43	male	UC_2_GGAGATGGTATGGAAT-1	Neutrophil 1	CXCR4	-0.714418	Garrido-Trigo
UC 2	43	male	UC_2_GGAGATGGTATGGAAT-1	Neutrophil 1	CD83	2.07426	Garrido-Trigo
UC 2	43	male	UC_2_GGAGATGGTATGGAAT-1	Neutrophil 1	CSTB	-0.565494	Garrido-Trigo
UC 2	43	male	UC_2_GGAGATGGTATGGAAT-1	Neutrophil 1	LGALS3	-0.419299	Garrido-Trigo
UC 2	43	male	UC_2_GGAGATGGTATGGAAT-1	Neutrophil 1	PLEKHB2	-0.456358	Garrido-Trigo
UC 2	43	male	UC_2_GGAGATGGTATGGAAT-1	Neutrophil 1	BHLHE40	-0.455745	Garrido-Trigo
UC 2	43	male	UC_2_GGAGATGGTATGGAAT-1	Neutrophil 1	ASAH1	-0.698947	Garrido-Trigo
UC 2	43	male	UC_2_GGAGATGGTATGGAAT-1	Neutrophil 1	VEGFA	1.86792	Garrido-Trigo
UC 2	43	male	UC_2_GGAGATGGTATGGAAT-1	Neutrophil 1	GBP1	-0.647913	Garrido-Trigo
UC 2	43	male	UC_2_GGAGATGGTATGGAAT-1	Neutrophil 1	GBP5	-0.473769	Garrido-Trigo
UC 2	43	male	UC_2_GGAGATGGTATGGAAT-1	Neutrophil 1	IFIT3	-0.420141	Garrido-Trigo
UC 2	43	male	UC_2_GGAGATGGTATGGAAT-1	Neutrophil 1	IFIT2	-0.430459	Garrido-Trigo
UC 2	43	male	UC_2_GGAGATGGTATGGAAT-1	Neutrophil 1	RNF213	-0.434676	Garrido-Trigo
UC 2	43	male	UC_2_GGAGATGGTATGGAAT-1	Neutrophil 1	GBP4	-0.249136	Garrido-Trigo
UC 2	43	male	UC_2_GGAGATGGTATGGAAT-1	Neutrophil 1	PARP14	-0.402293	Garrido-Trigo
UC 2	43	male	UC_2_GGAGATGGTATGGAAT-1	Neutrophil 1	IRF1	-0.758969	Garrido-Trigo
UC 2	43	male	UC_2_GGAGATGGTATGGAAT-1	Neutrophil 1	TAP1	-0.428014	Garrido-Trigo
UC 2	43	male	UC_2_GGAGATGGTATGGAAT-1	Neutrophil 1	SAMHD1	-0.269277	Garrido-Trigo
UC 2	43	male	UC_2_GGAGATGGTATGGAAT-1	Neutrophil 1	LACTB	-0.251372	Garrido-Trigo
UC 2	43	male	UC_2_GGAGATGGTATGGAAT-1	Neutrophil 1	GBP2	-0.472591	Garrido-Trigo
UC 2	43	male	UC_2_GGAGATGGTATGGAAT-1	Neutrophil 1	APOL6	-0.319427	Garrido-Trigo
UC 2	43	male	UC_2_GGAGATGGTATGGAAT-1	Neutrophil 1	LAP3	-0.224986	Garrido-Trigo
UC 2	43	male	UC_2_GGAGATGGTATGGAAT-1	Neutrophil 1	HM13	-0.289707	Garrido-Trigo
UC 2	43	male	UC_2_GGAGATGGTATGGAAT-1	Neutrophil 1	FFAR2	1.34715	Garrido-Trigo
UC 2	43	male	UC_2_GGAGATGGTATGGAAT-1	Neutrophil 1	TNFSF13B	-0.464372	Garrido-Trigo
UC 2	43	male	UC_2_GGAGATGGTATGGAAT-1	Neutrophil 1	RSAD2	-0.225338	Garrido-Trigo
UC 2	43	male	UC_2_TCCATCGTCGCATTAG-1	Neutrophil 1	CXCL8	0.109061	Garrido-Trigo
UC 2	43	male	UC_2_TCCATCGTCGCATTAG-1	Neutrophil 1	S100A11	1.18269	Garrido-Trigo
UC 2	43	male	UC_2_TCCATCGTCGCATTAG-1	Neutrophil 1	CMTM2	1.31927	Garrido-Trigo
UC 2	43	male	UC_2_TCCATCGTCGCATTAG-1	Neutrophil 1	ACTB	0.590187	Garrido-Trigo
UC 2	43	male	UC_2_TCCATCGTCGCATTAG-1	Neutrophil 1	PROK2	1.03073	Garrido-Trigo
UC 2	43	male	UC_2_TCCATCGTCGCATTAG-1	Neutrophil 1	S100A8	0.982321	Garrido-Trigo
UC 2	43	male	UC_2_TCCATCGTCGCATTAG-1	Neutrophil 1	S100A9	1.36852	Garrido-Trigo
UC 2	43	male	UC_2_TCCATCGTCGCATTAG-1	Neutrophil 1	GCA	1.1119	Garrido-Trigo
UC 2	43	male	UC_2_TCCATCGTCGCATTAG-1	Neutrophil 1	FCGR3B	-0.942649	Garrido-Trigo
UC 2	43	male	UC_2_TCCATCGTCGCATTAG-1	Neutrophil 1	CSF3R	0.829282	Garrido-Trigo
UC 2	43	male	UC_2_TCCATCGTCGCATTAG-1	Neutrophil 1	OSM	2.04868	Garrido-Trigo
UC 2	43	male	UC_2_TCCATCGTCGCATTAG-1	Neutrophil 1	PTGS2	-0.72719	Garrido-Trigo
UC 2	43	male	UC_2_TCCATCGTCGCATTAG-1	Neutrophil 1	PDE4B	0.773872	Garrido-Trigo
UC 2	43	male	UC_2_TCCATCGTCGCATTAG-1	Neutrophil 1	NFKBIZ	1.12194	Garrido-Trigo
UC 2	43	male	UC_2_TCCATCGTCGCATTAG-1	Neutrophil 1	IL1B	0.896598	Garrido-Trigo
UC 2	43	male	UC_2_TCCATCGTCGCATTAG-1	Neutrophil 1	TNFAIP3	0.965364	Garrido-Trigo
UC 2	43	male	UC_2_TCCATCGTCGCATTAG-1	Neutrophil 1	RHOH	-1.11963	Garrido-Trigo
UC 2	43	male	UC_2_TCCATCGTCGCATTAG-1	Neutrophil 1	CXCL1	0.921601	Garrido-Trigo
UC 2	43	male	UC_2_TCCATCGTCGCATTAG-1	Neutrophil 1	TNFAIP6	1.74777	Garrido-Trigo
UC 2	43	male	UC_2_TCCATCGTCGCATTAG-1	Neutrophil 1	FTH1	-1.50579	Garrido-Trigo
UC 2	43	male	UC_2_TCCATCGTCGCATTAG-1	Neutrophil 1	GABARAPL2	0.983033	Garrido-Trigo
UC 2	43	male	UC_2_TCCATCGTCGCATTAG-1	Neutrophil 1	CCL3	-0.70059	Garrido-Trigo
UC 2	43	male	UC_2_TCCATCGTCGCATTAG-1	Neutrophil 1	CCL4	-0.820374	Garrido-Trigo
UC 2	43	male	UC_2_TCCATCGTCGCATTAG-1	Neutrophil 1	C15orf48	-0.731651	Garrido-Trigo
UC 2	43	male	UC_2_TCCATCGTCGCATTAG-1	Neutrophil 1	RALGDS	-0.448477	Garrido-Trigo
UC 2	43	male	UC_2_TCCATCGTCGCATTAG-1	Neutrophil 1	PI3	-0.622082	Garrido-Trigo
UC 2	43	male	UC_2_TCCATCGTCGCATTAG-1	Neutrophil 1	CD63	-0.625774	Garrido-Trigo
UC 2	43	male	UC_2_TCCATCGTCGCATTAG-1	Neutrophil 1	SQSTM1	-0.835247	Garrido-Trigo
UC 2	43	male	UC_2_TCCATCGTCGCATTAG-1	Neutrophil 1	CXCR4	-0.714418	Garrido-Trigo
UC 2	43	male	UC_2_TCCATCGTCGCATTAG-1	Neutrophil 1	CD83	-0.587583	Garrido-Trigo
UC 2	43	male	UC_2_TCCATCGTCGCATTAG-1	Neutrophil 1	CSTB	-0.565494	Garrido-Trigo
UC 2	43	male	UC_2_TCCATCGTCGCATTAG-1	Neutrophil 1	LGALS3	-0.419299	Garrido-Trigo
UC 2	43	male	UC_2_TCCATCGTCGCATTAG-1	Neutrophil 1	PLEKHB2	-0.456358	Garrido-Trigo
UC 2	43	male	UC_2_TCCATCGTCGCATTAG-1	Neutrophil 1	BHLHE40	-0.455745	Garrido-Trigo
UC 2	43	male	UC_2_TCCATCGTCGCATTAG-1	Neutrophil 1	ASAH1	-0.698947	Garrido-Trigo
UC 2	43	male	UC_2_TCCATCGTCGCATTAG-1	Neutrophil 1	VEGFA	-0.50736	Garrido-Trigo
UC 2	43	male	UC_2_TCCATCGTCGCATTAG-1	Neutrophil 1	GBP1	-0.647913	Garrido-Trigo
UC 2	43	male	UC_2_TCCATCGTCGCATTAG-1	Neutrophil 1	GBP5	-0.473769	Garrido-Trigo
UC 2	43	male	UC_2_TCCATCGTCGCATTAG-1	Neutrophil 1	IFIT3	-0.420141	Garrido-Trigo
UC 2	43	male	UC_2_TCCATCGTCGCATTAG-1	Neutrophil 1	IFIT2	-0.430459	Garrido-Trigo
UC 2	43	male	UC_2_TCCATCGTCGCATTAG-1	Neutrophil 1	RNF213	-0.434676	Garrido-Trigo
UC 2	43	male	UC_2_TCCATCGTCGCATTAG-1	Neutrophil 1	GBP4	-0.249136	Garrido-Trigo
UC 2	43	male	UC_2_TCCATCGTCGCATTAG-1	Neutrophil 1	PARP14	-0.402293	Garrido-Trigo
UC 2	43	male	UC_2_TCCATCGTCGCATTAG-1	Neutrophil 1	IRF1	1.28825	Garrido-Trigo
UC 2	43	male	UC_2_TCCATCGTCGCATTAG-1	Neutrophil 1	TAP1	-0.428014	Garrido-Trigo
UC 2	43	male	UC_2_TCCATCGTCGCATTAG-1	Neutrophil 1	SAMHD1	-0.269277	Garrido-Trigo
UC 2	43	male	UC_2_TCCATCGTCGCATTAG-1	Neutrophil 1	LACTB	-0.251372	Garrido-Trigo
UC 2	43	male	UC_2_TCCATCGTCGCATTAG-1	Neutrophil 1	GBP2	-0.472591	Garrido-Trigo
UC 2	43	male	UC_2_TCCATCGTCGCATTAG-1	Neutrophil 1	APOL6	-0.319427	Garrido-Trigo
UC 2	43	male	UC_2_TCCATCGTCGCATTAG-1	Neutrophil 1	LAP3	-0.224986	Garrido-Trigo
UC 2	43	male	UC_2_TCCATCGTCGCATTAG-1	Neutrophil 1	HM13	-0.289707	Garrido-Trigo
UC 2	43	male	UC_2_TCCATCGTCGCATTAG-1	Neutrophil 1	FFAR2	1.12856	Garrido-Trigo
UC 2	43	male	UC_2_TCCATCGTCGCATTAG-1	Neutrophil 1	TNFSF13B	2.50202	Garrido-Trigo
UC 2	43	male	UC_2_TCCATCGTCGCATTAG-1	Neutrophil 1	RSAD2	-0.225338	Garrido-Trigo
UC 2	43	male	UC_2_TCTACATGTCCAGCAC-1	Neutrophil 1	CXCL8	0.560314	Garrido-Trigo
UC 2	43	male	UC_2_TCTACATGTCCAGCAC-1	Neutrophil 1	S100A11	1.28295	Garrido-Trigo
UC 2	43	male	UC_2_TCTACATGTCCAGCAC-1	Neutrophil 1	CMTM2	-0.845337	Garrido-Trigo
UC 2	43	male	UC_2_TCTACATGTCCAGCAC-1	Neutrophil 1	ACTB	0.600555	Garrido-Trigo
UC 2	43	male	UC_2_TCTACATGTCCAGCAC-1	Neutrophil 1	PROK2	-0.822514	Garrido-Trigo
UC 2	43	male	UC_2_TCTACATGTCCAGCAC-1	Neutrophil 1	S100A8	0.491144	Garrido-Trigo
UC 2	43	male	UC_2_TCTACATGTCCAGCAC-1	Neutrophil 1	S100A9	1.21727	Garrido-Trigo
UC 2	43	male	UC_2_TCTACATGTCCAGCAC-1	Neutrophil 1	GCA	1.62671	Garrido-Trigo
UC 2	43	male	UC_2_TCTACATGTCCAGCAC-1	Neutrophil 1	FCGR3B	0.805157	Garrido-Trigo
UC 2	43	male	UC_2_TCTACATGTCCAGCAC-1	Neutrophil 1	CSF3R	0.920096	Garrido-Trigo
UC 2	43	male	UC_2_TCTACATGTCCAGCAC-1	Neutrophil 1	OSM	0.959013	Garrido-Trigo
UC 2	43	male	UC_2_TCTACATGTCCAGCAC-1	Neutrophil 1	PTGS2	-0.72719	Garrido-Trigo
UC 2	43	male	UC_2_TCTACATGTCCAGCAC-1	Neutrophil 1	PDE4B	1.89025	Garrido-Trigo
UC 2	43	male	UC_2_TCTACATGTCCAGCAC-1	Neutrophil 1	NFKBIZ	-0.931557	Garrido-Trigo
UC 2	43	male	UC_2_TCTACATGTCCAGCAC-1	Neutrophil 1	IL1B	1.31661	Garrido-Trigo
UC 2	43	male	UC_2_TCTACATGTCCAGCAC-1	Neutrophil 1	TNFAIP3	0.818539	Garrido-Trigo
UC 2	43	male	UC_2_TCTACATGTCCAGCAC-1	Neutrophil 1	RHOH	-1.11963	Garrido-Trigo
UC 2	43	male	UC_2_TCTACATGTCCAGCAC-1	Neutrophil 1	CXCL1	-0.795482	Garrido-Trigo
UC 2	43	male	UC_2_TCTACATGTCCAGCAC-1	Neutrophil 1	TNFAIP6	-0.871565	Garrido-Trigo
UC 2	43	male	UC_2_TCTACATGTCCAGCAC-1	Neutrophil 1	FTH1	-1.73149	Garrido-Trigo
UC 2	43	male	UC_2_TCTACATGTCCAGCAC-1	Neutrophil 1	GABARAPL2	-0.795212	Garrido-Trigo
UC 2	43	male	UC_2_TCTACATGTCCAGCAC-1	Neutrophil 1	CCL3	-0.70059	Garrido-Trigo
UC 2	43	male	UC_2_TCTACATGTCCAGCAC-1	Neutrophil 1	CCL4	-0.820374	Garrido-Trigo
UC 2	43	male	UC_2_TCTACATGTCCAGCAC-1	Neutrophil 1	C15orf48	-0.731651	Garrido-Trigo
UC 2	43	male	UC_2_TCTACATGTCCAGCAC-1	Neutrophil 1	RALGDS	-0.448477	Garrido-Trigo
UC 2	43	male	UC_2_TCTACATGTCCAGCAC-1	Neutrophil 1	PI3	1.16493	Garrido-Trigo
UC 2	43	male	UC_2_TCTACATGTCCAGCAC-1	Neutrophil 1	CD63	-0.625774	Garrido-Trigo
UC 2	43	male	UC_2_TCTACATGTCCAGCAC-1	Neutrophil 1	SQSTM1	-0.835247	Garrido-Trigo
UC 2	43	male	UC_2_TCTACATGTCCAGCAC-1	Neutrophil 1	CXCR4	-0.714418	Garrido-Trigo
UC 2	43	male	UC_2_TCTACATGTCCAGCAC-1	Neutrophil 1	CD83	-0.587583	Garrido-Trigo
UC 2	43	male	UC_2_TCTACATGTCCAGCAC-1	Neutrophil 1	CSTB	-0.565494	Garrido-Trigo
UC 2	43	male	UC_2_TCTACATGTCCAGCAC-1	Neutrophil 1	LGALS3	-0.419299	Garrido-Trigo
UC 2	43	male	UC_2_TCTACATGTCCAGCAC-1	Neutrophil 1	PLEKHB2	-0.456358	Garrido-Trigo
UC 2	43	male	UC_2_TCTACATGTCCAGCAC-1	Neutrophil 1	BHLHE40	-0.455745	Garrido-Trigo
UC 2	43	male	UC_2_TCTACATGTCCAGCAC-1	Neutrophil 1	ASAH1	-0.698947	Garrido-Trigo
UC 2	43	male	UC_2_TCTACATGTCCAGCAC-1	Neutrophil 1	VEGFA	-0.50736	Garrido-Trigo
UC 2	43	male	UC_2_TCTACATGTCCAGCAC-1	Neutrophil 1	GBP1	1.13918	Garrido-Trigo
UC 2	43	male	UC_2_TCTACATGTCCAGCAC-1	Neutrophil 1	GBP5	-0.473769	Garrido-Trigo
UC 2	43	male	UC_2_TCTACATGTCCAGCAC-1	Neutrophil 1	IFIT3	-0.420141	Garrido-Trigo
UC 2	43	male	UC_2_TCTACATGTCCAGCAC-1	Neutrophil 1	IFIT2	-0.430459	Garrido-Trigo
UC 2	43	male	UC_2_TCTACATGTCCAGCAC-1	Neutrophil 1	RNF213	-0.434676	Garrido-Trigo
UC 2	43	male	UC_2_TCTACATGTCCAGCAC-1	Neutrophil 1	GBP4	-0.249136	Garrido-Trigo
UC 2	43	male	UC_2_TCTACATGTCCAGCAC-1	Neutrophil 1	PARP14	-0.402293	Garrido-Trigo
UC 2	43	male	UC_2_TCTACATGTCCAGCAC-1	Neutrophil 1	IRF1	-0.758969	Garrido-Trigo
UC 2	43	male	UC_2_TCTACATGTCCAGCAC-1	Neutrophil 1	TAP1	2.37628	Garrido-Trigo
UC 2	43	male	UC_2_TCTACATGTCCAGCAC-1	Neutrophil 1	SAMHD1	-0.269277	Garrido-Trigo
UC 2	43	male	UC_2_TCTACATGTCCAGCAC-1	Neutrophil 1	LACTB	-0.251372	Garrido-Trigo
UC 2	43	male	UC_2_TCTACATGTCCAGCAC-1	Neutrophil 1	GBP2	2.00521	Garrido-Trigo
UC 2	43	male	UC_2_TCTACATGTCCAGCAC-1	Neutrophil 1	APOL6	-0.319427	Garrido-Trigo
UC 2	43	male	UC_2_TCTACATGTCCAGCAC-1	Neutrophil 1	LAP3	-0.224986	Garrido-Trigo
UC 2	43	male	UC_2_TCTACATGTCCAGCAC-1	Neutrophil 1	HM13	-0.289707	Garrido-Trigo
UC 2	43	male	UC_2_TCTACATGTCCAGCAC-1	Neutrophil 1	FFAR2	1.22247	Garrido-Trigo
UC 2	43	male	UC_2_TCTACATGTCCAGCAC-1	Neutrophil 1	TNFSF13B	-0.464372	Garrido-Trigo
UC 2	43	male	UC_2_TCTACATGTCCAGCAC-1	Neutrophil 1	RSAD2	-0.225338	Garrido-Trigo
UC 2	43	male	UC_2_TCTGGCTAGTACGTCT-1	Neutrophil 1	CXCL8	-0.467855	Garrido-Trigo
UC 2	43	male	UC_2_TCTGGCTAGTACGTCT-1	Neutrophil 1	S100A11	0.413218	Garrido-Trigo
UC 2	43	male	UC_2_TCTGGCTAGTACGTCT-1	Neutrophil 1	CMTM2	-0.845337	Garrido-Trigo
UC 2	43	male	UC_2_TCTGGCTAGTACGTCT-1	Neutrophil 1	ACTB	-0.674059	Garrido-Trigo
UC 2	43	male	UC_2_TCTGGCTAGTACGTCT-1	Neutrophil 1	PROK2	-0.822514	Garrido-Trigo
UC 2	43	male	UC_2_TCTGGCTAGTACGTCT-1	Neutrophil 1	S100A8	0.997241	Garrido-Trigo
UC 2	43	male	UC_2_TCTGGCTAGTACGTCT-1	Neutrophil 1	S100A9	1.51494	Garrido-Trigo
UC 2	43	male	UC_2_TCTGGCTAGTACGTCT-1	Neutrophil 1	GCA	-0.982855	Garrido-Trigo
UC 2	43	male	UC_2_TCTGGCTAGTACGTCT-1	Neutrophil 1	FCGR3B	-0.942649	Garrido-Trigo
UC 2	43	male	UC_2_TCTGGCTAGTACGTCT-1	Neutrophil 1	CSF3R	1.05446	Garrido-Trigo
UC 2	43	male	UC_2_TCTGGCTAGTACGTCT-1	Neutrophil 1	OSM	1.75148	Garrido-Trigo
UC 2	43	male	UC_2_TCTGGCTAGTACGTCT-1	Neutrophil 1	PTGS2	-0.72719	Garrido-Trigo
UC 2	43	male	UC_2_TCTGGCTAGTACGTCT-1	Neutrophil 1	PDE4B	-1.1002	Garrido-Trigo
UC 2	43	male	UC_2_TCTGGCTAGTACGTCT-1	Neutrophil 1	NFKBIZ	-0.931557	Garrido-Trigo
UC 2	43	male	UC_2_TCTGGCTAGTACGTCT-1	Neutrophil 1	IL1B	-0.1455	Garrido-Trigo
UC 2	43	male	UC_2_TCTGGCTAGTACGTCT-1	Neutrophil 1	TNFAIP3	-1.21654	Garrido-Trigo
UC 2	43	male	UC_2_TCTGGCTAGTACGTCT-1	Neutrophil 1	RHOH	0.627729	Garrido-Trigo
UC 2	43	male	UC_2_TCTGGCTAGTACGTCT-1	Neutrophil 1	CXCL1	-0.795482	Garrido-Trigo
UC 2	43	male	UC_2_TCTGGCTAGTACGTCT-1	Neutrophil 1	TNFAIP6	-0.871565	Garrido-Trigo
UC 2	43	male	UC_2_TCTGGCTAGTACGTCT-1	Neutrophil 1	FTH1	-0.987846	Garrido-Trigo
UC 2	43	male	UC_2_TCTGGCTAGTACGTCT-1	Neutrophil 1	GABARAPL2	-0.795212	Garrido-Trigo
UC 2	43	male	UC_2_TCTGGCTAGTACGTCT-1	Neutrophil 1	CCL3	-0.70059	Garrido-Trigo
UC 2	43	male	UC_2_TCTGGCTAGTACGTCT-1	Neutrophil 1	CCL4	-0.820374	Garrido-Trigo
UC 2	43	male	UC_2_TCTGGCTAGTACGTCT-1	Neutrophil 1	C15orf48	-0.731651	Garrido-Trigo
UC 2	43	male	UC_2_TCTGGCTAGTACGTCT-1	Neutrophil 1	RALGDS	3.02951	Garrido-Trigo
UC 2	43	male	UC_2_TCTGGCTAGTACGTCT-1	Neutrophil 1	PI3	-0.622082	Garrido-Trigo
UC 2	43	male	UC_2_TCTGGCTAGTACGTCT-1	Neutrophil 1	CD63	1.57696	Garrido-Trigo
UC 2	43	male	UC_2_TCTGGCTAGTACGTCT-1	Neutrophil 1	SQSTM1	1.06637	Garrido-Trigo
UC 2	43	male	UC_2_TCTGGCTAGTACGTCT-1	Neutrophil 1	CXCR4	1.15544	Garrido-Trigo
UC 2	43	male	UC_2_TCTGGCTAGTACGTCT-1	Neutrophil 1	CD83	-0.587583	Garrido-Trigo
UC 2	43	male	UC_2_TCTGGCTAGTACGTCT-1	Neutrophil 1	CSTB	1.61259	Garrido-Trigo
UC 2	43	male	UC_2_TCTGGCTAGTACGTCT-1	Neutrophil 1	LGALS3	-0.419299	Garrido-Trigo
UC 2	43	male	UC_2_TCTGGCTAGTACGTCT-1	Neutrophil 1	PLEKHB2	-0.456358	Garrido-Trigo
UC 2	43	male	UC_2_TCTGGCTAGTACGTCT-1	Neutrophil 1	BHLHE40	-0.455745	Garrido-Trigo
UC 2	43	male	UC_2_TCTGGCTAGTACGTCT-1	Neutrophil 1	ASAH1	-0.698947	Garrido-Trigo
UC 2	43	male	UC_2_TCTGGCTAGTACGTCT-1	Neutrophil 1	VEGFA	1.88536	Garrido-Trigo
UC 2	43	male	UC_2_TCTGGCTAGTACGTCT-1	Neutrophil 1	GBP1	-0.647913	Garrido-Trigo
UC 2	43	male	UC_2_TCTGGCTAGTACGTCT-1	Neutrophil 1	GBP5	-0.473769	Garrido-Trigo
UC 2	43	male	UC_2_TCTGGCTAGTACGTCT-1	Neutrophil 1	IFIT3	-0.420141	Garrido-Trigo
UC 2	43	male	UC_2_TCTGGCTAGTACGTCT-1	Neutrophil 1	IFIT2	-0.430459	Garrido-Trigo
UC 2	43	male	UC_2_TCTGGCTAGTACGTCT-1	Neutrophil 1	RNF213	-0.434676	Garrido-Trigo
UC 2	43	male	UC_2_TCTGGCTAGTACGTCT-1	Neutrophil 1	GBP4	-0.249136	Garrido-Trigo
UC 2	43	male	UC_2_TCTGGCTAGTACGTCT-1	Neutrophil 1	PARP14	-0.402293	Garrido-Trigo
UC 2	43	male	UC_2_TCTGGCTAGTACGTCT-1	Neutrophil 1	IRF1	-0.758969	Garrido-Trigo
UC 2	43	male	UC_2_TCTGGCTAGTACGTCT-1	Neutrophil 1	TAP1	-0.428014	Garrido-Trigo
UC 2	43	male	UC_2_TCTGGCTAGTACGTCT-1	Neutrophil 1	SAMHD1	-0.269277	Garrido-Trigo
UC 2	43	male	UC_2_TCTGGCTAGTACGTCT-1	Neutrophil 1	LACTB	-0.251372	Garrido-Trigo
UC 2	43	male	UC_2_TCTGGCTAGTACGTCT-1	Neutrophil 1	GBP2	-0.472591	Garrido-Trigo
UC 2	43	male	UC_2_TCTGGCTAGTACGTCT-1	Neutrophil 1	APOL6	-0.319427	Garrido-Trigo
UC 2	43	male	UC_2_TCTGGCTAGTACGTCT-1	Neutrophil 1	LAP3	-0.224986	Garrido-Trigo
UC 2	43	male	UC_2_TCTGGCTAGTACGTCT-1	Neutrophil 1	HM13	-0.289707	Garrido-Trigo
UC 2	43	male	UC_2_TCTGGCTAGTACGTCT-1	Neutrophil 1	FFAR2	2.28066	Garrido-Trigo
UC 2	43	male	UC_2_TCTGGCTAGTACGTCT-1	Neutrophil 1	TNFSF13B	-0.464372	Garrido-Trigo
UC 2	43	male	UC_2_TCTGGCTAGTACGTCT-1	Neutrophil 1	RSAD2	-0.225338	Garrido-Trigo
UC 2	43	male	UC_2_TGGATCAAGGAAGTGA-1	Neutrophil 1	CXCL8	-0.647002	Garrido-Trigo
UC 2	43	male	UC_2_TGGATCAAGGAAGTGA-1	Neutrophil 1	S100A11	0.830764	Garrido-Trigo
UC 2	43	male	UC_2_TGGATCAAGGAAGTGA-1	Neutrophil 1	CMTM2	0.933972	Garrido-Trigo
UC 2	43	male	UC_2_TGGATCAAGGAAGTGA-1	Neutrophil 1	ACTB	0.729889	Garrido-Trigo
UC 2	43	male	UC_2_TGGATCAAGGAAGTGA-1	Neutrophil 1	PROK2	0.700854	Garrido-Trigo
UC 2	43	male	UC_2_TGGATCAAGGAAGTGA-1	Neutrophil 1	S100A8	-0.372974	Garrido-Trigo
UC 2	43	male	UC_2_TGGATCAAGGAAGTGA-1	Neutrophil 1	S100A9	0.672013	Garrido-Trigo
UC 2	43	male	UC_2_TGGATCAAGGAAGTGA-1	Neutrophil 1	GCA	0.739038	Garrido-Trigo
UC 2	43	male	UC_2_TGGATCAAGGAAGTGA-1	Neutrophil 1	FCGR3B	0.759419	Garrido-Trigo
UC 2	43	male	UC_2_TGGATCAAGGAAGTGA-1	Neutrophil 1	CSF3R	0.871618	Garrido-Trigo
UC 2	43	male	UC_2_TGGATCAAGGAAGTGA-1	Neutrophil 1	OSM	1.99604	Garrido-Trigo
UC 2	43	male	UC_2_TGGATCAAGGAAGTGA-1	Neutrophil 1	PTGS2	-0.72719	Garrido-Trigo
UC 2	43	male	UC_2_TGGATCAAGGAAGTGA-1	Neutrophil 1	PDE4B	1.50122	Garrido-Trigo
UC 2	43	male	UC_2_TGGATCAAGGAAGTGA-1	Neutrophil 1	NFKBIZ	1.40546	Garrido-Trigo
UC 2	43	male	UC_2_TGGATCAAGGAAGTGA-1	Neutrophil 1	IL1B	1.23376	Garrido-Trigo
UC 2	43	male	UC_2_TGGATCAAGGAAGTGA-1	Neutrophil 1	TNFAIP3	0.774047	Garrido-Trigo
UC 2	43	male	UC_2_TGGATCAAGGAAGTGA-1	Neutrophil 1	RHOH	1.55884	Garrido-Trigo
UC 2	43	male	UC_2_TGGATCAAGGAAGTGA-1	Neutrophil 1	CXCL1	-0.795482	Garrido-Trigo
UC 2	43	male	UC_2_TGGATCAAGGAAGTGA-1	Neutrophil 1	TNFAIP6	0.826303	Garrido-Trigo
UC 2	43	male	UC_2_TGGATCAAGGAAGTGA-1	Neutrophil 1	FTH1	-2.09107	Garrido-Trigo
UC 2	43	male	UC_2_TGGATCAAGGAAGTGA-1	Neutrophil 1	GABARAPL2	-0.795212	Garrido-Trigo
UC 2	43	male	UC_2_TGGATCAAGGAAGTGA-1	Neutrophil 1	CCL3	-0.70059	Garrido-Trigo
UC 2	43	male	UC_2_TGGATCAAGGAAGTGA-1	Neutrophil 1	CCL4	-0.820374	Garrido-Trigo
UC 2	43	male	UC_2_TGGATCAAGGAAGTGA-1	Neutrophil 1	C15orf48	-0.731651	Garrido-Trigo
UC 2	43	male	UC_2_TGGATCAAGGAAGTGA-1	Neutrophil 1	RALGDS	-0.448477	Garrido-Trigo
UC 2	43	male	UC_2_TGGATCAAGGAAGTGA-1	Neutrophil 1	PI3	0.786684	Garrido-Trigo
UC 2	43	male	UC_2_TGGATCAAGGAAGTGA-1	Neutrophil 1	CD63	-0.625774	Garrido-Trigo
UC 2	43	male	UC_2_TGGATCAAGGAAGTGA-1	Neutrophil 1	SQSTM1	-0.835247	Garrido-Trigo
UC 2	43	male	UC_2_TGGATCAAGGAAGTGA-1	Neutrophil 1	CXCR4	-0.714418	Garrido-Trigo
UC 2	43	male	UC_2_TGGATCAAGGAAGTGA-1	Neutrophil 1	CD83	-0.587583	Garrido-Trigo
UC 2	43	male	UC_2_TGGATCAAGGAAGTGA-1	Neutrophil 1	CSTB	-0.565494	Garrido-Trigo
UC 2	43	male	UC_2_TGGATCAAGGAAGTGA-1	Neutrophil 1	LGALS3	-0.419299	Garrido-Trigo
UC 2	43	male	UC_2_TGGATCAAGGAAGTGA-1	Neutrophil 1	PLEKHB2	-0.456358	Garrido-Trigo
UC 2	43	male	UC_2_TGGATCAAGGAAGTGA-1	Neutrophil 1	BHLHE40	-0.455745	Garrido-Trigo
UC 2	43	male	UC_2_TGGATCAAGGAAGTGA-1	Neutrophil 1	ASAH1	-0.698947	Garrido-Trigo
UC 2	43	male	UC_2_TGGATCAAGGAAGTGA-1	Neutrophil 1	VEGFA	-0.50736	Garrido-Trigo
UC 2	43	male	UC_2_TGGATCAAGGAAGTGA-1	Neutrophil 1	GBP1	-0.647913	Garrido-Trigo
UC 2	43	male	UC_2_TGGATCAAGGAAGTGA-1	Neutrophil 1	GBP5	-0.473769	Garrido-Trigo
UC 2	43	male	UC_2_TGGATCAAGGAAGTGA-1	Neutrophil 1	IFIT3	-0.420141	Garrido-Trigo
UC 2	43	male	UC_2_TGGATCAAGGAAGTGA-1	Neutrophil 1	IFIT2	-0.430459	Garrido-Trigo
UC 2	43	male	UC_2_TGGATCAAGGAAGTGA-1	Neutrophil 1	RNF213	-0.434676	Garrido-Trigo
UC 2	43	male	UC_2_TGGATCAAGGAAGTGA-1	Neutrophil 1	GBP4	-0.249136	Garrido-Trigo
UC 2	43	male	UC_2_TGGATCAAGGAAGTGA-1	Neutrophil 1	PARP14	-0.402293	Garrido-Trigo
UC 2	43	male	UC_2_TGGATCAAGGAAGTGA-1	Neutrophil 1	IRF1	-0.758969	Garrido-Trigo
UC 2	43	male	UC_2_TGGATCAAGGAAGTGA-1	Neutrophil 1	TAP1	-0.428014	Garrido-Trigo
UC 2	43	male	UC_2_TGGATCAAGGAAGTGA-1	Neutrophil 1	SAMHD1	-0.269277	Garrido-Trigo
UC 2	43	male	UC_2_TGGATCAAGGAAGTGA-1	Neutrophil 1	LACTB	-0.251372	Garrido-Trigo
UC 2	43	male	UC_2_TGGATCAAGGAAGTGA-1	Neutrophil 1	GBP2	-0.472591	Garrido-Trigo
UC 2	43	male	UC_2_TGGATCAAGGAAGTGA-1	Neutrophil 1	APOL6	-0.319427	Garrido-Trigo
UC 2	43	male	UC_2_TGGATCAAGGAAGTGA-1	Neutrophil 1	LAP3	-0.224986	Garrido-Trigo
UC 2	43	male	UC_2_TGGATCAAGGAAGTGA-1	Neutrophil 1	HM13	-0.289707	Garrido-Trigo
UC 2	43	male	UC_2_TGGATCAAGGAAGTGA-1	Neutrophil 1	FFAR2	-0.69532	Garrido-Trigo
UC 2	43	male	UC_2_TGGATCAAGGAAGTGA-1	Neutrophil 1	TNFSF13B	-0.464372	Garrido-Trigo
UC 2	43	male	UC_2_TGGATCAAGGAAGTGA-1	Neutrophil 1	RSAD2	-0.225338	Garrido-Trigo
UC 2	43	male	UC_2_TTGGGTAAGCGTGCTC-1	Neutrophil 1	CXCL8	-0.836628	Garrido-Trigo
UC 2	43	male	UC_2_TTGGGTAAGCGTGCTC-1	Neutrophil 1	S100A11	0.997289	Garrido-Trigo
UC 2	43	male	UC_2_TTGGGTAAGCGTGCTC-1	Neutrophil 1	CMTM2	1.77448	Garrido-Trigo
UC 2	43	male	UC_2_TTGGGTAAGCGTGCTC-1	Neutrophil 1	ACTB	-0.709594	Garrido-Trigo
UC 2	43	male	UC_2_TTGGGTAAGCGTGCTC-1	Neutrophil 1	PROK2	-0.822514	Garrido-Trigo
UC 2	43	male	UC_2_TTGGGTAAGCGTGCTC-1	Neutrophil 1	S100A8	0.880216	Garrido-Trigo
UC 2	43	male	UC_2_TTGGGTAAGCGTGCTC-1	Neutrophil 1	S100A9	1.33123	Garrido-Trigo
UC 2	43	male	UC_2_TTGGGTAAGCGTGCTC-1	Neutrophil 1	GCA	0.884542	Garrido-Trigo
UC 2	43	male	UC_2_TTGGGTAAGCGTGCTC-1	Neutrophil 1	FCGR3B	0.903247	Garrido-Trigo
UC 2	43	male	UC_2_TTGGGTAAGCGTGCTC-1	Neutrophil 1	CSF3R	-1.29731	Garrido-Trigo
UC 2	43	male	UC_2_TTGGGTAAGCGTGCTC-1	Neutrophil 1	OSM	-0.797597	Garrido-Trigo
UC 2	43	male	UC_2_TTGGGTAAGCGTGCTC-1	Neutrophil 1	PTGS2	-0.72719	Garrido-Trigo
UC 2	43	male	UC_2_TTGGGTAAGCGTGCTC-1	Neutrophil 1	PDE4B	-1.1002	Garrido-Trigo
UC 2	43	male	UC_2_TTGGGTAAGCGTGCTC-1	Neutrophil 1	NFKBIZ	-0.931557	Garrido-Trigo
UC 2	43	male	UC_2_TTGGGTAAGCGTGCTC-1	Neutrophil 1	IL1B	-1.66183	Garrido-Trigo
UC 2	43	male	UC_2_TTGGGTAAGCGTGCTC-1	Neutrophil 1	TNFAIP3	-1.21654	Garrido-Trigo
UC 2	43	male	UC_2_TTGGGTAAGCGTGCTC-1	Neutrophil 1	RHOH	-1.11963	Garrido-Trigo
UC 2	43	male	UC_2_TTGGGTAAGCGTGCTC-1	Neutrophil 1	CXCL1	-0.795482	Garrido-Trigo
UC 2	43	male	UC_2_TTGGGTAAGCGTGCTC-1	Neutrophil 1	TNFAIP6	-0.871565	Garrido-Trigo
UC 2	43	male	UC_2_TTGGGTAAGCGTGCTC-1	Neutrophil 1	FTH1	-0.535424	Garrido-Trigo
UC 2	43	male	UC_2_TTGGGTAAGCGTGCTC-1	Neutrophil 1	GABARAPL2	-0.795212	Garrido-Trigo
UC 2	43	male	UC_2_TTGGGTAAGCGTGCTC-1	Neutrophil 1	CCL3	0.928319	Garrido-Trigo
UC 2	43	male	UC_2_TTGGGTAAGCGTGCTC-1	Neutrophil 1	CCL4	0.634501	Garrido-Trigo
UC 2	43	male	UC_2_TTGGGTAAGCGTGCTC-1	Neutrophil 1	C15orf48	1.87036	Garrido-Trigo
UC 2	43	male	UC_2_TTGGGTAAGCGTGCTC-1	Neutrophil 1	RALGDS	-0.448477	Garrido-Trigo
UC 2	43	male	UC_2_TTGGGTAAGCGTGCTC-1	Neutrophil 1	PI3	-0.622082	Garrido-Trigo
UC 2	43	male	UC_2_TTGGGTAAGCGTGCTC-1	Neutrophil 1	CD63	2.31821	Garrido-Trigo
UC 2	43	male	UC_2_TTGGGTAAGCGTGCTC-1	Neutrophil 1	SQSTM1	1.03676	Garrido-Trigo
UC 2	43	male	UC_2_TTGGGTAAGCGTGCTC-1	Neutrophil 1	CXCR4	1.12632	Garrido-Trigo
UC 2	43	male	UC_2_TTGGGTAAGCGTGCTC-1	Neutrophil 1	CD83	-0.587583	Garrido-Trigo
UC 2	43	male	UC_2_TTGGGTAAGCGTGCTC-1	Neutrophil 1	CSTB	2.05963	Garrido-Trigo
UC 2	43	male	UC_2_TTGGGTAAGCGTGCTC-1	Neutrophil 1	LGALS3	-0.419299	Garrido-Trigo
UC 2	43	male	UC_2_TTGGGTAAGCGTGCTC-1	Neutrophil 1	PLEKHB2	-0.456358	Garrido-Trigo
UC 2	43	male	UC_2_TTGGGTAAGCGTGCTC-1	Neutrophil 1	BHLHE40	2.83126	Garrido-Trigo
UC 2	43	male	UC_2_TTGGGTAAGCGTGCTC-1	Neutrophil 1	ASAH1	1.81615	Garrido-Trigo
UC 2	43	male	UC_2_TTGGGTAAGCGTGCTC-1	Neutrophil 1	VEGFA	1.8481	Garrido-Trigo
UC 2	43	male	UC_2_TTGGGTAAGCGTGCTC-1	Neutrophil 1	GBP1	-0.647913	Garrido-Trigo
UC 2	43	male	UC_2_TTGGGTAAGCGTGCTC-1	Neutrophil 1	GBP5	-0.473769	Garrido-Trigo
UC 2	43	male	UC_2_TTGGGTAAGCGTGCTC-1	Neutrophil 1	IFIT3	-0.420141	Garrido-Trigo
UC 2	43	male	UC_2_TTGGGTAAGCGTGCTC-1	Neutrophil 1	IFIT2	1.94775	Garrido-Trigo
UC 2	43	male	UC_2_TTGGGTAAGCGTGCTC-1	Neutrophil 1	RNF213	2.21863	Garrido-Trigo
UC 2	43	male	UC_2_TTGGGTAAGCGTGCTC-1	Neutrophil 1	GBP4	-0.249136	Garrido-Trigo
UC 2	43	male	UC_2_TTGGGTAAGCGTGCTC-1	Neutrophil 1	PARP14	-0.402293	Garrido-Trigo
UC 2	43	male	UC_2_TTGGGTAAGCGTGCTC-1	Neutrophil 1	IRF1	-0.758969	Garrido-Trigo
UC 2	43	male	UC_2_TTGGGTAAGCGTGCTC-1	Neutrophil 1	TAP1	-0.428014	Garrido-Trigo
UC 2	43	male	UC_2_TTGGGTAAGCGTGCTC-1	Neutrophil 1	SAMHD1	-0.269277	Garrido-Trigo
UC 2	43	male	UC_2_TTGGGTAAGCGTGCTC-1	Neutrophil 1	LACTB	-0.251372	Garrido-Trigo
UC 2	43	male	UC_2_TTGGGTAAGCGTGCTC-1	Neutrophil 1	GBP2	-0.472591	Garrido-Trigo
UC 2	43	male	UC_2_TTGGGTAAGCGTGCTC-1	Neutrophil 1	APOL6	-0.319427	Garrido-Trigo
UC 2	43	male	UC_2_TTGGGTAAGCGTGCTC-1	Neutrophil 1	LAP3	-0.224986	Garrido-Trigo
UC 2	43	male	UC_2_TTGGGTAAGCGTGCTC-1	Neutrophil 1	HM13	-0.289707	Garrido-Trigo
UC 2	43	male	UC_2_TTGGGTAAGCGTGCTC-1	Neutrophil 1	FFAR2	-0.69532	Garrido-Trigo
UC 2	43	male	UC_2_TTGGGTAAGCGTGCTC-1	Neutrophil 1	TNFSF13B	2.18005	Garrido-Trigo
UC 2	43	male	UC_2_TTGGGTAAGCGTGCTC-1	Neutrophil 1	RSAD2	-0.225338	Garrido-Trigo
CD 3	23	female	CD_3_AGTAGTCCACCCTTGT-1	Neutrophil 1	CXCL8	-0.362164	Garrido-Trigo
CD 3	23	female	CD_3_AGTAGTCCACCCTTGT-1	Neutrophil 1	S100A11	1.1278	Garrido-Trigo
CD 3	23	female	CD_3_AGTAGTCCACCCTTGT-1	Neutrophil 1	CMTM2	-0.845337	Garrido-Trigo
CD 3	23	female	CD_3_AGTAGTCCACCCTTGT-1	Neutrophil 1	ACTB	0.0138579	Garrido-Trigo
CD 3	23	female	CD_3_AGTAGTCCACCCTTGT-1	Neutrophil 1	PROK2	0.987531	Garrido-Trigo
CD 3	23	female	CD_3_AGTAGTCCACCCTTGT-1	Neutrophil 1	S100A8	0.555185	Garrido-Trigo
CD 3	23	female	CD_3_AGTAGTCCACCCTTGT-1	Neutrophil 1	S100A9	0.975274	Garrido-Trigo
CD 3	23	female	CD_3_AGTAGTCCACCCTTGT-1	Neutrophil 1	GCA	1.3095	Garrido-Trigo
CD 3	23	female	CD_3_AGTAGTCCACCCTTGT-1	Neutrophil 1	FCGR3B	0.673021	Garrido-Trigo
CD 3	23	female	CD_3_AGTAGTCCACCCTTGT-1	Neutrophil 1	CSF3R	1.34877	Garrido-Trigo
CD 3	23	female	CD_3_AGTAGTCCACCCTTGT-1	Neutrophil 1	OSM	0.826212	Garrido-Trigo
CD 3	23	female	CD_3_AGTAGTCCACCCTTGT-1	Neutrophil 1	PTGS2	-0.72719	Garrido-Trigo
CD 3	23	female	CD_3_AGTAGTCCACCCTTGT-1	Neutrophil 1	PDE4B	0.362093	Garrido-Trigo
CD 3	23	female	CD_3_AGTAGTCCACCCTTGT-1	Neutrophil 1	NFKBIZ	-0.931557	Garrido-Trigo
CD 3	23	female	CD_3_AGTAGTCCACCCTTGT-1	Neutrophil 1	IL1B	-0.0264034	Garrido-Trigo
CD 3	23	female	CD_3_AGTAGTCCACCCTTGT-1	Neutrophil 1	TNFAIP3	-1.21654	Garrido-Trigo
CD 3	23	female	CD_3_AGTAGTCCACCCTTGT-1	Neutrophil 1	RHOH	-1.11963	Garrido-Trigo
CD 3	23	female	CD_3_AGTAGTCCACCCTTGT-1	Neutrophil 1	CXCL1	0.544316	Garrido-Trigo
CD 3	23	female	CD_3_AGTAGTCCACCCTTGT-1	Neutrophil 1	TNFAIP6	-0.871565	Garrido-Trigo
CD 3	23	female	CD_3_AGTAGTCCACCCTTGT-1	Neutrophil 1	FTH1	-0.576732	Garrido-Trigo
CD 3	23	female	CD_3_AGTAGTCCACCCTTGT-1	Neutrophil 1	GABARAPL2	-0.795212	Garrido-Trigo
CD 3	23	female	CD_3_AGTAGTCCACCCTTGT-1	Neutrophil 1	CCL3	-0.70059	Garrido-Trigo
CD 3	23	female	CD_3_AGTAGTCCACCCTTGT-1	Neutrophil 1	CCL4	-0.820374	Garrido-Trigo
CD 3	23	female	CD_3_AGTAGTCCACCCTTGT-1	Neutrophil 1	C15orf48	-0.731651	Garrido-Trigo
CD 3	23	female	CD_3_AGTAGTCCACCCTTGT-1	Neutrophil 1	RALGDS	-0.448477	Garrido-Trigo
CD 3	23	female	CD_3_AGTAGTCCACCCTTGT-1	Neutrophil 1	PI3	-0.622082	Garrido-Trigo
CD 3	23	female	CD_3_AGTAGTCCACCCTTGT-1	Neutrophil 1	CD63	-0.625774	Garrido-Trigo
CD 3	23	female	CD_3_AGTAGTCCACCCTTGT-1	Neutrophil 1	SQSTM1	0.803275	Garrido-Trigo
CD 3	23	female	CD_3_AGTAGTCCACCCTTGT-1	Neutrophil 1	CXCR4	-0.714418	Garrido-Trigo
CD 3	23	female	CD_3_AGTAGTCCACCCTTGT-1	Neutrophil 1	CD83	-0.587583	Garrido-Trigo
CD 3	23	female	CD_3_AGTAGTCCACCCTTGT-1	Neutrophil 1	CSTB	-0.565494	Garrido-Trigo
CD 3	23	female	CD_3_AGTAGTCCACCCTTGT-1	Neutrophil 1	LGALS3	-0.419299	Garrido-Trigo
CD 3	23	female	CD_3_AGTAGTCCACCCTTGT-1	Neutrophil 1	PLEKHB2	-0.456358	Garrido-Trigo
CD 3	23	female	CD_3_AGTAGTCCACCCTTGT-1	Neutrophil 1	BHLHE40	-0.455745	Garrido-Trigo
CD 3	23	female	CD_3_AGTAGTCCACCCTTGT-1	Neutrophil 1	ASAH1	1.09914	Garrido-Trigo
CD 3	23	female	CD_3_AGTAGTCCACCCTTGT-1	Neutrophil 1	VEGFA	-0.50736	Garrido-Trigo
CD 3	23	female	CD_3_AGTAGTCCACCCTTGT-1	Neutrophil 1	GBP1	-0.647913	Garrido-Trigo
CD 3	23	female	CD_3_AGTAGTCCACCCTTGT-1	Neutrophil 1	GBP5	-0.473769	Garrido-Trigo
CD 3	23	female	CD_3_AGTAGTCCACCCTTGT-1	Neutrophil 1	IFIT3	-0.420141	Garrido-Trigo
CD 3	23	female	CD_3_AGTAGTCCACCCTTGT-1	Neutrophil 1	IFIT2	-0.430459	Garrido-Trigo
CD 3	23	female	CD_3_AGTAGTCCACCCTTGT-1	Neutrophil 1	RNF213	-0.434676	Garrido-Trigo
CD 3	23	female	CD_3_AGTAGTCCACCCTTGT-1	Neutrophil 1	GBP4	-0.249136	Garrido-Trigo
CD 3	23	female	CD_3_AGTAGTCCACCCTTGT-1	Neutrophil 1	PARP14	-0.402293	Garrido-Trigo
CD 3	23	female	CD_3_AGTAGTCCACCCTTGT-1	Neutrophil 1	IRF1	1.24053	Garrido-Trigo
CD 3	23	female	CD_3_AGTAGTCCACCCTTGT-1	Neutrophil 1	TAP1	-0.428014	Garrido-Trigo
CD 3	23	female	CD_3_AGTAGTCCACCCTTGT-1	Neutrophil 1	SAMHD1	-0.269277	Garrido-Trigo
CD 3	23	female	CD_3_AGTAGTCCACCCTTGT-1	Neutrophil 1	LACTB	-0.251372	Garrido-Trigo
CD 3	23	female	CD_3_AGTAGTCCACCCTTGT-1	Neutrophil 1	GBP2	-0.472591	Garrido-Trigo
CD 3	23	female	CD_3_AGTAGTCCACCCTTGT-1	Neutrophil 1	APOL6	-0.319427	Garrido-Trigo
CD 3	23	female	CD_3_AGTAGTCCACCCTTGT-1	Neutrophil 1	LAP3	-0.224986	Garrido-Trigo
CD 3	23	female	CD_3_AGTAGTCCACCCTTGT-1	Neutrophil 1	HM13	-0.289707	Garrido-Trigo
CD 3	23	female	CD_3_AGTAGTCCACCCTTGT-1	Neutrophil 1	FFAR2	1.07749	Garrido-Trigo
CD 3	23	female	CD_3_AGTAGTCCACCCTTGT-1	Neutrophil 1	TNFSF13B	-0.464372	Garrido-Trigo
CD 3	23	female	CD_3_AGTAGTCCACCCTTGT-1	Neutrophil 1	RSAD2	-0.225338	Garrido-Trigo
CD 3	23	female	CD_3_ATATCCTCAGGTCAGA-1	Neutrophil 1	CXCL8	0.541394	Garrido-Trigo
CD 3	23	female	CD_3_ATATCCTCAGGTCAGA-1	Neutrophil 1	S100A11	0.243447	Garrido-Trigo
CD 3	23	female	CD_3_ATATCCTCAGGTCAGA-1	Neutrophil 1	CMTM2	0.715395	Garrido-Trigo
CD 3	23	female	CD_3_ATATCCTCAGGTCAGA-1	Neutrophil 1	ACTB	0.672027	Garrido-Trigo
CD 3	23	female	CD_3_ATATCCTCAGGTCAGA-1	Neutrophil 1	PROK2	0.513718	Garrido-Trigo
CD 3	23	female	CD_3_ATATCCTCAGGTCAGA-1	Neutrophil 1	S100A8	0.575298	Garrido-Trigo
CD 3	23	female	CD_3_ATATCCTCAGGTCAGA-1	Neutrophil 1	S100A9	1.11439	Garrido-Trigo
CD 3	23	female	CD_3_ATATCCTCAGGTCAGA-1	Neutrophil 1	GCA	1.4908	Garrido-Trigo
CD 3	23	female	CD_3_ATATCCTCAGGTCAGA-1	Neutrophil 1	FCGR3B	-0.942649	Garrido-Trigo
CD 3	23	female	CD_3_ATATCCTCAGGTCAGA-1	Neutrophil 1	CSF3R	0.648331	Garrido-Trigo
CD 3	23	female	CD_3_ATATCCTCAGGTCAGA-1	Neutrophil 1	OSM	1.1064	Garrido-Trigo
CD 3	23	female	CD_3_ATATCCTCAGGTCAGA-1	Neutrophil 1	PTGS2	-0.72719	Garrido-Trigo
CD 3	23	female	CD_3_ATATCCTCAGGTCAGA-1	Neutrophil 1	PDE4B	1.11285	Garrido-Trigo
CD 3	23	female	CD_3_ATATCCTCAGGTCAGA-1	Neutrophil 1	NFKBIZ	0.54906	Garrido-Trigo
CD 3	23	female	CD_3_ATATCCTCAGGTCAGA-1	Neutrophil 1	IL1B	0.205964	Garrido-Trigo
CD 3	23	female	CD_3_ATATCCTCAGGTCAGA-1	Neutrophil 1	TNFAIP3	-1.21654	Garrido-Trigo
CD 3	23	female	CD_3_ATATCCTCAGGTCAGA-1	Neutrophil 1	RHOH	1.26251	Garrido-Trigo
CD 3	23	female	CD_3_ATATCCTCAGGTCAGA-1	Neutrophil 1	CXCL1	-0.795482	Garrido-Trigo
CD 3	23	female	CD_3_ATATCCTCAGGTCAGA-1	Neutrophil 1	TNFAIP6	1.01821	Garrido-Trigo
CD 3	23	female	CD_3_ATATCCTCAGGTCAGA-1	Neutrophil 1	FTH1	-1.37517	Garrido-Trigo
CD 3	23	female	CD_3_ATATCCTCAGGTCAGA-1	Neutrophil 1	GABARAPL2	1.23148	Garrido-Trigo
CD 3	23	female	CD_3_ATATCCTCAGGTCAGA-1	Neutrophil 1	CCL3	-0.70059	Garrido-Trigo
CD 3	23	female	CD_3_ATATCCTCAGGTCAGA-1	Neutrophil 1	CCL4	-0.820374	Garrido-Trigo
CD 3	23	female	CD_3_ATATCCTCAGGTCAGA-1	Neutrophil 1	C15orf48	-0.731651	Garrido-Trigo
CD 3	23	female	CD_3_ATATCCTCAGGTCAGA-1	Neutrophil 1	RALGDS	-0.448477	Garrido-Trigo
CD 3	23	female	CD_3_ATATCCTCAGGTCAGA-1	Neutrophil 1	PI3	-0.622082	Garrido-Trigo
CD 3	23	female	CD_3_ATATCCTCAGGTCAGA-1	Neutrophil 1	CD63	-0.625774	Garrido-Trigo
CD 3	23	female	CD_3_ATATCCTCAGGTCAGA-1	Neutrophil 1	SQSTM1	-0.835247	Garrido-Trigo
CD 3	23	female	CD_3_ATATCCTCAGGTCAGA-1	Neutrophil 1	CXCR4	-0.714418	Garrido-Trigo
CD 3	23	female	CD_3_ATATCCTCAGGTCAGA-1	Neutrophil 1	CD83	-0.587583	Garrido-Trigo
CD 3	23	female	CD_3_ATATCCTCAGGTCAGA-1	Neutrophil 1	CSTB	-0.565494	Garrido-Trigo
CD 3	23	female	CD_3_ATATCCTCAGGTCAGA-1	Neutrophil 1	LGALS3	-0.419299	Garrido-Trigo
CD 3	23	female	CD_3_ATATCCTCAGGTCAGA-1	Neutrophil 1	PLEKHB2	-0.456358	Garrido-Trigo
CD 3	23	female	CD_3_ATATCCTCAGGTCAGA-1	Neutrophil 1	BHLHE40	-0.455745	Garrido-Trigo
CD 3	23	female	CD_3_ATATCCTCAGGTCAGA-1	Neutrophil 1	ASAH1	-0.698947	Garrido-Trigo
CD 3	23	female	CD_3_ATATCCTCAGGTCAGA-1	Neutrophil 1	VEGFA	-0.50736	Garrido-Trigo
CD 3	23	female	CD_3_ATATCCTCAGGTCAGA-1	Neutrophil 1	GBP1	0.878628	Garrido-Trigo
CD 3	23	female	CD_3_ATATCCTCAGGTCAGA-1	Neutrophil 1	GBP5	-0.473769	Garrido-Trigo
CD 3	23	female	CD_3_ATATCCTCAGGTCAGA-1	Neutrophil 1	IFIT3	2.20158	Garrido-Trigo
CD 3	23	female	CD_3_ATATCCTCAGGTCAGA-1	Neutrophil 1	IFIT2	-0.430459	Garrido-Trigo
CD 3	23	female	CD_3_ATATCCTCAGGTCAGA-1	Neutrophil 1	RNF213	-0.434676	Garrido-Trigo
CD 3	23	female	CD_3_ATATCCTCAGGTCAGA-1	Neutrophil 1	GBP4	-0.249136	Garrido-Trigo
CD 3	23	female	CD_3_ATATCCTCAGGTCAGA-1	Neutrophil 1	PARP14	-0.402293	Garrido-Trigo
CD 3	23	female	CD_3_ATATCCTCAGGTCAGA-1	Neutrophil 1	IRF1	-0.758969	Garrido-Trigo
CD 3	23	female	CD_3_ATATCCTCAGGTCAGA-1	Neutrophil 1	TAP1	1.96742	Garrido-Trigo
CD 3	23	female	CD_3_ATATCCTCAGGTCAGA-1	Neutrophil 1	SAMHD1	-0.269277	Garrido-Trigo
CD 3	23	female	CD_3_ATATCCTCAGGTCAGA-1	Neutrophil 1	LACTB	-0.251372	Garrido-Trigo
CD 3	23	female	CD_3_ATATCCTCAGGTCAGA-1	Neutrophil 1	GBP2	1.64396	Garrido-Trigo
CD 3	23	female	CD_3_ATATCCTCAGGTCAGA-1	Neutrophil 1	APOL6	-0.319427	Garrido-Trigo
CD 3	23	female	CD_3_ATATCCTCAGGTCAGA-1	Neutrophil 1	LAP3	-0.224986	Garrido-Trigo
CD 3	23	female	CD_3_ATATCCTCAGGTCAGA-1	Neutrophil 1	HM13	-0.289707	Garrido-Trigo
CD 3	23	female	CD_3_ATATCCTCAGGTCAGA-1	Neutrophil 1	FFAR2	0.942863	Garrido-Trigo
CD 3	23	female	CD_3_ATATCCTCAGGTCAGA-1	Neutrophil 1	TNFSF13B	-0.464372	Garrido-Trigo
CD 3	23	female	CD_3_ATATCCTCAGGTCAGA-1	Neutrophil 1	RSAD2	-0.225338	Garrido-Trigo
CD 3	23	female	CD_3_ATCCATTGTCTGTGGC-1	Neutrophil 1	CXCL8	-0.366949	Garrido-Trigo
CD 3	23	female	CD_3_ATCCATTGTCTGTGGC-1	Neutrophil 1	S100A11	-0.135426	Garrido-Trigo
CD 3	23	female	CD_3_ATCCATTGTCTGTGGC-1	Neutrophil 1	CMTM2	-0.845337	Garrido-Trigo
CD 3	23	female	CD_3_ATCCATTGTCTGTGGC-1	Neutrophil 1	ACTB	0.478283	Garrido-Trigo
CD 3	23	female	CD_3_ATCCATTGTCTGTGGC-1	Neutrophil 1	PROK2	-0.822514	Garrido-Trigo
CD 3	23	female	CD_3_ATCCATTGTCTGTGGC-1	Neutrophil 1	S100A8	-1.27572	Garrido-Trigo
CD 3	23	female	CD_3_ATCCATTGTCTGTGGC-1	Neutrophil 1	S100A9	0.545768	Garrido-Trigo
CD 3	23	female	CD_3_ATCCATTGTCTGTGGC-1	Neutrophil 1	GCA	0.430075	Garrido-Trigo
CD 3	23	female	CD_3_ATCCATTGTCTGTGGC-1	Neutrophil 1	FCGR3B	1.39805	Garrido-Trigo
CD 3	23	female	CD_3_ATCCATTGTCTGTGGC-1	Neutrophil 1	CSF3R	0.137092	Garrido-Trigo
CD 3	23	female	CD_3_ATCCATTGTCTGTGGC-1	Neutrophil 1	OSM	1.00463	Garrido-Trigo
CD 3	23	female	CD_3_ATCCATTGTCTGTGGC-1	Neutrophil 1	PTGS2	2.05593	Garrido-Trigo
CD 3	23	female	CD_3_ATCCATTGTCTGTGGC-1	Neutrophil 1	PDE4B	0.163876	Garrido-Trigo
CD 3	23	female	CD_3_ATCCATTGTCTGTGGC-1	Neutrophil 1	NFKBIZ	0.453539	Garrido-Trigo
CD 3	23	female	CD_3_ATCCATTGTCTGTGGC-1	Neutrophil 1	IL1B	0.231017	Garrido-Trigo
CD 3	23	female	CD_3_ATCCATTGTCTGTGGC-1	Neutrophil 1	TNFAIP3	-1.21654	Garrido-Trigo
CD 3	23	female	CD_3_ATCCATTGTCTGTGGC-1	Neutrophil 1	RHOH	-1.11963	Garrido-Trigo
CD 3	23	female	CD_3_ATCCATTGTCTGTGGC-1	Neutrophil 1	CXCL1	-0.795482	Garrido-Trigo
CD 3	23	female	CD_3_ATCCATTGTCTGTGGC-1	Neutrophil 1	TNFAIP6	1.1566	Garrido-Trigo
CD 3	23	female	CD_3_ATCCATTGTCTGTGGC-1	Neutrophil 1	FTH1	-0.0732544	Garrido-Trigo
CD 3	23	female	CD_3_ATCCATTGTCTGTGGC-1	Neutrophil 1	GABARAPL2	1.12315	Garrido-Trigo
CD 3	23	female	CD_3_ATCCATTGTCTGTGGC-1	Neutrophil 1	CCL3	-0.70059	Garrido-Trigo
CD 3	23	female	CD_3_ATCCATTGTCTGTGGC-1	Neutrophil 1	CCL4	-0.820374	Garrido-Trigo
CD 3	23	female	CD_3_ATCCATTGTCTGTGGC-1	Neutrophil 1	C15orf48	0.437699	Garrido-Trigo
CD 3	23	female	CD_3_ATCCATTGTCTGTGGC-1	Neutrophil 1	RALGDS	-0.448477	Garrido-Trigo
CD 3	23	female	CD_3_ATCCATTGTCTGTGGC-1	Neutrophil 1	PI3	1.79867	Garrido-Trigo
CD 3	23	female	CD_3_ATCCATTGTCTGTGGC-1	Neutrophil 1	CD63	1.01493	Garrido-Trigo
CD 3	23	female	CD_3_ATCCATTGTCTGTGGC-1	Neutrophil 1	SQSTM1	1.40175	Garrido-Trigo
CD 3	23	female	CD_3_ATCCATTGTCTGTGGC-1	Neutrophil 1	CXCR4	0.678343	Garrido-Trigo
CD 3	23	female	CD_3_ATCCATTGTCTGTGGC-1	Neutrophil 1	CD83	-0.587583	Garrido-Trigo
CD 3	23	female	CD_3_ATCCATTGTCTGTGGC-1	Neutrophil 1	CSTB	-0.565494	Garrido-Trigo
CD 3	23	female	CD_3_ATCCATTGTCTGTGGC-1	Neutrophil 1	LGALS3	-0.419299	Garrido-Trigo
CD 3	23	female	CD_3_ATCCATTGTCTGTGGC-1	Neutrophil 1	PLEKHB2	-0.456358	Garrido-Trigo
CD 3	23	female	CD_3_ATCCATTGTCTGTGGC-1	Neutrophil 1	BHLHE40	-0.455745	Garrido-Trigo
CD 3	23	female	CD_3_ATCCATTGTCTGTGGC-1	Neutrophil 1	ASAH1	-0.698947	Garrido-Trigo
CD 3	23	female	CD_3_ATCCATTGTCTGTGGC-1	Neutrophil 1	VEGFA	-0.50736	Garrido-Trigo
CD 3	23	female	CD_3_ATCCATTGTCTGTGGC-1	Neutrophil 1	GBP1	-0.647913	Garrido-Trigo
CD 3	23	female	CD_3_ATCCATTGTCTGTGGC-1	Neutrophil 1	GBP5	-0.473769	Garrido-Trigo
CD 3	23	female	CD_3_ATCCATTGTCTGTGGC-1	Neutrophil 1	IFIT3	-0.420141	Garrido-Trigo
CD 3	23	female	CD_3_ATCCATTGTCTGTGGC-1	Neutrophil 1	IFIT2	2.58524	Garrido-Trigo
CD 3	23	female	CD_3_ATCCATTGTCTGTGGC-1	Neutrophil 1	RNF213	-0.434676	Garrido-Trigo
CD 3	23	female	CD_3_ATCCATTGTCTGTGGC-1	Neutrophil 1	GBP4	-0.249136	Garrido-Trigo
CD 3	23	female	CD_3_ATCCATTGTCTGTGGC-1	Neutrophil 1	PARP14	-0.402293	Garrido-Trigo
CD 3	23	female	CD_3_ATCCATTGTCTGTGGC-1	Neutrophil 1	IRF1	1.01394	Garrido-Trigo
CD 3	23	female	CD_3_ATCCATTGTCTGTGGC-1	Neutrophil 1	TAP1	-0.428014	Garrido-Trigo
CD 3	23	female	CD_3_ATCCATTGTCTGTGGC-1	Neutrophil 1	SAMHD1	-0.269277	Garrido-Trigo
CD 3	23	female	CD_3_ATCCATTGTCTGTGGC-1	Neutrophil 1	LACTB	-0.251372	Garrido-Trigo
CD 3	23	female	CD_3_ATCCATTGTCTGTGGC-1	Neutrophil 1	GBP2	-0.472591	Garrido-Trigo
CD 3	23	female	CD_3_ATCCATTGTCTGTGGC-1	Neutrophil 1	APOL6	-0.319427	Garrido-Trigo
CD 3	23	female	CD_3_ATCCATTGTCTGTGGC-1	Neutrophil 1	LAP3	-0.224986	Garrido-Trigo
CD 3	23	female	CD_3_ATCCATTGTCTGTGGC-1	Neutrophil 1	HM13	-0.289707	Garrido-Trigo
CD 3	23	female	CD_3_ATCCATTGTCTGTGGC-1	Neutrophil 1	FFAR2	-0.69532	Garrido-Trigo
CD 3	23	female	CD_3_ATCCATTGTCTGTGGC-1	Neutrophil 1	TNFSF13B	-0.464372	Garrido-Trigo
CD 3	23	female	CD_3_ATCCATTGTCTGTGGC-1	Neutrophil 1	RSAD2	-0.225338	Garrido-Trigo
CD 3	23	female	CD_3_ATCGTCCTCGACATCA-1	Neutrophil 1	CXCL8	-1.70498	Garrido-Trigo
CD 3	23	female	CD_3_ATCGTCCTCGACATCA-1	Neutrophil 1	S100A11	-0.127121	Garrido-Trigo
CD 3	23	female	CD_3_ATCGTCCTCGACATCA-1	Neutrophil 1	CMTM2	1.03709	Garrido-Trigo
CD 3	23	female	CD_3_ATCGTCCTCGACATCA-1	Neutrophil 1	ACTB	-2.95574	Garrido-Trigo
CD 3	23	female	CD_3_ATCGTCCTCGACATCA-1	Neutrophil 1	PROK2	-0.822514	Garrido-Trigo
CD 3	23	female	CD_3_ATCGTCCTCGACATCA-1	Neutrophil 1	S100A8	0.341268	Garrido-Trigo
CD 3	23	female	CD_3_ATCGTCCTCGACATCA-1	Neutrophil 1	S100A9	0.859428	Garrido-Trigo
CD 3	23	female	CD_3_ATCGTCCTCGACATCA-1	Neutrophil 1	GCA	0.838831	Garrido-Trigo
CD 3	23	female	CD_3_ATCGTCCTCGACATCA-1	Neutrophil 1	FCGR3B	1.27088	Garrido-Trigo
CD 3	23	female	CD_3_ATCGTCCTCGACATCA-1	Neutrophil 1	CSF3R	0.55206	Garrido-Trigo
CD 3	23	female	CD_3_ATCGTCCTCGACATCA-1	Neutrophil 1	OSM	-0.797597	Garrido-Trigo
CD 3	23	female	CD_3_ATCGTCCTCGACATCA-1	Neutrophil 1	PTGS2	1.37916	Garrido-Trigo
CD 3	23	female	CD_3_ATCGTCCTCGACATCA-1	Neutrophil 1	PDE4B	0.529569	Garrido-Trigo
CD 3	23	female	CD_3_ATCGTCCTCGACATCA-1	Neutrophil 1	NFKBIZ	-0.931557	Garrido-Trigo
CD 3	23	female	CD_3_ATCGTCCTCGACATCA-1	Neutrophil 1	IL1B	0.326886	Garrido-Trigo
CD 3	23	female	CD_3_ATCGTCCTCGACATCA-1	Neutrophil 1	TNFAIP3	-1.21654	Garrido-Trigo
CD 3	23	female	CD_3_ATCGTCCTCGACATCA-1	Neutrophil 1	RHOH	-1.11963	Garrido-Trigo
CD 3	23	female	CD_3_ATCGTCCTCGACATCA-1	Neutrophil 1	CXCL1	-0.795482	Garrido-Trigo
CD 3	23	female	CD_3_ATCGTCCTCGACATCA-1	Neutrophil 1	TNFAIP6	1.3365	Garrido-Trigo
CD 3	23	female	CD_3_ATCGTCCTCGACATCA-1	Neutrophil 1	FTH1	-0.349846	Garrido-Trigo
CD 3	23	female	CD_3_ATCGTCCTCGACATCA-1	Neutrophil 1	GABARAPL2	-0.795212	Garrido-Trigo
CD 3	23	female	CD_3_ATCGTCCTCGACATCA-1	Neutrophil 1	CCL3	-0.70059	Garrido-Trigo
CD 3	23	female	CD_3_ATCGTCCTCGACATCA-1	Neutrophil 1	CCL4	-0.820374	Garrido-Trigo
CD 3	23	female	CD_3_ATCGTCCTCGACATCA-1	Neutrophil 1	C15orf48	-0.731651	Garrido-Trigo
CD 3	23	female	CD_3_ATCGTCCTCGACATCA-1	Neutrophil 1	RALGDS	-0.448477	Garrido-Trigo
CD 3	23	female	CD_3_ATCGTCCTCGACATCA-1	Neutrophil 1	PI3	1.21001	Garrido-Trigo
CD 3	23	female	CD_3_ATCGTCCTCGACATCA-1	Neutrophil 1	CD63	-0.625774	Garrido-Trigo
CD 3	23	female	CD_3_ATCGTCCTCGACATCA-1	Neutrophil 1	SQSTM1	-0.835247	Garrido-Trigo
CD 3	23	female	CD_3_ATCGTCCTCGACATCA-1	Neutrophil 1	CXCR4	-0.714418	Garrido-Trigo
CD 3	23	female	CD_3_ATCGTCCTCGACATCA-1	Neutrophil 1	CD83	-0.587583	Garrido-Trigo
CD 3	23	female	CD_3_ATCGTCCTCGACATCA-1	Neutrophil 1	CSTB	-0.565494	Garrido-Trigo
CD 3	23	female	CD_3_ATCGTCCTCGACATCA-1	Neutrophil 1	LGALS3	-0.419299	Garrido-Trigo
CD 3	23	female	CD_3_ATCGTCCTCGACATCA-1	Neutrophil 1	PLEKHB2	-0.456358	Garrido-Trigo
CD 3	23	female	CD_3_ATCGTCCTCGACATCA-1	Neutrophil 1	BHLHE40	-0.455745	Garrido-Trigo
CD 3	23	female	CD_3_ATCGTCCTCGACATCA-1	Neutrophil 1	ASAH1	-0.698947	Garrido-Trigo
CD 3	23	female	CD_3_ATCGTCCTCGACATCA-1	Neutrophil 1	VEGFA	2.63078	Garrido-Trigo
CD 3	23	female	CD_3_ATCGTCCTCGACATCA-1	Neutrophil 1	GBP1	1.19328	Garrido-Trigo
CD 3	23	female	CD_3_ATCGTCCTCGACATCA-1	Neutrophil 1	GBP5	-0.473769	Garrido-Trigo
CD 3	23	female	CD_3_ATCGTCCTCGACATCA-1	Neutrophil 1	IFIT3	-0.420141	Garrido-Trigo
CD 3	23	female	CD_3_ATCGTCCTCGACATCA-1	Neutrophil 1	IFIT2	1.88953	Garrido-Trigo
CD 3	23	female	CD_3_ATCGTCCTCGACATCA-1	Neutrophil 1	RNF213	-0.434676	Garrido-Trigo
CD 3	23	female	CD_3_ATCGTCCTCGACATCA-1	Neutrophil 1	GBP4	-0.249136	Garrido-Trigo
CD 3	23	female	CD_3_ATCGTCCTCGACATCA-1	Neutrophil 1	PARP14	2.51824	Garrido-Trigo
CD 3	23	female	CD_3_ATCGTCCTCGACATCA-1	Neutrophil 1	IRF1	1.42953	Garrido-Trigo
CD 3	23	female	CD_3_ATCGTCCTCGACATCA-1	Neutrophil 1	TAP1	-0.428014	Garrido-Trigo
CD 3	23	female	CD_3_ATCGTCCTCGACATCA-1	Neutrophil 1	SAMHD1	-0.269277	Garrido-Trigo
CD 3	23	female	CD_3_ATCGTCCTCGACATCA-1	Neutrophil 1	LACTB	4.04519	Garrido-Trigo
CD 3	23	female	CD_3_ATCGTCCTCGACATCA-1	Neutrophil 1	GBP2	-0.472591	Garrido-Trigo
CD 3	23	female	CD_3_ATCGTCCTCGACATCA-1	Neutrophil 1	APOL6	3.20448	Garrido-Trigo
CD 3	23	female	CD_3_ATCGTCCTCGACATCA-1	Neutrophil 1	LAP3	-0.224986	Garrido-Trigo
CD 3	23	female	CD_3_ATCGTCCTCGACATCA-1	Neutrophil 1	HM13	3.73751	Garrido-Trigo
CD 3	23	female	CD_3_ATCGTCCTCGACATCA-1	Neutrophil 1	FFAR2	1.28052	Garrido-Trigo
CD 3	23	female	CD_3_ATCGTCCTCGACATCA-1	Neutrophil 1	TNFSF13B	2.11532	Garrido-Trigo
CD 3	23	female	CD_3_ATCGTCCTCGACATCA-1	Neutrophil 1	RSAD2	-0.225338	Garrido-Trigo
CD 3	23	female	CD_3_CACTAAGCATTGGATC-1	Neutrophil 1	CXCL8	0.197162	Garrido-Trigo
CD 3	23	female	CD_3_CACTAAGCATTGGATC-1	Neutrophil 1	S100A11	-0.279233	Garrido-Trigo
CD 3	23	female	CD_3_CACTAAGCATTGGATC-1	Neutrophil 1	CMTM2	-0.845337	Garrido-Trigo
CD 3	23	female	CD_3_CACTAAGCATTGGATC-1	Neutrophil 1	ACTB	0.591203	Garrido-Trigo
CD 3	23	female	CD_3_CACTAAGCATTGGATC-1	Neutrophil 1	PROK2	-0.822514	Garrido-Trigo
CD 3	23	female	CD_3_CACTAAGCATTGGATC-1	Neutrophil 1	S100A8	0.139634	Garrido-Trigo
CD 3	23	female	CD_3_CACTAAGCATTGGATC-1	Neutrophil 1	S100A9	0.682916	Garrido-Trigo
CD 3	23	female	CD_3_CACTAAGCATTGGATC-1	Neutrophil 1	GCA	1.35977	Garrido-Trigo
CD 3	23	female	CD_3_CACTAAGCATTGGATC-1	Neutrophil 1	FCGR3B	-0.942649	Garrido-Trigo
CD 3	23	female	CD_3_CACTAAGCATTGGATC-1	Neutrophil 1	CSF3R	0.830117	Garrido-Trigo
CD 3	23	female	CD_3_CACTAAGCATTGGATC-1	Neutrophil 1	OSM	1.52972	Garrido-Trigo
CD 3	23	female	CD_3_CACTAAGCATTGGATC-1	Neutrophil 1	PTGS2	-0.72719	Garrido-Trigo
CD 3	23	female	CD_3_CACTAAGCATTGGATC-1	Neutrophil 1	PDE4B	1.53798	Garrido-Trigo
CD 3	23	female	CD_3_CACTAAGCATTGGATC-1	Neutrophil 1	NFKBIZ	-0.931557	Garrido-Trigo
CD 3	23	female	CD_3_CACTAAGCATTGGATC-1	Neutrophil 1	IL1B	0.629002	Garrido-Trigo
CD 3	23	female	CD_3_CACTAAGCATTGGATC-1	Neutrophil 1	TNFAIP3	0.350962	Garrido-Trigo
CD 3	23	female	CD_3_CACTAAGCATTGGATC-1	Neutrophil 1	RHOH	1.20115	Garrido-Trigo
CD 3	23	female	CD_3_CACTAAGCATTGGATC-1	Neutrophil 1	CXCL1	-0.795482	Garrido-Trigo
CD 3	23	female	CD_3_CACTAAGCATTGGATC-1	Neutrophil 1	TNFAIP6	-0.871565	Garrido-Trigo
CD 3	23	female	CD_3_CACTAAGCATTGGATC-1	Neutrophil 1	FTH1	-0.859682	Garrido-Trigo
CD 3	23	female	CD_3_CACTAAGCATTGGATC-1	Neutrophil 1	GABARAPL2	-0.795212	Garrido-Trigo
CD 3	23	female	CD_3_CACTAAGCATTGGATC-1	Neutrophil 1	CCL3	-0.70059	Garrido-Trigo
CD 3	23	female	CD_3_CACTAAGCATTGGATC-1	Neutrophil 1	CCL4	-0.820374	Garrido-Trigo
CD 3	23	female	CD_3_CACTAAGCATTGGATC-1	Neutrophil 1	C15orf48	-0.731651	Garrido-Trigo
CD 3	23	female	CD_3_CACTAAGCATTGGATC-1	Neutrophil 1	RALGDS	2.07736	Garrido-Trigo
CD 3	23	female	CD_3_CACTAAGCATTGGATC-1	Neutrophil 1	PI3	-0.622082	Garrido-Trigo
CD 3	23	female	CD_3_CACTAAGCATTGGATC-1	Neutrophil 1	CD63	-0.625774	Garrido-Trigo
CD 3	23	female	CD_3_CACTAAGCATTGGATC-1	Neutrophil 1	SQSTM1	0.851276	Garrido-Trigo
CD 3	23	female	CD_3_CACTAAGCATTGGATC-1	Neutrophil 1	CXCR4	-0.714418	Garrido-Trigo
CD 3	23	female	CD_3_CACTAAGCATTGGATC-1	Neutrophil 1	CD83	-0.587583	Garrido-Trigo
CD 3	23	female	CD_3_CACTAAGCATTGGATC-1	Neutrophil 1	CSTB	-0.565494	Garrido-Trigo
CD 3	23	female	CD_3_CACTAAGCATTGGATC-1	Neutrophil 1	LGALS3	-0.419299	Garrido-Trigo
CD 3	23	female	CD_3_CACTAAGCATTGGATC-1	Neutrophil 1	PLEKHB2	-0.456358	Garrido-Trigo
CD 3	23	female	CD_3_CACTAAGCATTGGATC-1	Neutrophil 1	BHLHE40	1.96303	Garrido-Trigo
CD 3	23	female	CD_3_CACTAAGCATTGGATC-1	Neutrophil 1	ASAH1	-0.698947	Garrido-Trigo
CD 3	23	female	CD_3_CACTAAGCATTGGATC-1	Neutrophil 1	VEGFA	-0.50736	Garrido-Trigo
CD 3	23	female	CD_3_CACTAAGCATTGGATC-1	Neutrophil 1	GBP1	-0.647913	Garrido-Trigo
CD 3	23	female	CD_3_CACTAAGCATTGGATC-1	Neutrophil 1	GBP5	-0.473769	Garrido-Trigo
CD 3	23	female	CD_3_CACTAAGCATTGGATC-1	Neutrophil 1	IFIT3	1.88128	Garrido-Trigo
CD 3	23	female	CD_3_CACTAAGCATTGGATC-1	Neutrophil 1	IFIT2	-0.430459	Garrido-Trigo
CD 3	23	female	CD_3_CACTAAGCATTGGATC-1	Neutrophil 1	RNF213	-0.434676	Garrido-Trigo
CD 3	23	female	CD_3_CACTAAGCATTGGATC-1	Neutrophil 1	GBP4	-0.249136	Garrido-Trigo
CD 3	23	female	CD_3_CACTAAGCATTGGATC-1	Neutrophil 1	PARP14	-0.402293	Garrido-Trigo
CD 3	23	female	CD_3_CACTAAGCATTGGATC-1	Neutrophil 1	IRF1	1.7033	Garrido-Trigo
CD 3	23	female	CD_3_CACTAAGCATTGGATC-1	Neutrophil 1	TAP1	-0.428014	Garrido-Trigo
CD 3	23	female	CD_3_CACTAAGCATTGGATC-1	Neutrophil 1	SAMHD1	3.73744	Garrido-Trigo
CD 3	23	female	CD_3_CACTAAGCATTGGATC-1	Neutrophil 1	LACTB	-0.251372	Garrido-Trigo
CD 3	23	female	CD_3_CACTAAGCATTGGATC-1	Neutrophil 1	GBP2	-0.472591	Garrido-Trigo
CD 3	23	female	CD_3_CACTAAGCATTGGATC-1	Neutrophil 1	APOL6	2.93499	Garrido-Trigo
CD 3	23	female	CD_3_CACTAAGCATTGGATC-1	Neutrophil 1	LAP3	-0.224986	Garrido-Trigo
CD 3	23	female	CD_3_CACTAAGCATTGGATC-1	Neutrophil 1	HM13	-0.289707	Garrido-Trigo
CD 3	23	female	CD_3_CACTAAGCATTGGATC-1	Neutrophil 1	FFAR2	1.12942	Garrido-Trigo
CD 3	23	female	CD_3_CACTAAGCATTGGATC-1	Neutrophil 1	TNFSF13B	1.91804	Garrido-Trigo
CD 3	23	female	CD_3_CACTAAGCATTGGATC-1	Neutrophil 1	RSAD2	-0.225338	Garrido-Trigo
CD 3	23	female	CD_3_GGCGTCAGTGTGACCC-1	Neutrophil 1	CXCL8	-1.28155	Garrido-Trigo
CD 3	23	female	CD_3_GGCGTCAGTGTGACCC-1	Neutrophil 1	S100A11	0.619069	Garrido-Trigo
CD 3	23	female	CD_3_GGCGTCAGTGTGACCC-1	Neutrophil 1	CMTM2	1.05422	Garrido-Trigo
CD 3	23	female	CD_3_GGCGTCAGTGTGACCC-1	Neutrophil 1	ACTB	0.789237	Garrido-Trigo
CD 3	23	female	CD_3_GGCGTCAGTGTGACCC-1	Neutrophil 1	PROK2	-0.822514	Garrido-Trigo
CD 3	23	female	CD_3_GGCGTCAGTGTGACCC-1	Neutrophil 1	S100A8	0.406331	Garrido-Trigo
CD 3	23	female	CD_3_GGCGTCAGTGTGACCC-1	Neutrophil 1	S100A9	0.830345	Garrido-Trigo
CD 3	23	female	CD_3_GGCGTCAGTGTGACCC-1	Neutrophil 1	GCA	0.85541	Garrido-Trigo
CD 3	23	female	CD_3_GGCGTCAGTGTGACCC-1	Neutrophil 1	FCGR3B	-0.942649	Garrido-Trigo
CD 3	23	female	CD_3_GGCGTCAGTGTGACCC-1	Neutrophil 1	CSF3R	1.42624	Garrido-Trigo
CD 3	23	female	CD_3_GGCGTCAGTGTGACCC-1	Neutrophil 1	OSM	-0.797597	Garrido-Trigo
CD 3	23	female	CD_3_GGCGTCAGTGTGACCC-1	Neutrophil 1	PTGS2	-0.72719	Garrido-Trigo
CD 3	23	female	CD_3_GGCGTCAGTGTGACCC-1	Neutrophil 1	PDE4B	0.544401	Garrido-Trigo
CD 3	23	female	CD_3_GGCGTCAGTGTGACCC-1	Neutrophil 1	NFKBIZ	-0.931557	Garrido-Trigo
CD 3	23	female	CD_3_GGCGTCAGTGTGACCC-1	Neutrophil 1	IL1B	0.340636	Garrido-Trigo
CD 3	23	female	CD_3_GGCGTCAGTGTGACCC-1	Neutrophil 1	TNFAIP3	0.885756	Garrido-Trigo
CD 3	23	female	CD_3_GGCGTCAGTGTGACCC-1	Neutrophil 1	RHOH	0.958804	Garrido-Trigo
CD 3	23	female	CD_3_GGCGTCAGTGTGACCC-1	Neutrophil 1	CXCL1	-0.795482	Garrido-Trigo
CD 3	23	female	CD_3_GGCGTCAGTGTGACCC-1	Neutrophil 1	TNFAIP6	-0.871565	Garrido-Trigo
CD 3	23	female	CD_3_GGCGTCAGTGTGACCC-1	Neutrophil 1	FTH1	-0.236469	Garrido-Trigo
CD 3	23	female	CD_3_GGCGTCAGTGTGACCC-1	Neutrophil 1	GABARAPL2	-0.795212	Garrido-Trigo
CD 3	23	female	CD_3_GGCGTCAGTGTGACCC-1	Neutrophil 1	CCL3	-0.70059	Garrido-Trigo
CD 3	23	female	CD_3_GGCGTCAGTGTGACCC-1	Neutrophil 1	CCL4	-0.820374	Garrido-Trigo
CD 3	23	female	CD_3_GGCGTCAGTGTGACCC-1	Neutrophil 1	C15orf48	-0.731651	Garrido-Trigo
CD 3	23	female	CD_3_GGCGTCAGTGTGACCC-1	Neutrophil 1	RALGDS	-0.448477	Garrido-Trigo
CD 3	23	female	CD_3_GGCGTCAGTGTGACCC-1	Neutrophil 1	PI3	-0.622082	Garrido-Trigo
CD 3	23	female	CD_3_GGCGTCAGTGTGACCC-1	Neutrophil 1	CD63	1.50883	Garrido-Trigo
CD 3	23	female	CD_3_GGCGTCAGTGTGACCC-1	Neutrophil 1	SQSTM1	-0.835247	Garrido-Trigo
CD 3	23	female	CD_3_GGCGTCAGTGTGACCC-1	Neutrophil 1	CXCR4	-0.714418	Garrido-Trigo
CD 3	23	female	CD_3_GGCGTCAGTGTGACCC-1	Neutrophil 1	CD83	-0.587583	Garrido-Trigo
CD 3	23	female	CD_3_GGCGTCAGTGTGACCC-1	Neutrophil 1	CSTB	-0.565494	Garrido-Trigo
CD 3	23	female	CD_3_GGCGTCAGTGTGACCC-1	Neutrophil 1	LGALS3	-0.419299	Garrido-Trigo
CD 3	23	female	CD_3_GGCGTCAGTGTGACCC-1	Neutrophil 1	PLEKHB2	-0.456358	Garrido-Trigo
CD 3	23	female	CD_3_GGCGTCAGTGTGACCC-1	Neutrophil 1	BHLHE40	-0.455745	Garrido-Trigo
CD 3	23	female	CD_3_GGCGTCAGTGTGACCC-1	Neutrophil 1	ASAH1	-0.698947	Garrido-Trigo
CD 3	23	female	CD_3_GGCGTCAGTGTGACCC-1	Neutrophil 1	VEGFA	-0.50736	Garrido-Trigo
CD 3	23	female	CD_3_GGCGTCAGTGTGACCC-1	Neutrophil 1	GBP1	-0.647913	Garrido-Trigo
CD 3	23	female	CD_3_GGCGTCAGTGTGACCC-1	Neutrophil 1	GBP5	2.29563	Garrido-Trigo
CD 3	23	female	CD_3_GGCGTCAGTGTGACCC-1	Neutrophil 1	IFIT3	-0.420141	Garrido-Trigo
CD 3	23	female	CD_3_GGCGTCAGTGTGACCC-1	Neutrophil 1	IFIT2	-0.430459	Garrido-Trigo
CD 3	23	female	CD_3_GGCGTCAGTGTGACCC-1	Neutrophil 1	RNF213	3.12471	Garrido-Trigo
CD 3	23	female	CD_3_GGCGTCAGTGTGACCC-1	Neutrophil 1	GBP4	-0.249136	Garrido-Trigo
CD 3	23	female	CD_3_GGCGTCAGTGTGACCC-1	Neutrophil 1	PARP14	-0.402293	Garrido-Trigo
CD 3	23	female	CD_3_GGCGTCAGTGTGACCC-1	Neutrophil 1	IRF1	1.03758	Garrido-Trigo
CD 3	23	female	CD_3_GGCGTCAGTGTGACCC-1	Neutrophil 1	TAP1	-0.428014	Garrido-Trigo
CD 3	23	female	CD_3_GGCGTCAGTGTGACCC-1	Neutrophil 1	SAMHD1	4.10871	Garrido-Trigo
CD 3	23	female	CD_3_GGCGTCAGTGTGACCC-1	Neutrophil 1	LACTB	-0.251372	Garrido-Trigo
CD 3	23	female	CD_3_GGCGTCAGTGTGACCC-1	Neutrophil 1	GBP2	-0.472591	Garrido-Trigo
CD 3	23	female	CD_3_GGCGTCAGTGTGACCC-1	Neutrophil 1	APOL6	-0.319427	Garrido-Trigo
CD 3	23	female	CD_3_GGCGTCAGTGTGACCC-1	Neutrophil 1	LAP3	4.55953	Garrido-Trigo
CD 3	23	female	CD_3_GGCGTCAGTGTGACCC-1	Neutrophil 1	HM13	-0.289707	Garrido-Trigo
CD 3	23	female	CD_3_GGCGTCAGTGTGACCC-1	Neutrophil 1	FFAR2	1.75198	Garrido-Trigo
CD 3	23	female	CD_3_GGCGTCAGTGTGACCC-1	Neutrophil 1	TNFSF13B	-0.464372	Garrido-Trigo
CD 3	23	female	CD_3_GGCGTCAGTGTGACCC-1	Neutrophil 1	RSAD2	-0.225338	Garrido-Trigo
CD 3	23	female	CD_3_TGCTTCGAGACAGTCG-1	Neutrophil 1	CXCL8	-0.0250153	Garrido-Trigo
CD 3	23	female	CD_3_TGCTTCGAGACAGTCG-1	Neutrophil 1	S100A11	0.0519702	Garrido-Trigo
CD 3	23	female	CD_3_TGCTTCGAGACAGTCG-1	Neutrophil 1	CMTM2	0.783837	Garrido-Trigo
CD 3	23	female	CD_3_TGCTTCGAGACAGTCG-1	Neutrophil 1	ACTB	-0.0600658	Garrido-Trigo
CD 3	23	female	CD_3_TGCTTCGAGACAGTCG-1	Neutrophil 1	PROK2	-0.822514	Garrido-Trigo
CD 3	23	female	CD_3_TGCTTCGAGACAGTCG-1	Neutrophil 1	S100A8	-0.0920167	Garrido-Trigo
CD 3	23	female	CD_3_TGCTTCGAGACAGTCG-1	Neutrophil 1	S100A9	0.197023	Garrido-Trigo
CD 3	23	female	CD_3_TGCTTCGAGACAGTCG-1	Neutrophil 1	GCA	1.00285	Garrido-Trigo
CD 3	23	female	CD_3_TGCTTCGAGACAGTCG-1	Neutrophil 1	FCGR3B	-0.942649	Garrido-Trigo
CD 3	23	female	CD_3_TGCTTCGAGACAGTCG-1	Neutrophil 1	CSF3R	0.967918	Garrido-Trigo
CD 3	23	female	CD_3_TGCTTCGAGACAGTCG-1	Neutrophil 1	OSM	0.768704	Garrido-Trigo
CD 3	23	female	CD_3_TGCTTCGAGACAGTCG-1	Neutrophil 1	PTGS2	1.14061	Garrido-Trigo
CD 3	23	female	CD_3_TGCTTCGAGACAGTCG-1	Neutrophil 1	PDE4B	1.43674	Garrido-Trigo
CD 3	23	female	CD_3_TGCTTCGAGACAGTCG-1	Neutrophil 1	NFKBIZ	-0.931557	Garrido-Trigo
CD 3	23	female	CD_3_TGCTTCGAGACAGTCG-1	Neutrophil 1	IL1B	0.715764	Garrido-Trigo
CD 3	23	female	CD_3_TGCTTCGAGACAGTCG-1	Neutrophil 1	TNFAIP3	0.252415	Garrido-Trigo
CD 3	23	female	CD_3_TGCTTCGAGACAGTCG-1	Neutrophil 1	RHOH	0.332652	Garrido-Trigo
CD 3	23	female	CD_3_TGCTTCGAGACAGTCG-1	Neutrophil 1	CXCL1	0.832214	Garrido-Trigo
CD 3	23	female	CD_3_TGCTTCGAGACAGTCG-1	Neutrophil 1	TNFAIP6	0.683041	Garrido-Trigo
CD 3	23	female	CD_3_TGCTTCGAGACAGTCG-1	Neutrophil 1	FTH1	-0.496374	Garrido-Trigo
CD 3	23	female	CD_3_TGCTTCGAGACAGTCG-1	Neutrophil 1	GABARAPL2	-0.795212	Garrido-Trigo
CD 3	23	female	CD_3_TGCTTCGAGACAGTCG-1	Neutrophil 1	CCL3	-0.70059	Garrido-Trigo
CD 3	23	female	CD_3_TGCTTCGAGACAGTCG-1	Neutrophil 1	CCL4	-0.820374	Garrido-Trigo
CD 3	23	female	CD_3_TGCTTCGAGACAGTCG-1	Neutrophil 1	C15orf48	-0.731651	Garrido-Trigo
CD 3	23	female	CD_3_TGCTTCGAGACAGTCG-1	Neutrophil 1	RALGDS	-0.448477	Garrido-Trigo
CD 3	23	female	CD_3_TGCTTCGAGACAGTCG-1	Neutrophil 1	PI3	1.00253	Garrido-Trigo
CD 3	23	female	CD_3_TGCTTCGAGACAGTCG-1	Neutrophil 1	CD63	-0.625774	Garrido-Trigo
CD 3	23	female	CD_3_TGCTTCGAGACAGTCG-1	Neutrophil 1	SQSTM1	0.745246	Garrido-Trigo
CD 3	23	female	CD_3_TGCTTCGAGACAGTCG-1	Neutrophil 1	CXCR4	-0.714418	Garrido-Trigo
CD 3	23	female	CD_3_TGCTTCGAGACAGTCG-1	Neutrophil 1	CD83	-0.587583	Garrido-Trigo
CD 3	23	female	CD_3_TGCTTCGAGACAGTCG-1	Neutrophil 1	CSTB	-0.565494	Garrido-Trigo
CD 3	23	female	CD_3_TGCTTCGAGACAGTCG-1	Neutrophil 1	LGALS3	-0.419299	Garrido-Trigo
CD 3	23	female	CD_3_TGCTTCGAGACAGTCG-1	Neutrophil 1	PLEKHB2	-0.456358	Garrido-Trigo
CD 3	23	female	CD_3_TGCTTCGAGACAGTCG-1	Neutrophil 1	BHLHE40	-0.455745	Garrido-Trigo
CD 3	23	female	CD_3_TGCTTCGAGACAGTCG-1	Neutrophil 1	ASAH1	-0.698947	Garrido-Trigo
CD 3	23	female	CD_3_TGCTTCGAGACAGTCG-1	Neutrophil 1	VEGFA	-0.50736	Garrido-Trigo
CD 3	23	female	CD_3_TGCTTCGAGACAGTCG-1	Neutrophil 1	GBP1	0.945571	Garrido-Trigo
CD 3	23	female	CD_3_TGCTTCGAGACAGTCG-1	Neutrophil 1	GBP5	-0.473769	Garrido-Trigo
CD 3	23	female	CD_3_TGCTTCGAGACAGTCG-1	Neutrophil 1	IFIT3	-0.420141	Garrido-Trigo
CD 3	23	female	CD_3_TGCTTCGAGACAGTCG-1	Neutrophil 1	IFIT2	-0.430459	Garrido-Trigo
CD 3	23	female	CD_3_TGCTTCGAGACAGTCG-1	Neutrophil 1	RNF213	-0.434676	Garrido-Trigo
CD 3	23	female	CD_3_TGCTTCGAGACAGTCG-1	Neutrophil 1	GBP4	-0.249136	Garrido-Trigo
CD 3	23	female	CD_3_TGCTTCGAGACAGTCG-1	Neutrophil 1	PARP14	-0.402293	Garrido-Trigo
CD 3	23	female	CD_3_TGCTTCGAGACAGTCG-1	Neutrophil 1	IRF1	1.83811	Garrido-Trigo
CD 3	23	female	CD_3_TGCTTCGAGACAGTCG-1	Neutrophil 1	TAP1	-0.428014	Garrido-Trigo
CD 3	23	female	CD_3_TGCTTCGAGACAGTCG-1	Neutrophil 1	SAMHD1	-0.269277	Garrido-Trigo
CD 3	23	female	CD_3_TGCTTCGAGACAGTCG-1	Neutrophil 1	LACTB	-0.251372	Garrido-Trigo
CD 3	23	female	CD_3_TGCTTCGAGACAGTCG-1	Neutrophil 1	GBP2	2.31007	Garrido-Trigo
CD 3	23	female	CD_3_TGCTTCGAGACAGTCG-1	Neutrophil 1	APOL6	3.52178	Garrido-Trigo
CD 3	23	female	CD_3_TGCTTCGAGACAGTCG-1	Neutrophil 1	LAP3	3.8785	Garrido-Trigo
CD 3	23	female	CD_3_TGCTTCGAGACAGTCG-1	Neutrophil 1	HM13	-0.289707	Garrido-Trigo
CD 3	23	female	CD_3_TGCTTCGAGACAGTCG-1	Neutrophil 1	FFAR2	1.45843	Garrido-Trigo
CD 3	23	female	CD_3_TGCTTCGAGACAGTCG-1	Neutrophil 1	TNFSF13B	-0.464372	Garrido-Trigo
CD 3	23	female	CD_3_TGCTTCGAGACAGTCG-1	Neutrophil 1	RSAD2	-0.225338	Garrido-Trigo
CD 3	23	female	CD_3_TGTTCTAGTCGCACGT-1	Neutrophil 1	CXCL8	-0.33732	Garrido-Trigo
CD 3	23	female	CD_3_TGTTCTAGTCGCACGT-1	Neutrophil 1	S100A11	0.880563	Garrido-Trigo
CD 3	23	female	CD_3_TGTTCTAGTCGCACGT-1	Neutrophil 1	CMTM2	1.99077	Garrido-Trigo
CD 3	23	female	CD_3_TGTTCTAGTCGCACGT-1	Neutrophil 1	ACTB	-0.465151	Garrido-Trigo
CD 3	23	female	CD_3_TGTTCTAGTCGCACGT-1	Neutrophil 1	PROK2	1.00938	Garrido-Trigo
CD 3	23	female	CD_3_TGTTCTAGTCGCACGT-1	Neutrophil 1	S100A8	1.557	Garrido-Trigo
CD 3	23	female	CD_3_TGTTCTAGTCGCACGT-1	Neutrophil 1	S100A9	1.63757	Garrido-Trigo
CD 3	23	female	CD_3_TGTTCTAGTCGCACGT-1	Neutrophil 1	GCA	1.33451	Garrido-Trigo
CD 3	23	female	CD_3_TGTTCTAGTCGCACGT-1	Neutrophil 1	FCGR3B	1.34803	Garrido-Trigo
CD 3	23	female	CD_3_TGTTCTAGTCGCACGT-1	Neutrophil 1	CSF3R	0.386174	Garrido-Trigo
CD 3	23	female	CD_3_TGTTCTAGTCGCACGT-1	Neutrophil 1	OSM	0.849851	Garrido-Trigo
CD 3	23	female	CD_3_TGTTCTAGTCGCACGT-1	Neutrophil 1	PTGS2	1.74827	Garrido-Trigo
CD 3	23	female	CD_3_TGTTCTAGTCGCACGT-1	Neutrophil 1	PDE4B	0.752277	Garrido-Trigo
CD 3	23	female	CD_3_TGTTCTAGTCGCACGT-1	Neutrophil 1	NFKBIZ	0.69406	Garrido-Trigo
CD 3	23	female	CD_3_TGTTCTAGTCGCACGT-1	Neutrophil 1	IL1B	-0.00666645	Garrido-Trigo
CD 3	23	female	CD_3_TGTTCTAGTCGCACGT-1	Neutrophil 1	TNFAIP3	0.328519	Garrido-Trigo
CD 3	23	female	CD_3_TGTTCTAGTCGCACGT-1	Neutrophil 1	RHOH	-1.11963	Garrido-Trigo
CD 3	23	female	CD_3_TGTTCTAGTCGCACGT-1	Neutrophil 1	CXCL1	-0.795482	Garrido-Trigo
CD 3	23	female	CD_3_TGTTCTAGTCGCACGT-1	Neutrophil 1	TNFAIP6	-0.871565	Garrido-Trigo
CD 3	23	female	CD_3_TGTTCTAGTCGCACGT-1	Neutrophil 1	FTH1	-0.492017	Garrido-Trigo
CD 3	23	female	CD_3_TGTTCTAGTCGCACGT-1	Neutrophil 1	GABARAPL2	-0.795212	Garrido-Trigo
CD 3	23	female	CD_3_TGTTCTAGTCGCACGT-1	Neutrophil 1	CCL3	-0.70059	Garrido-Trigo
CD 3	23	female	CD_3_TGTTCTAGTCGCACGT-1	Neutrophil 1	CCL4	-0.820374	Garrido-Trigo
CD 3	23	female	CD_3_TGTTCTAGTCGCACGT-1	Neutrophil 1	C15orf48	-0.731651	Garrido-Trigo
CD 3	23	female	CD_3_TGTTCTAGTCGCACGT-1	Neutrophil 1	RALGDS	-0.448477	Garrido-Trigo
CD 3	23	female	CD_3_TGTTCTAGTCGCACGT-1	Neutrophil 1	PI3	-0.622082	Garrido-Trigo
CD 3	23	female	CD_3_TGTTCTAGTCGCACGT-1	Neutrophil 1	CD63	-0.625774	Garrido-Trigo
CD 3	23	female	CD_3_TGTTCTAGTCGCACGT-1	Neutrophil 1	SQSTM1	-0.835247	Garrido-Trigo
CD 3	23	female	CD_3_TGTTCTAGTCGCACGT-1	Neutrophil 1	CXCR4	-0.714418	Garrido-Trigo
CD 3	23	female	CD_3_TGTTCTAGTCGCACGT-1	Neutrophil 1	CD83	-0.587583	Garrido-Trigo
CD 3	23	female	CD_3_TGTTCTAGTCGCACGT-1	Neutrophil 1	CSTB	1.33857	Garrido-Trigo
CD 3	23	female	CD_3_TGTTCTAGTCGCACGT-1	Neutrophil 1	LGALS3	-0.419299	Garrido-Trigo
CD 3	23	female	CD_3_TGTTCTAGTCGCACGT-1	Neutrophil 1	PLEKHB2	-0.456358	Garrido-Trigo
CD 3	23	female	CD_3_TGTTCTAGTCGCACGT-1	Neutrophil 1	BHLHE40	-0.455745	Garrido-Trigo
CD 3	23	female	CD_3_TGTTCTAGTCGCACGT-1	Neutrophil 1	ASAH1	-0.698947	Garrido-Trigo
CD 3	23	female	CD_3_TGTTCTAGTCGCACGT-1	Neutrophil 1	VEGFA	-0.50736	Garrido-Trigo
CD 3	23	female	CD_3_TGTTCTAGTCGCACGT-1	Neutrophil 1	GBP1	-0.647913	Garrido-Trigo
CD 3	23	female	CD_3_TGTTCTAGTCGCACGT-1	Neutrophil 1	GBP5	-0.473769	Garrido-Trigo
CD 3	23	female	CD_3_TGTTCTAGTCGCACGT-1	Neutrophil 1	IFIT3	-0.420141	Garrido-Trigo
CD 3	23	female	CD_3_TGTTCTAGTCGCACGT-1	Neutrophil 1	IFIT2	-0.430459	Garrido-Trigo
CD 3	23	female	CD_3_TGTTCTAGTCGCACGT-1	Neutrophil 1	RNF213	-0.434676	Garrido-Trigo
CD 3	23	female	CD_3_TGTTCTAGTCGCACGT-1	Neutrophil 1	GBP4	-0.249136	Garrido-Trigo
CD 3	23	female	CD_3_TGTTCTAGTCGCACGT-1	Neutrophil 1	PARP14	-0.402293	Garrido-Trigo
CD 3	23	female	CD_3_TGTTCTAGTCGCACGT-1	Neutrophil 1	IRF1	-0.758969	Garrido-Trigo
CD 3	23	female	CD_3_TGTTCTAGTCGCACGT-1	Neutrophil 1	TAP1	-0.428014	Garrido-Trigo
CD 3	23	female	CD_3_TGTTCTAGTCGCACGT-1	Neutrophil 1	SAMHD1	-0.269277	Garrido-Trigo
CD 3	23	female	CD_3_TGTTCTAGTCGCACGT-1	Neutrophil 1	LACTB	-0.251372	Garrido-Trigo
CD 3	23	female	CD_3_TGTTCTAGTCGCACGT-1	Neutrophil 1	GBP2	-0.472591	Garrido-Trigo
CD 3	23	female	CD_3_TGTTCTAGTCGCACGT-1	Neutrophil 1	APOL6	-0.319427	Garrido-Trigo
CD 3	23	female	CD_3_TGTTCTAGTCGCACGT-1	Neutrophil 1	LAP3	-0.224986	Garrido-Trigo
CD 3	23	female	CD_3_TGTTCTAGTCGCACGT-1	Neutrophil 1	HM13	-0.289707	Garrido-Trigo
CD 3	23	female	CD_3_TGTTCTAGTCGCACGT-1	Neutrophil 1	FFAR2	1.10329	Garrido-Trigo
CD 3	23	female	CD_3_TGTTCTAGTCGCACGT-1	Neutrophil 1	TNFSF13B	-0.464372	Garrido-Trigo
CD 3	23	female	CD_3_TGTTCTAGTCGCACGT-1	Neutrophil 1	RSAD2	-0.225338	Garrido-Trigo
CD 3	23	female	CD_3_TTCCTTCAGGGTAATT-1	Neutrophil 1	CXCL8	-0.752449	Garrido-Trigo
CD 3	23	female	CD_3_TTCCTTCAGGGTAATT-1	Neutrophil 1	S100A11	0.101435	Garrido-Trigo
CD 3	23	female	CD_3_TTCCTTCAGGGTAATT-1	Neutrophil 1	CMTM2	0.828817	Garrido-Trigo
CD 3	23	female	CD_3_TTCCTTCAGGGTAATT-1	Neutrophil 1	ACTB	-2.95574	Garrido-Trigo
CD 3	23	female	CD_3_TTCCTTCAGGGTAATT-1	Neutrophil 1	PROK2	-0.822514	Garrido-Trigo
CD 3	23	female	CD_3_TTCCTTCAGGGTAATT-1	Neutrophil 1	S100A8	0.588533	Garrido-Trigo
CD 3	23	female	CD_3_TTCCTTCAGGGTAATT-1	Neutrophil 1	S100A9	1.0548	Garrido-Trigo
CD 3	23	female	CD_3_TTCCTTCAGGGTAATT-1	Neutrophil 1	GCA	-0.982855	Garrido-Trigo
CD 3	23	female	CD_3_TTCCTTCAGGGTAATT-1	Neutrophil 1	FCGR3B	1.06498	Garrido-Trigo
CD 3	23	female	CD_3_TTCCTTCAGGGTAATT-1	Neutrophil 1	CSF3R	0.764569	Garrido-Trigo
CD 3	23	female	CD_3_TTCCTTCAGGGTAATT-1	Neutrophil 1	OSM	1.22014	Garrido-Trigo
CD 3	23	female	CD_3_TTCCTTCAGGGTAATT-1	Neutrophil 1	PTGS2	-0.72719	Garrido-Trigo
CD 3	23	female	CD_3_TTCCTTCAGGGTAATT-1	Neutrophil 1	PDE4B	1.47855	Garrido-Trigo
CD 3	23	female	CD_3_TTCCTTCAGGGTAATT-1	Neutrophil 1	NFKBIZ	0.656659	Garrido-Trigo
CD 3	23	female	CD_3_TTCCTTCAGGGTAATT-1	Neutrophil 1	IL1B	-0.366768	Garrido-Trigo
CD 3	23	female	CD_3_TTCCTTCAGGGTAATT-1	Neutrophil 1	TNFAIP3	0.905221	Garrido-Trigo
CD 3	23	female	CD_3_TTCCTTCAGGGTAATT-1	Neutrophil 1	RHOH	0.978048	Garrido-Trigo
CD 3	23	female	CD_3_TTCCTTCAGGGTAATT-1	Neutrophil 1	CXCL1	0.869349	Garrido-Trigo
CD 3	23	female	CD_3_TTCCTTCAGGGTAATT-1	Neutrophil 1	TNFAIP6	-0.871565	Garrido-Trigo
CD 3	23	female	CD_3_TTCCTTCAGGGTAATT-1	Neutrophil 1	FTH1	-0.234771	Garrido-Trigo
CD 3	23	female	CD_3_TTCCTTCAGGGTAATT-1	Neutrophil 1	GABARAPL2	-0.795212	Garrido-Trigo
CD 3	23	female	CD_3_TTCCTTCAGGGTAATT-1	Neutrophil 1	CCL3	-0.70059	Garrido-Trigo
CD 3	23	female	CD_3_TTCCTTCAGGGTAATT-1	Neutrophil 1	CCL4	-0.820374	Garrido-Trigo
CD 3	23	female	CD_3_TTCCTTCAGGGTAATT-1	Neutrophil 1	C15orf48	-0.731651	Garrido-Trigo
CD 3	23	female	CD_3_TTCCTTCAGGGTAATT-1	Neutrophil 1	RALGDS	-0.448477	Garrido-Trigo
CD 3	23	female	CD_3_TTCCTTCAGGGTAATT-1	Neutrophil 1	PI3	-0.622082	Garrido-Trigo
CD 3	23	female	CD_3_TTCCTTCAGGGTAATT-1	Neutrophil 1	CD63	1.25553	Garrido-Trigo
CD 3	23	female	CD_3_TTCCTTCAGGGTAATT-1	Neutrophil 1	SQSTM1	-0.835247	Garrido-Trigo
CD 3	23	female	CD_3_TTCCTTCAGGGTAATT-1	Neutrophil 1	CXCR4	0.882587	Garrido-Trigo
CD 3	23	female	CD_3_TTCCTTCAGGGTAATT-1	Neutrophil 1	CD83	-0.587583	Garrido-Trigo
CD 3	23	female	CD_3_TTCCTTCAGGGTAATT-1	Neutrophil 1	CSTB	-0.565494	Garrido-Trigo
CD 3	23	female	CD_3_TTCCTTCAGGGTAATT-1	Neutrophil 1	LGALS3	-0.419299	Garrido-Trigo
CD 3	23	female	CD_3_TTCCTTCAGGGTAATT-1	Neutrophil 1	PLEKHB2	-0.456358	Garrido-Trigo
CD 3	23	female	CD_3_TTCCTTCAGGGTAATT-1	Neutrophil 1	BHLHE40	-0.455745	Garrido-Trigo
CD 3	23	female	CD_3_TTCCTTCAGGGTAATT-1	Neutrophil 1	ASAH1	-0.698947	Garrido-Trigo
CD 3	23	female	CD_3_TTCCTTCAGGGTAATT-1	Neutrophil 1	VEGFA	-0.50736	Garrido-Trigo
CD 3	23	female	CD_3_TTCCTTCAGGGTAATT-1	Neutrophil 1	GBP1	-0.647913	Garrido-Trigo
CD 3	23	female	CD_3_TTCCTTCAGGGTAATT-1	Neutrophil 1	GBP5	-0.473769	Garrido-Trigo
CD 3	23	female	CD_3_TTCCTTCAGGGTAATT-1	Neutrophil 1	IFIT3	-0.420141	Garrido-Trigo
CD 3	23	female	CD_3_TTCCTTCAGGGTAATT-1	Neutrophil 1	IFIT2	2.46971	Garrido-Trigo
CD 3	23	female	CD_3_TTCCTTCAGGGTAATT-1	Neutrophil 1	RNF213	1.8673	Garrido-Trigo
CD 3	23	female	CD_3_TTCCTTCAGGGTAATT-1	Neutrophil 1	GBP4	-0.249136	Garrido-Trigo
CD 3	23	female	CD_3_TTCCTTCAGGGTAATT-1	Neutrophil 1	PARP14	-0.402293	Garrido-Trigo
CD 3	23	female	CD_3_TTCCTTCAGGGTAATT-1	Neutrophil 1	IRF1	0.824397	Garrido-Trigo
CD 3	23	female	CD_3_TTCCTTCAGGGTAATT-1	Neutrophil 1	TAP1	-0.428014	Garrido-Trigo
CD 3	23	female	CD_3_TTCCTTCAGGGTAATT-1	Neutrophil 1	SAMHD1	-0.269277	Garrido-Trigo
CD 3	23	female	CD_3_TTCCTTCAGGGTAATT-1	Neutrophil 1	LACTB	-0.251372	Garrido-Trigo
CD 3	23	female	CD_3_TTCCTTCAGGGTAATT-1	Neutrophil 1	GBP2	1.79777	Garrido-Trigo
CD 3	23	female	CD_3_TTCCTTCAGGGTAATT-1	Neutrophil 1	APOL6	-0.319427	Garrido-Trigo
CD 3	23	female	CD_3_TTCCTTCAGGGTAATT-1	Neutrophil 1	LAP3	-0.224986	Garrido-Trigo
CD 3	23	female	CD_3_TTCCTTCAGGGTAATT-1	Neutrophil 1	HM13	-0.289707	Garrido-Trigo
CD 3	23	female	CD_3_TTCCTTCAGGGTAATT-1	Neutrophil 1	FFAR2	-0.69532	Garrido-Trigo
CD 3	23	female	CD_3_TTCCTTCAGGGTAATT-1	Neutrophil 1	TNFSF13B	-0.464372	Garrido-Trigo
CD 3	23	female	CD_3_TTCCTTCAGGGTAATT-1	Neutrophil 1	RSAD2	-0.225338	Garrido-Trigo
CD 3	23	female	CD_3_TTCGATTAGTTCGGTT-1	Neutrophil 1	CXCL8	0.470306	Garrido-Trigo
CD 3	23	female	CD_3_TTCGATTAGTTCGGTT-1	Neutrophil 1	S100A11	0.185244	Garrido-Trigo
CD 3	23	female	CD_3_TTCGATTAGTTCGGTT-1	Neutrophil 1	CMTM2	0.663758	Garrido-Trigo
CD 3	23	female	CD_3_TTCGATTAGTTCGGTT-1	Neutrophil 1	ACTB	0.721688	Garrido-Trigo
CD 3	23	female	CD_3_TTCGATTAGTTCGGTT-1	Neutrophil 1	PROK2	1.04224	Garrido-Trigo
CD 3	23	female	CD_3_TTCGATTAGTTCGGTT-1	Neutrophil 1	S100A8	0.750961	Garrido-Trigo
CD 3	23	female	CD_3_TTCGATTAGTTCGGTT-1	Neutrophil 1	S100A9	1.12577	Garrido-Trigo
CD 3	23	female	CD_3_TTCGATTAGTTCGGTT-1	Neutrophil 1	GCA	0.477544	Garrido-Trigo
CD 3	23	female	CD_3_TTCGATTAGTTCGGTT-1	Neutrophil 1	FCGR3B	-0.942649	Garrido-Trigo
CD 3	23	female	CD_3_TTCGATTAGTTCGGTT-1	Neutrophil 1	CSF3R	1.02025	Garrido-Trigo
CD 3	23	female	CD_3_TTCGATTAGTTCGGTT-1	Neutrophil 1	OSM	1.2964	Garrido-Trigo
CD 3	23	female	CD_3_TTCGATTAGTTCGGTT-1	Neutrophil 1	PTGS2	-0.72719	Garrido-Trigo
CD 3	23	female	CD_3_TTCGATTAGTTCGGTT-1	Neutrophil 1	PDE4B	1.77521	Garrido-Trigo
CD 3	23	female	CD_3_TTCGATTAGTTCGGTT-1	Neutrophil 1	NFKBIZ	-0.931557	Garrido-Trigo
CD 3	23	female	CD_3_TTCGATTAGTTCGGTT-1	Neutrophil 1	IL1B	1.05091	Garrido-Trigo
CD 3	23	female	CD_3_TTCGATTAGTTCGGTT-1	Neutrophil 1	TNFAIP3	-1.21654	Garrido-Trigo
CD 3	23	female	CD_3_TTCGATTAGTTCGGTT-1	Neutrophil 1	RHOH	0.821937	Garrido-Trigo
CD 3	23	female	CD_3_TTCGATTAGTTCGGTT-1	Neutrophil 1	CXCL1	1.0758	Garrido-Trigo
CD 3	23	female	CD_3_TTCGATTAGTTCGGTT-1	Neutrophil 1	TNFAIP6	-0.871565	Garrido-Trigo
CD 3	23	female	CD_3_TTCGATTAGTTCGGTT-1	Neutrophil 1	FTH1	-1.27179	Garrido-Trigo
CD 3	23	female	CD_3_TTCGATTAGTTCGGTT-1	Neutrophil 1	GABARAPL2	-0.795212	Garrido-Trigo
CD 3	23	female	CD_3_TTCGATTAGTTCGGTT-1	Neutrophil 1	CCL3	-0.70059	Garrido-Trigo
CD 3	23	female	CD_3_TTCGATTAGTTCGGTT-1	Neutrophil 1	CCL4	-0.820374	Garrido-Trigo
CD 3	23	female	CD_3_TTCGATTAGTTCGGTT-1	Neutrophil 1	C15orf48	-0.731651	Garrido-Trigo
CD 3	23	female	CD_3_TTCGATTAGTTCGGTT-1	Neutrophil 1	RALGDS	-0.448477	Garrido-Trigo
CD 3	23	female	CD_3_TTCGATTAGTTCGGTT-1	Neutrophil 1	PI3	1.10239	Garrido-Trigo
CD 3	23	female	CD_3_TTCGATTAGTTCGGTT-1	Neutrophil 1	CD63	-0.625774	Garrido-Trigo
CD 3	23	female	CD_3_TTCGATTAGTTCGGTT-1	Neutrophil 1	SQSTM1	-0.835247	Garrido-Trigo
CD 3	23	female	CD_3_TTCGATTAGTTCGGTT-1	Neutrophil 1	CXCR4	-0.714418	Garrido-Trigo
CD 3	23	female	CD_3_TTCGATTAGTTCGGTT-1	Neutrophil 1	CD83	-0.587583	Garrido-Trigo
CD 3	23	female	CD_3_TTCGATTAGTTCGGTT-1	Neutrophil 1	CSTB	1.11135	Garrido-Trigo
CD 3	23	female	CD_3_TTCGATTAGTTCGGTT-1	Neutrophil 1	LGALS3	-0.419299	Garrido-Trigo
CD 3	23	female	CD_3_TTCGATTAGTTCGGTT-1	Neutrophil 1	PLEKHB2	-0.456358	Garrido-Trigo
CD 3	23	female	CD_3_TTCGATTAGTTCGGTT-1	Neutrophil 1	BHLHE40	-0.455745	Garrido-Trigo
CD 3	23	female	CD_3_TTCGATTAGTTCGGTT-1	Neutrophil 1	ASAH1	-0.698947	Garrido-Trigo
CD 3	23	female	CD_3_TTCGATTAGTTCGGTT-1	Neutrophil 1	VEGFA	-0.50736	Garrido-Trigo
CD 3	23	female	CD_3_TTCGATTAGTTCGGTT-1	Neutrophil 1	GBP1	1.23613	Garrido-Trigo
CD 3	23	female	CD_3_TTCGATTAGTTCGGTT-1	Neutrophil 1	GBP5	-0.473769	Garrido-Trigo
CD 3	23	female	CD_3_TTCGATTAGTTCGGTT-1	Neutrophil 1	IFIT3	-0.420141	Garrido-Trigo
CD 3	23	female	CD_3_TTCGATTAGTTCGGTT-1	Neutrophil 1	IFIT2	-0.430459	Garrido-Trigo
CD 3	23	female	CD_3_TTCGATTAGTTCGGTT-1	Neutrophil 1	RNF213	-0.434676	Garrido-Trigo
CD 3	23	female	CD_3_TTCGATTAGTTCGGTT-1	Neutrophil 1	GBP4	-0.249136	Garrido-Trigo
CD 3	23	female	CD_3_TTCGATTAGTTCGGTT-1	Neutrophil 1	PARP14	-0.402293	Garrido-Trigo
CD 3	23	female	CD_3_TTCGATTAGTTCGGTT-1	Neutrophil 1	IRF1	1.30097	Garrido-Trigo
CD 3	23	female	CD_3_TTCGATTAGTTCGGTT-1	Neutrophil 1	TAP1	-0.428014	Garrido-Trigo
CD 3	23	female	CD_3_TTCGATTAGTTCGGTT-1	Neutrophil 1	SAMHD1	-0.269277	Garrido-Trigo
CD 3	23	female	CD_3_TTCGATTAGTTCGGTT-1	Neutrophil 1	LACTB	-0.251372	Garrido-Trigo
CD 3	23	female	CD_3_TTCGATTAGTTCGGTT-1	Neutrophil 1	GBP2	-0.472591	Garrido-Trigo
CD 3	23	female	CD_3_TTCGATTAGTTCGGTT-1	Neutrophil 1	APOL6	-0.319427	Garrido-Trigo
CD 3	23	female	CD_3_TTCGATTAGTTCGGTT-1	Neutrophil 1	LAP3	-0.224986	Garrido-Trigo
CD 3	23	female	CD_3_TTCGATTAGTTCGGTT-1	Neutrophil 1	HM13	2.93881	Garrido-Trigo
CD 3	23	female	CD_3_TTCGATTAGTTCGGTT-1	Neutrophil 1	FFAR2	0.888664	Garrido-Trigo
CD 3	23	female	CD_3_TTCGATTAGTTCGGTT-1	Neutrophil 1	TNFSF13B	2.17536	Garrido-Trigo
CD 3	23	female	CD_3_TTCGATTAGTTCGGTT-1	Neutrophil 1	RSAD2	-0.225338	Garrido-Trigo
CD 4	56	male	CD_4_AACCTGAAGGAATGTT-1	Neutrophil 1	CXCL8	-1.34872	Garrido-Trigo
CD 4	56	male	CD_4_AACCTGAAGGAATGTT-1	Neutrophil 1	S100A11	0.272198	Garrido-Trigo
CD 4	56	male	CD_4_AACCTGAAGGAATGTT-1	Neutrophil 1	CMTM2	-0.845337	Garrido-Trigo
CD 4	56	male	CD_4_AACCTGAAGGAATGTT-1	Neutrophil 1	ACTB	-1.10923	Garrido-Trigo
CD 4	56	male	CD_4_AACCTGAAGGAATGTT-1	Neutrophil 1	PROK2	-0.822514	Garrido-Trigo
CD 4	56	male	CD_4_AACCTGAAGGAATGTT-1	Neutrophil 1	S100A8	-0.279152	Garrido-Trigo
CD 4	56	male	CD_4_AACCTGAAGGAATGTT-1	Neutrophil 1	S100A9	-0.441463	Garrido-Trigo
CD 4	56	male	CD_4_AACCTGAAGGAATGTT-1	Neutrophil 1	GCA	0.552295	Garrido-Trigo
CD 4	56	male	CD_4_AACCTGAAGGAATGTT-1	Neutrophil 1	FCGR3B	1.39331	Garrido-Trigo
CD 4	56	male	CD_4_AACCTGAAGGAATGTT-1	Neutrophil 1	CSF3R	1.10177	Garrido-Trigo
CD 4	56	male	CD_4_AACCTGAAGGAATGTT-1	Neutrophil 1	OSM	1.13215	Garrido-Trigo
CD 4	56	male	CD_4_AACCTGAAGGAATGTT-1	Neutrophil 1	PTGS2	0.716805	Garrido-Trigo
CD 4	56	male	CD_4_AACCTGAAGGAATGTT-1	Neutrophil 1	PDE4B	-1.1002	Garrido-Trigo
CD 4	56	male	CD_4_AACCTGAAGGAATGTT-1	Neutrophil 1	NFKBIZ	-0.931557	Garrido-Trigo
CD 4	56	male	CD_4_AACCTGAAGGAATGTT-1	Neutrophil 1	IL1B	0.22718	Garrido-Trigo
CD 4	56	male	CD_4_AACCTGAAGGAATGTT-1	Neutrophil 1	TNFAIP3	1.56823	Garrido-Trigo
CD 4	56	male	CD_4_AACCTGAAGGAATGTT-1	Neutrophil 1	RHOH	-1.11963	Garrido-Trigo
CD 4	56	male	CD_4_AACCTGAAGGAATGTT-1	Neutrophil 1	CXCL1	-0.795482	Garrido-Trigo
CD 4	56	male	CD_4_AACCTGAAGGAATGTT-1	Neutrophil 1	TNFAIP6	1.59387	Garrido-Trigo
CD 4	56	male	CD_4_AACCTGAAGGAATGTT-1	Neutrophil 1	FTH1	-1.0229	Garrido-Trigo
CD 4	56	male	CD_4_AACCTGAAGGAATGTT-1	Neutrophil 1	GABARAPL2	-0.795212	Garrido-Trigo
CD 4	56	male	CD_4_AACCTGAAGGAATGTT-1	Neutrophil 1	CCL3	-0.70059	Garrido-Trigo
CD 4	56	male	CD_4_AACCTGAAGGAATGTT-1	Neutrophil 1	CCL4	0.156525	Garrido-Trigo
CD 4	56	male	CD_4_AACCTGAAGGAATGTT-1	Neutrophil 1	C15orf48	1.07866	Garrido-Trigo
CD 4	56	male	CD_4_AACCTGAAGGAATGTT-1	Neutrophil 1	RALGDS	-0.448477	Garrido-Trigo
CD 4	56	male	CD_4_AACCTGAAGGAATGTT-1	Neutrophil 1	PI3	1.16755	Garrido-Trigo
CD 4	56	male	CD_4_AACCTGAAGGAATGTT-1	Neutrophil 1	CD63	-0.625774	Garrido-Trigo
CD 4	56	male	CD_4_AACCTGAAGGAATGTT-1	Neutrophil 1	SQSTM1	0.703691	Garrido-Trigo
CD 4	56	male	CD_4_AACCTGAAGGAATGTT-1	Neutrophil 1	CXCR4	1.9551	Garrido-Trigo
CD 4	56	male	CD_4_AACCTGAAGGAATGTT-1	Neutrophil 1	CD83	2.30309	Garrido-Trigo
CD 4	56	male	CD_4_AACCTGAAGGAATGTT-1	Neutrophil 1	CSTB	-0.565494	Garrido-Trigo
CD 4	56	male	CD_4_AACCTGAAGGAATGTT-1	Neutrophil 1	LGALS3	-0.419299	Garrido-Trigo
CD 4	56	male	CD_4_AACCTGAAGGAATGTT-1	Neutrophil 1	PLEKHB2	-0.456358	Garrido-Trigo
CD 4	56	male	CD_4_AACCTGAAGGAATGTT-1	Neutrophil 1	BHLHE40	1.75136	Garrido-Trigo
CD 4	56	male	CD_4_AACCTGAAGGAATGTT-1	Neutrophil 1	ASAH1	-0.698947	Garrido-Trigo
CD 4	56	male	CD_4_AACCTGAAGGAATGTT-1	Neutrophil 1	VEGFA	1.42902	Garrido-Trigo
CD 4	56	male	CD_4_AACCTGAAGGAATGTT-1	Neutrophil 1	GBP1	-0.647913	Garrido-Trigo
CD 4	56	male	CD_4_AACCTGAAGGAATGTT-1	Neutrophil 1	GBP5	2.73314	Garrido-Trigo
CD 4	56	male	CD_4_AACCTGAAGGAATGTT-1	Neutrophil 1	IFIT3	-0.420141	Garrido-Trigo
CD 4	56	male	CD_4_AACCTGAAGGAATGTT-1	Neutrophil 1	IFIT2	2.57913	Garrido-Trigo
CD 4	56	male	CD_4_AACCTGAAGGAATGTT-1	Neutrophil 1	RNF213	-0.434676	Garrido-Trigo
CD 4	56	male	CD_4_AACCTGAAGGAATGTT-1	Neutrophil 1	GBP4	-0.249136	Garrido-Trigo
CD 4	56	male	CD_4_AACCTGAAGGAATGTT-1	Neutrophil 1	PARP14	-0.402293	Garrido-Trigo
CD 4	56	male	CD_4_AACCTGAAGGAATGTT-1	Neutrophil 1	IRF1	1.55057	Garrido-Trigo
CD 4	56	male	CD_4_AACCTGAAGGAATGTT-1	Neutrophil 1	TAP1	-0.428014	Garrido-Trigo
CD 4	56	male	CD_4_AACCTGAAGGAATGTT-1	Neutrophil 1	SAMHD1	-0.269277	Garrido-Trigo
CD 4	56	male	CD_4_AACCTGAAGGAATGTT-1	Neutrophil 1	LACTB	-0.251372	Garrido-Trigo
CD 4	56	male	CD_4_AACCTGAAGGAATGTT-1	Neutrophil 1	GBP2	-0.472591	Garrido-Trigo
CD 4	56	male	CD_4_AACCTGAAGGAATGTT-1	Neutrophil 1	APOL6	-0.319427	Garrido-Trigo
CD 4	56	male	CD_4_AACCTGAAGGAATGTT-1	Neutrophil 1	LAP3	3.77061	Garrido-Trigo
CD 4	56	male	CD_4_AACCTGAAGGAATGTT-1	Neutrophil 1	HM13	-0.289707	Garrido-Trigo
CD 4	56	male	CD_4_AACCTGAAGGAATGTT-1	Neutrophil 1	FFAR2	0.969741	Garrido-Trigo
CD 4	56	male	CD_4_AACCTGAAGGAATGTT-1	Neutrophil 1	TNFSF13B	-0.464372	Garrido-Trigo
CD 4	56	male	CD_4_AACCTGAAGGAATGTT-1	Neutrophil 1	RSAD2	-0.225338	Garrido-Trigo
CD 4	56	male	CD_4_CAATTTCCAACCACAT-1	Neutrophil 1	CXCL8	-0.251506	Garrido-Trigo
CD 4	56	male	CD_4_CAATTTCCAACCACAT-1	Neutrophil 1	S100A11	0.521573	Garrido-Trigo
CD 4	56	male	CD_4_CAATTTCCAACCACAT-1	Neutrophil 1	CMTM2	-0.845337	Garrido-Trigo
CD 4	56	male	CD_4_CAATTTCCAACCACAT-1	Neutrophil 1	ACTB	-0.261822	Garrido-Trigo
CD 4	56	male	CD_4_CAATTTCCAACCACAT-1	Neutrophil 1	PROK2	-0.822514	Garrido-Trigo
CD 4	56	male	CD_4_CAATTTCCAACCACAT-1	Neutrophil 1	S100A8	-0.661862	Garrido-Trigo
CD 4	56	male	CD_4_CAATTTCCAACCACAT-1	Neutrophil 1	S100A9	0.289852	Garrido-Trigo
CD 4	56	male	CD_4_CAATTTCCAACCACAT-1	Neutrophil 1	GCA	1.01108	Garrido-Trigo
CD 4	56	male	CD_4_CAATTTCCAACCACAT-1	Neutrophil 1	FCGR3B	-0.942649	Garrido-Trigo
CD 4	56	male	CD_4_CAATTTCCAACCACAT-1	Neutrophil 1	CSF3R	1.50598	Garrido-Trigo
CD 4	56	male	CD_4_CAATTTCCAACCACAT-1	Neutrophil 1	OSM	1.60242	Garrido-Trigo
CD 4	56	male	CD_4_CAATTTCCAACCACAT-1	Neutrophil 1	PTGS2	-0.72719	Garrido-Trigo
CD 4	56	male	CD_4_CAATTTCCAACCACAT-1	Neutrophil 1	PDE4B	1.0611	Garrido-Trigo
CD 4	56	male	CD_4_CAATTTCCAACCACAT-1	Neutrophil 1	NFKBIZ	1.43666	Garrido-Trigo
CD 4	56	male	CD_4_CAATTTCCAACCACAT-1	Neutrophil 1	IL1B	-1.66183	Garrido-Trigo
CD 4	56	male	CD_4_CAATTTCCAACCACAT-1	Neutrophil 1	TNFAIP3	1.03432	Garrido-Trigo
CD 4	56	male	CD_4_CAATTTCCAACCACAT-1	Neutrophil 1	RHOH	-1.11963	Garrido-Trigo
CD 4	56	male	CD_4_CAATTTCCAACCACAT-1	Neutrophil 1	CXCL1	-0.795482	Garrido-Trigo
CD 4	56	male	CD_4_CAATTTCCAACCACAT-1	Neutrophil 1	TNFAIP6	0.690827	Garrido-Trigo
CD 4	56	male	CD_4_CAATTTCCAACCACAT-1	Neutrophil 1	FTH1	-0.00437606	Garrido-Trigo
CD 4	56	male	CD_4_CAATTTCCAACCACAT-1	Neutrophil 1	GABARAPL2	-0.795212	Garrido-Trigo
CD 4	56	male	CD_4_CAATTTCCAACCACAT-1	Neutrophil 1	CCL3	-0.70059	Garrido-Trigo
CD 4	56	male	CD_4_CAATTTCCAACCACAT-1	Neutrophil 1	CCL4	-0.820374	Garrido-Trigo
CD 4	56	male	CD_4_CAATTTCCAACCACAT-1	Neutrophil 1	C15orf48	0.579692	Garrido-Trigo
CD 4	56	male	CD_4_CAATTTCCAACCACAT-1	Neutrophil 1	RALGDS	-0.448477	Garrido-Trigo
CD 4	56	male	CD_4_CAATTTCCAACCACAT-1	Neutrophil 1	PI3	0.674276	Garrido-Trigo
CD 4	56	male	CD_4_CAATTTCCAACCACAT-1	Neutrophil 1	CD63	-0.625774	Garrido-Trigo
CD 4	56	male	CD_4_CAATTTCCAACCACAT-1	Neutrophil 1	SQSTM1	-0.835247	Garrido-Trigo
CD 4	56	male	CD_4_CAATTTCCAACCACAT-1	Neutrophil 1	CXCR4	-0.714418	Garrido-Trigo
CD 4	56	male	CD_4_CAATTTCCAACCACAT-1	Neutrophil 1	CD83	-0.587583	Garrido-Trigo
CD 4	56	male	CD_4_CAATTTCCAACCACAT-1	Neutrophil 1	CSTB	1.25385	Garrido-Trigo
CD 4	56	male	CD_4_CAATTTCCAACCACAT-1	Neutrophil 1	LGALS3	-0.419299	Garrido-Trigo
CD 4	56	male	CD_4_CAATTTCCAACCACAT-1	Neutrophil 1	PLEKHB2	-0.456358	Garrido-Trigo
CD 4	56	male	CD_4_CAATTTCCAACCACAT-1	Neutrophil 1	BHLHE40	-0.455745	Garrido-Trigo
CD 4	56	male	CD_4_CAATTTCCAACCACAT-1	Neutrophil 1	ASAH1	-0.698947	Garrido-Trigo
CD 4	56	male	CD_4_CAATTTCCAACCACAT-1	Neutrophil 1	VEGFA	1.49127	Garrido-Trigo
CD 4	56	male	CD_4_CAATTTCCAACCACAT-1	Neutrophil 1	GBP1	-0.647913	Garrido-Trigo
CD 4	56	male	CD_4_CAATTTCCAACCACAT-1	Neutrophil 1	GBP5	-0.473769	Garrido-Trigo
CD 4	56	male	CD_4_CAATTTCCAACCACAT-1	Neutrophil 1	IFIT3	-0.420141	Garrido-Trigo
CD 4	56	male	CD_4_CAATTTCCAACCACAT-1	Neutrophil 1	IFIT2	-0.430459	Garrido-Trigo
CD 4	56	male	CD_4_CAATTTCCAACCACAT-1	Neutrophil 1	RNF213	2.39843	Garrido-Trigo
CD 4	56	male	CD_4_CAATTTCCAACCACAT-1	Neutrophil 1	GBP4	-0.249136	Garrido-Trigo
CD 4	56	male	CD_4_CAATTTCCAACCACAT-1	Neutrophil 1	PARP14	2.13799	Garrido-Trigo
CD 4	56	male	CD_4_CAATTTCCAACCACAT-1	Neutrophil 1	IRF1	-0.758969	Garrido-Trigo
CD 4	56	male	CD_4_CAATTTCCAACCACAT-1	Neutrophil 1	TAP1	2.08499	Garrido-Trigo
CD 4	56	male	CD_4_CAATTTCCAACCACAT-1	Neutrophil 1	SAMHD1	-0.269277	Garrido-Trigo
CD 4	56	male	CD_4_CAATTTCCAACCACAT-1	Neutrophil 1	LACTB	3.48577	Garrido-Trigo
CD 4	56	male	CD_4_CAATTTCCAACCACAT-1	Neutrophil 1	GBP2	-0.472591	Garrido-Trigo
CD 4	56	male	CD_4_CAATTTCCAACCACAT-1	Neutrophil 1	APOL6	-0.319427	Garrido-Trigo
CD 4	56	male	CD_4_CAATTTCCAACCACAT-1	Neutrophil 1	LAP3	-0.224986	Garrido-Trigo
CD 4	56	male	CD_4_CAATTTCCAACCACAT-1	Neutrophil 1	HM13	-0.289707	Garrido-Trigo
CD 4	56	male	CD_4_CAATTTCCAACCACAT-1	Neutrophil 1	FFAR2	1.02327	Garrido-Trigo
CD 4	56	male	CD_4_CAATTTCCAACCACAT-1	Neutrophil 1	TNFSF13B	-0.464372	Garrido-Trigo
CD 4	56	male	CD_4_CAATTTCCAACCACAT-1	Neutrophil 1	RSAD2	-0.225338	Garrido-Trigo
CD 4	56	male	CD_4_CTGGTCTTCTGCGGAC-1	Neutrophil 1	CXCL8	-0.683149	Garrido-Trigo
CD 4	56	male	CD_4_CTGGTCTTCTGCGGAC-1	Neutrophil 1	S100A11	-2.11615	Garrido-Trigo
CD 4	56	male	CD_4_CTGGTCTTCTGCGGAC-1	Neutrophil 1	CMTM2	0.747281	Garrido-Trigo
CD 4	56	male	CD_4_CTGGTCTTCTGCGGAC-1	Neutrophil 1	ACTB	-0.611689	Garrido-Trigo
CD 4	56	male	CD_4_CTGGTCTTCTGCGGAC-1	Neutrophil 1	PROK2	-0.822514	Garrido-Trigo
CD 4	56	male	CD_4_CTGGTCTTCTGCGGAC-1	Neutrophil 1	S100A8	-0.888286	Garrido-Trigo
CD 4	56	male	CD_4_CTGGTCTTCTGCGGAC-1	Neutrophil 1	S100A9	-0.0599309	Garrido-Trigo
CD 4	56	male	CD_4_CTGGTCTTCTGCGGAC-1	Neutrophil 1	GCA	-0.982855	Garrido-Trigo
CD 4	56	male	CD_4_CTGGTCTTCTGCGGAC-1	Neutrophil 1	FCGR3B	1.53533	Garrido-Trigo
CD 4	56	male	CD_4_CTGGTCTTCTGCGGAC-1	Neutrophil 1	CSF3R	-1.29731	Garrido-Trigo
CD 4	56	male	CD_4_CTGGTCTTCTGCGGAC-1	Neutrophil 1	OSM	-0.797597	Garrido-Trigo
CD 4	56	male	CD_4_CTGGTCTTCTGCGGAC-1	Neutrophil 1	PTGS2	-0.72719	Garrido-Trigo
CD 4	56	male	CD_4_CTGGTCTTCTGCGGAC-1	Neutrophil 1	PDE4B	0.278656	Garrido-Trigo
CD 4	56	male	CD_4_CTGGTCTTCTGCGGAC-1	Neutrophil 1	NFKBIZ	0.579308	Garrido-Trigo
CD 4	56	male	CD_4_CTGGTCTTCTGCGGAC-1	Neutrophil 1	IL1B	0.0918433	Garrido-Trigo
CD 4	56	male	CD_4_CTGGTCTTCTGCGGAC-1	Neutrophil 1	TNFAIP3	0.219453	Garrido-Trigo
CD 4	56	male	CD_4_CTGGTCTTCTGCGGAC-1	Neutrophil 1	RHOH	-1.11963	Garrido-Trigo
CD 4	56	male	CD_4_CTGGTCTTCTGCGGAC-1	Neutrophil 1	CXCL1	-0.795482	Garrido-Trigo
CD 4	56	male	CD_4_CTGGTCTTCTGCGGAC-1	Neutrophil 1	TNFAIP6	1.46503	Garrido-Trigo
CD 4	56	male	CD_4_CTGGTCTTCTGCGGAC-1	Neutrophil 1	FTH1	-0.510125	Garrido-Trigo
CD 4	56	male	CD_4_CTGGTCTTCTGCGGAC-1	Neutrophil 1	GABARAPL2	1.26561	Garrido-Trigo
CD 4	56	male	CD_4_CTGGTCTTCTGCGGAC-1	Neutrophil 1	CCL3	1.2336	Garrido-Trigo
CD 4	56	male	CD_4_CTGGTCTTCTGCGGAC-1	Neutrophil 1	CCL4	1.08578	Garrido-Trigo
CD 4	56	male	CD_4_CTGGTCTTCTGCGGAC-1	Neutrophil 1	C15orf48	1.2295	Garrido-Trigo
CD 4	56	male	CD_4_CTGGTCTTCTGCGGAC-1	Neutrophil 1	RALGDS	-0.448477	Garrido-Trigo
CD 4	56	male	CD_4_CTGGTCTTCTGCGGAC-1	Neutrophil 1	PI3	-0.622082	Garrido-Trigo
CD 4	56	male	CD_4_CTGGTCTTCTGCGGAC-1	Neutrophil 1	CD63	-0.625774	Garrido-Trigo
CD 4	56	male	CD_4_CTGGTCTTCTGCGGAC-1	Neutrophil 1	SQSTM1	0.709782	Garrido-Trigo
CD 4	56	male	CD_4_CTGGTCTTCTGCGGAC-1	Neutrophil 1	CXCR4	1.62142	Garrido-Trigo
CD 4	56	male	CD_4_CTGGTCTTCTGCGGAC-1	Neutrophil 1	CD83	1.19426	Garrido-Trigo
CD 4	56	male	CD_4_CTGGTCTTCTGCGGAC-1	Neutrophil 1	CSTB	-0.565494	Garrido-Trigo
CD 4	56	male	CD_4_CTGGTCTTCTGCGGAC-1	Neutrophil 1	LGALS3	-0.419299	Garrido-Trigo
CD 4	56	male	CD_4_CTGGTCTTCTGCGGAC-1	Neutrophil 1	PLEKHB2	-0.456358	Garrido-Trigo
CD 4	56	male	CD_4_CTGGTCTTCTGCGGAC-1	Neutrophil 1	BHLHE40	-0.455745	Garrido-Trigo
CD 4	56	male	CD_4_CTGGTCTTCTGCGGAC-1	Neutrophil 1	ASAH1	-0.698947	Garrido-Trigo
CD 4	56	male	CD_4_CTGGTCTTCTGCGGAC-1	Neutrophil 1	VEGFA	-0.50736	Garrido-Trigo
CD 4	56	male	CD_4_CTGGTCTTCTGCGGAC-1	Neutrophil 1	GBP1	-0.647913	Garrido-Trigo
CD 4	56	male	CD_4_CTGGTCTTCTGCGGAC-1	Neutrophil 1	GBP5	1.41789	Garrido-Trigo
CD 4	56	male	CD_4_CTGGTCTTCTGCGGAC-1	Neutrophil 1	IFIT3	-0.420141	Garrido-Trigo
CD 4	56	male	CD_4_CTGGTCTTCTGCGGAC-1	Neutrophil 1	IFIT2	-0.430459	Garrido-Trigo
CD 4	56	male	CD_4_CTGGTCTTCTGCGGAC-1	Neutrophil 1	RNF213	-0.434676	Garrido-Trigo
CD 4	56	male	CD_4_CTGGTCTTCTGCGGAC-1	Neutrophil 1	GBP4	4.06578	Garrido-Trigo
CD 4	56	male	CD_4_CTGGTCTTCTGCGGAC-1	Neutrophil 1	PARP14	-0.402293	Garrido-Trigo
CD 4	56	male	CD_4_CTGGTCTTCTGCGGAC-1	Neutrophil 1	IRF1	-0.758969	Garrido-Trigo
CD 4	56	male	CD_4_CTGGTCTTCTGCGGAC-1	Neutrophil 1	TAP1	-0.428014	Garrido-Trigo
CD 4	56	male	CD_4_CTGGTCTTCTGCGGAC-1	Neutrophil 1	SAMHD1	-0.269277	Garrido-Trigo
CD 4	56	male	CD_4_CTGGTCTTCTGCGGAC-1	Neutrophil 1	LACTB	-0.251372	Garrido-Trigo
CD 4	56	male	CD_4_CTGGTCTTCTGCGGAC-1	Neutrophil 1	GBP2	-0.472591	Garrido-Trigo
CD 4	56	male	CD_4_CTGGTCTTCTGCGGAC-1	Neutrophil 1	APOL6	-0.319427	Garrido-Trigo
CD 4	56	male	CD_4_CTGGTCTTCTGCGGAC-1	Neutrophil 1	LAP3	-0.224986	Garrido-Trigo
CD 4	56	male	CD_4_CTGGTCTTCTGCGGAC-1	Neutrophil 1	HM13	-0.289707	Garrido-Trigo
CD 4	56	male	CD_4_CTGGTCTTCTGCGGAC-1	Neutrophil 1	FFAR2	0.976331	Garrido-Trigo
CD 4	56	male	CD_4_CTGGTCTTCTGCGGAC-1	Neutrophil 1	TNFSF13B	-0.464372	Garrido-Trigo
CD 4	56	male	CD_4_CTGGTCTTCTGCGGAC-1	Neutrophil 1	RSAD2	-0.225338	Garrido-Trigo
CD 4	56	male	CD_4_TCAGTTTTCCAACTAG-1	Neutrophil 1	CXCL8	0.224412	Garrido-Trigo
CD 4	56	male	CD_4_TCAGTTTTCCAACTAG-1	Neutrophil 1	S100A11	0.488533	Garrido-Trigo
CD 4	56	male	CD_4_TCAGTTTTCCAACTAG-1	Neutrophil 1	CMTM2	-0.845337	Garrido-Trigo
CD 4	56	male	CD_4_TCAGTTTTCCAACTAG-1	Neutrophil 1	ACTB	-0.297957	Garrido-Trigo
CD 4	56	male	CD_4_TCAGTTTTCCAACTAG-1	Neutrophil 1	PROK2	-0.822514	Garrido-Trigo
CD 4	56	male	CD_4_TCAGTTTTCCAACTAG-1	Neutrophil 1	S100A8	0.0520608	Garrido-Trigo
CD 4	56	male	CD_4_TCAGTTTTCCAACTAG-1	Neutrophil 1	S100A9	0.401849	Garrido-Trigo
CD 4	56	male	CD_4_TCAGTTTTCCAACTAG-1	Neutrophil 1	GCA	0.573245	Garrido-Trigo
CD 4	56	male	CD_4_TCAGTTTTCCAACTAG-1	Neutrophil 1	FCGR3B	1.55111	Garrido-Trigo
CD 4	56	male	CD_4_TCAGTTTTCCAACTAG-1	Neutrophil 1	CSF3R	0.696867	Garrido-Trigo
CD 4	56	male	CD_4_TCAGTTTTCCAACTAG-1	Neutrophil 1	OSM	1.15389	Garrido-Trigo
CD 4	56	male	CD_4_TCAGTTTTCCAACTAG-1	Neutrophil 1	PTGS2	1.1205	Garrido-Trigo
CD 4	56	male	CD_4_TCAGTTTTCCAACTAG-1	Neutrophil 1	PDE4B	1.15682	Garrido-Trigo
CD 4	56	male	CD_4_TCAGTTTTCCAACTAG-1	Neutrophil 1	NFKBIZ	-0.931557	Garrido-Trigo
CD 4	56	male	CD_4_TCAGTTTTCCAACTAG-1	Neutrophil 1	IL1B	-0.417951	Garrido-Trigo
CD 4	56	male	CD_4_TCAGTTTTCCAACTAG-1	Neutrophil 1	TNFAIP3	1.53413	Garrido-Trigo
CD 4	56	male	CD_4_TCAGTTTTCCAACTAG-1	Neutrophil 1	RHOH	-1.11963	Garrido-Trigo
CD 4	56	male	CD_4_TCAGTTTTCCAACTAG-1	Neutrophil 1	CXCL1	-0.795482	Garrido-Trigo
CD 4	56	male	CD_4_TCAGTTTTCCAACTAG-1	Neutrophil 1	TNFAIP6	-0.871565	Garrido-Trigo
CD 4	56	male	CD_4_TCAGTTTTCCAACTAG-1	Neutrophil 1	FTH1	0.0164939	Garrido-Trigo
CD 4	56	male	CD_4_TCAGTTTTCCAACTAG-1	Neutrophil 1	GABARAPL2	-0.795212	Garrido-Trigo
CD 4	56	male	CD_4_TCAGTTTTCCAACTAG-1	Neutrophil 1	CCL3	-0.70059	Garrido-Trigo
CD 4	56	male	CD_4_TCAGTTTTCCAACTAG-1	Neutrophil 1	CCL4	-0.820374	Garrido-Trigo
CD 4	56	male	CD_4_TCAGTTTTCCAACTAG-1	Neutrophil 1	C15orf48	-0.731651	Garrido-Trigo
CD 4	56	male	CD_4_TCAGTTTTCCAACTAG-1	Neutrophil 1	RALGDS	-0.448477	Garrido-Trigo
CD 4	56	male	CD_4_TCAGTTTTCCAACTAG-1	Neutrophil 1	PI3	-0.622082	Garrido-Trigo
CD 4	56	male	CD_4_TCAGTTTTCCAACTAG-1	Neutrophil 1	CD63	-0.625774	Garrido-Trigo
CD 4	56	male	CD_4_TCAGTTTTCCAACTAG-1	Neutrophil 1	SQSTM1	0.724693	Garrido-Trigo
CD 4	56	male	CD_4_TCAGTTTTCCAACTAG-1	Neutrophil 1	CXCR4	0.81947	Garrido-Trigo
CD 4	56	male	CD_4_TCAGTTTTCCAACTAG-1	Neutrophil 1	CD83	-0.587583	Garrido-Trigo
CD 4	56	male	CD_4_TCAGTTTTCCAACTAG-1	Neutrophil 1	CSTB	-0.565494	Garrido-Trigo
CD 4	56	male	CD_4_TCAGTTTTCCAACTAG-1	Neutrophil 1	LGALS3	-0.419299	Garrido-Trigo
CD 4	56	male	CD_4_TCAGTTTTCCAACTAG-1	Neutrophil 1	PLEKHB2	-0.456358	Garrido-Trigo
CD 4	56	male	CD_4_TCAGTTTTCCAACTAG-1	Neutrophil 1	BHLHE40	-0.455745	Garrido-Trigo
CD 4	56	male	CD_4_TCAGTTTTCCAACTAG-1	Neutrophil 1	ASAH1	-0.698947	Garrido-Trigo
CD 4	56	male	CD_4_TCAGTTTTCCAACTAG-1	Neutrophil 1	VEGFA	-0.50736	Garrido-Trigo
CD 4	56	male	CD_4_TCAGTTTTCCAACTAG-1	Neutrophil 1	GBP1	-0.647913	Garrido-Trigo
CD 4	56	male	CD_4_TCAGTTTTCCAACTAG-1	Neutrophil 1	GBP5	1.43615	Garrido-Trigo
CD 4	56	male	CD_4_TCAGTTTTCCAACTAG-1	Neutrophil 1	IFIT3	-0.420141	Garrido-Trigo
CD 4	56	male	CD_4_TCAGTTTTCCAACTAG-1	Neutrophil 1	IFIT2	-0.430459	Garrido-Trigo
CD 4	56	male	CD_4_TCAGTTTTCCAACTAG-1	Neutrophil 1	RNF213	-0.434676	Garrido-Trigo
CD 4	56	male	CD_4_TCAGTTTTCCAACTAG-1	Neutrophil 1	GBP4	-0.249136	Garrido-Trigo
CD 4	56	male	CD_4_TCAGTTTTCCAACTAG-1	Neutrophil 1	PARP14	-0.402293	Garrido-Trigo
CD 4	56	male	CD_4_TCAGTTTTCCAACTAG-1	Neutrophil 1	IRF1	-0.758969	Garrido-Trigo
CD 4	56	male	CD_4_TCAGTTTTCCAACTAG-1	Neutrophil 1	TAP1	-0.428014	Garrido-Trigo
CD 4	56	male	CD_4_TCAGTTTTCCAACTAG-1	Neutrophil 1	SAMHD1	-0.269277	Garrido-Trigo
CD 4	56	male	CD_4_TCAGTTTTCCAACTAG-1	Neutrophil 1	LACTB	-0.251372	Garrido-Trigo
CD 4	56	male	CD_4_TCAGTTTTCCAACTAG-1	Neutrophil 1	GBP2	-0.472591	Garrido-Trigo
CD 4	56	male	CD_4_TCAGTTTTCCAACTAG-1	Neutrophil 1	APOL6	-0.319427	Garrido-Trigo
CD 4	56	male	CD_4_TCAGTTTTCCAACTAG-1	Neutrophil 1	LAP3	-0.224986	Garrido-Trigo
CD 4	56	male	CD_4_TCAGTTTTCCAACTAG-1	Neutrophil 1	HM13	3.15038	Garrido-Trigo
CD 4	56	male	CD_4_TCAGTTTTCCAACTAG-1	Neutrophil 1	FFAR2	-0.69532	Garrido-Trigo
CD 4	56	male	CD_4_TCAGTTTTCCAACTAG-1	Neutrophil 1	TNFSF13B	-0.464372	Garrido-Trigo
CD 4	56	male	CD_4_TCAGTTTTCCAACTAG-1	Neutrophil 1	RSAD2	-0.225338	Garrido-Trigo
CD 5	21	male	CD_5_AAACGCTTCATTTGGG-1	Neutrophil 1	CXCL8	1.06679	Garrido-Trigo
CD 5	21	male	CD_5_AAACGCTTCATTTGGG-1	Neutrophil 1	S100A11	-2.11615	Garrido-Trigo
CD 5	21	male	CD_5_AAACGCTTCATTTGGG-1	Neutrophil 1	CMTM2	-0.845337	Garrido-Trigo
CD 5	21	male	CD_5_AAACGCTTCATTTGGG-1	Neutrophil 1	ACTB	0.434899	Garrido-Trigo
CD 5	21	male	CD_5_AAACGCTTCATTTGGG-1	Neutrophil 1	PROK2	-0.822514	Garrido-Trigo
CD 5	21	male	CD_5_AAACGCTTCATTTGGG-1	Neutrophil 1	S100A8	0.0476458	Garrido-Trigo
CD 5	21	male	CD_5_AAACGCTTCATTTGGG-1	Neutrophil 1	S100A9	-0.536374	Garrido-Trigo
CD 5	21	male	CD_5_AAACGCTTCATTTGGG-1	Neutrophil 1	GCA	0.853311	Garrido-Trigo
CD 5	21	male	CD_5_AAACGCTTCATTTGGG-1	Neutrophil 1	FCGR3B	-0.942649	Garrido-Trigo
CD 5	21	male	CD_5_AAACGCTTCATTTGGG-1	Neutrophil 1	CSF3R	-1.29731	Garrido-Trigo
CD 5	21	male	CD_5_AAACGCTTCATTTGGG-1	Neutrophil 1	OSM	-0.797597	Garrido-Trigo
CD 5	21	male	CD_5_AAACGCTTCATTTGGG-1	Neutrophil 1	PTGS2	-0.72719	Garrido-Trigo
CD 5	21	male	CD_5_AAACGCTTCATTTGGG-1	Neutrophil 1	PDE4B	0.542523	Garrido-Trigo
CD 5	21	male	CD_5_AAACGCTTCATTTGGG-1	Neutrophil 1	NFKBIZ	-0.931557	Garrido-Trigo
CD 5	21	male	CD_5_AAACGCTTCATTTGGG-1	Neutrophil 1	IL1B	-0.194079	Garrido-Trigo
CD 5	21	male	CD_5_AAACGCTTCATTTGGG-1	Neutrophil 1	TNFAIP3	0.883746	Garrido-Trigo
CD 5	21	male	CD_5_AAACGCTTCATTTGGG-1	Neutrophil 1	RHOH	0.956817	Garrido-Trigo
CD 5	21	male	CD_5_AAACGCTTCATTTGGG-1	Neutrophil 1	CXCL1	1.75486	Garrido-Trigo
CD 5	21	male	CD_5_AAACGCTTCATTTGGG-1	Neutrophil 1	TNFAIP6	0.938982	Garrido-Trigo
CD 5	21	male	CD_5_AAACGCTTCATTTGGG-1	Neutrophil 1	FTH1	0.356126	Garrido-Trigo
CD 5	21	male	CD_5_AAACGCTTCATTTGGG-1	Neutrophil 1	GABARAPL2	-0.795212	Garrido-Trigo
CD 5	21	male	CD_5_AAACGCTTCATTTGGG-1	Neutrophil 1	CCL3	-0.70059	Garrido-Trigo
CD 5	21	male	CD_5_AAACGCTTCATTTGGG-1	Neutrophil 1	CCL4	-0.820374	Garrido-Trigo
CD 5	21	male	CD_5_AAACGCTTCATTTGGG-1	Neutrophil 1	C15orf48	1.90405	Garrido-Trigo
CD 5	21	male	CD_5_AAACGCTTCATTTGGG-1	Neutrophil 1	RALGDS	-0.448477	Garrido-Trigo
CD 5	21	male	CD_5_AAACGCTTCATTTGGG-1	Neutrophil 1	PI3	-0.622082	Garrido-Trigo
CD 5	21	male	CD_5_AAACGCTTCATTTGGG-1	Neutrophil 1	CD63	-0.625774	Garrido-Trigo
CD 5	21	male	CD_5_AAACGCTTCATTTGGG-1	Neutrophil 1	SQSTM1	-0.835247	Garrido-Trigo
CD 5	21	male	CD_5_AAACGCTTCATTTGGG-1	Neutrophil 1	CXCR4	1.92791	Garrido-Trigo
CD 5	21	male	CD_5_AAACGCTTCATTTGGG-1	Neutrophil 1	CD83	2.01854	Garrido-Trigo
CD 5	21	male	CD_5_AAACGCTTCATTTGGG-1	Neutrophil 1	CSTB	-0.565494	Garrido-Trigo
CD 5	21	male	CD_5_AAACGCTTCATTTGGG-1	Neutrophil 1	LGALS3	-0.419299	Garrido-Trigo
CD 5	21	male	CD_5_AAACGCTTCATTTGGG-1	Neutrophil 1	PLEKHB2	-0.456358	Garrido-Trigo
CD 5	21	male	CD_5_AAACGCTTCATTTGGG-1	Neutrophil 1	BHLHE40	2.78515	Garrido-Trigo
CD 5	21	male	CD_5_AAACGCTTCATTTGGG-1	Neutrophil 1	ASAH1	-0.698947	Garrido-Trigo
CD 5	21	male	CD_5_AAACGCTTCATTTGGG-1	Neutrophil 1	VEGFA	-0.50736	Garrido-Trigo
CD 5	21	male	CD_5_AAACGCTTCATTTGGG-1	Neutrophil 1	GBP1	1.63042	Garrido-Trigo
CD 5	21	male	CD_5_AAACGCTTCATTTGGG-1	Neutrophil 1	GBP5	-0.473769	Garrido-Trigo
CD 5	21	male	CD_5_AAACGCTTCATTTGGG-1	Neutrophil 1	IFIT3	-0.420141	Garrido-Trigo
CD 5	21	male	CD_5_AAACGCTTCATTTGGG-1	Neutrophil 1	IFIT2	-0.430459	Garrido-Trigo
CD 5	21	male	CD_5_AAACGCTTCATTTGGG-1	Neutrophil 1	RNF213	-0.434676	Garrido-Trigo
CD 5	21	male	CD_5_AAACGCTTCATTTGGG-1	Neutrophil 1	GBP4	-0.249136	Garrido-Trigo
CD 5	21	male	CD_5_AAACGCTTCATTTGGG-1	Neutrophil 1	PARP14	-0.402293	Garrido-Trigo
CD 5	21	male	CD_5_AAACGCTTCATTTGGG-1	Neutrophil 1	IRF1	-0.758969	Garrido-Trigo
CD 5	21	male	CD_5_AAACGCTTCATTTGGG-1	Neutrophil 1	TAP1	-0.428014	Garrido-Trigo
CD 5	21	male	CD_5_AAACGCTTCATTTGGG-1	Neutrophil 1	SAMHD1	-0.269277	Garrido-Trigo
CD 5	21	male	CD_5_AAACGCTTCATTTGGG-1	Neutrophil 1	LACTB	-0.251372	Garrido-Trigo
CD 5	21	male	CD_5_AAACGCTTCATTTGGG-1	Neutrophil 1	GBP2	-0.472591	Garrido-Trigo
CD 5	21	male	CD_5_AAACGCTTCATTTGGG-1	Neutrophil 1	APOL6	-0.319427	Garrido-Trigo
CD 5	21	male	CD_5_AAACGCTTCATTTGGG-1	Neutrophil 1	LAP3	-0.224986	Garrido-Trigo
CD 5	21	male	CD_5_AAACGCTTCATTTGGG-1	Neutrophil 1	HM13	-0.289707	Garrido-Trigo
CD 5	21	male	CD_5_AAACGCTTCATTTGGG-1	Neutrophil 1	FFAR2	-0.69532	Garrido-Trigo
CD 5	21	male	CD_5_AAACGCTTCATTTGGG-1	Neutrophil 1	TNFSF13B	-0.464372	Garrido-Trigo
CD 5	21	male	CD_5_AAACGCTTCATTTGGG-1	Neutrophil 1	RSAD2	-0.225338	Garrido-Trigo
CD 5	21	male	CD_5_AAAGGTAAGGTGAGAA-1	Neutrophil 1	CXCL8	0.220177	Garrido-Trigo
CD 5	21	male	CD_5_AAAGGTAAGGTGAGAA-1	Neutrophil 1	S100A11	-0.111311	Garrido-Trigo
CD 5	21	male	CD_5_AAAGGTAAGGTGAGAA-1	Neutrophil 1	CMTM2	-0.845337	Garrido-Trigo
CD 5	21	male	CD_5_AAAGGTAAGGTGAGAA-1	Neutrophil 1	ACTB	0.434899	Garrido-Trigo
CD 5	21	male	CD_5_AAAGGTAAGGTGAGAA-1	Neutrophil 1	PROK2	1.39183	Garrido-Trigo
CD 5	21	male	CD_5_AAAGGTAAGGTGAGAA-1	Neutrophil 1	S100A8	-1.25319	Garrido-Trigo
CD 5	21	male	CD_5_AAAGGTAAGGTGAGAA-1	Neutrophil 1	S100A9	-2.17618	Garrido-Trigo
CD 5	21	male	CD_5_AAAGGTAAGGTGAGAA-1	Neutrophil 1	GCA	-0.982855	Garrido-Trigo
CD 5	21	male	CD_5_AAAGGTAAGGTGAGAA-1	Neutrophil 1	FCGR3B	-0.942649	Garrido-Trigo
CD 5	21	male	CD_5_AAAGGTAAGGTGAGAA-1	Neutrophil 1	CSF3R	0.991145	Garrido-Trigo
CD 5	21	male	CD_5_AAAGGTAAGGTGAGAA-1	Neutrophil 1	OSM	1.68897	Garrido-Trigo
CD 5	21	male	CD_5_AAAGGTAAGGTGAGAA-1	Neutrophil 1	PTGS2	-0.72719	Garrido-Trigo
CD 5	21	male	CD_5_AAAGGTAAGGTGAGAA-1	Neutrophil 1	PDE4B	1.29798	Garrido-Trigo
CD 5	21	male	CD_5_AAAGGTAAGGTGAGAA-1	Neutrophil 1	NFKBIZ	1.27823	Garrido-Trigo
CD 5	21	male	CD_5_AAAGGTAAGGTGAGAA-1	Neutrophil 1	IL1B	0.338896	Garrido-Trigo
CD 5	21	male	CD_5_AAAGGTAAGGTGAGAA-1	Neutrophil 1	TNFAIP3	0.494256	Garrido-Trigo
CD 5	21	male	CD_5_AAAGGTAAGGTGAGAA-1	Neutrophil 1	RHOH	1.34959	Garrido-Trigo
CD 5	21	male	CD_5_AAAGGTAAGGTGAGAA-1	Neutrophil 1	CXCL1	-0.795482	Garrido-Trigo
CD 5	21	male	CD_5_AAAGGTAAGGTGAGAA-1	Neutrophil 1	TNFAIP6	-0.871565	Garrido-Trigo
CD 5	21	male	CD_5_AAAGGTAAGGTGAGAA-1	Neutrophil 1	FTH1	-0.279997	Garrido-Trigo
CD 5	21	male	CD_5_AAAGGTAAGGTGAGAA-1	Neutrophil 1	GABARAPL2	-0.795212	Garrido-Trigo
CD 5	21	male	CD_5_AAAGGTAAGGTGAGAA-1	Neutrophil 1	CCL3	-0.70059	Garrido-Trigo
CD 5	21	male	CD_5_AAAGGTAAGGTGAGAA-1	Neutrophil 1	CCL4	-0.820374	Garrido-Trigo
CD 5	21	male	CD_5_AAAGGTAAGGTGAGAA-1	Neutrophil 1	C15orf48	-0.731651	Garrido-Trigo
CD 5	21	male	CD_5_AAAGGTAAGGTGAGAA-1	Neutrophil 1	RALGDS	-0.448477	Garrido-Trigo
CD 5	21	male	CD_5_AAAGGTAAGGTGAGAA-1	Neutrophil 1	PI3	0.880176	Garrido-Trigo
CD 5	21	male	CD_5_AAAGGTAAGGTGAGAA-1	Neutrophil 1	CD63	-0.625774	Garrido-Trigo
CD 5	21	male	CD_5_AAAGGTAAGGTGAGAA-1	Neutrophil 1	SQSTM1	-0.835247	Garrido-Trigo
CD 5	21	male	CD_5_AAAGGTAAGGTGAGAA-1	Neutrophil 1	CXCR4	-0.714418	Garrido-Trigo
CD 5	21	male	CD_5_AAAGGTAAGGTGAGAA-1	Neutrophil 1	CD83	-0.587583	Garrido-Trigo
CD 5	21	male	CD_5_AAAGGTAAGGTGAGAA-1	Neutrophil 1	CSTB	-0.565494	Garrido-Trigo
CD 5	21	male	CD_5_AAAGGTAAGGTGAGAA-1	Neutrophil 1	LGALS3	-0.419299	Garrido-Trigo
CD 5	21	male	CD_5_AAAGGTAAGGTGAGAA-1	Neutrophil 1	PLEKHB2	-0.456358	Garrido-Trigo
CD 5	21	male	CD_5_AAAGGTAAGGTGAGAA-1	Neutrophil 1	BHLHE40	-0.455745	Garrido-Trigo
CD 5	21	male	CD_5_AAAGGTAAGGTGAGAA-1	Neutrophil 1	ASAH1	1.321	Garrido-Trigo
CD 5	21	male	CD_5_AAAGGTAAGGTGAGAA-1	Neutrophil 1	VEGFA	-0.50736	Garrido-Trigo
CD 5	21	male	CD_5_AAAGGTAAGGTGAGAA-1	Neutrophil 1	GBP1	1.20791	Garrido-Trigo
CD 5	21	male	CD_5_AAAGGTAAGGTGAGAA-1	Neutrophil 1	GBP5	-0.473769	Garrido-Trigo
CD 5	21	male	CD_5_AAAGGTAAGGTGAGAA-1	Neutrophil 1	IFIT3	-0.420141	Garrido-Trigo
CD 5	21	male	CD_5_AAAGGTAAGGTGAGAA-1	Neutrophil 1	IFIT2	-0.430459	Garrido-Trigo
CD 5	21	male	CD_5_AAAGGTAAGGTGAGAA-1	Neutrophil 1	RNF213	-0.434676	Garrido-Trigo
CD 5	21	male	CD_5_AAAGGTAAGGTGAGAA-1	Neutrophil 1	GBP4	-0.249136	Garrido-Trigo
CD 5	21	male	CD_5_AAAGGTAAGGTGAGAA-1	Neutrophil 1	PARP14	-0.402293	Garrido-Trigo
CD 5	21	male	CD_5_AAAGGTAAGGTGAGAA-1	Neutrophil 1	IRF1	1.03553	Garrido-Trigo
CD 5	21	male	CD_5_AAAGGTAAGGTGAGAA-1	Neutrophil 1	TAP1	-0.428014	Garrido-Trigo
CD 5	21	male	CD_5_AAAGGTAAGGTGAGAA-1	Neutrophil 1	SAMHD1	-0.269277	Garrido-Trigo
CD 5	21	male	CD_5_AAAGGTAAGGTGAGAA-1	Neutrophil 1	LACTB	-0.251372	Garrido-Trigo
CD 5	21	male	CD_5_AAAGGTAAGGTGAGAA-1	Neutrophil 1	GBP2	-0.472591	Garrido-Trigo
CD 5	21	male	CD_5_AAAGGTAAGGTGAGAA-1	Neutrophil 1	APOL6	-0.319427	Garrido-Trigo
CD 5	21	male	CD_5_AAAGGTAAGGTGAGAA-1	Neutrophil 1	LAP3	-0.224986	Garrido-Trigo
CD 5	21	male	CD_5_AAAGGTAAGGTGAGAA-1	Neutrophil 1	HM13	-0.289707	Garrido-Trigo
CD 5	21	male	CD_5_AAAGGTAAGGTGAGAA-1	Neutrophil 1	FFAR2	-0.69532	Garrido-Trigo
CD 5	21	male	CD_5_AAAGGTAAGGTGAGAA-1	Neutrophil 1	TNFSF13B	-0.464372	Garrido-Trigo
CD 5	21	male	CD_5_AAAGGTAAGGTGAGAA-1	Neutrophil 1	RSAD2	-0.225338	Garrido-Trigo
CD 5	21	male	CD_5_AAATGGAGTCGGAACA-1	Neutrophil 1	CXCL8	0.623422	Garrido-Trigo
CD 5	21	male	CD_5_AAATGGAGTCGGAACA-1	Neutrophil 1	S100A11	0.186468	Garrido-Trigo
CD 5	21	male	CD_5_AAATGGAGTCGGAACA-1	Neutrophil 1	CMTM2	0.906422	Garrido-Trigo
CD 5	21	male	CD_5_AAATGGAGTCGGAACA-1	Neutrophil 1	ACTB	-0.121772	Garrido-Trigo
CD 5	21	male	CD_5_AAATGGAGTCGGAACA-1	Neutrophil 1	PROK2	0.677267	Garrido-Trigo
CD 5	21	male	CD_5_AAATGGAGTCGGAACA-1	Neutrophil 1	S100A8	0.44649	Garrido-Trigo
CD 5	21	male	CD_5_AAATGGAGTCGGAACA-1	Neutrophil 1	S100A9	-0.0720425	Garrido-Trigo
CD 5	21	male	CD_5_AAATGGAGTCGGAACA-1	Neutrophil 1	GCA	1.12604	Garrido-Trigo
CD 5	21	male	CD_5_AAATGGAGTCGGAACA-1	Neutrophil 1	FCGR3B	0.733065	Garrido-Trigo
CD 5	21	male	CD_5_AAATGGAGTCGGAACA-1	Neutrophil 1	CSF3R	0.423684	Garrido-Trigo
CD 5	21	male	CD_5_AAATGGAGTCGGAACA-1	Neutrophil 1	OSM	-0.797597	Garrido-Trigo
CD 5	21	male	CD_5_AAATGGAGTCGGAACA-1	Neutrophil 1	PTGS2	1.25648	Garrido-Trigo
CD 5	21	male	CD_5_AAATGGAGTCGGAACA-1	Neutrophil 1	PDE4B	1.00768	Garrido-Trigo
CD 5	21	male	CD_5_AAATGGAGTCGGAACA-1	Neutrophil 1	NFKBIZ	1.13579	Garrido-Trigo
CD 5	21	male	CD_5_AAATGGAGTCGGAACA-1	Neutrophil 1	IL1B	0.908237	Garrido-Trigo
CD 5	21	male	CD_5_AAATGGAGTCGGAACA-1	Neutrophil 1	TNFAIP3	0.978689	Garrido-Trigo
CD 5	21	male	CD_5_AAATGGAGTCGGAACA-1	Neutrophil 1	RHOH	0.441927	Garrido-Trigo
CD 5	21	male	CD_5_AAATGGAGTCGGAACA-1	Neutrophil 1	CXCL1	0.594108	Garrido-Trigo
CD 5	21	male	CD_5_AAATGGAGTCGGAACA-1	Neutrophil 1	TNFAIP6	-0.871565	Garrido-Trigo
CD 5	21	male	CD_5_AAATGGAGTCGGAACA-1	Neutrophil 1	FTH1	0.203035	Garrido-Trigo
CD 5	21	male	CD_5_AAATGGAGTCGGAACA-1	Neutrophil 1	GABARAPL2	0.997472	Garrido-Trigo
CD 5	21	male	CD_5_AAATGGAGTCGGAACA-1	Neutrophil 1	CCL3	1.2828	Garrido-Trigo
CD 5	21	male	CD_5_AAATGGAGTCGGAACA-1	Neutrophil 1	CCL4	1.36404	Garrido-Trigo
CD 5	21	male	CD_5_AAATGGAGTCGGAACA-1	Neutrophil 1	C15orf48	1.21827	Garrido-Trigo
CD 5	21	male	CD_5_AAATGGAGTCGGAACA-1	Neutrophil 1	RALGDS	-0.448477	Garrido-Trigo
CD 5	21	male	CD_5_AAATGGAGTCGGAACA-1	Neutrophil 1	PI3	1.73378	Garrido-Trigo
CD 5	21	male	CD_5_AAATGGAGTCGGAACA-1	Neutrophil 1	CD63	-0.625774	Garrido-Trigo
CD 5	21	male	CD_5_AAATGGAGTCGGAACA-1	Neutrophil 1	SQSTM1	-0.835247	Garrido-Trigo
CD 5	21	male	CD_5_AAATGGAGTCGGAACA-1	Neutrophil 1	CXCR4	-0.714418	Garrido-Trigo
CD 5	21	male	CD_5_AAATGGAGTCGGAACA-1	Neutrophil 1	CD83	-0.587583	Garrido-Trigo
CD 5	21	male	CD_5_AAATGGAGTCGGAACA-1	Neutrophil 1	CSTB	-0.565494	Garrido-Trigo
CD 5	21	male	CD_5_AAATGGAGTCGGAACA-1	Neutrophil 1	LGALS3	-0.419299	Garrido-Trigo
CD 5	21	male	CD_5_AAATGGAGTCGGAACA-1	Neutrophil 1	PLEKHB2	-0.456358	Garrido-Trigo
CD 5	21	male	CD_5_AAATGGAGTCGGAACA-1	Neutrophil 1	BHLHE40	1.98152	Garrido-Trigo
CD 5	21	male	CD_5_AAATGGAGTCGGAACA-1	Neutrophil 1	ASAH1	-0.698947	Garrido-Trigo
CD 5	21	male	CD_5_AAATGGAGTCGGAACA-1	Neutrophil 1	VEGFA	-0.50736	Garrido-Trigo
CD 5	21	male	CD_5_AAATGGAGTCGGAACA-1	Neutrophil 1	GBP1	1.06547	Garrido-Trigo
CD 5	21	male	CD_5_AAATGGAGTCGGAACA-1	Neutrophil 1	GBP5	-0.473769	Garrido-Trigo
CD 5	21	male	CD_5_AAATGGAGTCGGAACA-1	Neutrophil 1	IFIT3	-0.420141	Garrido-Trigo
CD 5	21	male	CD_5_AAATGGAGTCGGAACA-1	Neutrophil 1	IFIT2	-0.430459	Garrido-Trigo
CD 5	21	male	CD_5_AAATGGAGTCGGAACA-1	Neutrophil 1	RNF213	-0.434676	Garrido-Trigo
CD 5	21	male	CD_5_AAATGGAGTCGGAACA-1	Neutrophil 1	GBP4	-0.249136	Garrido-Trigo
CD 5	21	male	CD_5_AAATGGAGTCGGAACA-1	Neutrophil 1	PARP14	-0.402293	Garrido-Trigo
CD 5	21	male	CD_5_AAATGGAGTCGGAACA-1	Neutrophil 1	IRF1	-0.758969	Garrido-Trigo
CD 5	21	male	CD_5_AAATGGAGTCGGAACA-1	Neutrophil 1	TAP1	-0.428014	Garrido-Trigo
CD 5	21	male	CD_5_AAATGGAGTCGGAACA-1	Neutrophil 1	SAMHD1	-0.269277	Garrido-Trigo
CD 5	21	male	CD_5_AAATGGAGTCGGAACA-1	Neutrophil 1	LACTB	-0.251372	Garrido-Trigo
CD 5	21	male	CD_5_AAATGGAGTCGGAACA-1	Neutrophil 1	GBP2	-0.472591	Garrido-Trigo
CD 5	21	male	CD_5_AAATGGAGTCGGAACA-1	Neutrophil 1	APOL6	-0.319427	Garrido-Trigo
CD 5	21	male	CD_5_AAATGGAGTCGGAACA-1	Neutrophil 1	LAP3	-0.224986	Garrido-Trigo
CD 5	21	male	CD_5_AAATGGAGTCGGAACA-1	Neutrophil 1	HM13	-0.289707	Garrido-Trigo
CD 5	21	male	CD_5_AAATGGAGTCGGAACA-1	Neutrophil 1	FFAR2	1.14337	Garrido-Trigo
CD 5	21	male	CD_5_AAATGGAGTCGGAACA-1	Neutrophil 1	TNFSF13B	-0.464372	Garrido-Trigo
CD 5	21	male	CD_5_AAATGGAGTCGGAACA-1	Neutrophil 1	RSAD2	-0.225338	Garrido-Trigo
CD 5	21	male	CD_5_AACACACAGCTCGCAC-1	Neutrophil 1	CXCL8	0.19608	Garrido-Trigo
CD 5	21	male	CD_5_AACACACAGCTCGCAC-1	Neutrophil 1	S100A11	0.536371	Garrido-Trigo
CD 5	21	male	CD_5_AACACACAGCTCGCAC-1	Neutrophil 1	CMTM2	-0.845337	Garrido-Trigo
CD 5	21	male	CD_5_AACACACAGCTCGCAC-1	Neutrophil 1	ACTB	0.785266	Garrido-Trigo
CD 5	21	male	CD_5_AACACACAGCTCGCAC-1	Neutrophil 1	PROK2	-0.822514	Garrido-Trigo
CD 5	21	male	CD_5_AACACACAGCTCGCAC-1	Neutrophil 1	S100A8	0.6718	Garrido-Trigo
CD 5	21	male	CD_5_AACACACAGCTCGCAC-1	Neutrophil 1	S100A9	0.275052	Garrido-Trigo
CD 5	21	male	CD_5_AACACACAGCTCGCAC-1	Neutrophil 1	GCA	1.4465	Garrido-Trigo
CD 5	21	male	CD_5_AACACACAGCTCGCAC-1	Neutrophil 1	FCGR3B	-0.942649	Garrido-Trigo
CD 5	21	male	CD_5_AACACACAGCTCGCAC-1	Neutrophil 1	CSF3R	-1.29731	Garrido-Trigo
CD 5	21	male	CD_5_AACACACAGCTCGCAC-1	Neutrophil 1	OSM	-0.797597	Garrido-Trigo
CD 5	21	male	CD_5_AACACACAGCTCGCAC-1	Neutrophil 1	PTGS2	-0.72719	Garrido-Trigo
CD 5	21	male	CD_5_AACACACAGCTCGCAC-1	Neutrophil 1	PDE4B	-1.1002	Garrido-Trigo
CD 5	21	male	CD_5_AACACACAGCTCGCAC-1	Neutrophil 1	NFKBIZ	0.799054	Garrido-Trigo
CD 5	21	male	CD_5_AACACACAGCTCGCAC-1	Neutrophil 1	IL1B	-0.250656	Garrido-Trigo
CD 5	21	male	CD_5_AACACACAGCTCGCAC-1	Neutrophil 1	TNFAIP3	-1.21654	Garrido-Trigo
CD 5	21	male	CD_5_AACACACAGCTCGCAC-1	Neutrophil 1	RHOH	1.28149	Garrido-Trigo
CD 5	21	male	CD_5_AACACACAGCTCGCAC-1	Neutrophil 1	CXCL1	1.94205	Garrido-Trigo
CD 5	21	male	CD_5_AACACACAGCTCGCAC-1	Neutrophil 1	TNFAIP6	-0.871565	Garrido-Trigo
CD 5	21	male	CD_5_AACACACAGCTCGCAC-1	Neutrophil 1	FTH1	0.521974	Garrido-Trigo
CD 5	21	male	CD_5_AACACACAGCTCGCAC-1	Neutrophil 1	GABARAPL2	1.07166	Garrido-Trigo
CD 5	21	male	CD_5_AACACACAGCTCGCAC-1	Neutrophil 1	CCL3	0.557205	Garrido-Trigo
CD 5	21	male	CD_5_AACACACAGCTCGCAC-1	Neutrophil 1	CCL4	-0.820374	Garrido-Trigo
CD 5	21	male	CD_5_AACACACAGCTCGCAC-1	Neutrophil 1	C15orf48	-0.731651	Garrido-Trigo
CD 5	21	male	CD_5_AACACACAGCTCGCAC-1	Neutrophil 1	RALGDS	-0.448477	Garrido-Trigo
CD 5	21	male	CD_5_AACACACAGCTCGCAC-1	Neutrophil 1	PI3	-0.622082	Garrido-Trigo
CD 5	21	male	CD_5_AACACACAGCTCGCAC-1	Neutrophil 1	CD63	-0.625774	Garrido-Trigo
CD 5	21	male	CD_5_AACACACAGCTCGCAC-1	Neutrophil 1	SQSTM1	0.934496	Garrido-Trigo
CD 5	21	male	CD_5_AACACACAGCTCGCAC-1	Neutrophil 1	CXCR4	-0.714418	Garrido-Trigo
CD 5	21	male	CD_5_AACACACAGCTCGCAC-1	Neutrophil 1	CD83	-0.587583	Garrido-Trigo
CD 5	21	male	CD_5_AACACACAGCTCGCAC-1	Neutrophil 1	CSTB	-0.565494	Garrido-Trigo
CD 5	21	male	CD_5_AACACACAGCTCGCAC-1	Neutrophil 1	LGALS3	-0.419299	Garrido-Trigo
CD 5	21	male	CD_5_AACACACAGCTCGCAC-1	Neutrophil 1	PLEKHB2	-0.456358	Garrido-Trigo
CD 5	21	male	CD_5_AACACACAGCTCGCAC-1	Neutrophil 1	BHLHE40	-0.455745	Garrido-Trigo
CD 5	21	male	CD_5_AACACACAGCTCGCAC-1	Neutrophil 1	ASAH1	1.24313	Garrido-Trigo
CD 5	21	male	CD_5_AACACACAGCTCGCAC-1	Neutrophil 1	VEGFA	-0.50736	Garrido-Trigo
CD 5	21	male	CD_5_AACACACAGCTCGCAC-1	Neutrophil 1	GBP1	-0.647913	Garrido-Trigo
CD 5	21	male	CD_5_AACACACAGCTCGCAC-1	Neutrophil 1	GBP5	-0.473769	Garrido-Trigo
CD 5	21	male	CD_5_AACACACAGCTCGCAC-1	Neutrophil 1	IFIT3	-0.420141	Garrido-Trigo
CD 5	21	male	CD_5_AACACACAGCTCGCAC-1	Neutrophil 1	IFIT2	-0.430459	Garrido-Trigo
CD 5	21	male	CD_5_AACACACAGCTCGCAC-1	Neutrophil 1	RNF213	-0.434676	Garrido-Trigo
CD 5	21	male	CD_5_AACACACAGCTCGCAC-1	Neutrophil 1	GBP4	-0.249136	Garrido-Trigo
CD 5	21	male	CD_5_AACACACAGCTCGCAC-1	Neutrophil 1	PARP14	-0.402293	Garrido-Trigo
CD 5	21	male	CD_5_AACACACAGCTCGCAC-1	Neutrophil 1	IRF1	-0.758969	Garrido-Trigo
CD 5	21	male	CD_5_AACACACAGCTCGCAC-1	Neutrophil 1	TAP1	-0.428014	Garrido-Trigo
CD 5	21	male	CD_5_AACACACAGCTCGCAC-1	Neutrophil 1	SAMHD1	-0.269277	Garrido-Trigo
CD 5	21	male	CD_5_AACACACAGCTCGCAC-1	Neutrophil 1	LACTB	-0.251372	Garrido-Trigo
CD 5	21	male	CD_5_AACACACAGCTCGCAC-1	Neutrophil 1	GBP2	2.58423	Garrido-Trigo
CD 5	21	male	CD_5_AACACACAGCTCGCAC-1	Neutrophil 1	APOL6	-0.319427	Garrido-Trigo
CD 5	21	male	CD_5_AACACACAGCTCGCAC-1	Neutrophil 1	LAP3	-0.224986	Garrido-Trigo
CD 5	21	male	CD_5_AACACACAGCTCGCAC-1	Neutrophil 1	HM13	-0.289707	Garrido-Trigo
CD 5	21	male	CD_5_AACACACAGCTCGCAC-1	Neutrophil 1	FFAR2	-0.69532	Garrido-Trigo
CD 5	21	male	CD_5_AACACACAGCTCGCAC-1	Neutrophil 1	TNFSF13B	-0.464372	Garrido-Trigo
CD 5	21	male	CD_5_AACACACAGCTCGCAC-1	Neutrophil 1	RSAD2	-0.225338	Garrido-Trigo
CD 5	21	male	CD_5_AAGACAATCATAGGCT-1	Neutrophil 1	CXCL8	0.517149	Garrido-Trigo
CD 5	21	male	CD_5_AAGACAATCATAGGCT-1	Neutrophil 1	S100A11	-2.11615	Garrido-Trigo
CD 5	21	male	CD_5_AAGACAATCATAGGCT-1	Neutrophil 1	CMTM2	-0.845337	Garrido-Trigo
CD 5	21	male	CD_5_AAGACAATCATAGGCT-1	Neutrophil 1	ACTB	0.823967	Garrido-Trigo
CD 5	21	male	CD_5_AAGACAATCATAGGCT-1	Neutrophil 1	PROK2	0.538322	Garrido-Trigo
CD 5	21	male	CD_5_AAGACAATCATAGGCT-1	Neutrophil 1	S100A8	-0.572323	Garrido-Trigo
CD 5	21	male	CD_5_AAGACAATCATAGGCT-1	Neutrophil 1	S100A9	-0.438635	Garrido-Trigo
CD 5	21	male	CD_5_AAGACAATCATAGGCT-1	Neutrophil 1	GCA	-0.982855	Garrido-Trigo
CD 5	21	male	CD_5_AAGACAATCATAGGCT-1	Neutrophil 1	FCGR3B	-0.942649	Garrido-Trigo
CD 5	21	male	CD_5_AAGACAATCATAGGCT-1	Neutrophil 1	CSF3R	-1.29731	Garrido-Trigo
CD 5	21	male	CD_5_AAGACAATCATAGGCT-1	Neutrophil 1	OSM	-0.797597	Garrido-Trigo
CD 5	21	male	CD_5_AAGACAATCATAGGCT-1	Neutrophil 1	PTGS2	2.34252	Garrido-Trigo
CD 5	21	male	CD_5_AAGACAATCATAGGCT-1	Neutrophil 1	PDE4B	0.640436	Garrido-Trigo
CD 5	21	male	CD_5_AAGACAATCATAGGCT-1	Neutrophil 1	NFKBIZ	-0.931557	Garrido-Trigo
CD 5	21	male	CD_5_AAGACAATCATAGGCT-1	Neutrophil 1	IL1B	0.682548	Garrido-Trigo
CD 5	21	male	CD_5_AAGACAATCATAGGCT-1	Neutrophil 1	TNFAIP3	-1.21654	Garrido-Trigo
CD 5	21	male	CD_5_AAGACAATCATAGGCT-1	Neutrophil 1	RHOH	-1.11963	Garrido-Trigo
CD 5	21	male	CD_5_AAGACAATCATAGGCT-1	Neutrophil 1	CXCL1	0.799342	Garrido-Trigo
CD 5	21	male	CD_5_AAGACAATCATAGGCT-1	Neutrophil 1	TNFAIP6	-0.871565	Garrido-Trigo
CD 5	21	male	CD_5_AAGACAATCATAGGCT-1	Neutrophil 1	FTH1	1.0467	Garrido-Trigo
CD 5	21	male	CD_5_AAGACAATCATAGGCT-1	Neutrophil 1	GABARAPL2	-0.795212	Garrido-Trigo
CD 5	21	male	CD_5_AAGACAATCATAGGCT-1	Neutrophil 1	CCL3	-0.70059	Garrido-Trigo
CD 5	21	male	CD_5_AAGACAATCATAGGCT-1	Neutrophil 1	CCL4	-0.820374	Garrido-Trigo
CD 5	21	male	CD_5_AAGACAATCATAGGCT-1	Neutrophil 1	C15orf48	-0.731651	Garrido-Trigo
CD 5	21	male	CD_5_AAGACAATCATAGGCT-1	Neutrophil 1	RALGDS	-0.448477	Garrido-Trigo
CD 5	21	male	CD_5_AAGACAATCATAGGCT-1	Neutrophil 1	PI3	-0.622082	Garrido-Trigo
CD 5	21	male	CD_5_AAGACAATCATAGGCT-1	Neutrophil 1	CD63	-0.625774	Garrido-Trigo
CD 5	21	male	CD_5_AAGACAATCATAGGCT-1	Neutrophil 1	SQSTM1	-0.835247	Garrido-Trigo
CD 5	21	male	CD_5_AAGACAATCATAGGCT-1	Neutrophil 1	CXCR4	-0.714418	Garrido-Trigo
CD 5	21	male	CD_5_AAGACAATCATAGGCT-1	Neutrophil 1	CD83	-0.587583	Garrido-Trigo
CD 5	21	male	CD_5_AAGACAATCATAGGCT-1	Neutrophil 1	CSTB	-0.565494	Garrido-Trigo
CD 5	21	male	CD_5_AAGACAATCATAGGCT-1	Neutrophil 1	LGALS3	-0.419299	Garrido-Trigo
CD 5	21	male	CD_5_AAGACAATCATAGGCT-1	Neutrophil 1	PLEKHB2	-0.456358	Garrido-Trigo
CD 5	21	male	CD_5_AAGACAATCATAGGCT-1	Neutrophil 1	BHLHE40	-0.455745	Garrido-Trigo
CD 5	21	male	CD_5_AAGACAATCATAGGCT-1	Neutrophil 1	ASAH1	0.993186	Garrido-Trigo
CD 5	21	male	CD_5_AAGACAATCATAGGCT-1	Neutrophil 1	VEGFA	2.25581	Garrido-Trigo
CD 5	21	male	CD_5_AAGACAATCATAGGCT-1	Neutrophil 1	GBP1	-0.647913	Garrido-Trigo
CD 5	21	male	CD_5_AAGACAATCATAGGCT-1	Neutrophil 1	GBP5	-0.473769	Garrido-Trigo
CD 5	21	male	CD_5_AAGACAATCATAGGCT-1	Neutrophil 1	IFIT3	-0.420141	Garrido-Trigo
CD 5	21	male	CD_5_AAGACAATCATAGGCT-1	Neutrophil 1	IFIT2	-0.430459	Garrido-Trigo
CD 5	21	male	CD_5_AAGACAATCATAGGCT-1	Neutrophil 1	RNF213	-0.434676	Garrido-Trigo
CD 5	21	male	CD_5_AAGACAATCATAGGCT-1	Neutrophil 1	GBP4	-0.249136	Garrido-Trigo
CD 5	21	male	CD_5_AAGACAATCATAGGCT-1	Neutrophil 1	PARP14	-0.402293	Garrido-Trigo
CD 5	21	male	CD_5_AAGACAATCATAGGCT-1	Neutrophil 1	IRF1	-0.758969	Garrido-Trigo
CD 5	21	male	CD_5_AAGACAATCATAGGCT-1	Neutrophil 1	TAP1	-0.428014	Garrido-Trigo
CD 5	21	male	CD_5_AAGACAATCATAGGCT-1	Neutrophil 1	SAMHD1	-0.269277	Garrido-Trigo
CD 5	21	male	CD_5_AAGACAATCATAGGCT-1	Neutrophil 1	LACTB	-0.251372	Garrido-Trigo
CD 5	21	male	CD_5_AAGACAATCATAGGCT-1	Neutrophil 1	GBP2	-0.472591	Garrido-Trigo
CD 5	21	male	CD_5_AAGACAATCATAGGCT-1	Neutrophil 1	APOL6	-0.319427	Garrido-Trigo
CD 5	21	male	CD_5_AAGACAATCATAGGCT-1	Neutrophil 1	LAP3	-0.224986	Garrido-Trigo
CD 5	21	male	CD_5_AAGACAATCATAGGCT-1	Neutrophil 1	HM13	-0.289707	Garrido-Trigo
CD 5	21	male	CD_5_AAGACAATCATAGGCT-1	Neutrophil 1	FFAR2	-0.69532	Garrido-Trigo
CD 5	21	male	CD_5_AAGACAATCATAGGCT-1	Neutrophil 1	TNFSF13B	-0.464372	Garrido-Trigo
CD 5	21	male	CD_5_AAGACAATCATAGGCT-1	Neutrophil 1	RSAD2	-0.225338	Garrido-Trigo
CD 5	21	male	CD_5_AAGCATCGTAGTTACC-1	Neutrophil 1	CXCL8	0.425751	Garrido-Trigo
CD 5	21	male	CD_5_AAGCATCGTAGTTACC-1	Neutrophil 1	S100A11	0.727852	Garrido-Trigo
CD 5	21	male	CD_5_AAGCATCGTAGTTACC-1	Neutrophil 1	CMTM2	0.977011	Garrido-Trigo
CD 5	21	male	CD_5_AAGCATCGTAGTTACC-1	Neutrophil 1	ACTB	0.782924	Garrido-Trigo
CD 5	21	male	CD_5_AAGCATCGTAGTTACC-1	Neutrophil 1	PROK2	0.737703	Garrido-Trigo
CD 5	21	male	CD_5_AAGCATCGTAGTTACC-1	Neutrophil 1	S100A8	0.790696	Garrido-Trigo
CD 5	21	male	CD_5_AAGCATCGTAGTTACC-1	Neutrophil 1	S100A9	0.711442	Garrido-Trigo
CD 5	21	male	CD_5_AAGCATCGTAGTTACC-1	Neutrophil 1	GCA	1.19659	Garrido-Trigo
CD 5	21	male	CD_5_AAGCATCGTAGTTACC-1	Neutrophil 1	FCGR3B	0.80059	Garrido-Trigo
CD 5	21	male	CD_5_AAGCATCGTAGTTACC-1	Neutrophil 1	CSF3R	0.493034	Garrido-Trigo
CD 5	21	male	CD_5_AAGCATCGTAGTTACC-1	Neutrophil 1	OSM	0.954423	Garrido-Trigo
CD 5	21	male	CD_5_AAGCATCGTAGTTACC-1	Neutrophil 1	PTGS2	1.72287	Garrido-Trigo
CD 5	21	male	CD_5_AAGCATCGTAGTTACC-1	Neutrophil 1	PDE4B	0.849641	Garrido-Trigo
CD 5	21	male	CD_5_AAGCATCGTAGTTACC-1	Neutrophil 1	NFKBIZ	1.44806	Garrido-Trigo
CD 5	21	male	CD_5_AAGCATCGTAGTTACC-1	Neutrophil 1	IL1B	1.04319	Garrido-Trigo
CD 5	21	male	CD_5_AAGCATCGTAGTTACC-1	Neutrophil 1	TNFAIP3	0.426592	Garrido-Trigo
CD 5	21	male	CD_5_AAGCATCGTAGTTACC-1	Neutrophil 1	RHOH	0.887963	Garrido-Trigo
CD 5	21	male	CD_5_AAGCATCGTAGTTACC-1	Neutrophil 1	CXCL1	1.69221	Garrido-Trigo
CD 5	21	male	CD_5_AAGCATCGTAGTTACC-1	Neutrophil 1	TNFAIP6	0.867373	Garrido-Trigo
CD 5	21	male	CD_5_AAGCATCGTAGTTACC-1	Neutrophil 1	FTH1	0.363258	Garrido-Trigo
CD 5	21	male	CD_5_AAGCATCGTAGTTACC-1	Neutrophil 1	GABARAPL2	1.06971	Garrido-Trigo
CD 5	21	male	CD_5_AAGCATCGTAGTTACC-1	Neutrophil 1	CCL3	-0.70059	Garrido-Trigo
CD 5	21	male	CD_5_AAGCATCGTAGTTACC-1	Neutrophil 1	CCL4	-0.820374	Garrido-Trigo
CD 5	21	male	CD_5_AAGCATCGTAGTTACC-1	Neutrophil 1	C15orf48	-0.731651	Garrido-Trigo
CD 5	21	male	CD_5_AAGCATCGTAGTTACC-1	Neutrophil 1	RALGDS	-0.448477	Garrido-Trigo
CD 5	21	male	CD_5_AAGCATCGTAGTTACC-1	Neutrophil 1	PI3	-0.622082	Garrido-Trigo
CD 5	21	male	CD_5_AAGCATCGTAGTTACC-1	Neutrophil 1	CD63	-0.625774	Garrido-Trigo
CD 5	21	male	CD_5_AAGCATCGTAGTTACC-1	Neutrophil 1	SQSTM1	-0.835247	Garrido-Trigo
CD 5	21	male	CD_5_AAGCATCGTAGTTACC-1	Neutrophil 1	CXCR4	-0.714418	Garrido-Trigo
CD 5	21	male	CD_5_AAGCATCGTAGTTACC-1	Neutrophil 1	CD83	-0.587583	Garrido-Trigo
CD 5	21	male	CD_5_AAGCATCGTAGTTACC-1	Neutrophil 1	CSTB	1.45943	Garrido-Trigo
CD 5	21	male	CD_5_AAGCATCGTAGTTACC-1	Neutrophil 1	LGALS3	-0.419299	Garrido-Trigo
CD 5	21	male	CD_5_AAGCATCGTAGTTACC-1	Neutrophil 1	PLEKHB2	-0.456358	Garrido-Trigo
CD 5	21	male	CD_5_AAGCATCGTAGTTACC-1	Neutrophil 1	BHLHE40	-0.455745	Garrido-Trigo
CD 5	21	male	CD_5_AAGCATCGTAGTTACC-1	Neutrophil 1	ASAH1	-0.698947	Garrido-Trigo
CD 5	21	male	CD_5_AAGCATCGTAGTTACC-1	Neutrophil 1	VEGFA	-0.50736	Garrido-Trigo
CD 5	21	male	CD_5_AAGCATCGTAGTTACC-1	Neutrophil 1	GBP1	-0.647913	Garrido-Trigo
CD 5	21	male	CD_5_AAGCATCGTAGTTACC-1	Neutrophil 1	GBP5	-0.473769	Garrido-Trigo
CD 5	21	male	CD_5_AAGCATCGTAGTTACC-1	Neutrophil 1	IFIT3	-0.420141	Garrido-Trigo
CD 5	21	male	CD_5_AAGCATCGTAGTTACC-1	Neutrophil 1	IFIT2	-0.430459	Garrido-Trigo
CD 5	21	male	CD_5_AAGCATCGTAGTTACC-1	Neutrophil 1	RNF213	-0.434676	Garrido-Trigo
CD 5	21	male	CD_5_AAGCATCGTAGTTACC-1	Neutrophil 1	GBP4	-0.249136	Garrido-Trigo
CD 5	21	male	CD_5_AAGCATCGTAGTTACC-1	Neutrophil 1	PARP14	-0.402293	Garrido-Trigo
CD 5	21	male	CD_5_AAGCATCGTAGTTACC-1	Neutrophil 1	IRF1	-0.758969	Garrido-Trigo
CD 5	21	male	CD_5_AAGCATCGTAGTTACC-1	Neutrophil 1	TAP1	-0.428014	Garrido-Trigo
CD 5	21	male	CD_5_AAGCATCGTAGTTACC-1	Neutrophil 1	SAMHD1	-0.269277	Garrido-Trigo
CD 5	21	male	CD_5_AAGCATCGTAGTTACC-1	Neutrophil 1	LACTB	-0.251372	Garrido-Trigo
CD 5	21	male	CD_5_AAGCATCGTAGTTACC-1	Neutrophil 1	GBP2	-0.472591	Garrido-Trigo
CD 5	21	male	CD_5_AAGCATCGTAGTTACC-1	Neutrophil 1	APOL6	-0.319427	Garrido-Trigo
CD 5	21	male	CD_5_AAGCATCGTAGTTACC-1	Neutrophil 1	LAP3	-0.224986	Garrido-Trigo
CD 5	21	male	CD_5_AAGCATCGTAGTTACC-1	Neutrophil 1	HM13	-0.289707	Garrido-Trigo
CD 5	21	male	CD_5_AAGCATCGTAGTTACC-1	Neutrophil 1	FFAR2	-0.69532	Garrido-Trigo
CD 5	21	male	CD_5_AAGCATCGTAGTTACC-1	Neutrophil 1	TNFSF13B	-0.464372	Garrido-Trigo
CD 5	21	male	CD_5_AAGCATCGTAGTTACC-1	Neutrophil 1	RSAD2	-0.225338	Garrido-Trigo
CD 5	21	male	CD_5_AAGCGAGAGATGGGCT-1	Neutrophil 1	CXCL8	-0.104321	Garrido-Trigo
[truncated: 38,123 more rows]

## Sheet: fig6d
sample_name	age	gender	fov	cell	subset	SingleR2	x	y
CD c	38	female	14	CD.c_1_14	stroma	Endothelium	-8277.11	3525.78
CD c	38	female	14	CD.c_1_14	stroma	Endothelium	-8271.11	3522.78
CD c	38	female	14	CD.c_1_14	stroma	Endothelium	-8267.11	3519.78
CD c	38	female	14	CD.c_1_14	stroma	Endothelium	-8259.11	3511.78
CD c	38	female	14	CD.c_1_14	stroma	Endothelium	-8256.11	3507.78
CD c	38	female	14	CD.c_1_14	stroma	Endothelium	-8253.11	3501.78
CD c	38	female	14	CD.c_1_14	stroma	Endothelium	-8252.11	3496.78
CD c	38	female	14	CD.c_1_14	stroma	Endothelium	-8252.11	3484.78
CD c	38	female	14	CD.c_1_14	stroma	Endothelium	-8253.11	3483.78
CD c	38	female	14	CD.c_1_14	stroma	Endothelium	-8261.11	3479.78
CD c	38	female	14	CD.c_1_14	stroma	Endothelium	-8277.11	3472.78
CD c	38	female	14	CD.c_1_14	stroma	Endothelium	-8285.11	3470.78
CD c	38	female	14	CD.c_1_14	stroma	Endothelium	-8313.11	3470.78
CD c	38	female	14	CD.c_1_14	stroma	Endothelium	-8332.11	3520.78
CD c	38	female	14	CD.c_1_14	stroma	Endothelium	-8332.11	3521.78
CD c	38	female	14	CD.c_1_14	stroma	Endothelium	-8330.11	3523.78
CD c	38	female	14	CD.c_1_14	stroma	Endothelium	-8327.11	3525.78
CD c	38	female	14	CD.c_1_14	stroma	Endothelium	-8277.11	3525.78
CD c	38	female	14	CD.c_10_14	stroma	Endothelium	-8345.11	3525.78
CD c	38	female	14	CD.c_10_14	stroma	Endothelium	-8343.11	3524.78
CD c	38	female	14	CD.c_10_14	stroma	Endothelium	-8339.11	3521.78
CD c	38	female	14	CD.c_10_14	stroma	Endothelium	-8339.11	3515.78
CD c	38	female	14	CD.c_10_14	stroma	Endothelium	-8341.11	3485.78
CD c	38	female	14	CD.c_10_14	stroma	Endothelium	-8342.11	3480.78
CD c	38	female	14	CD.c_10_14	stroma	Endothelium	-8343.11	3479.78
CD c	38	female	14	CD.c_10_14	stroma	Endothelium	-8353.11	3470.78
CD c	38	female	14	CD.c_10_14	stroma	Endothelium	-8361.11	3470.78
CD c	38	female	14	CD.c_10_14	stroma	Endothelium	-8406.11	3481.78
CD c	38	female	14	CD.c_10_14	stroma	Endothelium	-8407.11	3483.78
CD c	38	female	14	CD.c_10_14	stroma	Endothelium	-8409.11	3493.78
CD c	38	female	14	CD.c_10_14	stroma	Endothelium	-8409.11	3496.78
CD c	38	female	14	CD.c_10_14	stroma	Endothelium	-8407.11	3506.78
CD c	38	female	14	CD.c_10_14	stroma	Endothelium	-8404.11	3512.78
CD c	38	female	14	CD.c_10_14	stroma	Endothelium	-8401.11	3516.78
CD c	38	female	14	CD.c_10_14	stroma	Endothelium	-8398.11	3519.78
CD c	38	female	14	CD.c_10_14	stroma	Endothelium	-8394.11	3522.78
CD c	38	female	14	CD.c_10_14	stroma	Endothelium	-8388.11	3525.78
CD c	38	female	14	CD.c_10_14	stroma	Endothelium	-8345.11	3525.78
CD c	38	female	14	CD.c_100_14	plasmas	PC IgG	-9327.11	3336.78
CD c	38	female	14	CD.c_100_14	plasmas	PC IgG	-9326.11	3333.78
CD c	38	female	14	CD.c_100_14	plasmas	PC IgG	-9322.11	3317.78
CD c	38	female	14	CD.c_100_14	plasmas	PC IgG	-9321.11	3311.78
CD c	38	female	14	CD.c_100_14	plasmas	PC IgG	-9321.11	3298.78
CD c	38	female	14	CD.c_100_14	plasmas	PC IgG	-9324.11	3279.78
CD c	38	female	14	CD.c_100_14	plasmas	PC IgG	-9325.11	3277.78
CD c	38	female	14	CD.c_100_14	plasmas	PC IgG	-9328.11	3276.78
CD c	38	female	14	CD.c_100_14	plasmas	PC IgG	-9344.11	3276.78
CD c	38	female	14	CD.c_100_14	plasmas	PC IgG	-9349.11	3277.78
CD c	38	female	14	CD.c_100_14	plasmas	PC IgG	-9355.11	3280.78
CD c	38	female	14	CD.c_100_14	plasmas	PC IgG	-9359.11	3283.78
CD c	38	female	14	CD.c_100_14	plasmas	PC IgG	-9360.11	3284.78
CD c	38	female	14	CD.c_100_14	plasmas	PC IgG	-9355.11	3310.78
CD c	38	female	14	CD.c_100_14	plasmas	PC IgG	-9354.11	3314.78
CD c	38	female	14	CD.c_100_14	plasmas	PC IgG	-9347.11	3334.78
CD c	38	female	14	CD.c_100_14	plasmas	PC IgG	-9346.11	3335.78
CD c	38	female	14	CD.c_100_14	plasmas	PC IgG	-9328.11	3336.78
CD c	38	female	14	CD.c_100_14	plasmas	PC IgG	-9327.11	3336.78
CD c	38	female	14	CD.c_1000_14	epi	Colonocytes	-8979.11	1670.78
CD c	38	female	14	CD.c_1000_14	epi	Colonocytes	-8953.11	1651.78
CD c	38	female	14	CD.c_1000_14	epi	Colonocytes	-8952.11	1650.78
CD c	38	female	14	CD.c_1000_14	epi	Colonocytes	-8950.11	1647.78
CD c	38	female	14	CD.c_1000_14	epi	Colonocytes	-8949.11	1645.78
CD c	38	female	14	CD.c_1000_14	epi	Colonocytes	-8949.11	1638.78
CD c	38	female	14	CD.c_1000_14	epi	Colonocytes	-8951.11	1635.78
CD c	38	female	14	CD.c_1000_14	epi	Colonocytes	-8970.11	1614.78
CD c	38	female	14	CD.c_1000_14	epi	Colonocytes	-8976.11	1608.78
CD c	38	female	14	CD.c_1000_14	epi	Colonocytes	-8980.11	1606.78
CD c	38	female	14	CD.c_1000_14	epi	Colonocytes	-8988.11	1606.78
CD c	38	female	14	CD.c_1000_14	epi	Colonocytes	-9012.11	1613.78
CD c	38	female	14	CD.c_1000_14	epi	Colonocytes	-9014.11	1615.78
CD c	38	female	14	CD.c_1000_14	epi	Colonocytes	-9015.11	1617.78
CD c	38	female	14	CD.c_1000_14	epi	Colonocytes	-9017.11	1623.78
CD c	38	female	14	CD.c_1000_14	epi	Colonocytes	-9019.11	1633.78
CD c	38	female	14	CD.c_1000_14	epi	Colonocytes	-9019.11	1644.78
CD c	38	female	14	CD.c_1000_14	epi	Colonocytes	-9018.11	1646.78
CD c	38	female	14	CD.c_1000_14	epi	Colonocytes	-9017.11	1647.78
CD c	38	female	14	CD.c_1000_14	epi	Colonocytes	-9000.11	1661.78
CD c	38	female	14	CD.c_1000_14	epi	Colonocytes	-8996.11	1664.78
CD c	38	female	14	CD.c_1000_14	epi	Colonocytes	-8988.11	1668.78
CD c	38	female	14	CD.c_1000_14	epi	Colonocytes	-8985.11	1669.78
CD c	38	female	14	CD.c_1000_14	epi	Colonocytes	-8981.11	1670.78
CD c	38	female	14	CD.c_1000_14	epi	Colonocytes	-8979.11	1670.78
CD c	38	female	14	CD.c_1001_14	plasmas	PC immediate early response	-6503.11	1675.78
CD c	38	female	14	CD.c_1001_14	plasmas	PC immediate early response	-6489.11	1673.78
CD c	38	female	14	CD.c_1001_14	plasmas	PC immediate early response	-6479.11	1671.78
CD c	38	female	14	CD.c_1001_14	plasmas	PC immediate early response	-6473.11	1668.78
CD c	38	female	14	CD.c_1001_14	plasmas	PC immediate early response	-6467.11	1664.78
CD c	38	female	14	CD.c_1001_14	plasmas	PC immediate early response	-6463.11	1661.78
CD c	38	female	14	CD.c_1001_14	plasmas	PC immediate early response	-6461.11	1659.78
CD c	38	female	14	CD.c_1001_14	plasmas	PC immediate early response	-6458.11	1655.78
CD c	38	female	14	CD.c_1001_14	plasmas	PC immediate early response	-6453.11	1646.78
CD c	38	female	14	CD.c_1001_14	plasmas	PC immediate early response	-6453.11	1643.78
CD c	38	female	14	CD.c_1001_14	plasmas	PC immediate early response	-6473.11	1600.78
CD c	38	female	14	CD.c_1001_14	plasmas	PC immediate early response	-6474.11	1598.78
CD c	38	female	14	CD.c_1001_14	plasmas	PC immediate early response	-6491.11	1598.78
CD c	38	female	14	CD.c_1001_14	plasmas	PC immediate early response	-6527.11	1613.78
CD c	38	female	14	CD.c_1001_14	plasmas	PC immediate early response	-6529.11	1614.78
CD c	38	female	14	CD.c_1001_14	plasmas	PC immediate early response	-6533.11	1618.78
CD c	38	female	14	CD.c_1001_14	plasmas	PC immediate early response	-6541.11	1644.78
CD c	38	female	14	CD.c_1001_14	plasmas	PC immediate early response	-6544.11	1656.78
CD c	38	female	14	CD.c_1001_14	plasmas	PC immediate early response	-6544.11	1658.78
CD c	38	female	14	CD.c_1001_14	plasmas	PC immediate early response	-6543.11	1660.78
CD c	38	female	14	CD.c_1001_14	plasmas	PC immediate early response	-6536.11	1667.78
CD c	38	female	14	CD.c_1001_14	plasmas	PC immediate early response	-6532.11	1670.78
CD c	38	female	14	CD.c_1001_14	plasmas	PC immediate early response	-6530.11	1671.78
CD c	38	female	14	CD.c_1001_14	plasmas	PC immediate early response	-6524.11	1673.78
CD c	38	female	14	CD.c_1001_14	plasmas	PC immediate early response	-6514.11	1675.78
CD c	38	female	14	CD.c_1001_14	plasmas	PC immediate early response	-6503.11	1675.78
CD c	38	female	14	CD.c_1002_14	myeloids	N1	-6153.11	1670.78
CD c	38	female	14	CD.c_1002_14	myeloids	N1	-6141.11	1668.78
CD c	38	female	14	CD.c_1002_14	myeloids	N1	-6136.11	1667.78
CD c	38	female	14	CD.c_1002_14	myeloids	N1	-6107.11	1660.78
CD c	38	female	14	CD.c_1002_14	myeloids	N1	-6107.11	1648.78
CD c	38	female	14	CD.c_1002_14	myeloids	N1	-6110.11	1645.78
CD c	38	female	14	CD.c_1002_14	myeloids	N1	-6154.11	1602.78
CD c	38	female	14	CD.c_1002_14	myeloids	N1	-6157.11	1602.78
CD c	38	female	14	CD.c_1002_14	myeloids	N1	-6165.11	1606.78
CD c	38	female	14	CD.c_1002_14	myeloids	N1	-6169.11	1609.78
CD c	38	female	14	CD.c_1002_14	myeloids	N1	-6173.11	1613.78
CD c	38	female	14	CD.c_1002_14	myeloids	N1	-6176.11	1617.78
CD c	38	female	14	CD.c_1002_14	myeloids	N1	-6180.11	1623.78
CD c	38	female	14	CD.c_1002_14	myeloids	N1	-6181.11	1625.78
CD c	38	female	14	CD.c_1002_14	myeloids	N1	-6183.11	1635.78
CD c	38	female	14	CD.c_1002_14	myeloids	N1	-6183.11	1640.78
CD c	38	female	14	CD.c_1002_14	myeloids	N1	-6181.11	1650.78
CD c	38	female	14	CD.c_1002_14	myeloids	N1	-6180.11	1652.78
CD c	38	female	14	CD.c_1002_14	myeloids	N1	-6178.11	1655.78
CD c	38	female	14	CD.c_1002_14	myeloids	N1	-6175.11	1659.78
CD c	38	female	14	CD.c_1002_14	myeloids	N1	-6173.11	1661.78
CD c	38	female	14	CD.c_1002_14	myeloids	N1	-6169.11	1664.78
CD c	38	female	14	CD.c_1002_14	myeloids	N1	-6160.11	1670.78
CD c	38	female	14	CD.c_1002_14	myeloids	N1	-6153.11	1670.78
CD c	38	female	14	CD.c_1003_14	plasmas	PC IgG	-7741.11	1653.78
CD c	38	female	14	CD.c_1003_14	plasmas	PC IgG	-7730.11	1645.78
CD c	38	female	14	CD.c_1003_14	plasmas	PC IgG	-7724.11	1640.78
CD c	38	female	14	CD.c_1003_14	plasmas	PC IgG	-7723.11	1639.78
CD c	38	female	14	CD.c_1003_14	plasmas	PC IgG	-7723.11	1626.78
CD c	38	female	14	CD.c_1003_14	plasmas	PC IgG	-7725.11	1606.78
CD c	38	female	14	CD.c_1003_14	plasmas	PC IgG	-7726.11	1603.78
CD c	38	female	14	CD.c_1003_14	plasmas	PC IgG	-7731.11	1603.78
CD c	38	female	14	CD.c_1003_14	plasmas	PC IgG	-7772.11	1631.78
CD c	38	female	14	CD.c_1003_14	plasmas	PC IgG	-7773.11	1632.78
CD c	38	female	14	CD.c_1003_14	plasmas	PC IgG	-7761.11	1642.78
CD c	38	female	14	CD.c_1003_14	plasmas	PC IgG	-7757.11	1645.78
CD c	38	female	14	CD.c_1003_14	plasmas	PC IgG	-7743.11	1654.78
CD c	38	female	14	CD.c_1003_14	plasmas	PC IgG	-7741.11	1653.78
CD c	38	female	14	CD.c_1004_14	plasmas	PC IgG	-5082.11	1651.78
CD c	38	female	14	CD.c_1004_14	plasmas	PC IgG	-5075.11	1647.78
CD c	38	female	14	CD.c_1004_14	plasmas	PC IgG	-5071.11	1644.78
CD c	38	female	14	CD.c_1004_14	plasmas	PC IgG	-5070.11	1643.78
CD c	38	female	14	CD.c_1004_14	plasmas	PC IgG	-5070.11	1613.78
CD c	38	female	14	CD.c_1004_14	plasmas	PC IgG	-5073.11	1611.78
CD c	38	female	14	CD.c_1004_14	plasmas	PC IgG	-5081.11	1606.78
CD c	38	female	14	CD.c_1004_14	plasmas	PC IgG	-5085.11	1604.78
CD c	38	female	14	CD.c_1004_14	plasmas	PC IgG	-5093.11	1604.78
CD c	38	female	14	CD.c_1004_14	plasmas	PC IgG	-5108.11	1607.78
CD c	38	female	14	CD.c_1004_14	plasmas	PC IgG	-5120.11	1617.78
CD c	38	female	14	CD.c_1004_14	plasmas	PC IgG	-5125.11	1622.78
CD c	38	female	14	CD.c_1004_14	plasmas	PC IgG	-5125.11	1625.78
CD c	38	female	14	CD.c_1004_14	plasmas	PC IgG	-5119.11	1637.78
CD c	38	female	14	CD.c_1004_14	plasmas	PC IgG	-5117.11	1640.78
CD c	38	female	14	CD.c_1004_14	plasmas	PC IgG	-5104.11	1653.78
CD c	38	female	14	CD.c_1004_14	plasmas	PC IgG	-5097.11	1657.78
CD c	38	female	14	CD.c_1004_14	plasmas	PC IgG	-5082.11	1651.78
CD c	38	female	14	CD.c_1005_14	stroma	Myofibroblasts	-8125.11	1656.78
CD c	38	female	14	CD.c_1005_14	stroma	Myofibroblasts	-8123.11	1655.78
CD c	38	female	14	CD.c_1005_14	stroma	Myofibroblasts	-8114.11	1650.78
CD c	38	female	14	CD.c_1005_14	stroma	Myofibroblasts	-8107.11	1646.78
CD c	38	female	14	CD.c_1005_14	stroma	Myofibroblasts	-8104.11	1644.78
CD c	38	female	14	CD.c_1005_14	stroma	Myofibroblasts	-8104.11	1642.78
CD c	38	female	14	CD.c_1005_14	stroma	Myofibroblasts	-8129.11	1605.78
CD c	38	female	14	CD.c_1005_14	stroma	Myofibroblasts	-8137.11	1597.78
CD c	38	female	14	CD.c_1005_14	stroma	Myofibroblasts	-8148.11	1588.78
CD c	38	female	14	CD.c_1005_14	stroma	Myofibroblasts	-8156.11	1588.78
CD c	38	female	14	CD.c_1005_14	stroma	Myofibroblasts	-8161.11	1589.78
CD c	38	female	14	CD.c_1005_14	stroma	Myofibroblasts	-8164.11	1590.78
CD c	38	female	14	CD.c_1005_14	stroma	Myofibroblasts	-8165.11	1592.78
CD c	38	female	14	CD.c_1005_14	stroma	Myofibroblasts	-8166.11	1595.78
CD c	38	female	14	CD.c_1005_14	stroma	Myofibroblasts	-8166.11	1620.78
CD c	38	female	14	CD.c_1005_14	stroma	Myofibroblasts	-8163.11	1633.78
CD c	38	female	14	CD.c_1005_14	stroma	Myofibroblasts	-8151.11	1653.78
CD c	38	female	14	CD.c_1005_14	stroma	Myofibroblasts	-8128.11	1656.78
CD c	38	female	14	CD.c_1005_14	stroma	Myofibroblasts	-8125.11	1656.78
CD c	38	female	14	CD.c_1006_14	plasmas	PC IgG	-7399.11	1663.78
CD c	38	female	14	CD.c_1006_14	plasmas	PC IgG	-7394.11	1656.78
CD c	38	female	14	CD.c_1006_14	plasmas	PC IgG	-7375.11	1629.78
CD c	38	female	14	CD.c_1006_14	plasmas	PC IgG	-7367.11	1617.78
CD c	38	female	14	CD.c_1006_14	plasmas	PC IgG	-7364.11	1599.78
CD c	38	female	14	CD.c_1006_14	plasmas	PC IgG	-7364.11	1589.78
CD c	38	female	14	CD.c_1006_14	plasmas	PC IgG	-7367.11	1585.78
CD c	38	female	14	CD.c_1006_14	plasmas	PC IgG	-7373.11	1579.78
CD c	38	female	14	CD.c_1006_14	plasmas	PC IgG	-7377.11	1576.78
CD c	38	female	14	CD.c_1006_14	plasmas	PC IgG	-7391.11	1576.78
CD c	38	female	14	CD.c_1006_14	plasmas	PC IgG	-7396.11	1577.78
CD c	38	female	14	CD.c_1006_14	plasmas	PC IgG	-7400.11	1578.78
CD c	38	female	14	CD.c_1006_14	plasmas	PC IgG	-7403.11	1579.78
CD c	38	female	14	CD.c_1006_14	plasmas	PC IgG	-7405.11	1580.78
CD c	38	female	14	CD.c_1006_14	plasmas	PC IgG	-7408.11	1583.78
CD c	38	female	14	CD.c_1006_14	plasmas	PC IgG	-7411.11	1587.78
CD c	38	female	14	CD.c_1006_14	plasmas	PC IgG	-7418.11	1636.78
CD c	38	female	14	CD.c_1006_14	plasmas	PC IgG	-7420.11	1651.78
CD c	38	female	14	CD.c_1006_14	plasmas	PC IgG	-7420.11	1653.78
CD c	38	female	14	CD.c_1006_14	plasmas	PC IgG	-7418.11	1655.78
CD c	38	female	14	CD.c_1006_14	plasmas	PC IgG	-7400.11	1663.78
CD c	38	female	14	CD.c_1006_14	plasmas	PC IgG	-7399.11	1663.78
CD c	38	female	14	CD.c_1007_14	plasmas	PC IgG	-5056.11	1646.78
CD c	38	female	14	CD.c_1007_14	plasmas	PC IgG	-5044.11	1645.78
CD c	38	female	14	CD.c_1007_14	plasmas	PC IgG	-5025.11	1640.78
CD c	38	female	14	CD.c_1007_14	plasmas	PC IgG	-5023.11	1639.78
CD c	38	female	14	CD.c_1007_14	plasmas	PC IgG	-5023.11	1615.78
CD c	38	female	14	CD.c_1007_14	plasmas	PC IgG	-5035.11	1608.78
CD c	38	female	14	CD.c_1007_14	plasmas	PC IgG	-5045.11	1608.78
CD c	38	female	14	CD.c_1007_14	plasmas	PC IgG	-5067.11	1612.78
CD c	38	female	14	CD.c_1007_14	plasmas	PC IgG	-5069.11	1613.78
CD c	38	female	14	CD.c_1007_14	plasmas	PC IgG	-5069.11	1632.78
CD c	38	female	14	CD.c_1007_14	plasmas	PC IgG	-5068.11	1643.78
CD c	38	female	14	CD.c_1007_14	plasmas	PC IgG	-5066.11	1645.78
CD c	38	female	14	CD.c_1007_14	plasmas	PC IgG	-5060.11	1646.78
CD c	38	female	14	CD.c_1007_14	plasmas	PC IgG	-5056.11	1646.78
CD c	38	female	14	CD.c_1008_14	plasmas	PC IgG	-5155.11	1655.78
CD c	38	female	14	CD.c_1008_14	plasmas	PC IgG	-5137.11	1625.78
CD c	38	female	14	CD.c_1008_14	plasmas	PC IgG	-5137.11	1622.78
CD c	38	female	14	CD.c_1008_14	plasmas	PC IgG	-5160.11	1605.78
CD c	38	female	14	CD.c_1008_14	plasmas	PC IgG	-5163.11	1603.78
CD c	38	female	14	CD.c_1008_14	plasmas	PC IgG	-5173.11	1603.78
CD c	38	female	14	CD.c_1008_14	plasmas	PC IgG	-5180.11	1604.78
CD c	38	female	14	CD.c_1008_14	plasmas	PC IgG	-5181.11	1605.78
CD c	38	female	14	CD.c_1008_14	plasmas	PC IgG	-5198.11	1625.78
CD c	38	female	14	CD.c_1008_14	plasmas	PC IgG	-5200.11	1628.78
CD c	38	female	14	CD.c_1008_14	plasmas	PC IgG	-5200.11	1629.78
CD c	38	female	14	CD.c_1008_14	plasmas	PC IgG	-5199.11	1630.78
CD c	38	female	14	CD.c_1008_14	plasmas	PC IgG	-5193.11	1634.78
CD c	38	female	14	CD.c_1008_14	plasmas	PC IgG	-5188.11	1637.78
CD c	38	female	14	CD.c_1008_14	plasmas	PC IgG	-5156.11	1655.78
CD c	38	female	14	CD.c_1008_14	plasmas	PC IgG	-5155.11	1655.78
CD c	38	female	14	CD.c_1009_14	tcells	MT T cells	-7702.11	1641.78
CD c	38	female	14	CD.c_1009_14	tcells	MT T cells	-7676.11	1634.78
CD c	38	female	14	CD.c_1009_14	tcells	MT T cells	-7673.11	1632.78
CD c	38	female	14	CD.c_1009_14	tcells	MT T cells	-7673.11	1627.78
CD c	38	female	14	CD.c_1009_14	tcells	MT T cells	-7691.11	1601.78
CD c	38	female	14	CD.c_1009_14	tcells	MT T cells	-7708.11	1598.78
CD c	38	female	14	CD.c_1009_14	tcells	MT T cells	-7717.11	1598.78
CD c	38	female	14	CD.c_1009_14	tcells	MT T cells	-7724.11	1601.78
CD c	38	female	14	CD.c_1009_14	tcells	MT T cells	-7725.11	1602.78
CD c	38	female	14	CD.c_1009_14	tcells	MT T cells	-7725.11	1605.78
CD c	38	female	14	CD.c_1009_14	tcells	MT T cells	-7722.11	1639.78
CD c	38	female	14	CD.c_1009_14	tcells	MT T cells	-7720.11	1641.78
CD c	38	female	14	CD.c_1009_14	tcells	MT T cells	-7702.11	1641.78
CD c	38	female	14	CD.c_101_14	stroma	Inflammatory fibroblasts	-8898.11	3341.78
CD c	38	female	14	CD.c_101_14	stroma	Inflammatory fibroblasts	-8889.11	3337.78
CD c	38	female	14	CD.c_101_14	stroma	Inflammatory fibroblasts	-8887.11	3336.78
CD c	38	female	14	CD.c_101_14	stroma	Inflammatory fibroblasts	-8886.11	3335.78
CD c	38	female	14	CD.c_101_14	stroma	Inflammatory fibroblasts	-8886.11	3329.78
CD c	38	female	14	CD.c_101_14	stroma	Inflammatory fibroblasts	-8890.11	3307.78
CD c	38	female	14	CD.c_101_14	stroma	Inflammatory fibroblasts	-8891.11	3304.78
CD c	38	female	14	CD.c_101_14	stroma	Inflammatory fibroblasts	-8896.11	3297.78
CD c	38	female	14	CD.c_101_14	stroma	Inflammatory fibroblasts	-8901.11	3292.78
CD c	38	female	14	CD.c_101_14	stroma	Inflammatory fibroblasts	-8905.11	3291.78
CD c	38	female	14	CD.c_101_14	stroma	Inflammatory fibroblasts	-8918.11	3288.78
CD c	38	female	14	CD.c_101_14	stroma	Inflammatory fibroblasts	-8923.11	3288.78
CD c	38	female	14	CD.c_101_14	stroma	Inflammatory fibroblasts	-8925.11	3289.78
CD c	38	female	14	CD.c_101_14	stroma	Inflammatory fibroblasts	-8945.11	3300.78
CD c	38	female	14	CD.c_101_14	stroma	Inflammatory fibroblasts	-8947.11	3302.78
CD c	38	female	14	CD.c_101_14	stroma	Inflammatory fibroblasts	-8949.11	3308.78
CD c	38	female	14	CD.c_101_14	stroma	Inflammatory fibroblasts	-8951.11	3315.78
CD c	38	female	14	CD.c_101_14	stroma	Inflammatory fibroblasts	-8951.11	3319.78
CD c	38	female	14	CD.c_101_14	stroma	Inflammatory fibroblasts	-8948.11	3325.78
CD c	38	female	14	CD.c_101_14	stroma	Inflammatory fibroblasts	-8945.11	3330.78
CD c	38	female	14	CD.c_101_14	stroma	Inflammatory fibroblasts	-8941.11	3336.78
CD c	38	female	14	CD.c_101_14	stroma	Inflammatory fibroblasts	-8930.11	3338.78
CD c	38	female	14	CD.c_101_14	stroma	Inflammatory fibroblasts	-8900.11	3341.78
CD c	38	female	14	CD.c_101_14	stroma	Inflammatory fibroblasts	-8898.11	3341.78
CD c	38	female	14	CD.c_1010_14	epi	BEST4 OTOP2	-5542.11	1652.78
CD c	38	female	14	CD.c_1010_14	epi	BEST4 OTOP2	-5540.11	1650.78
CD c	38	female	14	CD.c_1010_14	epi	BEST4 OTOP2	-5530.11	1637.78
CD c	38	female	14	CD.c_1010_14	epi	BEST4 OTOP2	-5529.11	1629.78
CD c	38	female	14	CD.c_1010_14	epi	BEST4 OTOP2	-5529.11	1608.78
CD c	38	female	14	CD.c_1010_14	epi	BEST4 OTOP2	-5541.11	1559.78
CD c	38	female	14	CD.c_1010_14	epi	BEST4 OTOP2	-5543.11	1557.78
CD c	38	female	14	CD.c_1010_14	epi	BEST4 OTOP2	-5547.11	1554.78
CD c	38	female	14	CD.c_1010_14	epi	BEST4 OTOP2	-5553.11	1554.78
CD c	38	female	14	CD.c_1010_14	epi	BEST4 OTOP2	-5593.11	1568.78
CD c	38	female	14	CD.c_1010_14	epi	BEST4 OTOP2	-5606.11	1573.78
CD c	38	female	14	CD.c_1010_14	epi	BEST4 OTOP2	-5606.11	1574.78
CD c	38	female	14	CD.c_1010_14	epi	BEST4 OTOP2	-5605.11	1591.78
CD c	38	female	14	CD.c_1010_14	epi	BEST4 OTOP2	-5580.11	1627.78
CD c	38	female	14	CD.c_1010_14	epi	BEST4 OTOP2	-5553.11	1646.78
CD c	38	female	14	CD.c_1010_14	epi	BEST4 OTOP2	-5550.11	1648.78
CD c	38	female	14	CD.c_1010_14	epi	BEST4 OTOP2	-5545.11	1651.78
CD c	38	female	14	CD.c_1010_14	epi	BEST4 OTOP2	-5543.11	1652.78
CD c	38	female	14	CD.c_1010_14	epi	BEST4 OTOP2	-5542.11	1652.78
CD c	38	female	14	CD.c_1011_14	myeloids	N1	-6946.11	1655.78
CD c	38	female	14	CD.c_1011_14	myeloids	N1	-6943.11	1653.78
CD c	38	female	14	CD.c_1011_14	myeloids	N1	-6935.11	1645.78
CD c	38	female	14	CD.c_1011_14	myeloids	N1	-6932.11	1641.78
CD c	38	female	14	CD.c_1011_14	myeloids	N1	-6922.11	1607.78
CD c	38	female	14	CD.c_1011_14	myeloids	N1	-6922.11	1598.78
CD c	38	female	14	CD.c_1011_14	myeloids	N1	-6925.11	1595.78
CD c	38	female	14	CD.c_1011_14	myeloids	N1	-6928.11	1594.78
CD c	38	female	14	CD.c_1011_14	myeloids	N1	-6943.11	1590.78
CD c	38	female	14	CD.c_1011_14	myeloids	N1	-6949.11	1589.78
CD c	38	female	14	CD.c_1011_14	myeloids	N1	-6965.11	1588.78
CD c	38	female	14	CD.c_1011_14	myeloids	N1	-6973.11	1588.78
CD c	38	female	14	CD.c_1011_14	myeloids	N1	-6975.11	1589.78
CD c	38	female	14	CD.c_1011_14	myeloids	N1	-6993.11	1599.78
CD c	38	female	14	CD.c_1011_14	myeloids	N1	-6996.11	1603.78
CD c	38	female	14	CD.c_1011_14	myeloids	N1	-6997.11	1605.78
CD c	38	female	14	CD.c_1011_14	myeloids	N1	-6998.11	1610.78
CD c	38	female	14	CD.c_1011_14	myeloids	N1	-6998.11	1616.78
CD c	38	female	14	CD.c_1011_14	myeloids	N1	-6996.11	1636.78
CD c	38	female	14	CD.c_1011_14	myeloids	N1	-6995.11	1645.78
CD c	38	female	14	CD.c_1011_14	myeloids	N1	-6993.11	1646.78
CD c	38	female	14	CD.c_1011_14	myeloids	N1	-6987.11	1648.78
CD c	38	female	14	CD.c_1011_14	myeloids	N1	-6983.11	1649.78
CD c	38	female	14	CD.c_1011_14	myeloids	N1	-6964.11	1653.78
CD c	38	female	14	CD.c_1011_14	myeloids	N1	-6959.11	1654.78
CD c	38	female	14	CD.c_1011_14	myeloids	N1	-6950.11	1655.78
CD c	38	female	14	CD.c_1011_14	myeloids	N1	-6946.11	1655.78
CD c	38	female	14	CD.c_1012_14	myeloids	M1	-8321.11	1649.78
CD c	38	female	14	CD.c_1012_14	myeloids	M1	-8312.11	1647.78
CD c	38	female	14	CD.c_1012_14	myeloids	M1	-8308.11	1646.78
CD c	38	female	14	CD.c_1012_14	myeloids	M1	-8305.11	1645.78
CD c	38	female	14	CD.c_1012_14	myeloids	M1	-8289.11	1639.78
CD c	38	female	14	CD.c_1012_14	myeloids	M1	-8287.11	1638.78
CD c	38	female	14	CD.c_1012_14	myeloids	M1	-8272.11	1630.78
CD c	38	female	14	CD.c_1012_14	myeloids	M1	-8271.11	1629.78
CD c	38	female	14	CD.c_1012_14	myeloids	M1	-8271.11	1628.78
CD c	38	female	14	CD.c_1012_14	myeloids	M1	-8296.11	1569.78
CD c	38	female	14	CD.c_1012_14	myeloids	M1	-8297.11	1568.78
CD c	38	female	14	CD.c_1012_14	myeloids	M1	-8310.11	1568.78
CD c	38	female	14	CD.c_1012_14	myeloids	M1	-8341.11	1588.78
CD c	38	female	14	CD.c_1012_14	myeloids	M1	-8353.11	1599.78
CD c	38	female	14	CD.c_1012_14	myeloids	M1	-8355.11	1601.78
CD c	38	female	14	CD.c_1012_14	myeloids	M1	-8355.11	1604.78
CD c	38	female	14	CD.c_1012_14	myeloids	M1	-8353.11	1614.78
CD c	38	female	14	CD.c_1012_14	myeloids	M1	-8351.11	1622.78
CD c	38	female	14	CD.c_1012_14	myeloids	M1	-8345.11	1638.78
CD c	38	female	14	CD.c_1012_14	myeloids	M1	-8344.11	1640.78
CD c	38	female	14	CD.c_1012_14	myeloids	M1	-8341.11	1644.78
CD c	38	female	14	CD.c_1012_14	myeloids	M1	-8338.11	1647.78
CD c	38	female	14	CD.c_1012_14	myeloids	M1	-8335.11	1649.78
CD c	38	female	14	CD.c_1012_14	myeloids	M1	-8321.11	1649.78
CD c	38	female	14	CD.c_1013_14	myeloids	N1	-6106.11	1645.78
CD c	38	female	14	CD.c_1013_14	myeloids	N1	-6091.11	1613.78
CD c	38	female	14	CD.c_1013_14	myeloids	N1	-6088.11	1603.78
CD c	38	female	14	CD.c_1013_14	myeloids	N1	-6087.11	1597.78
CD c	38	female	14	CD.c_1013_14	myeloids	N1	-6087.11	1588.78
CD c	38	female	14	CD.c_1013_14	myeloids	N1	-6089.11	1586.78
CD c	38	female	14	CD.c_1013_14	myeloids	N1	-6091.11	1585.78
CD c	38	female	14	CD.c_1013_14	myeloids	N1	-6099.11	1583.78
CD c	38	female	14	CD.c_1013_14	myeloids	N1	-6104.11	1582.78
CD c	38	female	14	CD.c_1013_14	myeloids	N1	-6124.11	1582.78
CD c	38	female	14	CD.c_1013_14	myeloids	N1	-6129.11	1583.78
CD c	38	female	14	CD.c_1013_14	myeloids	N1	-6137.11	1585.78
CD c	38	female	14	CD.c_1013_14	myeloids	N1	-6139.11	1586.78
CD c	38	female	14	CD.c_1013_14	myeloids	N1	-6143.11	1589.78
CD c	38	female	14	CD.c_1013_14	myeloids	N1	-6151.11	1597.78
CD c	38	female	14	CD.c_1013_14	myeloids	N1	-6153.11	1600.78
CD c	38	female	14	CD.c_1013_14	myeloids	N1	-6153.11	1602.78
CD c	38	female	14	CD.c_1013_14	myeloids	N1	-6139.11	1621.78
CD c	38	female	14	CD.c_1013_14	myeloids	N1	-6129.11	1631.78
CD c	38	female	14	CD.c_1013_14	myeloids	N1	-6107.11	1647.78
CD c	38	female	14	CD.c_1013_14	myeloids	N1	-6106.11	1645.78
CD c	38	female	14	CD.c_1014_14	stroma	Endothelium	-7842.11	1638.78
CD c	38	female	14	CD.c_1014_14	stroma	Endothelium	-7795.11	1626.78
CD c	38	female	14	CD.c_1014_14	stroma	Endothelium	-7795.11	1617.78
CD c	38	female	14	CD.c_1014_14	stroma	Endothelium	-7796.11	1601.78
CD c	38	female	14	CD.c_1014_14	stroma	Endothelium	-7797.11	1592.78
CD c	38	female	14	CD.c_1014_14	stroma	Endothelium	-7799.11	1585.78
CD c	38	female	14	CD.c_1014_14	stroma	Endothelium	-7805.11	1578.78
CD c	38	female	14	CD.c_1014_14	stroma	Endothelium	-7806.11	1577.78
CD c	38	female	14	CD.c_1014_14	stroma	Endothelium	-7811.11	1573.78
CD c	38	female	14	CD.c_1014_14	stroma	Endothelium	-7817.11	1571.78
CD c	38	female	14	CD.c_1014_14	stroma	Endothelium	-7822.11	1570.78
CD c	38	female	14	CD.c_1014_14	stroma	Endothelium	-7828.11	1570.78
CD c	38	female	14	CD.c_1014_14	stroma	Endothelium	-7863.11	1599.78
CD c	38	female	14	CD.c_1014_14	stroma	Endothelium	-7864.11	1600.78
CD c	38	female	14	CD.c_1014_14	stroma	Endothelium	-7865.11	1603.78
CD c	38	female	14	CD.c_1014_14	stroma	Endothelium	-7865.11	1606.78
CD c	38	female	14	CD.c_1014_14	stroma	Endothelium	-7858.11	1621.78
CD c	38	female	14	CD.c_1014_14	stroma	Endothelium	-7856.11	1625.78
CD c	38	female	14	CD.c_1014_14	stroma	Endothelium	-7849.11	1636.78
CD c	38	female	14	CD.c_1014_14	stroma	Endothelium	-7847.11	1638.78
CD c	38	female	14	CD.c_1014_14	stroma	Endothelium	-7842.11	1638.78
CD c	38	female	14	CD.c_1015_14	myeloids	M2	-6620.11	1646.78
CD c	38	female	14	CD.c_1015_14	myeloids	M2	-6615.11	1645.78
CD c	38	female	14	CD.c_1015_14	myeloids	M2	-6613.11	1644.78
CD c	38	female	14	CD.c_1015_14	myeloids	M2	-6601.11	1636.78
CD c	38	female	14	CD.c_1015_14	myeloids	M2	-6597.11	1633.78
CD c	38	female	14	CD.c_1015_14	myeloids	M2	-6593.11	1629.78
CD c	38	female	14	CD.c_1015_14	myeloids	M2	-6590.11	1622.78
CD c	38	female	14	CD.c_1015_14	myeloids	M2	-6590.11	1615.78
CD c	38	female	14	CD.c_1015_14	myeloids	M2	-6620.11	1580.78
CD c	38	female	14	CD.c_1015_14	myeloids	M2	-6624.11	1579.78
CD c	38	female	14	CD.c_1015_14	myeloids	M2	-6647.11	1579.78
CD c	38	female	14	CD.c_1015_14	myeloids	M2	-6648.11	1580.78
CD c	38	female	14	CD.c_1015_14	myeloids	M2	-6659.11	1594.78
CD c	38	female	14	CD.c_1015_14	myeloids	M2	-6662.11	1598.78
CD c	38	female	14	CD.c_1015_14	myeloids	M2	-6668.11	1607.78
CD c	38	female	14	CD.c_1015_14	myeloids	M2	-6668.11	1608.78
CD c	38	female	14	CD.c_1015_14	myeloids	M2	-6662.11	1615.78
CD c	38	female	14	CD.c_1015_14	myeloids	M2	-6661.11	1616.78
CD c	38	female	14	CD.c_1015_14	myeloids	M2	-6622.11	1646.78
CD c	38	female	14	CD.c_1015_14	myeloids	M2	-6620.11	1646.78
CD c	38	female	14	CD.c_1016_14	epi	Tuft cells	-6451.11	1644.78
CD c	38	female	14	CD.c_1016_14	epi	Tuft cells	-6440.11	1638.78
CD c	38	female	14	CD.c_1016_14	epi	Tuft cells	-6433.11	1634.78
CD c	38	female	14	CD.c_1016_14	epi	Tuft cells	-6411.11	1621.78
CD c	38	female	14	CD.c_1016_14	epi	Tuft cells	-6393.11	1609.78
CD c	38	female	14	CD.c_1016_14	epi	Tuft cells	-6389.11	1606.78
CD c	38	female	14	CD.c_1016_14	epi	Tuft cells	-6386.11	1603.78
CD c	38	female	14	CD.c_1016_14	epi	Tuft cells	-6386.11	1596.78
CD c	38	female	14	CD.c_1016_14	epi	Tuft cells	-6387.11	1591.78
CD c	38	female	14	CD.c_1016_14	epi	Tuft cells	-6389.11	1585.78
CD c	38	female	14	CD.c_1016_14	epi	Tuft cells	-6390.11	1583.78
CD c	38	female	14	CD.c_1016_14	epi	Tuft cells	-6393.11	1579.78
CD c	38	female	14	CD.c_1016_14	epi	Tuft cells	-6394.11	1578.78
CD c	38	female	14	CD.c_1016_14	epi	Tuft cells	-6422.11	1578.78
CD c	38	female	14	CD.c_1016_14	epi	Tuft cells	-6466.11	1591.78
CD c	38	female	14	CD.c_1016_14	epi	Tuft cells	-6473.11	1598.78
CD c	38	female	14	CD.c_1016_14	epi	Tuft cells	-6473.11	1599.78
CD c	38	female	14	CD.c_1016_14	epi	Tuft cells	-6470.11	1611.78
CD c	38	female	14	CD.c_1016_14	epi	Tuft cells	-6468.11	1617.78
CD c	38	female	14	CD.c_1016_14	epi	Tuft cells	-6462.11	1629.78
CD c	38	female	14	CD.c_1016_14	epi	Tuft cells	-6459.11	1634.78
CD c	38	female	14	CD.c_1016_14	epi	Tuft cells	-6455.11	1640.78
CD c	38	female	14	CD.c_1016_14	epi	Tuft cells	-6452.11	1644.78
CD c	38	female	14	CD.c_1016_14	epi	Tuft cells	-6451.11	1644.78
CD c	38	female	14	CD.c_1017_14	plasmas	PC IgG	-7778.11	1632.78
CD c	38	female	14	CD.c_1017_14	plasmas	PC IgG	-7773.11	1631.78
CD c	38	female	14	CD.c_1017_14	plasmas	PC IgG	-7757.11	1623.78
CD c	38	female	14	CD.c_1017_14	plasmas	PC IgG	-7748.11	1617.78
CD c	38	female	14	CD.c_1017_14	plasmas	PC IgG	-7730.11	1602.78
CD c	38	female	14	CD.c_1017_14	plasmas	PC IgG	-7730.11	1600.78
CD c	38	female	14	CD.c_1017_14	plasmas	PC IgG	-7750.11	1571.78
CD c	38	female	14	CD.c_1017_14	plasmas	PC IgG	-7753.11	1568.78
CD c	38	female	14	CD.c_1017_14	plasmas	PC IgG	-7756.11	1568.78
CD c	38	female	14	CD.c_1017_14	plasmas	PC IgG	-7798.11	1585.78
CD c	38	female	14	CD.c_1017_14	plasmas	PC IgG	-7798.11	1588.78
CD c	38	female	14	CD.c_1017_14	plasmas	PC IgG	-7795.11	1616.78
CD c	38	female	14	CD.c_1017_14	plasmas	PC IgG	-7794.11	1621.78
CD c	38	female	14	CD.c_1017_14	plasmas	PC IgG	-7793.11	1625.78
CD c	38	female	14	CD.c_1017_14	plasmas	PC IgG	-7789.11	1630.78
CD c	38	female	14	CD.c_1017_14	plasmas	PC IgG	-7788.11	1631.78
CD c	38	female	14	CD.c_1017_14	plasmas	PC IgG	-7781.11	1632.78
CD c	38	female	14	CD.c_1017_14	plasmas	PC IgG	-7778.11	1632.78
CD c	38	female	14	CD.c_1018_14	plasmas	PC IgG	-7114.11	1640.78
CD c	38	female	14	CD.c_1018_14	plasmas	PC IgG	-7111.11	1639.78
CD c	38	female	14	CD.c_1018_14	plasmas	PC IgG	-7077.11	1625.78
CD c	38	female	14	CD.c_1018_14	plasmas	PC IgG	-7068.11	1621.78
CD c	38	female	14	CD.c_1018_14	plasmas	PC IgG	-7065.11	1619.78
CD c	38	female	14	CD.c_1018_14	plasmas	PC IgG	-7059.11	1605.78
CD c	38	female	14	CD.c_1018_14	plasmas	PC IgG	-7058.11	1602.78
CD c	38	female	14	CD.c_1018_14	plasmas	PC IgG	-7058.11	1594.78
CD c	38	female	14	CD.c_1018_14	plasmas	PC IgG	-7059.11	1589.78
CD c	38	female	14	CD.c_1018_14	plasmas	PC IgG	-7061.11	1587.78
CD c	38	female	14	CD.c_1018_14	plasmas	PC IgG	-7067.11	1584.78
CD c	38	female	14	CD.c_1018_14	plasmas	PC IgG	-7091.11	1575.78
CD c	38	female	14	CD.c_1018_14	plasmas	PC IgG	-7104.11	1575.78
CD c	38	female	14	CD.c_1018_14	plasmas	PC IgG	-7109.11	1577.78
CD c	38	female	14	CD.c_1018_14	plasmas	PC IgG	-7111.11	1578.78
CD c	38	female	14	CD.c_1018_14	plasmas	PC IgG	-7114.11	1581.78
CD c	38	female	14	CD.c_1018_14	plasmas	PC IgG	-7137.11	1607.78
CD c	38	female	14	CD.c_1018_14	plasmas	PC IgG	-7137.11	1612.78
CD c	38	female	14	CD.c_1018_14	plasmas	PC IgG	-7135.11	1622.78
CD c	38	female	14	CD.c_1018_14	plasmas	PC IgG	-7134.11	1624.78
CD c	38	female	14	CD.c_1018_14	plasmas	PC IgG	-7131.11	1628.78
CD c	38	female	14	CD.c_1018_14	plasmas	PC IgG	-7124.11	1635.78
CD c	38	female	14	CD.c_1018_14	plasmas	PC IgG	-7120.11	1638.78
CD c	38	female	14	CD.c_1018_14	plasmas	PC IgG	-7116.11	1640.78
CD c	38	female	14	CD.c_1018_14	plasmas	PC IgG	-7114.11	1640.78
CD c	38	female	14	CD.c_1019_14	epi	Secretory progenitor	-5360.11	1621.78
CD c	38	female	14	CD.c_1019_14	epi	Secretory progenitor	-5343.11	1610.78
CD c	38	female	14	CD.c_1019_14	epi	Secretory progenitor	-5342.11	1609.78
CD c	38	female	14	CD.c_1019_14	epi	Secretory progenitor	-5342.11	1606.78
CD c	38	female	14	CD.c_1019_14	epi	Secretory progenitor	-5344.11	1602.78
CD c	38	female	14	CD.c_1019_14	epi	Secretory progenitor	-5361.11	1571.78
CD c	38	female	14	CD.c_1019_14	epi	Secretory progenitor	-5373.11	1557.78
CD c	38	female	14	CD.c_1019_14	epi	Secretory progenitor	-5379.11	1551.78
CD c	38	female	14	CD.c_1019_14	epi	Secretory progenitor	-5399.11	1551.78
CD c	38	female	14	CD.c_1019_14	epi	Secretory progenitor	-5405.11	1553.78
CD c	38	female	14	CD.c_1019_14	epi	Secretory progenitor	-5407.11	1554.78
CD c	38	female	14	CD.c_1019_14	epi	Secretory progenitor	-5413.11	1558.78
CD c	38	female	14	CD.c_1019_14	epi	Secretory progenitor	-5417.11	1561.78
CD c	38	female	14	CD.c_1019_14	epi	Secretory progenitor	-5418.11	1562.78
CD c	38	female	14	CD.c_1019_14	epi	Secretory progenitor	-5418.11	1563.78
CD c	38	female	14	CD.c_1019_14	epi	Secretory progenitor	-5417.11	1565.78
CD c	38	female	14	CD.c_1019_14	epi	Secretory progenitor	-5410.11	1577.78
CD c	38	female	14	CD.c_1019_14	epi	Secretory progenitor	-5405.11	1585.78
CD c	38	female	14	CD.c_1019_14	epi	Secretory progenitor	-5392.11	1599.78
CD c	38	female	14	CD.c_1019_14	epi	Secretory progenitor	-5390.11	1601.78
CD c	38	female	14	CD.c_1019_14	epi	Secretory progenitor	-5372.11	1616.78
CD c	38	female	14	CD.c_1019_14	epi	Secretory progenitor	-5367.11	1619.78
CD c	38	female	14	CD.c_1019_14	epi	Secretory progenitor	-5361.11	1621.78
CD c	38	female	14	CD.c_1019_14	epi	Secretory progenitor	-5360.11	1621.78
CD c	38	female	14	CD.c_102_14	plasmas	PC IgG	-9842.11	3334.78
CD c	38	female	14	CD.c_102_14	plasmas	PC IgG	-9822.11	3321.78
CD c	38	female	14	CD.c_102_14	plasmas	PC IgG	-9819.11	3319.78
CD c	38	female	14	CD.c_102_14	plasmas	PC IgG	-9811.11	3311.78
CD c	38	female	14	CD.c_102_14	plasmas	PC IgG	-9811.11	3306.78
CD c	38	female	14	CD.c_102_14	plasmas	PC IgG	-9815.11	3293.78
CD c	38	female	14	CD.c_102_14	plasmas	PC IgG	-9816.11	3290.78
CD c	38	female	14	CD.c_102_14	plasmas	PC IgG	-9840.11	3282.78
CD c	38	female	14	CD.c_102_14	plasmas	PC IgG	-9848.11	3282.78
CD c	38	female	14	CD.c_102_14	plasmas	PC IgG	-9850.11	3283.78
CD c	38	female	14	CD.c_102_14	plasmas	PC IgG	-9853.11	3285.78
CD c	38	female	14	CD.c_102_14	plasmas	PC IgG	-9857.11	3288.78
CD c	38	female	14	CD.c_102_14	plasmas	PC IgG	-9865.11	3295.78
CD c	38	female	14	CD.c_102_14	plasmas	PC IgG	-9867.11	3297.78
CD c	38	female	14	CD.c_102_14	plasmas	PC IgG	-9868.11	3302.78
CD c	38	female	14	CD.c_102_14	plasmas	PC IgG	-9868.11	3304.78
CD c	38	female	14	CD.c_102_14	plasmas	PC IgG	-9867.11	3306.78
CD c	38	female	14	CD.c_102_14	plasmas	PC IgG	-9859.11	3318.78
CD c	38	female	14	CD.c_102_14	plasmas	PC IgG	-9847.11	3332.78
CD c	38	female	14	CD.c_102_14	plasmas	PC IgG	-9844.11	3335.78
CD c	38	female	14	CD.c_102_14	plasmas	PC IgG	-9842.11	3334.78
CD c	38	female	14	CD.c_1020_14	plasmas	PC IgG	-7668.11	1629.78
CD c	38	female	14	CD.c_1020_14	plasmas	PC IgG	-7651.11	1627.78
CD c	38	female	14	CD.c_1020_14	plasmas	PC IgG	-7650.11	1626.78
CD c	38	female	14	CD.c_1020_14	plasmas	PC IgG	-7650.11	1606.78
CD c	38	female	14	CD.c_1020_14	plasmas	PC IgG	-7652.11	1595.78
CD c	38	female	14	CD.c_1020_14	plasmas	PC IgG	-7653.11	1590.78
CD c	38	female	14	CD.c_1020_14	plasmas	PC IgG	-7655.11	1583.78
CD c	38	female	14	CD.c_1020_14	plasmas	PC IgG	-7656.11	1580.78
CD c	38	female	14	CD.c_1020_14	plasmas	PC IgG	-7659.11	1577.78
CD c	38	female	14	CD.c_1020_14	plasmas	PC IgG	-7661.11	1576.78
CD c	38	female	14	CD.c_1020_14	plasmas	PC IgG	-7664.11	1575.78
CD c	38	female	14	CD.c_1020_14	plasmas	PC IgG	-7671.11	1573.78
CD c	38	female	14	CD.c_1020_14	plasmas	PC IgG	-7675.11	1573.78
CD c	38	female	14	CD.c_1020_14	plasmas	PC IgG	-7678.11	1576.78
CD c	38	female	14	CD.c_1020_14	plasmas	PC IgG	-7690.11	1596.78
CD c	38	female	14	CD.c_1020_14	plasmas	PC IgG	-7691.11	1598.78
CD c	38	female	14	CD.c_1020_14	plasmas	PC IgG	-7691.11	1600.78
CD c	38	female	14	CD.c_1020_14	plasmas	PC IgG	-7689.11	1607.78
CD c	38	female	14	CD.c_1020_14	plasmas	PC IgG	-7685.11	1615.78
CD c	38	female	14	CD.c_1020_14	plasmas	PC IgG	-7671.11	1629.78
CD c	38	female	14	CD.c_1020_14	plasmas	PC IgG	-7668.11	1629.78
CD c	38	female	14	CD.c_1021_14	plasmas	Cycling cells	-7895.11	1621.78
CD c	38	female	14	CD.c_1021_14	plasmas	Cycling cells	-7887.11	1617.78
CD c	38	female	14	CD.c_1021_14	plasmas	Cycling cells	-7867.11	1606.78
CD c	38	female	14	CD.c_1021_14	plasmas	Cycling cells	-7866.11	1605.78
CD c	38	female	14	CD.c_1021_14	plasmas	Cycling cells	-7866.11	1598.78
CD c	38	female	14	CD.c_1021_14	plasmas	Cycling cells	-7895.11	1568.78
CD c	38	female	14	CD.c_1021_14	plasmas	Cycling cells	-7896.11	1567.78
CD c	38	female	14	CD.c_1021_14	plasmas	Cycling cells	-7904.11	1562.78
CD c	38	female	14	CD.c_1021_14	plasmas	Cycling cells	-7906.11	1561.78
CD c	38	female	14	CD.c_1021_14	plasmas	Cycling cells	-7911.11	1561.78
CD c	38	female	14	CD.c_1021_14	plasmas	Cycling cells	-7921.11	1570.78
CD c	38	female	14	CD.c_1021_14	plasmas	Cycling cells	-7940.11	1599.78
CD c	38	female	14	CD.c_1021_14	plasmas	Cycling cells	-7940.11	1607.78
CD c	38	female	14	CD.c_1021_14	plasmas	Cycling cells	-7939.11	1608.78
CD c	38	female	14	CD.c_1021_14	plasmas	Cycling cells	-7915.11	1626.78
CD c	38	female	14	CD.c_1021_14	plasmas	Cycling cells	-7895.11	1621.78
CD c	38	female	14	CD.c_1022_14	myeloids	N2	-6532.11	1616.78
CD c	38	female	14	CD.c_1022_14	myeloids	N2	-6529.11	1613.78
CD c	38	female	14	CD.c_1022_14	myeloids	N2	-6529.11	1608.78
CD c	38	female	14	CD.c_1022_14	myeloids	N2	-6539.11	1558.78
CD c	38	female	14	CD.c_1022_14	myeloids	N2	-6545.11	1555.78
CD c	38	female	14	CD.c_1022_14	myeloids	N2	-6559.11	1549.78
CD c	38	female	14	CD.c_1022_14	myeloids	N2	-6561.11	1549.78
CD c	38	female	14	CD.c_1022_14	myeloids	N2	-6568.11	1555.78
CD c	38	female	14	CD.c_1022_14	myeloids	N2	-6570.11	1557.78
CD c	38	female	14	CD.c_1022_14	myeloids	N2	-6585.11	1582.78
CD c	38	female	14	CD.c_1022_14	myeloids	N2	-6586.11	1584.78
CD c	38	female	14	CD.c_1022_14	myeloids	N2	-6588.11	1616.78
CD c	38	female	14	CD.c_1022_14	myeloids	N2	-6588.11	1618.78
CD c	38	female	14	CD.c_1022_14	myeloids	N2	-6532.11	1616.78
CD c	38	female	14	CD.c_1023_14	myeloids	N1	-5691.11	1621.78
CD c	38	female	14	CD.c_1023_14	myeloids	N1	-5676.11	1613.78
CD c	38	female	14	CD.c_1023_14	myeloids	N1	-5674.11	1611.78
CD c	38	female	14	CD.c_1023_14	myeloids	N1	-5664.11	1594.78
CD c	38	female	14	CD.c_1023_14	myeloids	N1	-5664.11	1590.78
CD c	38	female	14	CD.c_1023_14	myeloids	N1	-5665.11	1588.78
CD c	38	female	14	CD.c_1023_14	myeloids	N1	-5685.11	1567.78
CD c	38	female	14	CD.c_1023_14	myeloids	N1	-5686.11	1566.78
CD c	38	female	14	CD.c_1023_14	myeloids	N1	-5698.11	1566.78
CD c	38	female	14	CD.c_1023_14	myeloids	N1	-5703.11	1567.78
CD c	38	female	14	CD.c_1023_14	myeloids	N1	-5707.11	1589.78
CD c	38	female	14	CD.c_1023_14	myeloids	N1	-5709.11	1604.78
CD c	38	female	14	CD.c_1023_14	myeloids	N1	-5709.11	1608.78
CD c	38	female	14	CD.c_1023_14	myeloids	N1	-5707.11	1610.78
CD c	38	female	14	CD.c_1023_14	myeloids	N1	-5693.11	1622.78
CD c	38	female	14	CD.c_1023_14	myeloids	N1	-5691.11	1621.78
CD c	38	female	14	CD.c_1024_14	epi	Colonocytes	-8881.11	1629.78
CD c	38	female	14	CD.c_1024_14	epi	Colonocytes	-8871.11	1624.78
CD c	38	female	14	CD.c_1024_14	epi	Colonocytes	-8867.11	1621.78
CD c	38	female	14	CD.c_1024_14	epi	Colonocytes	-8863.11	1617.78
CD c	38	female	14	CD.c_1024_14	epi	Colonocytes	-8860.11	1613.78
CD c	38	female	14	CD.c_1024_14	epi	Colonocytes	-8860.11	1610.78
CD c	38	female	14	CD.c_1024_14	epi	Colonocytes	-8892.11	1572.78
CD c	38	female	14	CD.c_1024_14	epi	Colonocytes	-8904.11	1559.78
CD c	38	female	14	CD.c_1024_14	epi	Colonocytes	-8914.11	1551.78
CD c	38	female	14	CD.c_1024_14	epi	Colonocytes	-8918.11	1548.78
CD c	38	female	14	CD.c_1024_14	epi	Colonocytes	-8921.11	1548.78
CD c	38	female	14	CD.c_1024_14	epi	Colonocytes	-8927.11	1552.78
CD c	38	female	14	CD.c_1024_14	epi	Colonocytes	-8931.11	1555.78
CD c	38	female	14	CD.c_1024_14	epi	Colonocytes	-8932.11	1556.78
CD c	38	female	14	CD.c_1024_14	epi	Colonocytes	-8932.11	1569.78
CD c	38	female	14	CD.c_1024_14	epi	Colonocytes	-8931.11	1597.78
CD c	38	female	14	CD.c_1024_14	epi	Colonocytes	-8929.11	1606.78
CD c	38	female	14	CD.c_1024_14	epi	Colonocytes	-8924.11	1621.78
CD c	38	female	14	CD.c_1024_14	epi	Colonocytes	-8923.11	1623.78
CD c	38	female	14	CD.c_1024_14	epi	Colonocytes	-8922.11	1624.78
CD c	38	female	14	CD.c_1024_14	epi	Colonocytes	-8918.11	1626.78
CD c	38	female	14	CD.c_1024_14	epi	Colonocytes	-8883.11	1629.78
CD c	38	female	14	CD.c_1024_14	epi	Colonocytes	-8881.11	1629.78
CD c	38	female	14	CD.c_1025_14	plasmas	PC IgG	-8269.11	1628.78
CD c	38	female	14	CD.c_1025_14	plasmas	PC IgG	-8242.11	1608.78
CD c	38	female	14	CD.c_1025_14	plasmas	PC IgG	-8239.11	1603.78
CD c	38	female	14	CD.c_1025_14	plasmas	PC IgG	-8236.11	1596.78
CD c	38	female	14	CD.c_1025_14	plasmas	PC IgG	-8236.11	1587.78
CD c	38	female	14	CD.c_1025_14	plasmas	PC IgG	-8238.11	1581.78
CD c	38	female	14	CD.c_1025_14	plasmas	PC IgG	-8242.11	1573.78
CD c	38	female	14	CD.c_1025_14	plasmas	PC IgG	-8243.11	1572.78
CD c	38	female	14	CD.c_1025_14	plasmas	PC IgG	-8254.11	1570.78
CD c	38	female	14	CD.c_1025_14	plasmas	PC IgG	-8286.11	1568.78
CD c	38	female	14	CD.c_1025_14	plasmas	PC IgG	-8296.11	1568.78
CD c	38	female	14	CD.c_1025_14	plasmas	PC IgG	-8294.11	1587.78
CD c	38	female	14	CD.c_1025_14	plasmas	PC IgG	-8293.11	1595.78
CD c	38	female	14	CD.c_1025_14	plasmas	PC IgG	-8289.11	1603.78
CD c	38	female	14	CD.c_1025_14	plasmas	PC IgG	-8273.11	1625.78
CD c	38	female	14	CD.c_1025_14	plasmas	PC IgG	-8270.11	1628.78
CD c	38	female	14	CD.c_1025_14	plasmas	PC IgG	-8269.11	1628.78
CD c	38	female	14	CD.c_1026_14	plasmas	PC IgG	-5760.11	1620.78
CD c	38	female	14	CD.c_1026_14	plasmas	PC IgG	-5750.11	1619.78
CD c	38	female	14	CD.c_1026_14	plasmas	PC IgG	-5744.11	1618.78
CD c	38	female	14	CD.c_1026_14	plasmas	PC IgG	-5740.11	1617.78
CD c	38	female	14	CD.c_1026_14	plasmas	PC IgG	-5716.11	1610.78
CD c	38	female	14	CD.c_1026_14	plasmas	PC IgG	-5710.11	1608.78
CD c	38	female	14	CD.c_1026_14	plasmas	PC IgG	-5705.11	1583.78
CD c	38	female	14	CD.c_1026_14	plasmas	PC IgG	-5705.11	1565.78
CD c	38	female	14	CD.c_1026_14	plasmas	PC IgG	-5707.11	1563.78
CD c	38	female	14	CD.c_1026_14	plasmas	PC IgG	-5719.11	1554.78
CD c	38	female	14	CD.c_1026_14	plasmas	PC IgG	-5725.11	1551.78
CD c	38	female	14	CD.c_1026_14	plasmas	PC IgG	-5730.11	1550.78
CD c	38	female	14	CD.c_1026_14	plasmas	PC IgG	-5744.11	1550.78
CD c	38	female	14	CD.c_1026_14	plasmas	PC IgG	-5749.11	1551.78
CD c	38	female	14	CD.c_1026_14	plasmas	PC IgG	-5755.11	1553.78
CD c	38	female	14	CD.c_1026_14	plasmas	PC IgG	-5757.11	1554.78
CD c	38	female	14	CD.c_1026_14	plasmas	PC IgG	-5761.11	1557.78
CD c	38	female	14	CD.c_1026_14	plasmas	PC IgG	-5769.11	1565.78
CD c	38	female	14	CD.c_1026_14	plasmas	PC IgG	-5772.11	1569.78
CD c	38	female	14	CD.c_1026_14	plasmas	PC IgG	-5773.11	1571.78
CD c	38	female	14	CD.c_1026_14	plasmas	PC IgG	-5775.11	1577.78
CD c	38	female	14	CD.c_1026_14	plasmas	PC IgG	-5779.11	1593.78
CD c	38	female	14	CD.c_1026_14	plasmas	PC IgG	-5781.11	1603.78
CD c	38	female	14	CD.c_1026_14	plasmas	PC IgG	-5781.11	1604.78
CD c	38	female	14	CD.c_1026_14	plasmas	PC IgG	-5779.11	1614.78
CD c	38	female	14	CD.c_1026_14	plasmas	PC IgG	-5778.11	1616.78
CD c	38	female	14	CD.c_1026_14	plasmas	PC IgG	-5775.11	1620.78
CD c	38	female	14	CD.c_1026_14	plasmas	PC IgG	-5774.11	1621.78
CD c	38	female	14	CD.c_1026_14	plasmas	PC IgG	-5760.11	1620.78
CD c	38	female	14	CD.c_1027_14	stroma	Endothelium	-7959.11	1617.78
CD c	38	female	14	CD.c_1027_14	stroma	Endothelium	-7951.11	1614.78
CD c	38	female	14	CD.c_1027_14	stroma	Endothelium	-7945.11	1611.78
CD c	38	female	14	CD.c_1027_14	stroma	Endothelium	-7942.11	1609.78
CD c	38	female	14	CD.c_1027_14	stroma	Endothelium	-7941.11	1608.78
CD c	38	female	14	CD.c_1027_14	stroma	Endothelium	-7911.11	1560.78
CD c	38	female	14	CD.c_1027_14	stroma	Endothelium	-7911.11	1556.78
CD c	38	female	14	CD.c_1027_14	stroma	Endothelium	-7924.11	1543.78
CD c	38	female	14	CD.c_1027_14	stroma	Endothelium	-7933.11	1536.78
CD c	38	female	14	CD.c_1027_14	stroma	Endothelium	-7935.11	1535.78
CD c	38	female	14	CD.c_1027_14	stroma	Endothelium	-7980.11	1535.78
CD c	38	female	14	CD.c_1027_14	stroma	Endothelium	-7983.11	1537.78
CD c	38	female	14	CD.c_1027_14	stroma	Endothelium	-7987.11	1541.78
CD c	38	female	14	CD.c_1027_14	stroma	Endothelium	-7990.11	1545.78
CD c	38	female	14	CD.c_1027_14	stroma	Endothelium	-7994.11	1551.78
CD c	38	female	14	CD.c_1027_14	stroma	Endothelium	-7995.11	1553.78
CD c	38	female	14	CD.c_1027_14	stroma	Endothelium	-7997.11	1563.78
CD c	38	female	14	CD.c_1027_14	stroma	Endothelium	-7997.11	1584.78
CD c	38	female	14	CD.c_1027_14	stroma	Endothelium	-7996.11	1588.78
CD c	38	female	14	CD.c_1027_14	stroma	Endothelium	-7964.11	1614.78
CD c	38	female	14	CD.c_1027_14	stroma	Endothelium	-7960.11	1617.78
CD c	38	female	14	CD.c_1027_14	stroma	Endothelium	-7959.11	1617.78
CD c	38	female	14	CD.c_1028_14	myeloids	N2	-6588.11	1615.78
CD c	38	female	14	CD.c_1028_14	myeloids	N2	-6584.11	1606.78
CD c	38	female	14	CD.c_1028_14	myeloids	N2	-6584.11	1595.78
CD c	38	female	14	CD.c_1028_14	myeloids	N2	-6585.11	1591.78
CD c	38	female	14	CD.c_1028_14	myeloids	N2	-6587.11	1585.78
CD c	38	female	14	CD.c_1028_14	myeloids	N2	-6589.11	1584.78
CD c	38	female	14	CD.c_1028_14	myeloids	N2	-6600.11	1579.78
CD c	38	female	14	CD.c_1028_14	myeloids	N2	-6617.11	1579.78
CD c	38	female	14	CD.c_1028_14	myeloids	N2	-6619.11	1580.78
CD c	38	female	14	CD.c_1028_14	myeloids	N2	-6619.11	1581.78
CD c	38	female	14	CD.c_1028_14	myeloids	N2	-6615.11	1593.78
CD c	38	female	14	CD.c_1028_14	myeloids	N2	-6609.11	1599.78
CD c	38	female	14	CD.c_1028_14	myeloids	N2	-6589.11	1615.78
CD c	38	female	14	CD.c_1028_14	myeloids	N2	-6588.11	1615.78
CD c	38	female	14	CD.c_1029_14	plasmas	PC IgG	-5068.11	1612.78
CD c	38	female	14	CD.c_1029_14	plasmas	PC IgG	-5050.11	1609.78
CD c	38	female	14	CD.c_1029_14	plasmas	PC IgG	-5040.11	1607.78
CD c	38	female	14	CD.c_1029_14	plasmas	PC IgG	-5039.11	1606.78
CD c	38	female	14	CD.c_1029_14	plasmas	PC IgG	-5039.11	1573.78
CD c	38	female	14	CD.c_1029_14	plasmas	PC IgG	-5040.11	1553.78
CD c	38	female	14	CD.c_1029_14	plasmas	PC IgG	-5041.11	1545.78
CD c	38	female	14	CD.c_1029_14	plasmas	PC IgG	-5043.11	1543.78
CD c	38	female	14	CD.c_1029_14	plasmas	PC IgG	-5047.11	1540.78
CD c	38	female	14	CD.c_1029_14	plasmas	PC IgG	-5049.11	1539.78
CD c	38	female	14	CD.c_1029_14	plasmas	PC IgG	-5054.11	1538.78
CD c	38	female	14	CD.c_1029_14	plasmas	PC IgG	-5069.11	1538.78
CD c	38	female	14	CD.c_1029_14	plasmas	PC IgG	-5074.11	1539.78
CD c	38	female	14	CD.c_1029_14	plasmas	PC IgG	-5077.11	1542.78
CD c	38	female	14	CD.c_1029_14	plasmas	PC IgG	-5084.11	1550.78
CD c	38	female	14	CD.c_1029_14	plasmas	PC IgG	-5085.11	1558.78
CD c	38	female	14	CD.c_1029_14	plasmas	PC IgG	-5087.11	1602.78
CD c	38	female	14	CD.c_1029_14	plasmas	PC IgG	-5075.11	1610.78
CD c	38	female	14	CD.c_1029_14	plasmas	PC IgG	-5071.11	1612.78
CD c	38	female	14	CD.c_1029_14	plasmas	PC IgG	-5068.11	1612.78
CD c	38	female	14	CD.c_103_14	plasmas	PC IgG	-9137.11	3331.78
CD c	38	female	14	CD.c_103_14	plasmas	PC IgG	-9116.11	3324.78
CD c	38	female	14	CD.c_103_14	plasmas	PC IgG	-9115.11	3323.78
CD c	38	female	14	CD.c_103_14	plasmas	PC IgG	-9106.11	3297.78
CD c	38	female	14	CD.c_103_14	plasmas	PC IgG	-9106.11	3295.78
CD c	38	female	14	CD.c_103_14	plasmas	PC IgG	-9122.11	3289.78
CD c	38	female	14	CD.c_103_14	plasmas	PC IgG	-9129.11	3289.78
CD c	38	female	14	CD.c_103_14	plasmas	PC IgG	-9131.11	3290.78
CD c	38	female	14	CD.c_103_14	plasmas	PC IgG	-9135.11	3294.78
CD c	38	female	14	CD.c_103_14	plasmas	PC IgG	-9156.11	3317.78
CD c	38	female	14	CD.c_103_14	plasmas	PC IgG	-9156.11	3319.78
CD c	38	female	14	CD.c_103_14	plasmas	PC IgG	-9155.11	3321.78
CD c	38	female	14	CD.c_103_14	plasmas	PC IgG	-9152.11	3325.78
CD c	38	female	14	CD.c_103_14	plasmas	PC IgG	-9148.11	3329.78
CD c	38	female	14	CD.c_103_14	plasmas	PC IgG	-9145.11	3330.78
CD c	38	female	14	CD.c_103_14	plasmas	PC IgG	-9139.11	3331.78
CD c	38	female	14	CD.c_103_14	plasmas	PC IgG	-9137.11	3331.78
CD c	38	female	14	CD.c_1030_14	epi	BEST4 OTOP2	-8858.11	1609.78
CD c	38	female	14	CD.c_1030_14	epi	BEST4 OTOP2	-8857.11	1606.78
CD c	38	female	14	CD.c_1030_14	epi	BEST4 OTOP2	-8850.11	1553.78
CD c	38	female	14	CD.c_1030_14	epi	BEST4 OTOP2	-8850.11	1549.78
CD c	38	female	14	CD.c_1030_14	epi	BEST4 OTOP2	-8851.11	1544.78
CD c	38	female	14	CD.c_1030_14	epi	BEST4 OTOP2	-8859.11	1523.78
CD c	38	female	14	CD.c_1030_14	epi	BEST4 OTOP2	-8863.11	1515.78
CD c	38	female	14	CD.c_1030_14	epi	BEST4 OTOP2	-8864.11	1514.78
CD c	38	female	14	CD.c_1030_14	epi	BEST4 OTOP2	-8882.11	1514.78
CD c	38	female	14	CD.c_1030_14	epi	BEST4 OTOP2	-8887.11	1515.78
CD c	38	female	14	CD.c_1030_14	epi	BEST4 OTOP2	-8893.11	1517.78
CD c	38	female	14	CD.c_1030_14	epi	BEST4 OTOP2	-8899.11	1520.78
CD c	38	female	14	CD.c_1030_14	epi	BEST4 OTOP2	-8903.11	1523.78
CD c	38	female	14	CD.c_1030_14	epi	BEST4 OTOP2	-8913.11	1533.78
CD c	38	female	14	CD.c_1030_14	epi	BEST4 OTOP2	-8916.11	1537.78
CD c	38	female	14	CD.c_1030_14	epi	BEST4 OTOP2	-8917.11	1539.78
CD c	38	female	14	CD.c_1030_14	epi	BEST4 OTOP2	-8918.11	1544.78
CD c	38	female	14	CD.c_1030_14	epi	BEST4 OTOP2	-8918.11	1547.78
CD c	38	female	14	CD.c_1030_14	epi	BEST4 OTOP2	-8877.11	1595.78
CD c	38	female	14	CD.c_1030_14	epi	BEST4 OTOP2	-8862.11	1608.78
CD c	38	female	14	CD.c_1030_14	epi	BEST4 OTOP2	-8859.11	1610.78
CD c	38	female	14	CD.c_1030_14	epi	BEST4 OTOP2	-8858.11	1609.78
CD c	38	female	14	CD.c_1031_14	plasmas	PC IgG	-5165.11	1602.78
CD c	38	female	14	CD.c_1031_14	plasmas	PC IgG	-5164.11	1601.78
CD c	38	female	14	CD.c_1031_14	plasmas	PC IgG	-5161.11	1596.78
CD c	38	female	14	CD.c_1031_14	plasmas	PC IgG	-5160.11	1594.78
CD c	38	female	14	CD.c_1031_14	plasmas	PC IgG	-5157.11	1580.78
CD c	38	female	14	CD.c_1031_14	plasmas	PC IgG	-5157.11	1571.78
CD c	38	female	14	CD.c_1031_14	plasmas	PC IgG	-5170.11	1563.78
CD c	38	female	14	CD.c_1031_14	plasmas	PC IgG	-5191.11	1552.78
CD c	38	female	14	CD.c_1031_14	plasmas	PC IgG	-5197.11	1549.78
CD c	38	female	14	CD.c_1031_14	plasmas	PC IgG	-5200.11	1549.78
CD c	38	female	14	CD.c_1031_14	plasmas	PC IgG	-5202.11	1551.78
CD c	38	female	14	CD.c_1031_14	plasmas	PC IgG	-5209.11	1561.78
CD c	38	female	14	CD.c_1031_14	plasmas	PC IgG	-5210.11	1564.78
CD c	38	female	14	CD.c_1031_14	plasmas	PC IgG	-5210.11	1565.78
CD c	38	female	14	CD.c_1031_14	plasmas	PC IgG	-5208.11	1573.78
CD c	38	female	14	CD.c_1031_14	plasmas	PC IgG	-5207.11	1575.78
CD c	38	female	14	CD.c_1031_14	plasmas	PC IgG	-5200.11	1585.78
CD c	38	female	14	CD.c_1031_14	plasmas	PC IgG	-5181.11	1604.78
CD c	38	female	14	CD.c_1031_14	plasmas	PC IgG	-5165.11	1602.78
CD c	38	female	14	CD.c_1032_14	plasmas	PC IgG	-7725.11	1601.78
CD c	38	female	14	CD.c_1032_14	plasmas	PC IgG	-7722.11	1600.78
CD c	38	female	14	CD.c_1032_14	plasmas	PC IgG	-7714.11	1596.78
CD c	38	female	14	CD.c_1032_14	plasmas	PC IgG	-7699.11	1564.78
CD c	38	female	14	CD.c_1032_14	plasmas	PC IgG	-7699.11	1561.78
CD c	38	female	14	CD.c_1032_14	plasmas	PC IgG	-7700.11	1558.78
CD c	38	female	14	CD.c_1032_14	plasmas	PC IgG	-7703.11	1552.78
CD c	38	female	14	CD.c_1032_14	plasmas	PC IgG	-7708.11	1547.78
CD c	38	female	14	CD.c_1032_14	plasmas	PC IgG	-7719.11	1539.78
CD c	38	female	14	CD.c_1032_14	plasmas	PC IgG	-7724.11	1539.78
CD c	38	female	14	CD.c_1032_14	plasmas	PC IgG	-7732.11	1543.78
CD c	38	female	14	CD.c_1032_14	plasmas	PC IgG	-7741.11	1549.78
CD c	38	female	14	CD.c_1032_14	plasmas	PC IgG	-7753.11	1558.78
CD c	38	female	14	CD.c_1032_14	plasmas	PC IgG	-7753.11	1567.78
CD c	38	female	14	CD.c_1032_14	plasmas	PC IgG	-7743.11	1584.78
CD c	38	female	14	CD.c_1032_14	plasmas	PC IgG	-7741.11	1587.78
CD c	38	female	14	CD.c_1032_14	plasmas	PC IgG	-7736.11	1593.78
CD c	38	female	14	CD.c_1032_14	plasmas	PC IgG	-7728.11	1601.78
CD c	38	female	14	CD.c_1032_14	plasmas	PC IgG	-7725.11	1601.78
CD c	38	female	14	CD.c_1033_14	plasmas	PC IgG	-7559.11	1610.78
CD c	38	female	14	CD.c_1033_14	plasmas	PC IgG	-7540.11	1583.78
CD c	38	female	14	CD.c_1033_14	plasmas	PC IgG	-7536.11	1577.78
CD c	38	female	14	CD.c_1033_14	plasmas	PC IgG	-7533.11	1569.78
CD c	38	female	14	CD.c_1033_14	plasmas	PC IgG	-7532.11	1566.78
CD c	38	female	14	CD.c_1033_14	plasmas	PC IgG	-7532.11	1562.78
CD c	38	female	14	CD.c_1033_14	plasmas	PC IgG	-7559.11	1551.78
CD c	38	female	14	CD.c_1033_14	plasmas	PC IgG	-7567.11	1551.78
CD c	38	female	14	CD.c_1033_14	plasmas	PC IgG	-7587.11	1590.78
CD c	38	female	14	CD.c_1033_14	plasmas	PC IgG	-7588.11	1592.78
CD c	38	female	14	CD.c_1033_14	plasmas	PC IgG	-7588.11	1594.78
CD c	38	female	14	CD.c_1033_14	plasmas	PC IgG	-7585.11	1598.78
CD c	38	female	14	CD.c_1033_14	plasmas	PC IgG	-7579.11	1605.78
CD c	38	female	14	CD.c_1033_14	plasmas	PC IgG	-7577.11	1607.78
CD c	38	female	14	CD.c_1033_14	plasmas	PC IgG	-7574.11	1609.78
CD c	38	female	14	CD.c_1033_14	plasmas	PC IgG	-7560.11	1610.78
CD c	38	female	14	CD.c_1033_14	plasmas	PC IgG	-7559.11	1610.78
CD c	38	female	14	CD.c_1034_14	plasmas	PC IgG	-7317.11	1599.78
CD c	38	female	14	CD.c_1034_14	plasmas	PC IgG	-7305.11	1598.78
CD c	38	female	14	CD.c_1034_14	plasmas	PC IgG	-7293.11	1596.78
CD c	38	female	14	CD.c_1034_14	plasmas	PC IgG	-7291.11	1595.78
CD c	38	female	14	CD.c_1034_14	plasmas	PC IgG	-7289.11	1593.78
CD c	38	female	14	CD.c_1034_14	plasmas	PC IgG	-7286.11	1589.78
CD c	38	female	14	CD.c_1034_14	plasmas	PC IgG	-7285.11	1587.78
CD c	38	female	14	CD.c_1034_14	plasmas	PC IgG	-7284.11	1582.78
CD c	38	female	14	CD.c_1034_14	plasmas	PC IgG	-7284.11	1568.78
CD c	38	female	14	CD.c_1034_14	plasmas	PC IgG	-7286.11	1564.78
CD c	38	female	14	CD.c_1034_14	plasmas	PC IgG	-7289.11	1559.78
CD c	38	female	14	CD.c_1034_14	plasmas	PC IgG	-7292.11	1556.78
CD c	38	female	14	CD.c_1034_14	plasmas	PC IgG	-7340.11	1551.78
CD c	38	female	14	CD.c_1034_14	plasmas	PC IgG	-7349.11	1551.78
CD c	38	female	14	CD.c_1034_14	plasmas	PC IgG	-7353.11	1555.78
CD c	38	female	14	CD.c_1034_14	plasmas	PC IgG	-7356.11	1559.78
CD c	38	female	14	CD.c_1034_14	plasmas	PC IgG	-7357.11	1561.78
CD c	38	female	14	CD.c_1034_14	plasmas	PC IgG	-7359.11	1567.78
CD c	38	female	14	CD.c_1034_14	plasmas	PC IgG	-7361.11	1577.78
CD c	38	female	14	CD.c_1034_14	plasmas	PC IgG	-7361.11	1580.78
CD c	38	female	14	CD.c_1034_14	plasmas	PC IgG	-7359.11	1590.78
CD c	38	female	14	CD.c_1034_14	plasmas	PC IgG	-7358.11	1592.78
CD c	38	female	14	CD.c_1034_14	plasmas	PC IgG	-7337.11	1598.78
CD c	38	female	14	CD.c_1034_14	plasmas	PC IgG	-7331.11	1599.78
CD c	38	female	14	CD.c_1034_14	plasmas	PC IgG	-7317.11	1599.78
CD c	38	female	14	CD.c_1035_14	plasmas	PC IgG	-8230.11	1591.78
CD c	38	female	14	CD.c_1035_14	plasmas	PC IgG	-8215.11	1590.78
CD c	38	female	14	CD.c_1035_14	plasmas	PC IgG	-8171.11	1587.78
CD c	38	female	14	CD.c_1035_14	plasmas	PC IgG	-8167.11	1579.78
CD c	38	female	14	CD.c_1035_14	plasmas	PC IgG	-8167.11	1572.78
CD c	38	female	14	CD.c_1035_14	plasmas	PC IgG	-8171.11	1568.78
CD c	38	female	14	CD.c_1035_14	plasmas	PC IgG	-8179.11	1561.78
CD c	38	female	14	CD.c_1035_14	plasmas	PC IgG	-8183.11	1558.78
CD c	38	female	14	CD.c_1035_14	plasmas	PC IgG	-8198.11	1548.78
CD c	38	female	14	CD.c_1035_14	plasmas	PC IgG	-8202.11	1546.78
CD c	38	female	14	CD.c_1035_14	plasmas	PC IgG	-8222.11	1546.78
CD c	38	female	14	CD.c_1035_14	plasmas	PC IgG	-8233.11	1554.78
CD c	38	female	14	CD.c_1035_14	plasmas	PC IgG	-8236.11	1557.78
CD c	38	female	14	CD.c_1035_14	plasmas	PC IgG	-8237.11	1559.78
CD c	38	female	14	CD.c_1035_14	plasmas	PC IgG	-8241.11	1569.78
CD c	38	female	14	CD.c_1035_14	plasmas	PC IgG	-8242.11	1572.78
CD c	38	female	14	CD.c_1035_14	plasmas	PC IgG	-8234.11	1591.78
CD c	38	female	14	CD.c_1035_14	plasmas	PC IgG	-8230.11	1591.78
CD c	38	female	14	CD.c_1036_14	plasmas	PC IgG	-7449.11	1593.78
CD c	38	female	14	CD.c_1036_14	plasmas	PC IgG	-7443.11	1592.78
CD c	38	female	14	CD.c_1036_14	plasmas	PC IgG	-7416.11	1587.78
CD c	38	female	14	CD.c_1036_14	plasmas	PC IgG	-7411.11	1586.78
CD c	38	female	14	CD.c_1036_14	plasmas	PC IgG	-7409.11	1584.78
CD c	38	female	14	CD.c_1036_14	plasmas	PC IgG	-7408.11	1582.78
CD c	38	female	14	CD.c_1036_14	plasmas	PC IgG	-7408.11	1578.78
CD c	38	female	14	CD.c_1036_14	plasmas	PC IgG	-7421.11	1552.78
CD c	38	female	14	CD.c_1036_14	plasmas	PC IgG	-7427.11	1542.78
CD c	38	female	14	CD.c_1036_14	plasmas	PC IgG	-7428.11	1541.78
CD c	38	female	14	CD.c_1036_14	plasmas	PC IgG	-7430.11	1540.78
CD c	38	female	14	CD.c_1036_14	plasmas	PC IgG	-7438.11	1537.78
CD c	38	female	14	CD.c_1036_14	plasmas	PC IgG	-7441.11	1536.78
CD c	38	female	14	CD.c_1036_14	plasmas	PC IgG	-7463.11	1536.78
CD c	38	female	14	CD.c_1036_14	plasmas	PC IgG	-7465.11	1537.78
CD c	38	female	14	CD.c_1036_14	plasmas	PC IgG	-7468.11	1544.78
CD c	38	female	14	CD.c_1036_14	plasmas	PC IgG	-7470.11	1551.78
CD c	38	female	14	CD.c_1036_14	plasmas	PC IgG	-7470.11	1552.78
CD c	38	female	14	CD.c_1036_14	plasmas	PC IgG	-7459.11	1588.78
CD c	38	female	14	CD.c_1036_14	plasmas	PC IgG	-7458.11	1591.78
CD c	38	female	14	CD.c_1036_14	plasmas	PC IgG	-7457.11	1593.78
CD c	38	female	14	CD.c_1036_14	plasmas	PC IgG	-7449.11	1593.78
CD c	38	female	14	CD.c_1037_14	epi	Secretory progenitor	-8737.11	1601.78
CD c	38	female	14	CD.c_1037_14	epi	Secretory progenitor	-8727.11	1599.78
CD c	38	female	14	CD.c_1037_14	epi	Secretory progenitor	-8721.11	1596.78
CD c	38	female	14	CD.c_1037_14	epi	Secretory progenitor	-8720.11	1595.78
CD c	38	female	14	CD.c_1037_14	epi	Secretory progenitor	-8719.11	1593.78
CD c	38	female	14	CD.c_1037_14	epi	Secretory progenitor	-8702.11	1557.78
CD c	38	female	14	CD.c_1037_14	epi	Secretory progenitor	-8698.11	1547.78
CD c	38	female	14	CD.c_1037_14	epi	Secretory progenitor	-8696.11	1541.78
CD c	38	female	14	CD.c_1037_14	epi	Secretory progenitor	-8695.11	1537.78
CD c	38	female	14	CD.c_1037_14	epi	Secretory progenitor	-8694.11	1532.78
CD c	38	female	14	CD.c_1037_14	epi	Secretory progenitor	-8694.11	1527.78
CD c	38	female	14	CD.c_1037_14	epi	Secretory progenitor	-8697.11	1523.78
CD c	38	female	14	CD.c_1037_14	epi	Secretory progenitor	-8699.11	1521.78
CD c	38	female	14	CD.c_1037_14	epi	Secretory progenitor	-8701.11	1521.78
CD c	38	female	14	CD.c_1037_14	epi	Secretory progenitor	-8739.11	1534.78
CD c	38	female	14	CD.c_1037_14	epi	Secretory progenitor	-8740.11	1535.78
CD c	38	female	14	CD.c_1037_14	epi	Secretory progenitor	-8742.11	1538.78
CD c	38	female	14	CD.c_1037_14	epi	Secretory progenitor	-8747.11	1546.78
CD c	38	female	14	CD.c_1037_14	epi	Secretory progenitor	-8753.11	1562.78
CD c	38	female	14	CD.c_1037_14	epi	Secretory progenitor	-8759.11	1591.78
CD c	38	female	14	CD.c_1037_14	epi	Secretory progenitor	-8759.11	1592.78
CD c	38	female	14	CD.c_1037_14	epi	Secretory progenitor	-8757.11	1594.78
CD c	38	female	14	CD.c_1037_14	epi	Secretory progenitor	-8754.11	1596.78
CD c	38	female	14	CD.c_1037_14	epi	Secretory progenitor	-8748.11	1599.78
CD c	38	female	14	CD.c_1037_14	epi	Secretory progenitor	-8738.11	1601.78
CD c	38	female	14	CD.c_1037_14	epi	Secretory progenitor	-8737.11	1601.78
CD c	38	female	14	CD.c_1038_14	plasmas	PC IgG	-8355.11	1600.78
[truncated: 411,260+ more rows]
