# Supplementary material for: Macrophage and neutrophil heterogeneity at single-cell spatial resolution in human inflammatory bowel disease
Source: Nat Commun. 2023 Jul 26;14:4506. doi: 10.1038/s41467-023-40156-6 (PMC10372067; doi:10.1038/s41467-023-40156-6)
Supplement: Supplementary file 4 — Source Data [file 41467_2023_40156_MOESM4_ESM.zip › Source_data_file_supplementary_figure_1.xlsx]

## Sheet: e.fig 1 a UMAP
UMAP_1	UMAP_2	Health	Sample sex	Sample age	sample_name	cell
3.42585	9.43034	HC	male	61	HC 1	HC_1_AAACCTGCAAGTCTGT-1
-0.0358174	3.80822	HC	male	61	HC 1	HC_1_AAACCTGGTTATGCGT-1
2.31637	4.24077	HC	male	61	HC 1	HC_1_AAACCTGTCGGCATCG-1
5.76324	6.10297	HC	male	61	HC 1	HC_1_AAACGGGGTCTAGCCG-1
3.24179	6.38493	HC	male	61	HC 1	HC_1_AAACGGGGTGATAAAC-1
3.89096	6.0508	HC	male	61	HC 1	HC_1_AAAGATGAGAGTCGGT-1
0.560961	3.5829	HC	male	61	HC 1	HC_1_AAAGATGCAGGATCGA-1
2.56821	5.29874	HC	male	61	HC 1	HC_1_AAAGATGGTGCAGTAG-1
3.76418	6.35424	HC	male	61	HC 1	HC_1_AAAGATGGTGCCTTGG-1
0.440019	3.62408	HC	male	61	HC 1	HC_1_AAAGATGTCCGAAGAG-1
2.17517	6.01024	HC	male	61	HC 1	HC_1_AAAGCAAGTTCAGCGC-1
0.907854	4.18425	HC	male	61	HC 1	HC_1_AAAGTAGAGCAGCGTA-1
4.59576	7.45925	HC	male	61	HC 1	HC_1_AAAGTAGCAGTAAGCG-1
5.95269	7.24584	HC	male	61	HC 1	HC_1_AAATGCCCATTGTGCA-1
4.31652	7.6141	HC	male	61	HC 1	HC_1_AAATGCCGTGCTAGCC-1
4.84863	6.63314	HC	male	61	HC 1	HC_1_AAATGCCTCCTAGAAC-1
1.77789	3.85679	HC	male	61	HC 1	HC_1_AACACGTCAAGAAGAG-1
1.78829	5.71884	HC	male	61	HC 1	HC_1_AACACGTCAGAAGCAC-1
1.27136	3.57677	HC	male	61	HC 1	HC_1_AACCATGCAATAGCAA-1
0.566621	4.7405	HC	male	61	HC 1	HC_1_AACCATGGTCTGCGGT-1
1.14148	5.63194	HC	male	61	HC 1	HC_1_AACGTTGAGGGTTTCT-1
5.47843	5.68384	HC	male	61	HC 1	HC_1_AACTCTTCATTGGCGC-1
3.18056	9.37854	HC	male	61	HC 1	HC_1_AACTGGTAGGTGACCA-1
1.12127	4.77907	HC	male	61	HC 1	HC_1_AACTTTCAGACTGTAA-1
1.11714	4.19495	HC	male	61	HC 1	HC_1_AACTTTCAGGCTAGAC-1
3.24164	6.16858	HC	male	61	HC 1	HC_1_AACTTTCGTGAGGGAG-1
4.25371	8.4513	HC	male	61	HC 1	HC_1_AAGACCTAGACCCACC-1
5.34628	6.90465	HC	male	61	HC 1	HC_1_AAGACCTGTCAGCTAT-1
2.95979	6.70709	HC	male	61	HC 1	HC_1_AAGACCTTCCGTTGTC-1
3.96209	8.74359	HC	male	61	HC 1	HC_1_AAGCCGCGTCAACTGT-1
5.1915	8.17582	HC	male	61	HC 1	HC_1_AAGCCGCGTTAGATGA-1
-0.113578	3.12129	HC	male	61	HC 1	HC_1_AAGGAGCAGTCTCAAC-1
2.29248	4.10282	HC	male	61	HC 1	HC_1_AAGGAGCGTCTCATCC-1
3.80346	7.09999	HC	male	61	HC 1	HC_1_AAGGCAGCAGTAGAGC-1
-0.239064	3.94735	HC	male	61	HC 1	HC_1_AAGGTTCGTTGTACAC-1
4.38954	6.00218	HC	male	61	HC 1	HC_1_AAGTCTGAGATAGGAG-1
5.26036	5.55228	HC	male	61	HC 1	HC_1_AAGTCTGCAACGCACC-1
2.18721	4.36813	HC	male	61	HC 1	HC_1_AATCCAGTCGCGTTTC-1
4.41378	8.81232	HC	male	61	HC 1	HC_1_AATCGGTAGCGCCTCA-1
3.8549	8.98003	HC	male	61	HC 1	HC_1_AATCGGTTCTGTCTCG-1
4.05874	8.23476	HC	male	61	HC 1	HC_1_ACACCAAGTTGTCTTT-1
0.354036	3.9816	HC	male	61	HC 1	HC_1_ACACCCTCAGGGTATG-1
3.68321	9.20981	HC	male	61	HC 1	HC_1_ACACCGGAGGGAAACA-1
5.15319	5.71893	HC	male	61	HC 1	HC_1_ACACCGGCATATACCG-1
3.67686	6.44423	HC	male	61	HC 1	HC_1_ACACTGACATCTACGA-1
1.86131	3.69996	HC	male	61	HC 1	HC_1_ACAGCCGTCACGACTA-1
3.92679	5.64689	HC	male	61	HC 1	HC_1_ACAGCCGTCGTACGGC-1
5.68007	6.17877	HC	male	61	HC 1	HC_1_ACAGCTACATCGATGT-1
2.75298	5.65653	HC	male	61	HC 1	HC_1_ACATCAGAGTGTACCT-1
3.84378	5.2786	HC	male	61	HC 1	HC_1_ACATCAGGTCTGGTCG-1
6.03753	6.1861	HC	male	61	HC 1	HC_1_ACCAGTAAGTGGGCTA-1
5.02748	6.04532	HC	male	61	HC 1	HC_1_ACCAGTACAGCCACCA-1
1.79925	4.10285	HC	male	61	HC 1	HC_1_ACCGTAAAGTCCAGGA-1
4.10157	6.63464	HC	male	61	HC 1	HC_1_ACGAGGAAGAGCTATA-1
0.724979	3.19439	HC	male	61	HC 1	HC_1_ACGATACGTAATAGCA-1
4.99263	6.0608	HC	male	61	HC 1	HC_1_ACGATACTCATAACCG-1
1.94241	3.967	HC	male	61	HC 1	HC_1_ACGATGTTCAATCACG-1
1.9963	5.75838	HC	male	61	HC 1	HC_1_ACGATGTTCCTCAATT-1
4.73699	6.62169	HC	male	61	HC 1	HC_1_ACGCAGCCAATGGAGC-1
-0.651824	3.7345	HC	male	61	HC 1	HC_1_ACGCCAGAGAAACCTA-1
3.02835	5.28514	HC	male	61	HC 1	HC_1_ACGCCAGGTACTTGAC-1
4.13054	6.78832	HC	male	61	HC 1	HC_1_ACGCCGAAGCATCATC-1
4.04764	6.78008	HC	male	61	HC 1	HC_1_ACGCCGAAGCGCTTAT-1
-0.52264	3.58836	HC	male	61	HC 1	HC_1_ACGGAGATCTTGCATT-1
2.04888	4.36844	HC	male	61	HC 1	HC_1_ACGGCCATCTTGTATC-1
5.53125	7.20151	HC	male	61	HC 1	HC_1_ACGGGCTCAATGGAAT-1
4.69802	6.28669	HC	male	61	HC 1	HC_1_ACGGGCTGTCGCCATG-1
4.84068	6.48252	HC	male	61	HC 1	HC_1_ACGGGTCGTATCGCAT-1
0.0828158	3.57912	HC	male	61	HC 1	HC_1_ACGTCAAGTAGATTAG-1
2.55109	4.36319	HC	male	61	HC 1	HC_1_ACTGAACAGCAGGCTA-1
1.78758	4.58254	HC	male	61	HC 1	HC_1_ACTGAACCAAAGGAAG-1
0.312255	3.60866	HC	male	61	HC 1	HC_1_ACTGAGTAGAGTCTGG-1
3.56437	5.80645	HC	male	61	HC 1	HC_1_ACTGATGAGGTCGGAT-1
6.06209	6.41145	HC	male	61	HC 1	HC_1_ACTGATGGTAAACCTC-1
3.24454	9.49766	HC	male	61	HC 1	HC_1_ACTGATGTCGTTTATC-1
2.90351	4.58706	HC	male	61	HC 1	HC_1_ACTGCTCAGAAACCTA-1
6.47134	7.79241	HC	male	61	HC 1	HC_1_ACTGTCCCAGTCGTGC-1
3.6994	7.38039	HC	male	61	HC 1	HC_1_ACTTACTAGTTCGCGC-1
1.10115	5.04759	HC	male	61	HC 1	HC_1_ACTTACTCAATGCCAT-1
4.46475	5.70772	HC	male	61	HC 1	HC_1_ACTTACTTCCGCGTTT-1
2.01353	5.50302	HC	male	61	HC 1	HC_1_ACTTGTTAGTGAACGC-1
4.89347	9.38928	HC	male	61	HC 1	HC_1_AGACGTTGTAAATGTG-1
4.89626	6.47132	HC	male	61	HC 1	HC_1_AGAGCGACACAAGTAA-1
-0.0624954	3.22199	HC	male	61	HC 1	HC_1_AGAGCTTAGTGTTGAA-1
5.91258	6.89193	HC	male	61	HC 1	HC_1_AGAGTGGAGACCGGAT-1
5.40174	6.29096	HC	male	61	HC 1	HC_1_AGAGTGGCACATCCGG-1
-0.459983	3.33354	HC	male	61	HC 1	HC_1_AGATCTGAGAGTACAT-1
4.58988	8.95779	HC	male	61	HC 1	HC_1_AGATTGCCATCCAACA-1
5.33995	5.97222	HC	male	61	HC 1	HC_1_AGATTGCGTCTCCATC-1
5.08459	5.64345	HC	male	61	HC 1	HC_1_AGCAGCCAGTCAATAG-1
0.648135	3.81335	HC	male	61	HC 1	HC_1_AGCATACGTTCCACAA-1
5.64907	6.0504	HC	male	61	HC 1	HC_1_AGCGGTCCAGTTCATG-1
2.98226	4.62583	HC	male	61	HC 1	HC_1_AGCGGTCGTAAATGTG-1
2.5269	4.01914	HC	male	61	HC 1	HC_1_AGCGGTCTCATAACCG-1
0.605096	4.19476	HC	male	61	HC 1	HC_1_AGCGTATCACTTAAGC-1
2.60096	5.42495	HC	male	61	HC 1	HC_1_AGCTTGACATTTCACT-1
3.20517	4.42744	HC	male	61	HC 1	HC_1_AGCTTGATCCCTAATT-1
4.41027	7.82576	HC	male	61	HC 1	HC_1_AGCTTGATCGTGTAGT-1
4.42478	8.05408	HC	male	61	HC 1	HC_1_AGCTTGATCTCAAGTG-1
5.3449	6.91007	HC	male	61	HC 1	HC_1_AGGGAGTAGTGCGTGA-1
0.242874	3.28573	HC	male	61	HC 1	HC_1_AGGGAGTCATCTCGCT-1
1.66025	4.76541	HC	male	61	HC 1	HC_1_AGGGATGTCAACACAC-1
3.19103	4.60709	HC	male	61	HC 1	HC_1_AGGGATGTCCCATTTA-1
4.11425	7.01087	HC	male	61	HC 1	HC_1_AGGTCATAGGGCTTCC-1
0.593392	3.70902	HC	male	61	HC 1	HC_1_AGGTCATAGTGATCGG-1
2.63686	5.62712	HC	male	61	HC 1	HC_1_AGGTCCGGTTACCAGT-1
4.04219	9.06366	HC	male	61	HC 1	HC_1_AGGTCCGTCGCGTAGC-1
4.36953	7.30913	HC	male	61	HC 1	HC_1_AGTAGTCCACGAGAGT-1
6.15348	8.64515	HC	male	61	HC 1	HC_1_AGTGAGGAGCCTTGAT-1
4.73433	6.93076	HC	male	61	HC 1	HC_1_AGTGAGGCAATCCAAC-1
5.32381	7.62508	HC	male	61	HC 1	HC_1_AGTGGGAGTATCGCAT-1
4.82623	7.14593	HC	male	61	HC 1	HC_1_AGTGGGAGTGGTCTCG-1
4.38835	8.85306	HC	male	61	HC 1	HC_1_AGTGTCATCCTGTAGA-1
5.14064	7.29089	HC	male	61	HC 1	HC_1_AGTTGGTGTCTACCTC-1
5.05572	5.87379	HC	male	61	HC 1	HC_1_ATAACGCTCTTGAGAC-1
6.10982	6.12113	HC	male	61	HC 1	HC_1_ATAAGAGAGACTACAA-1
4.62409	8.44916	HC	male	61	HC 1	HC_1_ATAAGAGGTAGCGTGA-1
0.348585	3.39833	HC	male	61	HC 1	HC_1_ATAGACCAGACCACGA-1
5.48639	7.58154	HC	male	61	HC 1	HC_1_ATAGACCCAGGAATGC-1
3.6851	9.10321	HC	male	61	HC 1	HC_1_ATAGACCTCTACCTGC-1
2.4965	6.23557	HC	male	61	HC 1	HC_1_ATCACGAGTTCCCTTG-1
0.50875	4.92186	HC	male	61	HC 1	HC_1_ATCACGATCGGTGTCG-1
3.91122	5.38135	HC	male	61	HC 1	HC_1_ATCATCTAGAGGTACC-1
4.03486	6.88931	HC	male	61	HC 1	HC_1_ATCATCTCATTGTGCA-1
5.15696	9.05023	HC	male	61	HC 1	HC_1_ATCATGGAGCTTATCG-1
1.85074	4.5299	HC	male	61	HC 1	HC_1_ATCCACCAGGCATGGT-1
5.19898	7.28495	HC	male	61	HC 1	HC_1_ATCCACCGTCGAATCT-1
4.44525	8.6898	HC	male	61	HC 1	HC_1_ATCCACCTCGTTTAGG-1
3.72947	5.25614	HC	male	61	HC 1	HC_1_ATCCGAAAGATATGGT-1
4.96367	6.41448	HC	male	61	HC 1	HC_1_ATCCGAAAGGCCATAG-1
4.02425	6.98306	HC	male	61	HC 1	HC_1_ATCGAGTAGTTAGCGG-1
2.61498	4.78556	HC	male	61	HC 1	HC_1_ATCTACTTCCTATTCA-1
4.85195	7.42804	HC	male	61	HC 1	HC_1_ATCTGCCAGTCTTGCA-1
1.52208	4.12126	HC	male	61	HC 1	HC_1_ATGTGTGAGAAGGTGA-1
4.06869	6.12736	HC	male	61	HC 1	HC_1_ATGTGTGGTTGAGTTC-1
3.21878	5.59066	HC	male	61	HC 1	HC_1_ATTACTCGTAAATACG-1
4.11373	6.88411	HC	male	61	HC 1	HC_1_ATTATCCAGAGTTGGC-1
4.31696	6.58859	HC	male	61	HC 1	HC_1_ATTATCCAGATGTGGC-1
4.95679	7.81176	HC	male	61	HC 1	HC_1_ATTATCCAGGCGATAC-1
2.9304	8.70811	HC	male	61	HC 1	HC_1_ATTATCCCAAGGTTTC-1
1.72292	5.83406	HC	male	61	HC 1	HC_1_ATTATCCGTGTTCGAT-1
4.825	6.53445	HC	male	61	HC 1	HC_1_ATTATCCTCAGAGCTT-1
-0.612183	3.56673	HC	male	61	HC 1	HC_1_ATTCTACAGAATTGTG-1
0.684042	4.45377	HC	male	61	HC 1	HC_1_ATTGGTGCATGTCTCC-1
2.77661	5.72947	HC	male	61	HC 1	HC_1_CAACCAAAGATGGGTC-1
-0.0220997	3.06589	HC	male	61	HC 1	HC_1_CAACCTCGTTCCATGA-1
4.53009	6.3182	HC	male	61	HC 1	HC_1_CAACCTCTCCGCGTTT-1
3.13415	9.45148	HC	male	61	HC 1	HC_1_CAACTAGAGCACCGTC-1
4.53718	7.14685	HC	male	61	HC 1	HC_1_CAACTAGCAATCGGTT-1
0.647647	4.9465	HC	male	61	HC 1	HC_1_CAAGAAAAGGACTGGT-1
4.86181	6.21707	HC	male	61	HC 1	HC_1_CAAGAAATCTTAGAGC-1
4.37891	5.14039	HC	male	61	HC 1	HC_1_CAAGATCAGGGCATGT-1
4.32551	5.51546	HC	male	61	HC 1	HC_1_CAAGATCTCTGTTGAG-1
5.26925	7.98915	HC	male	61	HC 1	HC_1_CAAGGCCGTCGTTGTA-1
4.36095	7.59299	HC	male	61	HC 1	HC_1_CAAGGCCGTGAAAGAG-1
5.13466	7.50366	HC	male	61	HC 1	HC_1_CAAGTTGTCTGCTGTC-1
4.71124	6.34344	HC	male	61	HC 1	HC_1_CACAAACCATGGATGG-1
4.66342	8.77866	HC	male	61	HC 1	HC_1_CACACAATCAATCACG-1
3.45901	5.69373	HC	male	61	HC 1	HC_1_CACACCTGTACCGCTG-1
-0.49732	3.34126	HC	male	61	HC 1	HC_1_CACACCTTCTAACTGG-1
2.47403	4.64037	HC	male	61	HC 1	HC_1_CACAGTATCTGTCTCG-1
6.09383	6.15199	HC	male	61	HC 1	HC_1_CACATAGAGAGTGAGA-1
2.77189	4.92517	HC	male	61	HC 1	HC_1_CACATAGCATGCATGT-1
-0.167492	3.29179	HC	male	61	HC 1	HC_1_CACATAGGTCGTGGCT-1
4.24969	6.21033	HC	male	61	HC 1	HC_1_CACATTTAGCCAGGAT-1
4.46855	8.49853	HC	male	61	HC 1	HC_1_CACATTTGTAAAGTCA-1
4.04369	4.93159	HC	male	61	HC 1	HC_1_CACCACTCAGGAATCG-1
4.61229	5.20868	HC	male	61	HC 1	HC_1_CACCAGGTCCAGTAGT-1
5.34552	6.10178	HC	male	61	HC 1	HC_1_CACCTTGCAGCCAGAA-1
4.58763	9.34275	HC	male	61	HC 1	HC_1_CACCTTGGTATCAGTC-1
2.27396	4.64124	HC	male	61	HC 1	HC_1_CAGAGAGAGAAGGGTA-1
0.615599	4.081	HC	male	61	HC 1	HC_1_CAGAGAGCAAAGTCAA-1
4.58491	6.9886	HC	male	61	HC 1	HC_1_CAGCAGCAGTTCGCAT-1
3.47989	4.74006	HC	male	61	HC 1	HC_1_CAGCATAAGACACGAC-1
4.78658	4.84835	HC	male	61	HC 1	HC_1_CAGCATACATGCAACT-1
5.14436	9.12513	HC	male	61	HC 1	HC_1_CAGCGACAGCGATTCT-1
0.725154	3.93878	HC	male	61	HC 1	HC_1_CAGCGACGTATCTGCA-1
2.65328	6.27979	HC	male	61	HC 1	HC_1_CAGCGACTCTCGCTTG-1
2.36255	5.41955	HC	male	61	HC 1	HC_1_CAGCTAACATGACATC-1
0.154522	3.08065	HC	male	61	HC 1	HC_1_CAGCTGGAGGACAGCT-1
2.1154	5.42714	HC	male	61	HC 1	HC_1_CAGCTGGGTGAGGGTT-1
4.84368	5.73385	HC	male	61	HC 1	HC_1_CAGGTGCAGGGTGTTG-1
0.0658974	4.09121	HC	male	61	HC 1	HC_1_CAGGTGCCACGGTGTC-1
6.65932	7.99152	HC	male	61	HC 1	HC_1_CAGGTGCGTACGCTGC-1
4.707	4.76793	HC	male	61	HC 1	HC_1_CAGGTGCTCTATCCTA-1
4.11609	6.143	HC	male	61	HC 1	HC_1_CAGTAACCAGCGAACA-1
4.27066	9.16143	HC	male	61	HC 1	HC_1_CAGTCCTTCGTTTATC-1
3.71495	9.00543	HC	male	61	HC 1	HC_1_CATATTCCATAGGATA-1
5.67834	8.49295	HC	male	61	HC 1	HC_1_CATCAGACAAGTAATG-1
4.81838	5.80026	HC	male	61	HC 1	HC_1_CATCAGATCACCTCGT-1
1.67264	3.60031	HC	male	61	HC 1	HC_1_CATCCACAGAATTCCC-1
5.06165	9.15381	HC	male	61	HC 1	HC_1_CATCCACCAATAACGA-1
-0.542535	3.49302	HC	male	61	HC 1	HC_1_CATCCACTCAAGAAGT-1
1.3621	5.24247	HC	male	61	HC 1	HC_1_CATCCACTCTGGGCCA-1
4.28356	5.96022	HC	male	61	HC 1	HC_1_CATCGAAAGACCTTTG-1
1.79687	4.0394	HC	male	61	HC 1	HC_1_CATCGAAAGGTGCTTT-1
5.34927	7.43907	HC	male	61	HC 1	HC_1_CATCGAACAAGGTTCT-1
4.54727	7.02222	HC	male	61	HC 1	HC_1_CATCGGGAGACACGAC-1
5.09586	5.81007	HC	male	61	HC 1	HC_1_CATCGGGTCCCTCTTT-1
0.45053	4.05827	HC	male	61	HC 1	HC_1_CATTATCTCGTGGTCG-1
4.91987	7.86618	HC	male	61	HC 1	HC_1_CATTATCTCGTTGCCT-1
-0.456245	3.34395	HC	male	61	HC 1	HC_1_CATTCGCAGGATGCGT-1
4.4897	8.16818	HC	male	61	HC 1	HC_1_CATTCGCCAAGGACTG-1
5.95224	6.60337	HC	male	61	HC 1	HC_1_CATTCGCTCTACCAGA-1
5.83956	6.60153	HC	male	61	HC 1	HC_1_CCAATCCCACAACGCC-1
0.909828	3.62037	HC	male	61	HC 1	HC_1_CCAATCCCATGCCTAA-1
5.66036	7.20228	HC	male	61	HC 1	HC_1_CCAATCCTCCGCATAA-1
3.5236	7.13981	HC	male	61	HC 1	HC_1_CCACCTAAGCTATGCT-1
4.68029	7.18556	HC	male	61	HC 1	HC_1_CCACCTATCACCGTAA-1
5.80505	7.59422	HC	male	61	HC 1	HC_1_CCACGGAAGTTCCACA-1
1.27341	4.55621	HC	male	61	HC 1	HC_1_CCAGCGAAGTCTCAAC-1
6.63284	6.10829	HC	male	61	HC 1	HC_1_CCAGCGAGTATGAATG-1
0.642691	4.68334	HC	male	61	HC 1	HC_1_CCATGTCAGACAAAGG-1
3.3659	5.75688	HC	male	61	HC 1	HC_1_CCATGTCAGTCCTCCT-1
5.955	8.2296	HC	male	61	HC 1	HC_1_CCATGTCAGTGTGGCA-1
5.11553	7.75875	HC	male	61	HC 1	HC_1_CCATGTCGTCGGCTCA-1
4.942	5.64258	HC	male	61	HC 1	HC_1_CCATGTCTCACTCCTG-1
3.90741	5.36823	HC	male	61	HC 1	HC_1_CCATGTCTCGTGACAT-1
3.94808	7.06976	HC	male	61	HC 1	HC_1_CCATGTCTCTCTGAGA-1
2.16893	4.29722	HC	male	61	HC 1	HC_1_CCATTCGAGTTAGCGG-1
1.8635	4.27951	HC	male	61	HC 1	HC_1_CCATTCGGTAACGACG-1
5.65478	5.88625	HC	male	61	HC 1	HC_1_CCCAATCAGAGATGAG-1
2.20246	4.24205	HC	male	61	HC 1	HC_1_CCCAATCAGCCAGTAG-1
3.78778	9.12878	HC	male	61	HC 1	HC_1_CCCAATCCAGGCTGAA-1
1.7365	5.94627	HC	male	61	HC 1	HC_1_CCCAATCTCACGAAGG-1
0.0775054	3.96206	HC	male	61	HC 1	HC_1_CCCAATCTCTGTCCGT-1
5.41762	7.06227	HC	male	61	HC 1	HC_1_CCCTCCTAGAGTCTGG-1
1.56578	4.3155	HC	male	61	HC 1	HC_1_CCCTCCTCACGGCCAT-1
5.89724	6.31709	HC	male	61	HC 1	HC_1_CCCTCCTGTCTCACCT-1
4.53663	7.24939	HC	male	61	HC 1	HC_1_CCCTCCTTCATACGGT-1
1.9487	3.73127	HC	male	61	HC 1	HC_1_CCCTCCTTCATTCACT-1
5.3252	7.49184	HC	male	61	HC 1	HC_1_CCCTCCTTCTCCGGTT-1
5.47434	7.48186	HC	male	61	HC 1	HC_1_CCGGGATAGCCGATTT-1
4.2624	7.47461	HC	male	61	HC 1	HC_1_CCGGGATGTTCGGGCT-1
6.1522	8.06774	HC	male	61	HC 1	HC_1_CCGGTAGGTGACAAAT-1
7.13322	6.68914	HC	male	61	HC 1	HC_1_CCGTGGAAGGCCCGTT-1
5.43873	6.59141	HC	male	61	HC 1	HC_1_CCGTGGAGTCCATGAT-1
2.5186	6.40523	HC	male	61	HC 1	HC_1_CCGTTCACATATACGC-1
0.989633	3.96635	HC	male	61	HC 1	HC_1_CCTACACCACACATGT-1
2.26383	4.39193	HC	male	61	HC 1	HC_1_CCTAGCTAGTGTGGCA-1
4.05832	5.89586	HC	male	61	HC 1	HC_1_CCTAGCTGTAGCACGA-1
4.29119	7.87955	HC	male	61	HC 1	HC_1_CCTAGCTGTCCGTGAC-1
0.647085	3.45987	HC	male	61	HC 1	HC_1_CCTAGCTGTCTTTCAT-1
3.69524	9.29388	HC	male	61	HC 1	HC_1_CCTATTACAGTGGGAT-1
1.00163	4.74145	HC	male	61	HC 1	HC_1_CCTCAGTCACTCGACG-1
0.895213	4.27834	HC	male	61	HC 1	HC_1_CCTCTGAAGCAGATCG-1
6.27037	7.34963	HC	male	61	HC 1	HC_1_CCTTACGGTTGTTTGG-1
5.79765	6.62712	HC	male	61	HC 1	HC_1_CCTTCCCGTCCGACGT-1
5.46058	7.04558	HC	male	61	HC 1	HC_1_CCTTCGAGTGTAATGA-1
4.52758	8.19253	HC	male	61	HC 1	HC_1_CCTTCGATCCGAAGAG-1
3.94639	9.23035	HC	male	61	HC 1	HC_1_CCTTTCTGTTAGAACA-1
5.11435	8.50031	HC	male	61	HC 1	HC_1_CGAACATCACTGTGTA-1
5.88527	6.555	HC	male	61	HC 1	HC_1_CGAACATGTAAACGCG-1
2.19975	5.17734	HC	male	61	HC 1	HC_1_CGAACATGTAAATGTG-1
6.26162	6.60458	HC	male	61	HC 1	HC_1_CGAATGTCATTTGCTT-1
5.80017	6.14368	HC	male	61	HC 1	HC_1_CGACCTTCATGCAATC-1
5.41662	6.60976	HC	male	61	HC 1	HC_1_CGACCTTGTTAGTGGG-1
0.174611	3.54458	HC	male	61	HC 1	HC_1_CGACTTCCATGACGGA-1
0.365249	3.4098	HC	male	61	HC 1	HC_1_CGAGCCAGTAGCACGA-1
4.44452	8.41841	HC	male	61	HC 1	HC_1_CGATCGGAGTATCGAA-1
2.77134	5.92318	HC	male	61	HC 1	HC_1_CGATTGAAGAATTCCC-1
2.31931	-0.296895	HC	male	61	HC 1	HC_1_CGATTGATCGCATGAT-1
5.28216	5.30694	HC	male	61	HC 1	HC_1_CGCGGTAAGCGATGAC-1
5.44842	8.87086	HC	male	61	HC 1	HC_1_CGCGTTTCACCGATAT-1
2.25511	4.04913	HC	male	61	HC 1	HC_1_CGCGTTTCAGGGAGAG-1
4.4275	8.65496	HC	male	61	HC 1	HC_1_CGCGTTTGTCATATCG-1
2.79175	4.41558	HC	male	61	HC 1	HC_1_CGCTATCGTCTAGTCA-1
5.62133	7.70144	HC	male	61	HC 1	HC_1_CGCTGGAAGGAGTACC-1
4.62782	7.91493	HC	male	61	HC 1	HC_1_CGCTTCAAGAGGGCTT-1
0.361563	3.74989	HC	male	61	HC 1	HC_1_CGCTTCAAGGTGACCA-1
4.52077	7.43072	HC	male	61	HC 1	HC_1_CGGACGTAGCGATTCT-1
5.7922	8.73934	HC	male	61	HC 1	HC_1_CGGACTGCACATAACC-1
5.44108	6.32295	HC	male	61	HC 1	HC_1_CGGACTGGTAGCTGCC-1
1.55677	4.00159	HC	male	61	HC 1	HC_1_CGGACTGGTGAAATCA-1
4.43696	5.91055	HC	male	61	HC 1	HC_1_CGGAGCTTCAAGATCC-1
3.05394	6.19345	HC	male	61	HC 1	HC_1_CGGAGTCTCATGGTCA-1
3.14012	5.73112	HC	male	61	HC 1	HC_1_CGGCTAGCATACGCCG-1
4.64384	7.68504	HC	male	61	HC 1	HC_1_CGGCTAGCATGGAATA-1
1.58269	5.86372	HC	male	61	HC 1	HC_1_CGGGTCATCCTAGTGA-1
0.81541	3.58457	HC	male	61	HC 1	HC_1_CGGTTAACAAAGGAAG-1
5.21382	8.07546	HC	male	61	HC 1	HC_1_CGGTTAAGTCATTAGC-1
5.47915	7.0504	HC	male	61	HC 1	HC_1_CGTAGCGCACAGGTTT-1
5.60839	7.43738	HC	male	61	HC 1	HC_1_CGTAGCGTCAACACGT-1
1.38708	3.51588	HC	male	61	HC 1	HC_1_CGTAGGCGTATTCGTG-1
5.87641	7.21541	HC	male	61	HC 1	HC_1_CGTCAGGGTGCAGGTA-1
3.73116	7.82547	HC	male	61	HC 1	HC_1_CGTCCATCACTTACGA-1
-0.451886	3.15615	HC	male	61	HC 1	HC_1_CGTGAGCTCAGTTCGA-1
5.60053	7.61056	HC	male	61	HC 1	HC_1_CGTGTAAGTGCATCTA-1
4.52588	5.60942	HC	male	61	HC 1	HC_1_CGTGTAATCAACGCTA-1
3.84375	8.94027	HC	male	61	HC 1	HC_1_CGTGTCTGTACTTAGC-1
5.04529	7.05711	HC	male	61	HC 1	HC_1_CGTTAGAGTTCCGGCA-1
4.31363	7.50471	HC	male	61	HC 1	HC_1_CGTTGGGCAGATCGGA-1
3.84668	6.9284	HC	male	61	HC 1	HC_1_CTAACTTTCTAACGGT-1
3.55132	8.42348	HC	male	61	HC 1	HC_1_CTAAGACTCATGCATG-1
-0.410516	3.49232	HC	male	61	HC 1	HC_1_CTAATGGCATGCAATC-1
5.36354	7.22099	HC	male	61	HC 1	HC_1_CTACACCAGCGCTCCA-1
-0.378566	3.78863	HC	male	61	HC 1	HC_1_CTACATTAGCTGAAAT-1
1.13001	4.42776	HC	male	61	HC 1	HC_1_CTACATTTCAACCATG-1
6.39259	7.23592	HC	male	61	HC 1	HC_1_CTACGTCAGGCATGGT-1
1.38061	4.20335	HC	male	61	HC 1	HC_1_CTACGTCTCAGAAATG-1
4.31873	5.9755	HC	male	61	HC 1	HC_1_CTAGCCTGTATGAATG-1
4.37301	5.94936	HC	male	61	HC 1	HC_1_CTAGTGATCGCCCTTA-1
1.74345	3.87221	HC	male	61	HC 1	HC_1_CTCAGAAAGGATGGTC-1
4.17469	6.63544	HC	male	61	HC 1	HC_1_CTCAGAATCAGTGTTG-1
3.09671	7.76837	HC	male	61	HC 1	HC_1_CTCATTAGTTCAGGCC-1
6.81183	7.80092	HC	male	61	HC 1	HC_1_CTCCTAGAGGGTCTCC-1
5.2959	7.19507	HC	male	61	HC 1	HC_1_CTCCTAGTCATGGTCA-1
1.03831	3.72008	HC	male	61	HC 1	HC_1_CTCCTAGTCATGTGGT-1
0.970934	3.90424	HC	male	61	HC 1	HC_1_CTCGAAACATCGGTTA-1
5.15137	5.26065	HC	male	61	HC 1	HC_1_CTCGGAGCAAGGACTG-1
6.00129	6.86915	HC	male	61	HC 1	HC_1_CTCGTCACAGGCAGTA-1
4.74499	5.8699	HC	male	61	HC 1	HC_1_CTCGTCAGTAACGTTC-1
0.924207	5.22564	HC	male	61	HC 1	HC_1_CTCTAATGTGTTGGGA-1
2.29975	4.52622	HC	male	61	HC 1	HC_1_CTCTGGTAGCCACTAT-1
2.90203	6.97086	HC	male	61	HC 1	HC_1_CTCTGGTGTAAGAGGA-1
0.836733	3.58529	HC	male	61	HC 1	HC_1_CTGAAACTCTTGTCAT-1
5.33739	9.12483	HC	male	61	HC 1	HC_1_CTGAAGTAGAAGGCCT-1
1.28626	4.76045	HC	male	61	HC 1	HC_1_CTGATCCCAACACCCG-1
5.33533	6.02943	HC	male	61	HC 1	HC_1_CTGCCTACAATGGATA-1
3.30463	7.70738	HC	male	61	HC 1	HC_1_CTGCTGTGTCTTCAAG-1
4.59022	7.42893	HC	male	61	HC 1	HC_1_CTGCTGTTCATCGATG-1
0.226002	3.01064	HC	male	61	HC 1	HC_1_CTGGTCTGTAAGAGAG-1
3.48469	4.85603	HC	male	61	HC 1	HC_1_CTGGTCTTCACGAAGG-1
2.9041	5.52794	HC	male	61	HC 1	HC_1_CTGTTTAAGGTTCCTA-1
1.10406	4.59884	HC	male	61	HC 1	HC_1_CTTAACTCAACCGCCA-1
2.78684	4.87249	HC	male	61	HC 1	HC_1_CTTAACTCAGACGCTC-1
4.05339	5.78723	HC	male	61	HC 1	HC_1_CTTAACTTCTTGTACT-1
4.77263	6.54297	HC	male	61	HC 1	HC_1_CTTACCGTCCGTTGCT-1
1.9796	5.67264	HC	male	61	HC 1	HC_1_CTTAGGACACACGCTG-1
3.4644	6.00985	HC	male	61	HC 1	HC_1_CTTAGGACACCTCGGA-1
4.10617	8.26337	HC	male	61	HC 1	HC_1_CTTAGGAGTAAATGAC-1
1.29619	4.87852	HC	male	61	HC 1	HC_1_CTTAGGATCCTCATTA-1
3.51598	9.13062	HC	male	61	HC 1	HC_1_CTTCTCTAGACTAGGC-1
4.43463	5.99736	HC	male	61	HC 1	HC_1_CTTTGCGCACTGCCAG-1
4.99539	7.07163	HC	male	61	HC 1	HC_1_GAAACTCGTGCGATAG-1
1.45803	3.68249	HC	male	61	HC 1	HC_1_GAACGGACAGTAACGG-1
5.19451	7.29282	HC	male	61	HC 1	HC_1_GAAGCAGGTCCGAAGA-1
6.55006	7.75098	HC	male	61	HC 1	HC_1_GAAGCAGGTGGTGTAG-1
4.90666	4.96915	HC	male	61	HC 1	HC_1_GAATAAGAGGAGCGTT-1
1.95257	3.90525	HC	male	61	HC 1	HC_1_GAATAAGTCTGGAGCC-1
4.13171	7.39066	HC	male	61	HC 1	HC_1_GAATGAAGTGCGCTTG-1
5.66523	6.07998	HC	male	61	HC 1	HC_1_GACAGAGAGCCACTAT-1
5.78769	7.05166	HC	male	61	HC 1	HC_1_GACAGAGGTCGTTGTA-1
1.91852	5.52484	HC	male	61	HC 1	HC_1_GACAGAGTCACGAAGG-1
2.71975	4.56564	HC	male	61	HC 1	HC_1_GACCAATCACTGTGTA-1
-0.183485	3.31607	HC	male	61	HC 1	HC_1_GACCAATCATGCCTAA-1
1.5935	5.67569	HC	male	61	HC 1	HC_1_GACCAATGTCCAACTA-1
3.11189	5.54091	HC	male	61	HC 1	HC_1_GACCTGGTCAGTGCAT-1
4.69564	6.9159	HC	male	61	HC 1	HC_1_GACCTGGTCTGTTTGT-1
-0.160969	3.71151	HC	male	61	HC 1	HC_1_GACGCGTAGGACCACA-1
4.79453	5.63377	HC	male	61	HC 1	HC_1_GACGCGTCAAGGACAC-1
4.46235	8.9657	HC	male	61	HC 1	HC_1_GACGGCTCATTAGCCA-1
2.76524	9.0487	HC	male	61	HC 1	HC_1_GACGGCTGTGTAAGTA-1
6.70694	7.72332	HC	male	61	HC 1	HC_1_GACTAACAGTTGTCGT-1
2.36581	5.67586	HC	male	61	HC 1	HC_1_GACTACACACGAAAGC-1
3.84211	6.36566	HC	male	61	HC 1	HC_1_GACTGCGTCACCGGGT-1
3.95572	5.23939	HC	male	61	HC 1	HC_1_GAGCAGAGTAAACCTC-1
1.17586	4.52437	HC	male	61	HC 1	HC_1_GAGGTGAAGCGTTGCC-1
2.70477	8.20117	HC	male	61	HC 1	HC_1_GAGGTGATCAGTTAGC-1
5.48093	6.73077	HC	male	61	HC 1	HC_1_GATCAGTAGTTGTAGA-1
-0.222343	3.40167	HC	male	61	HC 1	HC_1_GATCGATAGGCGTACA-1
2.9124	9.09262	HC	male	61	HC 1	HC_1_GATCGCGCACAAGCCC-1
4.62927	5.69509	HC	male	61	HC 1	HC_1_GATCGTAAGTCTTGCA-1
2.38237	6.6229	HC	male	61	HC 1	HC_1_GATCGTAGTGCCTTGG-1
5.24191	6.98839	HC	male	61	HC 1	HC_1_GATCGTATCACGCATA-1
2.74707	5.98119	HC	male	61	HC 1	HC_1_GATGAAAAGCTTATCG-1
-0.277155	3.39654	HC	male	61	HC 1	HC_1_GATGAGGAGTTCCACA-1
4.41076	6.20095	HC	male	61	HC 1	HC_1_GATGAGGCAAGTCATC-1
6.87237	7.46083	HC	male	61	HC 1	HC_1_GATGAGGGTTTGTTTC-1
0.694288	4.22481	HC	male	61	HC 1	HC_1_GATGCTAAGGAGCGTT-1
3.85878	4.75886	HC	male	61	HC 1	HC_1_GATTCAGCACAGATTC-1
4.84688	8.02014	HC	male	61	HC 1	HC_1_GATTCAGCACCACGTG-1
4.85424	5.6676	HC	male	61	HC 1	HC_1_GCAAACTGTTATCACG-1
5.01519	8.4882	HC	male	61	HC 1	HC_1_GCAATCATCGGTGTCG-1
0.995516	3.45613	HC	male	61	HC 1	HC_1_GCACTCTAGCTCCTTC-1
4.78882	9.42485	HC	male	61	HC 1	HC_1_GCACTCTAGTGGAGAA-1
5.7466	6.18176	HC	male	61	HC 1	HC_1_GCACTCTCAAGTCTAC-1
4.25329	7.00281	HC	male	61	HC 1	HC_1_GCAGTTAAGACTTGAA-1
6.28338	7.20159	HC	male	61	HC 1	HC_1_GCAGTTAAGGCTAGAC-1
3.10841	4.53329	HC	male	61	HC 1	HC_1_GCAGTTATCACGCATA-1
2.58659	4.90744	HC	male	61	HC 1	HC_1_GCATACATCACATACG-1
5.84341	6.05928	HC	male	61	HC 1	HC_1_GCATGCGTCACTCTTA-1
0.843347	3.85938	HC	male	61	HC 1	HC_1_GCATGTATCAAGGTAA-1
-0.357597	3.48398	HC	male	61	HC 1	HC_1_GCCAAATGTGCTTCTC-1
3.62027	8.8624	HC	male	61	HC 1	HC_1_GCGACCAAGCCTTGAT-1
1.02978	4.14116	HC	male	61	HC 1	HC_1_GCGAGAAAGTAGCGGT-1
4.43733	7.12516	HC	male	61	HC 1	HC_1_GCGAGAAGTTAGTGGG-1
0.975807	4.02257	HC	male	61	HC 1	HC_1_GCGCAACCAATACGCT-1
-0.375577	3.27623	HC	male	61	HC 1	HC_1_GCGCAGTAGCATCATC-1
4.48964	9.19257	HC	male	61	HC 1	HC_1_GCGCAGTGTCCGAGTC-1
4.56313	7.99836	HC	male	61	HC 1	HC_1_GCGCCAAAGATGCCTT-1
4.33556	5.33109	HC	male	61	HC 1	HC_1_GCGGGTTAGAGGGCTT-1
2.14201	7.54793	HC	male	61	HC 1	HC_1_GCGGGTTTCAACCATG-1
5.1856	6.64518	HC	male	61	HC 1	HC_1_GCTCTGTAGCTGTTCA-1
7.00449	7.11645	HC	male	61	HC 1	HC_1_GCTCTGTCAGCTTAAC-1
3.4514	5.57064	HC	male	61	HC 1	HC_1_GCTGCGACACGCGAAA-1
2.4694	8.08089	HC	male	61	HC 1	HC_1_GCTGCGAGTTGAGGTG-1
5.09988	9.29211	HC	male	61	HC 1	HC_1_GCTGCTTTCACTCTTA-1
4.71923	6.28532	HC	male	61	HC 1	HC_1_GCTGGGTAGCCACGCT-1
0.566095	4.91564	HC	male	61	HC 1	HC_1_GCTGGGTGTTGCGTTA-1
2.6526	6.19458	HC	male	61	HC 1	HC_1_GCTTCCACATAGGATA-1
1.9103	6.32923	HC	male	61	HC 1	HC_1_GCTTCCAGTAGCGTAG-1
3.43145	5.5673	HC	male	61	HC 1	HC_1_GCTTGAACAGGCTGAA-1
4.96817	7.70413	HC	male	61	HC 1	HC_1_GGAAAGCCATTACGAC-1
6.07257	8.44384	HC	male	61	HC 1	HC_1_GGAATAACAGGCAGTA-1
4.95649	7.56818	HC	male	61	HC 1	HC_1_GGAATAACATACGCTA-1
2.80906	9.19104	HC	male	61	HC 1	HC_1_GGAATAAGTCAATGTC-1
5.68469	8.70406	HC	male	61	HC 1	HC_1_GGACAAGAGTTTGCGT-1
5.45329	8.77083	HC	male	61	HC 1	HC_1_GGACAAGGTCTCTCTG-1
4.74714	6.29022	HC	male	61	HC 1	HC_1_GGACAGACACGCCAGT-1
1.72446	3.97082	HC	male	61	HC 1	HC_1_GGACAGAGTGGCGAAT-1
5.25403	7.31357	HC	male	61	HC 1	HC_1_GGACATTGTGCAGACA-1
4.24582	5.52229	HC	male	61	HC 1	HC_1_GGACGTCAGGAATCGC-1
1.82071	4.00883	HC	male	61	HC 1	HC_1_GGACGTCCACACTGCG-1
5.92788	6.8349	HC	male	61	HC 1	HC_1_GGACGTCTCTGCAGTA-1
5.0144	6.94048	HC	male	61	HC 1	HC_1_GGATGTTAGCGTCTAT-1
4.87019	6.55215	HC	male	61	HC 1	HC_1_GGCAATTCAAGCTGAG-1
0.259693	4.44105	HC	male	61	HC 1	HC_1_GGCAATTGTCATGCCG-1
4.54577	7.14158	HC	male	61	HC 1	HC_1_GGCCGATGTTACGACT-1
4.74896	7.26585	HC	male	61	HC 1	HC_1_GGCCGATTCGAATCCA-1
3.99725	5.93391	HC	male	61	HC 1	HC_1_GGCGTGTAGAGAACAG-1
4.79936	6.35107	HC	male	61	HC 1	HC_1_GGCTCGATCTTACCTA-1
0.588525	3.88282	HC	male	61	HC 1	HC_1_GGCTGGTGTCACACGC-1
4.54343	7.93152	HC	male	61	HC 1	HC_1_GGCTGGTGTGCATCTA-1
3.50605	5.52716	HC	male	61	HC 1	HC_1_GGGAATGAGCGCCTTG-1
0.726591	4.41132	HC	male	61	HC 1	HC_1_GGGAATGCACAACTGT-1
3.38233	5.49286	HC	male	61	HC 1	HC_1_GGGAGATAGCTTCGCG-1
4.90043	6.37306	HC	male	61	HC 1	HC_1_GGGAGATTCCAAATGC-1
2.31057	3.98473	HC	male	61	HC 1	HC_1_GGGATGATCCTTTCTC-1
2.18942	6.69912	HC	male	61	HC 1	HC_1_GGGCATCGTTCTGTTT-1
0.003268	3.68397	HC	male	61	HC 1	HC_1_GGGTCTGGTCCAACTA-1
3.23987	5.68709	HC	male	61	HC 1	HC_1_GGGTTGCCACAGGCCT-1
4.06686	7.79739	HC	male	61	HC 1	HC_1_GGTATTGGTACTCTCC-1
4.61948	6.05702	HC	male	61	HC 1	HC_1_GGTGAAGGTCAATACC-1
5.52819	7.32063	HC	male	61	HC 1	HC_1_GGTGAAGGTTTGACTG-1
0.926365	5.28729	HC	male	61	HC 1	HC_1_GGTGCGTCAAAGGCGT-1
5.75637	7.21146	HC	male	61	HC 1	HC_1_GGTGCGTCACCGATAT-1
2.3166	4.18623	HC	male	61	HC 1	HC_1_GGTGCGTTCACATACG-1
6.2843	6.71851	HC	male	61	HC 1	HC_1_GGTGTTAGTAGGACAC-1
3.85773	6.73963	HC	male	61	HC 1	HC_1_GGTGTTATCCTTGCCA-1
4.44252	8.68101	HC	male	61	HC 1	HC_1_GGTGTTATCGCCAGCA-1
2.00406	4.40062	HC	male	61	HC 1	HC_1_GTAACGTCACATGGGA-1
1.3274	4.50657	HC	male	61	HC 1	HC_1_GTAACGTCATTGCGGC-1
1.26205	3.63732	HC	male	61	HC 1	HC_1_GTACGTATCGCTTAGA-1
1.52383	5.99405	HC	male	61	HC 1	HC_1_GTACTCCCATCGATGT-1
7.44319	6.35385	HC	male	61	HC 1	HC_1_GTACTCCTCATGGTCA-1
1.12809	4.03706	HC	male	61	HC 1	HC_1_GTACTTTAGAGGTTGC-1
4.12178	8.95521	HC	male	61	HC 1	HC_1_GTACTTTCAGACAAGC-1
1.55188	4.16311	HC	male	61	HC 1	HC_1_GTACTTTTCCAATGGT-1
2.25676	4.64627	HC	male	61	HC 1	HC_1_GTAGGCCGTGATAAGT-1
5.42071	5.58524	HC	male	61	HC 1	HC_1_GTAGTCAAGACCGGAT-1
2.08976	3.87592	HC	male	61	HC 1	HC_1_GTAGTCACAAGAGGCT-1
5.40909	5.65554	HC	male	61	HC 1	HC_1_GTAGTCACAATGGAGC-1
4.79736	7.23857	HC	male	61	HC 1	HC_1_GTCAAGTAGGGATACC-1
3.31939	5.6597	HC	male	61	HC 1	HC_1_GTCACAAAGAACAACT-1
3.32364	7.42131	HC	male	61	HC 1	HC_1_GTCACAAGTCATGCAT-1
2.97102	7.527	HC	male	61	HC 1	HC_1_GTCACAATCGGCGCAT-1
4.416	9.12947	HC	male	61	HC 1	HC_1_GTCACGGAGCGTAGTG-1
5.82985	8.67756	HC	male	61	HC 1	HC_1_GTCATTTAGGTTACCT-1
3.81239	7.60369	HC	male	61	HC 1	HC_1_GTCCTCAAGTGAACGC-1
-0.57032	3.33188	HC	male	61	HC 1	HC_1_GTCCTCACAAGGGTCA-1
4.30857	7.15583	HC	male	61	HC 1	HC_1_GTCGGGTAGTGCCATT-1
3.51171	8.04677	HC	male	61	HC 1	HC_1_GTCTCGTAGCTTATCG-1
5.01513	6.59353	HC	male	61	HC 1	HC_1_GTCTCGTTCACATACG-1
4.08071	5.96644	HC	male	61	HC 1	HC_1_GTGAAGGAGTCGAGTG-1
4.23563	9.5268	HC	male	61	HC 1	HC_1_GTGAAGGCAGCATACT-1
1.6551	5.69479	HC	male	61	HC 1	HC_1_GTGCAGCAGATGTGGC-1
6.46857	6.63389	HC	male	61	HC 1	HC_1_GTGCAGCCAATAGCAA-1
2.92801	4.52229	HC	male	61	HC 1	HC_1_GTGCATAGTACTTGAC-1
5.38483	8.43589	HC	male	61	HC 1	HC_1_GTGCGGTCAGTGACAG-1
-0.235439	3.13176	HC	male	61	HC 1	HC_1_GTGCTTCAGCGCCTTG-1
5.42942	9.10939	HC	male	61	HC 1	HC_1_GTGCTTCTCCGGCACA-1
0.799055	4.60524	HC	male	61	HC 1	HC_1_GTGGGTCAGCCCGAAA-1
3.75586	6.22893	HC	male	61	HC 1	HC_1_GTGGGTCAGGAATCGC-1
3.32945	6.77973	HC	male	61	HC 1	HC_1_GTGTTAGCAAGCCATT-1
3.04243	4.82607	HC	male	61	HC 1	HC_1_GTTAAGCGTGACAAAT-1
0.889034	3.4118	HC	male	61	HC 1	HC_1_GTTAAGCGTGAGTATA-1
0.481774	4.721	HC	male	61	HC 1	HC_1_GTTAAGCGTGATGATA-1
4.72452	6.07943	HC	male	61	HC 1	HC_1_GTTAAGCTCAAACCAC-1
4.10974	6.83869	HC	male	61	HC 1	HC_1_GTTACAGCAAGACACG-1
4.43081	6.0333	HC	male	61	HC 1	HC_1_GTTACAGTCCGCGCAA-1
6.14531	6.39198	HC	male	61	HC 1	HC_1_GTTCATTTCCGTACAA-1
-0.745099	3.87526	HC	male	61	HC 1	HC_1_GTTCGGGCAGGTCGTC-1
2.29759	4.20779	HC	male	61	HC 1	HC_1_GTTCTCGAGACAATAC-1
5.00597	5.6479	HC	male	61	HC 1	HC_1_GTTCTCGCAGGAACGT-1
4.18265	8.863	HC	male	61	HC 1	HC_1_GTTTCTACACTTCTGC-1
0.67446	4.96281	HC	male	61	HC 1	HC_1_TAAGAGAAGATAGCAT-1
0.241923	4.91051	HC	male	61	HC 1	HC_1_TAAGCGTCAATGAATG-1
5.22251	8.4879	HC	male	61	HC 1	HC_1_TACACGAGTAGCGCTC-1
1.80019	4.98294	HC	male	61	HC 1	HC_1_TACACGATCACTTCAT-1
4.57672	6.47329	HC	male	61	HC 1	HC_1_TACAGTGAGGTACTCT-1
2.10319	4.76523	HC	male	61	HC 1	HC_1_TACAGTGCAGTATCTG-1
4.29006	6.53296	HC	male	61	HC 1	HC_1_TACCTTAAGTGTCCAT-1
5.5383	7.57784	HC	male	61	HC 1	HC_1_TACGGATCAGCTCGAC-1
-0.146677	3.17074	HC	male	61	HC 1	HC_1_TACGGGCGTAGGACAC-1
4.37412	8.0643	HC	male	61	HC 1	HC_1_TACGGGCTCAGCGATT-1
2.55804	4.63219	HC	male	61	HC 1	HC_1_TACTCATCATCTCCCA-1
0.38342	4.04932	HC	male	61	HC 1	HC_1_TACTCGCCAGACAAAT-1
-0.246136	3.91489	HC	male	61	HC 1	HC_1_TACTTGTCAACGATGG-1
5.1929	6.73233	HC	male	61	HC 1	HC_1_TACTTGTGTCAGAAGC-1
3.74868	7.2432	HC	male	61	HC 1	HC_1_TACTTGTTCATTGCGA-1
5.73638	7.42421	HC	male	61	HC 1	HC_1_TAGACCAAGTTAGCGG-1
1.46663	6.26654	HC	male	61	HC 1	HC_1_TAGACCATCCATTCTA-1
4.26702	6.59838	HC	male	61	HC 1	HC_1_TAGAGCTAGTAGGTGC-1
-0.18562	3.0755	HC	male	61	HC 1	HC_1_TAGAGCTCAGTTAACC-1
3.80462	7.58694	HC	male	61	HC 1	HC_1_TAGAGCTGTGCCTGCA-1
2.11647	3.77307	HC	male	61	HC 1	HC_1_TAGAGCTTCCGTCATC-1
5.29657	8.36844	HC	male	61	HC 1	HC_1_TAGGCATGTCTGGAGA-1
1.55424	4.03227	HC	male	61	HC 1	HC_1_TAGTGGTGTTAAGATG-1
4.19503	5.4936	HC	male	61	HC 1	HC_1_TAGTTGGGTAAGAGGA-1
3.88251	8.17784	HC	male	61	HC 1	HC_1_TAGTTGGGTACTCAAC-1
5.46526	8.32709	HC	male	61	HC 1	HC_1_TATCAGGCATGCATGT-1
0.636192	3.7078	HC	male	61	HC 1	HC_1_TATCAGGTCCCTAACC-1
4.95553	6.07559	HC	male	61	HC 1	HC_1_TATCAGGTCTGCTGTC-1
3.8101	5.63947	HC	male	61	HC 1	HC_1_TATCTCACACTGTGTA-1
3.30851	9.31711	HC	male	61	HC 1	HC_1_TATGCCCAGGACAGCT-1
1.64509	5.30384	HC	male	61	HC 1	HC_1_TATTACCCACGGACAA-1
1.55825	4.85094	HC	male	61	HC 1	HC_1_TATTACCTCCTTGACC-1
3.20986	5.80879	HC	male	61	HC 1	HC_1_TCAACGAAGAGATGAG-1
0.770153	3.24478	HC	male	61	HC 1	HC_1_TCAATCTAGGCTAGCA-1
0.287673	3.63865	HC	male	61	HC 1	HC_1_TCAATCTCAACGATGG-1
-0.459811	3.31302	HC	male	61	HC 1	HC_1_TCAATCTCACGGTAAG-1
1.69575	4.9496	HC	male	61	HC 1	HC_1_TCAATCTTCTTGTACT-1
3.42043	8.92952	HC	male	61	HC 1	HC_1_TCAGATGCAGCTATTG-1
4.032	5.79965	HC	male	61	HC 1	HC_1_TCAGATGGTCGCTTCT-1
1.29503	5.21565	HC	male	61	HC 1	HC_1_TCAGATGTCAATAAGG-1
4.92456	7.56434	HC	male	61	HC 1	HC_1_TCAGCTCGTTAAGACA-1
4.8789	5.82019	HC	male	61	HC 1	HC_1_TCAGGATGTACCGGCT-1
-0.100034	3.19056	HC	male	61	HC 1	HC_1_TCAGGTAAGATGGCGT-1
3.17411	9.54514	HC	male	61	HC 1	HC_1_TCATTTGAGTACTTGC-1
4.78139	5.88444	HC	male	61	HC 1	HC_1_TCATTTGCAGCTATTG-1
5.31234	5.18378	HC	male	61	HC 1	HC_1_TCCCGATTCTCTGTCG-1
5.62164	7.34774	HC	male	61	HC 1	HC_1_TCGAGGCAGGATGGTC-1
4.15461	8.24526	HC	male	61	HC 1	HC_1_TCGAGGCAGTGAACGC-1
4.56572	9.07573	HC	male	61	HC 1	HC_1_TCGAGGCCACAGATTC-1
2.3266	7.76372	HC	male	61	HC 1	HC_1_TCGCGAGAGATATACG-1
0.356769	3.56126	HC	male	61	HC 1	HC_1_TCGCGAGGTTGGAGGT-1
2.08948	4.36965	HC	male	61	HC 1	HC_1_TCGCGTTGTGCCTGCA-1
4.79664	6.64075	HC	male	61	HC 1	HC_1_TCGGGACTCTGGAGCC-1
5.09995	6.36726	HC	male	61	HC 1	HC_1_TCGGTAACAATGGTCT-1
3.07474	8.49978	HC	male	61	HC 1	HC_1_TCGGTAATCGCAAACT-1
4.26487	7.81819	HC	male	61	HC 1	HC_1_TCGGTAATCTCATTCA-1
2.25415	4.24982	HC	male	61	HC 1	HC_1_TCGTACCAGAGTAATC-1
0.142144	4.19163	HC	male	61	HC 1	HC_1_TCGTACCAGGCTCATT-1
2.90521	4.82323	HC	male	61	HC 1	HC_1_TCGTACCCAGTCAGCC-1
5.09983	7.83103	HC	male	61	HC 1	HC_1_TCGTACCGTAAGAGAG-1
2.98523	5.01967	HC	male	61	HC 1	HC_1_TCGTACCTCAAAGACA-1
5.02599	8.27697	HC	male	61	HC 1	HC_1_TCGTAGATCTAACTCT-1
1.88584	4.54014	HC	male	61	HC 1	HC_1_TCTATTGCATATGAGA-1
4.2426	4.98342	HC	male	61	HC 1	HC_1_TCTATTGGTTGAGGTG-1
4.33992	7.39912	HC	male	61	HC 1	HC_1_TCTCATAAGAGGGATA-1
3.78217	5.01524	HC	male	61	HC 1	HC_1_TCTCATATCATTATCC-1
6.91588	7.50134	HC	male	61	HC 1	HC_1_TCTCTAACACATGTGT-1
0.723037	4.50551	HC	male	61	HC 1	HC_1_TCTCTAATCGTTTATC-1
3.99141	9.02193	HC	male	61	HC 1	HC_1_TCTGAGACACGGTAAG-1
3.24566	6.06046	HC	male	61	HC 1	HC_1_TCTGGAAAGAACTCGG-1
2.49197	4.80133	HC	male	61	HC 1	HC_1_TCTTTCCCATGCATGT-1
4.58151	8.50902	HC	male	61	HC 1	HC_1_TGAAAGACATGCAACT-1
5.15428	6.8519	HC	male	61	HC 1	HC_1_TGACGGCAGTTATCGC-1
4.16656	7.13031	HC	male	61	HC 1	HC_1_TGACGGCGTGGACGAT-1
2.67355	4.63633	HC	male	61	HC 1	HC_1_TGACTAGAGAGACGAA-1
-0.590553	3.41632	HC	male	61	HC 1	HC_1_TGAGAGGGTGAGGGTT-1
5.50204	6.41806	HC	male	61	HC 1	HC_1_TGAGAGGGTGTATGGG-1
-0.361553	3.36598	HC	male	61	HC 1	HC_1_TGAGCATCATTAGGCT-1
5.88689	6.5411	HC	male	61	HC 1	HC_1_TGAGCATTCCAACCAA-1
2.42247	4.85608	HC	male	61	HC 1	HC_1_TGAGCATTCCGAATGT-1
-0.320813	3.23294	HC	male	61	HC 1	HC_1_TGAGCATTCGCCGTGA-1
2.32304	7.95078	HC	male	61	HC 1	HC_1_TGAGCATTCTAGCACA-1
5.12155	8.1001	HC	male	61	HC 1	HC_1_TGAGGGACAGTCAGAG-1
3.69386	5.40522	HC	male	61	HC 1	HC_1_TGCCCTAAGTACACCT-1
4.10126	5.92398	HC	male	61	HC 1	HC_1_TGCCCTATCTGTTTGT-1
1.32051	3.58942	HC	male	61	HC 1	HC_1_TGCGCAGCAGACAAGC-1
5.16448	5.95684	HC	male	61	HC 1	HC_1_TGCGCAGTCTGTTGAG-1
6.82032	7.74794	HC	male	61	HC 1	HC_1_TGCGGGTAGGTGTTAA-1
4.75467	5.22109	HC	male	61	HC 1	HC_1_TGCGGGTGTGACTCAT-1
5.50474	6.46096	HC	male	61	HC 1	HC_1_TGCGTGGAGCACACAG-1
3.78357	9.17696	HC	male	61	HC 1	HC_1_TGCGTGGAGGAACTGC-1
3.05127	7.75859	HC	male	61	HC 1	HC_1_TGCGTGGCAATCACAC-1
1.68147	6.00851	HC	male	61	HC 1	HC_1_TGCTGCTAGAATAGGG-1
-0.116362	3.0287	HC	male	61	HC 1	HC_1_TGCTGCTTCGCCTGAG-1
5.12211	6.03454	HC	male	61	HC 1	HC_1_TGGACGCCATGCCTTC-1
2.8594	5.00651	HC	male	61	HC 1	HC_1_TGGACGCTCCGCTGTT-1
1.14793	3.56541	HC	male	61	HC 1	HC_1_TGGACGCTCGTTACGA-1
4.89271	7.6758	HC	male	61	HC 1	HC_1_TGGCTGGAGGTGGGTT-1
5.55708	8.06591	HC	male	61	HC 1	HC_1_TGGCTGGGTCTACCTC-1
1.23784	5.23887	HC	male	61	HC 1	HC_1_TGGGCGTAGTACGACG-1
4.15566	7.4711	HC	male	61	HC 1	HC_1_TGGGCGTCAAACTGTC-1
0.406623	5.22308	HC	male	61	HC 1	HC_1_TGGGCGTTCAGAGACG-1
2.83977	9.19432	HC	male	61	HC 1	HC_1_TGGTTAGCAGTAGAGC-1
5.73016	7.82947	HC	male	61	HC 1	HC_1_TGGTTAGGTGCTCTTC-1
4.79396	6.37509	HC	male	61	HC 1	HC_1_TGGTTAGGTTCGGGCT-1
0.159614	3.96662	HC	male	61	HC 1	HC_1_TGGTTAGTCTTGTACT-1
3.17436	7.33339	HC	male	61	HC 1	HC_1_TGGTTCCAGTACGTTC-1
4.81395	7.04544	HC	male	61	HC 1	HC_1_TGGTTCCCAGCAGTTT-1
4.72167	7.17518	HC	male	61	HC 1	HC_1_TGGTTCCGTGACAAAT-1
4.02095	8.49969	HC	male	61	HC 1	HC_1_TGGTTCCTCTAACTGG-1
6.26969	7.16304	HC	male	61	HC 1	HC_1_TGTATTCCAGATCCAT-1
5.41807	8.65022	HC	male	61	HC 1	HC_1_TGTCCCATCTGTCTCG-1
4.86677	7.18029	HC	male	61	HC 1	HC_1_TGTGTTTTCCAGATCA-1
4.40214	9.01334	HC	male	61	HC 1	HC_1_TGTTCCGAGCTAAGAT-1
4.99562	5.50072	HC	male	61	HC 1	HC_1_TGTTCCGAGGGATGGG-1
4.66373	7.30971	HC	male	61	HC 1	HC_1_TTAGGCACAGATTGCT-1
0.372041	3.18283	HC	male	61	HC 1	HC_1_TTATGCTTCCACGTTC-1
4.57837	7.43768	HC	male	61	HC 1	HC_1_TTCGAAGGTCGACTAT-1
5.06861	7.52762	HC	male	61	HC 1	HC_1_TTCGGTCCACCAGTTA-1
3.3654	5.38006	HC	male	61	HC 1	HC_1_TTCTACAAGTCCAGGA-1
4.87338	5.75984	HC	male	61	HC 1	HC_1_TTCTACACAGGACGTA-1
4.00991	6.72046	HC	male	61	HC 1	HC_1_TTCTCAACAAGCGTAG-1
5.61329	8.80875	HC	male	61	HC 1	HC_1_TTCTCAACAGGTGGAT-1
1.3733	3.77938	HC	male	61	HC 1	HC_1_TTCTCCTAGTACTTGC-1
2.05092	4.82363	HC	male	61	HC 1	HC_1_TTCTTAGGTCCAGTAT-1
3.82002	5.1963	HC	male	61	HC 1	HC_1_TTCTTAGGTGTGACGA-1
4.57823	7.39344	HC	male	61	HC 1	HC_1_TTCTTAGTCACCCGAG-1
1.76703	3.73363	HC	male	61	HC 1	HC_1_TTGAACGAGTTGTCGT-1
5.49374	8.34139	HC	male	61	HC 1	HC_1_TTGCGTCAGCGGATCA-1
5.21324	6.01963	HC	male	61	HC 1	HC_1_TTGCGTCCACATGGGA-1
-0.493669	3.31854	HC	male	61	HC 1	HC_1_TTGGAACCACGGATAG-1
4.31284	8.10352	HC	male	61	HC 1	HC_1_TTGGAACGTAGCGCTC-1
4.95557	6.5918	HC	male	61	HC 1	HC_1_TTGGCAACAAACGTGG-1
4.15447	5.98658	HC	male	61	HC 1	HC_1_TTGGCAATCAACACGT-1
-0.376543	3.57692	HC	male	61	HC 1	HC_1_TTGTAGGCACATTTCT-1
4.99757	6.69975	HC	male	61	HC 1	HC_1_TTGTAGGGTGCTAGCC-1
-0.48757	3.59396	HC	male	61	HC 1	HC_1_TTTATGCAGTCTCGGC-1
5.39822	6.79092	HC	male	61	HC 1	HC_1_TTTATGCGTTGGAGGT-1
4.84106	7.80126	HC	male	61	HC 1	HC_1_TTTCCTCAGCCCAACC-1
3.55295	5.70802	HC	male	61	HC 1	HC_1_TTTCCTCCAAGCGTAG-1
0.346984	3.44868	HC	male	61	HC 1	HC_1_TTTGCGCGTACGCACC-1
3.38287	6.007	HC	male	61	HC 1	HC_1_TTTGTCAAGCTTATCG-1
3.30709	5.65312	HC	male	61	HC 1	HC_1_TTTGTCACATCCAACA-1
5.70255	6.62536	CDa	female	49	CD 1	CD_1_AAACGAACACCCAACG-1
6.90953	7.7278	CDa	female	49	CD 1	CD_1_AAACGCTGTCACTCAA-1
1.62375	4.76467	CDa	female	49	CD 1	CD_1_AAAGAACAGATGTTCC-1
2.74919	4.48311	CDa	female	49	CD 1	CD_1_AAAGAACAGTGCTACT-1
1.10525	4.89183	CDa	female	49	CD 1	CD_1_AAAGGGCCAGCCTATA-1
5.09893	7.99529	CDa	female	49	CD 1	CD_1_AAAGGGCGTTCTTGTT-1
0.903615	3.75479	CDa	female	49	CD 1	CD_1_AAAGGGCTCATTACCT-1
6.51217	6.15084	CDa	female	49	CD 1	CD_1_AAAGGTACATGACGAG-1
5.41093	8.94434	CDa	female	49	CD 1	CD_1_AAAGTCCAGCGATGCA-1
6.50816	6.52959	CDa	female	49	CD 1	CD_1_AAAGTCCAGTTCACTG-1
5.32487	5.48683	CDa	female	49	CD 1	CD_1_AAAGTCCCAAAGAACT-1
3.15054	6.18878	CDa	female	49	CD 1	CD_1_AAAGTCCGTCAAGCCC-1
1.98846	5.03437	CDa	female	49	CD 1	CD_1_AAATGGATCTGGGCCA-1
1.98219	4.03262	CDa	female	49	CD 1	CD_1_AACAAAGCACTAGGTT-1
3.27978	5.42982	CDa	female	49	CD 1	CD_1_AACAAAGGTCAGTCTA-1
5.29747	8.70635	CDa	female	49	CD 1	CD_1_AACAAAGGTTTAGAGA-1
2.97416	4.32802	CDa	female	49	CD 1	CD_1_AACAAGAAGCATCGAG-1
5.81673	6.04836	CDa	female	49	CD 1	CD_1_AACCATGCACCCTGAG-1
4.7097	9.0968	CDa	female	49	CD 1	CD_1_AACCATGCATAGATCC-1
5.8272	8.26741	CDa	female	49	CD 1	CD_1_AACCCAAGTGGCCCAT-1
1.21359	4.1322	CDa	female	49	CD 1	CD_1_AACCTGAGTGGATTTC-1
-0.213689	3.26544	CDa	female	49	CD 1	CD_1_AACGAAATCACCATGA-1
1.29082	3.64812	CDa	female	49	CD 1	CD_1_AACGGGAAGGTTCCAT-1
3.35964	9.51038	CDa	female	49	CD 1	CD_1_AACGGGACAGGTACGA-1
6.40096	6.495	CDa	female	49	CD 1	CD_1_AACGGGAGTTGCTTGA-1
7.28672	6.90608	CDa	female	49	CD 1	CD_1_AACGTCAAGAGTCCGA-1
0.790009	4.21093	CDa	female	49	CD 1	CD_1_AACGTCAAGCCACAAG-1
5.8637	8.6424	CDa	female	49	CD 1	CD_1_AACGTCAAGCTTGTTG-1
6.05901	7.67188	CDa	female	49	CD 1	CD_1_AACGTCATCGATACGT-1
5.58502	6.12157	CDa	female	49	CD 1	CD_1_AACTTCTTCCCACAGG-1
4.85494	6.399	CDa	female	49	CD 1	CD_1_AAGAACAGTGACTGAG-1
5.50138	5.89727	CDa	female	49	CD 1	CD_1_AAGAACAGTTGTAAAG-1
6.73776	6.44072	CDa	female	49	CD 1	CD_1_AAGACAAGTACGCGTC-1
4.37631	8.57318	CDa	female	49	CD 1	CD_1_AAGCCATGTCTGTCCT-1
2.3744	4.09254	CDa	female	49	CD 1	CD_1_AAGCCATGTTAGCTAC-1
-0.0540072	3.67428	CDa	female	49	CD 1	CD_1_AAGCGAGGTTCGGTTA-1
1.79761	5.05655	CDa	female	49	CD 1	CD_1_AAGCGTTGTGGGCTCT-1
2.7701	7.46864	CDa	female	49	CD 1	CD_1_AAGCGTTTCGTGTCAA-1
4.89567	5.74454	CDa	female	49	CD 1	CD_1_AAGGTAATCGCATGAT-1
2.26764	4.61795	CDa	female	49	CD 1	CD_1_AAGTACCCACTACTTT-1
2.86916	5.28682	CDa	female	49	CD 1	CD_1_AAGTACCCAGTTGTTG-1
6.83712	8.01108	CDa	female	49	CD 1	CD_1_AAGTACCGTTTCTATC-1
0.928092	5.07396	CDa	female	49	CD 1	CD_1_AAGTCGTGTAACTGCT-1
4.25755	7.94617	CDa	female	49	CD 1	CD_1_AAGTGAAAGAAACTCA-1
5.43302	7.02346	CDa	female	49	CD 1	CD_1_AAGTGAAGTATCGAGG-1
5.42869	5.47181	CDa	female	49	CD 1	CD_1_AAGTGAAGTGTCATTG-1
3.59316	5.09613	CDa	female	49	CD 1	CD_1_AAGTTCGAGGCATCTT-1
5.98417	9.08861	CDa	female	49	CD 1	CD_1_AATAGAGCACAGTACT-1
6.55094	6.07255	CDa	female	49	CD 1	CD_1_AATAGAGTCGGCCCAA-1
2.41128	5.32477	CDa	female	49	CD 1	CD_1_AATCACGCAAACTCTG-1
0.228381	4.09387	CDa	female	49	CD 1	CD_1_AATCACGGTGAGTTTC-1
6.8322	6.65756	CDa	female	49	CD 1	CD_1_AATCGTGGTCTACATG-1
0.40035	4.0218	CDa	female	49	CD 1	CD_1_AATCGTGTCGCAGTGC-1
2.45948	4.77505	CDa	female	49	CD 1	CD_1_AATGAAGCATACCACA-1
6.04308	7.50327	CDa	female	49	CD 1	CD_1_AATGACCGTAGTATAG-1
5.00378	9.27728	CDa	female	49	CD 1	CD_1_AATGCCATCGAGAGAC-1
0.883428	3.85789	CDa	female	49	CD 1	CD_1_AATGGAAGTAATTGGA-1
6.21661	7.67032	CDa	female	49	CD 1	CD_1_AATGGAAGTCATAGTC-1
2.94847	4.83722	CDa	female	49	CD 1	CD_1_AATGGCTAGGAACGAA-1
4.71375	9.41973	CDa	female	49	CD 1	CD_1_AATGGCTGTTTGTGGT-1
2.29342	4.1452	CDa	female	49	CD 1	CD_1_AATTCCTTCGTACACA-1
6.30606	7.07812	CDa	female	49	CD 1	CD_1_AATTTCCTCGTCGCTT-1
6.34285	6.93901	CDa	female	49	CD 1	CD_1_ACAACCACAGAGGTTG-1
0.494822	3.61335	CDa	female	49	CD 1	CD_1_ACACAGTCAGTAGTGG-1
2.24944	4.3453	CDa	female	49	CD 1	CD_1_ACACCAAAGGGTGGGA-1
1.28158	5.91831	CDa	female	49	CD 1	CD_1_ACACCAACACATAACC-1
5.42646	7.21735	CDa	female	49	CD 1	CD_1_ACACCAAGTATTTCCT-1
6.6556	6.38039	CDa	female	49	CD 1	CD_1_ACACGCGAGGAAAGTG-1
5.40158	8.66219	CDa	female	49	CD 1	CD_1_ACACTGAGTTCCAGGC-1
1.82481	6.41068	CDa	female	49	CD 1	CD_1_ACAGCCGAGCGCCTTG-1
5.01864	6.97229	CDa	female	49	CD 1	CD_1_ACAGCCGCAGTCGCTG-1
0.165726	3.17514	CDa	female	49	CD 1	CD_1_ACAGCCGGTGCAACGA-1
6.44147	6.43706	CDa	female	49	CD 1	CD_1_ACAGGGACAAGCGAGT-1
-0.377359	3.59756	CDa	female	49	CD 1	CD_1_ACAGGGACACTTGTCC-1
6.16037	6.20984	CDa	female	49	CD 1	CD_1_ACATCGAAGATGACCG-1
1.69594	4.71263	CDa	female	49	CD 1	CD_1_ACATGCAAGTTTGTCG-1
6.3798	6.77054	CDa	female	49	CD 1	CD_1_ACATGCACAATTTCTC-1
7.84421	7.02457	CDa	female	49	CD 1	CD_1_ACATGCATCACTGATG-1
3.98602	6.69355	CDa	female	49	CD 1	CD_1_ACCAAACAGTGAGCCA-1
5.36587	7.12652	CDa	female	49	CD 1	CD_1_ACCAACACATCGGAGA-1
7.30483	7.91353	CDa	female	49	CD 1	CD_1_ACCAACAGTTCGGTCG-1
1.99579	4.26063	CDa	female	49	CD 1	CD_1_ACCACAACATCCTAAG-1
5.97383	8.50022	CDa	female	49	CD 1	CD_1_ACCATTTTCGGCACTG-1
5.92356	7.33435	CDa	female	49	CD 1	CD_1_ACCCAAAGTTGCCGAC-1
4.52952	8.98258	CDa	female	49	CD 1	CD_1_ACCCAAAGTTGGGATG-1
3.97227	4.99655	CDa	female	49	CD 1	CD_1_ACCCTCAGTTTGTTGG-1
5.2032	9.51574	CDa	female	49	CD 1	CD_1_ACCCTCATCCGAAATC-1
6.16488	6.6216	CDa	female	49	CD 1	CD_1_ACCGTTCCAGAAGCTG-1
6.04361	8.46288	CDa	female	49	CD 1	CD_1_ACCGTTCCATTAAGCC-1
5.00219	8.90557	CDa	female	49	CD 1	CD_1_ACCTACCAGGCCTGCT-1
1.38178	4.7721	CDa	female	49	CD 1	CD_1_ACGATCAAGAAGAACG-1
3.64655	7.33614	CDa	female	49	CD 1	CD_1_ACGATCAAGTGAATAC-1
2.94482	5.80659	CDa	female	49	CD 1	CD_1_ACGGAAGGTACCTGTA-1
0.547201	4.32831	CDa	female	49	CD 1	CD_1_ACGGGTCTCGTGCATA-1
1.31854	4.2207	CDa	female	49	CD 1	CD_1_ACGGTCGCAGCGCTTG-1
6.50227	6.66585	CDa	female	49	CD 1	CD_1_ACGGTTAAGCCGTAAG-1
7.90458	7.04838	CDa	female	49	CD 1	CD_1_ACGGTTAAGTACCGGA-1
2.33499	5.48774	CDa	female	49	CD 1	CD_1_ACGGTTACATTCTGTT-1
6.18852	7.28356	CDa	female	49	CD 1	CD_1_ACGTAACGTTCGATTG-1
6.22417	5.90367	CDa	female	49	CD 1	CD_1_ACGTAGTAGATACATG-1
3.50523	6.0201	CDa	female	49	CD 1	CD_1_ACGTAGTGTCAAATCC-1
5.38367	8.99506	CDa	female	49	CD 1	CD_1_ACGTCCTGTGTGGTCC-1
5.82006	9.04421	CDa	female	49	CD 1	CD_1_ACGTCCTTCGTCTCAC-1
6.26149	6.52979	CDa	female	49	CD 1	CD_1_ACGTTCCGTAGCGAGT-1
0.20722	3.27638	CDa	female	49	CD 1	CD_1_ACGTTCCGTTAAACCC-1
4.63554	9.30206	CDa	female	49	CD 1	CD_1_ACTACGAAGATCGACG-1
6.32657	7.91291	CDa	female	49	CD 1	CD_1_ACTATCTGTACGAGCA-1
6.33839	6.28388	CDa	female	49	CD 1	CD_1_ACTATCTTCGGTAGGA-1
4.96978	8.27119	CDa	female	49	CD 1	CD_1_ACTCCCACACCTCGTT-1
6.98787	6.54973	CDa	female	49	CD 1	CD_1_ACTCTCGTCCGGCTTT-1
6.13399	6.53866	CDa	female	49	CD 1	CD_1_ACTGATGAGGCGCTCT-1
6.53345	7.08592	CDa	female	49	CD 1	CD_1_ACTGATGCAGTTGCGC-1
6.02856	8.26449	CDa	female	49	CD 1	CD_1_ACTGTCCGTCTGGTTA-1
5.81331	7.8283	CDa	female	49	CD 1	CD_1_ACTGTGACAGCGTACC-1
3.82573	6.36745	CDa	female	49	CD 1	CD_1_ACTGTGAGTGGAAGTC-1
3.62112	7.2448	CDa	female	49	CD 1	CD_1_ACTGTGATCGTCTAAG-1
2.58212	4.2635	CDa	female	49	CD 1	CD_1_ACTTAGGAGTTAGTAG-1
6.26671	7.72077	CDa	female	49	CD 1	CD_1_ACTTAGGGTGACTGAG-1
5.2856	7.20188	CDa	female	49	CD 1	CD_1_ACTTAGGTCTCTCTTC-1
4.6162	8.41583	CDa	female	49	CD 1	CD_1_ACTTATCAGCACTCAT-1
6.92851	6.53017	CDa	female	49	CD 1	CD_1_ACTTCCGTCTTTGCTA-1
6.49159	6.1759	CDa	female	49	CD 1	CD_1_ACTTCGCCAGGACAGT-1
-0.227182	3.50158	CDa	female	49	CD 1	CD_1_ACTTCGCGTTCGGCCA-1
2.26224	5.34443	CDa	female	49	CD 1	CD_1_ACTTCGCTCATGGTAC-1
2.38203	5.33204	CDa	female	49	CD 1	CD_1_AGAAATGTCGAGCCAC-1
5.40346	7.76045	CDa	female	49	CD 1	CD_1_AGAACAAAGTCACGCC-1
5.49878	7.14515	CDa	female	49	CD 1	CD_1_AGAAGTAAGAGTGACC-1
3.69616	5.92703	CDa	female	49	CD 1	CD_1_AGAAGTACAGCGACCT-1
6.93954	7.29162	CDa	female	49	CD 1	CD_1_AGACAAATCTCATTAC-1
3.41758	5.48768	CDa	female	49	CD 1	CD_1_AGACACTAGATCCCGC-1
-0.169891	3.63934	CDa	female	49	CD 1	CD_1_AGACACTGTGGAAATT-1
6.23773	6.28733	CDa	female	49	CD 1	CD_1_AGACAGGTCGTGGCGT-1
5.32845	8.53838	CDa	female	49	CD 1	CD_1_AGACCATCAATCGAAA-1
4.43618	9.29692	CDa	female	49	CD 1	CD_1_AGACCATTCTAGAACC-1
4.153	7.28246	CDa	female	49	CD 1	CD_1_AGAGAATCACCAGACC-1
1.48716	5.1486	CDa	female	49	CD 1	CD_1_AGAGAATCAGTGTATC-1
0.675777	3.97637	CDa	female	49	CD 1	CD_1_AGAGAATGTCTTCAAG-1
5.09616	7.232	CDa	female	49	CD 1	CD_1_AGAGAGCCAGAAACCG-1
2.24321	4.19173	CDa	female	49	CD 1	CD_1_AGAGCCCAGCGCCTTG-1
4.69392	4.7785	CDa	female	49	CD 1	CD_1_AGAGCCCTCAACTCTT-1
2.00385	4.25123	CDa	female	49	CD 1	CD_1_AGATAGACACCTTCGT-1
2.77931	4.56654	CDa	female	49	CD 1	CD_1_AGATAGAGTGATTGGG-1
4.55353	9.18718	CDa	female	49	CD 1	CD_1_AGATCCAAGCCGGATA-1
1.88939	6.53516	CDa	female	49	CD 1	CD_1_AGATCCACAGGTCTCG-1
5.38627	5.80742	CDa	female	49	CD 1	CD_1_AGATCCAGTCAACACT-1
1.15126	4.49585	CDa	female	49	CD 1	CD_1_AGATGAAGTAACCAGG-1
1.31067	4.30993	CDa	female	49	CD 1	CD_1_AGATGCTCAGAACTTC-1
5.89211	6.88758	CDa	female	49	CD 1	CD_1_AGATGCTTCTGGGCAC-1
5.3453	5.48701	CDa	female	49	CD 1	CD_1_AGCCACGGTTCGAACT-1
3.01714	5.55143	CDa	female	49	CD 1	CD_1_AGCCAGCCAGAGTGAC-1
1.08304	3.86525	CDa	female	49	CD 1	CD_1_AGCGATTCACGCTTAA-1
6.63487	8.13383	CDa	female	49	CD 1	CD_1_AGCGCCACAGTCGCTG-1
6.36208	6.7541	CDa	female	49	CD 1	CD_1_AGCGCCATCAAAGGTA-1
5.76427	8.00553	CDa	female	49	CD 1	CD_1_AGCGCTGGTATCGTTG-1
2.75389	4.71016	CDa	female	49	CD 1	CD_1_AGCGTATAGTTGTAGA-1
0.405775	5.24157	CDa	female	49	CD 1	CD_1_AGCGTCGTCTATCCAT-1
5.32277	8.58145	CDa	female	49	CD 1	CD_1_AGCTACAAGTTTCGGT-1
5.223	8.85689	CDa	female	49	CD 1	CD_1_AGCTACATCATGTCAG-1
2.37335	5.36022	CDa	female	49	CD 1	CD_1_AGCTCAAAGCACTAGG-1
3.94833	9.03297	CDa	female	49	CD 1	CD_1_AGCTTCCAGATAACGT-1
7.11181	7.52182	CDa	female	49	CD 1	CD_1_AGGAAATAGGTAAGGA-1
3.30549	5.49388	CDa	female	49	CD 1	CD_1_AGGAAATGTGACTATC-1
1.10894	4.92135	CDa	female	49	CD 1	CD_1_AGGACGATCATTTCGT-1
2.47388	4.40238	CDa	female	49	CD 1	CD_1_AGGACTTAGCCTCATA-1
4.4355	9.48928	CDa	female	49	CD 1	CD_1_AGGACTTCACTACTTT-1
3.01248	8.39973	CDa	female	49	CD 1	CD_1_AGGACTTGTGCGTCGT-1
6.6371	6.08245	CDa	female	49	CD 1	CD_1_AGGATCTCACTGCACG-1
-0.598916	3.65639	CDa	female	49	CD 1	CD_1_AGGATCTGTTACGTAC-1
5.28457	8.57204	CDa	female	49	CD 1	CD_1_AGGCATTAGCAATTCC-1
7.80445	7.12492	CDa	female	49	CD 1	CD_1_AGGCCACTCCTCTGCA-1
6.19276	6.62968	CDa	female	49	CD 1	CD_1_AGGCTGCAGCAGCCCT-1
7.78128	6.53348	CDa	female	49	CD 1	CD_1_AGGGAGTCACTACAGT-1
7.81894	6.50785	CDa	female	49	CD 1	CD_1_AGGGAGTGTGGCTTAT-1
4.56334	6.01513	CDa	female	49	CD 1	CD_1_AGGGCCTCAAACACGG-1
5.11737	9.19445	CDa	female	49	CD 1	CD_1_AGGGCCTTCAATCTCT-1
2.10731	4.2121	CDa	female	49	CD 1	CD_1_AGGGCTCAGCAATAGT-1
6.03047	7.16718	CDa	female	49	CD 1	CD_1_AGGGCTCAGGTGCGAT-1
5.45874	8.36917	CDa	female	49	CD 1	CD_1_AGGGCTCCATACTGTG-1
1.62828	3.87034	CDa	female	49	CD 1	CD_1_AGGGTCCAGCAGCGAT-1
5.43398	7.07477	CDa	female	49	CD 1	CD_1_AGGGTTTAGAGGCCAT-1
1.18656	4.66066	CDa	female	49	CD 1	CD_1_AGGGTTTCACCTGTCT-1
3.55527	7.12008	CDa	female	49	CD 1	CD_1_AGGGTTTTCCACGGAC-1
3.38356	5.68309	CDa	female	49	CD 1	CD_1_AGGGTTTTCCGGTAAT-1
6.47487	6.66617	CDa	female	49	CD 1	CD_1_AGGTAGGCAGTGTGGA-1
5.88618	6.89128	CDa	female	49	CD 1	CD_1_AGGTAGGTCAGTGATC-1
4.12546	5.5618	CDa	female	49	CD 1	CD_1_AGGTCTACAACGGGTA-1
5.95718	7.75352	CDa	female	49	CD 1	CD_1_AGGTGTTAGGTCGTGA-1
4.89308	5.97414	CDa	female	49	CD 1	CD_1_AGTAACCGTATCCTTT-1
5.46724	6.32563	CDa	female	49	CD 1	CD_1_AGTAACCTCGTTCGCT-1
2.63404	4.46818	CDa	female	49	CD 1	CD_1_AGTACCACATATACCG-1
6.93834	7.3872	CDa	female	49	CD 1	CD_1_AGTACCATCAAAGACA-1
3.93207	5.8493	CDa	female	49	CD 1	CD_1_AGTACTGCAAATACAG-1
7.72295	7.04628	CDa	female	49	CD 1	CD_1_AGTAGTCAGCGCGTTC-1
4.79437	8.4045	CDa	female	49	CD 1	CD_1_AGTAGTCCAGGCATTT-1
0.243414	4.75222	CDa	female	49	CD 1	CD_1_AGTCAACCATCCTAAG-1
5.54612	6.25738	CDa	female	49	CD 1	CD_1_AGTCATGAGCTATCCA-1
2.69081	5.94334	CDa	female	49	CD 1	CD_1_AGTCTCCCAAATCGGG-1
3.75657	6.5331	CDa	female	49	CD 1	CD_1_AGTCTCCTCGTCAGAT-1
1.64895	4.11409	CDa	female	49	CD 1	CD_1_AGTGACTCACAAAGTA-1
7.84286	6.58601	CDa	female	49	CD 1	CD_1_AGTGATCGTTCTATCT-1
1.53347	4.97391	CDa	female	49	CD 1	CD_1_AGTGCCGAGGGTTAGC-1
1.32148	3.6644	CDa	female	49	CD 1	CD_1_AGTGCCGGTCCAGCCA-1
1.96071	3.87509	CDa	female	49	CD 1	CD_1_AGTTAGCTCACCGCTT-1
0.253768	4.20685	CDa	female	49	CD 1	CD_1_AGTTAGCTCGTTGTTT-1
3.17729	5.19716	CDa	female	49	CD 1	CD_1_AGTTCCCGTCTCGGGT-1
4.92408	6.20336	CDa	female	49	CD 1	CD_1_AGTTCGAGTTATGACC-1
3.09641	4.82806	CDa	female	49	CD 1	CD_1_ATACCGATCGAATGCT-1
3.91187	7.04784	CDa	female	49	CD 1	CD_1_ATACCTTAGAGAATCT-1
2.60548	4.3614	CDa	female	49	CD 1	CD_1_ATACCTTCATCGAACT-1
2.39926	4.96661	CDa	female	49	CD 1	CD_1_ATACTTCAGAAGAGCA-1
7.89498	6.63792	CDa	female	49	CD 1	CD_1_ATAGACCCAGAGAGGG-1
3.01206	8.12836	CDa	female	49	CD 1	CD_1_ATAGACCGTCAGGTAG-1
5.74655	8.99839	CDa	female	49	CD 1	CD_1_ATAGACCTCAACGTGT-1
4.14431	9.09994	CDa	female	49	CD 1	CD_1_ATAGAGAAGACATAAC-1
6.24585	7.11964	CDa	female	49	CD 1	CD_1_ATAGAGACATGAGTAA-1
5.74091	6.7564	CDa	female	49	CD 1	CD_1_ATAGAGAGTACGAAAT-1
5.52897	8.20882	CDa	female	49	CD 1	CD_1_ATAGGCTAGCCAACCC-1
0.348081	3.20998	CDa	female	49	CD 1	CD_1_ATCAGGTAGACCAGCA-1
7.85999	6.83995	CDa	female	49	CD 1	CD_1_ATCCATTAGACAGCTG-1
4.66014	5.4588	CDa	female	49	CD 1	CD_1_ATCCATTTCAGTCCGG-1
1.20163	4.25533	CDa	female	49	CD 1	CD_1_ATCCCTGTCGTAACAC-1
5.67624	6.28337	CDa	female	49	CD 1	CD_1_ATCCGTCCAATGACCT-1
4.21567	8.98922	CDa	female	49	CD 1	CD_1_ATCCGTCTCAAAGCCT-1
2.47674	5.2092	CDa	female	49	CD 1	CD_1_ATCCTATAGCCTGACC-1
2.83221	5.80497	CDa	female	49	CD 1	CD_1_ATCGATGTCTGTACAG-1
6.26548	6.73893	CDa	female	49	CD 1	CD_1_ATCGCCTAGACTTAAG-1
7.19591	6.77857	CDa	female	49	CD 1	CD_1_ATCGCCTAGCTGTTAC-1
6.41822	7.31832	CDa	female	49	CD 1	CD_1_ATCGGATCAGCGCTTG-1
5.76811	8.22763	CDa	female	49	CD 1	CD_1_ATCGGCGTCGTCCTCA-1
5.85461	7.69274	CDa	female	49	CD 1	CD_1_ATCGTCCAGAATTTGG-1
5.41193	7.1931	CDa	female	49	CD 1	CD_1_ATCGTCCCACTGTCCT-1
2.52526	4.42835	CDa	female	49	CD 1	CD_1_ATCGTCCCATACCATG-1
7.81867	6.57034	CDa	female	49	CD 1	CD_1_ATCGTCCGTTCGGTTA-1
6.28149	8.26061	CDa	female	49	CD 1	CD_1_ATCGTCCTCCACTTCG-1
6.33272	7.4884	CDa	female	49	CD 1	CD_1_ATCGTGAGTCAGCTTA-1
2.42009	5.5723	CDa	female	49	CD 1	CD_1_ATCTCTATCAGAGCGA-1
0.58295	3.29544	CDa	female	49	CD 1	CD_1_ATCTTCACACCGTACG-1
5.99779	8.23401	CDa	female	49	CD 1	CD_1_ATCTTCAGTACCAATC-1
4.48147	5.89955	CDa	female	49	CD 1	CD_1_ATGAGGGAGCCTTCTC-1
6.83499	6.34883	CDa	female	49	CD 1	CD_1_ATGAGGGGTTGTGGAG-1
0.132885	4.08173	CDa	female	49	CD 1	CD_1_ATGAGGGTCCATCAGA-1
2.78519	6.01464	CDa	female	49	CD 1	CD_1_ATGAGTCAGAGGGTCT-1
3.62648	9.74121	CDa	female	49	CD 1	CD_1_ATGAGTCCACGGTAGA-1
0.189485	3.11457	CDa	female	49	CD 1	CD_1_ATGAGTCGTATCCCAA-1
6.44714	6.31341	CDa	female	49	CD 1	CD_1_ATGAGTCTCAAATGAG-1
2.24847	4.51111	CDa	female	49	CD 1	CD_1_ATGATCGGTCCGTACG-1
7.84051	6.85004	CDa	female	49	CD 1	CD_1_ATGCCTCCAAGTACCT-1
6.48934	8.80469	CDa	female	49	CD 1	CD_1_ATGCCTCCACGTAACT-1
5.82177	7.33623	CDa	female	49	CD 1	CD_1_ATGGAGGCACTCCGGA-1
6.69512	7.03959	CDa	female	49	CD 1	CD_1_ATGGATCTCGGCTGTG-1
6.18278	6.54947	CDa	female	49	CD 1	CD_1_ATGGGAGTCACTAGCA-1
3.4083	9.52713	CDa	female	49	CD 1	CD_1_ATGGGTTCATTAAAGG-1
4.66478	6.11251	CDa	female	49	CD 1	CD_1_ATGTCCCCAGCTATTG-1
0.210794	3.4897	CDa	female	49	CD 1	CD_1_ATGTCCCGTTCATCGA-1
2.5759	5.15145	CDa	female	49	CD 1	CD_1_ATGTCTTCAAGAGCTG-1
5.85489	8.38458	CDa	female	49	CD 1	CD_1_ATTACTCGTACCAATC-1
2.42738	6.96631	CDa	female	49	CD 1	CD_1_ATTACTCGTATGCGTT-1
6.01015	6.54037	CDa	female	49	CD 1	CD_1_ATTATCCTCTCTCAAT-1
7.44633	7.61646	CDa	female	49	CD 1	CD_1_ATTCACTAGTAACCTC-1
5.68107	6.87268	CDa	female	49	CD 1	CD_1_ATTCACTCACTTCCTG-1
2.33233	4.59484	CDa	female	49	CD 1	CD_1_ATTCAGGTCTCTCTAA-1
7.16006	7.91454	CDa	female	49	CD 1	CD_1_ATTCATCCAACGATCT-1
6.59335	6.41342	CDa	female	49	CD 1	CD_1_ATTCCATTCTTGGATG-1
5.76744	7.97234	CDa	female	49	CD 1	CD_1_ATTCCCGAGTGCACCC-1
2.89989	6.33744	CDa	female	49	CD 1	CD_1_ATTCCCGGTCAAGCCC-1
2.11115	5.54647	CDa	female	49	CD 1	CD_1_ATTCCCGTCAAGTTGC-1
3.96642	6.82094	CDa	female	49	CD 1	CD_1_ATTCCCGTCATCTACT-1
5.42744	5.78531	CDa	female	49	CD 1	CD_1_ATTCGTTAGCACTAAA-1
2.85082	4.45817	CDa	female	49	CD 1	CD_1_ATTCGTTCATGCCGCA-1
0.639737	3.93226	CDa	female	49	CD 1	CD_1_ATTCGTTTCGATACAC-1
4.82658	4.83675	CDa	female	49	CD 1	CD_1_ATTCTACTCGTTCTAT-1
5.5966	8.70871	CDa	female	49	CD 1	CD_1_ATTCTTGGTTCAAAGA-1
5.00957	6.26433	CDa	female	49	CD 1	CD_1_ATTCTTGTCGTAGCCG-1
6.99895	8.28463	CDa	female	49	CD 1	CD_1_ATTGGGTGTACTCAAC-1
0.412431	3.64493	CDa	female	49	CD 1	CD_1_ATTGTTCCACCCTATC-1
6.75179	6.53503	CDa	female	49	CD 1	CD_1_ATTGTTCGTCAGCTTA-1
5.44426	7.59037	CDa	female	49	CD 1	CD_1_ATTTACCAGCCGGAAT-1
-0.35138	3.40438	CDa	female	49	CD 1	CD_1_ATTTCACTCCGCTAGG-1
2.77117	5.10507	CDa	female	49	CD 1	CD_1_CAAAGAAAGTAACCTC-1
6.05329	6.07619	CDa	female	49	CD 1	CD_1_CAAAGAATCGCAGAGA-1
4.51346	9.52369	CDa	female	49	CD 1	CD_1_CAACAACGTCCAAAGG-1
6.57187	6.79188	CDa	female	49	CD 1	CD_1_CAACAGTAGTCACAGG-1
6.10201	6.17558	CDa	female	49	CD 1	CD_1_CAACCTCAGTTTCTTC-1
6.14952	5.72811	CDa	female	49	CD 1	CD_1_CAACGATAGTGCACTT-1
4.03561	9.58597	CDa	female	49	CD 1	CD_1_CAACGGCCACCAGCCA-1
6.70026	6.37905	CDa	female	49	CD 1	CD_1_CAAGACTAGCTCAGAG-1
5.20096	6.35383	CDa	female	49	CD 1	CD_1_CAAGAGGAGCAGGTCA-1
5.45696	8.94147	CDa	female	49	CD 1	CD_1_CAAGCTAAGCACCGAA-1
1.62017	4.37779	CDa	female	49	CD 1	CD_1_CAAGCTAAGCTTAAGA-1
4.14239	9.21007	CDa	female	49	CD 1	CD_1_CAAGCTAGTCACCGCA-1
7.05014	8.0507	CDa	female	49	CD 1	CD_1_CAAGCTATCATTGCCC-1
6.89757	6.6296	CDa	female	49	CD 1	CD_1_CAAGGGAAGTGGAATT-1
7.37242	7.52061	CDa	female	49	CD 1	CD_1_CAAGGGATCGCAACAT-1
3.98305	9.11447	CDa	female	49	CD 1	CD_1_CAATTTCTCCATGATG-1
5.49703	8.19378	CDa	female	49	CD 1	CD_1_CACAACAAGATGTTGA-1
5.84586	8.45526	CDa	female	49	CD 1	CD_1_CACAACAGTGGACTGA-1
6.10075	6.39102	CDa	female	49	CD 1	CD_1_CACAACAGTTACCCTC-1
5.38358	9.08914	CDa	female	49	CD 1	CD_1_CACACAACAATTGAGA-1
0.595022	4.62318	CDa	female	49	CD 1	CD_1_CACAGGCCAAGGTTGG-1
5.63963	5.49359	CDa	female	49	CD 1	CD_1_CACATGATCCCTTGGT-1
3.59178	9.51991	CDa	female	49	CD 1	CD_1_CACCGTTCAGAGGTAC-1
5.76443	7.77045	CDa	female	49	CD 1	CD_1_CACGTTCAGCCGGATA-1
7.00273	6.9118	CDa	female	49	CD 1	CD_1_CACTAAGGTTCGAACT-1
3.38954	5.23256	CDa	female	49	CD 1	CD_1_CACTGAAGTGCCTTCT-1
0.833594	3.60541	CDa	female	49	CD 1	CD_1_CACTGTCTCTCCGTGT-1
5.8236	7.06825	CDa	female	49	CD 1	CD_1_CACTTCGAGGCACCAA-1
6.29644	6.55661	CDa	female	49	CD 1	CD_1_CACTTCGCAGGTCTCG-1
1.27432	4.73593	CDa	female	49	CD 1	CD_1_CAGAGCCGTATACCCA-1
2.32891	5.25669	CDa	female	49	CD 1	CD_1_CAGATACGTAGCTGTT-1
3.11319	6.97311	CDa	female	49	CD 1	CD_1_CAGATACGTCTGCCTT-1
5.84895	7.36637	CDa	female	49	CD 1	CD_1_CAGATCATCCCATGGG-1
2.08538	5.41574	CDa	female	49	CD 1	CD_1_CAGATTGTCTCGTCGT-1
6.25237	8.20344	CDa	female	49	CD 1	CD_1_CAGCAGCAGCGCACAA-1
2.22949	4.43703	CDa	female	49	CD 1	CD_1_CAGCAGCTCAAACCTG-1
2.30258	4.186	CDa	female	49	CD 1	CD_1_CAGCCAGAGACGCCAA-1
5.1299	8.02383	CDa	female	49	CD 1	CD_1_CAGCGTGCATGTCAGT-1
1.44905	4.88188	CDa	female	49	CD 1	CD_1_CAGGTATAGCCGCACT-1
5.92581	6.72927	CDa	female	49	CD 1	CD_1_CAGGTATAGTGTAGAT-1
1.62664	5.31794	CDa	female	49	CD 1	CD_1_CAGGTATCAACTTGGT-1
6.04565	7.50205	CDa	female	49	CD 1	CD_1_CAGGTATCAGACATCT-1
4.02557	5.22843	CDa	female	49	CD 1	CD_1_CAGGTATTCCTAAACG-1
4.30596	6.69588	CDa	female	49	CD 1	CD_1_CAGTGCGTCGTAGAGG-1
1.776	4.47202	CDa	female	49	CD 1	CD_1_CAGTTCCTCGGCTATA-1
7.3173	7.13057	CDa	female	49	CD 1	CD_1_CATAAGCGTACCGGCT-1
6.34291	7.35396	CDa	female	49	CD 1	CD_1_CATACAGTCTCCCAAC-1
0.575488	4.27126	CDa	female	49	CD 1	CD_1_CATACCCCAAGGTACG-1
6.72698	7.87746	CDa	female	49	CD 1	CD_1_CATACCCCACCCTGAG-1
5.4419	8.73459	CDa	female	49	CD 1	CD_1_CATACCCCAGCTCATA-1
4.26113	8.22029	CDa	female	49	CD 1	CD_1_CATACTTCACGGTGTC-1
3.55004	6.8422	CDa	female	49	CD 1	CD_1_CATAGACTCATGCCGG-1
2.66561	4.42657	CDa	female	49	CD 1	CD_1_CATCAAGAGTTTGGCT-1
5.82833	8.66414	CDa	female	49	CD 1	CD_1_CATCCCAAGTGTACAA-1
6.59441	6.46423	CDa	female	49	CD 1	CD_1_CATCGCTTCCTCACTG-1
5.70084	7.3213	CDa	female	49	CD 1	CD_1_CATCGGGCACGCTTAA-1
0.927833	3.99021	CDa	female	49	CD 1	CD_1_CATCGGGCAGTTGGTT-1
0.029192	4.24115	CDa	female	49	CD 1	CD_1_CATCGGGTCTGTGCGG-1
0.229722	4.04999	CDa	female	49	CD 1	CD_1_CATCGTCCATAGGTAA-1
6.15071	6.49012	CDa	female	49	CD 1	CD_1_CATCGTCGTCCCGCAA-1
5.28074	7.38006	CDa	female	49	CD 1	CD_1_CATGAGTGTTCGTAAC-1
4.90799	6.18259	CDa	female	49	CD 1	CD_1_CATGAGTTCAGCGCAC-1
2.29179	5.24016	CDa	female	49	CD 1	CD_1_CATGAGTTCGGCTTGG-1
5.62178	6.73361	CDa	female	49	CD 1	CD_1_CATGCCTAGCCACCGT-1
4.03171	9.71206	CDa	female	49	CD 1	CD_1_CATGCGGTCTATTGTC-1
3.77811	4.72824	CDa	female	49	CD 1	CD_1_CATGCTCAGATGTTGA-1
1.18266	3.90379	CDa	female	49	CD 1	CD_1_CATGCTCGTCCCTGAG-1
0.6819	3.74549	CDa	female	49	CD 1	CD_1_CATGGATAGAGCATCG-1
3.69025	9.57328	CDa	female	49	CD 1	CD_1_CATGGTAGTAACGTTC-1
0.582238	3.44803	CDa	female	49	CD 1	CD_1_CATGGTAGTGTTCGAT-1
5.20679	6.29725	CDa	female	49	CD 1	CD_1_CATTCATTCTCATGCC-1
5.06642	8.36277	CDa	female	49	CD 1	CD_1_CATTCCGGTCTGTAGT-1
4.41887	5.08831	CDa	female	49	CD 1	CD_1_CATTCTATCCCGAGTG-1
1.44342	4.11665	CDa	female	49	CD 1	CD_1_CATTGAGGTTGCTCCT-1
7.64228	6.9967	CDa	female	49	CD 1	CD_1_CATTGCCGTATCACCA-1
6.62016	8.40669	CDa	female	49	CD 1	CD_1_CATTGCCTCGGCACTG-1
6.41577	6.44981	CDa	female	49	CD 1	CD_1_CCAAGCGGTTGCAACT-1
5.54619	8.77578	CDa	female	49	CD 1	CD_1_CCAAGCGTCTCATTGT-1
4.91239	8.6714	CDa	female	49	CD 1	CD_1_CCAATGACAATTCTCT-1
4.60971	9.63381	CDa	female	49	CD 1	CD_1_CCAATGATCCAGTGCG-1
3.05826	5.70713	CDa	female	49	CD 1	CD_1_CCACAAAAGTGCAGGT-1
4.72154	9.28728	CDa	female	49	CD 1	CD_1_CCACACTCAGAGTTCT-1
5.94504	5.80938	CDa	female	49	CD 1	CD_1_CCACCATAGGATATAC-1
5.29542	6.84276	CDa	female	49	CD 1	CD_1_CCACCATGTCTTCTAT-1
4.10458	6.43443	CDa	female	49	CD 1	CD_1_CCACGTTGTCGTCATA-1
3.67307	7.25433	CDa	female	49	CD 1	CD_1_CCACGTTGTGCCTATA-1
1.40051	4.66065	CDa	female	49	CD 1	CD_1_CCATAAGAGGTTACAA-1
5.92257	7.04151	CDa	female	49	CD 1	CD_1_CCATAAGCAGGTTCAT-1
0.137254	3.46902	CDa	female	49	CD 1	CD_1_CCATAAGTCTGTCTCG-1
4.86616	4.87713	CDa	female	49	CD 1	CD_1_CCATCACCAAGGACAC-1
1.00686	3.96644	CDa	female	49	CD 1	CD_1_CCATCACCAGAGTAAT-1
6.07352	7.15455	CDa	female	49	CD 1	CD_1_CCATCACTCTGCAGCG-1
1.96708	4.09289	CDa	female	49	CD 1	CD_1_CCCAACTGTCTCGGAC-1
5.1798	9.27334	CDa	female	49	CD 1	CD_1_CCCAACTGTTAGCGGA-1
0.176699	3.54835	CDa	female	49	CD 1	CD_1_CCCAACTTCCACCCTA-1
3.23996	5.59092	CDa	female	49	CD 1	CD_1_CCCATTGCACGTAGTT-1
0.562843	4.40203	CDa	female	49	CD 1	CD_1_CCCATTGGTGGAGAAA-1
2.09874	5.03041	CDa	female	49	CD 1	CD_1_CCCGGAATCATCCCGT-1
4.33199	5.94421	CDa	female	49	CD 1	CD_1_CCCTAACGTAGGACCA-1
4.87629	8.82786	CDa	female	49	CD 1	CD_1_CCCTCAAAGAGAGGGC-1
7.82546	6.59854	CDa	female	49	CD 1	CD_1_CCCTCAAAGATGCTTC-1
1.70713	3.70364	CDa	female	49	CD 1	CD_1_CCCTCAAAGTGCGTCC-1
5.23063	6.32639	CDa	female	49	CD 1	CD_1_CCCTGATAGTGCTACT-1
4.42164	9.01952	CDa	female	49	CD 1	CD_1_CCCTTAGCAGTGTATC-1
0.0507538	3.15805	CDa	female	49	CD 1	CD_1_CCCTTAGGTTCCTACC-1
7.1794	7.7135	CDa	female	49	CD 1	CD_1_CCGAACGTCAGTCAGT-1
7.57637	7.25486	CDa	female	49	CD 1	CD_1_CCGATCTCATGGTGGA-1
3.47576	6.9114	CDa	female	49	CD 1	CD_1_CCGATCTGTATCACCA-1
4.77108	8.14984	CDa	female	49	CD 1	CD_1_CCGATGGCATTGACTG-1
0.657809	3.19811	CDa	female	49	CD 1	CD_1_CCGCAAGAGCCGATCC-1
5.44769	8.21801	CDa	female	49	CD 1	CD_1_CCGCAAGAGTGCCAGA-1
2.18289	4.21036	CDa	female	49	CD 1	CD_1_CCGCAAGTCATCGCTC-1
-0.369224	3.30274	CDa	female	49	CD 1	CD_1_CCGGACACACCCAATA-1
6.16503	6.78262	CDa	female	49	CD 1	CD_1_CCGGACAGTCGATTTG-1
2.38764	5.14298	CDa	female	49	CD 1	CD_1_CCGGACAGTGACTGTT-1
1.37933	4.09052	CDa	female	49	CD 1	CD_1_CCGGGTACACTAGAGG-1
5.28308	5.63497	CDa	female	49	CD 1	CD_1_CCGGGTACATTGGCAT-1
5.47883	7.77617	CDa	female	49	CD 1	CD_1_CCGGTAGGTACGTGAG-1
4.48866	9.16079	CDa	female	49	CD 1	CD_1_CCGGTGAGTTCTCAGA-1
5.25131	8.25096	CDa	female	49	CD 1	CD_1_CCGTAGGCACCGGTCA-1
6.23557	6.45699	CDa	female	49	CD 1	CD_1_CCGTGAGCAAGCGAGT-1
3.00937	6.41536	CDa	female	49	CD 1	CD_1_CCGTGAGTCGCACGGT-1
2.93372	5.205	CDa	female	49	CD 1	CD_1_CCGTTCAAGGGATGTC-1
6.25035	6.67811	CDa	female	49	CD 1	CD_1_CCTAACCAGTTTGAGA-1
6.31931	6.77247	CDa	female	49	CD 1	CD_1_CCTAACCTCGTCCATC-1
4.05997	9.38226	CDa	female	49	CD 1	CD_1_CCTAAGAGTGCTCTTC-1
0.173125	3.79342	CDa	female	49	CD 1	CD_1_CCTACGTAGATTGGGC-1
3.27601	5.49003	CDa	female	49	CD 1	CD_1_CCTACGTTCCCGAGAC-1
4.91498	8.47767	CDa	female	49	CD 1	CD_1_CCTATCGTCCGCGATG-1
3.10971	5.99587	CDa	female	49	CD 1	CD_1_CCTCAACAGGGAACAA-1
6.27437	6.41169	CDa	female	49	CD 1	CD_1_CCTCACAAGTAGGCCA-1
6.67712	6.37286	CDa	female	49	CD 1	CD_1_CCTCACACAAACTCTG-1
6.24026	8.16656	CDa	female	49	CD 1	CD_1_CCTCAGTCACTGCTTC-1
6.68759	7.72493	CDa	female	49	CD 1	CD_1_CCTCAGTCATATACCG-1
6.49655	8.05111	CDa	female	49	CD 1	CD_1_CCTCATGAGCGACCCT-1
2.76971	4.63371	CDa	female	49	CD 1	CD_1_CCTCATGTCAGAATAG-1
1.77419	4.66378	CDa	female	49	CD 1	CD_1_CCTCCAAAGTGCGTCC-1
6.33658	6.26826	CDa	female	49	CD 1	CD_1_CCTCTAGGTGTTAACC-1
3.99886	7.4434	CDa	female	49	CD 1	CD_1_CCTCTAGTCAGATGCT-1
6.48308	6.98778	CDa	female	49	CD 1	CD_1_CCTCTAGTCGTAGGGA-1
5.80474	7.28433	CDa	female	49	CD 1	CD_1_CCTCTCCGTAATTGGA-1
6.68589	6.31787	CDa	female	49	CD 1	CD_1_CCTCTCCGTAGCCCTG-1
5.95938	7.41731	CDa	female	49	CD 1	CD_1_CCTGCATCAAATGCTC-1
6.00418	7.16365	CDa	female	49	CD 1	CD_1_CCTGCATTCTTCTTCC-1
3.9579	8.0618	CDa	female	49	CD 1	CD_1_CCTGTTGGTCGCATTA-1
2.76835	5.62243	CDa	female	49	CD 1	CD_1_CCTTCAGAGACTAAGT-1
6.26745	6.46161	CDa	female	49	CD 1	CD_1_CCTTCAGAGATGTAGT-1
2.26634	6.75074	CDa	female	49	CD 1	CD_1_CCTTCAGAGTTGTACC-1
7.84117	6.7216	CDa	female	49	CD 1	CD_1_CCTTCAGCAAGTTCGT-1
6.4296	6.81847	CDa	female	49	CD 1	CD_1_CCTTTGGAGAGAGTTT-1
5.52333	8.27204	CDa	female	49	CD 1	CD_1_CCTTTGGAGTTCGCAT-1
3.42356	9.534	CDa	female	49	CD 1	CD_1_CCTTTGGTCATGCGGC-1
1.97036	4.42218	CDa	female	49	CD 1	CD_1_CGAAGGAAGATTACCC-1
2.73572	4.64645	CDa	female	49	CD 1	CD_1_CGAAGTTGTTGATCGT-1
5.37464	8.09822	CDa	female	49	CD 1	CD_1_CGAATTGAGTCACTCA-1
-0.532096	4.13042	CDa	female	49	CD 1	CD_1_CGAATTGAGTCATCCA-1
2.21808	4.48343	CDa	female	49	CD 1	CD_1_CGAATTGGTATCGTGT-1
0.378207	3.71978	CDa	female	49	CD 1	CD_1_CGACAGCCATCGCTCT-1
2.444	4.44302	CDa	female	49	CD 1	CD_1_CGACAGCGTTATAGCC-1
5.8759	8.29065	CDa	female	49	CD 1	CD_1_CGACAGCTCTGCATGA-1
4.84169	7.64443	CDa	female	49	CD 1	CD_1_CGAGGAAGTCAAAGAT-1
5.74377	8.28859	CDa	female	49	CD 1	CD_1_CGAGGCTCACTCTGCT-1
5.22016	9.13846	CDa	female	49	CD 1	CD_1_CGAGGCTCAGAGAAAG-1
5.23493	6.08002	CDa	female	49	CD 1	CD_1_CGAGTGCAGGTTTACC-1
5.72223	5.57565	CDa	female	49	CD 1	CD_1_CGAGTGCGTAGCGAGT-1
1.74104	4.82692	CDa	female	49	CD 1	CD_1_CGAGTTATCCGTTTCG-1
6.15632	6.62707	CDa	female	49	CD 1	CD_1_CGATCGGCAGTTCTAG-1
4.88704	6.30835	CDa	female	49	CD 1	CD_1_CGATGCGCACGCTGAC-1
5.10019	7.03615	CDa	female	49	CD 1	CD_1_CGATGCGGTAGTTAGA-1
3.35356	4.48684	CDa	female	49	CD 1	CD_1_CGATGGCTCGATCCCT-1
2.33089	5.76255	CDa	female	49	CD 1	CD_1_CGCATGGGTCTGTAGT-1
4.89371	6.79698	CDa	female	49	CD 1	CD_1_CGCATGGTCTGCAGCG-1
4.36448	7.50091	CDa	female	49	CD 1	CD_1_CGCCAGAGTCTCGACG-1
5.55224	5.46928	CDa	female	49	CD 1	CD_1_CGCCATTGTCCATCTC-1
5.98598	6.14171	CDa	female	49	CD 1	CD_1_CGCGTGAAGCCTTGAT-1
2.08278	4.91319	CDa	female	49	CD 1	CD_1_CGCGTGACAACATACC-1
2.40014	5.17575	CDa	female	49	CD 1	CD_1_CGGAATTCAACATACC-1
7.36907	7.53658	CDa	female	49	CD 1	CD_1_CGGACACGTGATACTC-1
0.635228	4.87548	CDa	female	49	CD 1	CD_1_CGGACACTCCGCACTT-1
6.06666	7.49598	CDa	female	49	CD 1	CD_1_CGGAGAAGTGGCGTAA-1
3.97375	9.24985	CDa	female	49	CD 1	CD_1_CGGAGAATCTCATTTG-1
5.01209	6.03992	CDa	female	49	CD 1	CD_1_CGGCAGTCAGGTCAAG-1
5.42862	6.63865	CDa	female	49	CD 1	CD_1_CGGCAGTTCATTACGG-1
1.59984	4.22977	CDa	female	49	CD 1	CD_1_CGGCAGTTCCCAAGCG-1
6.33023	6.75448	CDa	female	49	CD 1	CD_1_CGGGACTAGCCTCTTC-1
3.29777	7.50578	CDa	female	49	CD 1	CD_1_CGGGACTCAATTTCCT-1
2.11077	4.88024	CDa	female	49	CD 1	CD_1_CGGGACTCACGAAAGC-1
1.75468	5.37018	CDa	female	49	CD 1	CD_1_CGGGACTCATCGAAGG-1
6.0554	9.01872	CDa	female	49	CD 1	CD_1_CGGGCATCAACTGAAA-1
4.76884	5.73091	CDa	female	49	CD 1	CD_1_CGGGCATCAGGATTCT-1
5.71194	6.86082	CDa	female	49	CD 1	CD_1_CGGGCATCATCCGGTG-1
3.42416	4.44341	CDa	female	49	CD 1	CD_1_CGGGCATGTGTGTCCG-1
2.82699	5.58747	CDa	female	49	CD 1	CD_1_CGGGTGTCACGAAAGC-1
3.02116	5.11802	CDa	female	49	CD 1	CD_1_CGGGTGTTCTTTCTAG-1
5.16303	9.34464	CDa	female	49	CD 1	CD_1_CGGTCAGAGGGCGAAG-1
4.5289	8.77348	CDa	female	49	CD 1	CD_1_CGGTCAGCAATGCAGG-1
6.10385	8.47101	CDa	female	49	CD 1	CD_1_CGTAAGTGTGCAGGAT-1
2.17973	4.68216	CDa	female	49	CD 1	CD_1_CGTAATGGTTTAGAGA-1
5.75184	7.48783	CDa	female	49	CD 1	CD_1_CGTAATGTCCGTTGGG-1
3.65385	4.94038	CDa	female	49	CD 1	CD_1_CGTGAATCACAATTCG-1
2.68166	4.26464	CDa	female	49	CD 1	CD_1_CGTGAATGTTTGAACC-1
5.89994	6.3002	CDa	female	49	CD 1	CD_1_CGTGAATTCTTGGGCG-1
5.81938	8.20622	CDa	female	49	CD 1	CD_1_CGTGATACAGACCTGC-1
6.54747	7.07668	CDa	female	49	CD 1	CD_1_CGTGCTTCAACCGTAT-1
2.82486	5.76357	CDa	female	49	CD 1	CD_1_CGTTAGAAGATTCGAA-1
5.88651	8.24057	CDa	female	49	CD 1	CD_1_CGTTCTGAGAATAGTC-1
2.45362	4.95449	CDa	female	49	CD 1	CD_1_CGTTCTGAGGCCTAGA-1
2.22064	7.33897	CDa	female	49	CD 1	CD_1_CGTTGGGAGCTTGTTG-1
2.63485	4.85363	CDa	female	49	CD 1	CD_1_CTAACCCAGATGCCGA-1
5.36594	8.36097	CDa	female	49	CD 1	CD_1_CTAACTTCAGTTGTCA-1
6.7804	7.41825	CDa	female	49	CD 1	CD_1_CTAACTTTCCAACCGG-1
1.00033	4.87322	CDa	female	49	CD 1	CD_1_CTAAGTGGTAACTAAG-1
5.85245	6.43253	CDa	female	49	CD 1	CD_1_CTAAGTGGTGTCCGGT-1
6.1318	6.76327	CDa	female	49	CD 1	CD_1_CTACAGACACAAGCTT-1
2.39188	4.46164	CDa	female	49	CD 1	CD_1_CTACATTAGTATGTAG-1
4.4794	6.44453	CDa	female	49	CD 1	CD_1_CTACATTTCTTCACGC-1
-0.437734	3.80243	CDa	female	49	CD 1	CD_1_CTACCCACAAGACTGG-1
3.85968	7.74676	CDa	female	49	CD 1	CD_1_CTACCCAGTACCCACG-1
2.32312	4.17611	CDa	female	49	CD 1	CD_1_CTACCTGAGATGCGAC-1
3.57303	4.54619	CDa	female	49	CD 1	CD_1_CTACGGGGTTGTAGCT-1
3.93885	9.62148	CDa	female	49	CD 1	CD_1_CTACGGGTCGTCAGAT-1
2.33773	4.70704	CDa	female	49	CD 1	CD_1_CTACTATAGGATTCAA-1
4.22159	6.06872	CDa	female	49	CD 1	CD_1_CTACTATTCCACACAA-1
5.31545	8.57794	CDa	female	49	CD 1	CD_1_CTAGACACAGAGTTGG-1
2.75104	5.82573	CDa	female	49	CD 1	CD_1_CTAGGTAAGGTTATAG-1
6.87261	6.42236	CDa	female	49	CD 1	CD_1_CTATAGGCAGTTGCGC-1
7.62925	7.49013	CDa	female	49	CD 1	CD_1_CTATCCGAGCGCCTAC-1
2.35711	4.2605	CDa	female	49	CD 1	CD_1_CTATCTACAATGCAAA-1
6.82002	6.2974	CDa	female	49	CD 1	CD_1_CTATCTACAGAACTCT-1
6.00971	6.81342	CDa	female	49	CD 1	CD_1_CTCAACCGTCTCCCTA-1
5.13797	6.93575	CDa	female	49	CD 1	CD_1_CTCAACCTCGCGATCG-1
0.118477	4.25508	CDa	female	49	CD 1	CD_1_CTCAAGAAGTCAGAGC-1
3.00288	5.12461	CDa	female	49	CD 1	CD_1_CTCAATTAGTAAGAGG-1
4.21506	9.126	CDa	female	49	CD 1	CD_1_CTCAATTCAGCTGCCA-1
-0.317239	4.07156	CDa	female	49	CD 1	CD_1_CTCAATTTCAATCCAG-1
2.75221	4.45455	CDa	female	49	CD 1	CD_1_CTCACTGGTAGCTCGC-1
6.8832	6.88731	CDa	female	49	CD 1	CD_1_CTCAGAAAGGTCATAA-1
0.761577	4.16881	CDa	female	49	CD 1	CD_1_CTCAGAAGTATTGGCT-1
2.30721	7.40211	CDa	female	49	CD 1	CD_1_CTCAGGGTCTGTTCAT-1
6.01178	7.02737	CDa	female	49	CD 1	CD_1_CTCAGTCTCAGACAAA-1
6.94878	6.04071	CDa	female	49	CD 1	CD_1_CTCAGTCTCCGCAGTG-1
6.18728	6.27472	CDa	female	49	CD 1	CD_1_CTCATCGTCTCCACTG-1
0.447323	3.73057	CDa	female	49	CD 1	CD_1_CTCATTAAGCTCGCAC-1
7.14539	6.9979	CDa	female	49	CD 1	CD_1_CTCATTACAGCTGTCG-1
1.97647	4.75372	CDa	female	49	CD 1	CD_1_CTCCAACTCATCGACA-1
0.680829	3.52504	CDa	female	49	CD 1	CD_1_CTCCACACAAATTAGG-1
0.424813	3.66487	CDa	female	49	CD 1	CD_1_CTCCATGCAATGGCCC-1
6.37811	6.54652	CDa	female	49	CD 1	CD_1_CTCCCTCCACCAAATC-1
1.48516	5.14475	CDa	female	49	CD 1	CD_1_CTCCGATAGTCACTAC-1
5.48674	5.66508	CDa	female	49	CD 1	CD_1_CTCCTCCAGAAATTCG-1
2.43155	4.69575	CDa	female	49	CD 1	CD_1_CTCCTCCGTCAAAGCG-1
6.03361	7.33472	CDa	female	49	CD 1	CD_1_CTCCTCCGTTGCGTAT-1
7.02927	7.97665	CDa	female	49	CD 1	CD_1_CTCTCAGAGACAAGCC-1
5.18366	8.82194	CDa	female	49	CD 1	CD_1_CTCTCGATCTGCAGCG-1
7.66149	7.16391	CDa	female	49	CD 1	CD_1_CTCTGGTCAACTCGTA-1
5.79657	8.07625	CDa	female	49	CD 1	CD_1_CTGAATGAGCTCCGAC-1
6.55854	8.59665	CDa	female	49	CD 1	CD_1_CTGAGCGGTACTTCCC-1
0.0296399	3.98024	CDa	female	49	CD 1	CD_1_CTGAGGCCACAGAGCA-1
3.84555	6.59414	CDa	female	49	CD 1	CD_1_CTGATCCGTACTTCCC-1
5.07842	8.74492	CDa	female	49	CD 1	CD_1_CTGATCCTCGCGTGAC-1
7.08251	7.95945	CDa	female	49	CD 1	CD_1_CTGCATCCAGTGTGGA-1
5.87331	6.59142	CDa	female	49	CD 1	CD_1_CTGCCATAGGATTTAG-1
1.7852	3.90623	CDa	female	49	CD 1	CD_1_CTGCCTATCGCAGATT-1
4.79099	6.1507	CDa	female	49	CD 1	CD_1_CTGCGAGTCATTACCT-1
6.82269	6.6094	CDa	female	49	CD 1	CD_1_CTGCTCAAGTTCCGTA-1
6.27885	6.73278	CDa	female	49	CD 1	CD_1_CTGCTCACACATTGTG-1
2.20024	3.9517	CDa	female	49	CD 1	CD_1_CTGCTCAGTACGAGTG-1
6.44334	7.20931	CDa	female	49	CD 1	CD_1_CTGCTCAGTCAGTCTA-1
5.38243	6.36533	CDa	female	49	CD 1	CD_1_CTGGACGCACCCTGAG-1
-0.34433	3.57981	CDa	female	49	CD 1	CD_1_CTGGACGTCAGCTTCC-1
5.622	7.77225	CDa	female	49	CD 1	CD_1_CTGGACGTCTCCGAAA-1
4.7828	8.42959	CDa	female	49	CD 1	CD_1_CTGGTCTGTACCAGAG-1
6.24441	7.27076	CDa	female	49	CD 1	CD_1_CTGGTCTGTTCTCCCA-1
7.66969	7.24399	CDa	female	49	CD 1	CD_1_CTGTCGTGTCTAACTG-1
6.33605	6.6759	CDa	female	49	CD 1	CD_1_CTGTCGTTCGAAATCC-1
3.15311	5.68856	CDa	female	49	CD 1	CD_1_CTGTGAACAAAGGGTC-1
5.99351	6.29898	CDa	female	49	CD 1	CD_1_CTGTGAATCCTGCTAC-1
3.71355	9.47406	CDa	female	49	CD 1	CD_1_CTGTGAATCGCAGTCG-1
6.11471	6.50409	CDa	female	49	CD 1	CD_1_CTGTGGGCACATTGTG-1
4.34808	7.90658	CDa	female	49	CD 1	CD_1_CTGTGGGCACTAGTAC-1
4.67507	8.64408	CDa	female	49	CD 1	CD_1_CTGTGGGCATAGATCC-1
2.27587	5.63785	CDa	female	49	CD 1	CD_1_CTTACCGAGAATCGCG-1
3.30381	9.53987	CDa	female	49	CD 1	CD_1_CTTAGGAAGTATGATG-1
0.678253	3.87646	CDa	female	49	CD 1	CD_1_CTTAGGACACCCTAAA-1
2.34295	4.45023	CDa	female	49	CD 1	CD_1_CTTCCGAAGTTTGTCG-1
6.9575	7.8144	CDa	female	49	CD 1	CD_1_CTTCCTTTCCGCCTAT-1
7.69591	7.28413	CDa	female	49	CD 1	CD_1_CTTCGGTAGCTGCCAC-1
3.62707	8.01353	CDa	female	49	CD 1	CD_1_CTTCGGTAGGTAAAGG-1
0.825457	4.06095	CDa	female	49	CD 1	CD_1_CTTCGGTAGTAAACTG-1
4.82974	7.95001	CDa	female	49	CD 1	CD_1_CTTCGGTCAAGACAAT-1
5.14821	9.41202	CDa	female	49	CD 1	CD_1_CTTCTCTCAAGTATCC-1
5.57108	6.97785	CDa	female	49	CD 1	CD_1_CTTGAGAGTGACCGTC-1
4.75649	4.78452	CDa	female	49	CD 1	CD_1_CTTGATTAGGGCTGAT-1
3.00636	5.95122	CDa	female	49	CD 1	CD_1_CTTTCGGCATCTGCGG-1
1.76586	3.66037	CDa	female	49	CD 1	CD_1_GAAACCTTCATGCAGT-1
2.36202	5.19341	CDa	female	49	CD 1	CD_1_GAAATGAGTGACTGAG-1
4.45702	9.70496	CDa	female	49	CD 1	CD_1_GAACACTCAGCGATTT-1
2.32017	5.63711	CDa	female	49	CD 1	CD_1_GAACTGTCATGACACT-1
2.32759	5.42818	CDa	female	49	CD 1	CD_1_GAACTGTTCAAGCTGT-1
2.72355	4.88684	CDa	female	49	CD 1	CD_1_GAAGAATAGGTCGCCT-1
2.29292	7.29303	CDa	female	49	CD 1	CD_1_GAAGAATAGTGGTTAA-1
6.48212	6.92867	CDa	female	49	CD 1	CD_1_GAAGCGAAGGTGAGAA-1
4.31081	7.53965	CDa	female	49	CD 1	CD_1_GAAGCGATCGCATTGA-1
5.31125	9.22225	CDa	female	49	CD 1	CD_1_GAAGCGATCGGAACTT-1
5.42983	5.73167	CDa	female	49	CD 1	CD_1_GAAGGACCATCCCGTT-1
6.28152	7.29032	CDa	female	49	CD 1	CD_1_GAAGGGTAGGTTCCGC-1
5.78509	6.95719	CDa	female	49	CD 1	CD_1_GAAGGGTTCTTTCGAT-1
3.87974	6.97612	CDa	female	49	CD 1	CD_1_GAATAGAAGTGCACCC-1
1.20997	4.9675	CDa	female	49	CD 1	CD_1_GAATAGAGTTTACGAC-1
6.02083	8.29797	CDa	female	49	CD 1	CD_1_GAATCACGTAGTGGCA-1
7.05518	8.06164	CDa	female	49	CD 1	CD_1_GAATCACTCGCTACAA-1
2.13348	4.33987	CDa	female	49	CD 1	CD_1_GACACGCAGGATTTCC-1
4.34033	7.98928	CDa	female	49	CD 1	CD_1_GACACGCCATGGATCT-1
7.4426	6.68747	CDa	female	49	CD 1	CD_1_GACACGCGTAGCGTCC-1
4.90509	8.86675	CDa	female	49	CD 1	CD_1_GACACGCTCCTGGCTT-1
4.75843	6.0302	CDa	female	49	CD 1	CD_1_GACATCAAGGAACGTC-1
5.47545	5.91946	CDa	female	49	CD 1	CD_1_GACATCAGTAATTGGA-1
7.83875	6.65666	CDa	female	49	CD 1	CD_1_GACATCATCTGACCCT-1
2.89628	5.75783	CDa	female	49	CD 1	CD_1_GACCCAGCATCCCACT-1
5.52912	6.66078	CDa	female	49	CD 1	CD_1_GACCCAGGTGAGCGAT-1
5.55041	7.10928	CDa	female	49	CD 1	CD_1_GACCTTCTCCGACAGC-1
2.31918	4.29758	CDa	female	49	CD 1	CD_1_GACCTTCTCGAGTCCG-1
2.37235	4.12837	CDa	female	49	CD 1	CD_1_GACTATGGTGAGTTTC-1
6.10034	6.11621	CDa	female	49	CD 1	CD_1_GACTCTCCACGTCTCT-1
5.63007	5.91219	CDa	female	49	CD 1	CD_1_GACTTCCAGCTCCATA-1
5.78003	7.83475	CDa	female	49	CD 1	CD_1_GAGAAATGTGCCCACA-1
5.84494	6.75375	CDa	female	49	CD 1	CD_1_GAGAAATTCGGCATTA-1
2.23218	4.80611	CDa	female	49	CD 1	CD_1_GAGAGGTAGGGAGAAT-1
5.86453	8.64322	CDa	female	49	CD 1	CD_1_GAGCCTGTCTAGAGCT-1
5.8057	8.73386	CDa	female	49	CD 1	CD_1_GAGCTGCAGTTTGCTG-1
5.78309	5.62922	CDa	female	49	CD 1	CD_1_GAGCTGCGTTGGACTT-1
5.89742	5.94051	CDa	female	49	CD 1	CD_1_GAGGCCTCACATATCG-1
6.30099	7.24352	CDa	female	49	CD 1	CD_1_GAGGGATTCCGACGGT-1
5.85566	8.5781	CDa	female	49	CD 1	CD_1_GAGGGTACAGCTCGGT-1
4.91287	6.22678	CDa	female	49	CD 1	CD_1_GAGGGTATCCTACGAA-1
3.54167	5.4244	CDa	female	49	CD 1	CD_1_GAGTCATCATAATCGC-1
5.09327	8.15144	CDa	female	49	CD 1	CD_1_GAGTCTATCGCTCTAC-1
6.3081	6.32757	CDa	female	49	CD 1	CD_1_GAGTGAGCAGGCGTTC-1
4.86158	8.97424	CDa	female	49	CD 1	CD_1_GAGTGAGGTGAAAGTT-1
0.523022	3.94928	CDa	female	49	CD 1	CD_1_GAGTGTTGTAAGGCTG-1
4.49017	6.83369	CDa	female	49	CD 1	CD_1_GAGTTGTAGTTCACTG-1
2.75815	4.97479	CDa	female	49	CD 1	CD_1_GAGTTGTCAGCAGACA-1
0.321198	4.58591	CDa	female	49	CD 1	CD_1_GAGTTGTGTACCGTCG-1
6.38409	8.32842	CDa	female	49	CD 1	CD_1_GAGTTTGGTACGTGAG-1
7.0544	6.6296	CDa	female	49	CD 1	CD_1_GAGTTTGGTAGATCGG-1
2.63253	4.44816	CDa	female	49	CD 1	CD_1_GATAGAACAACGATTC-1
6.36356	7.73035	CDa	female	49	CD 1	CD_1_GATAGAATCCGTGGGT-1
6.24986	6.62779	CDa	female	49	CD 1	CD_1_GATAGCTAGCTGGTGA-1
0.666491	3.38316	CDa	female	49	CD 1	CD_1_GATAGCTCAGACAATA-1
0.337117	4.26392	CDa	female	49	CD 1	CD_1_GATAGCTGTCATCACA-1
1.17121	4.08627	CDa	female	49	CD 1	CD_1_GATCACAAGGTGCCAA-1
6.07398	7.36501	CDa	female	49	CD 1	CD_1_GATCAGTAGTCATACC-1
7.09429	8.20943	CDa	female	49	CD 1	CD_1_GATCCCTCAGGTTACT-1
5.47319	8.74551	CDa	female	49	CD 1	CD_1_GATGAGGAGACTCGAG-1
6.23021	6.66233	CDa	female	49	CD 1	CD_1_GATGAGGAGCGTCGAA-1
4.47515	9.36481	CDa	female	49	CD 1	CD_1_GATGAGGTCAACTCTT-1
0.925012	5.17455	CDa	female	49	CD 1	CD_1_GATGAGGTCCAGTGCG-1
1.59802	5.22331	CDa	female	49	CD 1	CD_1_GATGATCGTGTCTTGA-1
5.06907	7.68615	CDa	female	49	CD 1	CD_1_GATGCTAAGGTACATA-1
5.84214	6.91616	CDa	female	49	CD 1	CD_1_GATGCTACACATTCGA-1
0.913259	3.94987	CDa	female	49	CD 1	CD_1_GATGCTAGTCAGGCAA-1
4.44963	5.68136	CDa	female	49	CD 1	CD_1_GATGGAGAGCTAATCC-1
5.61437	5.89461	CDa	female	49	CD 1	CD_1_GATGGAGGTGCCTTTC-1
7.08456	8.0231	CDa	female	49	CD 1	CD_1_GATGGAGTCCACAAGT-1
4.8729	6.94981	CDa	female	49	CD 1	CD_1_GATGTTGGTTCTGACA-1
2.43069	4.01062	CDa	female	49	CD 1	CD_1_GATTGGTCAACTTCTT-1
5.42166	7.12356	CDa	female	49	CD 1	CD_1_GATTGGTCAGGCTACC-1
5.9454	8.74655	CDa	female	49	CD 1	CD_1_GATTGGTTCATCCTAT-1
5.80385	6.25945	CDa	female	49	CD 1	CD_1_GATTTCTGTATTCTCT-1
5.0449	8.94112	CDa	female	49	CD 1	CD_1_GATTTCTTCTCTATGT-1
0.471444	3.7071	CDa	female	49	CD 1	CD_1_GCAACATGTTCGTTCC-1
5.31274	5.84414	CDa	female	49	CD 1	CD_1_GCACATAGTACACGCC-1
6.74031	8.04376	CDa	female	49	CD 1	CD_1_GCACGGTCAGCTATAC-1
4.44784	9.53496	CDa	female	49	CD 1	CD_1_GCACGTGGTCCGGATC-1
2.53907	4.33963	CDa	female	49	CD 1	CD_1_GCACTAATCAGGTGTT-1
0.0430695	3.32825	CDa	female	49	CD 1	CD_1_GCAGCCACAAGAGAGA-1
-0.410692	3.24995	CDa	female	49	CD 1	CD_1_GCAGCCAGTGATATAG-1
0.665477	3.44084	CDa	female	49	CD 1	CD_1_GCAGCCATCGCTCCTA-1
3.59648	9.57287	CDa	female	49	CD 1	CD_1_GCAGCTGTCTATCGGA-1
4.97883	5.57964	CDa	female	49	CD 1	CD_1_GCAGTTAAGGAAGAAC-1
0.0447825	4.06542	CDa	female	49	CD 1	CD_1_GCATCGGTCCATCTAT-1
5.73385	7.92694	CDa	female	49	CD 1	CD_1_GCATGATAGGCTCTAT-1
5.76828	6.34716	CDa	female	49	CD 1	CD_1_GCCAACGAGCCACCGT-1
4.39375	9.60239	CDa	female	49	CD 1	CD_1_GCCAACGCACAAACGG-1
6.48766	6.03163	CDa	female	49	CD 1	CD_1_GCCAGCAAGTCCTGCG-1
5.98197	6.49486	CDa	female	49	CD 1	CD_1_GCCAGGTGTACCATAC-1
0.539662	3.53587	CDa	female	49	CD 1	CD_1_GCCAGGTTCTTTCTAG-1
5.53877	8.61928	CDa	female	49	CD 1	CD_1_GCCAGTGGTGTAGGAC-1
6.01927	6.36207	CDa	female	49	CD 1	CD_1_GCCAGTGTCGCCTATC-1
6.66827	7.78816	CDa	female	49	CD 1	CD_1_GCCATGGGTCGTCAGC-1
4.36267	8.7534	CDa	female	49	CD 1	CD_1_GCCATTCCATCAGCTA-1
3.55074	7.96054	CDa	female	49	CD 1	CD_1_GCCGATGAGCGCCCAT-1
5.0345	5.62732	CDa	female	49	CD 1	CD_1_GCCGATGGTAGCTGTT-1
0.535269	4.72351	CDa	female	49	CD 1	CD_1_GCCGTGAAGCCATGCC-1
6.21449	8.19461	CDa	female	49	CD 1	CD_1_GCCTGTTCACCCTATC-1
4.22748	8.67952	CDa	female	49	CD 1	CD_1_GCGATCGGTCTCTCCA-1
3.56687	7.33028	CDa	female	49	CD 1	CD_1_GCGGAAAAGATGCAGC-1
4.47307	8.17152	CDa	female	49	CD 1	CD_1_GCGGAAAAGTGAGGTC-1
6.66935	6.81323	CDa	female	49	CD 1	CD_1_GCGGAAAAGTGAGTTA-1
6.25141	6.79701	CDa	female	49	CD 1	CD_1_GCGGAAAGTCTGATCA-1
5.69087	7.84199	CDa	female	49	CD 1	CD_1_GCGGAAATCACTGCTC-1
5.1991	7.06027	CDa	female	49	CD 1	CD_1_GCGGATCCAAGCACCC-1
0.247723	3.39086	CDa	female	49	CD 1	CD_1_GCGTGCAAGCTCTGTA-1
4.69945	6.24617	CDa	female	49	CD 1	CD_1_GCGTGCACAAAGGTTA-1
6.07443	8.11057	CDa	female	49	CD 1	CD_1_GCGTGCAGTACTGACT-1
5.1828	5.90053	CDa	female	49	CD 1	CD_1_GCGTGCAGTTTCGATG-1
3.71145	8.16001	CDa	female	49	CD 1	CD_1_GCGTGCATCCCGTGTT-1
5.32647	7.32884	CDa	female	49	CD 1	CD_1_GCGTTTCAGGTGATAT-1
3.69384	9.46979	CDa	female	49	CD 1	CD_1_GCTACAAAGCAATTAG-1
3.53678	7.03653	CDa	female	49	CD 1	CD_1_GCTACAACAGAGCTAG-1
4.36083	6.26335	CDa	female	49	CD 1	CD_1_GCTACAACAGTTGCGC-1
2.43385	5.10104	CDa	female	49	CD 1	CD_1_GCTACAAGTTCCTAAG-1
6.70453	6.48433	CDa	female	49	CD 1	CD_1_GCTACCTGTCTCTCAC-1
6.48076	6.98373	CDa	female	49	CD 1	CD_1_GCTACCTTCCACTTCG-1
6.34247	6.59411	CDa	female	49	CD 1	CD_1_GCTCAAACACCAAAGG-1
4.04429	8.70962	CDa	female	49	CD 1	CD_1_GCTCAAACACGCGTGT-1
5.02814	8.26874	CDa	female	49	CD 1	CD_1_GCTTGGGGTACGATGG-1
7.82666	6.52515	CDa	female	49	CD 1	CD_1_GCTTTCGCATCCAACA-1
6.34924	7.59901	CDa	female	49	CD 1	CD_1_GGAACCCAGGAAACGA-1
3.16406	5.18579	CDa	female	49	CD 1	CD_1_GGAACCCCATCAGCAT-1
3.53158	8.72938	CDa	female	49	CD 1	CD_1_GGAACCCGTGATGGCA-1
2.79707	6.05158	CDa	female	49	CD 1	CD_1_GGAACCCTCCGTCAAA-1
3.1222	8.31374	CDa	female	49	CD 1	CD_1_GGAAGTGAGGTGAGAA-1
2.00189	5.28075	CDa	female	49	CD 1	CD_1_GGAAGTGCATGCCGAC-1
5.53071	6.8849	CDa	female	49	CD 1	CD_1_GGAATCTCACGCAGTC-1
3.72959	9.25321	CDa	female	49	CD 1	CD_1_GGAATCTGTACTCCGG-1
4.50053	8.41596	CDa	female	49	CD 1	CD_1_GGACGTCGTGTGTGGA-1
5.79134	7.13302	CDa	female	49	CD 1	CD_1_GGAGAACTCAATCTTC-1
1.7413	3.9583	CDa	female	49	CD 1	CD_1_GGAGATGGTAGAGGAA-1
1.29654	3.82898	CDa	female	49	CD 1	CD_1_GGAGCAAAGCCAGACA-1
3.94161	5.20885	CDa	female	49	CD 1	CD_1_GGAGCAAAGCGATTCT-1
5.07324	6.29557	CDa	female	49	CD 1	CD_1_GGAGCAAAGCGTACAG-1
6.59125	6.57624	CDa	female	49	CD 1	CD_1_GGAGCAAGTTGAGTCT-1
3.12094	6.22679	CDa	female	49	CD 1	CD_1_GGAGGATGTGAGCGAT-1
0.868987	3.53515	CDa	female	49	CD 1	CD_1_GGAGGTAAGGCCTAGA-1
4.73428	9.29396	CDa	female	49	CD 1	CD_1_GGATCTATCCCAAGCG-1
5.57669	8.08567	CDa	female	49	CD 1	CD_1_GGCACGTCATGAGTAA-1
4.21907	7.2542	CDa	female	49	CD 1	CD_1_GGCAGTCTCATCTCTA-1
1.85532	4.61938	CDa	female	49	CD 1	CD_1_GGCAGTCTCGTGCAGC-1
7.33857	7.75049	CDa	female	49	CD 1	CD_1_GGCGTCAAGATGGTAT-1
5.57622	8.18745	CDa	female	49	CD 1	CD_1_GGCTGTGAGATGCCGA-1
5.95058	5.87099	CDa	female	49	CD 1	CD_1_GGCTTGGTCATTGTTC-1
6.08902	6.77108	CDa	female	49	CD 1	CD_1_GGGAAGTAGTATCTGC-1
5.366	5.27206	CDa	female	49	CD 1	CD_1_GGGACAACATTCAGCA-1
6.03612	6.01381	CDa	female	49	CD 1	CD_1_GGGACCTCAAGACGGT-1
5.05945	8.88425	CDa	female	49	CD 1	CD_1_GGGAGATGTGACCGTC-1
1.05858	4.69674	CDa	female	49	CD 1	CD_1_GGGAGTACACATACTG-1
2.39215	4.45739	CDa	female	49	CD 1	CD_1_GGGATCCCAACACTAC-1
4.4157	8.71213	CDa	female	49	CD 1	CD_1_GGGATGAAGTTTGGCT-1
5.93529	6.51896	CDa	female	49	CD 1	CD_1_GGGATGACATGGCCCA-1
2.24613	5.66672	CDa	female	49	CD 1	CD_1_GGGCCATAGTCACGCC-1
4.26326	5.47456	CDa	female	49	CD 1	CD_1_GGGCCATCAAGGGTCA-1
2.89312	4.78503	CDa	female	49	CD 1	CD_1_GGGCCATGTGGGACAT-1
2.55725	6.62608	CDa	female	49	CD 1	CD_1_GGGCCATGTGTCACAT-1
3.50253	7.87802	CDa	female	49	CD 1	CD_1_GGGCGTTCACACTGGC-1
1.9393	4.61015	CDa	female	49	CD 1	CD_1_GGGCTACTCTCCGAAA-1
7.57307	7.06601	CDa	female	49	CD 1	CD_1_GGGTAGAAGTGGACTG-1
4.93073	6.1433	CDa	female	49	CD 1	CD_1_GGGTAGACAACGATCT-1
1.2502	4.87664	CDa	female	49	CD 1	CD_1_GGGTCACGTTGAGGAC-1
1.23288	5.22637	CDa	female	49	CD 1	CD_1_GGGTCACTCCGCTTAC-1
5.41274	5.31957	CDa	female	49	CD 1	CD_1_GGGTCTGGTATTCCTT-1
6.50268	6.89991	CDa	female	49	CD 1	CD_1_GGGTGAAGTTGCATTG-1
3.12053	6.43936	CDa	female	49	CD 1	CD_1_GGGTTATAGAAGCCTG-1
6.18785	6.63541	CDa	female	49	CD 1	CD_1_GGGTTATAGCACTCTA-1
1.6179	5.14374	CDa	female	49	CD 1	CD_1_GGGTTATGTTATAGCC-1
6.11063	6.74652	CDa	female	49	CD 1	CD_1_GGGTTATTCTGAGAAA-1
5.41431	5.6675	CDa	female	49	CD 1	CD_1_GGGTTTAAGATGATTG-1
4.14931	9.25444	CDa	female	49	CD 1	CD_1_GGTAACTCATCTGTTT-1
2.62468	4.81654	CDa	female	49	CD 1	CD_1_GGTAACTGTCAAGGCA-1
5.99405	8.08518	CDa	female	49	CD 1	CD_1_GGTAACTGTTGTCATG-1
5.86909	9.01303	CDa	female	49	CD 1	CD_1_GGTAATCGTCCGGCAT-1
7.02565	7.86539	CDa	female	49	CD 1	CD_1_GGTAGAGTCAAGTCTG-1
0.313032	4.08405	CDa	female	49	CD 1	CD_1_GGTCTGGAGCTATCTG-1
6.61966	8.46401	CDa	female	49	CD 1	CD_1_GGTGAAGGTTGCCGCA-1
2.07022	4.16246	CDa	female	49	CD 1	CD_1_GGTGGCTAGTCTTCCC-1
5.68665	8.38644	CDa	female	49	CD 1	CD_1_GGTGTCGCACTGTGAT-1
1.18063	4.59717	CDa	female	49	CD 1	CD_1_GGTGTTATCGTCCTTG-1
6.10754	6.74541	CDa	female	49	CD 1	CD_1_GGTTAACAGCGTTAGG-1
2.61117	5.81828	CDa	female	49	CD 1	CD_1_GGTTAACGTGAATATG-1
6.03654	7.26603	CDa	female	49	CD 1	CD_1_GGTTGTAGTTCTCCAC-1
3.38199	7.05333	CDa	female	49	CD 1	CD_1_GTAACACAGTACAACA-1
6.28222	8.49227	CDa	female	49	CD 1	CD_1_GTAACCACATTAAGCC-1
0.969733	4.06893	CDa	female	49	CD 1	CD_1_GTAACCATCGCTAAAC-1
1.79757	4.15697	CDa	female	49	CD 1	CD_1_GTAAGTCAGTCGCCCA-1
4.5298	7.64109	CDa	female	49	CD 1	CD_1_GTAATCGTCAAGGACG-1
7.07418	7.9032	CDa	female	49	CD 1	CD_1_GTACAACAGATGTTAG-1
5.9729	8.45988	CDa	female	49	CD 1	CD_1_GTACAACAGCCATATC-1
6.29756	6.20486	CDa	female	49	CD 1	CD_1_GTACAACAGGGCCCTT-1
6.47752	6.34377	CDa	female	49	CD 1	CD_1_GTACAACAGTATGAGT-1
-0.0416305	3.86541	CDa	female	49	CD 1	CD_1_GTACAGTAGACGCTCC-1
6.60352	7.41705	CDa	female	49	CD 1	CD_1_GTAGAGGAGCATCCTA-1
2.46869	4.70603	CDa	female	49	CD 1	CD_1_GTAGAGGAGTGGTGAC-1
4.81169	5.59302	CDa	female	49	CD 1	CD_1_GTAGAGGTCTGAGGTT-1
2.78801	4.47387	CDa	female	49	CD 1	CD_1_GTAGATCGTGAGCTCC-1
2.90827	6.4929	CDa	female	49	CD 1	CD_1_GTAGCTATCGGCGATC-1
1.04146	4.04836	CDa	female	49	CD 1	CD_1_GTAGGTTAGGTGCTAG-1
5.51387	8.88677	CDa	female	49	CD 1	CD_1_GTATTTCCAGACCAAG-1
2.50687	4.8584	CDa	female	49	CD 1	CD_1_GTATTTCGTCCGGTCA-1
6.81836	6.77177	CDa	female	49	CD 1	CD_1_GTCAAACCAGAGGTAC-1
2.27345	5.4627	CDa	female	49	CD 1	CD_1_GTCAAACTCGTGCATA-1
1.32602	5.19772	CDa	female	49	CD 1	CD_1_GTCACTCTCATTGCGA-1
4.96901	6.76161	CDa	female	49	CD 1	CD_1_GTCATCCAGCAACCAG-1
5.00471	6.4474	CDa	female	49	CD 1	CD_1_GTCATCCCACTGCGAC-1
2.99652	5.68803	CDa	female	49	CD 1	CD_1_GTCATTTAGAAATGGG-1
2.37316	4.55368	CDa	female	49	CD 1	CD_1_GTCATTTCATCCTCAC-1
3.49897	5.31444	CDa	female	49	CD 1	CD_1_GTCCCATAGGCACGAT-1
5.76194	8.52487	CDa	female	49	CD 1	CD_1_GTCCCATAGGTAGCCA-1
5.40711	7.55765	CDa	female	49	CD 1	CD_1_GTCCTCAAGGACACTG-1
0.648866	3.6882	CDa	female	49	CD 1	CD_1_GTCGAATAGGTTTACC-1
1.30437	4.3385	CDa	female	49	CD 1	CD_1_GTCGAATTCCATTGCC-1
5.37923	6.08351	CDa	female	49	CD 1	CD_1_GTCGCGAAGCTCGTGC-1
6.76041	8.19304	CDa	female	49	CD 1	CD_1_GTCGCGAGTGCCTACG-1
2.32174	4.31878	CDa	female	49	CD 1	CD_1_GTCGTAAAGCGGCTCT-1
3.83321	9.70049	CDa	female	49	CD 1	CD_1_GTCGTTCGTCTGATAC-1
2.28506	4.69582	CDa	female	49	CD 1	CD_1_GTCTACCAGGAGACCT-1
4.18281	7.97555	CDa	female	49	CD 1	CD_1_GTCTACCCATGGCCCA-1
6.08336	5.61581	CDa	female	49	CD 1	CD_1_GTCTAGAAGAGGTTAT-1
3.91558	7.35363	CDa	female	49	CD 1	CD_1_GTCTAGAAGCGATCGA-1
1.8322	4.75445	CDa	female	49	CD 1	CD_1_GTCTAGAAGGCTTAGG-1
5.87748	6.58841	CDa	female	49	CD 1	CD_1_GTCTAGACAAGTGGCA-1
4.64615	9.49092	CDa	female	49	CD 1	CD_1_GTCTAGACAATGTGGG-1
6.56688	7.22937	CDa	female	49	CD 1	CD_1_GTCTCACTCCACCCTA-1
-0.0537085	3.88794	CDa	female	49	CD 1	CD_1_GTCTGTCGTACCCGCA-1
2.21799	4.92732	CDa	female	49	CD 1	CD_1_GTCTTTAGTCTACAAC-1
5.77275	6.89244	CDa	female	49	CD 1	CD_1_GTGACGCGTCCACACG-1
6.66175	8.00806	CDa	female	49	CD 1	CD_1_GTGACGCTCTGTCCCA-1
6.78592	6.28387	CDa	female	49	CD 1	CD_1_GTGAGCCGTTCCTACC-1
6.08248	7.52691	CDa	female	49	CD 1	CD_1_GTGAGGACAAGCGATG-1
5.83456	7.09309	CDa	female	49	CD 1	CD_1_GTGCACGAGTAGTCCT-1
1.89673	4.82004	CDa	female	49	CD 1	CD_1_GTGCACGGTGTTAGCT-1
6.29241	8.20448	CDa	female	49	CD 1	CD_1_GTGCTGGAGGGTGAGG-1
5.77673	7.94074	CDa	female	49	CD 1	CD_1_GTGCTGGGTCAATGGG-1
5.09055	9.32305	CDa	female	49	CD 1	CD_1_GTGCTGGTCGTGCTCT-1
3.39388	5.74234	CDa	female	49	CD 1	CD_1_GTGCTTCCAAGTTCGT-1
6.87452	6.52938	CDa	female	49	CD 1	CD_1_GTGCTTCTCCCGAGGT-1
5.52123	5.89699	CDa	female	49	CD 1	CD_1_GTGGAGACACACCTTC-1
4.70984	9.45749	CDa	female	49	CD 1	CD_1_GTGGCGTAGCTGGCCT-1
6.02091	7.98205	CDa	female	49	CD 1	CD_1_GTGGCGTCATATCTGG-1
5.16228	6.19832	CDa	female	49	CD 1	CD_1_GTGGTTAAGGTTAGTA-1
5.57976	7.45042	CDa	female	49	CD 1	CD_1_GTGGTTACAATTCGTG-1
3.06721	7.25761	CDa	female	49	CD 1	CD_1_GTGGTTAGTGACTGAG-1
0.650291	4.0611	CDa	female	49	CD 1	CD_1_GTGTAACGTCACGTGC-1
3.20327	9.18621	CDa	female	49	CD 1	CD_1_GTGTCCTGTAGGTAGC-1
5.82224	8.42163	CDa	female	49	CD 1	CD_1_GTGTCCTTCCACAAGT-1
2.09419	3.91324	CDa	female	49	CD 1	CD_1_GTGTGATAGGGTACAC-1
4.10845	7.58394	CDa	female	49	CD 1	CD_1_GTGTGATGTGAGCGAT-1
2.07775	4.11145	CDa	female	49	CD 1	CD_1_GTGTGATTCATTACCT-1
5.35826	8.89429	CDa	female	49	CD 1	CD_1_GTGTGATTCTGTCAGA-1
5.6628	6.77842	CDa	female	49	CD 1	CD_1_GTGTGATTCTTCGTGC-1
3.86212	5.14534	CDa	female	49	CD 1	CD_1_GTGTGGCGTAGCTGTT-1
6.07711	7.54248	CDa	female	49	CD 1	CD_1_GTGTTAGGTCACCGCA-1
6.01323	6.53288	CDa	female	49	CD 1	CD_1_GTGTTAGGTTGTGTAC-1
1.2136	5.17436	CDa	female	49	CD 1	CD_1_GTGTTCCGTCGTTTCC-1
1.601	4.21034	CDa	female	49	CD 1	CD_1_GTTACCCCATGACCCG-1
0.878268	4.18375	CDa	female	49	CD 1	CD_1_GTTACGAGTCTAACGT-1
5.27187	6.66916	CDa	female	49	CD 1	CD_1_GTTACGATCACTCCGT-1
4.78821	6.90274	CDa	female	49	CD 1	CD_1_GTTAGACAGTAACCGG-1
6.29387	7.16503	CDa	female	49	CD 1	CD_1_GTTAGACTCAATCGGT-1
5.4403	6.39087	CDa	female	49	CD 1	CD_1_GTTATGGAGGACGCTA-1
2.00863	5.00043	CDa	female	49	CD 1	CD_1_GTTATGGTCGCCGTGA-1
5.10943	9.39749	CDa	female	49	CD 1	CD_1_GTTCATTAGGAAGTGA-1
4.20136	9.54183	CDa	female	49	CD 1	CD_1_GTTCATTCACGACGAA-1
6.82942	7.71419	CDa	female	49	CD 1	CD_1_GTTCATTCATGACTCA-1
4.46847	6.43186	CDa	female	49	CD 1	CD_1_GTTCATTTCAGTGTGT-1
5.35982	8.38703	CDa	female	49	CD 1	CD_1_GTTCGCTCATTGACAC-1
5.71342	8.025	CDa	female	49	CD 1	CD_1_GTTCGCTTCTGCGTCT-1
2.81828	4.87235	CDa	female	49	CD 1	CD_1_GTTCTATCACCCTGAG-1
5.65033	6.96136	CDa	female	49	CD 1	CD_1_GTTCTATGTGTGGACA-1
4.6119	8.59225	CDa	female	49	CD 1	CD_1_GTTGAACGTTCGTAAC-1
1.40491	4.09189	CDa	female	49	CD 1	CD_1_GTTGAACTCAAAGACA-1
1.94479	5.26419	CDa	female	49	CD 1	CD_1_GTTGTAGGTTGCTCAA-1
5.50133	7.1492	CDa	female	49	CD 1	CD_1_GTTGTGAAGTGGAAAG-1
5.44434	8.14858	CDa	female	49	CD 1	CD_1_GTTGTGAGTAGTTCCA-1
5.69274	8.33411	CDa	female	49	CD 1	CD_1_GTTTACTAGAACTTCC-1
3.26196	6.0018	CDa	female	49	CD 1	CD_1_GTTTACTAGTACAGCG-1
5.6662	5.9026	CDa	female	49	CD 1	CD_1_GTTTACTGTAACCCGC-1
2.27071	4.88306	CDa	female	49	CD 1	CD_1_GTTTGGAAGTTCACTG-1
4.77261	7.81568	CDa	female	49	CD 1	CD_1_TAACACGCAGACACAG-1
7.59438	7.20036	CDa	female	49	CD 1	CD_1_TAACACGGTCTACAGT-1
0.798302	4.01474	CDa	female	49	CD 1	CD_1_TAACCAGAGAGCCGAT-1
6.30953	8.80194	CDa	female	49	CD 1	CD_1_TAACGACAGAATCGAT-1
0.126972	3.88978	CDa	female	49	CD 1	CD_1_TAACGACCATTAGGCT-1
5.71903	6.21311	CDa	female	49	CD 1	CD_1_TAACGACTCTGAGGCC-1
6.78878	8.18488	CDa	female	49	CD 1	CD_1_TAAGCACTCTGCGAGC-1
6.3774	6.61864	CDa	female	49	CD 1	CD_1_TAAGCACTCTTTCTAG-1
4.17152	7.05428	CDa	female	49	CD 1	CD_1_TAAGCCAAGGTGGTTG-1
4.58958	5.82053	CDa	female	49	CD 1	CD_1_TAAGCCACAGAGAATT-1
5.39554	8.86719	CDa	female	49	CD 1	CD_1_TAAGTCGAGTTCATCG-1
7.49767	7.37619	CDa	female	49	CD 1	CD_1_TAAGTCGAGTTTCTTC-1
3.54889	8.8843	CDa	female	49	CD 1	CD_1_TAATCTCCAGTGTGCC-1
4.72782	9.34561	CDa	female	49	CD 1	CD_1_TAATTCCAGTAATACG-1
5.59548	6.16105	CDa	female	49	CD 1	CD_1_TAATTCCCACTCCACT-1
5.57485	7.86366	CDa	female	49	CD 1	CD_1_TAATTCCTCTGGGCAC-1
5.41295	7.14103	CDa	female	49	CD 1	CD_1_TACAGGTGTCTCAGGC-1
2.75998	4.78545	CDa	female	49	CD 1	CD_1_TACATTCAGTCGCCAC-1
2.55599	4.11368	CDa	female	49	CD 1	CD_1_TACATTCCAATCTCTT-1
0.150151	3.50168	CDa	female	49	CD 1	CD_1_TACCCACGTGAGTAAT-1
2.06239	5.63064	CDa	female	49	CD 1	CD_1_TACCCACTCACCCTTG-1
3.57915	8.50229	CDa	female	49	CD 1	CD_1_TACCCACTCTCCGTGT-1
5.46973	7.82484	CDa	female	49	CD 1	CD_1_TACCCACTCTTCCCAG-1
4.59444	5.49724	CDa	female	49	CD 1	CD_1_TACCCGTCAGTAACCT-1
1.56069	5.26682	CDa	female	49	CD 1	CD_1_TACCGGGAGTTCACTG-1
6.62761	6.08565	CDa	female	49	CD 1	CD_1_TACCTCGAGGGTATAT-1
6.67873	6.61429	CDa	female	49	CD 1	CD_1_TACCTCGCACGTAGAG-1
4.82821	9.09191	CDa	female	49	CD 1	CD_1_TACGCTCAGATCCAAA-1
5.00972	9.11657	CDa	female	49	CD 1	CD_1_TACGCTCCAGGTCAGA-1
4.23168	5.36214	CDa	female	49	CD 1	CD_1_TACGCTCGTTTACACG-1
1.64943	4.70989	CDa	female	49	CD 1	CD_1_TACGCTCTCTATACTC-1
2.6008	5.16582	CDa	female	49	CD 1	CD_1_TACGTCCGTTAGGGAC-1
6.3251	8.64455	CDa	female	49	CD 1	CD_1_TACTGCCCAAACAGGC-1
6.72242	7.2872	CDa	female	49	CD 1	CD_1_TACTGCCCAGGTCCCA-1
1.47629	5.67869	CDa	female	49	CD 1	CD_1_TACTGCCGTCTAGTGT-1
4.07713	9.06248	CDa	female	49	CD 1	CD_1_TACTGCCGTTAAGCAA-1
6.63777	6.51273	CDa	female	49	CD 1	CD_1_TACTTACTCTCGCAGG-1
4.38672	9.15048	CDa	female	49	CD 1	CD_1_TACTTCAAGTATTGCC-1
6.42965	7.39028	CDa	female	49	CD 1	CD_1_TACTTCAGTACGTGAG-1
3.55992	4.93793	CDa	female	49	CD 1	CD_1_TAGACTGTCCGGACTG-1
6.115	6.12403	CDa	female	49	CD 1	CD_1_TAGAGTCCATTGTCGA-1
4.5066	8.5411	CDa	female	49	CD 1	CD_1_TAGATCGCAACCCTAA-1
4.74003	5.83429	CDa	female	49	CD 1	CD_1_TAGATCGCACATGTTG-1
1.24889	3.72121	CDa	female	49	CD 1	CD_1_TAGCACATCGATGGAG-1
1.52117	3.89078	CDa	female	49	CD 1	CD_1_TAGGAGGAGGCTTTCA-1
3.64786	6.43056	CDa	female	49	CD 1	CD_1_TAGGAGGCACTATCGA-1
5.29124	8.88797	CDa	female	49	CD 1	CD_1_TAGGAGGTCTCGTGGG-1
3.90179	9.75931	CDa	female	49	CD 1	CD_1_TAGGGTTAGTAGAATC-1
7.47353	7.43311	CDa	female	49	CD 1	CD_1_TAGGGTTCACGGCCAT-1
1.35032	4.55941	CDa	female	49	CD 1	CD_1_TAGGTACGTCGCTGCA-1
0.245027	3.87936	CDa	female	49	CD 1	CD_1_TAGTGCACACGAAAGC-1
2.44525	4.72302	CDa	female	49	CD 1	CD_1_TATACCTTCCATCACC-1
3.81948	4.98649	CDa	female	49	CD 1	CD_1_TATATCCGTACGATGG-1
4.71622	8.82083	CDa	female	49	CD 1	CD_1_TATCAGGAGTGCTACT-1
2.19486	6.08836	CDa	female	49	CD 1	CD_1_TATCTGTAGACGGAAA-1
3.9732	5.70037	CDa	female	49	CD 1	CD_1_TATGTTCCACAGTGTT-1
2.89549	4.77908	CDa	female	49	CD 1	CD_1_TATTCCAAGACTGTTC-1
2.14518	5.49208	CDa	female	49	CD 1	CD_1_TATTTCGAGATTAGCA-1
4.60714	5.36142	CDa	female	49	CD 1	CD_1_TATTTCGTCTAGGCCG-1
6.75318	6.41666	CDa	female	49	CD 1	CD_1_TCAAGCACAACACGTT-1
7.782	7.25587	CDa	female	49	CD 1	CD_1_TCAAGCATCAGCATTG-1
6.25066	7.20154	CDa	female	49	CD 1	CD_1_TCAAGTGTCTAAGCCA-1
5.7469	8.87807	CDa	female	49	CD 1	CD_1_TCACAAGTCCGGTAGC-1
5.62939	5.70929	CDa	female	49	CD 1	CD_1_TCACACCGTATAGGAT-1
3.04319	6.63153	CDa	female	49	CD 1	CD_1_TCACACCTCTTAATCC-1
6.61008	7.20503	CDa	female	49	CD 1	CD_1_TCACGGGAGAGATTCA-1
1.68103	3.92328	CDa	female	49	CD 1	CD_1_TCACGGGGTAGTATAG-1
3.97785	9.32293	CDa	female	49	CD 1	CD_1_TCACTATTCAATCAGC-1
4.646	9.15597	CDa	female	49	CD 1	CD_1_TCAGCAACAGGACAGT-1
5.91217	6.94714	CDa	female	49	CD 1	CD_1_TCAGCAAGTCAGCGTC-1
1.37754	5.14092	CDa	female	49	CD 1	CD_1_TCAGCAATCATGAGAA-1
5.17897	9.10387	CDa	female	49	CD 1	CD_1_TCAGGTAAGTATGATG-1
3.13939	8.38394	CDa	female	49	CD 1	CD_1_TCAGGTAGTTGCAAGG-1
1.5974	3.64442	CDa	female	49	CD 1	CD_1_TCAGTCCAGTGAACAT-1
2.40293	4.89469	CDa	female	49	CD 1	CD_1_TCAGTGAGTACCACGC-1
5.40474	8.53255	CDa	female	49	CD 1	CD_1_TCAGTTTTCATTGCCC-1
4.25215	5.14396	CDa	female	49	CD 1	CD_1_TCATACTGTAAGTAGT-1
2.49823	4.72294	CDa	female	49	CD 1	CD_1_TCATCATTCACACCCT-1
5.67468	6.51993	CDa	female	49	CD 1	CD_1_TCATGGAAGGGAGAAT-1
4.00749	7.58949	CDa	female	49	CD 1	CD_1_TCATGGAAGGGCAGGA-1
5.5217	8.83661	CDa	female	49	CD 1	CD_1_TCATGGAGTTCTAACG-1
6.59805	7.88074	CDa	female	49	CD 1	CD_1_TCATTACGTCAAACGG-1
6.06212	7.28291	CDa	female	49	CD 1	CD_1_TCATTACTCACAACCA-1
3.15065	6.88072	CDa	female	49	CD 1	CD_1_TCATTACTCACACGAT-1
6.96096	8.06829	CDa	female	49	CD 1	CD_1_TCATTGTAGCTTTCTT-1
2.99994	5.17689	CDa	female	49	CD 1	CD_1_TCATTGTCAAGACCTT-1
5.84449	6.20035	CDa	female	49	CD 1	CD_1_TCATTTGCAGCGTAGA-1
5.53756	5.96944	CDa	female	49	CD 1	CD_1_TCATTTGGTGTCCACG-1
0.578033	3.86297	CDa	female	49	CD 1	CD_1_TCCAGAACACGGTCTG-1
6.81057	6.34381	CDa	female	49	CD 1	CD_1_TCCATCGGTGCTGATT-1
0.678303	4.4477	CDa	female	49	CD 1	CD_1_TCCATGCTCGGTCTAA-1
1.11134	4.83563	CDa	female	49	CD 1	CD_1_TCCATGCTCTAGGAAA-1
6.64468	5.94602	CDa	female	49	CD 1	CD_1_TCCCACACACTAGAGG-1
5.05953	9.085	CDa	female	49	CD 1	CD_1_TCCCAGTGTAGGTACG-1
5.71621	7.9386	CDa	female	49	CD 1	CD_1_TCCGAAAGTCACTTAG-1
4.75777	6.11612	CDa	female	49	CD 1	CD_1_TCCGATCAGACCACGA-1
1.86479	4.32341	CDa	female	49	CD 1	CD_1_TCCGATCAGCTGTACT-1
4.46017	9.5078	CDa	female	49	CD 1	CD_1_TCCGATCGTAGCACGA-1
2.89878	5.30069	CDa	female	49	CD 1	CD_1_TCCGGGAGTAGTCACT-1
3.26211	4.98706	CDa	female	49	CD 1	CD_1_TCCGTGTCAACAGATA-1
5.08045	5.98351	CDa	female	49	CD 1	CD_1_TCCGTGTTCCGTGTAA-1
3.06366	8.20828	CDa	female	49	CD 1	CD_1_TCCTCCCAGGAAGAAC-1
3.99206	5.56532	CDa	female	49	CD 1	CD_1_TCCTCCCCAGGTCCGT-1
0.952302	4.53033	CDa	female	49	CD 1	CD_1_TCCTCCCGTCGAACAG-1
3.0232	5.92113	CDa	female	49	CD 1	CD_1_TCCTCGACAGGGTTGA-1
6.33559	6.47885	CDa	female	49	CD 1	CD_1_TCCTCGACATCGGAGA-1
4.88424	7.80518	CDa	female	49	CD 1	CD_1_TCCTGCAGTTGGTAGG-1
1.76546	4.79586	CDa	female	49	CD 1	CD_1_TCCTGCATCCCGAACG-1
5.50431	6.99337	CDa	female	49	CD 1	CD_1_TCCTTTCAGGCACAAC-1
2.34504	5.2692	CDa	female	49	CD 1	CD_1_TCCTTTCCACCCTAAA-1
4.6492	5.9084	CDa	female	49	CD 1	CD_1_TCCTTTCTCTCCTGTG-1
6.38009	7.08349	CDa	female	49	CD 1	CD_1_TCGAACAAGTGGTGAC-1
5.14098	5.85127	CDa	female	49	CD 1	CD_1_TCGAACACACAATGTC-1
2.33958	4.96669	CDa	female	49	CD 1	CD_1_TCGACCTCAACCCTCT-1
4.39252	9.38929	CDa	female	49	CD 1	CD_1_TCGACCTGTCTCAGGC-1
5.61379	8.27374	CDa	female	49	CD 1	CD_1_TCGACGGAGGGTTGCA-1
4.98806	7.53212	CDa	female	49	CD 1	CD_1_TCGATTTAGTGTTCCA-1
-0.463469	3.87768	CDa	female	49	CD 1	CD_1_TCGATTTCAGATCACT-1
0.11889	3.63	CDa	female	49	CD 1	CD_1_TCGCTTGGTTCTATCT-1
4.34024	5.79359	CDa	female	49	CD 1	CD_1_TCGGATAAGCTTCGTA-1
6.40778	6.49006	CDa	female	49	CD 1	CD_1_TCGGATATCTTGGCTC-1
0.622599	4.86652	CDa	female	49	CD 1	CD_1_TCGGGACTCCCAGGAC-1
4.77869	4.85483	CDa	female	49	CD 1	CD_1_TCGGGCACACAATGCT-1
1.08676	4.04067	CDa	female	49	CD 1	CD_1_TCGGGTGAGGTACAGC-1
4.24633	6.90004	CDa	female	49	CD 1	CD_1_TCGTAGATCCGTGTGG-1
5.88137	6.2378	CDa	female	49	CD 1	CD_1_TCGTCCAAGGACACTG-1
1.93674	4.84209	CDa	female	49	CD 1	CD_1_TCGTCCATCATCGCTC-1
-0.172258	3.16373	CDa	female	49	CD 1	CD_1_TCGTGCTCAGGCCCTA-1
2.05985	6.86888	CDa	female	49	CD 1	CD_1_TCGTGCTGTCAACATC-1
5.84633	9.14009	CDa	female	49	CD 1	CD_1_TCGTGCTGTTGGGATG-1
2.47815	5.11873	CDa	female	49	CD 1	CD_1_TCTAACTAGTGGCAGT-1
6.46206	7.79123	CDa	female	49	CD 1	CD_1_TCTACCGAGGTCATCT-1
0.0495172	4.52928	CDa	female	49	CD 1	CD_1_TCTACCGAGTGAGTGC-1
5.45421	6.16116	CDa	female	49	CD 1	CD_1_TCTACCGTCAGGTAAA-1
5.86526	6.32393	CDa	female	49	CD 1	CD_1_TCTACCGTCCCATAGA-1
3.63039	5.70112	CDa	female	49	CD 1	CD_1_TCTATACCAGCCGTTG-1
0.233567	3.68168	CDa	female	49	CD 1	CD_1_TCTCACGTCTCAATCT-1
5.72511	8.00996	CDa	female	49	CD 1	CD_1_TCTCAGCAGGTAGCCA-1
5.2045	8.68592	CDa	female	49	CD 1	CD_1_TCTCAGCGTCTGTGAT-1
4.83767	8.1751	CDa	female	49	CD 1	CD_1_TCTCTGGAGGCCTAGA-1
6.16046	6.50569	CDa	female	49	CD 1	CD_1_TCTCTGGAGGTTCCAT-1
6.75539	6.8744	CDa	female	49	CD 1	CD_1_TCTCTGGGTTAGGCTT-1
5.67288	5.60963	CDa	female	49	CD 1	CD_1_TCTGGCTCAGATAAAC-1
1.39653	4.57321	CDa	female	49	CD 1	CD_1_TCTGTCGTCGGTAGGA-1
0.62764	4.38751	CDa	female	49	CD 1	CD_1_TCTTAGTAGTGAGGCT-1
0.0764798	3.93154	CDa	female	49	CD 1	CD_1_TCTTAGTCAACTGCCG-1
4.64866	9.49575	CDa	female	49	CD 1	CD_1_TCTTGCGAGACGCCAA-1
5.93587	8.48608	CDa	female	49	CD 1	CD_1_TCTTGCGCAATAGTCC-1
2.35235	4.45742	CDa	female	49	CD 1	CD_1_TCTTGCGCATAGCTGT-1
5.06391	5.45911	CDa	female	49	CD 1	CD_1_TCTTTGAAGAAGTCTA-1
2.7276	4.60503	CDa	female	49	CD 1	CD_1_TCTTTGAGTGACTAAA-1
3.05772	4.97252	CDa	female	49	CD 1	CD_1_TGAACGTGTCTCGGGT-1
2.69774	5.71451	CDa	female	49	CD 1	CD_1_TGAACGTGTGTACGCC-1
5.96211	6.98165	CDa	female	49	CD 1	CD_1_TGAATGCAGATTACCC-1
2.72955	6.05026	CDa	female	49	CD 1	CD_1_TGAATGCCAGACCATT-1
3.1942	4.78763	CDa	female	49	CD 1	CD_1_TGACAGTCAACCAATC-1
5.73979	8.96924	CDa	female	49	CD 1	CD_1_TGACCCTGTATCGAGG-1
1.38669	5.08372	CDa	female	49	CD 1	CD_1_TGACGCGAGGTGGTTG-1
5.05562	8.47525	CDa	female	49	CD 1	CD_1_TGACGCGGTCAGCTTA-1
3.04859	5.38582	CDa	female	49	CD 1	CD_1_TGACTCCAGAAGTCCG-1
1.86354	4.20196	CDa	female	49	CD 1	CD_1_TGAGACTGTGCAGATG-1
3.60085	9.50251	CDa	female	49	CD 1	CD_1_TGAGACTTCCTCGCAT-1
2.12616	6.7091	CDa	female	49	CD 1	CD_1_TGAGCATAGCATTTCG-1
4.60066	9.38171	CDa	female	49	CD 1	CD_1_TGAGGAGAGAGTCTGG-1
6.04067	7.11654	CDa	female	49	CD 1	CD_1_TGAGGGACAGGACTAG-1
2.78556	4.51811	CDa	female	49	CD 1	CD_1_TGATCAGCAACCGACC-1
5.15398	8.66355	CDa	female	49	CD 1	CD_1_TGATCAGGTAGATTAG-1
6.86929	8.24319	CDa	female	49	CD 1	CD_1_TGATCAGGTATGTCTG-1
3.46989	5.93264	CDa	female	49	CD 1	CD_1_TGATCTTTCGTCGCTT-1
6.17399	6.36662	CDa	female	49	CD 1	CD_1_TGATGCAAGTCACTAC-1
4.39346	9.38352	CDa	female	49	CD 1	CD_1_TGATGCAGTCGCACAC-1
0.997913	3.74115	CDa	female	49	CD 1	CD_1_TGATGCATCCGCTAGG-1
1.57883	4.62251	CDa	female	49	CD 1	CD_1_TGATGGTAGCTCGACC-1
6.19183	6.26252	CDa	female	49	CD 1	CD_1_TGATGGTCATTACTCT-1
2.70061	4.13382	CDa	female	49	CD 1	CD_1_TGATTTCGTTGTATGC-1
4.88728	5.31924	CDa	female	49	CD 1	CD_1_TGCACGGGTCTTGCGG-1
0.338655	4.84985	CDa	female	49	CD 1	CD_1_TGCAGGCGTACACGCC-1
0.183012	4.73393	CDa	female	49	CD 1	CD_1_TGCAGTAAGCGTTGTT-1
3.54563	9.59311	CDa	female	49	CD 1	CD_1_TGCAGTACAAATCCCA-1
5.20619	8.15572	CDa	female	49	CD 1	CD_1_TGCATCCTCTAGGCCG-1
5.77821	6.02929	CDa	female	49	CD 1	CD_1_TGCATGATCTTCGGTC-1
6.01601	7.0464	CDa	female	49	CD 1	CD_1_TGCGATAAGGGCAAGG-1
2.11608	4.14287	CDa	female	49	CD 1	CD_1_TGCGATATCTCTAAGG-1
2.54341	4.99887	CDa	female	49	CD 1	CD_1_TGCGGGTGTCCCTCAT-1
5.95863	7.60635	CDa	female	49	CD 1	CD_1_TGCGGGTGTGATTGGG-1
6.74512	6.71182	CDa	female	49	CD 1	CD_1_TGCTCCATCGGTCGAC-1
5.53469	8.47145	CDa	female	49	CD 1	CD_1_TGCTCGTGTAACGATA-1
1.85082	4.1387	CDa	female	49	CD 1	CD_1_TGCTCGTGTTCCATTT-1
4.21104	9.21305	CDa	female	49	CD 1	CD_1_TGCTCGTTCGTGGCTG-1
6.05002	8.42111	CDa	female	49	CD 1	CD_1_TGCTGAATCGCACGAC-1
2.34353	4.16924	CDa	female	49	CD 1	CD_1_TGCTTCGCACCCTTGT-1
6.61815	6.03885	CDa	female	49	CD 1	CD_1_TGCTTCGTCCTTGACC-1
6.32163	7.2317	CDa	female	49	CD 1	CD_1_TGCTTGCCACGGATCC-1
7.76325	6.5585	CDa	female	49	CD 1	CD_1_TGCTTGCCAGGTGTTT-1
6.306	8.38635	CDa	female	49	CD 1	CD_1_TGCTTGCTCACTCCGT-1
5.61751	7.33724	CDa	female	49	CD 1	CD_1_TGGAGAGAGCGGCTCT-1
2.06142	4.14212	CDa	female	49	CD 1	CD_1_TGGGAGACATGAATCC-1
5.91134	5.92851	CDa	female	49	CD 1	CD_1_TGGGAGATCTTCGGTC-1
3.27772	9.61254	CDa	female	49	CD 1	CD_1_TGGGATTGTCTCAGGC-1
7.24372	7.74127	CDa	female	49	CD 1	CD_1_TGGGATTTCTATCGTT-1
2.24917	5.71187	CDa	female	49	CD 1	CD_1_TGGGCGTAGTGAGGCT-1
4.35001	7.65652	CDa	female	49	CD 1	CD_1_TGGGCGTCAATTAGGA-1
6.06333	6.70133	CDa	female	49	CD 1	CD_1_TGGGCTGGTATGTCCA-1
6.22016	6.88392	CDa	female	49	CD 1	CD_1_TGGGCTGGTCATCGGC-1
5.60543	6.18659	CDa	female	49	CD 1	CD_1_TGGGCTGTCTGTACAG-1
2.20681	5.40856	CDa	female	49	CD 1	CD_1_TGGGTTAGTAGACGTG-1
5.85912	6.16523	CDa	female	49	CD 1	CD_1_TGGGTTATCGTGGCGT-1
1.02115	4.28724	CDa	female	49	CD 1	CD_1_TGGTAGTAGGAACATT-1
6.01285	7.36841	CDa	female	49	CD 1	CD_1_TGGTGATGTACCTAGT-1
2.89535	7.50031	CDa	female	49	CD 1	CD_1_TGGTGATGTGATACTC-1
4.99707	6.75103	CDa	female	49	CD 1	CD_1_TGTAACGAGGCATCGA-1
5.00136	7.42685	CDa	female	49	CD 1	CD_1_TGTACAGCACGTACTA-1
6.8473	6.92168	CDa	female	49	CD 1	CD_1_TGTCAGAAGTTCTACG-1
4.31435	8.1099	CDa	female	49	CD 1	CD_1_TGTCAGAGTTATCTGG-1
1.47433	3.57778	CDa	female	49	CD 1	CD_1_TGTCCACCAAAGCTAA-1
-0.0229362	4.62716	CDa	female	49	CD 1	CD_1_TGTCCACGTCCTTGTC-1
3.97841	5.0739	CDa	female	49	CD 1	CD_1_TGTCCTGGTAGGCTGA-1
4.51886	9.31454	CDa	female	49	CD 1	CD_1_TGTCCTGTCGAGCCTG-1
5.32965	5.94907	CDa	female	49	CD 1	CD_1_TGTGAGTAGTGGTTCT-1
6.51846	7.17884	CDa	female	49	CD 1	CD_1_TGTGATGAGGATTTGA-1
0.380769	3.37553	CDa	female	49	CD 1	CD_1_TGTGATGCATGAGTAA-1
2.19705	4.56223	CDa	female	49	CD 1	CD_1_TGTGATGTCTGTGTGA-1
-0.241001	3.98711	CDa	female	49	CD 1	CD_1_TGTGCGGGTAGCTAAA-1
3.98244	8.20968	CDa	female	49	CD 1	CD_1_TGTGCGGTCAGGGATG-1
3.03554	5.10793	CDa	female	49	CD 1	CD_1_TGTGGCGCACTGGAAG-1
3.17865	6.25831	CDa	female	49	CD 1	CD_1_TGTGGCGCAGGCGATA-1
6.43085	6.81348	CDa	female	49	CD 1	CD_1_TGTGGCGTCTTGAGCA-1
6.04377	6.95981	CDa	female	49	CD 1	CD_1_TGTGTGACAGAAACCG-1
1.05574	4.98013	CDa	female	49	CD 1	CD_1_TGTGTGAGTCCCACGA-1
3.38751	6.99891	CDa	female	49	CD 1	CD_1_TGTGTGATCTTAGGAC-1
1.50654	4.20615	CDa	female	49	CD 1	CD_1_TGTTCCGCAGTAGAGC-1
5.13787	8.60615	CDa	female	49	CD 1	CD_1_TGTTCTAAGTCTCGTA-1
0.0371724	3.40176	CDa	female	49	CD 1	CD_1_TGTTCTAAGTTCTCTT-1
2.58824	5.02613	CDa	female	49	CD 1	CD_1_TGTTCTATCGGTGTTA-1
7.68344	7.22125	CDa	female	49	CD 1	CD_1_TGTTCTATCTTCCAGC-1
5.08964	8.56548	CDa	female	49	CD 1	CD_1_TGTTGAGTCAGATGCT-1
3.11047	8.75356	CDa	female	49	CD 1	CD_1_TGTTGGAAGAGAGAAC-1
5.09511	8.71745	CDa	female	49	CD 1	CD_1_TTACCGCAGATCCCGC-1
6.27422	6.89103	CDa	female	49	CD 1	CD_1_TTACCGCCACCAGCGT-1
4.89867	4.89236	CDa	female	49	CD 1	CD_1_TTACCGCCAGGAACCA-1
4.09809	5.39844	CDa	female	49	CD 1	CD_1_TTACGCCAGGACTAAT-1
5.63126	5.65286	CDa	female	49	CD 1	CD_1_TTACGCCAGTTTGGCT-1
6.38967	6.42837	CDa	female	49	CD 1	CD_1_TTACGCCGTCACAATC-1
5.13726	8.72774	CDa	female	49	CD 1	CD_1_TTACGTTGTCGATTTG-1
4.68346	7.07704	CDa	female	49	CD 1	CD_1_TTACGTTGTGCAACGA-1
4.54372	5.58151	CDa	female	49	CD 1	CD_1_TTACGTTTCCTGATAG-1
1.72898	5.06168	CDa	female	49	CD 1	CD_1_TTAGGCAAGTACTCGT-1
3.83699	4.80609	CDa	female	49	CD 1	CD_1_TTAGTCTCATGCGGTC-1
5.08337	5.43799	CDa	female	49	CD 1	CD_1_TTATTGCAGAAATCCA-1
4.15288	9.0759	CDa	female	49	CD 1	CD_1_TTATTGCAGACGAAGA-1
6.32548	6.57136	CDa	female	49	CD 1	CD_1_TTCACGCAGTAAAGCT-1
5.93457	6.97063	CDa	female	49	CD 1	CD_1_TTCAGGATCTTCCGTG-1
1.23213	5.00279	CDa	female	49	CD 1	CD_1_TTCATGTAGTAACGTA-1
3.76016	4.72282	CDa	female	49	CD 1	CD_1_TTCCAATCAGAGTGAC-1
6.28026	5.98344	CDa	female	49	CD 1	CD_1_TTCCAATCATCGTTCC-1
2.72793	4.58279	CDa	female	49	CD 1	CD_1_TTCCAATGTAAGATTG-1
5.49148	8.51815	CDa	female	49	CD 1	CD_1_TTCCGGTAGTAACGTA-1
5.83436	8.45269	CDa	female	49	CD 1	CD_1_TTCCGGTCAACAGCCC-1
2.6285	4.35	CDa	female	49	CD 1	CD_1_TTCCGGTCAAGACCGA-1
6.56342	8.06797	CDa	female	49	CD 1	CD_1_TTCCGGTCACGGATCC-1
6.77514	8.08092	CDa	female	49	CD 1	CD_1_TTCGATTCAAGCTGCC-1
4.92429	7.28682	CDa	female	49	CD 1	CD_1_TTCGCTGTCTGCTTAT-1
3.40437	5.49023	CDa	female	49	CD 1	CD_1_TTCTAGTGTCCCAAAT-1
0.206154	3.07118	CDa	female	49	CD 1	CD_1_TTCTAGTGTGTAAACA-1
6.38467	6.84961	CDa	female	49	CD 1	CD_1_TTCTCTCAGCATAGGC-1
5.34868	6.73931	CDa	female	49	CD 1	CD_1_TTCTCTCCATCTCGTC-1
1.67341	4.31624	CDa	female	49	CD 1	CD_1_TTCTGTAGTCGTGGAA-1
1.47088	3.58368	CDa	female	49	CD 1	CD_1_TTGAACGCACTGATTG-1
5.69228	7.21555	CDa	female	49	CD 1	CD_1_TTGCATTAGGTTTGAA-1
6.49736	6.53431	CDa	female	49	CD 1	CD_1_TTGCATTAGTGCTCAT-1
1.70067	4.36113	CDa	female	49	CD 1	CD_1_TTGCATTAGTTTGCTG-1
5.15432	8.85749	CDa	female	49	CD 1	CD_1_TTGCATTTCCGCACTT-1
3.05376	8.67501	CDa	female	49	CD 1	CD_1_TTGCGTCTCCCTTGTG-1
6.28623	8.42186	CDa	female	49	CD 1	CD_1_TTGCTGCAGATGTTGA-1
0.264906	4.29712	CDa	female	49	CD 1	CD_1_TTGCTGCGTATCGATC-1
3.98659	4.69739	CDa	female	49	CD 1	CD_1_TTGGGATTCTCTGCTG-1
4.28754	9.61236	CDa	female	49	CD 1	CD_1_TTGGGCGGTTGTGTAC-1
4.84943	9.21103	CDa	female	49	CD 1	CD_1_TTGGTTTTCGAGCACC-1
5.65566	8.7893	CDa	female	49	CD 1	CD_1_TTGTGTTCAGTTTCGA-1
4.80689	7.63866	CDa	female	49	CD 1	CD_1_TTGTTTGAGATGCTAA-1
5.27103	7.36743	CDa	female	49	CD 1	CD_1_TTGTTTGCAGTAACCT-1
3.2712	5.59994	CDa	female	49	CD 1	CD_1_TTGTTTGGTGCTGTCG-1
5.85716	5.94011	CDa	female	49	CD 1	CD_1_TTTACCAAGTCGCTAT-1
6.06307	7.4757	CDa	female	49	CD 1	CD_1_TTTACCAGTAGAGCTG-1
6.69213	7.3964	CDa	female	49	CD 1	CD_1_TTTACTGCAAGGCTTT-1
5.35079	8.46206	CDa	female	49	CD 1	CD_1_TTTAGTCGTCACAGAG-1
1.46477	4.86776	CDa	female	49	CD 1	CD_1_TTTAGTCGTGATTGGG-1
1.3498	4.197	CDa	female	49	CD 1	CD_1_TTTATGCGTCCTGTTC-1
4.68465	8.1141	CDa	female	49	CD 1	CD_1_TTTCAGTAGACTTGTC-1
5.11908	9.34186	CDa	female	49	CD 1	CD_1_TTTCATGAGATCCCAT-1
5.20142	8.43648	CDa	female	49	CD 1	CD_1_TTTCCTCTCGTGGACC-1
5.97916	8.34587	CDa	female	49	CD 1	CD_1_TTTCGATAGTGTACCT-1
0.885779	4.77582	CDa	female	49	CD 1	CD_1_TTTCGATCAATTGCCA-1
-0.664751	3.75436	CDa	female	49	CD 1	CD_1_TTTGACTAGAGTGACC-1
6.443	6.47895	CDa	female	49	CD 1	CD_1_TTTGATCCAAATGAGT-1
5.17441	7.91287	CDa	female	49	CD 1	CD_1_TTTGGAGCAATTGCCA-1
2.16707	4.33574	CDa	female	49	CD 1	CD_1_TTTGGAGCAGTCAGCC-1
6.65311	7.04127	CDa	female	49	CD 1	CD_1_TTTGGTTGTTCAAACC-1
2.14312	7.04788	CDa	female	49	CD 1	CD_1_TTTGGTTTCTGGTTGA-1
1.69822	4.41849	CDa	female	49	CD 1	CD_1_TTTGTTGCAGGTTACT-1
7.10051	8.10672	CDa	female	49	CD 1	CD_1_TTTGTTGTCGGCTGTG-1
2.21331	3.93632	CDa	male	45	CD 2	CD_2_AAACGAACAGCACAAG-1
7.33512	7.68668	CDa	male	45	CD 2	CD_2_AAACGCTTCATGTCTT-1
2.35451	6.48154	CDa	male	45	CD 2	CD_2_AAAGAACTCTCACTCG-1
3.58885	4.6587	CDa	male	45	CD 2	CD_2_AAAGAACTCTGCATGA-1
4.37237	7.96878	CDa	male	45	CD 2	CD_2_AAAGGATTCGTTAGAC-1
6.33741	8.10899	CDa	male	45	CD 2	CD_2_AAAGGTAGTATCGTAC-1
7.38915	7.26163	CDa	male	45	CD 2	CD_2_AAAGTCCCAGCTATTG-1
5.928	6.98113	CDa	male	45	CD 2	CD_2_AAAGTCCCAGTTTGGT-1
5.5644	8.6602	CDa	male	45	CD 2	CD_2_AACAACCAGATTGGGC-1
3.95843	7.5722	CDa	male	45	CD 2	CD_2_AACAACCGTGGGTATG-1
-0.270755	3.32908	CDa	male	45	CD 2	CD_2_AACAAGAAGTGGTTCT-1
1.79179	4.03226	CDa	male	45	CD 2	CD_2_AACACACCATTCACCC-1
5.22374	5.8644	CDa	male	45	CD 2	CD_2_AACACACTCAGTCATG-1
4.68583	7.13421	CDa	male	45	CD 2	CD_2_AACCCAAAGAGGTATT-1
4.70101	5.97164	CDa	male	45	CD 2	CD_2_AACCCAATCTTCCTAA-1
5.15204	7.05325	CDa	male	45	CD 2	CD_2_AACCTTTAGCGATCGA-1
6.26566	7.32915	CDa	male	45	CD 2	CD_2_AACGGGAAGATAGCAT-1
5.88997	8.4617	CDa	male	45	CD 2	CD_2_AAGAACATCATCGGGC-1
0.485575	4.58229	CDa	male	45	CD 2	CD_2_AAGAACATCGCTTGCT-1
4.18674	4.92273	CDa	male	45	CD 2	CD_2_AAGACAACAGGACTTT-1
4.9957	5.5885	CDa	male	45	CD 2	CD_2_AAGACTCCAGCGTACC-1
6.85546	8.37033	CDa	male	45	CD 2	CD_2_AAGATAGCACCCTGTT-1
5.31784	7.19159	CDa	male	45	CD 2	CD_2_AAGATAGCAGGCATTT-1
6.86785	8.16934	CDa	male	45	CD 2	CD_2_AAGCGAGAGTTAGAAC-1
4.48439	4.73893	CDa	male	45	CD 2	CD_2_AAGCGAGCAGCACAAG-1
5.27272	8.09587	CDa	male	45	CD 2	CD_2_AAGTGAAGTGATACCT-1
2.40698	4.8229	CDa	male	45	CD 2	CD_2_AAGTTCGCAATCACGT-1
4.4791	7.71568	CDa	male	45	CD 2	CD_2_AATCGTGTCTATGCCC-1
5.3268	7.80288	CDa	male	45	CD 2	CD_2_AATGACCCAGAAGCTG-1
3.67577	4.80903	CDa	male	45	CD 2	CD_2_AATGACCGTCCTACGG-1
1.84932	4.84253	CDa	male	45	CD 2	CD_2_AATGGAAAGCTGTACT-1
1.26433	4.1523	CDa	male	45	CD 2	CD_2_AATTCCTTCATGCATG-1
5.39518	6.55017	CDa	male	45	CD 2	CD_2_AATTCCTTCCTGTTGC-1
7.78525	7.23913	CDa	male	45	CD 2	CD_2_AATTTCCCACACGCCA-1
7.83711	7.21158	CDa	male	45	CD 2	CD_2_ACACCAAAGGCCACCT-1
0.675949	4.75511	CDa	male	45	CD 2	CD_2_ACAGAAATCAGACCTA-1
2.3226	4.09626	CDa	male	45	CD 2	CD_2_ACATCCCAGCAACAAT-1
0.677047	3.67842	CDa	male	45	CD 2	CD_2_ACCATTTAGTGCACAG-1
1.45829	5.00398	CDa	male	45	CD 2	CD_2_ACCCAAAAGAGTGTGC-1
4.46422	7.91118	CDa	male	45	CD 2	CD_2_ACCGTTCCAACGTAAA-1
3.96429	4.90935	CDa	male	45	CD 2	CD_2_ACCTGAAAGAGCCGTA-1
6.31461	8.05319	CDa	male	45	CD 2	CD_2_ACCTGAACAGGCCCTA-1
3.32305	4.93691	CDa	male	45	CD 2	CD_2_ACCTGAATCTGACGCG-1
5.94862	8.12906	CDa	male	45	CD 2	CD_2_ACCTGTCTCGTCAGAT-1
7.01952	8.01628	CDa	male	45	CD 2	CD_2_ACGCACGTCCACTGAA-1
4.06697	9.56325	CDa	male	45	CD 2	CD_2_ACGGTTAAGAGTTGTA-1
6.55993	6.77674	CDa	male	45	CD 2	CD_2_ACGGTTAAGTAACGTA-1
5.98374	7.592	CDa	male	45	CD 2	CD_2_ACGGTTAGTCACGACC-1
1.79138	4.55957	CDa	male	45	CD 2	CD_2_ACGTAGTAGCCTGAGA-1
6.47017	7.52508	CDa	male	45	CD 2	CD_2_ACGTAGTGTCCTGGGT-1
0.917654	5.31306	CDa	male	45	CD 2	CD_2_ACGTCCTAGGTGCCTC-1
0.530294	3.43922	CDa	male	45	CD 2	CD_2_ACGTCCTGTAATCAAG-1
1.3118	4.18086	CDa	male	45	CD 2	CD_2_ACGTTCCAGATCCCGC-1
5.68689	9.14267	CDa	male	45	CD 2	CD_2_ACTATGGAGTGCGCTC-1
-0.343333	4.2324	CDa	male	45	CD 2	CD_2_ACTATTCAGCGTCTCG-1
7.62745	7.13726	CDa	male	45	CD 2	CD_2_ACTATTCGTTGAATCC-1
-0.44612	3.35696	CDa	male	45	CD 2	CD_2_ACTATTCTCAAGAGGC-1
5.21327	7.36336	CDa	male	45	CD 2	CD_2_ACTGCAACATGCGGTC-1
6.16884	8.76644	CDa	male	45	CD 2	CD_2_ACTGCAATCTTTGCAT-1
0.513806	4.05421	CDa	male	45	CD 2	CD_2_ACTGTCCCAAGGCTTT-1
4.34265	7.27948	CDa	male	45	CD 2	CD_2_ACTGTGAAGTCACTGT-1
3.71471	5.29631	CDa	male	45	CD 2	CD_2_ACTTAGGAGTAACCTC-1
2.6054	4.26858	CDa	male	45	CD 2	CD_2_ACTTAGGCAGACAAAT-1
4.71789	5.66438	CDa	male	45	CD 2	CD_2_ACTTCCGGTCATCGGC-1
6.51625	7.1406	CDa	male	45	CD 2	CD_2_ACTTCCGGTTGTGTAC-1
5.49509	9.05504	CDa	male	45	CD 2	CD_2_ACTTTCACAGAGTGTG-1
3.63412	7.61865	CDa	male	45	CD 2	CD_2_ACTTTCAGTGAGAACC-1
5.58761	8.22014	CDa	male	45	CD 2	CD_2_ACTTTGTAGCAGAAAG-1
2.4779	5.97159	CDa	male	45	CD 2	CD_2_ACTTTGTCATGTTACG-1
5.36253	9.30772	CDa	male	45	CD 2	CD_2_AGAACAATCCATTGCC-1
4.4708	7.84676	CDa	male	45	CD 2	CD_2_AGAAGTAAGGTAGCAC-1
5.84869	7.52247	CDa	male	45	CD 2	CD_2_AGAAGTATCCAGTTCC-1
3.44091	7.1445	CDa	male	45	CD 2	CD_2_AGACAAACACCAAATC-1
0.73268	3.76318	CDa	male	45	CD 2	CD_2_AGACCATGTACGACTT-1
6.06514	8.58493	CDa	male	45	CD 2	CD_2_AGACCATTCTTCTGTA-1
6.52117	6.35852	CDa	male	45	CD 2	CD_2_AGATCCAGTCGCACGT-1
6.01433	8.63873	CDa	male	45	CD 2	CD_2_AGCCAATTCAAGCGTT-1
4.11599	8.95825	CDa	male	45	CD 2	CD_2_AGCCACGTCGTGGTAT-1
5.92723	8.625	CDa	male	45	CD 2	CD_2_AGCCAGCCAATAGTGA-1
1.43762	5.11264	CDa	male	45	CD 2	CD_2_AGCCAGCTCGCGTCGA-1
4.61576	8.04425	CDa	male	45	CD 2	CD_2_AGCGCCATCCGTCACT-1
4.9872	8.88284	CDa	male	45	CD 2	CD_2_AGGACGAGTCTTCATT-1
5.21668	9.22594	CDa	male	45	CD 2	CD_2_AGGGAGTCAAGGCCTC-1
3.71097	7.51858	CDa	male	45	CD 2	CD_2_AGGGAGTCACCCTGAG-1
7.59001	7.27837	CDa	male	45	CD 2	CD_2_AGGGCCTCAATCAGCT-1
-0.140303	3.36519	CDa	male	45	CD 2	CD_2_AGGGCCTGTCCCGTGA-1
4.04127	5.83327	CDa	male	45	CD 2	CD_2_AGGGCTCGTGCGTCGT-1
4.25711	5.85496	CDa	male	45	CD 2	CD_2_AGGGTCCCAACGACTT-1
7.11125	7.9544	CDa	male	45	CD 2	CD_2_AGGGTGAAGTCGAAAT-1
6.35714	7.93384	CDa	male	45	CD 2	CD_2_AGGGTGACAACGGTAG-1
4.88859	6.94623	CDa	male	45	CD 2	CD_2_AGGGTTTGTGCGGCTT-1
-0.116408	4.1088	CDa	male	45	CD 2	CD_2_AGGTTACAGCACTCGC-1
4.02993	7.74304	CDa	male	45	CD 2	CD_2_AGGTTACTCTCGCGTT-1
6.11691	6.79899	CDa	male	45	CD 2	CD_2_AGTAACCGTGAACCGA-1
5.43151	8.11604	CDa	male	45	CD 2	CD_2_AGTACCACAGCTACCG-1
6.03418	6.65667	CDa	male	45	CD 2	CD_2_AGTAGCTCAGTTGTCA-1
6.17705	6.69364	CDa	male	45	CD 2	CD_2_AGTAGCTGTTCCTAGA-1
1.68729	6.4187	CDa	male	45	CD 2	CD_2_AGTCTCCGTGTACAGG-1
3.70898	4.71775	CDa	male	45	CD 2	CD_2_AGTGATCGTCAGACTT-1
5.62171	8.27393	CDa	male	45	CD 2	CD_2_AGTGCCGAGTGAGGTC-1
5.40271	8.93227	CDa	male	45	CD 2	CD_2_AGTGTTGGTCGTTCAA-1
2.32465	5.11898	CDa	male	45	CD 2	CD_2_AGTTAGCGTTGATGTC-1
1.44503	4.00161	CDa	male	45	CD 2	CD_2_ATAGACCAGCATTTGC-1
2.77411	7.12474	CDa	male	45	CD 2	CD_2_ATAGACCGTGACCTGC-1
4.40868	6.0885	CDa	male	45	CD 2	CD_2_ATAGAGATCGAGTGAG-1
5.22659	7.50961	CDa	male	45	CD 2	CD_2_ATAGGCTCATGACTTG-1
1.6128	5.01604	CDa	male	45	CD 2	CD_2_ATCACAGGTTCAGCTA-1
3.379	5.82484	CDa	male	45	CD 2	CD_2_ATCACGACAAAGGCGT-1
3.44913	9.01038	CDa	male	45	CD 2	CD_2_ATCCCTGGTGAGATAT-1
4.58774	8.4939	CDa	male	45	CD 2	CD_2_ATCCGTCCAAGAGCTG-1
6.33398	8.98293	CDa	male	45	CD 2	CD_2_ATCGGCGAGAACGCGT-1
5.58171	7.00021	CDa	male	45	CD 2	CD_2_ATCGGCGAGAGTCTGG-1
4.9947	6.58909	CDa	male	45	CD 2	CD_2_ATCGTGACAACCACGC-1
4.26916	5.36269	CDa	male	45	CD 2	CD_2_ATCTCTATCAGGGATG-1
1.15989	4.19151	CDa	male	45	CD 2	CD_2_ATCTTCAGTCGTTGCG-1
5.00597	4.99429	CDa	male	45	CD 2	CD_2_ATGACCACACGCGCAT-1
4.46432	8.50457	CDa	male	45	CD 2	CD_2_ATGACCAGTGGCCACT-1
2.46843	5.09762	CDa	male	45	CD 2	CD_2_ATGATCGTCCTCCACA-1
6.67909	8.13021	CDa	male	45	CD 2	CD_2_ATGGGAGGTAATTGGA-1
6.56676	7.01476	CDa	male	45	CD 2	CD_2_ATGGTTGCAGTTGTTG-1
3.449	5.39062	CDa	male	45	CD 2	CD_2_ATGGTTGTCCGGTAAT-1
5.11283	5.97334	CDa	male	45	CD 2	CD_2_ATTACCTGTCCGTTTC-1
4.71672	5.84481	CDa	male	45	CD 2	CD_2_ATTCAGGAGTGATCGG-1
5.20291	8.79207	CDa	male	45	CD 2	CD_2_ATTCATCAGCTCGAAG-1
7.77301	7.19254	CDa	male	45	CD 2	CD_2_ATTCGTTCACAAATAG-1
3.64568	6.33314	CDa	male	45	CD 2	CD_2_ATTCTACGTGAGCTCC-1
5.18767	8.98195	CDa	male	45	CD 2	CD_2_ATTGTTCCAGAAATCA-1
6.15966	8.28958	CDa	male	45	CD 2	CD_2_ATTTCACAGCCATGCC-1
6.61636	8.10658	CDa	male	45	CD 2	CD_2_ATTTCTGGTGTTCGAT-1
2.20435	5.56689	CDa	male	45	CD 2	CD_2_CAACGATCACAGCATT-1
7.46733	7.57836	CDa	male	45	CD 2	CD_2_CAAGACTAGAAGCTCG-1
6.20549	6.87357	CDa	male	45	CD 2	CD_2_CAAGACTTCCCTAGGG-1
7.44303	7.75763	CDa	male	45	CD 2	CD_2_CAATCGACAACCGATT-1
5.6162	6.91208	CDa	male	45	CD 2	CD_2_CAATGACAGTATAGGT-1
6.26571	6.03396	CDa	male	45	CD 2	CD_2_CAATGACGTAGGCAGT-1
2.39969	4.21404	CDa	male	45	CD 2	CD_2_CACAACACAACCGTGC-1
7.22327	7.33141	CDa	male	45	CD 2	CD_2_CACAGGCTCGTAGCCG-1
-0.295532	4.20709	CDa	male	45	CD 2	CD_2_CACATGATCTCCCTAG-1
2.00697	4.0452	CDa	male	45	CD 2	CD_2_CACCAAAGTAGCTAAA-1
7.89557	7.17801	CDa	male	45	CD 2	CD_2_CACCGTTCAGTTTCAG-1
4.68543	7.99767	CDa	male	45	CD 2	CD_2_CACCGTTGTAAGATTG-1
6.58993	8.45391	CDa	male	45	CD 2	CD_2_CACGAATGTATGGTAA-1
3.98191	6.50081	CDa	male	45	CD 2	CD_2_CACGGGTGTAGTCTTG-1
0.643121	3.853	CDa	male	45	CD 2	CD_2_CACGTTCCACCTAAAC-1
1.38415	3.92018	CDa	male	45	CD 2	CD_2_CAGATTGGTTTCGATG-1
5.65291	9.14734	CDa	male	45	CD 2	CD_2_CAGCACGTCTGATGGT-1
3.81942	9.53991	CDa	male	45	CD 2	CD_2_CAGCCAGAGCTAGAAT-1
3.08167	8.42144	CDa	male	45	CD 2	CD_2_CAGCCAGGTAGTTAGA-1
5.98481	9.02889	CDa	male	45	CD 2	CD_2_CAGGCCAAGGATGTTA-1
3.96464	5.34443	CDa	male	45	CD 2	CD_2_CAGGCCAGTCGCACAC-1
7.58778	7.40367	CDa	male	45	CD 2	CD_2_CAGGGCTTCTGAGAGG-1
4.8708	4.82793	CDa	male	45	CD 2	CD_2_CAGTGCGAGTGTCATC-1
3.6621	6.65	CDa	male	45	CD 2	CD_2_CAGTGCGGTGTGAGCA-1
6.32671	8.73694	CDa	male	45	CD 2	CD_2_CAGTGCGGTTAGAGTA-1
2.83441	5.67687	CDa	male	45	CD 2	CD_2_CAGTTAGAGAAACCCG-1
4.74067	8.62765	CDa	male	45	CD 2	CD_2_CAGTTAGCATGCCGCA-1
6.16453	6.43642	CDa	male	45	CD 2	CD_2_CAGTTAGGTATAGCTC-1
3.68378	5.40851	CDa	male	45	CD 2	CD_2_CAGTTCCAGGGACCAT-1
2.60607	4.07944	CDa	male	45	CD 2	CD_2_CATAAGCCACCGGTCA-1
4.11732	5.24351	CDa	male	45	CD 2	CD_2_CATAAGCTCTCCAATT-1
7.32129	7.91673	CDa	male	45	CD 2	CD_2_CATCAAGTCGCCAGAC-1
7.40062	7.85734	CDa	male	45	CD 2	CD_2_CATCCGTCAGCTGAGA-1
4.28796	5.64988	CDa	male	45	CD 2	CD_2_CATCGTCGTGGCACTC-1
2.65375	6.68731	CDa	male	45	CD 2	CD_2_CATGCAAGTGGACTAG-1
5.5874	6.3358	CDa	male	45	CD 2	CD_2_CATGCCTCAGGTACGA-1
2.44568	4.76072	CDa	male	45	CD 2	CD_2_CATGCGGGTACATTGC-1
3.75676	4.96787	CDa	male	45	CD 2	CD_2_CATGCTCCAGTAGTGG-1
5.87171	7.3797	CDa	male	45	CD 2	CD_2_CATTCTAGTTAACCTG-1
5.32549	9.34927	CDa	male	45	CD 2	CD_2_CATTGCCCAGAATTCC-1
7.21061	7.86995	CDa	male	45	CD 2	CD_2_CATTGTTTCTCTCGCA-1
5.34503	5.21075	CDa	male	45	CD 2	CD_2_CATTTCACAACTGAAA-1
1.75702	5.53936	CDa	male	45	CD 2	CD_2_CCAATGATCTCTCTTC-1
7.03477	7.51921	CDa	male	45	CD 2	CD_2_CCAATTTAGGTTGGAC-1
2.56781	5.51617	CDa	male	45	CD 2	CD_2_CCAATTTGTAACTTCG-1
4.89675	6.31166	CDa	male	45	CD 2	CD_2_CCACCATGTGTGGTCC-1
7.55213	6.99694	CDa	male	45	CD 2	CD_2_CCACTTGCACGCAAAG-1
5.16348	8.18196	CDa	male	45	CD 2	CD_2_CCATCACCACCAAAGG-1
5.48712	6.95874	CDa	male	45	CD 2	CD_2_CCATCACCAGAGTGTG-1
7.2263	7.91089	CDa	male	45	CD 2	CD_2_CCCGAAGGTTTGTTCT-1
6.12672	8.8432	CDa	male	45	CD 2	CD_2_CCCGAAGTCGGATACT-1
2.57009	5.62438	CDa	male	45	CD 2	CD_2_CCCGGAATCCAACCGG-1
3.48853	6.35275	CDa	male	45	CD 2	CD_2_CCCTAACCAACAAAGT-1
7.6653	7.08422	CDa	male	45	CD 2	CD_2_CCCTCAAGTCACGACC-1
6.5523	8.03816	CDa	male	45	CD 2	CD_2_CCCTCTCAGGCTTTCA-1
3.59758	5.52836	CDa	male	45	CD 2	CD_2_CCCTGATCAAGCACAG-1
1.62574	6.51274	CDa	male	45	CD 2	CD_2_CCCTGATGTAGAATAC-1
3.69674	5.0407	CDa	male	45	CD 2	CD_2_CCGAACGAGCAACAAT-1
-0.00129942	3.80309	CDa	male	45	CD 2	CD_2_CCGAACGCAGTCAGTT-1
6.00024	7.53434	CDa	male	45	CD 2	CD_2_CCGCAAGCATTGCTGA-1
1.09724	5.74266	CDa	male	45	CD 2	CD_2_CCGGGTAGTGAGCAGT-1
3.69334	5.4295	CDa	male	45	CD 2	CD_2_CCGTAGGTCTCGTGGG-1
7.22716	7.71685	CDa	male	45	CD 2	CD_2_CCGTGAGCATGATCTG-1
4.02223	5.23929	CDa	male	45	CD 2	CD_2_CCGTTCAGTACTTCCC-1
0.627449	3.67847	CDa	male	45	CD 2	CD_2_CCGTTCAGTGCCTATA-1
7.61602	6.91268	CDa	male	45	CD 2	CD_2_CCGTTCAGTGTTACAC-1
3.98369	5.80514	CDa	male	45	CD 2	CD_2_CCTAACCCATCATCTT-1
2.99021	9.03122	CDa	male	45	CD 2	CD_2_CCTAACCGTAGGATAT-1
1.55946	3.69617	CDa	male	45	CD 2	CD_2_CCTACGTGTGGTCCCA-1
5.86886	6.2819	CDa	male	45	CD 2	CD_2_CCTCAACGTGGTCCCA-1
4.89731	6.02879	CDa	male	45	CD 2	CD_2_CCTCACATCCAACCAA-1
2.10445	6.26417	CDa	male	45	CD 2	CD_2_CCTCTCCCAAGATGGC-1
5.67612	8.47569	CDa	male	45	CD 2	CD_2_CCTTTGGTCGTGGACC-1
4.26937	5.72145	CDa	male	45	CD 2	CD_2_CGAAGTTGTACAACGG-1
5.30565	8.74087	CDa	male	45	CD 2	CD_2_CGACAGCGTAGACAAT-1
5.0647	9.29564	CDa	male	45	CD 2	CD_2_CGAGAAGTCACCTTAT-1
6.32916	8.23221	CDa	male	45	CD 2	CD_2_CGAGGAAAGGATTTGA-1
6.59101	8.48985	CDa	male	45	CD 2	CD_2_CGAGGCTAGGTTCTTG-1
6.73966	8.00996	CDa	male	45	CD 2	CD_2_CGATGGCAGCCATGCC-1
4.84796	7.46569	CDa	male	45	CD 2	CD_2_CGATGGCCATTATGCG-1
4.69893	9.3439	CDa	male	45	CD 2	CD_2_CGATGGCTCGTCCTCA-1
-0.603396	3.51539	CDa	male	45	CD 2	CD_2_CGCATGGTCGTCGCTT-1
0.743144	4.2387	CDa	male	45	CD 2	CD_2_CGCCAGAGTACCGGCT-1
2.26161	5.81675	CDa	male	45	CD 2	CD_2_CGCCAGAGTCCTCATC-1
6.11519	8.65052	CDa	male	45	CD 2	CD_2_CGGGCATTCTGCCTCA-1
[truncated: 44,703 more rows]

## Sheet: e.fig 1 a barplots
sample_name	sex	age	Health	subset	annotation	%
HC 3	female	68	HC	stroma	S1	0.0135998
HC 4	male	65	HC	stroma	S1	0.0252436
HC 5	male	51	HC	stroma	S1	0.0360902
HC 6	female	66	HC	stroma	S1	0.0273973
CD 3	female	23	CDa	stroma	S1	0.00211993
CD 5	male	21	CDa	stroma	S1	0.00129534
CD 6	male	22	CDa	stroma	S1	0.0185446
UC 6	female	51	UCa	stroma	S1	0.00370995
HC 1	male	61	HC	stroma	IER fibroblasts	0.00457218
HC 2	male	63	HC	stroma	IER fibroblasts	0.000782779
HC 3	female	68	HC	stroma	IER fibroblasts	0.00555093
HC 4	male	65	HC	stroma	IER fibroblasts	0.0234721
HC 5	male	51	HC	stroma	IER fibroblasts	0.0201504
HC 6	female	66	HC	stroma	IER fibroblasts	0.0263435
CD 1	female	49	CDa	stroma	IER fibroblasts	0.000402414
CD 2	male	45	CDa	stroma	IER fibroblasts	0.00129702
CD 3	female	23	CDa	stroma	IER fibroblasts	0.00333131
CD 4	male	56	CDa	stroma	IER fibroblasts	0.000714286
CD 5	male	21	CDa	stroma	IER fibroblasts	0.00194301
CD 6	male	22	CDa	stroma	IER fibroblasts	0.0072566
UC 1	male	48	UCa	stroma	IER fibroblasts	0.0233546
UC 2	male	43	UCa	stroma	IER fibroblasts	0.00038506
UC 3	female	33	UCa	stroma	IER fibroblasts	0.00285171
UC 4	female	46	UCa	stroma	IER fibroblasts	0.000333222
UC 5	male	56	UCa	stroma	IER fibroblasts	0.00248403
UC 6	female	51	UCa	stroma	IER fibroblasts	0.00303541
HC 1	male	61	HC	stroma	MT fibroblasts	0.0182887
HC 2	male	63	HC	stroma	MT fibroblasts	0.00156556
HC 3	female	68	HC	stroma	MT fibroblasts	0.00194283
HC 4	male	65	HC	stroma	MT fibroblasts	0.00620018
HC 5	male	51	HC	stroma	MT fibroblasts	0.0162406
HC 6	female	66	HC	stroma	MT fibroblasts	0.00368809
CD 1	female	49	CDa	stroma	MT fibroblasts	0.000804829
CD 2	male	45	CDa	stroma	MT fibroblasts	0.00324254
CD 3	female	23	CDa	stroma	MT fibroblasts	0.00393701
CD 4	male	56	CDa	stroma	MT fibroblasts	0.00107143
CD 5	male	21	CDa	stroma	MT fibroblasts	0.00259067
CD 6	male	22	CDa	stroma	MT fibroblasts	0.00705503
UC 1	male	48	UCa	stroma	MT fibroblasts	0.0304317
UC 2	male	43	UCa	stroma	MT fibroblasts	0.00154024
UC 3	female	33	UCa	stroma	MT fibroblasts	0.00380228
UC 4	female	46	UCa	stroma	MT fibroblasts	0.000333222
UC 5	male	56	UCa	stroma	MT fibroblasts	0.00212917
UC 6	female	51	UCa	stroma	MT fibroblasts	0.00236088
HC 1	male	61	HC	stroma	S1.2	0.0241672
HC 2	male	63	HC	stroma	S1.2	0.00430528
HC 3	female	68	HC	stroma	S1.2	0.000555093
HC 4	male	65	HC	stroma	S1.2	0.00221435
HC 5	male	51	HC	stroma	S1.2	0.0129323
HC 6	female	66	HC	stroma	S1.2	0.00579557
CD 3	female	23	CDa	stroma	S1.2	0.0045427
CD 4	male	56	CDa	stroma	S1.2	0.00142857
CD 5	male	21	CDa	stroma	S1.2	0.00129534
CD 6	male	22	CDa	stroma	S1.2	0.00624874
UC 1	male	48	UCa	stroma	S1.2	0.0162774
UC 2	male	43	UCa	stroma	S1.2	0.000770119
UC 3	female	33	UCa	stroma	S1.2	0.000475285
UC 5	male	56	UCa	stroma	S1.2	0.00638751
UC 6	female	51	UCa	stroma	S1.2	0.00168634
HC 1	male	61	HC	stroma	Inflammatory fibroblasts	0.00130634
CD 1	female	49	CDa	stroma	Inflammatory fibroblasts	0.000402414
CD 3	female	23	CDa	stroma	Inflammatory fibroblasts	0.00545124
CD 4	male	56	CDa	stroma	Inflammatory fibroblasts	0.00214286
CD 5	male	21	CDa	stroma	Inflammatory fibroblasts	0.0369171
CD 6	male	22	CDa	stroma	Inflammatory fibroblasts	0.000403145
UC 1	male	48	UCa	stroma	Inflammatory fibroblasts	0.009908
UC 2	male	43	UCa	stroma	Inflammatory fibroblasts	0.00269542
UC 3	female	33	UCa	stroma	Inflammatory fibroblasts	0.013308
UC 4	female	46	UCa	stroma	Inflammatory fibroblasts	0.000333222
UC 5	male	56	UCa	stroma	Inflammatory fibroblasts	0.0195174
UC 6	female	51	UCa	stroma	Inflammatory fibroblasts	0.00539629
HC 1	male	61	HC	stroma	S2a	0.00653168
HC 2	male	63	HC	stroma	S2a	0.00156556
HC 3	female	68	HC	stroma	S2a	0.00249792
HC 4	male	65	HC	stroma	S2a	0.0044287
HC 5	male	51	HC	stroma	S2a	0.00360902
HC 6	female	66	HC	stroma	S2a	0.00684932
CD 1	female	49	CDa	stroma	S2a	0.000402414
CD 2	male	45	CDa	stroma	S2a	0.00194553
CD 3	female	23	CDa	stroma	S2a	0.00605694
CD 4	male	56	CDa	stroma	S2a	0.00178571
CD 5	male	21	CDa	stroma	S2a	0.000647668
CD 6	male	22	CDa	stroma	S2a	0.00604717
UC 1	male	48	UCa	stroma	S2a	0.0226469
UC 2	male	43	UCa	stroma	S2a	0.00346554
UC 3	female	33	UCa	stroma	S2a	0.00855513
UC 4	female	46	UCa	stroma	S2a	0.00166611
UC 5	male	56	UCa	stroma	S2a	0.00638751
UC 6	female	51	UCa	stroma	S2a	0.00202361
HC 1	male	61	HC	stroma	Endothelium	0.00783801
HC 3	female	68	HC	stroma	Endothelium	0.00249792
HC 4	male	65	HC	stroma	Endothelium	0.00354296
HC 5	male	51	HC	stroma	Endothelium	0.00360902
HC 6	female	66	HC	stroma	Endothelium	0.00737619
CD 2	male	45	CDa	stroma	Endothelium	0.00453956
CD 3	female	23	CDa	stroma	Endothelium	0.00272562
CD 4	male	56	CDa	stroma	Endothelium	0.00678571
CD 5	male	21	CDa	stroma	Endothelium	0.00582902
CD 6	male	22	CDa	stroma	Endothelium	0.00483773
UC 1	male	48	UCa	stroma	Endothelium	0.00636943
UC 2	male	43	UCa	stroma	Endothelium	0.0019253
UC 3	female	33	UCa	stroma	Endothelium	0.00998099
UC 4	female	46	UCa	stroma	Endothelium	0.00399867
UC 5	male	56	UCa	stroma	Endothelium	0.00496806
UC 6	female	51	UCa	stroma	Endothelium	0.00337268
HC 2	male	63	HC	stroma	Fibroblasts Ribhi	0.000391389
HC 3	female	68	HC	stroma	Fibroblasts Ribhi	0.00138773
HC 4	male	65	HC	stroma	Fibroblasts Ribhi	0.00310009
HC 5	male	51	HC	stroma	Fibroblasts Ribhi	0.00511278
HC 6	female	66	HC	stroma	Fibroblasts Ribhi	0.00632244
CD 1	female	49	CDa	stroma	Fibroblasts Ribhi	0.000402414
CD 2	male	45	CDa	stroma	Fibroblasts Ribhi	0.000648508
CD 3	female	23	CDa	stroma	Fibroblasts Ribhi	0.00393701
CD 4	male	56	CDa	stroma	Fibroblasts Ribhi	0.00142857
CD 5	male	21	CDa	stroma	Fibroblasts Ribhi	0.00259067
CD 6	male	22	CDa	stroma	Fibroblasts Ribhi	0.00201572
UC 1	male	48	UCa	stroma	Fibroblasts Ribhi	0.0127389
UC 2	male	43	UCa	stroma	Fibroblasts Ribhi	0.00308048
UC 3	female	33	UCa	stroma	Fibroblasts Ribhi	0.00855513
UC 4	female	46	UCa	stroma	Fibroblasts Ribhi	0.00199933
UC 5	male	56	UCa	stroma	Fibroblasts Ribhi	0.0106458
UC 6	female	51	UCa	stroma	Fibroblasts Ribhi	0.00573356
HC 1	male	61	HC	stroma	S1 Ribhi	0.00783801
HC 2	male	63	HC	stroma	S1 Ribhi	0.00117417
HC 3	female	68	HC	stroma	S1 Ribhi	0.000832639
HC 4	male	65	HC	stroma	S1 Ribhi	0.00487157
HC 5	male	51	HC	stroma	S1 Ribhi	0.0108271
HC 6	female	66	HC	stroma	S1 Ribhi	0.00579557
CD 3	female	23	CDa	stroma	S1 Ribhi	0.00333131
CD 4	male	56	CDa	stroma	S1 Ribhi	0.00107143
CD 6	male	22	CDa	stroma	S1 Ribhi	0.00241887
UC 1	male	48	UCa	stroma	S1 Ribhi	0.00849257
UC 2	male	43	UCa	stroma	S1 Ribhi	0.0019253
UC 3	female	33	UCa	stroma	S1 Ribhi	0.00190114
UC 5	male	56	UCa	stroma	S1 Ribhi	0.00390348
UC 6	female	51	UCa	stroma	S1 Ribhi	0.00404722
HC 1	male	61	HC	stroma	Activated endothelium	0.000653168
HC 2	male	63	HC	stroma	Activated endothelium	0.000391389
HC 3	female	68	HC	stroma	Activated endothelium	0.000277546
HC 4	male	65	HC	stroma	Activated endothelium	0.00132861
HC 5	male	51	HC	stroma	Activated endothelium	0.00120301
CD 2	male	45	CDa	stroma	Activated endothelium	0.000648508
CD 3	female	23	CDa	stroma	Activated endothelium	0.00363416
CD 4	male	56	CDa	stroma	Activated endothelium	0.00214286
CD 5	male	21	CDa	stroma	Activated endothelium	0.00518135
CD 6	male	22	CDa	stroma	Activated endothelium	0.00141101
UC 1	male	48	UCa	stroma	Activated endothelium	0.00353857
UC 3	female	33	UCa	stroma	Activated endothelium	0.0114068
UC 4	female	46	UCa	stroma	Activated endothelium	0.00399867
UC 5	male	56	UCa	stroma	Activated endothelium	0.00674237
UC 6	female	51	UCa	stroma	Activated endothelium	0.00303541
HC 1	male	61	HC	stroma	Pericytes	0.00261267
HC 2	male	63	HC	stroma	Pericytes	0.000782779
HC 3	female	68	HC	stroma	Pericytes	0.000277546
CD 1	female	49	CDa	stroma	Pericytes	0.00160966
CD 2	male	45	CDa	stroma	Pericytes	0.00324254
CD 3	female	23	CDa	stroma	Pericytes	0.00575409
CD 4	male	56	CDa	stroma	Pericytes	0.00357143
CD 5	male	21	CDa	stroma	Pericytes	0.00453368
CD 6	male	22	CDa	stroma	Pericytes	0.000604717
UC 1	male	48	UCa	stroma	Pericytes	0.0106157
UC 2	male	43	UCa	stroma	Pericytes	0.00231036
UC 3	female	33	UCa	stroma	Pericytes	0.00380228
UC 4	female	46	UCa	stroma	Pericytes	0.00133289
UC 5	male	56	UCa	stroma	Pericytes	0.00532292
UC 6	female	51	UCa	stroma	Pericytes	0.00269815
HC 1	male	61	HC	stroma	S2b	0.0124102
HC 2	male	63	HC	stroma	S2b	0.00273973
HC 3	female	68	HC	stroma	S2b	0.000832639
HC 4	male	65	HC	stroma	S2b	0.00132861
HC 5	male	51	HC	stroma	S2b	0.00240602
HC 6	female	66	HC	stroma	S2b	0.00421496
CD 1	female	49	CDa	stroma	S2b	0.000402414
CD 2	male	45	CDa	stroma	S2b	0.00129702
CD 3	female	23	CDa	stroma	S2b	0.00272562
CD 4	male	56	CDa	stroma	S2b	0.00107143
CD 5	male	21	CDa	stroma	S2b	0.00129534
CD 6	male	22	CDa	stroma	S2b	0.00120943
UC 1	male	48	UCa	stroma	S2b	0.00920028
UC 2	male	43	UCa	stroma	S2b	0.00115518
UC 3	female	33	UCa	stroma	S2b	0.003327
UC 5	male	56	UCa	stroma	S2b	0.00319375
UC 6	female	51	UCa	stroma	S2b	0.00202361
HC 2	male	63	HC	stroma	Myofibroblasts	0.00156556
HC 3	female	68	HC	stroma	Myofibroblasts	0.00111019
HC 4	male	65	HC	stroma	Myofibroblasts	0.00265722
HC 5	male	51	HC	stroma	Myofibroblasts	0.00240602
CD 1	female	49	CDa	stroma	Myofibroblasts	0.0028169
CD 2	male	45	CDa	stroma	Myofibroblasts	0.00324254
CD 3	female	23	CDa	stroma	Myofibroblasts	0.00181708
CD 4	male	56	CDa	stroma	Myofibroblasts	0.000357143
CD 5	male	21	CDa	stroma	Myofibroblasts	0.00129534
CD 6	male	22	CDa	stroma	Myofibroblasts	0.00564402
UC 1	male	48	UCa	stroma	Myofibroblasts	0.00778485
UC 2	male	43	UCa	stroma	Myofibroblasts	0.00269542
UC 3	female	33	UCa	stroma	Myofibroblasts	0.00142586
UC 4	female	46	UCa	stroma	Myofibroblasts	0.000333222
UC 5	male	56	UCa	stroma	Myofibroblasts	0.00141945
UC 6	female	51	UCa	stroma	Myofibroblasts	0.00303541
HC 1	male	61	HC	stroma	Glia	0.00391901
HC 2	male	63	HC	stroma	Glia	0.00195695
HC 3	female	68	HC	stroma	Glia	0.00388565
HC 4	male	65	HC	stroma	Glia	0.00354296
HC 5	male	51	HC	stroma	Glia	0.00781955
HC 6	female	66	HC	stroma	Glia	0.00316122
CD 1	female	49	CDa	stroma	Glia	0.000804829
CD 2	male	45	CDa	stroma	Glia	0.000648508
CD 3	female	23	CDa	stroma	Glia	0.00121139
CD 4	male	56	CDa	stroma	Glia	0.000714286
CD 5	male	21	CDa	stroma	Glia	0.00129534
CD 6	male	22	CDa	stroma	Glia	0.00403145
UC 1	male	48	UCa	stroma	Glia	0.00141543
UC 4	female	46	UCa	stroma	Glia	0.000333222
UC 5	male	56	UCa	stroma	Glia	0.000354862
UC 6	female	51	UCa	stroma	Glia	0.000674536
HC 1	male	61	HC	stroma	S3	0.00130634
HC 2	male	63	HC	stroma	S3	0.000391389
HC 3	female	68	HC	stroma	S3	0.00138773
HC 4	male	65	HC	stroma	S3	0.0110717
HC 5	male	51	HC	stroma	S3	0.00451128
HC 6	female	66	HC	stroma	S3	0.00316122
CD 2	male	45	CDa	stroma	S3	0.000648508
CD 3	female	23	CDa	stroma	S3	0.000302847
CD 4	male	56	CDa	stroma	S3	0.000357143
CD 5	male	21	CDa	stroma	S3	0.00129534
CD 6	male	22	CDa	stroma	S3	0.00322516
UC 1	male	48	UCa	stroma	S3	0.00283086
UC 2	male	43	UCa	stroma	S3	0.00038506
UC 3	female	33	UCa	stroma	S3	0.00190114
UC 5	male	56	UCa	stroma	S3	0.00177431
UC 6	female	51	UCa	stroma	S3	0.00168634
HC 1	male	61	HC	stroma	FRCs	0.0019595
HC 3	female	68	HC	stroma	FRCs	0.00194283
HC 4	male	65	HC	stroma	FRCs	0.00398583
HC 5	male	51	HC	stroma	FRCs	0.000601504
HC 6	female	66	HC	stroma	FRCs	0.00368809
CD 3	female	23	CDa	stroma	FRCs	0.00181708
CD 4	male	56	CDa	stroma	FRCs	0.000714286
CD 5	male	21	CDa	stroma	FRCs	0.000647668
CD 6	male	22	CDa	stroma	FRCs	0.00201572
UC 1	male	48	UCa	stroma	FRCs	0.00212314
UC 3	female	33	UCa	stroma	FRCs	0.003327
UC 5	male	56	UCa	stroma	FRCs	0.00141945
UC 6	female	51	UCa	stroma	FRCs	0.00236088
HC 1	male	61	HC	stroma	Lymphatic endothelium	0.000653168
HC 3	female	68	HC	stroma	Lymphatic endothelium	0.000277546
HC 4	male	65	HC	stroma	Lymphatic endothelium	0.00044287
HC 5	male	51	HC	stroma	Lymphatic endothelium	0.000601504
CD 2	male	45	CDa	stroma	Lymphatic endothelium	0.00129702
CD 3	female	23	CDa	stroma	Lymphatic endothelium	0.00090854
CD 4	male	56	CDa	stroma	Lymphatic endothelium	0.000714286
CD 5	male	21	CDa	stroma	Lymphatic endothelium	0.00259067
CD 6	male	22	CDa	stroma	Lymphatic endothelium	0.000403145
UC 1	male	48	UCa	stroma	Lymphatic endothelium	0.00424628
UC 2	male	43	UCa	stroma	Lymphatic endothelium	0.00115518
UC 3	female	33	UCa	stroma	Lymphatic endothelium	0.00190114
UC 4	female	46	UCa	stroma	Lymphatic endothelium	0.000333222
UC 5	male	56	UCa	stroma	Lymphatic endothelium	0.00141945
UC 6	female	51	UCa	stroma	Lymphatic endothelium	0.000337268
HC 1	male	61	HC	plasmas	PC IgA	0.0535598
HC 2	male	63	HC	plasmas	PC IgA	0.123679
HC 3	female	68	HC	plasmas	PC IgA	0.0921454
HC 4	male	65	HC	plasmas	PC IgA	0.0434012
HC 5	male	51	HC	plasmas	PC IgA	0.119699
HC 6	female	66	HC	plasmas	PC IgA	0.0964173
CD 1	female	49	CDa	plasmas	PC IgA	0.144064
CD 2	male	45	CDa	plasmas	PC IgA	0.0810636
CD 3	female	23	CDa	plasmas	PC IgA	0.094791
CD 4	male	56	CDa	plasmas	PC IgA	0.0657143
CD 5	male	21	CDa	plasmas	PC IgA	0.0349741
CD 6	male	22	CDa	plasmas	PC IgA	0.0814352
UC 1	male	48	UCa	plasmas	PC IgA	0.174805
UC 2	male	43	UCa	plasmas	PC IgA	0.241817
UC 3	female	33	UCa	plasmas	PC IgA	0.213878
UC 4	female	46	UCa	plasmas	PC IgA	0.0873042
UC 5	male	56	UCa	plasmas	PC IgA	0.151526
UC 6	female	51	UCa	plasmas	PC IgA	0.160877
HC 1	male	61	HC	plasmas	PC IgA IgM	0.0476813
HC 2	male	63	HC	plasmas	PC IgA IgM	0.0367906
HC 3	female	68	HC	plasmas	PC IgA IgM	0.0191507
HC 4	male	65	HC	plasmas	PC IgA IgM	0.00310009
HC 5	male	51	HC	plasmas	PC IgA IgM	0.0123308
HC 6	female	66	HC	plasmas	PC IgA IgM	0.00790306
CD 1	female	49	CDa	plasmas	PC IgA IgM	0.00764588
CD 2	male	45	CDa	plasmas	PC IgA IgM	0.00389105
CD 3	female	23	CDa	plasmas	PC IgA IgM	0.0487583
CD 4	male	56	CDa	plasmas	PC IgA IgM	0.0607143
CD 5	male	21	CDa	plasmas	PC IgA IgM	0.0161917
CD 6	male	22	CDa	plasmas	PC IgA IgM	0.0318484
UC 1	male	48	UCa	plasmas	PC IgA IgM	0.0481246
UC 2	male	43	UCa	plasmas	PC IgA IgM	0.0870235
UC 3	female	33	UCa	plasmas	PC IgA IgM	0.0228137
UC 4	female	46	UCa	plasmas	PC IgA IgM	0.00866378
UC 5	male	56	UCa	plasmas	PC IgA IgM	0.0361959
UC 6	female	51	UCa	plasmas	PC IgA IgM	0.0229342
HC 1	male	61	HC	plasmas	PC IgA heat shock	0.0574788
HC 2	male	63	HC	plasmas	PC IgA heat shock	0.113503
HC 3	female	68	HC	plasmas	PC IgA heat shock	0.0166528
HC 4	male	65	HC	plasmas	PC IgA heat shock	0.0110717
HC 5	male	51	HC	plasmas	PC IgA heat shock	0.0360902
HC 6	female	66	HC	plasmas	PC IgA heat shock	0.0231823
CD 1	female	49	CDa	plasmas	PC IgA heat shock	0.0309859
CD 2	male	45	CDa	plasmas	PC IgA heat shock	0.0116732
CD 3	female	23	CDa	plasmas	PC IgA heat shock	0.0357359
CD 4	male	56	CDa	plasmas	PC IgA heat shock	0.0225
CD 5	male	21	CDa	plasmas	PC IgA heat shock	0.00647668
CD 6	male	22	CDa	plasmas	PC IgA heat shock	0.0139085
UC 1	male	48	UCa	plasmas	PC IgA heat shock	0.0658174
UC 2	male	43	UCa	plasmas	PC IgA heat shock	0.0850982
UC 3	female	33	UCa	plasmas	PC IgA heat shock	0.029943
UC 4	female	46	UCa	plasmas	PC IgA heat shock	0.0133289
UC 5	male	56	UCa	plasmas	PC IgA heat shock	0.079489
UC 6	female	51	UCa	plasmas	PC IgA heat shock	0.0559865
HC 1	male	61	HC	plasmas	B cell	0.0502939
HC 2	male	63	HC	plasmas	B cell	0.0117417
HC 3	female	68	HC	plasmas	B cell	0.0358035
HC 4	male	65	HC	plasmas	B cell	0.00265722
HC 5	male	51	HC	plasmas	B cell	0.0237594
HC 6	female	66	HC	plasmas	B cell	0.00158061
CD 1	female	49	CDa	plasmas	B cell	0.0861167
CD 2	male	45	CDa	plasmas	B cell	0.0201038
CD 3	female	23	CDa	plasmas	B cell	0.0369473
CD 4	male	56	CDa	plasmas	B cell	0.135714
CD 5	male	21	CDa	plasmas	B cell	0.00518135
CD 6	male	22	CDa	plasmas	B cell	0.0161258
UC 1	male	48	UCa	plasmas	B cell	0.0113234
UC 2	male	43	UCa	plasmas	B cell	0.0207932
UC 3	female	33	UCa	plasmas	B cell	0.0237643
UC 4	female	46	UCa	plasmas	B cell	0.0913029
UC 5	male	56	UCa	plasmas	B cell	0.0046132
UC 6	female	51	UCa	plasmas	B cell	0.0435076
HC 1	male	61	HC	plasmas	PC IgG	0.0352711
HC 2	male	63	HC	plasmas	PC IgG	0.0410959
HC 3	female	68	HC	plasmas	PC IgG	0.0169303
HC 4	male	65	HC	plasmas	PC IgG	0.013729
HC 5	male	51	HC	plasmas	PC IgG	0.0261654
HC 6	female	66	HC	plasmas	PC IgG	0.0237092
CD 1	female	49	CDa	plasmas	PC IgG	0.0575453
CD 2	male	45	CDa	plasmas	PC IgG	0.0979248
CD 3	female	23	CDa	plasmas	PC IgG	0.0681405
CD 4	male	56	CDa	plasmas	PC IgG	0.1175
CD 5	male	21	CDa	plasmas	PC IgG	0.0343264
CD 6	male	22	CDa	plasmas	PC IgG	0.0243902
UC 1	male	48	UCa	plasmas	PC IgG	0.170559
UC 2	male	43	UCa	plasmas	PC IgG	0.115133
UC 3	female	33	UCa	plasmas	PC IgG	0.253802
UC 4	female	46	UCa	plasmas	PC IgG	0.0823059
UC 5	male	56	UCa	plasmas	PC IgG	0.244145
UC 6	female	51	UCa	plasmas	PC IgG	0.0846543
HC 1	male	61	HC	plasmas	PC immediate early response	0.023514
HC 2	male	63	HC	plasmas	PC immediate early response	0.0250489
HC 3	female	68	HC	plasmas	PC immediate early response	0.00666112
HC 4	male	65	HC	plasmas	PC immediate early response	0.00664305
HC 5	male	51	HC	plasmas	PC immediate early response	0.0123308
HC 6	female	66	HC	plasmas	PC immediate early response	0.0136986
CD 1	female	49	CDa	plasmas	PC immediate early response	0.00925553
CD 2	male	45	CDa	plasmas	PC immediate early response	0.00648508
CD 3	female	23	CDa	plasmas	PC immediate early response	0.0109025
CD 4	male	56	CDa	plasmas	PC immediate early response	0.0128571
CD 5	male	21	CDa	plasmas	PC immediate early response	0.00259067
CD 6	male	22	CDa	plasmas	PC immediate early response	0.00564402
UC 1	male	48	UCa	plasmas	PC immediate early response	0.0219391
UC 2	male	43	UCa	plasmas	PC immediate early response	0.0204082
UC 3	female	33	UCa	plasmas	PC immediate early response	0.0180608
UC 4	female	46	UCa	plasmas	PC immediate early response	0.005998
UC 5	male	56	UCa	plasmas	PC immediate early response	0.030873
UC 6	female	51	UCa	plasmas	PC immediate early response	0.00944351
HC 1	male	61	HC	plasmas	Cycling cells	0.000653168
HC 2	male	63	HC	plasmas	Cycling cells	0.00195695
HC 3	female	68	HC	plasmas	Cycling cells	0.00305301
HC 5	male	51	HC	plasmas	Cycling cells	0.00180451
CD 1	female	49	CDa	plasmas	Cycling cells	0.00603622
CD 2	male	45	CDa	plasmas	Cycling cells	0.00129702
CD 3	female	23	CDa	plasmas	Cycling cells	0.0102968
CD 4	male	56	CDa	plasmas	Cycling cells	0.0128571
CD 5	male	21	CDa	plasmas	Cycling cells	0.00647668
CD 6	male	22	CDa	plasmas	Cycling cells	0.00322516
UC 1	male	48	UCa	plasmas	Cycling cells	0.00707714
UC 2	male	43	UCa	plasmas	Cycling cells	0.0215633
UC 3	female	33	UCa	plasmas	Cycling cells	0.00570342
UC 4	female	46	UCa	plasmas	Cycling cells	0.0653116
UC 5	male	56	UCa	plasmas	Cycling cells	0.00958126
UC 6	female	51	UCa	plasmas	Cycling cells	0.0232715
HC 1	male	61	HC	plasmas	Naïve B cell	0.0189419
HC 2	male	63	HC	plasmas	Naïve B cell	0.00469667
HC 3	female	68	HC	plasmas	Naïve B cell	0.00444074
HC 5	male	51	HC	plasmas	Naïve B cell	0.00541353
CD 1	female	49	CDa	plasmas	Naïve B cell	0.0221328
CD 2	male	45	CDa	plasmas	Naïve B cell	0.00518807
CD 3	female	23	CDa	plasmas	Naïve B cell	0.00484555
CD 4	male	56	CDa	plasmas	Naïve B cell	0.0171429
CD 5	male	21	CDa	plasmas	Naïve B cell	0.00129534
CD 6	male	22	CDa	plasmas	Naïve B cell	0.00241887
UC 1	male	48	UCa	plasmas	Naïve B cell	0.000707714
UC 2	male	43	UCa	plasmas	Naïve B cell	0.00693107
UC 3	female	33	UCa	plasmas	Naïve B cell	0.00237643
UC 4	female	46	UCa	plasmas	Naïve B cell	0.0206598
UC 5	male	56	UCa	plasmas	Naïve B cell	0.000709723
UC 6	female	51	UCa	plasmas	Naïve B cell	0.0124789
HC 1	male	61	HC	plasmas	Memory B cell	0.00130634
HC 3	female	68	HC	plasmas	Memory B cell	0.00138773
HC 5	male	51	HC	plasmas	Memory B cell	0.000601504
CD 1	female	49	CDa	plasmas	Memory B cell	0.00362173
CD 2	male	45	CDa	plasmas	Memory B cell	0.00129702
CD 3	female	23	CDa	plasmas	Memory B cell	0.00211993
CD 4	male	56	CDa	plasmas	Memory B cell	0.00107143
CD 5	male	21	CDa	plasmas	Memory B cell	0.000647668
CD 6	male	22	CDa	plasmas	Memory B cell	0.000806289
UC 1	male	48	UCa	plasmas	Memory B cell	0.00141543
UC 2	male	43	UCa	plasmas	Memory B cell	0.00231036
UC 3	female	33	UCa	plasmas	Memory B cell	0.00190114
UC 4	female	46	UCa	plasmas	Memory B cell	0.0346551
UC 6	female	51	UCa	plasmas	Memory B cell	0.00438449
HC 2	male	63	HC	plasmas	GC B cell	0.000391389
HC 3	female	68	HC	plasmas	GC B cell	0.000555093
HC 5	male	51	HC	plasmas	GC B cell	0.000300752
CD 1	female	49	CDa	plasmas	GC B cell	0.000804829
CD 3	female	23	CDa	plasmas	GC B cell	0.000302847
CD 4	male	56	CDa	plasmas	GC B cell	0.000357143
UC 1	male	48	UCa	plasmas	GC B cell	0.00212314
UC 2	male	43	UCa	plasmas	GC B cell	0.00038506
UC 3	female	33	UCa	plasmas	GC B cell	0.00095057
UC 4	female	46	UCa	plasmas	GC B cell	0.0489837
HC 1	male	61	HC	tcells	CD4 ANXA1	0.112998
HC 2	male	63	HC	tcells	CD4 ANXA1	0.0454012
HC 3	female	68	HC	tcells	CD4 ANXA1	0.0344158
HC 4	male	65	HC	tcells	CD4 ANXA1	0.0301151
HC 5	male	51	HC	tcells	CD4 ANXA1	0.0457143
HC 6	female	66	HC	tcells	CD4 ANXA1	0.032666
CD 1	female	49	CDa	tcells	CD4 ANXA1	0.112676
CD 2	male	45	CDa	tcells	CD4 ANXA1	0.0512322
CD 3	female	23	CDa	tcells	CD4 ANXA1	0.0439128
CD 4	male	56	CDa	tcells	CD4 ANXA1	0.0364286
CD 5	male	21	CDa	tcells	CD4 ANXA1	0.0388601
CD 6	male	22	CDa	tcells	CD4 ANXA1	0.0471679
UC 1	male	48	UCa	tcells	CD4 ANXA1	0.0573248
UC 2	male	43	UCa	tcells	CD4 ANXA1	0.0261841
UC 3	female	33	UCa	tcells	CD4 ANXA1	0.0114068
UC 4	female	46	UCa	tcells	CD4 ANXA1	0.0579807
UC 5	male	56	UCa	tcells	CD4 ANXA1	0.0372605
UC 6	female	51	UCa	tcells	CD4 ANXA1	0.0596965
HC 1	male	61	HC	tcells	CD8 CTL	0.0457218
HC 2	male	63	HC	tcells	CD8 CTL	0.0144814
HC 3	female	68	HC	tcells	CD8 CTL	0.0405218
HC 4	male	65	HC	tcells	CD8 CTL	0.00930027
HC 5	male	51	HC	tcells	CD8 CTL	0.0222556
HC 6	female	66	HC	tcells	CD8 CTL	0.0089568
CD 1	female	49	CDa	tcells	CD8 CTL	0.0736419
CD 2	male	45	CDa	tcells	CD8 CTL	0.0324254
CD 3	female	23	CDa	tcells	CD8 CTL	0.0181708
CD 4	male	56	CDa	tcells	CD8 CTL	0.0314286
CD 5	male	21	CDa	tcells	CD8 CTL	0.015544
CD 6	male	22	CDa	tcells	CD8 CTL	0.0253981
UC 1	male	48	UCa	tcells	CD8 CTL	0.0403397
UC 2	male	43	UCa	tcells	CD8 CTL	0.038506
UC 3	female	33	UCa	tcells	CD8 CTL	0.0280418
UC 4	female	46	UCa	tcells	CD8 CTL	0.0816395
UC 5	male	56	UCa	tcells	CD8 CTL	0.0283889
UC 6	female	51	UCa	tcells	CD8 CTL	0.0424958
HC 1	male	61	HC	tcells	CD8 CTL TRM	0.0574788
HC 2	male	63	HC	tcells	CD8 CTL TRM	0.0313112
HC 3	female	68	HC	tcells	CD8 CTL TRM	0.0366361
HC 4	male	65	HC	tcells	CD8 CTL TRM	0.0318866
HC 5	male	51	HC	tcells	CD8 CTL TRM	0.0333835
HC 6	female	66	HC	tcells	CD8 CTL TRM	0.0247629
CD 1	female	49	CDa	tcells	CD8 CTL TRM	0.0507042
CD 2	male	45	CDa	tcells	CD8 CTL TRM	0.0123217
CD 3	female	23	CDa	tcells	CD8 CTL TRM	0.0151423
CD 4	male	56	CDa	tcells	CD8 CTL TRM	0.0142857
CD 5	male	21	CDa	tcells	CD8 CTL TRM	0.00712435
CD 6	male	22	CDa	tcells	CD8 CTL TRM	0.0276154
UC 1	male	48	UCa	tcells	CD8 CTL TRM	0.0219391
UC 2	male	43	UCa	tcells	CD8 CTL TRM	0.00962649
UC 3	female	33	UCa	tcells	CD8 CTL TRM	0.00998099
UC 4	female	46	UCa	tcells	CD8 CTL TRM	0.0266578
UC 5	male	56	UCa	tcells	CD8 CTL TRM	0.0113556
UC 6	female	51	UCa	tcells	CD8 CTL TRM	0.0222597
HC 1	male	61	HC	tcells	T cells CCL20	0.0228609
HC 2	male	63	HC	tcells	T cells CCL20	0.0105675
HC 3	female	68	HC	tcells	T cells CCL20	0.0252567
HC 4	male	65	HC	tcells	T cells CCL20	0.00265722
HC 5	male	51	HC	tcells	T cells CCL20	0.00661654
HC 6	female	66	HC	tcells	T cells CCL20	0.00316122
CD 1	female	49	CDa	tcells	T cells CCL20	0.0181087
CD 2	male	45	CDa	tcells	T cells CCL20	0.0453956
CD 3	female	23	CDa	tcells	T cells CCL20	0.049364
CD 4	male	56	CDa	tcells	T cells CCL20	0.0178571
CD 5	male	21	CDa	tcells	T cells CCL20	0.0356218
CD 6	male	22	CDa	tcells	T cells CCL20	0.0286233
UC 1	male	48	UCa	tcells	T cells CCL20	0.0219391
UC 2	male	43	UCa	tcells	T cells CCL20	0.0308048
UC 3	female	33	UCa	tcells	T cells CCL20	0.0223384
UC 4	female	46	UCa	tcells	T cells CCL20	0.0309897
UC 5	male	56	UCa	tcells	T cells CCL20	0.0212917
UC 6	female	51	UCa	tcells	T cells CCL20	0.046543
HC 1	male	61	HC	tcells	CD4 Naïve	0.0378837
HC 2	male	63	HC	tcells	CD4 Naïve	0.016047
HC 3	female	68	HC	tcells	CD4 Naïve	0.0188732
HC 4	male	65	HC	tcells	CD4 Naïve	0.00310009
HC 5	male	51	HC	tcells	CD4 Naïve	0.00842105
HC 6	female	66	HC	tcells	CD4 Naïve	0.00368809
CD 1	female	49	CDa	tcells	CD4 Naïve	0.0672032
CD 2	male	45	CDa	tcells	CD4 Naïve	0.0291829
CD 3	female	23	CDa	tcells	CD4 Naïve	0.0263477
CD 4	male	56	CDa	tcells	CD4 Naïve	0.0214286
CD 5	male	21	CDa	tcells	CD4 Naïve	0.017487
CD 6	male	22	CDa	tcells	CD4 Naïve	0.0217698
UC 1	male	48	UCa	tcells	CD4 Naïve	0.0113234
UC 2	male	43	UCa	tcells	CD4 Naïve	0.0223335
UC 3	female	33	UCa	tcells	CD4 Naïve	0.0147338
UC 4	female	46	UCa	tcells	CD4 Naïve	0.0546485
UC 5	male	56	UCa	tcells	CD4 Naïve	0.0145493
UC 6	female	51	UCa	tcells	CD4 Naïve	0.0397976
HC 1	male	61	HC	tcells	Tregs	0.0163292
HC 2	male	63	HC	tcells	Tregs	0.00665362
HC 3	female	68	HC	tcells	Tregs	0.0152651
HC 4	male	65	HC	tcells	Tregs	0.00354296
HC 5	male	51	HC	tcells	Tregs	0.0075188
HC 6	female	66	HC	tcells	Tregs	0.00474183
CD 1	female	49	CDa	tcells	Tregs	0.0241449
CD 2	male	45	CDa	tcells	Tregs	0.0609598
CD 3	female	23	CDa	tcells	Tregs	0.0299818
CD 4	male	56	CDa	tcells	Tregs	0.00857143
CD 5	male	21	CDa	tcells	Tregs	0.0330311
CD 6	male	22	CDa	tcells	Tregs	0.0185446
UC 1	male	48	UCa	tcells	Tregs	0.0212314
UC 2	male	43	UCa	tcells	Tregs	0.019638
UC 3	female	33	UCa	tcells	Tregs	0.0323194
UC 4	female	46	UCa	tcells	Tregs	0.0533156
UC 5	male	56	UCa	tcells	Tregs	0.0379702
UC 6	female	51	UCa	tcells	Tregs	0.0441821
HC 1	male	61	HC	tcells	gd IEL	0.0274331
HC 2	male	63	HC	tcells	gd IEL	0.0254403
HC 3	female	68	HC	tcells	gd IEL	0.0366361
HC 4	male	65	HC	tcells	gd IEL	0.0429584
HC 5	male	51	HC	tcells	gd IEL	0.0267669
HC 6	female	66	HC	tcells	gd IEL	0.012118
CD 1	female	49	CDa	tcells	gd IEL	0.028169
CD 2	male	45	CDa	tcells	gd IEL	0.0181582
CD 3	female	23	CDa	tcells	gd IEL	0.00575409
CD 4	male	56	CDa	tcells	gd IEL	0.00928571
CD 5	male	21	CDa	tcells	gd IEL	0.0142487
CD 6	male	22	CDa	tcells	gd IEL	0.0161258
UC 1	male	48	UCa	tcells	gd IEL	0.00849257
UC 2	male	43	UCa	tcells	gd IEL	0.00115518
UC 3	female	33	UCa	tcells	gd IEL	0.00427757
UC 4	female	46	UCa	tcells	gd IEL	0.0109963
UC 5	male	56	UCa	tcells	gd IEL	0.00496806
UC 6	female	51	UCa	tcells	gd IEL	0.00607083
HC 1	male	61	HC	tcells	ThF	0.0111039
HC 2	male	63	HC	tcells	ThF	0.00430528
HC 3	female	68	HC	tcells	ThF	0.0133222
HC 4	male	65	HC	tcells	ThF	0.00044287
HC 5	male	51	HC	tcells	ThF	0.00481203
HC 6	female	66	HC	tcells	ThF	0.00210748
CD 1	female	49	CDa	tcells	ThF	0.0181087
CD 2	male	45	CDa	tcells	ThF	0.0188067
CD 3	female	23	CDa	tcells	ThF	0.0127196
CD 4	male	56	CDa	tcells	ThF	0.00678571
CD 5	male	21	CDa	tcells	ThF	0.0123057
CD 6	male	22	CDa	tcells	ThF	0.00624874
UC 1	male	48	UCa	tcells	ThF	0.0155697
UC 2	male	43	UCa	tcells	ThF	0.0138621
UC 3	female	33	UCa	tcells	ThF	0.016635
UC 4	female	46	UCa	tcells	ThF	0.053982
UC 5	male	56	UCa	tcells	ThF	0.0173882
UC 6	female	51	UCa	tcells	ThF	0.0161889
HC 1	male	61	HC	tcells	DN TNF	0.0241672
HC 2	male	63	HC	tcells	DN TNF	0.0195695
HC 3	female	68	HC	tcells	DN TNF	0.00582848
HC 4	male	65	HC	tcells	DN TNF	0.00708592
HC 5	male	51	HC	tcells	DN TNF	0.00781955
HC 6	female	66	HC	tcells	DN TNF	0.00632244
CD 1	female	49	CDa	tcells	DN TNF	0.0152918
CD 2	male	45	CDa	tcells	DN TNF	0.0077821
CD 3	female	23	CDa	tcells	DN TNF	0.00938825
CD 4	male	56	CDa	tcells	DN TNF	0.00571429
CD 5	male	21	CDa	tcells	DN TNF	0.00647668
CD 6	male	22	CDa	tcells	DN TNF	0.00987704
UC 1	male	48	UCa	tcells	DN TNF	0.00778485
UC 2	male	43	UCa	tcells	DN TNF	0.0057759
UC 3	female	33	UCa	tcells	DN TNF	0.00475285
UC 4	female	46	UCa	tcells	DN TNF	0.00799733
UC 5	male	56	UCa	tcells	DN TNF	0.0149042
UC 6	female	51	UCa	tcells	DN TNF	0.0141653
HC 1	male	61	HC	tcells	Ribhi T cells 1	0.0104507
HC 2	male	63	HC	tcells	Ribhi T cells 1	0.00547945
HC 3	female	68	HC	tcells	Ribhi T cells 1	0.00888149
HC 4	male	65	HC	tcells	Ribhi T cells 1	0.00664305
HC 5	male	51	HC	tcells	Ribhi T cells 1	0.00571429
HC 6	female	66	HC	tcells	Ribhi T cells 1	0.00263435
CD 1	female	49	CDa	tcells	Ribhi T cells 1	0.0136821
CD 2	male	45	CDa	tcells	Ribhi T cells 1	0.00583658
CD 3	female	23	CDa	tcells	Ribhi T cells 1	0.0045427
CD 4	male	56	CDa	tcells	Ribhi T cells 1	0.0175
CD 5	male	21	CDa	tcells	Ribhi T cells 1	0.00323834
CD 6	male	22	CDa	tcells	Ribhi T cells 1	0.00745817
UC 1	male	48	UCa	tcells	Ribhi T cells 1	0.00920028
UC 2	male	43	UCa	tcells	Ribhi T cells 1	0.00693107
UC 3	female	33	UCa	tcells	Ribhi T cells 1	0.00570342
UC 4	female	46	UCa	tcells	Ribhi T cells 1	0.0159947
UC 5	male	56	UCa	tcells	Ribhi T cells 1	0.00603265
UC 6	female	51	UCa	tcells	Ribhi T cells 1	0.0185497
HC 1	male	61	HC	tcells	MT T cells	0.00849118
HC 2	male	63	HC	tcells	MT T cells	0.00313112
HC 3	female	68	HC	tcells	MT T cells	0.00666112
HC 4	male	65	HC	tcells	MT T cells	0.00177148
HC 5	male	51	HC	tcells	MT T cells	0.00240602
HC 6	female	66	HC	tcells	MT T cells	0.00158061
CD 1	female	49	CDa	tcells	MT T cells	0.01167
CD 2	male	45	CDa	tcells	MT T cells	0.0259403
CD 3	female	23	CDa	tcells	MT T cells	0.00999394
CD 4	male	56	CDa	tcells	MT T cells	0.00392857
CD 5	male	21	CDa	tcells	MT T cells	0.00323834
CD 6	male	22	CDa	tcells	MT T cells	0.00423302
UC 1	male	48	UCa	tcells	MT T cells	0.00778485
UC 2	male	43	UCa	tcells	MT T cells	0.00885637
UC 3	female	33	UCa	tcells	MT T cells	0.00427757
UC 4	female	46	UCa	tcells	MT T cells	0.00866378
UC 5	male	56	UCa	tcells	MT T cells	0.00496806
UC 6	female	51	UCa	tcells	MT T cells	0.00876897
HC 1	male	61	HC	tcells	Ribhi T cells 2	0.0124102
HC 2	male	63	HC	tcells	Ribhi T cells 2	0.00273973
HC 3	female	68	HC	tcells	Ribhi T cells 2	0.0077713
HC 4	male	65	HC	tcells	Ribhi T cells 2	0.00088574
HC 5	male	51	HC	tcells	Ribhi T cells 2	0.00390977
HC 6	female	66	HC	tcells	Ribhi T cells 2	0.00474183
CD 1	female	49	CDa	tcells	Ribhi T cells 2	0.00523139
CD 2	male	45	CDa	tcells	Ribhi T cells 2	0.00843061
CD 3	female	23	CDa	tcells	Ribhi T cells 2	0.0090854
CD 4	male	56	CDa	tcells	Ribhi T cells 2	0.0107143
CD 5	male	21	CDa	tcells	Ribhi T cells 2	0.00906736
CD 6	male	22	CDa	tcells	Ribhi T cells 2	0.00866761
UC 1	male	48	UCa	tcells	Ribhi T cells 2	0.0113234
UC 2	male	43	UCa	tcells	Ribhi T cells 2	0.00462072
UC 3	female	33	UCa	tcells	Ribhi T cells 2	0.00095057
UC 4	female	46	UCa	tcells	Ribhi T cells 2	0.00499833
UC 5	male	56	UCa	tcells	Ribhi T cells 2	0.00283889
UC 6	female	51	UCa	tcells	Ribhi T cells 2	0.00472175
HC 1	male	61	HC	tcells	Cycling T cells	0.00326584
HC 2	male	63	HC	tcells	Cycling T cells	0.00117417
HC 3	female	68	HC	tcells	Cycling T cells	0.00444074
HC 4	male	65	HC	tcells	Cycling T cells	0.00221435
HC 5	male	51	HC	tcells	Cycling T cells	0.000601504
HC 6	female	66	HC	tcells	Cycling T cells	0.00158061
CD 1	female	49	CDa	tcells	Cycling T cells	0.00241449
CD 2	male	45	CDa	tcells	Cycling T cells	0.00259403
CD 3	female	23	CDa	tcells	Cycling T cells	0.00696548
CD 4	male	56	CDa	tcells	Cycling T cells	0.00535714
CD 5	male	21	CDa	tcells	Cycling T cells	0.00388601
CD 6	male	22	CDa	tcells	Cycling T cells	0.00302358
UC 1	male	48	UCa	tcells	Cycling T cells	0.00707714
UC 2	male	43	UCa	tcells	Cycling T cells	0.0038506
UC 3	female	33	UCa	tcells	Cycling T cells	0.00427757
UC 4	female	46	UCa	tcells	Cycling T cells	0.00666445
UC 5	male	56	UCa	tcells	Cycling T cells	0.00958126
UC 6	female	51	UCa	tcells	Cycling T cells	0.00472175
HC 1	male	61	HC	tcells	NK	0.00522534
HC 2	male	63	HC	tcells	NK	0.00273973
HC 3	female	68	HC	tcells	NK	0.00249792
HC 4	male	65	HC	tcells	NK	0.00531444
HC 5	male	51	HC	tcells	NK	0.00270677
HC 6	female	66	HC	tcells	NK	0.00105374
CD 1	female	49	CDa	tcells	NK	0.00885312
CD 2	male	45	CDa	tcells	NK	0.00259403
CD 3	female	23	CDa	tcells	NK	0.00151423
CD 4	male	56	CDa	tcells	NK	0.00214286
CD 5	male	21	CDa	tcells	NK	0.00388601
CD 6	male	22	CDa	tcells	NK	0.00322516
UC 1	male	48	UCa	tcells	NK	0.00424628
UC 2	male	43	UCa	tcells	NK	0.00115518
UC 3	female	33	UCa	tcells	NK	0.00570342
UC 4	female	46	UCa	tcells	NK	0.00499833
UC 5	male	56	UCa	tcells	NK	0.00283889
UC 6	female	51	UCa	tcells	NK	0.00539629
HC 1	male	61	HC	tcells	CD8 FGFBP2	0.00457218
HC 2	male	63	HC	tcells	CD8 FGFBP2	0.00156556
HC 3	female	68	HC	tcells	CD8 FGFBP2	0.00222037
HC 4	male	65	HC	tcells	CD8 FGFBP2	0.00132861
HC 5	male	51	HC	tcells	CD8 FGFBP2	0.000601504
HC 6	female	66	HC	tcells	CD8 FGFBP2	0.00052687
CD 1	female	49	CDa	tcells	CD8 FGFBP2	0.00362173
CD 2	male	45	CDa	tcells	CD8 FGFBP2	0.00194553
CD 3	female	23	CDa	tcells	CD8 FGFBP2	0.00121139
CD 4	male	56	CDa	tcells	CD8 FGFBP2	0.00571429
CD 5	male	21	CDa	tcells	CD8 FGFBP2	0.00194301
CD 6	male	22	CDa	tcells	CD8 FGFBP2	0.00201572
UC 1	male	48	UCa	tcells	CD8 FGFBP2	0.009908
UC 2	male	43	UCa	tcells	CD8 FGFBP2	0.00731613
UC 3	female	33	UCa	tcells	CD8 FGFBP2	0.000475285
UC 4	female	46	UCa	tcells	CD8 FGFBP2	0.00799733
UC 5	male	56	UCa	tcells	CD8 FGFBP2	0.00496806
UC 6	female	51	UCa	tcells	CD8 FGFBP2	0.00370995
HC 1	male	61	HC	tcells	S1PR1 T cells	0.00326584
HC 2	male	63	HC	tcells	S1PR1 T cells	0.00234834
HC 3	female	68	HC	tcells	S1PR1 T cells	0.00138773
HC 5	male	51	HC	tcells	S1PR1 T cells	0.000902256
HC 6	female	66	HC	tcells	S1PR1 T cells	0.00105374
CD 1	female	49	CDa	tcells	S1PR1 T cells	0.00724346
CD 2	male	45	CDa	tcells	S1PR1 T cells	0.00389105
CD 3	female	23	CDa	tcells	S1PR1 T cells	0.00575409
CD 4	male	56	CDa	tcells	S1PR1 T cells	0.00214286
CD 5	male	21	CDa	tcells	S1PR1 T cells	0.00518135
CD 6	male	22	CDa	tcells	S1PR1 T cells	0.00282201
UC 1	male	48	UCa	tcells	S1PR1 T cells	0.00141543
UC 2	male	43	UCa	tcells	S1PR1 T cells	0.00115518
UC 3	female	33	UCa	tcells	S1PR1 T cells	0.00285171
UC 4	female	46	UCa	tcells	S1PR1 T cells	0.00666445
UC 5	male	56	UCa	tcells	S1PR1 T cells	0.00141945
UC 6	female	51	UCa	tcells	S1PR1 T cells	0.00269815
HC 1	male	61	HC	tcells	ILC3	0.00391901
HC 2	male	63	HC	tcells	ILC3	0.00156556
HC 3	female	68	HC	tcells	ILC3	0.000555093
HC 4	male	65	HC	tcells	ILC3	0.00044287
HC 5	male	51	HC	tcells	ILC3	0.00210526
HC 6	female	66	HC	tcells	ILC3	0.00052687
CD 1	female	49	CDa	tcells	ILC3	0.00321932
CD 2	male	45	CDa	tcells	ILC3	0.00583658
CD 3	female	23	CDa	tcells	ILC3	0.00090854
CD 4	male	56	CDa	tcells	ILC3	0.000714286
CD 5	male	21	CDa	tcells	ILC3	0.00129534
CD 6	male	22	CDa	tcells	ILC3	0.00161258
UC 1	male	48	UCa	tcells	ILC3	0.00212314
UC 2	male	43	UCa	tcells	ILC3	0.00038506
UC 3	female	33	UCa	tcells	ILC3	0.00237643
UC 4	female	46	UCa	tcells	ILC3	0.00199933
UC 5	male	56	UCa	tcells	ILC3	0.00283889
UC 6	female	51	UCa	tcells	ILC3	0.00505902
HC 1	male	61	HC	tcells	MAIT	0.0019595
HC 2	male	63	HC	tcells	MAIT	0.00234834
HC 3	female	68	HC	tcells	MAIT	0.000555093
HC 4	male	65	HC	tcells	MAIT	0.00177148
HC 5	male	51	HC	tcells	MAIT	0.00120301
CD 1	female	49	CDa	tcells	MAIT	0.00160966
CD 2	male	45	CDa	tcells	MAIT	0.00129702
CD 3	female	23	CDa	tcells	MAIT	0.00211993
CD 4	male	56	CDa	tcells	MAIT	0.00285714
CD 5	male	21	CDa	tcells	MAIT	0.00194301
CD 6	male	22	CDa	tcells	MAIT	0.00262044
UC 1	male	48	UCa	tcells	MAIT	0.00283086
UC 2	male	43	UCa	tcells	MAIT	0.00038506
UC 3	female	33	UCa	tcells	MAIT	0.00142586
UC 4	female	46	UCa	tcells	MAIT	0.00266578
UC 5	male	56	UCa	tcells	MAIT	0.000354862
UC 6	female	51	UCa	tcells	MAIT	0.00370995
HC 1	male	61	HC	tcells	DN EOMES	0.00130634
HC 2	male	63	HC	tcells	DN EOMES	0.000782779
HC 3	female	68	HC	tcells	DN EOMES	0.00138773
HC 5	male	51	HC	tcells	DN EOMES	0.000601504
CD 1	female	49	CDa	tcells	DN EOMES	0.00201207
CD 2	male	45	CDa	tcells	DN EOMES	0.00129702
CD 3	female	23	CDa	tcells	DN EOMES	0.00090854
CD 4	male	56	CDa	tcells	DN EOMES	0.00464286
CD 5	male	21	CDa	tcells	DN EOMES	0.000647668
CD 6	male	22	CDa	tcells	DN EOMES	0.000403145
UC 1	male	48	UCa	tcells	DN EOMES	0.00212314
UC 2	male	43	UCa	tcells	DN EOMES	0.00231036
UC 3	female	33	UCa	tcells	DN EOMES	0.00142586
UC 4	female	46	UCa	tcells	DN EOMES	0.002999
UC 5	male	56	UCa	tcells	DN EOMES	0.00212917
UC 6	female	51	UCa	tcells	DN EOMES	0.000674536
HC 1	male	61	HC	epi	Epithelium Ribhi	0.0202482
HC 2	male	63	HC	epi	Epithelium Ribhi	0.0563601
HC 3	female	68	HC	epi	Epithelium Ribhi	0.111296
HC 4	male	65	HC	epi	Epithelium Ribhi	0.119575
HC 5	male	51	HC	epi	Epithelium Ribhi	0.0992481
HC 6	female	66	HC	epi	Epithelium Ribhi	0.0937829
CD 1	female	49	CDa	epi	Epithelium Ribhi	0.0112676
CD 2	male	45	CDa	epi	Epithelium Ribhi	0.0849546
CD 3	female	23	CDa	epi	Epithelium Ribhi	0.0351302
CD 4	male	56	CDa	epi	Epithelium Ribhi	0.0257143
CD 5	male	21	CDa	epi	Epithelium Ribhi	0.0284974
CD 6	male	22	CDa	epi	Epithelium Ribhi	0.0786132
UC 1	male	48	UCa	epi	Epithelium Ribhi	0.00212314
UC 2	male	43	UCa	epi	Epithelium Ribhi	0.0107817
UC 3	female	33	UCa	epi	Epithelium Ribhi	0.00617871
UC 4	female	46	UCa	epi	Epithelium Ribhi	0.00266578
UC 5	male	56	UCa	epi	Epithelium Ribhi	0.00283889
UC 6	female	51	UCa	epi	Epithelium Ribhi	0.0084317
HC 1	male	61	HC	epi	PLCG2 colonocytes	0.0215545
HC 2	male	63	HC	epi	PLCG2 colonocytes	0.0657534
HC 3	female	68	HC	epi	PLCG2 colonocytes	0.0868721
HC 4	male	65	HC	epi	PLCG2 colonocytes	0.0589017
HC 5	male	51	HC	epi	PLCG2 colonocytes	0.0276692
HC 6	female	66	HC	epi	PLCG2 colonocytes	0.0637513
CD 1	female	49	CDa	epi	PLCG2 colonocytes	0.0382294
CD 2	male	45	CDa	epi	PLCG2 colonocytes	0.0771725
CD 3	female	23	CDa	epi	PLCG2 colonocytes	0.0321018
CD 4	male	56	CDa	epi	PLCG2 colonocytes	0.0232143
CD 5	male	21	CDa	epi	PLCG2 colonocytes	0.00388601
CD 6	male	22	CDa	epi	PLCG2 colonocytes	0.0763959
UC 1	male	48	UCa	epi	PLCG2 colonocytes	0.00920028
UC 2	male	43	UCa	epi	PLCG2 colonocytes	0.00808625
UC 3	female	33	UCa	epi	PLCG2 colonocytes	0.00760456
UC 4	female	46	UCa	epi	PLCG2 colonocytes	0.00366544
UC 5	male	56	UCa	epi	PLCG2 colonocytes	0.00354862
UC 6	female	51	UCa	epi	PLCG2 colonocytes	0.0074199
HC 1	male	61	HC	epi	Goblet	0.0228609
HC 2	male	63	HC	epi	Goblet	0.0254403
HC 3	female	68	HC	epi	Goblet	0.0657785
HC 4	male	65	HC	epi	Goblet	0.0961027
HC 5	male	51	HC	epi	Goblet	0.0430075
HC 6	female	66	HC	epi	Goblet	0.139094
CD 1	female	49	CDa	epi	Goblet	0.0112676
CD 2	male	45	CDa	epi	Goblet	0.0304799
CD 3	female	23	CDa	epi	Goblet	0.0299818
CD 4	male	56	CDa	epi	Goblet	0.0382143
CD 5	male	21	CDa	epi	Goblet	0.0453368
CD 6	male	22	CDa	epi	Goblet	0.0580528
UC 1	male	48	UCa	epi	Goblet	0.00141543
UC 2	male	43	UCa	epi	Goblet	0.00885637
UC 3	female	33	UCa	epi	Goblet	0.00522814
UC 4	female	46	UCa	epi	Goblet	0.00366544
UC 5	male	56	UCa	epi	Goblet	0.00141945
UC 6	female	51	UCa	epi	Goblet	0.00876897
HC 1	male	61	HC	epi	Inflammatory colonocyte	0.00914435
HC 2	male	63	HC	epi	Inflammatory colonocyte	0.00665362
HC 3	female	68	HC	epi	Inflammatory colonocyte	0.0519012
HC 4	male	65	HC	epi	Inflammatory colonocyte	0.00620018
HC 5	male	51	HC	epi	Inflammatory colonocyte	0.00300752
HC 6	female	66	HC	epi	Inflammatory colonocyte	0.0052687
CD 1	female	49	CDa	epi	Inflammatory colonocyte	0.0120724
CD 2	male	45	CDa	epi	Inflammatory colonocyte	0.0194553
CD 3	female	23	CDa	epi	Inflammatory colonocyte	0.0327075
CD 4	male	56	CDa	epi	Inflammatory colonocyte	0.0278571
CD 5	male	21	CDa	epi	Inflammatory colonocyte	0.0226684
CD 6	male	22	CDa	epi	Inflammatory colonocyte	0.0336626
UC 1	male	48	UCa	epi	Inflammatory colonocyte	0.00353857
UC 2	male	43	UCa	epi	Inflammatory colonocyte	0.0535233
UC 3	female	33	UCa	epi	Inflammatory colonocyte	0.00807985
UC 4	female	46	UCa	epi	Inflammatory colonocyte	0.00499833
UC 5	male	56	UCa	epi	Inflammatory colonocyte	0.00567779
UC 6	female	51	UCa	epi	Inflammatory colonocyte	0.0445194
HC 1	male	61	HC	epi	Colonocyte 1	0.0130634
HC 2	male	63	HC	epi	Colonocyte 1	0.0688845
HC 3	female	68	HC	epi	Colonocyte 1	0.0183181
HC 4	male	65	HC	epi	Colonocyte 1	0.0726306
HC 5	male	51	HC	epi	Colonocyte 1	0.0568421
HC 6	female	66	HC	epi	Colonocyte 1	0.0484721
CD 1	female	49	CDa	epi	Colonocyte 1	0.00804829
CD 2	male	45	CDa	epi	Colonocyte 1	0.0194553
CD 3	female	23	CDa	epi	Colonocyte 1	0.000605694
CD 4	male	56	CDa	epi	Colonocyte 1	0.0117857
CD 5	male	21	CDa	epi	Colonocyte 1	0.00906736
CD 6	male	22	CDa	epi	Colonocyte 1	0.0276154
UC 2	male	43	UCa	epi	Colonocyte 1	0.000770119
UC 4	female	46	UCa	epi	Colonocyte 1	0.000333222
UC 5	male	56	UCa	epi	Colonocyte 1	0.000354862
HC 1	male	61	HC	epi	Laminin colonocytes	0.000653168
HC 2	male	63	HC	epi	Laminin colonocytes	0.0144814
HC 3	female	68	HC	epi	Laminin colonocytes	0.0197058
HC 4	male	65	HC	epi	Laminin colonocytes	0.0292294
HC 5	male	51	HC	epi	Laminin colonocytes	0.0138346
HC 6	female	66	HC	epi	Laminin colonocytes	0.0273973
CD 1	female	49	CDa	epi	Laminin colonocytes	0.0120724
CD 2	male	45	CDa	epi	Laminin colonocytes	0.0505837
CD 3	female	23	CDa	epi	Laminin colonocytes	0.0436099
CD 4	male	56	CDa	epi	Laminin colonocytes	0.0228571
CD 5	male	21	CDa	epi	Laminin colonocytes	0.0103627
CD 6	male	22	CDa	epi	Laminin colonocytes	0.0481758
UC 1	male	48	UCa	epi	Laminin colonocytes	0.00212314
UC 2	male	43	UCa	epi	Laminin colonocytes	0.0157874
UC 3	female	33	UCa	epi	Laminin colonocytes	0.00475285
UC 4	female	46	UCa	epi	Laminin colonocytes	0.00133289
UC 5	male	56	UCa	epi	Laminin colonocytes	0.00354862
UC 6	female	51	UCa	epi	Laminin colonocytes	0.00573356
HC 1	male	61	HC	epi	Colonocyte 2	0.0176355
HC 2	male	63	HC	epi	Colonocyte 2	0.0516634
HC 3	female	68	HC	epi	Colonocyte 2	0.00222037
HC 4	male	65	HC	epi	Colonocyte 2	0.126218
HC 5	male	51	HC	epi	Colonocyte 2	0.0691729
HC 6	female	66	HC	epi	Colonocyte 2	0.0906217
CD 1	female	49	CDa	epi	Colonocyte 2	0.00643863
CD 2	male	45	CDa	epi	Colonocyte 2	0.00648508
CD 4	male	56	CDa	epi	Colonocyte 2	0.00392857
CD 5	male	21	CDa	epi	Colonocyte 2	0.00194301
CD 6	male	22	CDa	epi	Colonocyte 2	0.00322516
UC 2	male	43	UCa	epi	Colonocyte 2	0.000770119
HC 1	male	61	HC	epi	Cycling TA	0.00261267
HC 2	male	63	HC	epi	Cycling TA	0.0133072
HC 3	female	68	HC	epi	Cycling TA	0.0396891
HC 4	male	65	HC	epi	Cycling TA	0.0221435
HC 5	male	51	HC	epi	Cycling TA	0.0138346
HC 6	female	66	HC	epi	Cycling TA	0.0152792
CD 1	female	49	CDa	epi	Cycling TA	0.00885312
CD 2	male	45	CDa	epi	Cycling TA	0.0654994
CD 3	female	23	CDa	epi	Cycling TA	0.033616
CD 4	male	56	CDa	epi	Cycling TA	0.00964286
CD 5	male	21	CDa	epi	Cycling TA	0.0123057
CD 6	male	22	CDa	epi	Cycling TA	0.040516
UC 1	male	48	UCa	epi	Cycling TA	0.00212314
UC 2	male	43	UCa	epi	Cycling TA	0.0038506
UC 3	female	33	UCa	epi	Cycling TA	0.00617871
UC 4	female	46	UCa	epi	Cycling TA	0.00133289
UC 5	male	56	UCa	epi	Cycling TA	0.00141945
UC 6	female	51	UCa	epi	Cycling TA	0.00607083
HC 1	male	61	HC	epi	Secretory progenitor	0.0111039
HC 2	male	63	HC	epi	Secretory progenitor	0.0144814
HC 3	female	68	HC	epi	Secretory progenitor	0.00832639
HC 4	male	65	HC	epi	Secretory progenitor	0.0403012
HC 5	male	51	HC	epi	Secretory progenitor	0.0165414
HC 6	female	66	HC	epi	Secretory progenitor	0.0358272
CD 1	female	49	CDa	epi	Secretory progenitor	0.00402414
CD 2	male	45	CDa	epi	Secretory progenitor	0.00583658
CD 3	female	23	CDa	epi	Secretory progenitor	0.0175651
CD 4	male	56	CDa	epi	Secretory progenitor	0.0182143
CD 5	male	21	CDa	epi	Secretory progenitor	0.0284974
CD 6	male	22	CDa	epi	Secretory progenitor	0.0266075
UC 1	male	48	UCa	epi	Secretory progenitor	0.000707714
UC 2	male	43	UCa	epi	Secretory progenitor	0.00500578
UC 3	female	33	UCa	epi	Secretory progenitor	0.00380228
UC 4	female	46	UCa	epi	Secretory progenitor	0.000333222
UC 5	male	56	UCa	epi	Secretory progenitor	0.00141945
UC 6	female	51	UCa	epi	Secretory progenitor	0.0333895
HC 1	male	61	HC	epi	Tuft cells	0.0228609
HC 2	male	63	HC	epi	Tuft cells	0.0164384
HC 3	female	68	HC	epi	Tuft cells	0.033028
HC 4	male	65	HC	epi	Tuft cells	0.0088574
HC 5	male	51	HC	epi	Tuft cells	0.0231579
HC 6	female	66	HC	epi	Tuft cells	0.0158061
CD 1	female	49	CDa	epi	Tuft cells	0.00603622
CD 2	male	45	CDa	epi	Tuft cells	0.0207523
CD 3	female	23	CDa	epi	Tuft cells	0.00423985
CD 4	male	56	CDa	epi	Tuft cells	0.00571429
CD 5	male	21	CDa	epi	Tuft cells	0.00453368
CD 6	male	22	CDa	epi	Tuft cells	0.0124975
UC 2	male	43	UCa	epi	Tuft cells	0.0019253
UC 3	female	33	UCa	epi	Tuft cells	0.00190114
UC 4	female	46	UCa	epi	Tuft cells	0.00199933
UC 5	male	56	UCa	epi	Tuft cells	0.00106458
UC 6	female	51	UCa	epi	Tuft cells	0.00505902
HC 1	male	61	HC	epi	Mature goblet	0.0169824
HC 2	male	63	HC	epi	Mature goblet	0.0191781
HC 3	female	68	HC	epi	Mature goblet	0.0144324
HC 4	male	65	HC	epi	Mature goblet	0.0230292
HC 5	male	51	HC	epi	Mature goblet	0.0141353
HC 6	female	66	HC	epi	Mature goblet	0.0126449
CD 1	female	49	CDa	epi	Mature goblet	0.0028169
CD 2	male	45	CDa	epi	Mature goblet	0.00194553
CD 3	female	23	CDa	epi	Mature goblet	0.00545124
CD 4	male	56	CDa	epi	Mature goblet	0.0125
CD 5	male	21	CDa	epi	Mature goblet	0.015544
CD 6	male	22	CDa	epi	Mature goblet	0.00524088
UC 1	male	48	UCa	epi	Mature goblet	0.00141543
UC 2	male	43	UCa	epi	Mature goblet	0.00616095
UC 3	female	33	UCa	epi	Mature goblet	0.000475285
UC 4	female	46	UCa	epi	Mature goblet	0.000333222
UC 5	male	56	UCa	epi	Mature goblet	0.000709723
UC 6	female	51	UCa	epi	Mature goblet	0.00438449
HC 1	male	61	HC	epi	BEST4 OTOP2	0.00783801
HC 2	male	63	HC	epi	BEST4 OTOP2	0.0273973
HC 3	female	68	HC	epi	BEST4 OTOP2	0.0102692
HC 4	male	65	HC	epi	BEST4 OTOP2	0.030558
HC 5	male	51	HC	epi	BEST4 OTOP2	0.00992481
HC 6	female	66	HC	epi	BEST4 OTOP2	0.0131718
CD 1	female	49	CDa	epi	BEST4 OTOP2	0.00241449
CD 2	male	45	CDa	epi	BEST4 OTOP2	0.00324254
CD 3	female	23	CDa	epi	BEST4 OTOP2	0.00121139
CD 4	male	56	CDa	epi	BEST4 OTOP2	0.005
CD 5	male	21	CDa	epi	BEST4 OTOP2	0.00323834
CD 6	male	22	CDa	epi	BEST4 OTOP2	0.00604717
UC 1	male	48	UCa	epi	BEST4 OTOP2	0.00212314
UC 2	male	43	UCa	epi	BEST4 OTOP2	0.00038506
UC 4	female	46	UCa	epi	BEST4 OTOP2	0.000666445
UC 6	female	51	UCa	epi	BEST4 OTOP2	0.0010118
CD 2	male	45	CDa	epi	Paneth-like	0.00194553
CD 3	female	23	CDa	epi	Paneth-like	0.0199879
CD 5	male	21	CDa	epi	Paneth-like	0.000647668
CD 6	male	22	CDa	epi	Paneth-like	0.00342673
UC 2	male	43	UCa	epi	Paneth-like	0.00115518
UC 3	female	33	UCa	epi	Paneth-like	0.00095057
HC 1	male	61	HC	epi	Enteroendocrine	0.000653168
HC 2	male	63	HC	epi	Enteroendocrine	0.00195695
HC 3	female	68	HC	epi	Enteroendocrine	0.00194283
HC 4	male	65	HC	epi	Enteroendocrine	0.00354296
HC 5	male	51	HC	epi	Enteroendocrine	0.00120301
HC 6	female	66	HC	epi	Enteroendocrine	0.00210748
CD 6	male	22	CDa	epi	Enteroendocrine	0.00100786
UC 1	male	48	UCa	epi	Enteroendocrine	0.000707714
UC 3	female	33	UCa	epi	Enteroendocrine	0.000475285
UC 4	female	46	UCa	epi	Enteroendocrine	0.000333222
HC 1	male	61	HC	myeloids	Cycling myeloid	0.000653168
HC 3	female	68	HC	myeloids	Cycling myeloid	0.000832639
HC 5	male	51	HC	myeloids	Cycling myeloid	0.000300752
CD 3	female	23	CDa	myeloids	Cycling myeloid	0.00181708
CD 4	male	56	CDa	myeloids	Cycling myeloid	0.00428571
CD 5	male	21	CDa	myeloids	Cycling myeloid	0.000647668
CD 6	male	22	CDa	myeloids	Cycling myeloid	0.00120943
UC 3	female	33	UCa	myeloids	Cycling myeloid	0.000475285
UC 5	male	56	UCa	myeloids	Cycling myeloid	0.000354862
UC 6	female	51	UCa	myeloids	Cycling myeloid	0.000337268
CD 1	female	49	CDa	myeloids	DCs CCL22	0.000402414
CD 2	male	45	CDa	myeloids	DCs CCL22	0.000648508
CD 3	female	23	CDa	myeloids	DCs CCL22	0.00090854
CD 5	male	21	CDa	myeloids	DCs CCL22	0.00777202
CD 6	male	22	CDa	myeloids	DCs CCL22	0.000201572
UC 1	male	48	UCa	myeloids	DCs CCL22	0.000707714
UC 2	male	43	UCa	myeloids	DCs CCL22	0.00269542
UC 4	female	46	UCa	myeloids	DCs CCL22	0.000666445
UC 5	male	56	UCa	myeloids	DCs CCL22	0.00141945
HC 4	male	65	HC	myeloids	DCs CCL22 Ribhi	0.00044287
CD 1	female	49	CDa	myeloids	DCs CCL22 Ribhi	0.000402414
CD 3	female	23	CDa	myeloids	DCs CCL22 Ribhi	0.00272562
CD 4	male	56	CDa	myeloids	DCs CCL22 Ribhi	0.00357143
CD 5	male	21	CDa	myeloids	DCs CCL22 Ribhi	0.00194301
CD 6	male	22	CDa	myeloids	DCs CCL22 Ribhi	0.00141101
UC 2	male	43	UCa	myeloids	DCs CCL22 Ribhi	0.00115518
UC 3	female	33	UCa	myeloids	DCs CCL22 Ribhi	0.00095057
UC 4	female	46	UCa	myeloids	DCs CCL22 Ribhi	0.000333222
UC 6	female	51	UCa	myeloids	DCs CCL22 Ribhi	0.000337268
HC 2	male	63	HC	myeloids	DCs CD1c	0.00234834
HC 3	female	68	HC	myeloids	DCs CD1c	0.000277546
HC 4	male	65	HC	myeloids	DCs CD1c	0.00044287
HC 5	male	51	HC	myeloids	DCs CD1c	0.000300752
HC 6	female	66	HC	myeloids	DCs CD1c	0.00052687
CD 1	female	49	CDa	myeloids	DCs CD1c	0.00643863
CD 2	male	45	CDa	myeloids	DCs CD1c	0.00389105
CD 3	female	23	CDa	myeloids	DCs CD1c	0.00423985
CD 4	male	56	CDa	myeloids	DCs CD1c	0.000714286
CD 5	male	21	CDa	myeloids	DCs CD1c	0.00129534
CD 6	male	22	CDa	myeloids	DCs CD1c	0.00262044
UC 1	male	48	UCa	myeloids	DCs CD1c	0.00424628
UC 2	male	43	UCa	myeloids	DCs CD1c	0.00539084
UC 3	female	33	UCa	myeloids	DCs CD1c	0.00522814
UC 4	female	46	UCa	myeloids	DCs CD1c	0.00533156
UC 5	male	56	UCa	myeloids	DCs CD1c	0.00141945
UC 6	female	51	UCa	myeloids	DCs CD1c	0.00505902
HC 2	male	63	HC	myeloids	Eosinophils	0.00195695
CD 1	female	49	CDa	myeloids	Eosinophils	0.000402414
CD 2	male	45	CDa	myeloids	Eosinophils	0.00259403
CD 3	female	23	CDa	myeloids	Eosinophils	0.00151423
CD 4	male	56	CDa	myeloids	Eosinophils	0.00142857
CD 5	male	21	CDa	myeloids	Eosinophils	0.00194301
CD 6	male	22	CDa	myeloids	Eosinophils	0.000201572
UC 2	male	43	UCa	myeloids	Eosinophils	0.0019253
UC 3	female	33	UCa	myeloids	Eosinophils	0.00617871
UC 4	female	46	UCa	myeloids	Eosinophils	0.000333222
UC 5	male	56	UCa	myeloids	Eosinophils	0.00106458
UC 6	female	51	UCa	myeloids	Eosinophils	0.00404722
HC 1	male	61	HC	myeloids	IDA macrophage	0.00130634
HC 2	male	63	HC	myeloids	IDA macrophage	0.00195695
HC 3	female	68	HC	myeloids	IDA macrophage	0.00166528
HC 4	male	65	HC	myeloids	IDA macrophage	0.00044287
HC 5	male	51	HC	myeloids	IDA macrophage	0.000902256
HC 6	female	66	HC	myeloids	IDA macrophage	0.00052687
CD 1	female	49	CDa	myeloids	IDA macrophage	0.000804829
CD 2	male	45	CDa	myeloids	IDA macrophage	0.00194553
CD 3	female	23	CDa	myeloids	IDA macrophage	0.0127196
CD 4	male	56	CDa	myeloids	IDA macrophage	0.00464286
CD 5	male	21	CDa	myeloids	IDA macrophage	0.00453368
CD 6	male	22	CDa	myeloids	IDA macrophage	0.0155211
UC 1	male	48	UCa	myeloids	IDA macrophage	0.009908
UC 2	male	43	UCa	myeloids	IDA macrophage	0.013092
UC 3	female	33	UCa	myeloids	IDA macrophage	0.00617871
UC 4	female	46	UCa	myeloids	IDA macrophage	0.00366544
UC 5	male	56	UCa	myeloids	IDA macrophage	0.0372605
UC 6	female	51	UCa	myeloids	IDA macrophage	0.00978078
HC 3	female	68	HC	myeloids	Inflammatory monocytes	0.000555093
HC 5	male	51	HC	myeloids	Inflammatory monocytes	0.000601504
HC 6	female	66	HC	myeloids	Inflammatory monocytes	0.00052687
CD 1	female	49	CDa	myeloids	Inflammatory monocytes	0.00120724
CD 2	male	45	CDa	myeloids	Inflammatory monocytes	0.00129702
CD 3	female	23	CDa	myeloids	Inflammatory monocytes	0.00333131
CD 4	male	56	CDa	myeloids	Inflammatory monocytes	0.00142857
CD 5	male	21	CDa	myeloids	Inflammatory monocytes	0.00518135
CD 6	male	22	CDa	myeloids	Inflammatory monocytes	0.00100786
UC 1	male	48	UCa	myeloids	Inflammatory monocytes	0.00424628
UC 2	male	43	UCa	myeloids	Inflammatory monocytes	0.00731613
UC 3	female	33	UCa	myeloids	Inflammatory monocytes	0.0551331
UC 4	female	46	UCa	myeloids	Inflammatory monocytes	0.00733089
UC 5	male	56	UCa	myeloids	Inflammatory monocytes	0.00674237
UC 6	female	51	UCa	myeloids	Inflammatory monocytes	0.00472175
HC 1	male	61	HC	myeloids	M0	0.0019595
HC 2	male	63	HC	myeloids	M0	0.000391389
HC 3	female	68	HC	myeloids	M0	0.00999167
HC 4	male	65	HC	myeloids	M0	0.00177148
HC 5	male	51	HC	myeloids	M0	0.00481203
HC 6	female	66	HC	myeloids	M0	0.00316122
CD 3	female	23	CDa	myeloids	M0	0.0184737
CD 4	male	56	CDa	myeloids	M0	0.0267857
CD 5	male	21	CDa	myeloids	M0	0.00777202
CD 6	male	22	CDa	myeloids	M0	0.0139085
UC 1	male	48	UCa	myeloids	M0	0.000707714
UC 2	male	43	UCa	myeloids	M0	0.00115518
UC 3	female	33	UCa	myeloids	M0	0.00475285
UC 4	female	46	UCa	myeloids	M0	0.000666445
UC 5	male	56	UCa	myeloids	M0	0.000709723
UC 6	female	51	UCa	myeloids	M0	0.00472175
HC 1	male	61	HC	myeloids	M0 Ribhi	0.000653168
HC 2	male	63	HC	myeloids	M0 Ribhi	0.000391389
HC 3	female	68	HC	myeloids	M0 Ribhi	0.00499584
HC 4	male	65	HC	myeloids	M0 Ribhi	0.00177148
HC 5	male	51	HC	myeloids	M0 Ribhi	0.00270677
HC 6	female	66	HC	myeloids	M0 Ribhi	0.0052687
CD 1	female	49	CDa	myeloids	M0 Ribhi	0.000804829
CD 2	male	45	CDa	myeloids	M0 Ribhi	0.000648508
CD 3	female	23	CDa	myeloids	M0 Ribhi	0.025742
CD 4	male	56	CDa	myeloids	M0 Ribhi	0.0292857
CD 5	male	21	CDa	myeloids	M0 Ribhi	0.00712435
CD 6	male	22	CDa	myeloids	M0 Ribhi	0.0135053
UC 1	male	48	UCa	myeloids	M0 Ribhi	0.00283086
UC 2	male	43	UCa	myeloids	M0 Ribhi	0.000770119
UC 3	female	33	UCa	myeloids	M0 Ribhi	0.00190114
UC 4	female	46	UCa	myeloids	M0 Ribhi	0.00133289
UC 5	male	56	UCa	myeloids	M0 Ribhi	0.000709723
UC 6	female	51	UCa	myeloids	M0 Ribhi	0.00438449
CD 1	female	49	CDa	myeloids	M1 ACOD1	0.00523139
CD 2	male	45	CDa	myeloids	M1 ACOD1	0.00259403
CD 3	female	23	CDa	myeloids	M1 ACOD1	0.0172623
CD 4	male	56	CDa	myeloids	M1 ACOD1	0.00428571
CD 5	male	21	CDa	myeloids	M1 ACOD1	0.0142487
CD 6	male	22	CDa	myeloids	M1 ACOD1	0.000201572
UC 1	male	48	UCa	myeloids	M1 ACOD1	0.00283086
UC 2	male	43	UCa	myeloids	M1 ACOD1	0.00115518
UC 3	female	33	UCa	myeloids	M1 ACOD1	0.0137833
UC 4	female	46	UCa	myeloids	M1 ACOD1	0.032989
UC 5	male	56	UCa	myeloids	M1 ACOD1	0.0120653
CD 4	male	56	CDa	myeloids	M1 CXCL5	0.000357143
CD 5	male	21	CDa	myeloids	M1 CXCL5	0.0699482
UC 1	male	48	UCa	myeloids	M1 CXCL5	0.000707714
UC 2	male	43	UCa	myeloids	M1 CXCL5	0.00038506
UC 4	female	46	UCa	myeloids	M1 CXCL5	0.000333222
UC 5	male	56	UCa	myeloids	M1 CXCL5	0.00177431
HC 1	male	61	HC	myeloids	M2	0.000653168
HC 3	female	68	HC	myeloids	M2	0.00277546
HC 4	male	65	HC	myeloids	M2	0.0141718
HC 5	male	51	HC	myeloids	M2	0.0159398
HC 6	female	66	HC	myeloids	M2	0.0200211
CD 2	male	45	CDa	myeloids	M2	0.00194553
CD 3	female	23	CDa	myeloids	M2	0.00211993
CD 4	male	56	CDa	myeloids	M2	0.00178571
CD 5	male	21	CDa	myeloids	M2	0.000647668
CD 6	male	22	CDa	myeloids	M2	0.00886918
UC 3	female	33	UCa	myeloids	M2	0.00142586
UC 5	male	56	UCa	myeloids	M2	0.000354862
UC 6	female	51	UCa	myeloids	M2	0.00539629
HC 1	male	61	HC	myeloids	M2.2	0.0169824
HC 2	male	63	HC	myeloids	M2.2	0.00156556
HC 3	female	68	HC	myeloids	M2.2	0.00249792
HC 4	male	65	HC	myeloids	M2.2	0.00044287
HC 5	male	51	HC	myeloids	M2.2	0.00180451
CD 1	female	49	CDa	myeloids	M2.2	0.000804829
CD 2	male	45	CDa	myeloids	M2.2	0.00259403
CD 3	female	23	CDa	myeloids	M2.2	0.00605694
CD 4	male	56	CDa	myeloids	M2.2	0.00642857
CD 5	male	21	CDa	myeloids	M2.2	0.00129534
CD 6	male	22	CDa	myeloids	M2.2	0.00745817
UC 1	male	48	UCa	myeloids	M2.2	0.00141543
UC 2	male	43	UCa	myeloids	M2.2	0.0019253
UC 3	female	33	UCa	myeloids	M2.2	0.00190114
UC 4	female	46	UCa	myeloids	M2.2	0.000999667
UC 5	male	56	UCa	myeloids	M2.2	0.00390348
UC 6	female	51	UCa	myeloids	M2.2	0.00303541
HC 1	male	61	HC	myeloids	Mast 1	0.0104507
HC 2	male	63	HC	myeloids	Mast 1	0.0317025
HC 3	female	68	HC	myeloids	Mast 1	0.00194283
HC 4	male	65	HC	myeloids	Mast 1	0.00088574
HC 5	male	51	HC	myeloids	Mast 1	0.00180451
HC 6	female	66	HC	myeloids	Mast 1	0.00368809
CD 1	female	49	CDa	myeloids	Mast 1	0.0056338
CD 2	male	45	CDa	myeloids	Mast 1	0.00194553
CD 3	female	23	CDa	myeloids	Mast 1	0.00666263
CD 4	male	56	CDa	myeloids	Mast 1	0.00821429
CD 5	male	21	CDa	myeloids	Mast 1	0.00388601
CD 6	male	22	CDa	myeloids	Mast 1	0.0122959
UC 1	male	48	UCa	myeloids	Mast 1	0.00141543
UC 2	male	43	UCa	myeloids	Mast 1	0.00308048
UC 3	female	33	UCa	myeloids	Mast 1	0.00095057
UC 4	female	46	UCa	myeloids	Mast 1	0.000333222
UC 5	male	56	UCa	myeloids	Mast 1	0.0149042
UC 6	female	51	UCa	myeloids	Mast 1	0.000674536
HC 2	male	63	HC	myeloids	Mast 2	0.00234834
HC 3	female	68	HC	myeloids	Mast 2	0.00999167
HC 4	male	65	HC	myeloids	Mast 2	0.00575731
HC 5	male	51	HC	myeloids	Mast 2	0.00390977
HC 6	female	66	HC	myeloids	Mast 2	0.00790306
CD 1	female	49	CDa	myeloids	Mast 2	0.00442656
CD 2	male	45	CDa	myeloids	Mast 2	0.00324254
CD 3	female	23	CDa	myeloids	Mast 2	0.000302847
CD 5	male	21	CDa	myeloids	Mast 2	0.00129534
CD 6	male	22	CDa	myeloids	Mast 2	0.00685346
UC 1	male	48	UCa	myeloids	Mast 2	0.000707714
UC 2	male	43	UCa	myeloids	Mast 2	0.00539084
UC 3	female	33	UCa	myeloids	Mast 2	0.023289
UC 4	female	46	UCa	myeloids	Mast 2	0.00399867
UC 5	male	56	UCa	myeloids	Mast 2	0.000709723
UC 6	female	51	UCa	myeloids	Mast 2	0.0107926
HC 1	male	61	HC	myeloids	Mast Ribhi	0.00653168
HC 2	male	63	HC	myeloids	Mast Ribhi	0.00117417
HC 3	female	68	HC	myeloids	Mast Ribhi	0.00194283
HC 4	male	65	HC	myeloids	Mast Ribhi	0.00708592
HC 5	male	51	HC	myeloids	Mast Ribhi	0.0246617
HC 6	female	66	HC	myeloids	Mast Ribhi	0.0126449
CD 1	female	49	CDa	myeloids	Mast Ribhi	0.00241449
CD 3	female	23	CDa	myeloids	Mast Ribhi	0.000605694
CD 4	male	56	CDa	myeloids	Mast Ribhi	0.000714286
CD 6	male	22	CDa	myeloids	Mast Ribhi	0.00221729
UC 1	male	48	UCa	myeloids	Mast Ribhi	0.004954
UC 2	male	43	UCa	myeloids	Mast Ribhi	0.00038506
UC 3	female	33	UCa	myeloids	Mast Ribhi	0.00142586
UC 5	male	56	UCa	myeloids	Mast Ribhi	0.000354862
UC 6	female	51	UCa	myeloids	Mast Ribhi	0.00269815
CD 1	female	49	CDa	myeloids	Neutrophil 1	0.00160966
CD 3	female	23	CDa	myeloids	Neutrophil 1	0.00302847
CD 4	male	56	CDa	myeloids	Neutrophil 1	0.00142857
CD 5	male	21	CDa	myeloids	Neutrophil 1	0.164508
UC 2	male	43	UCa	myeloids	Neutrophil 1	0.00500578
UC 3	female	33	UCa	myeloids	Neutrophil 1	0.00475285
UC 4	female	46	UCa	myeloids	Neutrophil 1	0.002999
UC 5	male	56	UCa	myeloids	Neutrophil 1	0.0305181
UC 6	female	51	UCa	myeloids	Neutrophil 1	0.00303541
CD 3	female	23	CDa	myeloids	Neutrophil 2	0.000302847
CD 5	male	21	CDa	myeloids	Neutrophil 2	0.121114
UC 2	male	43	UCa	myeloids	Neutrophil 2	0.000770119
UC 3	female	33	UCa	myeloids	Neutrophil 2	0.00095057
UC 4	female	46	UCa	myeloids	Neutrophil 2	0.000333222
UC 5	male	56	UCa	myeloids	Neutrophil 2	0.000354862
UC 6	female	51	UCa	myeloids	Neutrophil 2	0.0010118
CD 1	female	49	CDa	myeloids	Neutrophil 3	0.00201207
CD 2	male	45	CDa	myeloids	Neutrophil 3	0.00129702
CD 3	female	23	CDa	myeloids	Neutrophil 3	0.015748
CD 4	male	56	CDa	myeloids	Neutrophil 3	0.02
CD 5	male	21	CDa	myeloids	Neutrophil 3	0.00388601
CD 6	male	22	CDa	myeloids	Neutrophil 3	0.000806289
UC 2	male	43	UCa	myeloids	Neutrophil 3	0.00154024
UC 3	female	33	UCa	myeloids	Neutrophil 3	0.00142586
UC 4	female	46	UCa	myeloids	Neutrophil 3	0.00133289
UC 5	male	56	UCa	myeloids	Neutrophil 3	0.00212917
UC 6	female	51	UCa	myeloids	Neutrophil 3	0.0010118

## Sheet: e.fig 1 b UMAP
umap_1	umap_2	group_id	subset	sample_name	sex	age	cell	fov
-1.5687	-1.16686	CD	plasmas	CD c	female	38	CD.c_1_1	1
0.566895	0.808344	CD	plasmas	CD c	female	38	CD.c_2_1	1
1.00996	-0.573194	CD	plasmas	CD c	female	38	CD.c_3_1	1
-2.62747	-0.496366	CD	plasmas	CD c	female	38	CD.c_4_1	1
1.62851	1.12812	CD	plasmas	CD c	female	38	CD.c_5_1	1
-2.37138	1.4155	CD	epi	CD c	female	38	CD.c_6_1	1
-3.31983	-0.153327	CD	myeloids	CD c	female	38	CD.c_7_1	1
-2.2321	-0.00535223	CD	myeloids	CD c	female	38	CD.c_8_1	1
3.40354	1.26281	CD	plasmas	CD c	female	38	CD.c_10_1	1
3.76346	-1.56662	CD	plasmas	CD c	female	38	CD.c_11_1	1
-2.98683	-0.613707	CD	myeloids	CD c	female	38	CD.c_12_1	1
0.117893	0.714664	CD	stroma	CD c	female	38	CD.c_14_1	1
-2.67549	-1.61452	CD	myeloids	CD c	female	38	CD.c_15_1	1
-2.67901	1.67204	CD	epi	CD c	female	38	CD.c_17_1	1
-0.313687	-2.2218	CD	plasmas	CD c	female	38	CD.c_20_1	1
2.42574	1.10653	CD	plasmas	CD c	female	38	CD.c_22_1	1
-1.25502	-1.76954	CD	myeloids	CD c	female	38	CD.c_23_1	1
1.8948	1.11773	CD	myeloids	CD c	female	38	CD.c_24_1	1
-0.485764	-2.21109	CD	stroma	CD c	female	38	CD.c_25_1	1
2.55197	0.325104	CD	plasmas	CD c	female	38	CD.c_26_1	1
-1.12591	-1.86205	CD	plasmas	CD c	female	38	CD.c_27_1	1
-2.77524	1.62117	CD	epi	CD c	female	38	CD.c_28_1	1
-4.07333	2.75238	CD	epi	CD c	female	38	CD.c_29_1	1
-0.564552	0.798639	CD	plasmas	CD c	female	38	CD.c_30_1	1
-1.911	-1.77795	CD	plasmas	CD c	female	38	CD.c_31_1	1
-2.72388	0.38559	CD	myeloids	CD c	female	38	CD.c_32_1	1
-1.99395	-0.621931	CD	stroma	CD c	female	38	CD.c_33_1	1
3.9809	-1.72608	CD	plasmas	CD c	female	38	CD.c_34_1	1
0.236097	-0.22217	CD	plasmas	CD c	female	38	CD.c_35_1	1
-2.83918	-0.466806	CD	epi	CD c	female	38	CD.c_36_1	1
3.00522	-0.034793	CD	plasmas	CD c	female	38	CD.c_37_1	1
-4.05712	-2.23709	CD	plasmas	CD c	female	38	CD.c_38_1	1
2.0152	0.682984	CD	plasmas	CD c	female	38	CD.c_39_1	1
-4.40493	-1.97826	CD	stroma	CD c	female	38	CD.c_40_1	1
-0.107134	-2.44389	CD	stroma	CD c	female	38	CD.c_41_1	1
-2.09064	-0.198832	CD	myeloids	CD c	female	38	CD.c_42_1	1
-0.369843	-0.711542	CD	plasmas	CD c	female	38	CD.c_43_1	1
-1.0317	-0.962621	CD	plasmas	CD c	female	38	CD.c_44_1	1
-4.71752	3.40477	CD	epi	CD c	female	38	CD.c_45_1	1
-2.39462	0.416433	CD	plasmas	CD c	female	38	CD.c_46_1	1
-4.50644	1.96372	CD	epi	CD c	female	38	CD.c_47_1	1
-0.0811007	-2.24308	CD	epi	CD c	female	38	CD.c_48_1	1
0.697975	-0.273872	CD	stroma	CD c	female	38	CD.c_50_1	1
3.54126	-1.94164	CD	plasmas	CD c	female	38	CD.c_51_1	1
-1.95621	0.237463	CD	epi	CD c	female	38	CD.c_52_1	1
-2.0858	-1.40493	CD	plasmas	CD c	female	38	CD.c_54_1	1
-4.36489	2.02356	CD	epi	CD c	female	38	CD.c_55_1	1
0.268554	-0.483868	CD	myeloids	CD c	female	38	CD.c_56_1	1
3.86783	-1.75411	CD	plasmas	CD c	female	38	CD.c_57_1	1
-2.3453	-0.0146267	CD	stroma	CD c	female	38	CD.c_58_1	1
-4.66721	3.761	CD	epi	CD c	female	38	CD.c_59_1	1
0.714051	-0.651202	CD	plasmas	CD c	female	38	CD.c_60_1	1
-1.54237	0.184026	CD	stroma	CD c	female	38	CD.c_61_1	1
-0.59882	-1.21721	CD	plasmas	CD c	female	38	CD.c_62_1	1
-0.238135	0.279445	CD	plasmas	CD c	female	38	CD.c_63_1	1
3.78595	-2.06866	CD	stroma	CD c	female	38	CD.c_64_1	1
-2.01372	1.22342	CD	epi	CD c	female	38	CD.c_65_1	1
-0.699665	-2.224	CD	plasmas	CD c	female	38	CD.c_66_1	1
-0.904814	0.0294541	CD	plasmas	CD c	female	38	CD.c_67_1	1
-1.4233	-0.482533	CD	plasmas	CD c	female	38	CD.c_68_1	1
0.84945	-0.36126	CD	plasmas	CD c	female	38	CD.c_69_1	1
0.322599	-0.877105	CD	plasmas	CD c	female	38	CD.c_70_1	1
-1.41918	1.01697	CD	myeloids	CD c	female	38	CD.c_71_1	1
-4.25265	3.20483	CD	epi	CD c	female	38	CD.c_72_1	1
-4.71843	-2.42064	CD	plasmas	CD c	female	38	CD.c_73_1	1
-4.51014	2.89479	CD	epi	CD c	female	38	CD.c_74_1	1
-2.04023	-0.178476	CD	stroma	CD c	female	38	CD.c_75_1	1
-0.501417	0.0518737	CD	plasmas	CD c	female	38	CD.c_76_1	1
0.631213	-0.467637	CD	plasmas	CD c	female	38	CD.c_77_1	1
4.00153	0.815118	CD	plasmas	CD c	female	38	CD.c_78_1	1
-0.821435	-0.614589	CD	myeloids	CD c	female	38	CD.c_79_1	1
1.45409	-1.58913	CD	plasmas	CD c	female	38	CD.c_81_1	1
0.634754	-1.46397	CD	plasmas	CD c	female	38	CD.c_82_1	1
-1.40566	-2.60457	CD	plasmas	CD c	female	38	CD.c_84_1	1
3.74298	1.24554	CD	epi	CD c	female	38	CD.c_85_1	1
-1.3807	0.128894	CD	myeloids	CD c	female	38	CD.c_86_1	1
-0.211138	0.17978	CD	epi	CD c	female	38	CD.c_87_1	1
-2.45444	1.5574	CD	myeloids	CD c	female	38	CD.c_88_1	1
3.31537	0.166445	CD	stroma	CD c	female	38	CD.c_89_1	1
2.11987	0.937782	CD	plasmas	CD c	female	38	CD.c_90_1	1
1.49724	-0.024393	CD	plasmas	CD c	female	38	CD.c_91_1	1
2.22205	1.27745	CD	epi	CD c	female	38	CD.c_92_1	1
-3.76587	2.27615	CD	epi	CD c	female	38	CD.c_93_1	1
-0.328185	-0.606109	CD	plasmas	CD c	female	38	CD.c_94_1	1
-2.34793	-1.58563	CD	plasmas	CD c	female	38	CD.c_95_1	1
-1.2215	-1.48764	CD	plasmas	CD c	female	38	CD.c_96_1	1
-2.31463	-0.537783	CD	myeloids	CD c	female	38	CD.c_98_1	1
-1.29118	0.40881	CD	plasmas	CD c	female	38	CD.c_100_1	1
5.97992	-0.0783156	CD	plasmas	CD c	female	38	CD.c_101_1	1
6.47491	-1.20387	CD	plasmas	CD c	female	38	CD.c_102_1	1
0.0079681	-0.604157	CD	plasmas	CD c	female	38	CD.c_103_1	1
1.12986	1.04776	CD	myeloids	CD c	female	38	CD.c_105_1	1
5.29579	-0.0896322	CD	plasmas	CD c	female	38	CD.c_106_1	1
-2.61651	1.82231	CD	epi	CD c	female	38	CD.c_107_1	1
1.93307	-0.371468	CD	plasmas	CD c	female	38	CD.c_108_1	1
3.3331	-0.689679	CD	plasmas	CD c	female	38	CD.c_109_1	1
-0.0214936	-0.499937	CD	epi	CD c	female	38	CD.c_110_1	1
-1.56552	-2.38696	CD	plasmas	CD c	female	38	CD.c_111_1	1
-0.612302	-0.226086	CD	plasmas	CD c	female	38	CD.c_112_1	1
0.0303495	-2.54642	CD	plasmas	CD c	female	38	CD.c_113_1	1
-2.50834	1.63218	CD	myeloids	CD c	female	38	CD.c_114_1	1
-0.496217	0.807639	CD	plasmas	CD c	female	38	CD.c_115_1	1
3.59851	0.296881	CD	plasmas	CD c	female	38	CD.c_116_1	1
-2.01047	1.42537	CD	plasmas	CD c	female	38	CD.c_118_1	1
5.79472	1.08637	CD	plasmas	CD c	female	38	CD.c_119_1	1
4.5998	-1.09828	CD	stroma	CD c	female	38	CD.c_120_1	1
3.30463	0.686871	CD	plasmas	CD c	female	38	CD.c_121_1	1
4.29042	0.781201	CD	stroma	CD c	female	38	CD.c_122_1	1
-4.68665	-2.3385	CD	plasmas	CD c	female	38	CD.c_123_1	1
-4.803	4.64787	CD	epi	CD c	female	38	CD.c_124_1	1
4.49595	-2.05358	CD	plasmas	CD c	female	38	CD.c_125_1	1
-5.34539	2.98358	CD	epi	CD c	female	38	CD.c_126_1	1
-4.64463	4.0414	CD	epi	CD c	female	38	CD.c_127_1	1
-2.081	1.2101	CD	plasmas	CD c	female	38	CD.c_128_1	1
-2.15047	-0.791469	CD	epi	CD c	female	38	CD.c_129_1	1
-0.40302	-2.2364	CD	myeloids	CD c	female	38	CD.c_130_1	1
-4.96786	4.0827	CD	epi	CD c	female	38	CD.c_132_1	1
-4.60326	3.98824	CD	epi	CD c	female	38	CD.c_133_1	1
5.70154	1.12906	CD	plasmas	CD c	female	38	CD.c_135_1	1
4.61358	0.544063	CD	plasmas	CD c	female	38	CD.c_136_1	1
1.03178	-2.80551	CD	stroma	CD c	female	38	CD.c_137_1	1
-1.50414	-0.573116	CD	plasmas	CD c	female	38	CD.c_138_1	1
-1.59785	-2.5371	CD	stroma	CD c	female	38	CD.c_139_1	1
6.16574	-1.19015	CD	plasmas	CD c	female	38	CD.c_140_1	1
2.25081	0.984917	CD	plasmas	CD c	female	38	CD.c_141_1	1
-4.5428	-2.36505	CD	stroma	CD c	female	38	CD.c_142_1	1
-1.84588	-1.67419	CD	stroma	CD c	female	38	CD.c_143_1	1
5.9755	1.39669	CD	plasmas	CD c	female	38	CD.c_145_1	1
-4.53679	4.56826	CD	epi	CD c	female	38	CD.c_146_1	1
6.26709	-0.536229	CD	plasmas	CD c	female	38	CD.c_149_1	1
-4.77016	-2.39096	CD	plasmas	CD c	female	38	CD.c_150_1	1
5.63149	1.19348	CD	plasmas	CD c	female	38	CD.c_151_1	1
-4.46728	3.86593	CD	epi	CD c	female	38	CD.c_152_1	1
0.716256	-0.501953	CD	plasmas	CD c	female	38	CD.c_153_1	1
-4.37459	3.47187	CD	epi	CD c	female	38	CD.c_154_1	1
2.68275	0.90841	CD	plasmas	CD c	female	38	CD.c_156_1	1
2.17346	0.949953	CD	plasmas	CD c	female	38	CD.c_157_1	1
1.0156	0.928192	CD	plasmas	CD c	female	38	CD.c_158_1	1
0.510656	-2.84589	CD	myeloids	CD c	female	38	CD.c_159_1	1
5.97289	1.38901	CD	plasmas	CD c	female	38	CD.c_160_1	1
3.37408	1.07702	CD	plasmas	CD c	female	38	CD.c_161_1	1
4.57199	0.449288	CD	plasmas	CD c	female	38	CD.c_162_1	1
4.57948	0.90731	CD	plasmas	CD c	female	38	CD.c_163_1	1
1.95662	0.211621	CD	plasmas	CD c	female	38	CD.c_164_1	1
-2.07603	-0.982962	CD	myeloids	CD c	female	38	CD.c_165_1	1
5.27064	3.1497	CD	plasmas	CD c	female	38	CD.c_166_1	1
4.99802	1.9163	CD	plasmas	CD c	female	38	CD.c_167_1	1
4.95765	2.99942	CD	plasmas	CD c	female	38	CD.c_168_1	1
2.67138	-1.92779	CD	myeloids	CD c	female	38	CD.c_169_1	1
-1.94225	-1.76479	CD	plasmas	CD c	female	38	CD.c_170_1	1
-1.34628	-2.56268	CD	stroma	CD c	female	38	CD.c_171_1	1
-1.4874	-1.96641	CD	plasmas	CD c	female	38	CD.c_172_1	1
2.00986	1.03084	CD	plasmas	CD c	female	38	CD.c_173_1	1
0.273256	0.574805	CD	plasmas	CD c	female	38	CD.c_174_1	1
4.80025	2.95756	CD	plasmas	CD c	female	38	CD.c_175_1	1
5.70983	-0.132176	CD	plasmas	CD c	female	38	CD.c_176_1	1
0.3659	0.208191	CD	stroma	CD c	female	38	CD.c_177_1	1
5.93772	2.25489	CD	plasmas	CD c	female	38	CD.c_178_1	1
1.4742	-3.70034	CD	myeloids	CD c	female	38	CD.c_180_1	1
1.54718	-3.07629	CD	myeloids	CD c	female	38	CD.c_181_1	1
5.8406	1.27737	CD	plasmas	CD c	female	38	CD.c_182_1	1
5.6681	-0.454108	CD	plasmas	CD c	female	38	CD.c_183_1	1
6.11275	-0.133825	CD	plasmas	CD c	female	38	CD.c_184_1	1
-2.81042	-0.481668	CD	stroma	CD c	female	38	CD.c_185_1	1
5.77504	-0.769911	CD	plasmas	CD c	female	38	CD.c_186_1	1
-0.975895	0.0215277	CD	myeloids	CD c	female	38	CD.c_187_1	1
6.22107	-0.272362	CD	plasmas	CD c	female	38	CD.c_188_1	1
5.40775	0.738191	CD	plasmas	CD c	female	38	CD.c_189_1	1
-2.34076	0.428011	CD	myeloids	CD c	female	38	CD.c_190_1	1
5.20339	-2.05086	CD	plasmas	CD c	female	38	CD.c_191_1	1
0.387606	-3.11357	CD	plasmas	CD c	female	38	CD.c_192_1	1
6.17338	1.2063	CD	plasmas	CD c	female	38	CD.c_193_1	1
0.0980594	-2.21013	CD	tcells	CD c	female	38	CD.c_194_1	1
4.42024	0.847943	CD	plasmas	CD c	female	38	CD.c_195_1	1
5.20835	1.28651	CD	plasmas	CD c	female	38	CD.c_196_1	1
5.69447	1.39772	CD	plasmas	CD c	female	38	CD.c_197_1	1
5.07575	1.91777	CD	plasmas	CD c	female	38	CD.c_198_1	1
3.45217	1.68919	CD	plasmas	CD c	female	38	CD.c_199_1	1
2.65927	-0.166209	CD	myeloids	CD c	female	38	CD.c_200_1	1
0.259357	0.875863	CD	plasmas	CD c	female	38	CD.c_201_1	1
5.4164	0.321584	CD	plasmas	CD c	female	38	CD.c_202_1	1
4.21883	1.34446	CD	plasmas	CD c	female	38	CD.c_203_1	1
0.281356	-0.59873	CD	plasmas	CD c	female	38	CD.c_204_1	1
4.72458	-0.182189	CD	stroma	CD c	female	38	CD.c_205_1	1
-4.8342	3.48716	CD	epi	CD c	female	38	CD.c_206_1	1
5.69063	1.59284	CD	plasmas	CD c	female	38	CD.c_207_1	1
2.5567	-1.96194	CD	myeloids	CD c	female	38	CD.c_208_1	1
5.94943	1.63883	CD	plasmas	CD c	female	38	CD.c_209_1	1
3.14257	1.39202	CD	plasmas	CD c	female	38	CD.c_210_1	1
-2.69627	-0.564955	CD	myeloids	CD c	female	38	CD.c_211_1	1
4.25037	1.55649	CD	myeloids	CD c	female	38	CD.c_212_1	1
-0.886565	-0.662796	CD	plasmas	CD c	female	38	CD.c_213_1	1
-2.54982	-3.77247	CD	stroma	CD c	female	38	CD.c_214_1	1
3.58757	1.51017	CD	plasmas	CD c	female	38	CD.c_215_1	1
-1.81735	0.374319	CD	plasmas	CD c	female	38	CD.c_216_1	1
-1.10253	-1.11971	CD	plasmas	CD c	female	38	CD.c_217_1	1
4.02926	1.33644	CD	plasmas	CD c	female	38	CD.c_218_1	1
5.77435	-0.379605	CD	plasmas	CD c	female	38	CD.c_219_1	1
4.42042	2.41148	CD	plasmas	CD c	female	38	CD.c_220_1	1
-3.92194	2.93524	CD	epi	CD c	female	38	CD.c_221_1	1
3.48886	0.900976	CD	plasmas	CD c	female	38	CD.c_222_1	1
4.61369	0.552864	CD	plasmas	CD c	female	38	CD.c_223_1	1
6.0264	0.953904	CD	plasmas	CD c	female	38	CD.c_224_1	1
-1.72048	0.0659989	CD	plasmas	CD c	female	38	CD.c_225_1	1
5.96332	3.13299	CD	plasmas	CD c	female	38	CD.c_226_1	1
3.64079	-1.02727	CD	stroma	CD c	female	38	CD.c_227_1	1
4.22835	-0.779079	CD	stroma	CD c	female	38	CD.c_228_1	1
-1.3976	-0.0500888	CD	plasmas	CD c	female	38	CD.c_229_1	1
4.62134	0.983301	CD	myeloids	CD c	female	38	CD.c_230_1	1
-5.02444	3.40435	CD	epi	CD c	female	38	CD.c_231_1	1
-5.31828	3.51646	CD	epi	CD c	female	38	CD.c_233_1	1
-1.73812	-2.4083	CD	stroma	CD c	female	38	CD.c_234_1	1
4.40271	0.65082	CD	plasmas	CD c	female	38	CD.c_235_1	1
3.99702	1.25712	CD	plasmas	CD c	female	38	CD.c_236_1	1
6.16236	1.87259	CD	plasmas	CD c	female	38	CD.c_237_1	1
-1.55928	-0.187539	CD	plasmas	CD c	female	38	CD.c_238_1	1
-3.00259	-0.441854	CD	myeloids	CD c	female	38	CD.c_239_1	1
6.37172	0.54147	CD	plasmas	CD c	female	38	CD.c_240_1	1
0.100089	-0.626348	CD	plasmas	CD c	female	38	CD.c_241_1	1
5.93896	0.00432798	CD	plasmas	CD c	female	38	CD.c_242_1	1
5.53442	1.20417	CD	plasmas	CD c	female	38	CD.c_243_1	1
4.12115	2.00443	CD	plasmas	CD c	female	38	CD.c_244_1	1
2.6754	1.45714	CD	plasmas	CD c	female	38	CD.c_245_1	1
3.35633	1.632	CD	plasmas	CD c	female	38	CD.c_246_1	1
3.88935	1.92183	CD	plasmas	CD c	female	38	CD.c_247_1	1
0.692421	0.833264	CD	myeloids	CD c	female	38	CD.c_248_1	1
-1.57755	-0.378678	CD	plasmas	CD c	female	38	CD.c_249_1	1
2.20522	1.48219	CD	plasmas	CD c	female	38	CD.c_250_1	1
-0.873639	-0.53777	CD	myeloids	CD c	female	38	CD.c_251_1	1
-0.482413	-0.0749754	CD	plasmas	CD c	female	38	CD.c_252_1	1
-4.21314	3.67092	CD	epi	CD c	female	38	CD.c_253_1	1
4.18122	2.59619	CD	plasmas	CD c	female	38	CD.c_254_1	1
2.93151	2.24282	CD	plasmas	CD c	female	38	CD.c_255_1	1
-4.69336	2.99717	CD	epi	CD c	female	38	CD.c_256_1	1
4.15521	0.49659	CD	stroma	CD c	female	38	CD.c_257_1	1
4.36498	1.08803	CD	plasmas	CD c	female	38	CD.c_258_1	1
-0.565459	-1.93244	CD	epi	CD c	female	38	CD.c_259_1	1
6.2383	0.569561	CD	plasmas	CD c	female	38	CD.c_260_1	1
5.05103	0.800174	CD	stroma	CD c	female	38	CD.c_261_1	1
-0.152144	0.161444	CD	plasmas	CD c	female	38	CD.c_262_1	1
3.46124	0.984891	CD	plasmas	CD c	female	38	CD.c_263_1	1
4.00238	2.08173	CD	plasmas	CD c	female	38	CD.c_264_1	1
-1.62649	0.924585	CD	stroma	CD c	female	38	CD.c_265_1	1
-4.56122	3.26805	CD	epi	CD c	female	38	CD.c_266_1	1
5.69361	2.01195	CD	plasmas	CD c	female	38	CD.c_267_1	1
6.51163	0.591414	CD	plasmas	CD c	female	38	CD.c_268_1	1
-0.649096	0.0502813	CD	plasmas	CD c	female	38	CD.c_269_1	1
-1.48587	1.02415	CD	myeloids	CD c	female	38	CD.c_270_1	1
0.11325	0.74755	CD	stroma	CD c	female	38	CD.c_271_1	1
5.5543	2.74471	CD	plasmas	CD c	female	38	CD.c_272_1	1
-4.59363	3.68177	CD	epi	CD c	female	38	CD.c_273_1	1
-4.36271	3.39669	CD	epi	CD c	female	38	CD.c_274_1	1
-4.62771	3.96072	CD	epi	CD c	female	38	CD.c_275_1	1
-2.14759	-0.706918	CD	epi	CD c	female	38	CD.c_276_1	1
-5.15612	3.38387	CD	epi	CD c	female	38	CD.c_277_1	1
4.92278	2.01163	CD	plasmas	CD c	female	38	CD.c_278_1	1
4.94506	-0.659895	CD	plasmas	CD c	female	38	CD.c_279_1	1
-1.68656	0.907534	CD	plasmas	CD c	female	38	CD.c_280_1	1
3.15652	2.01749	CD	plasmas	CD c	female	38	CD.c_281_1	1
-3.39515	3.23756	CD	epi	CD c	female	38	CD.c_282_1	1
6.26686	0.346511	CD	plasmas	CD c	female	38	CD.c_283_1	1
-4.16558	1.62755	CD	stroma	CD c	female	38	CD.c_284_1	1
3.80218	2.09201	CD	plasmas	CD c	female	38	CD.c_285_1	1
5.33652	0.702695	CD	plasmas	CD c	female	38	CD.c_286_1	1
-0.686589	-1.10853	CD	myeloids	CD c	female	38	CD.c_287_1	1
6.31301	0.511029	CD	plasmas	CD c	female	38	CD.c_289_1	1
6.31028	-0.217296	CD	plasmas	CD c	female	38	CD.c_290_1	1
3.83509	2.17313	CD	plasmas	CD c	female	38	CD.c_291_1	1
6.2547	1.60415	CD	plasmas	CD c	female	38	CD.c_292_1	1
6.52303	0.320406	CD	plasmas	CD c	female	38	CD.c_293_1	1
2.87774	1.85255	CD	plasmas	CD c	female	38	CD.c_294_1	1
-5.10101	3.19368	CD	epi	CD c	female	38	CD.c_295_1	1
6.80023	-1.20677	CD	plasmas	CD c	female	38	CD.c_296_1	1
5.55826	1.0644	CD	plasmas	CD c	female	38	CD.c_297_1	1
3.8783	1.55652	CD	plasmas	CD c	female	38	CD.c_298_1	1
-5.31506	3.13165	CD	epi	CD c	female	38	CD.c_299_1	1
-2.03859	-0.24575	CD	myeloids	CD c	female	38	CD.c_300_1	1
0.0678593	0.968338	CD	epi	CD c	female	38	CD.c_301_1	1
4.66083	-0.239107	CD	stroma	CD c	female	38	CD.c_302_1	1
6.30073	0.0937436	CD	plasmas	CD c	female	38	CD.c_303_1	1
-4.99544	3.57564	CD	epi	CD c	female	38	CD.c_305_1	1
-4.70717	3.48665	CD	epi	CD c	female	38	CD.c_306_1	1
-0.234257	-1.34665	CD	myeloids	CD c	female	38	CD.c_307_1	1
-2.66116	-0.490621	CD	stroma	CD c	female	38	CD.c_308_1	1
-4.92606	3.32962	CD	epi	CD c	female	38	CD.c_309_1	1
4.60141	2.08721	CD	plasmas	CD c	female	38	CD.c_310_1	1
6.59321	0.393727	CD	plasmas	CD c	female	38	CD.c_312_1	1
-5.73783	3.76518	CD	epi	CD c	female	38	CD.c_313_1	1
-5.00663	2.28186	CD	epi	CD c	female	38	CD.c_314_1	1
4.09504	0.757046	CD	myeloids	CD c	female	38	CD.c_315_1	1
0.83162	-3.68405	CD	myeloids	CD c	female	38	CD.c_316_1	1
6.586	-0.647947	CD	plasmas	CD c	female	38	CD.c_317_1	1
6.79949	-0.347403	CD	plasmas	CD c	female	38	CD.c_318_1	1
5.50517	3.78104	CD	plasmas	CD c	female	38	CD.c_319_1	1
5.32971	0.692075	CD	plasmas	CD c	female	38	CD.c_320_1	1
3.87045	-0.750348	CD	plasmas	CD c	female	38	CD.c_321_1	1
6.17831	1.80306	CD	plasmas	CD c	female	38	CD.c_322_1	1
2.07537	1.69116	CD	plasmas	CD c	female	38	CD.c_323_1	1
-0.0331353	-2.77873	CD	stroma	CD c	female	38	CD.c_324_1	1
-4.78701	3.55053	CD	epi	CD c	female	38	CD.c_325_1	1
3.98175	1.98739	CD	plasmas	CD c	female	38	CD.c_326_1	1
-5.29839	3.25816	CD	epi	CD c	female	38	CD.c_327_1	1
-0.411331	0.453326	CD	plasmas	CD c	female	38	CD.c_328_1	1
-1.58849	-0.984006	CD	epi	CD c	female	38	CD.c_329_1	1
-3.24306	-0.223484	CD	epi	CD c	female	38	CD.c_330_1	1
5.46265	2.21911	CD	plasmas	CD c	female	38	CD.c_331_1	1
-2.67567	0.868758	CD	epi	CD c	female	38	CD.c_332_1	1
-0.504667	-1.90389	CD	epi	CD c	female	38	CD.c_333_1	1
-5.30002	3.27893	CD	epi	CD c	female	38	CD.c_334_1	1
5.672	-1.13726	CD	plasmas	CD c	female	38	CD.c_335_1	1
0.0294217	0.904646	CD	plasmas	CD c	female	38	CD.c_336_1	1
-2.58159	0.287947	CD	stroma	CD c	female	38	CD.c_337_1	1
0.638206	0.958595	CD	plasmas	CD c	female	38	CD.c_338_1	1
0.204748	0.595803	CD	plasmas	CD c	female	38	CD.c_339_1	1
6.00677	1.00076	CD	plasmas	CD c	female	38	CD.c_340_1	1
-1.46321	-0.149933	CD	stroma	CD c	female	38	CD.c_341_1	1
4.77171	-1.16553	CD	plasmas	CD c	female	38	CD.c_342_1	1
5.73162	1.01622	CD	plasmas	CD c	female	38	CD.c_343_1	1
-2.88955	-0.525344	CD	plasmas	CD c	female	38	CD.c_344_1	1
3.6911	2.09598	CD	plasmas	CD c	female	38	CD.c_345_1	1
0.21284	0.796671	CD	plasmas	CD c	female	38	CD.c_346_1	1
-1.68442	-2.45023	CD	stroma	CD c	female	38	CD.c_347_1	1
6.82072	-0.0702201	CD	plasmas	CD c	female	38	CD.c_348_1	1
3.94583	1.02295	CD	plasmas	CD c	female	38	CD.c_349_1	1
-2.31388	-1.46273	CD	epi	CD c	female	38	CD.c_350_1	1
-4.64439	3.01358	CD	epi	CD c	female	38	CD.c_351_1	1
4.61885	1.1081	CD	stroma	CD c	female	38	CD.c_353_1	1
3.47933	-0.851655	CD	stroma	CD c	female	38	CD.c_354_1	1
-4.68158	3.40039	CD	epi	CD c	female	38	CD.c_355_1	1
6.24273	-0.483795	CD	plasmas	CD c	female	38	CD.c_356_1	1
6.83419	-0.521306	CD	plasmas	CD c	female	38	CD.c_357_1	1
-4.769	3.23799	CD	epi	CD c	female	38	CD.c_358_1	1
-3.62033	2.27947	CD	epi	CD c	female	38	CD.c_360_1	1
-1.75926	0.137066	CD	epi	CD c	female	38	CD.c_361_1	1
-1.70307	-0.464574	CD	stroma	CD c	female	38	CD.c_362_1	1
6.71801	-0.302161	CD	plasmas	CD c	female	38	CD.c_363_1	1
0.65682	0.925632	CD	plasmas	CD c	female	38	CD.c_364_1	1
-4.8657	3.15005	CD	epi	CD c	female	38	CD.c_365_1	1
-1.55506	-2.54532	CD	stroma	CD c	female	38	CD.c_366_1	1
5.4998	0.237141	CD	plasmas	CD c	female	38	CD.c_367_1	1
3.12643	-0.194875	CD	plasmas	CD c	female	38	CD.c_368_1	1
4.13899	1.53531	CD	stroma	CD c	female	38	CD.c_369_1	1
-1.5674	-2.5875	CD	stroma	CD c	female	38	CD.c_370_1	1
-5.45054	3.05036	CD	epi	CD c	female	38	CD.c_371_1	1
6.47999	-0.371056	CD	plasmas	CD c	female	38	CD.c_372_1	1
-3.20915	-1.48828	CD	epi	CD c	female	38	CD.c_373_1	1
-5.30771	2.46495	CD	plasmas	CD c	female	38	CD.c_374_1	1
-0.0281679	-1.75632	CD	plasmas	CD c	female	38	CD.c_375_1	1
6.23025	0.885595	CD	plasmas	CD c	female	38	CD.c_376_1	1
4.95	3.37416	CD	epi	CD c	female	38	CD.c_377_1	1
-4.54493	3.39089	CD	epi	CD c	female	38	CD.c_378_1	1
-4.71544	3.37679	CD	epi	CD c	female	38	CD.c_380_1	1
-5.66909	3.43411	CD	epi	CD c	female	38	CD.c_381_1	1
6.81955	-1.05585	CD	plasmas	CD c	female	38	CD.c_382_1	1
6.78279	-0.582228	CD	plasmas	CD c	female	38	CD.c_383_1	1
5.98121	-0.542669	CD	plasmas	CD c	female	38	CD.c_384_1	1
5.96274	1.51667	CD	plasmas	CD c	female	38	CD.c_385_1	1
5.98567	3.27669	CD	plasmas	CD c	female	38	CD.c_386_1	1
6.62632	-0.235635	CD	plasmas	CD c	female	38	CD.c_387_1	1
4.03836	1.58794	CD	plasmas	CD c	female	38	CD.c_388_1	1
-5.15983	3.38557	CD	epi	CD c	female	38	CD.c_389_1	1
-1.94739	0.132945	CD	myeloids	CD c	female	38	CD.c_390_1	1
-1.61285	-0.823179	CD	stroma	CD c	female	38	CD.c_391_1	1
-4.71098	-2.34383	CD	plasmas	CD c	female	38	CD.c_392_1	1
-4.85605	3.38231	CD	epi	CD c	female	38	CD.c_393_1	1
0.64088	0.943966	CD	plasmas	CD c	female	38	CD.c_394_1	1
6.659	-0.265757	CD	plasmas	CD c	female	38	CD.c_395_1	1
0.265528	-0.0381271	CD	plasmas	CD c	female	38	CD.c_396_1	1
-2.12356	-0.140941	CD	tcells	CD c	female	38	CD.c_397_1	1
-4.53794	3.15379	CD	epi	CD c	female	38	CD.c_399_1	1
-0.41145	0.35996	CD	plasmas	CD c	female	38	CD.c_400_1	1
3.65327	1.84982	CD	plasmas	CD c	female	38	CD.c_401_1	1
-1.28167	-2.48185	CD	stroma	CD c	female	38	CD.c_402_1	1
-0.55611	0.823754	CD	epi	CD c	female	38	CD.c_404_1	1
-1.21058	0.741588	CD	plasmas	CD c	female	38	CD.c_405_1	1
-4.96959	3.02991	CD	epi	CD c	female	38	CD.c_406_1	1
5.87042	3.10674	CD	plasmas	CD c	female	38	CD.c_407_1	1
0.283308	-2.71774	CD	plasmas	CD c	female	38	CD.c_408_1	1
-4.90816	2.98833	CD	epi	CD c	female	38	CD.c_409_1	1
5.83919	-0.234676	CD	myeloids	CD c	female	38	CD.c_410_1	1
6.89934	-0.756194	CD	plasmas	CD c	female	38	CD.c_411_1	1
-4.89612	-2.50103	CD	plasmas	CD c	female	38	CD.c_412_1	1
5.20341	1.659	CD	plasmas	CD c	female	38	CD.c_413_1	1
3.40197	1.39554	CD	plasmas	CD c	female	38	CD.c_414_1	1
-4.83243	3.19032	CD	epi	CD c	female	38	CD.c_415_1	1
5.75435	-0.233621	CD	plasmas	CD c	female	38	CD.c_416_1	1
-5.27356	3.29153	CD	epi	CD c	female	38	CD.c_417_1	1
-4.92413	2.92863	CD	epi	CD c	female	38	CD.c_418_1	1
-4.50917	3.30495	CD	epi	CD c	female	38	CD.c_419_1	1
-0.914589	1.41015	CD	plasmas	CD c	female	38	CD.c_420_1	1
-4.68294	2.75136	CD	epi	CD c	female	38	CD.c_421_1	1
3.53792	-1.4704	CD	plasmas	CD c	female	38	CD.c_422_1	1
-5.12516	3.14887	CD	epi	CD c	female	38	CD.c_423_1	1
-0.308318	-0.249416	CD	plasmas	CD c	female	38	CD.c_425_1	1
5.71528	1.13655	CD	plasmas	CD c	female	38	CD.c_426_1	1
-2.9541	-2.8172	CD	epi	CD c	female	38	CD.c_427_1	1
3.9099	2.35586	CD	plasmas	CD c	female	38	CD.c_428_1	1
-4.85063	3.65061	CD	epi	CD c	female	38	CD.c_429_1	1
-4.71172	2.77841	CD	epi	CD c	female	38	CD.c_430_1	1
2.65593	0.596099	CD	plasmas	CD c	female	38	CD.c_431_1	1
6.21336	-0.546072	CD	plasmas	CD c	female	38	CD.c_432_1	1
6.19025	0.114593	CD	plasmas	CD c	female	38	CD.c_433_1	1
-5.57709	3.13834	CD	epi	CD c	female	38	CD.c_434_1	1
3.22199	1.37061	CD	plasmas	CD c	female	38	CD.c_435_1	1
3.78929	2.10057	CD	epi	CD c	female	38	CD.c_436_1	1
6.44986	-0.775739	CD	plasmas	CD c	female	38	CD.c_437_1	1
6.45111	-0.219236	CD	plasmas	CD c	female	38	CD.c_438_1	1
3.37484	-0.0905297	CD	plasmas	CD c	female	38	CD.c_439_1	1
3.38767	1.53091	CD	plasmas	CD c	female	38	CD.c_440_1	1
6.90112	-0.439481	CD	plasmas	CD c	female	38	CD.c_441_1	1
-5.65448	3.8262	CD	epi	CD c	female	38	CD.c_442_1	1
-5.1559	2.5969	CD	epi	CD c	female	38	CD.c_443_1	1
7.11304	-1.29089	CD	plasmas	CD c	female	38	CD.c_444_1	1
5.32015	0.552225	CD	plasmas	CD c	female	38	CD.c_445_1	1
2.64328	-0.0116562	CD	plasmas	CD c	female	38	CD.c_446_1	1
-0.831383	-0.540673	CD	plasmas	CD c	female	38	CD.c_447_1	1
2.14688	1.23179	CD	plasmas	CD c	female	38	CD.c_448_1	1
6.00478	3.47714	CD	plasmas	CD c	female	38	CD.c_449_1	1
-4.41762	3.6166	CD	epi	CD c	female	38	CD.c_450_1	1
5.63493	0.708112	CD	plasmas	CD c	female	38	CD.c_451_1	1
6.07585	1.06781	CD	plasmas	CD c	female	38	CD.c_452_1	1
6.18078	-0.632005	CD	plasmas	CD c	female	38	CD.c_453_1	1
5.11874	2.48384	CD	plasmas	CD c	female	38	CD.c_455_1	1
6.20197	2.48159	CD	plasmas	CD c	female	38	CD.c_456_1	1
4.85861	0.8087	CD	plasmas	CD c	female	38	CD.c_457_1	1
2.97848	1.55006	CD	plasmas	CD c	female	38	CD.c_458_1	1
3.2159	2.18504	CD	epi	CD c	female	38	CD.c_459_1	1
4.74345	3.27002	CD	plasmas	CD c	female	38	CD.c_460_1	1
2.71816	1.0956	CD	stroma	CD c	female	38	CD.c_461_1	1
-2.11565	-2.25189	CD	stroma	CD c	female	38	CD.c_462_1	1
-4.83587	-2.42312	CD	plasmas	CD c	female	38	CD.c_463_1	1
6.29504	1.00012	CD	plasmas	CD c	female	38	CD.c_466_1	1
5.58572	3.99096	CD	plasmas	CD c	female	38	CD.c_467_1	1
-5.3773	2.75896	CD	epi	CD c	female	38	CD.c_468_1	1
3.97069	2.32974	CD	plasmas	CD c	female	38	CD.c_469_1	1
6.34042	1.23514	CD	plasmas	CD c	female	38	CD.c_470_1	1
-1.53189	-0.0566048	CD	plasmas	CD c	female	38	CD.c_471_1	1
-0.0943243	-1.91842	CD	myeloids	CD c	female	38	CD.c_472_1	1
-2.3688	0.226239	CD	epi	CD c	female	38	CD.c_473_1	1
-2.1525	-0.289639	CD	epi	CD c	female	38	CD.c_474_1	1
6.12255	1.12569	CD	plasmas	CD c	female	38	CD.c_475_1	1
5.79527	1.61571	CD	plasmas	CD c	female	38	CD.c_476_1	1
6.78959	-0.807126	CD	plasmas	CD c	female	38	CD.c_477_1	1
6.85603	-0.348774	CD	plasmas	CD c	female	38	CD.c_478_1	1
-5.07863	2.8169	CD	epi	CD c	female	38	CD.c_479_1	1
0.245282	-1.86773	CD	plasmas	CD c	female	38	CD.c_480_1	1
2.68642	1.73251	CD	plasmas	CD c	female	38	CD.c_481_1	1
4.692	1.81751	CD	stroma	CD c	female	38	CD.c_482_1	1
5.90334	1.11508	CD	plasmas	CD c	female	38	CD.c_483_1	1
1.08929	-1.81875	CD	plasmas	CD c	female	38	CD.c_484_1	1
-4.13834	2.85904	CD	epi	CD c	female	38	CD.c_485_1	1
-1.12373	-0.38363	CD	plasmas	CD c	female	38	CD.c_486_1	1
4.10197	1.52851	CD	plasmas	CD c	female	38	CD.c_487_1	1
-4.47286	-2.39069	CD	tcells	CD c	female	38	CD.c_489_1	1
-1.41042	-2.46757	CD	stroma	CD c	female	38	CD.c_490_1	1
1.28326	-2.06836	CD	plasmas	CD c	female	38	CD.c_491_1	1
5.65553	2.92755	CD	plasmas	CD c	female	38	CD.c_492_1	1
2.74144	1.8242	CD	plasmas	CD c	female	38	CD.c_493_1	1
4.80185	3.10436	CD	plasmas	CD c	female	38	CD.c_494_1	1
5.00674	3.01565	CD	plasmas	CD c	female	38	CD.c_495_1	1
-0.25232	-1.49111	CD	plasmas	CD c	female	38	CD.c_496_1	1
-4.58874	2.45419	CD	epi	CD c	female	38	CD.c_497_1	1
-2.1752	0.171255	CD	epi	CD c	female	38	CD.c_498_1	1
-0.297622	1.00152	CD	epi	CD c	female	38	CD.c_499_1	1
5.39189	2.67097	CD	plasmas	CD c	female	38	CD.c_500_1	1
5.21266	3.76518	CD	plasmas	CD c	female	38	CD.c_501_1	1
2.66783	-1.95973	CD	plasmas	CD c	female	38	CD.c_502_1	1
6.92781	-0.451196	CD	plasmas	CD c	female	38	CD.c_503_1	1
5.36515	1.01233	CD	plasmas	CD c	female	38	CD.c_504_1	1
4.49856	1.9133	CD	plasmas	CD c	female	38	CD.c_505_1	1
-2.79226	0.978643	CD	epi	CD c	female	38	CD.c_507_1	1
3.63614	2.12794	CD	plasmas	CD c	female	38	CD.c_508_1	1
6.6683	-1.34502	CD	plasmas	CD c	female	38	CD.c_509_1	1
6.29666	1.40323	CD	plasmas	CD c	female	38	CD.c_510_1	1
3.37695	1.25396	CD	plasmas	CD c	female	38	CD.c_511_1	1
-4.19341	2.70359	CD	epi	CD c	female	38	CD.c_512_1	1
-5.77325	3.26648	CD	epi	CD c	female	38	CD.c_513_1	1
6.74519	-1.03897	CD	plasmas	CD c	female	38	CD.c_514_1	1
-2.47979	0.496495	CD	epi	CD c	female	38	CD.c_515_1	1
6.41564	0.872412	CD	plasmas	CD c	female	38	CD.c_516_1	1
6.60568	-1.403	CD	plasmas	CD c	female	38	CD.c_517_1	1
3.51486	-1.03535	CD	stroma	CD c	female	38	CD.c_518_1	1
5.95688	-0.329429	CD	plasmas	CD c	female	38	CD.c_519_1	1
5.64951	2.09807	CD	plasmas	CD c	female	38	CD.c_520_1	1
4.30734	2.73926	CD	plasmas	CD c	female	38	CD.c_521_1	1
6.20632	-0.343041	CD	plasmas	CD c	female	38	CD.c_522_1	1
-4.92516	2.5893	CD	epi	CD c	female	38	CD.c_523_1	1
-4.69451	-2.51982	CD	stroma	CD c	female	38	CD.c_524_1	1
3.83465	2.24573	CD	plasmas	CD c	female	38	CD.c_525_1	1
6.16995	-0.0133511	CD	plasmas	CD c	female	38	CD.c_526_1	1
4.87805	2.57613	CD	stroma	CD c	female	38	CD.c_527_1	1
-5.69516	3.13406	CD	epi	CD c	female	38	CD.c_528_1	1
6.29931	0.674908	CD	plasmas	CD c	female	38	CD.c_529_1	1
-2.2884	0.688352	CD	epi	CD c	female	38	CD.c_530_1	1
3.44901	0.846441	CD	plasmas	CD c	female	38	CD.c_531_1	1
2.65539	-1.90507	CD	plasmas	CD c	female	38	CD.c_532_1	1
-5.05895	-2.60841	CD	plasmas	CD c	female	38	CD.c_533_1	1
-0.852103	-0.552583	CD	plasmas	CD c	female	38	CD.c_534_1	1
-3.67841	2.93864	CD	plasmas	CD c	female	38	CD.c_535_1	1
5.63257	2.98451	CD	plasmas	CD c	female	38	CD.c_536_1	1
6.3382	-0.0802056	CD	stroma	CD c	female	38	CD.c_537_1	1
5.85811	-0.821618	CD	plasmas	CD c	female	38	CD.c_538_1	1
-1.62235	0.209986	CD	plasmas	CD c	female	38	CD.c_539_1	1
-0.408223	-1.27983	CD	plasmas	CD c	female	38	CD.c_540_1	1
5.9416	3.39438	CD	plasmas	CD c	female	38	CD.c_541_1	1
5.22122	0.92241	CD	stroma	CD c	female	38	CD.c_542_1	1
-1.69563	0.484328	CD	epi	CD c	female	38	CD.c_543_1	1
6.38389	-0.216834	CD	plasmas	CD c	female	38	CD.c_544_1	1
3.5325	1.76013	CD	plasmas	CD c	female	38	CD.c_546_1	1
4.36627	2.61624	CD	plasmas	CD c	female	38	CD.c_547_1	1
-5.22256	2.6514	CD	epi	CD c	female	38	CD.c_548_1	1
-5.37952	2.65409	CD	epi	CD c	female	38	CD.c_549_1	1
5.54248	0.380754	CD	plasmas	CD c	female	38	CD.c_550_1	1
-5.82461	3.63949	CD	epi	CD c	female	38	CD.c_551_1	1
5.4406	3.41579	CD	plasmas	CD c	female	38	CD.c_552_1	1
5.07199	3.25216	CD	plasmas	CD c	female	38	CD.c_553_1	1
-2.57011	0.994761	CD	epi	CD c	female	38	CD.c_554_1	1
-3.98385	2.06774	CD	plasmas	CD c	female	38	CD.c_555_1	1
-5.35237	2.6627	CD	epi	CD c	female	38	CD.c_556_1	1
-1.31887	-4.58641	CD	stroma	CD c	female	38	CD.c_557_1	1
4.09366	2.41718	CD	plasmas	CD c	female	38	CD.c_558_1	1
6.48618	-0.403368	CD	plasmas	CD c	female	38	CD.c_559_1	1
-5.64592	3.3586	CD	epi	CD c	female	38	CD.c_560_1	1
-4.44728	-2.31635	CD	stroma	CD c	female	38	CD.c_561_1	1
3.98642	-0.717839	CD	plasmas	CD c	female	38	CD.c_562_1	1
-5.68673	4.00722	CD	epi	CD c	female	38	CD.c_563_1	1
-3.68204	1.87932	CD	epi	CD c	female	38	CD.c_565_1	1
-5.13869	3.00174	CD	epi	CD c	female	38	CD.c_566_1	1
-2.94837	1.47674	CD	epi	CD c	female	38	CD.c_567_1	1
-2.07019	-1.93051	CD	epi	CD c	female	38	CD.c_568_1	1
-5.82892	3.8142	CD	epi	CD c	female	38	CD.c_569_1	1
4.44352	2.23833	CD	plasmas	CD c	female	38	CD.c_570_1	1
5.99958	1.90381	CD	plasmas	CD c	female	38	CD.c_571_1	1
7.06167	-0.912871	CD	plasmas	CD c	female	38	CD.c_572_1	1
-2.75337	1.41052	CD	epi	CD c	female	38	CD.c_573_1	1
-3.15452	0.918792	CD	epi	CD c	female	38	CD.c_574_1	1
1.47258	1.27897	CD	stroma	CD c	female	38	CD.c_575_1	1
-5.3966	2.81001	CD	epi	CD c	female	38	CD.c_576_1	1
-5.4744	3.46873	CD	epi	CD c	female	38	CD.c_577_1	1
6.01074	2.26833	CD	plasmas	CD c	female	38	CD.c_578_1	1
-1.93402	-0.559092	CD	epi	CD c	female	38	CD.c_579_1	1
-4.79325	3.32087	CD	epi	CD c	female	38	CD.c_580_1	1
6.13066	-0.844578	CD	plasmas	CD c	female	38	CD.c_581_1	1
3.81347	1.53606	CD	tcells	CD c	female	38	CD.c_582_1	1
-5.25185	3.55695	CD	epi	CD c	female	38	CD.c_583_1	1
-5.82333	3.34621	CD	epi	CD c	female	38	CD.c_584_1	1
-5.11221	2.42787	CD	epi	CD c	female	38	CD.c_585_1	1
2.63749	0.987356	CD	plasmas	CD c	female	38	CD.c_586_1	1
1.77709	-1.6361	CD	plasmas	CD c	female	38	CD.c_587_1	1
3.35684	2.46744	CD	plasmas	CD c	female	38	CD.c_588_1	1
5.06557	3.40467	CD	plasmas	CD c	female	38	CD.c_589_1	1
-2.83933	0.401721	CD	epi	CD c	female	38	CD.c_590_1	1
3.4439	1.75929	CD	stroma	CD c	female	38	CD.c_591_1	1
5.21978	0.944655	CD	plasmas	CD c	female	38	CD.c_592_1	1
-2.38489	0.162511	CD	epi	CD c	female	38	CD.c_593_1	1
6.1262	0.542446	CD	plasmas	CD c	female	38	CD.c_594_1	1
-2.77086	-0.479728	CD	myeloids	CD c	female	38	CD.c_596_1	1
-4.68092	3.25838	CD	epi	CD c	female	38	CD.c_597_1	1
5.31597	0.381259	CD	plasmas	CD c	female	38	CD.c_598_1	1
1.226	-1.74705	CD	plasmas	CD c	female	38	CD.c_599_1	1
-5.82084	3.52063	CD	epi	CD c	female	38	CD.c_600_1	1
-4.48039	2.57894	CD	plasmas	CD c	female	38	CD.c_601_1	1
5.2983	2.53631	CD	plasmas	CD c	female	38	CD.c_602_1	1
6.80568	-0.17358	CD	plasmas	CD c	female	38	CD.c_603_1	1
-4.70908	3.36338	CD	epi	CD c	female	38	CD.c_605_1	1
-4.3379	1.92567	CD	epi	CD c	female	38	CD.c_606_1	1
-4.56256	2.24796	CD	epi	CD c	female	38	CD.c_607_1	1
-4.35397	3.1987	CD	epi	CD c	female	38	CD.c_608_1	1
-5.73754	3.08203	CD	epi	CD c	female	38	CD.c_609_1	1
3.46447	2.08633	CD	plasmas	CD c	female	38	CD.c_610_1	1
6.94966	-1.21059	CD	plasmas	CD c	female	38	CD.c_611_1	1
-1.46735	-0.324025	CD	tcells	CD c	female	38	CD.c_612_1	1
-5.69791	3.34488	CD	epi	CD c	female	38	CD.c_614_1	1
3.5631	1.80119	CD	myeloids	CD c	female	38	CD.c_615_1	1
-4.66429	2.91724	CD	epi	CD c	female	38	CD.c_616_1	1
3.30254	2.21536	CD	plasmas	CD c	female	38	CD.c_617_1	1
-3.86799	2.0099	CD	epi	CD c	female	38	CD.c_618_1	1
2.84179	1.62724	CD	stroma	CD c	female	38	CD.c_619_1	1
-4.87669	3.28574	CD	epi	CD c	female	38	CD.c_620_1	1
3.79142	2.34182	CD	plasmas	CD c	female	38	CD.c_621_1	1
3.72296	2.06379	CD	epi	CD c	female	38	CD.c_622_1	1
3.06184	0.569168	CD	plasmas	CD c	female	38	CD.c_623_1	1
1.78586	-2.18259	CD	plasmas	CD c	female	38	CD.c_624_1	1
4.96928	-0.678823	CD	stroma	CD c	female	38	CD.c_625_1	1
5.03454	3.63097	CD	plasmas	CD c	female	38	CD.c_626_1	1
4.64422	-0.146849	CD	plasmas	CD c	female	38	CD.c_627_1	1
5.46112	-1.87706	CD	plasmas	CD c	female	38	CD.c_628_1	1
1.15284	-1.33175	CD	plasmas	CD c	female	38	CD.c_629_1	1
6.54689	-0.632256	CD	plasmas	CD c	female	38	CD.c_630_1	1
4.0754	2.4353	CD	plasmas	CD c	female	38	CD.c_631_1	1
3.68226	-1.11461	CD	stroma	CD c	female	38	CD.c_632_1	1
-0.631561	-1.47205	CD	stroma	CD c	female	38	CD.c_633_1	1
-0.642237	-2.16444	CD	stroma	CD c	female	38	CD.c_634_1	1
-4.30784	2.45911	CD	epi	CD c	female	38	CD.c_635_1	1
0.359349	0.985371	CD	plasmas	CD c	female	38	CD.c_636_1	1
4.11878	2.48848	CD	plasmas	CD c	female	38	CD.c_637_1	1
2.59223	1.08062	CD	plasmas	CD c	female	38	CD.c_638_1	1
3.90166	-0.805804	CD	stroma	CD c	female	38	CD.c_639_1	1
-3.43108	3.73329	CD	epi	CD c	female	38	CD.c_640_1	1
5.91124	2.12831	CD	plasmas	CD c	female	38	CD.c_641_1	1
-0.949196	0.540293	CD	epi	CD c	female	38	CD.c_642_1	1
-4.25912	2.02053	CD	stroma	CD c	female	38	CD.c_644_1	1
5.55283	3.9228	CD	plasmas	CD c	female	38	CD.c_645_1	1
3.10107	1.33592	CD	plasmas	CD c	female	38	CD.c_646_1	1
5.9881	2.49157	CD	plasmas	CD c	female	38	CD.c_647_1	1
3.94713	2.30986	CD	epi	CD c	female	38	CD.c_648_1	1
6.90388	-0.902448	CD	plasmas	CD c	female	38	CD.c_649_1	1
2.73901	1.93383	CD	plasmas	CD c	female	38	CD.c_650_1	1
1.14226	-2.99431	CD	myeloids	CD c	female	38	CD.c_651_1	1
4.40646	2.81587	CD	plasmas	CD c	female	38	CD.c_652_1	1
1.09582	-1.94573	CD	plasmas	CD c	female	38	CD.c_653_1	1
-5.3458	2.67395	CD	epi	CD c	female	38	CD.c_654_1	1
4.83898	3.00078	CD	plasmas	CD c	female	38	CD.c_655_1	1
5.66542	-1.61806	CD	plasmas	CD c	female	38	CD.c_656_1	1
5.82162	0.366511	CD	plasmas	CD c	female	38	CD.c_657_1	1
6.63475	-0.773585	CD	plasmas	CD c	female	38	CD.c_658_1	1
-4.09579	2.6649	CD	epi	CD c	female	38	CD.c_659_1	1
-4.52119	2.34216	CD	epi	CD c	female	38	CD.c_660_1	1
-4.20713	2.70418	CD	epi	CD c	female	38	CD.c_661_1	1
3.22213	1.89479	CD	plasmas	CD c	female	38	CD.c_662_1	1
5.52843	3.96069	CD	plasmas	CD c	female	38	CD.c_663_1	1
4.81693	-0.24414	CD	plasmas	CD c	female	38	CD.c_664_1	1
3.61161	1.88286	CD	plasmas	CD c	female	38	CD.c_665_1	1
3.93895	2.36963	CD	plasmas	CD c	female	38	CD.c_666_1	1
2.05605	1.06044	CD	stroma	CD c	female	38	CD.c_667_1	1
6.69471	-0.734995	CD	plasmas	CD c	female	38	CD.c_668_1	1
6.19483	-1.04392	CD	plasmas	CD c	female	38	CD.c_669_1	1
-2.45382	0.34523	CD	epi	CD c	female	38	CD.c_670_1	1
4.39965	0.159807	CD	plasmas	CD c	female	38	CD.c_671_1	1
-1.43145	-0.772699	CD	tcells	CD c	female	38	CD.c_672_1	1
0.903671	-2.93503	CD	myeloids	CD c	female	38	CD.c_673_1	1
3.93779	1.69081	CD	plasmas	CD c	female	38	CD.c_674_1	1
-1.71718	-0.546086	CD	tcells	CD c	female	38	CD.c_675_1	1
3.59863	1.88859	CD	plasmas	CD c	female	38	CD.c_677_1	1
6.21757	0.641444	CD	plasmas	CD c	female	38	CD.c_678_1	1
3.19176	1.21247	CD	epi	CD c	female	38	CD.c_679_1	1
-0.108337	-0.416056	CD	plasmas	CD c	female	38	CD.c_680_1	1
-0.906534	-1.64563	CD	epi	CD c	female	38	CD.c_681_1	1
-0.920986	-0.702406	CD	tcells	CD c	female	38	CD.c_682_1	1
-4.13597	2.77793	CD	epi	CD c	female	38	CD.c_683_1	1
1.2073	-1.44974	CD	plasmas	CD c	female	38	CD.c_684_1	1
-5.66713	3.10484	CD	epi	CD c	female	38	CD.c_685_1	1
3.91577	2.06176	CD	plasmas	CD c	female	38	CD.c_686_1	1
4.08461	1.55379	CD	myeloids	CD c	female	38	CD.c_687_1	1
6.18222	0.0196084	CD	plasmas	CD c	female	38	CD.c_688_1	1
-5.39883	2.80737	CD	epi	CD c	female	38	CD.c_690_1	1
0.81178	-2.24236	CD	plasmas	CD c	female	38	CD.c_691_1	1
1.36287	1.0969	CD	plasmas	CD c	female	38	CD.c_692_1	1
5.11325	2.56031	CD	plasmas	CD c	female	38	CD.c_693_1	1
6.08593	1.0095	CD	plasmas	CD c	female	38	CD.c_694_1	1
3.65494	1.25964	CD	myeloids	CD c	female	38	CD.c_695_1	1
-5.39363	3.23008	CD	epi	CD c	female	38	CD.c_696_1	1
4.60358	0.116353	CD	plasmas	CD c	female	38	CD.c_697_1	1
1.33096	0.950508	CD	plasmas	CD c	female	38	CD.c_698_1	1
-5.31249	3.20031	CD	epi	CD c	female	38	CD.c_699_1	1
-2.06109	-0.445116	CD	myeloids	CD c	female	38	CD.c_700_1	1
-5.78857	3.55129	CD	epi	CD c	female	38	CD.c_701_1	1
3.26552	1.08497	CD	plasmas	CD c	female	38	CD.c_702_1	1
5.89399	0.910364	CD	plasmas	CD c	female	38	CD.c_703_1	1
-4.75418	2.84205	CD	epi	CD c	female	38	CD.c_704_1	1
-1.87991	0.207876	CD	epi	CD c	female	38	CD.c_705_1	1
6.11721	0.711019	CD	plasmas	CD c	female	38	CD.c_706_1	1
1.63451	-1.77015	CD	plasmas	CD c	female	38	CD.c_707_1	1
-4.61337	2.50585	CD	epi	CD c	female	38	CD.c_708_1	1
2.48552	0.650246	CD	plasmas	CD c	female	38	CD.c_709_1	1
5.51346	3.04704	CD	plasmas	CD c	female	38	CD.c_710_1	1
-4.71317	3.44576	CD	epi	CD c	female	38	CD.c_711_1	1
-1.76502	-2.13541	CD	stroma	CD c	female	38	CD.c_712_1	1
-5.1443	3.26357	CD	epi	CD c	female	38	CD.c_713_1	1
3.50164	1.95182	CD	stroma	CD c	female	38	CD.c_714_1	1
5.58264	3.98155	CD	plasmas	CD c	female	38	CD.c_715_1	1
0.517607	0.963625	CD	plasmas	CD c	female	38	CD.c_716_1	1
-5.30732	2.82276	CD	epi	CD c	female	38	CD.c_717_1	1
-4.78766	2.45849	CD	epi	CD c	female	38	CD.c_718_1	1
-3.05739	-3.36817	CD	stroma	CD c	female	38	CD.c_719_1	1
6.20854	-0.72469	CD	plasmas	CD c	female	38	CD.c_720_1	1
-4.58304	2.49283	CD	epi	CD c	female	38	CD.c_721_1	1
-1.87484	-3.70654	CD	plasmas	CD c	female	38	CD.c_723_1	1
3.50401	1.48967	CD	plasmas	CD c	female	38	CD.c_724_1	1
-1.75348	-0.379754	CD	plasmas	CD c	female	38	CD.c_725_1	1
4.32719	-0.595517	CD	plasmas	CD c	female	38	CD.c_726_1	1
-2.42038	-3.71025	CD	stroma	CD c	female	38	CD.c_727_1	1
-3.13586	1.71939	CD	epi	CD c	female	38	CD.c_728_1	1
-0.151517	-0.191624	CD	plasmas	CD c	female	38	CD.c_729_1	1
3.86669	-1.04419	CD	epi	CD c	female	38	CD.c_730_1	1
3.80999	2.91207	CD	plasmas	CD c	female	38	CD.c_731_1	1
3.83971	1.58668	CD	plasmas	CD c	female	38	CD.c_732_1	1
5.33277	2.26574	CD	plasmas	CD c	female	38	CD.c_733_1	1
-1.45325	-0.312551	CD	plasmas	CD c	female	38	CD.c_734_1	1
-5.84879	3.36693	CD	epi	CD c	female	38	CD.c_735_1	1
-3.33466	-2.41027	CD	stroma	CD c	female	38	CD.c_736_1	1
4.22643	1.2692	CD	plasmas	CD c	female	38	CD.c_737_1	1
5.54115	0.537446	CD	tcells	CD c	female	38	CD.c_738_1	1
-4.31943	2.43457	CD	epi	CD c	female	38	CD.c_739_1	1
6.56654	-0.990331	CD	plasmas	CD c	female	38	CD.c_740_1	1
-1.75814	-1.42113	CD	stroma	CD c	female	38	CD.c_741_1	1
4.08253	2.06916	CD	plasmas	CD c	female	38	CD.c_742_1	1
-1.12029	0.0741289	CD	plasmas	CD c	female	38	CD.c_743_1	1
-1.64081	-2.41869	CD	stroma	CD c	female	38	CD.c_744_1	1
-0.508484	0.415714	CD	myeloids	CD c	female	38	CD.c_745_1	1
-1.46112	-0.621513	CD	plasmas	CD c	female	38	CD.c_746_1	1
-4.79769	2.80276	CD	epi	CD c	female	38	CD.c_747_1	1
2.1901	1.81735	CD	plasmas	CD c	female	38	CD.c_748_1	1
-4.97653	2.82363	CD	epi	CD c	female	38	CD.c_749_1	1
-4.44672	2.53216	CD	epi	CD c	female	38	CD.c_750_1	1
2.1097	-2.15011	CD	plasmas	CD c	female	38	CD.c_751_1	1
1.3646	-1.76969	CD	plasmas	CD c	female	38	CD.c_752_1	1
3.37196	-0.605086	CD	plasmas	CD c	female	38	CD.c_753_1	1
-5.05848	3.01254	CD	epi	CD c	female	38	CD.c_754_1	1
0.72144	-2.00564	CD	plasmas	CD c	female	38	CD.c_755_1	1
-3.96633	2.15023	CD	epi	CD c	female	38	CD.c_756_1	1
-2.24983	-4.08538	CD	stroma	CD c	female	38	CD.c_757_1	1
-1.71658	1.17227	CD	epi	CD c	female	38	CD.c_758_1	1
-4.54078	2.4208	CD	epi	CD c	female	38	CD.c_759_1	1
-4.40765	2.1163	CD	plasmas	CD c	female	38	CD.c_760_1	1
-1.94453	-0.78719	CD	myeloids	CD c	female	38	CD.c_761_1	1
3.7137	1.8908	CD	plasmas	CD c	female	38	CD.c_762_1	1
-5.20303	2.81342	CD	epi	CD c	female	38	CD.c_763_1	1
5.39319	3.71218	CD	plasmas	CD c	female	38	CD.c_764_1	1
4.37503	2.73549	CD	plasmas	CD c	female	38	CD.c_765_1	1
2.56199	-0.0744555	CD	plasmas	CD c	female	38	CD.c_766_1	1
-5.48414	3.05334	CD	epi	CD c	female	38	CD.c_767_1	1
-5.34217	3.42136	CD	epi	CD c	female	38	CD.c_768_1	1
3.96888	1.5958	CD	plasmas	CD c	female	38	CD.c_769_1	1
0.429714	-2.71487	CD	epi	CD c	female	38	CD.c_770_1	1
3.6741	3.17284	CD	plasmas	CD c	female	38	CD.c_771_1	1
-3.90674	2.55598	CD	epi	CD c	female	38	CD.c_772_1	1
4.12641	0.668107	CD	plasmas	CD c	female	38	CD.c_774_1	1
6.37222	-0.735273	CD	plasmas	CD c	female	38	CD.c_775_1	1
-2.1016	-0.565722	CD	stroma	CD c	female	38	CD.c_776_1	1
3.64552	1.85936	CD	plasmas	CD c	female	38	CD.c_777_1	1
-4.78203	3.18088	CD	epi	CD c	female	38	CD.c_778_1	1
-3.42869	1.68474	CD	epi	CD c	female	38	CD.c_779_1	1
-0.884357	-0.667631	CD	stroma	CD c	female	38	CD.c_780_1	1
4.03791	0.842275	CD	stroma	CD c	female	38	CD.c_781_1	1
-5.65564	3.51029	CD	epi	CD c	female	38	CD.c_782_1	1
5.19337	2.48811	CD	plasmas	CD c	female	38	CD.c_783_1	1
-5.82272	3.44285	CD	epi	CD c	female	38	CD.c_784_1	1
-4.31081	3.03215	CD	epi	CD c	female	38	CD.c_785_1	1
4.73454	1.3288	CD	plasmas	CD c	female	38	CD.c_786_1	1
2.68467	1.68709	CD	plasmas	CD c	female	38	CD.c_787_1	1
-4.63071	3.33073	CD	epi	CD c	female	38	CD.c_788_1	1
-5.77554	3.67032	CD	epi	CD c	female	38	CD.c_789_1	1
6.2942	-0.33567	CD	plasmas	CD c	female	38	CD.c_790_1	1
-4.24946	2.88375	CD	epi	CD c	female	38	CD.c_791_1	1
4.26869	1.24027	CD	plasmas	CD c	female	38	CD.c_792_1	1
4.7453	-0.51896	CD	plasmas	CD c	female	38	CD.c_793_1	1
2.36006	-1.89863	CD	plasmas	CD c	female	38	CD.c_794_1	1
4.74111	2.90751	CD	plasmas	CD c	female	38	CD.c_795_1	1
-4.6978	3.1337	CD	epi	CD c	female	38	CD.c_796_1	1
-2.10051	-0.37729	CD	epi	CD c	female	38	CD.c_797_1	1
-1.63596	-0.532513	CD	myeloids	CD c	female	38	CD.c_798_1	1
6.29936	1.27602	CD	plasmas	CD c	female	38	CD.c_799_1	1
-4.46373	3.11573	CD	epi	CD c	female	38	CD.c_800_1	1
-4.66809	2.35247	CD	epi	CD c	female	38	CD.c_801_1	1
5.73446	0.898134	CD	plasmas	CD c	female	38	CD.c_802_1	1
4.14333	0.885651	CD	plasmas	CD c	female	38	CD.c_803_1	1
-4.76098	-2.37869	CD	tcells	CD c	female	38	CD.c_804_1	1
-5.43989	2.8415	CD	epi	CD c	female	38	CD.c_805_1	1
3.06605	1.36725	CD	stroma	CD c	female	38	CD.c_806_1	1
4.15872	1.66924	CD	plasmas	CD c	female	38	CD.c_807_1	1
-4.68894	3.43628	CD	epi	CD c	female	38	CD.c_808_1	1
5.49758	3.83778	CD	plasmas	CD c	female	38	CD.c_809_1	1
4.4834	0.484583	CD	plasmas	CD c	female	38	CD.c_810_1	1
-4.89772	2.79791	CD	epi	CD c	female	38	CD.c_811_1	1
-0.0619235	-0.285954	CD	stroma	CD c	female	38	CD.c_812_1	1
0.335053	0.659046	CD	epi	CD c	female	38	CD.c_813_1	1
-3.89555	2.42803	CD	epi	CD c	female	38	CD.c_814_1	1
4.77294	2.55237	CD	myeloids	CD c	female	38	CD.c_815_1	1
-2.25744	0.470831	CD	epi	CD c	female	38	CD.c_817_1	1
5.59722	2.49784	CD	plasmas	CD c	female	38	CD.c_818_1	1
-2.36596	-3.45644	CD	stroma	CD c	female	38	CD.c_819_1	1
-4.70095	3.77231	CD	epi	CD c	female	38	CD.c_820_1	1
-0.343936	-1.32849	CD	epi	CD c	female	38	CD.c_821_1	1
6.15002	1.21553	CD	plasmas	CD c	female	38	CD.c_822_1	1
4.92996	2.16087	CD	plasmas	CD c	female	38	CD.c_823_1	1
2.7911	1.20419	CD	plasmas	CD c	female	38	CD.c_824_1	1
-0.440324	0.545259	CD	epi	CD c	female	38	CD.c_825_1	1
-5.22913	3.32506	CD	epi	CD c	female	38	CD.c_826_1	1
-5.43211	2.91642	CD	epi	CD c	female	38	CD.c_827_1	1
-3.99562	4.00667	CD	epi	CD c	female	38	CD.c_828_1	1
-4.75448	3.49939	CD	epi	CD c	female	38	CD.c_829_1	1
6.03664	0.189185	CD	plasmas	CD c	female	38	CD.c_830_1	1
6.23111	0.711551	CD	plasmas	CD c	female	38	CD.c_831_1	1
6.20459	-0.459309	CD	plasmas	CD c	female	38	CD.c_832_1	1
-1.76926	1.02026	CD	plasmas	CD c	female	38	CD.c_833_1	1
4.84445	2.09228	CD	stroma	CD c	female	38	CD.c_834_1	1
3.18677	0.125324	CD	plasmas	CD c	female	38	CD.c_835_1	1
2.83391	1.73508	CD	tcells	CD c	female	38	CD.c_836_1	1
6.25288	-0.291922	CD	plasmas	CD c	female	38	CD.c_837_1	1
-4.46759	3.23465	CD	epi	CD c	female	38	CD.c_838_1	1
-1.8066	-4.17661	CD	stroma	CD c	female	38	CD.c_840_1	1
4.65035	2.96371	CD	plasmas	CD c	female	38	CD.c_841_1	1
-5.05311	3.03406	CD	epi	CD c	female	38	CD.c_842_1	1
6.10421	0.146686	CD	plasmas	CD c	female	38	CD.c_843_1	1
6.38059	0.841677	CD	plasmas	CD c	female	38	CD.c_844_1	1
5.7221	1.99396	CD	plasmas	CD c	female	38	CD.c_845_1	1
5.14508	2.55201	CD	plasmas	CD c	female	38	CD.c_846_1	1
-0.837231	1.49559	CD	plasmas	CD c	female	38	CD.c_847_1	1
4.39671	1.28774	CD	plasmas	CD c	female	38	CD.c_848_1	1
2.01188	-2.96837	CD	myeloids	CD c	female	38	CD.c_849_1	1
4.218	-1.27494	CD	plasmas	CD c	female	38	CD.c_850_1	1
-1.35252	-4.22313	CD	plasmas	CD c	female	38	CD.c_851_1	1
-4.04902	2.05129	CD	epi	CD c	female	38	CD.c_852_1	1
6.27675	0.0687764	CD	plasmas	CD c	female	38	CD.c_853_1	1
1.17524	-2.59722	CD	epi	CD c	female	38	CD.c_854_1	1
-1.89148	-0.107582	CD	tcells	CD c	female	38	CD.c_855_1	1
-2.92024	1.01729	CD	epi	CD c	female	38	CD.c_856_1	1
1.96658	-1.78775	CD	plasmas	CD c	female	38	CD.c_857_1	1
-3.82173	3.70952	CD	epi	CD c	female	38	CD.c_858_1	1
-4.71142	3.00716	CD	epi	CD c	female	38	CD.c_859_1	1
3.6462	3.10126	CD	plasmas	CD c	female	38	CD.c_860_1	1
1.56639	-1.85158	CD	plasmas	CD c	female	38	CD.c_861_1	1
-5.20261	2.5987	CD	epi	CD c	female	38	CD.c_862_1	1
0.580662	0.635403	CD	stroma	CD c	female	38	CD.c_863_1	1
6.14336	1.71875	CD	plasmas	CD c	female	38	CD.c_864_1	1
2.04072	-2.64806	CD	myeloids	CD c	female	38	CD.c_865_1	1
-2.11093	-4.20496	CD	stroma	CD c	female	38	CD.c_866_1	1
3.47358	2.85752	CD	plasmas	CD c	female	38	CD.c_867_1	1
6.85696	-0.16651	CD	plasmas	CD c	female	38	CD.c_868_1	1
4.42095	0.573126	CD	stroma	CD c	female	38	CD.c_869_1	1
5.47627	1.00393	CD	plasmas	CD c	female	38	CD.c_870_1	1
-5.40306	3.31335	CD	epi	CD c	female	38	CD.c_871_1	1
3.52586	1.79868	CD	plasmas	CD c	female	38	CD.c_872_1	1
5.74383	1.05934	CD	plasmas	CD c	female	38	CD.c_873_1	1
1.63548	-1.04215	CD	plasmas	CD c	female	38	CD.c_874_1	1
1.18237	-1.92589	CD	tcells	CD c	female	38	CD.c_875_1	1
-1.08845	-0.660873	CD	plasmas	CD c	female	38	CD.c_876_1	1
-2.23049	0.135041	CD	tcells	CD c	female	38	CD.c_877_1	1
6.05089	1.3379	CD	plasmas	CD c	female	38	CD.c_878_1	1
4.91058	-0.124374	CD	myeloids	CD c	female	38	CD.c_879_1	1
5.92254	0.110186	CD	plasmas	CD c	female	38	CD.c_880_1	1
6.40634	0.269398	CD	plasmas	CD c	female	38	CD.c_881_1	1
-2.06338	-4.06299	CD	stroma	CD c	female	38	CD.c_882_1	1
0.879095	-2.37821	CD	plasmas	CD c	female	38	CD.c_883_1	1
-4.89325	2.94082	CD	epi	CD c	female	38	CD.c_884_1	1
4.90312	-0.41697	CD	plasmas	CD c	female	38	CD.c_885_1	1
5.93996	-1.99329	CD	plasmas	CD c	female	38	CD.c_886_1	1
-4.91889	3.60876	CD	epi	CD c	female	38	CD.c_887_1	1
3.61813	1.94763	CD	plasmas	CD c	female	38	CD.c_888_1	1
-4.14413	3.05692	CD	epi	CD c	female	38	CD.c_889_1	1
3.305	1.49826	CD	stroma	CD c	female	38	CD.c_890_1	1
6.13627	-0.303665	CD	plasmas	CD c	female	38	CD.c_891_1	1
5.26034	-0.356874	CD	plasmas	CD c	female	38	CD.c_892_1	1
5.59063	3.85691	CD	plasmas	CD c	female	38	CD.c_893_1	1
3.90421	1.58707	CD	stroma	CD c	female	38	CD.c_894_1	1
5.69762	-0.124819	CD	plasmas	CD c	female	38	CD.c_895_1	1
1.76334	-1.06892	CD	plasmas	CD c	female	38	CD.c_896_1	1
3.89597	1.48843	CD	plasmas	CD c	female	38	CD.c_897_1	1
1.48802	-1.64889	CD	plasmas	CD c	female	38	CD.c_898_1	1
6.39371	-0.718169	CD	plasmas	CD c	female	38	CD.c_899_1	1
-4.7185	2.95218	CD	epi	CD c	female	38	CD.c_900_1	1
4.48665	2.27581	CD	plasmas	CD c	female	38	CD.c_901_1	1
-4.98083	2.2313	CD	epi	CD c	female	38	CD.c_902_1	1
4.91707	2.57029	CD	plasmas	CD c	female	38	CD.c_903_1	1
5.55398	2.65593	CD	plasmas	CD c	female	38	CD.c_904_1	1
5.0335	-0.617073	CD	plasmas	CD c	female	38	CD.c_905_1	1
5.26898	2.97412	CD	plasmas	CD c	female	38	CD.c_906_1	1
5.481	1.23185	CD	plasmas	CD c	female	38	CD.c_907_1	1
-4.22132	3.14984	CD	epi	CD c	female	38	CD.c_908_1	1
-3.93516	3.7353	CD	epi	CD c	female	38	CD.c_909_1	1
-4.43491	3.28302	CD	epi	CD c	female	38	CD.c_910_1	1
1.138	1.17554	CD	plasmas	CD c	female	38	CD.c_911_1	1
6.55158	-1.26474	CD	plasmas	CD c	female	38	CD.c_912_1	1
5.38077	3.83282	CD	plasmas	CD c	female	38	CD.c_913_1	1
4.28534	1.182	CD	plasmas	CD c	female	38	CD.c_914_1	1
5.71744	1.64483	CD	plasmas	CD c	female	38	CD.c_915_1	1
2.23486	-1.98114	CD	plasmas	CD c	female	38	CD.c_916_1	1
5.91443	3.21574	CD	plasmas	CD c	female	38	CD.c_917_1	1
1.56787	-2.31239	CD	plasmas	CD c	female	38	CD.c_918_1	1
5.57935	0.92684	CD	plasmas	CD c	female	38	CD.c_919_1	1
5.04822	2.64922	CD	plasmas	CD c	female	38	CD.c_920_1	1
1.53028	-1.805	CD	plasmas	CD c	female	38	CD.c_921_1	1
-2.57986	0.605798	CD	epi	CD c	female	38	CD.c_922_1	1
4.91369	2.23889	CD	plasmas	CD c	female	38	CD.c_923_1	1
-5.44915	3.22198	CD	epi	CD c	female	38	CD.c_924_1	1
6.47733	-0.758179	CD	plasmas	CD c	female	38	CD.c_925_1	1
5.62797	1.69311	CD	plasmas	CD c	female	38	CD.c_926_1	1
1.93199	-2.46751	CD	plasmas	CD c	female	38	CD.c_927_1	1
-4.6923	3.98735	CD	epi	CD c	female	38	CD.c_928_1	1
-5.59504	3.06983	CD	epi	CD c	female	38	CD.c_929_1	1
-5.14638	3.14783	CD	epi	CD c	female	38	CD.c_930_1	1
5.0181	0.737042	CD	plasmas	CD c	female	38	CD.c_931_1	1
5.85123	2.2524	CD	plasmas	CD c	female	38	CD.c_932_1	1
5.65038	3.95217	CD	plasmas	CD c	female	38	CD.c_933_1	1
6.16907	-0.940185	CD	plasmas	CD c	female	38	CD.c_934_1	1
-5.80429	3.5754	CD	epi	CD c	female	38	CD.c_935_1	1
0.932225	1.11234	CD	plasmas	CD c	female	38	CD.c_936_1	1
1.47561	-3.39745	CD	myeloids	CD c	female	38	CD.c_937_1	1
2.43023	-2.05309	CD	plasmas	CD c	female	38	CD.c_938_1	1
-4.58962	3.53527	CD	epi	CD c	female	38	CD.c_939_1	1
4.94848	2.70859	CD	plasmas	CD c	female	38	CD.c_940_1	1
2.36149	-2.64805	CD	plasmas	CD c	female	38	CD.c_941_1	1
-4.74016	2.54474	CD	plasmas	CD c	female	38	CD.c_942_1	1
4.35645	2.612	CD	plasmas	CD c	female	38	CD.c_943_1	1
5.68228	0.650097	CD	plasmas	CD c	female	38	CD.c_944_1	1
5.60086	-0.2618	CD	myeloids	CD c	female	38	CD.c_945_1	1
-4.91864	3.01503	CD	epi	CD c	female	38	CD.c_946_1	1
5.56831	3.96644	CD	plasmas	CD c	female	38	CD.c_947_1	1
3.07656	-1.37219	CD	plasmas	CD c	female	38	CD.c_948_1	1
6.22004	2.3473	CD	plasmas	CD c	female	38	CD.c_949_1	1
-5.32379	2.94601	CD	epi	CD c	female	38	CD.c_950_1	1
3.33036	1.55261	CD	plasmas	CD c	female	38	CD.c_951_1	1
5.9313	2.63283	CD	plasmas	CD c	female	38	CD.c_952_1	1
4.76441	3.03331	CD	plasmas	CD c	female	38	CD.c_953_1	1
5.43647	0.961604	CD	plasmas	CD c	female	38	CD.c_954_1	1
2.6722	-1.8119	CD	plasmas	CD c	female	38	CD.c_955_1	1
-5.66909	3.2862	CD	epi	CD c	female	38	CD.c_956_1	1
2.65013	0.113285	CD	plasmas	CD c	female	38	CD.c_957_1	1
-4.79656	2.58511	CD	epi	CD c	female	38	CD.c_958_1	1
3.83191	1.78929	CD	plasmas	CD c	female	38	CD.c_959_1	1
-2.6485	-0.576221	CD	stroma	CD c	female	38	CD.c_960_1	1
0.514411	-2.29203	CD	plasmas	CD c	female	38	CD.c_961_1	1
2.04262	-2.82018	CD	myeloids	CD c	female	38	CD.c_962_1	1
6.4793	-0.811703	CD	plasmas	CD c	female	38	CD.c_963_1	1
-5.43613	2.66524	CD	plasmas	CD c	female	38	CD.c_964_1	1
1.95767	-2.16879	CD	plasmas	CD c	female	38	CD.c_965_1	1
2.28084	-2.27912	CD	myeloids	CD c	female	38	CD.c_966_1	1
-4.23765	2.33215	CD	myeloids	CD c	female	38	CD.c_967_1	1
-4.3428	2.71973	CD	epi	CD c	female	38	CD.c_968_1	1
5.59571	4.04102	CD	plasmas	CD c	female	38	CD.c_969_1	1
-0.875053	-0.752148	CD	epi	CD c	female	38	CD.c_970_1	1
-5.7315	3.37275	CD	epi	CD c	female	38	CD.c_971_1	1
-4.27194	3.26302	CD	epi	CD c	female	38	CD.c_972_1	1
4.77995	-0.388746	CD	plasmas	CD c	female	38	CD.c_973_1	1
6.43523	-0.15965	CD	plasmas	CD c	female	38	CD.c_974_1	1
6.08569	-0.170118	CD	plasmas	CD c	female	38	CD.c_975_1	1
6.83643	-0.960306	CD	plasmas	CD c	female	38	CD.c_976_1	1
-4.63547	3.24177	CD	epi	CD c	female	38	CD.c_977_1	1
-5.09594	2.50229	CD	epi	CD c	female	38	CD.c_978_1	1
-4.79832	3.0983	CD	epi	CD c	female	38	CD.c_979_1	1
-2.77212	-3.65072	CD	stroma	CD c	female	38	CD.c_980_1	1
-1.75147	0.517676	CD	stroma	CD c	female	38	CD.c_981_1	1
5.33655	0.315395	CD	plasmas	CD c	female	38	CD.c_982_1	1
4.76305	3.06013	CD	stroma	CD c	female	38	CD.c_983_1	1
6.79852	-0.297489	CD	plasmas	CD c	female	38	CD.c_984_1	1
6.57758	-0.894791	CD	plasmas	CD c	female	38	CD.c_985_1	1
4.12067	-1.04702	CD	plasmas	CD c	female	38	CD.c_986_1	1
4.26969	0.195887	CD	stroma	CD c	female	38	CD.c_987_1	1
-5.59485	3.0096	CD	epi	CD c	female	38	CD.c_988_1	1
-2.03751	-0.0828968	CD	epi	CD c	female	38	CD.c_989_1	1
4.64456	-0.892893	CD	plasmas	CD c	female	38	CD.c_990_1	1
-2.18168	-2.00368	CD	stroma	CD c	female	38	CD.c_991_1	1
3.79285	2.06337	CD	plasmas	CD c	female	38	CD.c_992_1	1
3.59886	-0.916563	CD	stroma	CD c	female	38	CD.c_993_1	1
3.84718	2.1597	CD	plasmas	CD c	female	38	CD.c_994_1	1
6.33762	-0.345771	CD	plasmas	CD c	female	38	CD.c_995_1	1
5.31237	0.647794	CD	stroma	CD c	female	38	CD.c_996_1	1
-4.58011	2.56064	CD	epi	CD c	female	38	CD.c_997_1	1
-4.7257	3.55083	CD	epi	CD c	female	38	CD.c_998_1	1
4.36856	-0.398849	CD	plasmas	CD c	female	38	CD.c_999_1	1
5.73556	-1.1244	CD	plasmas	CD c	female	38	CD.c_1000_1	1
-5.15012	3.26561	CD	epi	CD c	female	38	CD.c_1001_1	1
-4.53564	2.91978	CD	epi	CD c	female	38	CD.c_1002_1	1
-1.61571	-3.80377	CD	stroma	CD c	female	38	CD.c_1003_1	1
-1.87613	-4.24666	CD	stroma	CD c	female	38	CD.c_1004_1	1
-1.99198	0.0497758	CD	stroma	CD c	female	38	CD.c_1005_1	1
3.48089	2.56261	CD	stroma	CD c	female	38	CD.c_1006_1	1
1.7581	-2.43158	CD	plasmas	CD c	female	38	CD.c_1007_1	1
4.3304	2.41897	CD	plasmas	CD c	female	38	CD.c_1008_1	1
-5.55322	2.83762	CD	epi	CD c	female	38	CD.c_1009_1	1
-4.12639	2.29939	CD	epi	CD c	female	38	CD.c_1010_1	1
-3.78174	2.09256	CD	plasmas	CD c	female	38	CD.c_1011_1	1
-2.25889	0.337381	CD	epi	CD c	female	38	CD.c_1012_1	1
-2.76557	-0.470421	CD	epi	CD c	female	38	CD.c_1013_1	1
0.536048	-3.1882	CD	myeloids	CD c	female	38	CD.c_1014_1	1
-2.74913	-2.92236	CD	stroma	CD c	female	38	CD.c_1015_1	1
-4.22129	2.52319	CD	epi	CD c	female	38	CD.c_1016_1	1
-5.07729	3.34787	CD	epi	CD c	female	38	CD.c_1017_1	1
5.1338	0.857485	CD	plasmas	CD c	female	38	CD.c_1018_1	1
5.55154	-0.642676	CD	plasmas	CD c	female	38	CD.c_1019_1	1
2.40136	-2.45312	CD	plasmas	CD c	female	38	CD.c_1020_1	1
-4.6524	3.09013	CD	epi	CD c	female	38	CD.c_1021_1	1
-4.68553	3.032	CD	epi	CD c	female	38	CD.c_1022_1	1
5.46172	-0.709158	CD	plasmas	CD c	female	38	CD.c_1023_1	1
-4.74294	2.95851	CD	epi	CD c	female	38	CD.c_1024_1	1
-3.26077	-0.247644	CD	epi	CD c	female	38	CD.c_1025_1	1
-5.60734	3.05805	CD	epi	CD c	female	38	CD.c_1026_1	1
-1.4042	-2.60522	CD	stroma	CD c	female	38	CD.c_1027_1	1
3.96988	2.42756	CD	plasmas	CD c	female	38	CD.c_1028_1	1
-2.04403	-4.338	CD	plasmas	CD c	female	38	CD.c_1029_1	1
-3.76655	3.17692	CD	epi	CD c	female	38	CD.c_1030_1	1
-2.39281	-0.945684	CD	myeloids	CD c	female	38	CD.c_1031_1	1
3.6428	0.23501	CD	plasmas	CD c	female	38	CD.c_1032_1	1
-5.13838	2.45517	CD	epi	CD c	female	38	CD.c_1033_1	1
5.60448	-0.0657098	CD	plasmas	CD c	female	38	CD.c_1034_1	1
3.15784	2.0116	CD	plasmas	CD c	female	38	CD.c_1035_1	1
-2.02584	0.769995	CD	plasmas	CD c	female	38	CD.c_1036_1	1
-0.51486	0.677517	CD	plasmas	CD c	female	38	CD.c_1037_1	1
6.19444	2.02833	CD	plasmas	CD c	female	38	CD.c_1038_1	1
-5.35485	2.71554	CD	epi	CD c	female	38	CD.c_1039_1	1
-2.53076	-4.52773	CD	stroma	CD c	female	38	CD.c_1040_1	1
4.40512	1.61207	CD	plasmas	CD c	female	38	CD.c_1041_1	1
-1.20118	0.434518	CD	epi	CD c	female	38	CD.c_1042_1	1
3.42791	1.7855	CD	plasmas	CD c	female	38	CD.c_1043_1	1
-2.43174	-0.0484704	CD	epi	CD c	female	38	CD.c_1044_1	1
5.84897	2.19907	CD	plasmas	CD c	female	38	CD.c_1045_1	1
-5.58797	3.38661	CD	epi	CD c	female	38	CD.c_1046_1	1
-2.08459	-0.254833	CD	myeloids	CD c	female	38	CD.c_1047_1	1
4.03325	-0.506227	CD	plasmas	CD c	female	38	CD.c_1048_1	1
-1.28253	0.334708	CD	plasmas	CD c	female	38	CD.c_1049_1	1
-4.63328	2.4845	CD	epi	CD c	female	38	CD.c_1050_1	1
2.82865	1.74412	CD	plasmas	CD c	female	38	CD.c_1051_1	1
3.76835	2.25892	CD	stroma	CD c	female	38	CD.c_1052_1	1
4.93113	-0.280645	CD	plasmas	CD c	female	38	CD.c_1053_1	1
5.56774	1.96839	CD	plasmas	CD c	female	38	CD.c_1054_1	1
1.98614	-0.0177317	CD	plasmas	CD c	female	38	CD.c_1055_1	1
-4.71432	3.29462	CD	epi	CD c	female	38	CD.c_1056_1	1
-1.46825	1.30387	CD	plasmas	CD c	female	38	CD.c_1057_1	1
6.09305	1.5649	CD	plasmas	CD c	female	38	CD.c_1058_1	1
0.825365	1.14298	CD	epi	CD c	female	38	CD.c_1059_1	1
5.55052	0.857112	CD	plasmas	CD c	female	38	CD.c_1061_1	1
3.38341	1.20479	CD	plasmas	CD c	female	38	CD.c_1062_1	1
4.19902	2.97292	CD	plasmas	CD c	female	38	CD.c_1063_1	1
0.35452	0.473207	CD	myeloids	CD c	female	38	CD.c_1064_1	1
-1.47855	-2.1343	CD	stroma	CD c	female	38	CD.c_1065_1	1
3.67408	2.30114	CD	plasmas	CD c	female	38	CD.c_1066_1	1
1.78661	0.917396	CD	plasmas	CD c	female	38	CD.c_1067_1	1
3.89839	0.936252	CD	plasmas	CD c	female	38	CD.c_1068_1	1
-4.76402	2.54292	CD	epi	CD c	female	38	CD.c_1069_1	1
3.52399	1.32217	CD	plasmas	CD c	female	38	CD.c_1070_1	1
-4.37646	2.71355	CD	epi	CD c	female	38	CD.c_1071_1	1
3.87488	3.3943	CD	plasmas	CD c	female	38	CD.c_1072_1	1
0.112436	-3.56462	CD	myeloids	CD c	female	38	CD.c_1073_1	1
-0.256507	-1.77199	CD	plasmas	CD c	female	38	CD.c_1074_1	1
-4.77865	3.40657	CD	epi	CD c	female	38	CD.c_1075_1	1
2.46898	1.70576	CD	epi	CD c	female	38	CD.c_1076_1	1
5.19316	3.49027	CD	plasmas	CD c	female	38	CD.c_1077_1	1
-5.15448	3.92518	CD	epi	CD c	female	38	CD.c_1078_1	1
5.14843	-1.11456	CD	plasmas	CD c	female	38	CD.c_1079_1	1
1.37592	-0.292633	CD	plasmas	CD c	female	38	CD.c_1080_1	1
6.20351	0.193081	CD	plasmas	CD c	female	38	CD.c_1081_1	1
1.89335	0.118637	CD	plasmas	CD c	female	38	CD.c_1082_1	1
-4.93766	2.88023	CD	epi	CD c	female	38	CD.c_1083_1	1
5.5288	2.84569	CD	plasmas	CD c	female	38	CD.c_1085_1	1
-5.5184	3.57715	CD	epi	CD c	female	38	CD.c_1086_1	1
4.50169	0.899416	CD	plasmas	CD c	female	38	CD.c_1087_1	1
-4.94026	3.10779	CD	epi	CD c	female	38	CD.c_1088_1	1
4.41374	1.97742	CD	plasmas	CD c	female	38	CD.c_1089_1	1
4.12994	0.89044	CD	plasmas	CD c	female	38	CD.c_1090_1	1
-5.56608	2.8807	CD	epi	CD c	female	38	CD.c_1091_1	1
1.02011	0.909142	CD	plasmas	CD c	female	38	CD.c_1092_1	1
-5.40143	3.90858	CD	epi	CD c	female	38	CD.c_1093_1	1
4.96087	1.68548	CD	plasmas	CD c	female	38	CD.c_1094_1	1
-2.57389	-2.78089	CD	stroma	CD c	female	38	CD.c_1095_1	1
-4.59435	2.55703	CD	epi	CD c	female	38	CD.c_1096_1	1
1.98952	1.2355	CD	plasmas	CD c	female	38	CD.c_1097_1	1
2.80927	1.89738	CD	plasmas	CD c	female	38	CD.c_1098_1	1
5.40641	-0.96227	CD	plasmas	CD c	female	38	CD.c_1099_1	1
-4.06135	3.02889	CD	epi	CD c	female	38	CD.c_1100_1	1
-5.69174	3.04978	CD	epi	CD c	female	38	CD.c_1101_1	1
5.806	3.00289	CD	plasmas	CD c	female	38	CD.c_1102_1	1
3.66424	1.94961	CD	plasmas	CD c	female	38	CD.c_1103_1	1
4.16893	-0.0967994	CD	tcells	CD c	female	38	CD.c_1104_1	1
-4.96572	3.42963	CD	epi	CD c	female	38	CD.c_1105_1	1
-4.24066	3.72718	CD	epi	CD c	female	38	CD.c_1106_1	1
4.50944	0.269918	CD	plasmas	CD c	female	38	CD.c_1107_1	1
-2.70356	1.37419	CD	epi	CD c	female	38	CD.c_1108_1	1
6.08874	2.46661	CD	plasmas	CD c	female	38	CD.c_1109_1	1
3.47232	0.0379288	CD	plasmas	CD c	female	38	CD.c_1110_1	1
-2.8591	1.79116	CD	epi	CD c	female	38	CD.c_1111_1	1
-5.08926	3.4701	CD	epi	CD c	female	38	CD.c_1112_1	1
-4.46506	3.44151	CD	epi	CD c	female	38	CD.c_1113_1	1
2.8549	-1.8638	CD	plasmas	CD c	female	38	CD.c_1114_1	1
-4.66491	3.15903	CD	epi	CD c	female	38	CD.c_1115_1	1
-4.78672	3.37718	CD	epi	CD c	female	38	CD.c_1116_1	1
-4.91491	3.6825	CD	epi	CD c	female	38	CD.c_1117_1	1
2.11641	-2.66692	CD	myeloids	CD c	female	38	CD.c_1118_1	1
2.57914	-0.564937	CD	plasmas	CD c	female	38	CD.c_1119_1	1
-2.03306	-0.202681	CD	epi	CD c	female	38	CD.c_1120_1	1
-2.05012	-2.2846	CD	stroma	CD c	female	38	CD.c_1121_1	1
4.73803	2.39267	CD	plasmas	CD c	female	38	CD.c_1122_1	1
4.03414	2.33514	CD	plasmas	CD c	female	38	CD.c_1123_1	1
1.83042	-2.53488	CD	plasmas	CD c	female	38	CD.c_1124_1	1
-4.69076	3.21146	CD	epi	CD c	female	38	CD.c_1125_1	1
6.16002	1.88415	CD	plasmas	CD c	female	38	CD.c_1126_1	1
5.14352	1.14877	CD	plasmas	CD c	female	38	CD.c_1127_1	1
-1.88799	-0.364817	CD	epi	CD c	female	38	CD.c_1128_1	1
0.813111	-2.58428	CD	plasmas	CD c	female	38	CD.c_1129_1	1
-5.68858	3.22777	CD	epi	CD c	female	38	CD.c_1130_1	1
5.50265	1.19236	CD	plasmas	CD c	female	38	CD.c_1131_1	1
4.2101	1.73818	CD	plasmas	CD c	female	38	CD.c_1132_1	1
-5.38159	5.13064	CD	epi	CD c	female	38	CD.c_1133_1	1
3.87357	1.29701	CD	plasmas	CD c	female	38	CD.c_1134_1	1
1.33528	0.745683	CD	stroma	CD c	female	38	CD.c_1135_1	1
5.8681	-1.25342	CD	plasmas	CD c	female	38	CD.c_1136_1	1
-1.84441	-4.25054	CD	stroma	CD c	female	38	CD.c_1137_1	1
-4.12887	3.10761	CD	epi	CD c	female	38	CD.c_1138_1	1
-5.62055	3.36778	CD	epi	CD c	female	38	CD.c_1139_1	1
2.69606	1.20961	CD	plasmas	CD c	female	38	CD.c_1140_1	1
5.01211	-0.374214	CD	plasmas	CD c	female	38	CD.c_1141_1	1
-4.38353	-2.47924	CD	plasmas	CD c	female	38	CD.c_1142_1	1
5.60391	-1.71435	CD	plasmas	CD c	female	38	CD.c_1143_1	1
-5.71427	3.70048	CD	epi	CD c	female	38	CD.c_1144_1	1
2.17242	-2.02132	CD	plasmas	CD c	female	38	CD.c_1145_1	1
4.22801	0.50339	CD	plasmas	CD c	female	38	CD.c_1146_1	1
-4.29259	4.45786	CD	epi	CD c	female	38	CD.c_1147_1	1
4.89362	3.29871	CD	plasmas	CD c	female	38	CD.c_1148_1	1
-4.63333	3.03585	CD	epi	CD c	female	38	CD.c_1149_1	1
5.46977	0.676124	CD	plasmas	CD c	female	38	CD.c_1150_1	1
1.11472	-3.81135	CD	myeloids	CD c	female	38	CD.c_1151_1	1
1.98094	-2.70488	CD	plasmas	CD c	female	38	CD.c_1152_1	1
-1.9613	-4.22087	CD	stroma	CD c	female	38	CD.c_1153_1	1
-2.0223	-4.4104	CD	stroma	CD c	female	38	CD.c_1154_1	1
-2.78632	0.861821	CD	epi	CD c	female	38	CD.c_1155_1	1
-3.49887	3.80042	CD	epi	CD c	female	38	CD.c_1156_1	1
-5.21407	2.7551	CD	epi	CD c	female	38	CD.c_1157_1	1
-3.85544	2.99551	CD	epi	CD c	female	38	CD.c_1158_1	1
-4.42548	3.45463	CD	epi	CD c	female	38	CD.c_1159_1	1
-1.63221	-1.64385	CD	stroma	CD c	female	38	CD.c_1160_1	1
1.54578	-3.11239	CD	myeloids	CD c	female	38	CD.c_1161_1	1
2.5787	-1.91814	CD	myeloids	CD c	female	38	CD.c_1162_1	1
5.57325	3.98899	CD	plasmas	CD c	female	38	CD.c_1163_1	1
6.51942	-0.442129	CD	plasmas	CD c	female	38	CD.c_1164_1	1
1.88316	-1.78437	CD	plasmas	CD c	female	38	CD.c_1165_1	1
4.02098	2.96562	CD	plasmas	CD c	female	38	CD.c_1166_1	1
4.18843	1.53378	CD	stroma	CD c	female	38	CD.c_1167_1	1
5.74548	-0.438645	CD	plasmas	CD c	female	38	CD.c_1168_1	1
0.992272	-3.87334	CD	myeloids	CD c	female	38	CD.c_1169_1	1
0.718728	-2.20845	CD	plasmas	CD c	female	38	CD.c_1170_1	1
-3.96515	3.84016	CD	epi	CD c	female	38	CD.c_1171_1	1
-4.07401	2.96097	CD	epi	CD c	female	38	CD.c_1172_1	1
4.26875	0.92216	CD	plasmas	CD c	female	38	CD.c_1173_1	1
1.44823	-0.957843	CD	plasmas	CD c	female	38	CD.c_1174_1	1
0.451795	0.866738	CD	plasmas	CD c	female	38	CD.c_1175_1	1
-0.637268	-1.94802	CD	epi	CD c	female	38	CD.c_1176_1	1
5.92256	0.996856	CD	plasmas	CD c	female	38	CD.c_1177_1	1
6.68457	-0.823665	CD	plasmas	CD c	female	38	CD.c_1178_1	1
-1.27716	-2.4745	CD	stroma	CD c	female	38	CD.c_1179_1	1
-0.230264	-1.58081	CD	plasmas	CD c	female	38	CD.c_1180_1	1
5.74788	1.00193	CD	plasmas	CD c	female	38	CD.c_1181_1	1
1.01808	-2.63426	CD	myeloids	CD c	female	38	CD.c_1182_1	1
-1.8337	0.0107218	CD	plasmas	CD c	female	38	CD.c_1183_1	1
6.76875	-1.24897	CD	plasmas	CD c	female	38	CD.c_1184_1	1
-5.26404	2.80377	CD	epi	CD c	female	38	CD.c_1185_1	1
-0.360259	-2.00977	CD	stroma	CD c	female	38	CD.c_1186_1	1
0.421635	1.00992	CD	epi	CD c	female	38	CD.c_1187_1	1
-2.139	-0.199368	CD	epi	CD c	female	38	CD.c_1188_1	1
-4.33935	2.40812	CD	epi	CD c	female	38	CD.c_1189_1	1
-4.73967	3.17006	CD	epi	CD c	female	38	CD.c_1190_1	1
1.92501	0.699152	CD	plasmas	CD c	female	38	CD.c_1191_1	1
7.06651	-0.688867	CD	plasmas	CD c	female	38	CD.c_1192_1	1
-4.46617	3.15025	CD	epi	CD c	female	38	CD.c_1193_1	1
4.99027	0.904743	CD	plasmas	CD c	female	38	CD.c_1194_1	1
-4.63517	2.89725	CD	epi	CD c	female	38	CD.c_1195_1	1
-4.43801	2.77119	CD	epi	CD c	female	38	CD.c_1196_1	1
-5.82652	3.64187	CD	epi	CD c	female	38	CD.c_1197_1	1
-2.42498	0.187427	CD	epi	CD c	female	38	CD.c_1198_1	1
-1.23603	-0.844551	CD	plasmas	CD c	female	38	CD.c_1199_1	1
-4.83748	3.1903	CD	epi	CD c	female	38	CD.c_1200_1	1
2.68872	1.2004	CD	plasmas	CD c	female	38	CD.c_1201_1	1
6.39992	-1.45997	CD	plasmas	CD c	female	38	CD.c_1202_1	1
6.28839	0.0363618	CD	plasmas	CD c	female	38	CD.c_1203_1	1
-5.04498	2.90466	CD	epi	CD c	female	38	CD.c_1204_1	1
2.52063	0.21995	CD	myeloids	CD c	female	38	CD.c_1205_1	1
-5.6742	2.9362	CD	epi	CD c	female	38	CD.c_1206_1	1
-1.45853	-2.39869	CD	stroma	CD c	female	38	CD.c_1207_1	1
6.48345	0.610298	CD	plasmas	CD c	female	38	CD.c_1208_1	1
-3.13218	-3.08519	CD	stroma	CD c	female	38	CD.c_1209_1	1
-4.81276	3.39575	CD	epi	CD c	female	38	CD.c_1210_1	1
6.16785	-0.655205	CD	plasmas	CD c	female	38	CD.c_1211_1	1
2.71766	-0.256206	CD	plasmas	CD c	female	38	CD.c_1212_1	1
-5.84618	3.89344	CD	epi	CD c	female	38	CD.c_1213_1	1
1.83992	1.54074	CD	epi	CD c	female	38	CD.c_1214_1	1
-5.11718	3.22993	CD	epi	CD c	female	38	CD.c_1215_1	1
4.03386	2.42429	CD	epi	CD c	female	38	CD.c_1216_1	1
6.18644	2.48033	CD	plasmas	CD c	female	38	CD.c_1217_1	1
-4.65252	2.7208	CD	epi	CD c	female	38	CD.c_1218_1	1
5.24306	-0.659608	CD	plasmas	CD c	female	38	CD.c_1219_1	1
5.61141	-2.19429	CD	plasmas	CD c	female	38	CD.c_1220_1	1
-5.42618	2.96612	CD	epi	CD c	female	38	CD.c_1221_1	1
-1.69063	-3.99989	CD	plasmas	CD c	female	38	CD.c_1222_1	1
-4.58007	3.22448	CD	epi	CD c	female	38	CD.c_1223_1	1
5.94594	2.59744	CD	plasmas	CD c	female	38	CD.c_1224_1	1
-1.91134	-4.06601	CD	stroma	CD c	female	38	CD.c_1225_1	1
6.38905	-1.03437	CD	plasmas	CD c	female	38	CD.c_1226_1	1
-4.10265	2.85522	CD	epi	CD c	female	38	CD.c_1227_1	1
-0.204535	-2.0148	CD	epi	CD c	female	38	CD.c_1228_1	1
-5.69799	3.018	CD	epi	CD c	female	38	CD.c_1229_1	1
-1.8592	-2.30842	CD	stroma	CD c	female	38	CD.c_1230_1	1
0.825328	-3.81638	CD	myeloids	CD c	female	38	CD.c_1231_1	1
0.711177	0.875822	CD	plasmas	CD c	female	38	CD.c_1232_1	1
-4.87155	2.99655	CD	epi	CD c	female	38	CD.c_1233_1	1
3.87096	2.54619	CD	plasmas	CD c	female	38	CD.c_1234_1	1
-3.25899	1.31084	CD	plasmas	CD c	female	38	CD.c_1235_1	1
6.74098	-0.341609	CD	plasmas	CD c	female	38	CD.c_1236_1	1
-4.98936	3.07939	CD	epi	CD c	female	38	CD.c_1237_1	1
4.37176	0.976646	CD	plasmas	CD c	female	38	CD.c_1238_1	1
2.65533	-1.89843	CD	myeloids	CD c	female	38	CD.c_1239_1	1
-2.51832	-3.7776	CD	stroma	CD c	female	38	CD.c_1240_1	1
2.09253	0.940808	CD	plasmas	CD c	female	38	CD.c_1241_1	1
-2.22885	-1.81466	CD	stroma	CD c	female	38	CD.c_1243_1	1
0.474832	0.060154	CD	plasmas	CD c	female	38	CD.c_1244_1	1
-4.63962	5.3972	CD	epi	CD c	female	38	CD.c_1245_1	1
-5.84594	3.42446	CD	epi	CD c	female	38	CD.c_1246_1	1
3.47392	1.51465	CD	plasmas	CD c	female	38	CD.c_1247_1	1
2.4157	-2.61044	CD	myeloids	CD c	female	38	CD.c_1248_1	1
-2.18675	0.160811	CD	myeloids	CD c	female	38	CD.c_1249_1	1
-4.84651	3.2415	CD	epi	CD c	female	38	CD.c_1250_1	1
2.02856	1.03369	CD	plasmas	CD c	female	38	CD.c_1252_1	1
-2.74816	-3.45392	CD	stroma	CD c	female	38	CD.c_1253_1	1
-3.25017	-2.75987	CD	stroma	CD c	female	38	CD.c_1254_1	1
6.05522	0.423604	CD	plasmas	CD c	female	38	CD.c_1255_1	1
-1.20849	-1.1148	CD	plasmas	CD c	female	38	CD.c_1256_1	1
-0.306307	-2.52776	CD	plasmas	CD c	female	38	CD.c_1257_1	1
5.44646	-1.84679	CD	plasmas	CD c	female	38	CD.c_1258_1	1
5.3134	2.02864	CD	plasmas	CD c	female	38	CD.c_1260_1	1
0.136735	0.764048	CD	plasmas	CD c	female	38	CD.c_1262_1	1
-1.93306	-0.412324	CD	myeloids	CD c	female	38	CD.c_1264_1	1
0.834986	0.914639	CD	epi	CD c	female	38	CD.c_1265_1	1
-0.415308	-0.598953	CD	plasmas	CD c	female	38	CD.c_1266_1	1
-0.920964	-0.212707	CD	tcells	CD c	female	38	CD.c_1268_1	1
-0.183775	-0.641257	CD	plasmas	CD c	female	38	CD.c_1269_1	1
-0.462393	0.213656	CD	plasmas	CD c	female	38	CD.c_1270_1	1
0.762455	-1.48236	CD	plasmas	CD c	female	38	CD.c_1271_1	1
1.97668	0.882098	CD	plasmas	CD c	female	38	CD.c_1272_1	1
1.13031	-0.908805	CD	plasmas	CD c	female	38	CD.c_1273_1	1
3.30601	1.04739	CD	plasmas	CD c	female	38	CD.c_1274_1	1
-0.847099	-1.42933	CD	epi	CD c	female	38	CD.c_1275_1	1
-1.40927	0.24212	CD	epi	CD c	female	38	CD.c_1276_1	1
-0.164619	-0.75384	CD	myeloids	CD c	female	38	CD.c_1277_1	1
0.471503	-3.08323	CD	stroma	CD c	female	38	CD.c_1278_1	1
-1.67834	0.248044	CD	plasmas	CD c	female	38	CD.c_1279_1	1
4.1437	1.68787	CD	plasmas	CD c	female	38	CD.c_1280_1	1
0.465593	-1.74291	CD	epi	CD c	female	38	CD.c_1281_1	1
-0.9549	0.0097837	CD	epi	CD c	female	38	CD.c_1282_1	1
0.0567202	-0.64647	CD	plasmas	CD c	female	38	CD.c_1283_1	1
-1.05499	-0.529143	CD	myeloids	CD c	female	38	CD.c_1284_1	1
1.90504	0.913129	CD	epi	CD c	female	38	CD.c_1285_1	1
0.78473	-0.459565	CD	plasmas	CD c	female	38	CD.c_1286_1	1
-1.04543	-0.398791	CD	plasmas	CD c	female	38	CD.c_1287_1	1
-2.80511	-0.580581	CD	myeloids	CD c	female	38	CD.c_1288_1	1
-1.26941	0.0132084	CD	stroma	CD c	female	38	CD.c_1289_1	1
3.96857	-1.67363	CD	plasmas	CD c	female	38	CD.c_1290_1	1
-0.0341476	-1.46102	CD	plasmas	CD c	female	38	CD.c_1291_1	1
2.3619	1.40406	CD	plasmas	CD c	female	38	CD.c_1292_1	1
-0.0312327	-0.592235	CD	tcells	CD c	female	38	CD.c_1293_1	1
-2.1581	0.760178	CD	epi	CD c	female	38	CD.c_1294_1	1
-1.75987	1.16718	CD	epi	CD c	female	38	CD.c_1295_1	1
-4.83543	-2.54411	CD	stroma	CD c	female	38	CD.c_1296_1	1
-1.39272	-0.0675604	CD	plasmas	CD c	female	38	CD.c_1297_1	1
0.304516	-2.32155	CD	plasmas	CD c	female	38	CD.c_1298_1	1
3.35601	0.711093	CD	epi	CD c	female	38	CD.c_1299_1	1
-0.545097	-1.32237	CD	plasmas	CD c	female	38	CD.c_1300_1	1
-0.97918	-0.207126	CD	plasmas	CD c	female	38	CD.c_1301_1	1
3.52675	-0.74656	CD	plasmas	CD c	female	38	CD.c_1302_1	1
-0.735403	-0.0337978	CD	plasmas	CD c	female	38	CD.c_1303_1	1
0.8528	1.12016	CD	plasmas	CD c	female	38	CD.c_1304_1	1
1.26399	-0.419823	CD	plasmas	CD c	female	38	CD.c_1305_1	1
3.8673	-0.752754	CD	plasmas	CD c	female	38	CD.c_1306_1	1
-1.92623	-1.90595	CD	stroma	CD c	female	38	CD.c_1307_1	1
-0.983134	-1.24488	CD	myeloids	CD c	female	38	CD.c_1308_1	1
-2.47713	-0.00930474	CD	epi	CD c	female	38	CD.c_1309_1	1
5.45199	0.848835	CD	plasmas	CD c	female	38	CD.c_1310_1	1
0.346467	-0.614633	CD	plasmas	CD c	female	38	CD.c_1311_1	1
4.00846	-0.925571	CD	plasmas	CD c	female	38	CD.c_1312_1	1
1.6479	1.47143	CD	plasmas	CD c	female	38	CD.c_1313_1	1
-0.485389	0.0522516	CD	plasmas	CD c	female	38	CD.c_1314_1	1
-3.08807	0.0911776	CD	tcells	CD c	female	38	CD.c_1315_1	1
-0.926074	-0.118107	CD	epi	CD c	female	38	CD.c_1316_1	1
3.777	-2.02072	CD	plasmas	CD c	female	38	CD.c_1317_1	1
4.8855	1.96483	CD	plasmas	CD c	female	38	CD.c_1318_1	1
0.319549	-1.07656	CD	plasmas	CD c	female	38	CD.c_1319_1	1
1.12985	-1.99335	CD	plasmas	CD c	female	38	CD.c_1320_1	1
1.82795	0.657824	CD	plasmas	CD c	female	38	CD.c_1321_1	1
1.43138	-0.406553	CD	plasmas	CD c	female	38	CD.c_1322_1	1
3.19688	1.03225	CD	plasmas	CD c	female	38	CD.c_1323_1	1
5.30048	2.07419	CD	plasmas	CD c	female	38	CD.c_1324_1	1
3.67725	0.501892	CD	plasmas	CD c	female	38	CD.c_1325_1	1
1.00193	-1.55589	CD	plasmas	CD c	female	38	CD.c_1326_1	1
1.85158	1.63885	CD	plasmas	CD c	female	38	CD.c_1327_1	1
-2.48893	-0.420131	CD	epi	CD c	female	38	CD.c_1328_1	1
3.60396	-0.653096	CD	plasmas	CD c	female	38	CD.c_1329_1	1
-1.21141	-0.310492	CD	epi	CD c	female	38	CD.c_1330_1	1
5.71494	-0.920416	CD	plasmas	CD c	female	38	CD.c_1331_1	1
4.63697	0.351646	CD	tcells	CD c	female	38	CD.c_1332_1	1
2.02552	-1.88285	CD	plasmas	CD c	female	38	CD.c_1333_1	1
-1.10691	-0.702056	CD	plasmas	CD c	female	38	CD.c_1334_1	1
2.80624	1.43457	CD	plasmas	CD c	female	38	CD.c_1335_1	1
3.56543	-0.0824409	CD	plasmas	CD c	female	38	CD.c_1336_1	1
4.24867	-0.696658	CD	plasmas	CD c	female	38	CD.c_1337_1	1
-0.0348745	-0.491612	CD	plasmas	CD c	female	38	CD.c_1338_1	1
-1.27238	-1.27301	CD	plasmas	CD c	female	38	CD.c_1339_1	1
0.166707	-0.290663	CD	stroma	CD c	female	38	CD.c_1340_1	1
-1.12332	0.869957	CD	myeloids	CD c	female	38	CD.c_1341_1	1
3.77503	0.704023	CD	plasmas	CD c	female	38	CD.c_1342_1	1
-4.03134	3.1089	CD	epi	CD c	female	38	CD.c_1343_1	1
5.40461	-0.609419	CD	plasmas	CD c	female	38	CD.c_1344_1	1
-0.473693	0.187996	CD	plasmas	CD c	female	38	CD.c_1345_1	1
1.43474	0.200865	CD	stroma	CD c	female	38	CD.c_1346_1	1
-0.665542	-0.305602	CD	myeloids	CD c	female	38	CD.c_1347_1	1
-0.666996	-0.0995824	CD	plasmas	CD c	female	38	CD.c_1348_1	1
-3.68285	2.06026	CD	epi	CD c	female	38	CD.c_1349_1	1
-0.0814749	-0.158735	CD	plasmas	CD c	female	38	CD.c_1350_1	1
3.42438	0.245498	CD	plasmas	CD c	female	38	CD.c_1352_1	1
2.10509	1.17043	CD	myeloids	CD c	female	38	CD.c_1353_1	1
1.11399	-1.69979	CD	plasmas	CD c	female	38	CD.c_1354_1	1
4.4954	-1.75669	CD	plasmas	CD c	female	38	CD.c_1356_1	1
-2.74842	-0.858054	CD	tcells	CD c	female	38	CD.c_1357_1	1
0.24956	-0.617106	CD	plasmas	CD c	female	38	CD.c_1358_1	1
4.24088	0.58734	CD	plasmas	CD c	female	38	CD.c_1359_1	1
0.832463	-1.51311	CD	plasmas	CD c	female	38	CD.c_1361_1	1
-1.3362	-2.1326	CD	plasmas	CD c	female	38	CD.c_1362_1	1
-2.74672	-0.677238	CD	myeloids	CD c	female	38	CD.c_1363_1	1
5.14568	-2.13678	CD	plasmas	CD c	female	38	CD.c_1364_1	1
4.82531	-1.49046	CD	plasmas	CD c	female	38	CD.c_1365_1	1
-1.9172	-0.834584	CD	epi	CD c	female	38	CD.c_1366_1	1
4.41831	-0.404899	CD	plasmas	CD c	female	38	CD.c_1367_1	1
-0.230861	-0.58746	CD	plasmas	CD c	female	38	CD.c_1368_1	1
-1.17692	-0.665267	CD	plasmas	CD c	female	38	CD.c_1369_1	1
-1.76651	-1.36838	CD	plasmas	CD c	female	38	CD.c_1370_1	1
4.50493	1.0443	CD	plasmas	CD c	female	38	CD.c_1371_1	1
0.750026	-0.704274	CD	plasmas	CD c	female	38	CD.c_1372_1	1
-2.973	-0.51294	CD	epi	CD c	female	38	CD.c_1373_1	1
-1.31606	-1.63599	CD	plasmas	CD c	female	38	CD.c_1374_1	1
4.56671	-1.20016	CD	plasmas	CD c	female	38	CD.c_1375_1	1
4.20398	-1.8484	CD	plasmas	CD c	female	38	CD.c_1376_1	1
0.319651	-0.96667	CD	myeloids	CD c	female	38	CD.c_1377_1	1
-2.00312	-1.02761	CD	epi	CD c	female	38	CD.c_1378_1	1
0.270341	-0.70842	CD	plasmas	CD c	female	38	CD.c_1379_1	1
5.52013	-1.57888	CD	plasmas	CD c	female	38	CD.c_1380_1	1
4.50558	0.660887	CD	plasmas	CD c	female	38	CD.c_1382_1	1
4.16437	1.1429	CD	plasmas	CD c	female	38	CD.c_1383_1	1
-2.81373	-0.247893	CD	epi	CD c	female	38	CD.c_1384_1	1
-1.89235	-0.365533	CD	stroma	CD c	female	38	CD.c_1385_1	1
1.04643	-1.72831	CD	plasmas	CD c	female	38	CD.c_1386_1	1
4.44301	-2.27663	CD	plasmas	CD c	female	38	CD.c_1387_1	1
-0.0794863	-2.30258	CD	myeloids	CD c	female	38	CD.c_1388_1	1
-2.74118	-2.7984	CD	plasmas	CD c	female	38	CD.c_1389_1	1
-2.721	0.273668	CD	epi	CD c	female	38	CD.c_1390_1	1
3.16331	0.30513	CD	plasmas	CD c	female	38	CD.c_1391_1	1
4.25771	-1.85104	CD	plasmas	CD c	female	38	CD.c_1392_1	1
-2.27709	1.72805	CD	epi	CD c	female	38	CD.c_1393_1	1
6.10323	-1.19113	CD	plasmas	CD c	female	38	CD.c_1394_1	1
-0.911355	0.195149	CD	plasmas	CD c	female	38	CD.c_1395_1	1
-0.648568	-0.646841	CD	plasmas	CD c	female	38	CD.c_1396_1	1
-1.03931	0.939982	CD	epi	CD c	female	38	CD.c_1398_1	1
-0.29473	-0.646967	CD	myeloids	CD c	female	38	CD.c_1399_1	1
2.14734	0.592102	CD	plasmas	CD c	female	38	CD.c_1400_1	1
-1.25594	-0.353009	CD	plasmas	CD c	female	38	CD.c_1401_1	1
0.226105	-0.269624	CD	plasmas	CD c	female	38	CD.c_1402_1	1
5.52221	-0.718295	CD	plasmas	CD c	female	38	CD.c_1403_1	1
-1.76728	-2.42481	CD	stroma	CD c	female	38	CD.c_1404_1	1
-0.296184	-0.249285	CD	plasmas	CD c	female	38	CD.c_1405_1	1
-3.56017	1.74974	CD	plasmas	CD c	female	38	CD.c_1406_1	1
3.15764	-0.297164	CD	plasmas	CD c	female	38	CD.c_1407_1	1
4.34864	0.525447	CD	plasmas	CD c	female	38	CD.c_1408_1	1
4.68575	-0.472618	CD	plasmas	CD c	female	38	CD.c_1409_1	1
5.10651	-1.43697	CD	plasmas	CD c	female	38	CD.c_1410_1	1
4.25277	-0.0796824	CD	plasmas	CD c	female	38	CD.c_1411_1	1
0.929785	0.519878	CD	plasmas	CD c	female	38	CD.c_1412_1	1
-1.6136	-0.185837	CD	stroma	CD c	female	38	CD.c_1413_1	1
2.79576	1.97989	CD	plasmas	CD c	female	38	CD.c_1414_1	1
-1.75922	0.188416	CD	myeloids	CD c	female	38	CD.c_1415_1	1
-1.76672	-0.568803	CD	stroma	CD c	female	38	CD.c_1416_1	1
1.02475	-1.65702	CD	plasmas	CD c	female	38	CD.c_1417_1	1
3.33776	-0.339907	CD	plasmas	CD c	female	38	CD.c_1418_1	1
0.811479	-0.9999	CD	plasmas	CD c	female	38	CD.c_1419_1	1
3.70635	-0.756418	CD	plasmas	CD c	female	38	CD.c_1420_1	1
-4.85332	-2.49467	CD	plasmas	CD c	female	38	CD.c_1421_1	1
-0.0435572	-0.16142	CD	plasmas	CD c	female	38	CD.c_1423_1	1
1.97025	1.21514	CD	plasmas	CD c	female	38	CD.c_1424_1	1
0.036742	0.778437	CD	stroma	CD c	female	38	CD.c_1425_1	1
5.89408	-1.58795	CD	plasmas	CD c	female	38	CD.c_1426_1	1
-0.497308	-0.332355	CD	plasmas	CD c	female	38	CD.c_1427_1	1
2.4261	1.42363	CD	plasmas	CD c	female	38	CD.c_1428_1	1
0.386658	-0.794986	CD	plasmas	CD c	female	38	CD.c_1429_1	1
4.70104	-0.724553	CD	plasmas	CD c	female	38	CD.c_1430_1	1
-1.81214	-0.498431	CD	myeloids	CD c	female	38	CD.c_1431_1	1
-1.60416	0.158164	CD	plasmas	CD c	female	38	CD.c_1432_1	1
0.104468	0.0017818	CD	plasmas	CD c	female	38	CD.c_1433_1	1
4.41916	-0.656329	CD	plasmas	CD c	female	38	CD.c_1434_1	1
1.11178	-0.875906	CD	plasmas	CD c	female	38	CD.c_1435_1	1
-1.65527	-0.269791	CD	plasmas	CD c	female	38	CD.c_1436_1	1
-2.69664	2.15457	CD	epi	CD c	female	38	CD.c_1437_1	1
3.38315	0.877327	CD	plasmas	CD c	female	38	CD.c_1438_1	1
-0.744324	0.656105	CD	plasmas	CD c	female	38	CD.c_1439_1	1
4.9269	-1.39862	CD	plasmas	CD c	female	38	CD.c_1442_1	1
-0.841852	-1.71692	CD	epi	CD c	female	38	CD.c_1443_1	1
-0.40964	0.523812	CD	plasmas	CD c	female	38	CD.c_1444_1	1
-1.62424	-3.49011	CD	plasmas	CD c	female	38	CD.c_1445_1	1
-0.720605	-1.75926	CD	plasmas	CD c	female	38	CD.c_1446_1	1
-0.248097	-0.343151	CD	plasmas	CD c	female	38	CD.c_1447_1	1
2.21259	0.629834	CD	plasmas	CD c	female	38	CD.c_1448_1	1
-4.45858	-2.62754	CD	plasmas	CD c	female	38	CD.c_1449_1	1
-2.95114	-0.623256	CD	myeloids	CD c	female	38	CD.c_1450_1	1
-2.63155	2.06891	CD	stroma	CD c	female	38	CD.c_1451_1	1
-2.83726	-0.527582	CD	plasmas	CD c	female	38	CD.c_1453_1	1
3.27356	0.76582	CD	plasmas	CD c	female	38	CD.c_1454_1	1
0.0144383	-1.92678	CD	epi	CD c	female	38	CD.c_1455_1	1
4.0761	0.925949	CD	plasmas	CD c	female	38	CD.c_1456_1	1
4.10521	-0.46108	CD	plasmas	CD c	female	38	CD.c_1458_1	1
-1.89503	-1.079	CD	plasmas	CD c	female	38	CD.c_1459_1	1
-2.41263	1.49654	CD	tcells	CD c	female	38	CD.c_1460_1	1
0.382649	-2.06898	CD	plasmas	CD c	female	38	CD.c_1461_1	1
-0.906741	-0.237432	CD	plasmas	CD c	female	38	CD.c_1463_1	1
-0.0169824	-1.4599	CD	myeloids	CD c	female	38	CD.c_1464_1	1
4.0238	0.827538	CD	plasmas	CD c	female	38	CD.c_1465_1	1
-5.09083	3.00496	CD	epi	CD c	female	38	CD.c_1466_1	1
1.13146	-1.56501	CD	plasmas	CD c	female	38	CD.c_1467_1	1
-2.30477	-3.29868	CD	stroma	CD c	female	38	CD.c_1468_1	1
-1.58264	-0.467744	CD	plasmas	CD c	female	38	CD.c_1469_1	1
-2.57738	1.75313	CD	epi	CD c	female	38	CD.c_1470_1	1
-1.56638	-2.17609	CD	plasmas	CD c	female	38	CD.c_1471_1	1
0.123607	-0.0413905	CD	plasmas	CD c	female	38	CD.c_1472_1	1
-0.353313	0.692509	CD	myeloids	CD c	female	38	CD.c_1473_1	1
-3.73512	-2.23391	CD	stroma	CD c	female	38	CD.c_1474_1	1
2.5978	1.18251	CD	plasmas	CD c	female	38	CD.c_1475_1	1
0.348637	-0.668464	CD	stroma	CD c	female	38	CD.c_1476_1	1
0.504171	-1.10492	CD	stroma	CD c	female	38	CD.c_1477_1	1
3.98787	-1.0474	CD	plasmas	CD c	female	38	CD.c_1478_1	1
2.14871	0.763537	CD	plasmas	CD c	female	38	CD.c_1479_1	1
-0.799045	-0.278846	CD	plasmas	CD c	female	38	CD.c_1480_1	1
2.55207	1.68584	CD	plasmas	CD c	female	38	CD.c_1481_1	1
2.91726	1.47593	CD	plasmas	CD c	female	38	CD.c_1482_1	1
-0.521849	-0.450051	CD	epi	CD c	female	38	CD.c_1483_1	1
3.52582	-1.72663	CD	plasmas	CD c	female	38	CD.c_1484_1	1
2.42389	1.07992	CD	myeloids	CD c	female	38	CD.c_1485_1	1
2.46078	0.14854	CD	plasmas	CD c	female	38	CD.c_1486_1	1
1.18242	-1.13683	CD	plasmas	CD c	female	38	CD.c_1487_1	1
2.42287	1.29969	CD	plasmas	CD c	female	38	CD.c_1488_1	1
2.78059	1.20552	CD	plasmas	CD c	female	38	CD.c_1489_1	1
2.15146	1.05578	CD	myeloids	CD c	female	38	CD.c_1490_1	1
-1.29836	0.804074	CD	plasmas	CD c	female	38	CD.c_1491_1	1
-0.782963	-0.962454	CD	epi	CD c	female	38	CD.c_1493_1	1
-1.51475	-0.688237	CD	plasmas	CD c	female	38	CD.c_1495_1	1
-0.189367	-0.478615	CD	plasmas	CD c	female	38	CD.c_1496_1	1
-0.586055	-0.82339	CD	plasmas	CD c	female	38	CD.c_1499_1	1
1.9136	-0.387756	CD	plasmas	CD c	female	38	CD.c_1500_1	1
3.55229	1.251	CD	plasmas	CD c	female	38	CD.c_1501_1	1
2.52186	-1.87274	CD	plasmas	CD c	female	38	CD.c_1502_1	1
1.00229	-2.32521	CD	plasmas	CD c	female	38	CD.c_1504_1	1
5.04268	-2.21252	CD	plasmas	CD c	female	38	CD.c_1505_1	1
0.797128	-3.15404	CD	myeloids	CD c	female	38	CD.c_1506_1	1
3.82349	0.819177	CD	plasmas	CD c	female	38	CD.c_1507_1	1
-1.67716	0.0179311	CD	plasmas	CD c	female	38	CD.c_1508_1	1
1.40656	1.16412	CD	plasmas	CD c	female	38	CD.c_1509_1	1
-0.618156	-0.532156	CD	plasmas	CD c	female	38	CD.c_1510_1	1
-0.972031	-0.970942	CD	epi	CD c	female	38	CD.c_1511_1	1
-2.55746	1.06685	CD	epi	CD c	female	38	CD.c_1512_1	1
-0.285287	-0.023316	CD	plasmas	CD c	female	38	CD.c_1513_1	1
-1.64559	-2.21678	CD	epi	CD c	female	38	CD.c_1514_1	1
3.57713	-0.918328	CD	plasmas	CD c	female	38	CD.c_1515_1	1
-4.52437	-2.57559	CD	stroma	CD c	female	38	CD.c_1516_1	1
5.88065	-0.313931	CD	plasmas	CD c	female	38	CD.c_1517_1	1
-0.309987	-0.510289	CD	plasmas	CD c	female	38	CD.c_1518_1	1
2.78932	0.520572	CD	plasmas	CD c	female	38	CD.c_1519_1	1
4.36789	-0.804182	CD	plasmas	CD c	female	38	CD.c_1520_1	1
-1.69325	-4.20889	CD	stroma	CD c	female	38	CD.c_1521_1	1
0.114341	1.21038	CD	myeloids	CD c	female	38	CD.c_1522_1	1
3.60376	1.11851	CD	plasmas	CD c	female	38	CD.c_1523_1	1
3.57053	-1.25079	CD	plasmas	CD c	female	38	CD.c_1524_1	1
1.33816	1.32524	CD	plasmas	CD c	female	38	CD.c_1525_1	1
-0.393989	0.874767	CD	epi	CD c	female	38	CD.c_1526_1	1
-0.493446	-0.470626	CD	plasmas	CD c	female	38	CD.c_1527_1	1
-0.452119	0.134837	CD	plasmas	CD c	female	38	CD.c_1528_1	1
0.321294	0.348124	CD	stroma	CD c	female	38	CD.c_1529_1	1
2.25127	1.73861	CD	plasmas	CD c	female	38	CD.c_1530_1	1
2.00562	1.20899	CD	plasmas	CD c	female	38	CD.c_1531_1	1
3.7696	1.20037	CD	plasmas	CD c	female	38	CD.c_1532_1	1
2.47665	0.160439	CD	plasmas	CD c	female	38	CD.c_1533_1	1
5.65661	0.943569	CD	plasmas	CD c	female	38	CD.c_1534_1	1
1.33133	-2.37989	CD	plasmas	CD c	female	38	CD.c_1535_1	1
-0.451262	0.146087	CD	plasmas	CD c	female	38	CD.c_1536_1	1
-1.27511	1.27924	CD	epi	CD c	female	38	CD.c_1537_1	1
2.42619	0.400404	CD	plasmas	CD c	female	38	CD.c_1538_1	1
-1.93188	-1.89214	CD	stroma	CD c	female	38	CD.c_1539_1	1
5.70366	1.83094	CD	plasmas	CD c	female	38	CD.c_1540_1	1
4.87449	0.633356	CD	plasmas	CD c	female	38	CD.c_1541_1	1
-3.30156	-0.552512	CD	myeloids	CD c	female	38	CD.c_1542_1	1
-0.955666	-0.215702	CD	stroma	CD c	female	38	CD.c_1543_1	1
-0.932021	-0.139084	CD	plasmas	CD c	female	38	CD.c_1545_1	1
1.9952	0.939166	CD	plasmas	CD c	female	38	CD.c_1546_1	1
3.12468	1.78807	CD	plasmas	CD c	female	38	CD.c_1547_1	1
3.82588	-0.896614	CD	plasmas	CD c	female	38	CD.c_1548_1	1
4.17415	1.41525	CD	plasmas	CD c	female	38	CD.c_1549_1	1
-1.28721	-2.14734	CD	plasmas	CD c	female	38	CD.c_1550_1	1
6.19674	-1.65372	CD	plasmas	CD c	female	38	CD.c_1551_1	1
3.83631	-0.55892	CD	plasmas	CD c	female	38	CD.c_1552_1	1
0.0754371	-0.901857	CD	myeloids	CD c	female	38	CD.c_1553_1	1
0.768581	-2.60732	CD	myeloids	CD c	female	38	CD.c_1554_1	1
4.82736	-1.29487	CD	plasmas	CD c	female	38	CD.c_1555_1	1
-4.49104	1.77405	CD	tcells	CD c	female	38	CD.c_1556_1	1
3.53142	1.3306	CD	plasmas	CD c	female	38	CD.c_1557_1	1
0.339878	0.734528	CD	plasmas	CD c	female	38	CD.c_1558_1	1
5.63141	-1.36641	CD	plasmas	CD c	female	38	CD.c_1559_1	1
5.71869	2.13801	CD	plasmas	CD c	female	38	CD.c_1560_1	1
-3.35637	-0.085022	CD	epi	CD c	female	38	CD.c_1561_1	1
4.30897	-0.240938	CD	plasmas	CD c	female	38	CD.c_1562_1	1
-1.66991	-1.07316	CD	plasmas	CD c	female	38	CD.c_1563_1	1
5.64824	1.02754	CD	plasmas	CD c	female	38	CD.c_1564_1	1
4.29374	-1.89977	CD	plasmas	CD c	female	38	CD.c_1565_1	1
3.81441	1.17532	CD	plasmas	CD c	female	38	CD.c_1567_1	1
-0.232132	-0.201216	CD	plasmas	CD c	female	38	CD.c_1568_1	1
-2.62335	-0.568598	CD	myeloids	CD c	female	38	CD.c_1569_1	1
5.76239	-0.269442	CD	plasmas	CD c	female	38	CD.c_1570_1	1
3.31497	2.66535	CD	plasmas	CD c	female	38	CD.c_1571_1	1
-1.21992	-0.0533662	CD	plasmas	CD c	female	38	CD.c_1572_1	1
-3.14452	-0.25772	CD	epi	CD c	female	38	CD.c_1573_1	1
-2.43352	-1.96097	CD	stroma	CD c	female	38	CD.c_1574_1	1
4.85506	-0.718961	CD	plasmas	CD c	female	38	CD.c_1575_1	1
0.285114	0.881285	CD	plasmas	CD c	female	38	CD.c_1576_1	1
0.591491	0.65093	CD	plasmas	CD c	female	38	CD.c_1577_1	1
2.7801	2.10183	CD	stroma	CD c	female	38	CD.c_1578_1	1
1.13997	0.58545	CD	plasmas	CD c	female	38	CD.c_1579_1	1
2.8652	1.58155	CD	plasmas	CD c	female	38	CD.c_1580_1	1
0.0089877	-1.18324	CD	plasmas	CD c	female	38	CD.c_1581_1	1
4.8458	-1.19245	CD	epi	CD c	female	38	CD.c_1582_1	1
4.05688	0.752574	CD	plasmas	CD c	female	38	CD.c_1583_1	1
4.06714	0.832529	CD	plasmas	CD c	female	38	CD.c_1584_1	1
-1.68571	-0.712342	CD	epi	CD c	female	38	CD.c_1585_1	1
-0.0658721	-0.508938	CD	plasmas	CD c	female	38	CD.c_1586_1	1
2.29185	1.80261	CD	plasmas	CD c	female	38	CD.c_1587_1	1
-4.63672	-2.33397	CD	plasmas	CD c	female	38	CD.c_1588_1	1
5.04537	-0.261013	CD	plasmas	CD c	female	38	CD.c_1589_1	1
2.42848	0.79494	CD	plasmas	CD c	female	38	CD.c_1590_1	1
4.97224	2.71449	CD	plasmas	CD c	female	38	CD.c_1591_1	1
-5.03818	3.80173	CD	epi	CD c	female	38	CD.c_1592_1	1
-0.529462	-0.586201	CD	epi	CD c	female	38	CD.c_1593_1	1
2.67564	-2.05439	CD	plasmas	CD c	female	38	CD.c_1594_1	1
-3.05122	-2.99129	CD	stroma	CD c	female	38	CD.c_1595_1	1
-0.460978	0.675663	CD	plasmas	CD c	female	38	CD.c_1596_1	1
4.99965	0.96572	CD	plasmas	CD c	female	38	CD.c_1597_1	1
-2.99617	-2.84477	CD	stroma	CD c	female	38	CD.c_1598_1	1
1.06803	0.942184	CD	plasmas	CD c	female	38	CD.c_1599_1	1
-2.78916	-1.4552	CD	plasmas	CD c	female	38	CD.c_1601_1	1
-5.20861	2.71901	CD	epi	CD c	female	38	CD.c_1602_1	1
3.94411	2.43079	CD	plasmas	CD c	female	38	CD.c_1603_1	1
2.57501	0.379149	CD	plasmas	CD c	female	38	CD.c_1604_1	1
1.26833	-1.94153	CD	plasmas	CD c	female	38	CD.c_1605_1	1
1.08865	-1.57641	CD	plasmas	CD c	female	38	CD.c_1606_1	1
-3.41336	3.36091	CD	epi	CD c	female	38	CD.c_1607_1	1
2.39241	1.73711	CD	plasmas	CD c	female	38	CD.c_1608_1	1
1.55411	-1.11377	CD	plasmas	CD c	female	38	CD.c_1610_1	1
4.94255	0.593382	CD	plasmas	CD c	female	38	CD.c_1611_1	1
-4.51362	-2.42702	CD	plasmas	CD c	female	38	CD.c_1612_1	1
3.17279	1.13967	CD	plasmas	CD c	female	38	CD.c_1613_1	1
1.81438	0.757299	CD	myeloids	CD c	female	38	CD.c_1614_1	1
1.57685	1.07625	CD	plasmas	CD c	female	38	CD.c_1615_1	1
4.32796	1.00511	CD	plasmas	CD c	female	38	CD.c_1616_1	1
1.75092	0.750857	CD	plasmas	CD c	female	38	CD.c_1617_1	1
4.09415	1.35748	CD	plasmas	CD c	female	38	CD.c_1618_1	1
3.84051	-1.82745	CD	plasmas	CD c	female	38	CD.c_1619_1	1
3.77169	-1.34334	CD	plasmas	CD c	female	38	CD.c_1620_1	1
4.63376	-0.591194	CD	plasmas	CD c	female	38	CD.c_1621_1	1
-4.30089	3.12187	CD	epi	CD c	female	38	CD.c_1622_1	1
-2.02249	-1.97324	CD	stroma	CD c	female	38	CD.c_1623_1	1
5.34576	-1.09048	CD	plasmas	CD c	female	38	CD.c_1624_1	1
5.50927	-0.362812	CD	plasmas	CD c	female	38	CD.c_1625_1	1
-1.30053	-4.30458	CD	stroma	CD c	female	38	CD.c_1626_1	1
3.76877	1.20439	CD	plasmas	CD c	female	38	CD.c_1627_1	1
0.317646	-2.6666	CD	plasmas	CD c	female	38	CD.c_1628_1	1
1.92764	1.23005	CD	plasmas	CD c	female	38	CD.c_1629_1	1
-0.135943	-0.98918	CD	plasmas	CD c	female	38	CD.c_1630_1	1
5.6256	-0.156835	CD	plasmas	CD c	female	38	CD.c_1632_1	1
3.63398	-0.401547	CD	plasmas	CD c	female	38	CD.c_1633_1	1
4.47776	-0.587408	CD	plasmas	CD c	female	38	CD.c_1634_1	1
1.38211	-1.56529	CD	plasmas	CD c	female	38	CD.c_1635_1	1
5.72922	-1.53821	CD	plasmas	CD c	female	38	CD.c_1636_1	1
-2.28616	1.61857	CD	epi	CD c	female	38	CD.c_1637_1	1
-5.66049	4.12086	CD	epi	CD c	female	38	CD.c_1638_1	1
-3.58789	-2.40833	CD	myeloids	CD c	female	38	CD.c_1639_1	1
-0.883139	-2.39481	CD	plasmas	CD c	female	38	CD.c_1640_1	1
6.30843	-1.2908	CD	plasmas	CD c	female	38	CD.c_1641_1	1
4.46537	2.18355	CD	plasmas	CD c	female	38	CD.c_1642_1	1
-0.653047	0.750632	CD	plasmas	CD c	female	38	CD.c_1643_1	1
1.43893	0.511587	CD	plasmas	CD c	female	38	CD.c_1644_1	1
-2.25466	-0.428012	CD	stroma	CD c	female	38	CD.c_1645_1	1
-0.681658	-0.617149	CD	tcells	CD c	female	38	CD.c_1647_1	1
2.50662	-2.18129	CD	plasmas	CD c	female	38	CD.c_1648_1	1
1.63941	-1.69017	CD	plasmas	CD c	female	38	CD.c_1649_1	1
2.493	0.162487	CD	plasmas	CD c	female	38	CD.c_1650_1	1
5.13468	1.54834	CD	plasmas	CD c	female	38	CD.c_1651_1	1
-0.715021	-1.80494	CD	stroma	CD c	female	38	CD.c_1652_1	1
4.14239	-1.82625	CD	plasmas	CD c	female	38	CD.c_1653_1	1
2.48915	-0.435921	CD	plasmas	CD c	female	38	CD.c_1654_1	1
2.62806	0.930178	CD	plasmas	CD c	female	38	CD.c_1655_1	1
-0.388373	-0.243349	CD	plasmas	CD c	female	38	CD.c_1656_1	1
2.44335	0.762451	CD	plasmas	CD c	female	38	CD.c_1657_1	1
5.38646	-2.1241	CD	plasmas	CD c	female	38	CD.c_1658_1	1
-2.09942	-2.07341	CD	stroma	CD c	female	38	CD.c_1659_1	1
3.58783	0.456995	CD	plasmas	CD c	female	38	CD.c_1660_1	1
-2.46775	1.34877	CD	epi	CD c	female	38	CD.c_1661_1	1
3.11996	0.403356	CD	plasmas	CD c	female	38	CD.c_1662_1	1
0.606512	-2.3157	CD	plasmas	CD c	female	38	CD.c_1663_1	1
2.60828	-0.0656275	CD	plasmas	CD c	female	38	CD.c_1664_1	1
-3.14692	0.117681	CD	stroma	CD c	female	38	CD.c_1665_1	1
5.66703	-0.501639	CD	plasmas	CD c	female	38	CD.c_1666_1	1
3.49961	0.976002	CD	plasmas	CD c	female	38	CD.c_1667_1	1
1.12418	-2.28245	CD	plasmas	CD c	female	38	CD.c_1668_1	1
3.22396	1.10835	CD	stroma	CD c	female	38	CD.c_1669_1	1
6.3585	-1.21925	CD	plasmas	CD c	female	38	CD.c_1670_1	1
4.35095	-0.409105	CD	plasmas	CD c	female	38	CD.c_1671_1	1
-0.64612	-0.293858	CD	stroma	CD c	female	38	CD.c_1672_1	1
0.91155	-1.66811	CD	plasmas	CD c	female	38	CD.c_1673_1	1
3.95741	-0.4619	CD	plasmas	CD c	female	38	CD.c_1674_1	1
-1.65838	0.10291	CD	plasmas	CD c	female	38	CD.c_1675_1	1
5.03098	1.48441	CD	plasmas	CD c	female	38	CD.c_1676_1	1
2.9567	0.999558	CD	plasmas	CD c	female	38	CD.c_1677_1	1
5.06447	0.975626	CD	plasmas	CD c	female	38	CD.c_1678_1	1
0.146141	-0.375909	CD	plasmas	CD c	female	38	CD.c_1679_1	1
-0.33907	-2.31453	CD	myeloids	CD c	female	38	CD.c_1681_1	1
5.0427	-0.765352	CD	plasmas	CD c	female	38	CD.c_1682_1	1
5.57044	-0.897047	CD	plasmas	CD c	female	38	CD.c_1683_1	1
2.21395	0.912819	CD	plasmas	CD c	female	38	CD.c_1684_1	1
4.44478	0.793142	CD	plasmas	CD c	female	38	CD.c_1685_1	1
0.01457	-0.0445342	CD	plasmas	CD c	female	38	CD.c_1686_1	1
3.98772	1.34154	CD	plasmas	CD c	female	38	CD.c_1687_1	1
5.91055	0.945257	CD	plasmas	CD c	female	38	CD.c_1688_1	1
0.870456	1.15753	CD	myeloids	CD c	female	38	CD.c_1689_1	1
2.58922	-1.82195	CD	plasmas	CD c	female	38	CD.c_1690_1	1
-0.422642	-0.0488874	CD	plasmas	CD c	female	38	CD.c_1691_1	1
-1.03161	0.118834	CD	plasmas	CD c	female	38	CD.c_1692_1	1
4.47124	1.05757	CD	plasmas	CD c	female	38	CD.c_1693_1	1
-1.41822	0.533978	CD	plasmas	CD c	female	38	CD.c_1694_1	1
5.12759	-1.40918	CD	plasmas	CD c	female	38	CD.c_1695_1	1
-1.5897	-3.83409	CD	plasmas	CD c	female	38	CD.c_1696_1	1
5.65481	-0.883648	CD	plasmas	CD c	female	38	CD.c_1697_1	1
5.13124	0.888251	CD	plasmas	CD c	female	38	CD.c_1698_1	1
5.42532	2.00976	CD	plasmas	CD c	female	38	CD.c_1699_1	1
3.50587	-1.96542	CD	plasmas	CD c	female	38	CD.c_1700_1	1
5.72955	0.889089	CD	plasmas	CD c	female	38	CD.c_1701_1	1
3.79008	0.0698749	CD	plasmas	CD c	female	38	CD.c_1702_1	1
4.49615	-0.310152	CD	plasmas	CD c	female	38	CD.c_1703_1	1
5.56346	0.514935	CD	plasmas	CD c	female	38	CD.c_1704_1	1
4.3404	-0.491018	CD	plasmas	CD c	female	38	CD.c_1705_1	1
3.42334	-0.584947	CD	plasmas	CD c	female	38	CD.c_1706_1	1
5.34497	0.00180461	CD	plasmas	CD c	female	38	CD.c_1707_1	1
3.50851	2.01471	CD	plasmas	CD c	female	38	CD.c_1708_1	1
5.57667	0.519241	CD	plasmas	CD c	female	38	CD.c_1709_1	1
4.57493	1.70035	CD	plasmas	CD c	female	38	CD.c_1710_1	1
5.94097	0.364733	CD	plasmas	CD c	female	38	CD.c_1711_1	1
4.85797	0.92752	CD	plasmas	CD c	female	38	CD.c_1712_1	1
3.41049	2.34889	CD	plasmas	CD c	female	38	CD.c_1713_1	1
2.26877	1.03213	CD	plasmas	CD c	female	38	CD.c_1714_1	1
0.516874	0.59682	CD	plasmas	CD c	female	38	CD.c_1715_1	1
6.09284	1.08977	CD	plasmas	CD c	female	38	CD.c_1716_1	1
2.17253	0.873165	CD	plasmas	CD c	female	38	CD.c_1717_1	1
0.149717	-1.67635	CD	plasmas	CD c	female	38	CD.c_1718_1	1
-0.812528	-1.93265	CD	stroma	CD c	female	38	CD.c_1719_1	1
4.85108	-0.21808	CD	plasmas	CD c	female	38	CD.c_1720_1	1
3.18786	2.34189	CD	plasmas	CD c	female	38	CD.c_1721_1	1
3.22068	-1.32021	CD	plasmas	CD c	female	38	CD.c_1722_1	1
5.54961	0.909302	CD	plasmas	CD c	female	38	CD.c_1723_1	1
4.54227	0.745441	CD	plasmas	CD c	female	38	CD.c_1724_1	1
4.18925	0.745215	CD	plasmas	CD c	female	38	CD.c_1725_1	1
-0.0561415	-1.36236	CD	plasmas	CD c	female	38	CD.c_1726_1	1
1.93238	0.186994	CD	plasmas	CD c	female	38	CD.c_1727_1	1
5.11553	-0.533059	CD	plasmas	CD c	female	38	CD.c_1728_1	1
4.1821	-1.9466	CD	plasmas	CD c	female	38	CD.c_1729_1	1
4.67198	2.23796	CD	plasmas	CD c	female	38	CD.c_1730_1	1
5.25404	0.703154	CD	plasmas	CD c	female	38	CD.c_1731_1	1
4.59581	-0.304469	CD	plasmas	CD c	female	38	CD.c_1732_1	1
5.8226	-0.426912	CD	plasmas	CD c	female	38	CD.c_1733_1	1
5.80843	-0.248931	CD	plasmas	CD c	female	38	CD.c_1734_1	1
4.25244	0.657586	CD	plasmas	CD c	female	38	CD.c_1735_1	1
5.2027	-0.526795	CD	plasmas	CD c	female	38	CD.c_1736_1	1
2.97303	0.682571	CD	myeloids	CD c	female	38	CD.c_1737_1	1
2.69729	1.10662	CD	plasmas	CD c	female	38	CD.c_1738_1	1
4.32106	0.803808	CD	plasmas	CD c	female	38	CD.c_1739_1	1
5.51485	-0.320851	CD	plasmas	CD c	female	38	CD.c_1740_1	1
-1.54939	-0.200134	CD	epi	CD c	female	38	CD.c_1741_1	1
4.5345	0.512632	CD	plasmas	CD c	female	38	CD.c_1742_1	1
2.45432	1.59529	CD	stroma	CD c	female	38	CD.c_1743_1	1
6.73785	-0.541668	CD	plasmas	CD c	female	38	CD.c_1744_1	1
5.04226	-0.264276	CD	plasmas	CD c	female	38	CD.c_1745_1	1
6.23287	0.163187	CD	plasmas	CD c	female	38	CD.c_1746_1	1
5.09984	-1.06717	CD	stroma	CD c	female	38	CD.c_1747_1	1
-0.152836	-0.63347	CD	plasmas	CD c	female	38	CD.c_1748_1	1
4.3284	-1.72449	CD	plasmas	CD c	female	38	CD.c_1749_1	1
5.96669	0.93334	CD	plasmas	CD c	female	38	CD.c_1750_1	1
6.14628	-0.0673166	CD	plasmas	CD c	female	38	CD.c_1751_1	1
6.07077	-0.267511	CD	plasmas	CD c	female	38	CD.c_1752_1	1
-0.773715	-0.571901	CD	plasmas	CD c	female	38	CD.c_1753_1	1
-2.35544	-3.58385	CD	stroma	CD c	female	38	CD.c_1754_1	1
2.62544	1.41518	CD	plasmas	CD c	female	38	CD.c_1755_1	1
6.01676	-0.626207	CD	plasmas	CD c	female	38	CD.c_1756_1	1
5.20449	-0.348942	CD	plasmas	CD c	female	38	CD.c_1757_1	1
-0.384448	-0.21493	CD	plasmas	CD c	female	38	CD.c_1758_1	1
-2.16513	-0.127838	CD	stroma	CD c	female	38	CD.c_1759_1	1
4.2431	1.64017	CD	plasmas	CD c	female	38	CD.c_1760_1	1
5.59843	-0.476678	CD	plasmas	CD c	female	38	CD.c_1762_1	1
5.68383	-1.07436	CD	plasmas	CD c	female	38	CD.c_1763_1	1
6.18701	-0.360687	CD	plasmas	CD c	female	38	CD.c_1764_1	1
5.54494	1.50845	CD	plasmas	CD c	female	38	CD.c_1765_1	1
6.04598	1.52888	CD	plasmas	CD c	female	38	CD.c_1766_1	1
0.639801	-2.90724	CD	myeloids	CD c	female	38	CD.c_1767_1	1
5.8334	0.701937	CD	plasmas	CD c	female	38	CD.c_1768_1	1
6.10508	1.12822	CD	plasmas	CD c	female	38	CD.c_1769_1	1
4.02732	0.659539	CD	plasmas	CD c	female	38	CD.c_1770_1	1
5.16848	-0.730004	CD	plasmas	CD c	female	38	CD.c_1771_1	1
4.41118	1.21243	CD	plasmas	CD c	female	38	CD.c_1772_1	1
5.0297	-1.77762	CD	plasmas	CD c	female	38	CD.c_1773_1	1
6.03618	0.83217	CD	plasmas	CD c	female	38	CD.c_1774_1	1
-2.74345	-2.44464	CD	stroma	CD c	female	38	CD.c_1775_1	1
5.4497	-1.01758	CD	plasmas	CD c	female	38	CD.c_1776_1	1
4.98763	0.60628	CD	plasmas	CD c	female	38	CD.c_1777_1	1
3.8322	-0.6628	CD	plasmas	CD c	female	38	CD.c_1778_1	1
5.87166	-0.580913	CD	plasmas	CD c	female	38	CD.c_1779_1	1
4.8311	-0.555746	CD	plasmas	CD c	female	38	CD.c_1780_1	1
-3.08154	-2.93059	CD	plasmas	CD c	female	38	CD.c_1781_1	1
2.62569	1.9701	CD	plasmas	CD c	female	38	CD.c_1782_1	1
5.70502	-0.381319	CD	plasmas	CD c	female	38	CD.c_1783_1	1
5.99082	1.21412	CD	plasmas	CD c	female	38	CD.c_1784_1	1
2.11129	1.09474	CD	plasmas	CD c	female	38	CD.c_1785_1	1
2.76126	0.105939	CD	myeloids	CD c	female	38	CD.c_1786_1	1
5.07698	-0.23685	CD	plasmas	CD c	female	38	CD.c_1787_1	1
0.8623	-1.51008	CD	plasmas	CD c	female	38	CD.c_1788_1	1
2.78424	-0.0460429	CD	plasmas	CD c	female	38	CD.c_1789_1	1
1.68689	0.996151	CD	plasmas	CD c	female	38	CD.c_1790_1	1
6.34218	-0.420839	CD	plasmas	CD c	female	38	CD.c_1791_1	1
5.87462	1.35809	CD	tcells	CD c	female	38	CD.c_1792_1	1
6.01271	-0.338546	CD	plasmas	CD c	female	38	CD.c_1793_1	1
2.40786	0.333231	CD	plasmas	CD c	female	38	CD.c_1794_1	1
0.980159	-1.79503	CD	plasmas	CD c	female	38	CD.c_1795_1	1
5.25217	-0.200661	CD	plasmas	CD c	female	38	CD.c_1796_1	1
6.17817	-0.371691	CD	plasmas	CD c	female	38	CD.c_1797_1	1
4.80044	-0.830533	CD	stroma	CD c	female	38	CD.c_1798_1	1
-0.278528	-0.667385	CD	stroma	CD c	female	38	CD.c_1799_1	1
6.09862	-0.354277	CD	plasmas	CD c	female	38	CD.c_1801_1	1
3.53316	0.962708	CD	plasmas	CD c	female	38	CD.c_1802_1	1
3.53599	0.486972	CD	plasmas	CD c	female	38	CD.c_1803_1	1
4.99771	-2.13261	CD	plasmas	CD c	female	38	CD.c_1804_1	1
6.04085	-0.103399	CD	plasmas	CD c	female	38	CD.c_1805_1	1
5.16863	-0.724467	CD	myeloids	CD c	female	38	CD.c_1806_1	1
4.33031	-0.658612	CD	plasmas	CD c	female	38	CD.c_1807_1	1
6.32669	-0.641235	CD	plasmas	CD c	female	38	CD.c_1808_1	1
0.994184	-2.03503	CD	plasmas	CD c	female	38	CD.c_1809_1	1
5.69243	0.484032	CD	plasmas	CD c	female	38	CD.c_1810_1	1
1.57129	0.679605	CD	plasmas	CD c	female	38	CD.c_1811_1	1
1.1605	0.967134	CD	plasmas	CD c	female	38	CD.c_1812_1	1
5.83873	0.903307	CD	plasmas	CD c	female	38	CD.c_1813_1	1
4.17505	-0.76157	CD	stroma	CD c	female	38	CD.c_1814_1	1
5.19695	1.28837	CD	plasmas	CD c	female	38	CD.c_1815_1	1
-2.68149	-2.51917	CD	myeloids	CD c	female	38	CD.c_1816_1	1
4.35486	1.01013	CD	plasmas	CD c	female	38	CD.c_1817_1	1
6.0164	0.277428	CD	plasmas	CD c	female	38	CD.c_1818_1	1
3.47178	0.420377	CD	plasmas	CD c	female	38	CD.c_1819_1	1
5.98904	0.108015	CD	plasmas	CD c	female	38	CD.c_1820_1	1
6.34589	-1.46765	CD	plasmas	CD c	female	38	CD.c_1821_1	1
4.98785	0.925895	CD	plasmas	CD c	female	38	CD.c_1823_1	1
3.62818	1.4767	CD	plasmas	CD c	female	38	CD.c_1824_1	1
6.33134	-0.745147	CD	plasmas	CD c	female	38	CD.c_1825_1	1
5.1475	-0.484935	CD	plasmas	CD c	female	38	CD.c_1826_1	1
3.55569	0.147008	CD	epi	CD c	female	38	CD.c_1827_1	1
3.90726	1.26403	CD	plasmas	CD c	female	38	CD.c_1828_1	1
5.99692	-0.255523	CD	plasmas	CD c	female	38	CD.c_1829_1	1
6.16895	1.07968	CD	plasmas	CD c	female	38	CD.c_1830_1	1
2.53347	1.05162	CD	plasmas	CD c	female	38	CD.c_1831_1	1
6.05927	0.0503174	CD	plasmas	CD c	female	38	CD.c_1832_1	1
6.28102	-0.485006	CD	plasmas	CD c	female	38	CD.c_1833_1	1
2.71238	1.99424	CD	plasmas	CD c	female	38	CD.c_1834_1	1
5.86097	-0.250429	CD	plasmas	CD c	female	38	CD.c_1835_1	1
5.60888	-0.245391	CD	myeloids	CD c	female	38	CD.c_1836_1	1
5.55275	-0.537748	CD	plasmas	CD c	female	38	CD.c_1837_1	1
1.70073	-1.8444	CD	plasmas	CD c	female	38	CD.c_1838_1	1
6.37728	1.74162	CD	plasmas	CD c	female	38	CD.c_1840_1	1
5.74335	0.78374	CD	plasmas	CD c	female	38	CD.c_1841_1	1
6.18058	-0.49139	CD	plasmas	CD c	female	38	CD.c_1842_1	1
6.28716	0.830111	CD	plasmas	CD c	female	38	CD.c_1843_1	1
6.2	-0.635081	CD	plasmas	CD c	female	38	CD.c_1844_1	1
4.24712	-0.0503278	CD	plasmas	CD c	female	38	CD.c_1845_1	1
4.07727	1.56876	CD	plasmas	CD c	female	38	CD.c_1846_1	1
-1.60458	0.552092	CD	epi	CD c	female	38	CD.c_1847_1	1
5.72558	0.865023	CD	plasmas	CD c	female	38	CD.c_1848_1	1
5.57897	1.01959	CD	plasmas	CD c	female	38	CD.c_1849_1	1
3.93861	-0.813925	CD	plasmas	CD c	female	38	CD.c_1850_1	1
1.19038	-0.635342	CD	plasmas	CD c	female	38	CD.c_1851_1	1
3.23929	0.413623	CD	plasmas	CD c	female	38	CD.c_1852_1	1
6.14374	-0.358267	CD	plasmas	CD c	female	38	CD.c_1853_1	1
1.04323	0.954748	CD	tcells	CD c	female	38	CD.c_1854_1	1
5.68316	1.63895	CD	plasmas	CD c	female	38	CD.c_1855_1	1
4.05343	0.662045	CD	plasmas	CD c	female	38	CD.c_1857_1	1
5.00954	-0.664941	CD	myeloids	CD c	female	38	CD.c_1858_1	1
0.302352	1.09656	CD	epi	CD c	female	38	CD.c_1859_1	1
5.3391	1.32716	CD	plasmas	CD c	female	38	CD.c_1860_1	1
5.32734	0.72125	CD	plasmas	CD c	female	38	CD.c_1861_1	1
6.12361	1.0248	CD	plasmas	CD c	female	38	CD.c_1862_1	1
3.99284	1.79187	CD	plasmas	CD c	female	38	CD.c_1863_1	1
5.54694	-0.609508	CD	plasmas	CD c	female	38	CD.c_1864_1	1
6.83096	-0.706217	CD	plasmas	CD c	female	38	CD.c_1865_1	1
4.29979	-1.90901	CD	plasmas	CD c	female	38	CD.c_1866_1	1
5.65842	2.09842	CD	plasmas	CD c	female	38	CD.c_1867_1	1
-0.170282	-0.536124	CD	plasmas	CD c	female	38	CD.c_1868_1	1
6.30307	1.03476	CD	plasmas	CD c	female	38	CD.c_1869_1	1
5.65199	0.056484	CD	plasmas	CD c	female	38	CD.c_1870_1	1
4.52027	0.919266	CD	plasmas	CD c	female	38	CD.c_1871_1	1
5.2146	0.0326743	CD	plasmas	CD c	female	38	CD.c_1872_1	1
5.92643	0.944732	CD	plasmas	CD c	female	38	CD.c_1873_1	1
-0.306291	0.518401	CD	tcells	CD c	female	38	CD.c_1874_1	1
3.89332	0.982677	CD	plasmas	CD c	female	38	CD.c_1875_1	1
4.37589	0.804687	CD	plasmas	CD c	female	38	CD.c_1876_1	1
2.34389	-0.545413	CD	plasmas	CD c	female	38	CD.c_1877_1	1
6.16569	1.09777	CD	plasmas	CD c	female	38	CD.c_1878_1	1
6.06845	0.547208	CD	plasmas	CD c	female	38	CD.c_1879_1	1
-0.919595	-1.52211	CD	tcells	CD c	female	38	CD.c_1880_1	1
6.82942	-1.20378	CD	plasmas	CD c	female	38	CD.c_1881_1	1
3.18807	0.396925	CD	epi	CD c	female	38	CD.c_1882_1	1
-0.610222	-0.2513	CD	plasmas	CD c	female	38	CD.c_1883_1	1
2.14624	0.925685	CD	plasmas	CD c	female	38	CD.c_1884_1	1
5.83699	1.53436	CD	plasmas	CD c	female	38	CD.c_1885_1	1
5.11665	0.913098	CD	plasmas	CD c	female	38	CD.c_1886_1	1
5.29448	1.07916	CD	plasmas	CD c	female	38	CD.c_1887_1	1
5.01727	2.17823	CD	plasmas	CD c	female	38	CD.c_1888_1	1
5.18541	-0.309454	CD	plasmas	CD c	female	38	CD.c_1889_1	1
4.28856	0.614167	CD	plasmas	CD c	female	38	CD.c_1890_1	1
4.26321	1.40909	CD	plasmas	CD c	female	38	CD.c_1891_1	1
4.25311	1.62844	CD	plasmas	CD c	female	38	CD.c_1892_1	1
-1.54761	-0.360725	CD	epi	CD c	female	38	CD.c_1893_1	1
2.68583	-0.0134166	CD	myeloids	CD c	female	38	CD.c_1894_1	1
-1.9827	-0.467758	CD	plasmas	CD c	female	38	CD.c_1895_1	1
5.11625	-0.642603	CD	plasmas	CD c	female	38	CD.c_1896_1	1
6.62362	-1.36867	CD	plasmas	CD c	female	38	CD.c_1897_1	1
6.64856	0.0825557	CD	plasmas	CD c	female	38	CD.c_1898_1	1
-1.86453	-4.29324	CD	stroma	CD c	female	38	CD.c_1899_1	1
4.30423	0.844033	CD	plasmas	CD c	female	38	CD.c_1900_1	1
4.34439	1.52207	CD	tcells	CD c	female	38	CD.c_1901_1	1
5.20848	0.280451	CD	plasmas	CD c	female	38	CD.c_1902_1	1
5.38129	-0.458318	CD	plasmas	CD c	female	38	CD.c_1903_1	1
-2.49396	1.66301	CD	epi	CD c	female	38	CD.c_1905_1	1
5.37638	0.985383	CD	plasmas	CD c	female	38	CD.c_1906_1	1
6.35863	0.92788	CD	plasmas	CD c	female	38	CD.c_1907_1	1
4.77802	0.813806	CD	plasmas	CD c	female	38	CD.c_1908_1	1
3.6928	1.38341	CD	plasmas	CD c	female	38	CD.c_1909_1	1
2.31349	0.981431	CD	plasmas	CD c	female	38	CD.c_1910_1	1
-1.2388	-0.747883	CD	myeloids	CD c	female	38	CD.c_1911_1	1
6.15784	-0.754289	CD	plasmas	CD c	female	38	CD.c_1912_1	1
5.94819	-0.262233	CD	plasmas	CD c	female	38	CD.c_1913_1	1
4.56112	0.849231	CD	plasmas	CD c	female	38	CD.c_1914_1	1
-1.44526	-2.44976	CD	stroma	CD c	female	38	CD.c_1915_1	1
2.85212	2.02671	CD	plasmas	CD c	female	38	CD.c_1916_1	1
3.81111	-0.611243	CD	plasmas	CD c	female	38	CD.c_1917_1	1
5.31324	-2.18416	CD	plasmas	CD c	female	38	CD.c_1918_1	1
4.94177	1.58488	CD	plasmas	CD c	female	38	CD.c_1919_1	1
-1.97577	-1.17155	CD	epi	CD c	female	38	CD.c_1920_1	1
-2.25871	-0.405371	CD	epi	CD c	female	38	CD.c_1921_1	1
3.5649	0.820849	CD	plasmas	CD c	female	38	CD.c_1922_1	1
5.44325	1.27327	CD	plasmas	CD c	female	38	CD.c_1923_1	1
4.56516	-0.553393	CD	tcells	CD c	female	38	CD.c_1924_1	1
-1.11717	-0.238855	CD	epi	CD c	female	38	CD.c_1925_1	1
-1.80307	-0.839738	CD	plasmas	CD c	female	38	CD.c_1926_1	1
4.7668	-1.33264	CD	plasmas	CD c	female	38	CD.c_1927_1	1
2.05162	-2.78347	CD	plasmas	CD c	female	38	CD.c_1928_1	1
6.24234	1.39884	CD	plasmas	CD c	female	38	CD.c_1929_1	1
-2.4078	1.58861	CD	plasmas	CD c	female	38	CD.c_1930_1	1
6.44481	0.298738	CD	plasmas	CD c	female	38	CD.c_1931_1	1
6.66645	0.0496674	CD	plasmas	CD c	female	38	CD.c_1932_1	1
-2.1225	-4.03464	CD	stroma	CD c	female	38	CD.c_1933_1	1
2.88015	2.03962	CD	plasmas	CD c	female	38	CD.c_1934_1	1
3.99701	0.745777	CD	plasmas	CD c	female	38	CD.c_1935_1	1
5.94634	-0.293735	CD	myeloids	CD c	female	38	CD.c_1936_1	1
3.23351	0.565358	CD	plasmas	CD c	female	38	CD.c_1937_1	1
3.67688	0.609612	CD	plasmas	CD c	female	38	CD.c_1938_1	1
5.3482	0.905976	CD	plasmas	CD c	female	38	CD.c_1939_1	1
-4.90256	4.45678	CD	epi	CD c	female	38	CD.c_1940_1	1
0.640617	-2.03584	CD	plasmas	CD c	female	38	CD.c_1941_1	1
6.02565	0.984474	CD	plasmas	CD c	female	38	CD.c_1942_1	1
-2.03152	-1.03794	CD	epi	CD c	female	38	CD.c_1943_1	1
6.24535	-0.122769	CD	plasmas	CD c	female	38	CD.c_1944_1	1
6.01555	1.05464	CD	plasmas	CD c	female	38	CD.c_1945_1	1
1.61969	-3.18958	CD	myeloids	CD c	female	38	CD.c_1946_1	1
5.55481	-1.89075	CD	plasmas	CD c	female	38	CD.c_1947_1	1
4.55157	0.598379	CD	plasmas	CD c	female	38	CD.c_1948_1	1
2.12856	-2.54642	CD	myeloids	CD c	female	38	CD.c_1949_1	1
4.61456	-0.478713	CD	plasmas	CD c	female	38	CD.c_1950_1	1
6.01326	1.01276	CD	plasmas	CD c	female	38	CD.c_1951_1	1
5.5768	1.00037	CD	plasmas	CD c	female	38	CD.c_1952_1	1
4.72472	-0.111899	CD	plasmas	CD c	female	38	CD.c_1953_1	1
5.54464	-0.46246	CD	plasmas	CD c	female	38	CD.c_1954_1	1
3.86632	3.23247	CD	plasmas	CD c	female	38	CD.c_1955_1	1
4.07903	1.52957	CD	myeloids	CD c	female	38	CD.c_1956_1	1
0.617583	-1.56312	CD	plasmas	CD c	female	38	CD.c_1957_1	1
-4.54084	4.10291	CD	epi	CD c	female	38	CD.c_1958_1	1
3.68864	-1.55733	CD	plasmas	CD c	female	38	CD.c_1959_1	1
-0.101481	-1.13361	CD	plasmas	CD c	female	38	CD.c_1960_1	1
5.80503	-0.252618	CD	myeloids	CD c	female	38	CD.c_1961_1	1
3.97879	2.10919	CD	plasmas	CD c	female	38	CD.c_1962_1	1
4.30672	1.65388	CD	plasmas	CD c	female	38	CD.c_1963_1	1
5.4636	1.1691	CD	myeloids	CD c	female	38	CD.c_1964_1	1
-2.42613	0.585332	CD	epi	CD c	female	38	CD.c_1965_1	1
5.19354	0.892556	CD	plasmas	CD c	female	38	CD.c_1966_1	1
3.25696	1.49604	CD	epi	CD c	female	38	CD.c_1967_1	1
5.96008	-0.120967	CD	plasmas	CD c	female	38	CD.c_1968_1	1
6.42099	-0.768507	CD	plasmas	CD c	female	38	CD.c_1969_1	1
4.9776	-0.598152	CD	plasmas	CD c	female	38	CD.c_1970_1	1
5.94823	2.47199	CD	plasmas	CD c	female	38	CD.c_1971_1	1
5.85736	0.821149	CD	plasmas	CD c	female	38	CD.c_1972_1	1
-4.74523	3.64897	CD	epi	CD c	female	38	CD.c_1973_1	1
-2.49774	1.23091	CD	stroma	CD c	female	38	CD.c_1974_1	1
4.84249	-0.868888	CD	plasmas	CD c	female	38	CD.c_1975_1	1
3.87139	1.40482	CD	plasmas	CD c	female	38	CD.c_1976_1	1
6.11969	-0.231397	CD	plasmas	CD c	female	38	CD.c_1977_1	1
4.02867	-0.165846	CD	plasmas	CD c	female	38	CD.c_1978_1	1
4.87261	0.539559	CD	plasmas	CD c	female	38	CD.c_1979_1	1
2.42638	1.17513	CD	plasmas	CD c	female	38	CD.c_1980_1	1
-0.174419	0.059794	CD	tcells	CD c	female	38	CD.c_1981_1	1
4.43966	0.833973	CD	plasmas	CD c	female	38	CD.c_1982_1	1
5.54454	-0.523625	CD	plasmas	CD c	female	38	CD.c_1983_1	1
3.66816	1.23698	CD	plasmas	CD c	female	38	CD.c_1984_1	1
1.45723	-1.68642	CD	plasmas	CD c	female	38	CD.c_1985_1	1
1.83395	0.774426	CD	plasmas	CD c	female	38	CD.c_1986_1	1
5.94376	1.27091	CD	plasmas	CD c	female	38	CD.c_1987_1	1
5.0312	1.72927	CD	plasmas	CD c	female	38	CD.c_1988_1	1
6.7464	-0.0296486	CD	plasmas	CD c	female	38	CD.c_1989_1	1
6.15585	0.278794	CD	plasmas	CD c	female	38	CD.c_1990_1	1
5.55584	2.64323	CD	plasmas	CD c	female	38	CD.c_1991_1	1
5.45374	0.595617	CD	myeloids	CD c	female	38	CD.c_1992_1	1
-4.96494	4.4214	CD	epi	CD c	female	38	CD.c_1993_1	1
-2.21331	1.79574	CD	plasmas	CD c	female	38	CD.c_1995_1	1
5.88138	1.03172	CD	plasmas	CD c	female	38	CD.c_1996_1	1
0.673577	-2.1244	CD	plasmas	CD c	female	38	CD.c_1997_1	1
5.77832	0.0586871	CD	tcells	CD c	female	38	CD.c_1998_1	1
6.03495	3.21666	CD	plasmas	CD c	female	38	CD.c_1999_1	1
5.70538	1.1593	CD	plasmas	CD c	female	38	CD.c_2000_1	1
-2.01432	-2.29163	CD	plasmas	CD c	female	38	CD.c_2001_1	1
5.95075	0.960036	CD	plasmas	CD c	female	38	CD.c_2002_1	1
6.10242	-0.855786	CD	plasmas	CD c	female	38	CD.c_2003_1	1
-0.436833	-0.175395	CD	plasmas	CD c	female	38	CD.c_2005_1	1
-4.61663	3.34891	CD	epi	CD c	female	38	CD.c_2006_1	1
5.91311	1.27016	CD	plasmas	CD c	female	38	CD.c_2007_1	1
6.00678	0.0288375	CD	plasmas	CD c	female	38	CD.c_2008_1	1
6.13433	1.39044	CD	plasmas	CD c	female	38	CD.c_2009_1	1
-4.42464	3.34326	CD	epi	CD c	female	38	CD.c_2010_1	1
3.89996	-0.678082	CD	plasmas	CD c	female	38	CD.c_2011_1	1
-0.136772	-1.69146	CD	plasmas	CD c	female	38	CD.c_2012_1	1
4.6473	0.74309	CD	plasmas	CD c	female	38	CD.c_2013_1	1
-0.474132	-2.11652	CD	plasmas	CD c	female	38	CD.c_2014_1	1
5.22765	2.36194	CD	plasmas	CD c	female	38	CD.c_2015_1	1
6.44705	0.545136	CD	plasmas	CD c	female	38	CD.c_2016_1	1
-4.72047	3.46109	CD	epi	CD c	female	38	CD.c_2017_1	1
6.19801	2.07849	CD	plasmas	CD c	female	38	CD.c_2018_1	1
5.99326	2.28248	CD	plasmas	CD c	female	38	CD.c_2019_1	1
2.933	2.2902	CD	plasmas	CD c	female	38	CD.c_2020_1	1
5.98968	1.3732	CD	plasmas	CD c	female	38	CD.c_2021_1	1
5.8315	1.45106	CD	plasmas	CD c	female	38	CD.c_2022_1	1
2.49544	1.11448	CD	plasmas	CD c	female	38	CD.c_2023_1	1
5.46506	1.0889	CD	stroma	CD c	female	38	CD.c_2024_1	1
5.76767	0.804902	CD	plasmas	CD c	female	38	CD.c_2025_1	1
5.01053	0.565641	CD	plasmas	CD c	female	38	CD.c_2026_1	1
4.14579	0.669146	CD	plasmas	CD c	female	38	CD.c_2027_1	1
-0.176614	-0.00906981	CD	epi	CD c	female	38	CD.c_2028_1	1
-0.0142362	0.886037	CD	stroma	CD c	female	38	CD.c_2029_1	1
5.80061	-0.461832	CD	plasmas	CD c	female	38	CD.c_2030_1	1
5.76944	-0.200632	CD	plasmas	CD c	female	38	CD.c_2031_1	1
6.02707	0.753834	CD	plasmas	CD c	female	38	CD.c_2032_1	1
6.23128	1.66855	CD	plasmas	CD c	female	38	CD.c_2033_1	1
5.816	1.14758	CD	plasmas	CD c	female	38	CD.c_2034_1	1
4.45919	0.779128	CD	plasmas	CD c	female	38	CD.c_2035_1	1
5.9094	0.503751	CD	plasmas	CD c	female	38	CD.c_2036_1	1
5.33467	2.73851	CD	plasmas	CD c	female	38	CD.c_2037_1	1
6.17363	0.75978	CD	plasmas	CD c	female	38	CD.c_2038_1	1
3.71395	-0.299371	CD	plasmas	CD c	female	38	CD.c_2039_1	1
6.43958	0.299606	CD	plasmas	CD c	female	38	CD.c_2040_1	1
-1.37258	0.257858	CD	epi	CD c	female	38	CD.c_2041_1	1
5.35721	-0.176661	CD	plasmas	CD c	female	38	CD.c_2042_1	1
4.99749	2.93232	CD	plasmas	CD c	female	38	CD.c_2043_1	1
6.20905	2.01418	CD	plasmas	CD c	female	38	CD.c_2044_1	1
5.13088	0.637204	CD	plasmas	CD c	female	38	CD.c_2046_1	1
6.09182	1.4073	CD	plasmas	CD c	female	38	CD.c_2047_1	1
-3.91807	3.91037	CD	epi	CD c	female	38	CD.c_2048_1	1
5.85561	1.74262	CD	plasmas	CD c	female	38	CD.c_2049_1	1
3.8028	1.16889	CD	plasmas	CD c	female	38	CD.c_2050_1	1
4.75909	2.2455	CD	plasmas	CD c	female	38	CD.c_2051_1	1
4.44732	0.790615	CD	plasmas	CD c	female	38	CD.c_2052_1	1
6.26314	1.49505	CD	plasmas	CD c	female	38	CD.c_2053_1	1
4.16714	1.1437	CD	plasmas	CD c	female	38	CD.c_2054_1	1
5.88688	3.37525	CD	plasmas	CD c	female	38	CD.c_2055_1	1
-5.81317	3.47443	CD	epi	CD c	female	38	CD.c_2056_1	1
5.89459	1.24248	CD	plasmas	CD c	female	38	CD.c_2057_1	1
4.39585	0.448232	CD	plasmas	CD c	female	38	CD.c_2058_1	1
5.52926	1.78916	CD	plasmas	CD c	female	38	CD.c_2059_1	1
5.6506	-0.509247	CD	plasmas	CD c	female	38	CD.c_2060_1	1
4.4971	2.28483	CD	plasmas	CD c	female	38	CD.c_2061_1	1
4.0151	3.11083	CD	plasmas	CD c	female	38	CD.c_2062_1	1
3.40701	1.99648	CD	plasmas	CD c	female	38	CD.c_2063_1	1
5.81955	1.38423	CD	plasmas	CD c	female	38	CD.c_2064_1	1
5.53993	2.161	CD	plasmas	CD c	female	38	CD.c_2065_1	1
4.34501	0.583802	CD	plasmas	CD c	female	38	CD.c_2066_1	1
5.06396	2.32883	CD	plasmas	CD c	female	38	CD.c_2067_1	1
4.70878	2.41744	CD	plasmas	CD c	female	38	CD.c_2068_1	1
-4.66084	3.85266	CD	epi	CD c	female	38	CD.c_2070_1	1
5.77714	-0.232929	CD	plasmas	CD c	female	38	CD.c_2071_1	1
4.82613	0.846053	CD	tcells	CD c	female	38	CD.c_2072_1	1
6.25754	1.58628	CD	plasmas	CD c	female	38	CD.c_2073_1	1
5.83406	0.987773	CD	plasmas	CD c	female	38	CD.c_2074_1	1
6.205	0.629926	CD	plasmas	CD c	female	38	CD.c_2075_1	1
4.56887	2.1865	CD	plasmas	CD c	female	38	CD.c_2076_1	1
5.79749	0.819746	CD	plasmas	CD c	female	38	CD.c_2077_1	1
1.85819	-2.12609	CD	plasmas	CD c	female	38	CD.c_2078_1	1
5.48432	-2.05871	CD	plasmas	CD c	female	38	CD.c_2079_1	1
2.79641	1.18595	CD	stroma	CD c	female	38	CD.c_2080_1	1
0.175977	0.356985	CD	plasmas	CD c	female	38	CD.c_2081_1	1
4.687	0.703408	CD	myeloids	CD c	female	38	CD.c_2082_1	1
-0.842918	0.271709	CD	plasmas	CD c	female	38	CD.c_2083_1	1
-4.62058	-2.2711	CD	stroma	CD c	female	38	CD.c_2084_1	1
2.76909	1.72121	CD	plasmas	CD c	female	38	CD.c_2085_1	1
5.63147	0.871274	CD	plasmas	CD c	female	38	CD.c_2086_1	1
0.971328	1.14195	CD	plasmas	CD c	female	38	CD.c_2087_1	1
5.08886	-0.26913	CD	plasmas	CD c	female	38	CD.c_2088_1	1
[truncated: 457,096+ more rows]

## Sheet: e.fig 1 b barplots
sample_name	Health	sex	age	subset	annotation	%
HC c	HC	male	69	stroma	Endothelium	0.0353342
HC b	HC	female	61	stroma	Endothelium	0.0353688
HC a	HC	female	59	stroma	Endothelium	0.0261886
CD c	CD	female	38	stroma	Endothelium	0.0260198
CD b	CD	female	42	stroma	Endothelium	0.0495168
CD a	CD	male	45	stroma	Endothelium	0.0329935
UC a	UC	male	69	stroma	Endothelium	0.0393176
UC b	UC	female	44	stroma	Endothelium	0.0423818
UC c	UC	male	40	stroma	Endothelium	0.0322016
HC c	HC	male	69	stroma	Fibroblasts	0.0142985
HC b	HC	female	61	stroma	Fibroblasts	0.00719584
HC a	HC	female	59	stroma	Fibroblasts	0.00368277
CD c	CD	female	38	stroma	Fibroblasts	0.00453659
CD b	CD	female	42	stroma	Fibroblasts	0.000552181
CD a	CD	male	45	stroma	Fibroblasts	0.00465455
UC a	UC	male	69	stroma	Fibroblasts	0.00651909
UC b	UC	female	44	stroma	Fibroblasts	0.00309347
UC c	UC	male	40	stroma	Fibroblasts	0.0107825
HC c	HC	male	69	stroma	FRCs	0.01179
HC b	HC	female	61	stroma	FRCs	0.0188868
HC a	HC	female	59	stroma	FRCs	0.0255236
CD c	CD	female	38	stroma	FRCs	0.0125412
CD b	CD	female	42	stroma	FRCs	0.0324682
CD a	CD	male	45	stroma	FRCs	0.0262175
UC a	UC	male	69	stroma	FRCs	0.0335906
UC b	UC	female	44	stroma	FRCs	0.035229
UC c	UC	male	40	stroma	FRCs	0.028954
HC c	HC	male	69	stroma	Glia	0.0236158
HC b	HC	female	61	stroma	Glia	0.0132633
HC a	HC	female	59	stroma	Glia	0.0180814
CD c	CD	female	38	stroma	Glia	0.0101042
CD b	CD	female	42	stroma	Glia	0.0112921
CD a	CD	male	45	stroma	Glia	0.0232728
UC a	UC	male	69	stroma	Glia	0.0119009
UC b	UC	female	44	stroma	Glia	0.0173339
UC c	UC	male	40	stroma	Glia	0.0184087
HC c	HC	male	69	stroma	Inflammatory fibroblasts	0.0043003
HC b	HC	female	61	stroma	Inflammatory fibroblasts	0.0010544
HC a	HC	female	59	stroma	Inflammatory fibroblasts	0.00537071
CD c	CD	female	38	stroma	Inflammatory fibroblasts	0.00646746
CD b	CD	female	42	stroma	Inflammatory fibroblasts	0.0668001
CD a	CD	male	45	stroma	Inflammatory fibroblasts	0.0113672
UC a	UC	male	69	stroma	Inflammatory fibroblasts	0.055524
UC b	UC	female	44	stroma	Inflammatory fibroblasts	0.0619347
UC c	UC	male	40	stroma	Inflammatory fibroblasts	0.00928646
HC c	HC	male	69	stroma	Myofibroblasts	0.155349
HC b	HC	female	61	stroma	Myofibroblasts	0.0734753
HC a	HC	female	59	stroma	Myofibroblasts	0.0451395
CD c	CD	female	38	stroma	Myofibroblasts	0.013966
CD b	CD	female	42	stroma	Myofibroblasts	0.023661
CD a	CD	male	45	stroma	Myofibroblasts	0.0975556
UC a	UC	male	69	stroma	Myofibroblasts	0.10792
UC b	UC	female	44	stroma	Myofibroblasts	0.00914988
UC c	UC	male	40	stroma	Myofibroblasts	0.0365802
HC c	HC	male	69	stroma	Pericytes	0.0387027
HC b	HC	female	61	stroma	Pericytes	0.0266376
HC a	HC	female	59	stroma	Pericytes	0.0394363
CD c	CD	female	38	stroma	Pericytes	0.00890447
CD b	CD	female	42	stroma	Pericytes	0.0291137
CD a	CD	male	45	stroma	Pericytes	0.0408461
UC a	UC	male	69	stroma	Pericytes	0.0320268
UC b	UC	female	44	stroma	Pericytes	0.0252568
UC c	UC	male	40	stroma	Pericytes	0.0329496
HC c	HC	male	69	stroma	S1	0.022935
HC b	HC	female	61	stroma	S1	0.021865
HC a	HC	female	59	stroma	S1	0.0286693
CD c	CD	female	38	stroma	S1	0.00871701
CD b	CD	female	42	stroma	S1	0.00120099
CD a	CD	male	45	stroma	S1	0.010544
UC a	UC	male	69	stroma	S1	0.00568643
UC b	UC	female	44	stroma	S1	0.0060042
UC c	UC	male	40	stroma	S1	0.0421996
HC c	HC	male	69	stroma	S2a	0.0121125
HC b	HC	female	61	stroma	S2a	0.010914
HC a	HC	female	59	stroma	S2a	0.0186184
CD c	CD	female	38	stroma	S2a	0.0080234
CD b	CD	female	42	stroma	S2a	0.00320265
CD a	CD	male	45	stroma	S2a	0.017035
UC a	UC	male	69	stroma	S2a	0.00909829
UC b	UC	female	44	stroma	S2a	0.00788378
UC c	UC	male	40	stroma	S2a	0.0253416
HC c	HC	male	69	stroma	S2b	0.009389
HC b	HC	female	61	stroma	S2b	0.0183873
HC a	HC	female	59	stroma	S2b	0.0238613
CD c	CD	female	38	stroma	S2b	0.0129912
CD b	CD	female	42	stroma	S2b	0.00306461
CD a	CD	male	45	stroma	S2b	0.0136787
UC a	UC	male	69	stroma	S2b	0.00430544
UC b	UC	female	44	stroma	S2b	0.00750525
UC c	UC	male	40	stroma	S2b	0.0354673
HC c	HC	male	69	stroma	S3	0.0289912
HC b	HC	female	61	stroma	S3	0.0144102
HC a	HC	female	59	stroma	S3	0.0100253
CD c	CD	female	38	stroma	S3	0.00254949
CD b	CD	female	42	stroma	S3	0.00193263
CD a	CD	male	45	stroma	S3	0.0140586
UC a	UC	male	69	stroma	S3	0.0160032
UC b	UC	female	44	stroma	S3	0.00583452
UC c	UC	male	40	stroma	S3	0.0131178
HC c	HC	male	69	plasmas	B cell	0.00627128
HC b	HC	female	61	plasmas	B cell	0.0266561
HC a	HC	female	59	plasmas	B cell	0.0125061
CD c	CD	female	38	plasmas	B cell	0.0179214
CD b	CD	female	42	plasmas	B cell	0.0225842
CD a	CD	male	45	plasmas	B cell	0.00626939
UC a	UC	male	69	plasmas	B cell	0.00753452
UC b	UC	female	44	plasmas	B cell	0.0190177
UC c	UC	male	40	plasmas	B cell	0.0034847
HC c	HC	male	69	plasmas	Cycling cells	0.00308188
HC b	HC	female	61	plasmas	Cycling cells	0.0021828
HC a	HC	female	59	plasmas	Cycling cells	0.00537071
CD c	CD	female	38	plasmas	Cycling cells	0.00734853
CD b	CD	female	42	plasmas	Cycling cells	0.00897294
CD a	CD	male	45	plasmas	Cycling cells	0.00981572
UC a	UC	male	69	plasmas	Cycling cells	0.00239643
UC b	UC	female	44	plasmas	Cycling cells	0.0126088
UC c	UC	male	40	plasmas	Cycling cells	0.00503549
HC c	HC	male	69	plasmas	GC B cell	0.00333274
HC b	HC	female	61	plasmas	GC B cell	0.00832424
HC a	HC	female	59	plasmas	GC B cell	0.012813
CD c	CD	female	38	plasmas	GC B cell	0.01869
CD b	CD	female	42	plasmas	GC B cell	0.00919382
CD a	CD	male	45	plasmas	GC B cell	0.00497119
UC a	UC	male	69	plasmas	GC B cell	0.00751422
UC b	UC	female	44	plasmas	GC B cell	0.0206753
UC c	UC	male	40	plasmas	GC B cell	0.00322928
HC c	HC	male	69	plasmas	Memory B cell	0.00544705
HC b	HC	female	61	plasmas	Memory B cell	0.0139662
HC a	HC	female	59	plasmas	Memory B cell	0.0126595
CD c	CD	female	38	plasmas	Memory B cell	0.0204334
CD b	CD	female	42	plasmas	Memory B cell	0.0324682
CD a	CD	male	45	plasmas	Memory B cell	0.0054778
UC a	UC	male	69	plasmas	Memory B cell	0.0157189
UC b	UC	female	44	plasmas	Memory B cell	0.0322269
UC c	UC	male	40	plasmas	Memory B cell	0.00304683
HC c	HC	male	69	plasmas	Naïve B cell	0.00666547
HC b	HC	female	61	plasmas	Naïve B cell	0.038273
HC a	HC	female	59	plasmas	Naïve B cell	0.0289762
CD c	CD	female	38	plasmas	Naïve B cell	0.0197023
CD b	CD	female	42	plasmas	Naïve B cell	0.044423
CD a	CD	male	45	plasmas	Naïve B cell	0.0119055
UC a	UC	male	69	plasmas	Naïve B cell	0.00852965
UC b	UC	female	44	plasmas	Naïve B cell	0.0303212
UC c	UC	male	40	plasmas	Naïve B cell	0.00417799
HC c	HC	male	69	plasmas	PC immediate early response	0.0156603
HC b	HC	female	61	plasmas	PC immediate early response	0.016075
HC a	HC	female	59	plasmas	PC immediate early response	0.0635789
CD c	CD	female	38	plasmas	PC immediate early response	0.0352242
CD b	CD	female	42	plasmas	PC immediate early response	0.0191331
CD a	CD	male	45	plasmas	PC immediate early response	0.0336584
UC a	UC	male	69	plasmas	PC immediate early response	0.0163079
UC b	UC	female	44	plasmas	PC immediate early response	0.0248261
UC c	UC	male	40	plasmas	PC immediate early response	0.0312711
HC c	HC	male	69	plasmas	PC IgA	0.0105716
HC b	HC	female	61	plasmas	PC IgA	0.00638192
HC a	HC	female	59	plasmas	PC IgA	0.0112529
CD c	CD	female	38	plasmas	PC IgA	0.00189337
CD b	CD	female	42	plasmas	PC IgA	0.00169796
CD a	CD	male	45	plasmas	PC IgA	0.00557279
UC a	UC	male	69	plasmas	PC IgA	0.00030463
UC b	UC	female	44	plasmas	PC IgA	0.00117474
UC c	UC	male	40	plasmas	PC IgA	0.00313806
HC c	HC	male	69	plasmas	PC IgA heat shock	0.0152661
HC b	HC	female	61	plasmas	PC IgA heat shock	0.0183688
HC a	HC	female	59	plasmas	PC IgA heat shock	0.0342702
CD c	CD	female	38	plasmas	PC IgA heat shock	0.010123
CD b	CD	female	42	plasmas	PC IgA heat shock	0.00869685
CD a	CD	male	45	plasmas	PC IgA heat shock	0.0158951
UC a	UC	male	69	plasmas	PC IgA heat shock	0.00832656
UC b	UC	female	44	plasmas	PC IgA heat shock	0.00651325
UC c	UC	male	40	plasmas	PC IgA heat shock	0.0151065
HC c	HC	male	69	plasmas	PC IgA IgM	0.114961
HC b	HC	female	61	plasmas	PC IgA IgM	0.0785068
HC a	HC	female	59	plasmas	PC IgA IgM	0.0809954
CD c	CD	female	38	plasmas	PC IgA IgM	0.0732229
CD b	CD	female	42	plasmas	PC IgA IgM	0.00912479
CD a	CD	male	45	plasmas	PC IgA IgM	0.0681717
UC a	UC	male	69	plasmas	PC IgA IgM	0.0189683
UC b	UC	female	44	plasmas	PC IgA IgM	0.0224505
UC c	UC	male	40	plasmas	PC IgA IgM	0.0286256
HC c	HC	male	69	plasmas	PC IgG	0.0263035
HC b	HC	female	61	plasmas	PC IgG	0.0266746
HC a	HC	female	59	plasmas	PC IgG	0.0358559
CD c	CD	female	38	plasmas	PC IgG	0.356704
CD b	CD	female	42	plasmas	PC IgG	0.243401
CD a	CD	male	45	plasmas	PC IgG	0.0288772
UC a	UC	male	69	plasmas	PC IgG	0.411109
UC b	UC	female	44	plasmas	PC IgG	0.395794
UC c	UC	male	40	plasmas	PC IgG	0.0351754
HC b	HC	female	61	plasmas	NA	1.84983e-05
CD b	CD	female	42	plasmas	NA	1.38045e-05
HC c	HC	male	69	tcells	CD4	0.000824225
HC b	HC	female	61	tcells	CD4	0.0262861
HC a	HC	female	59	tcells	CD4	0.00708422
CD c	CD	female	38	tcells	CD4	0.000937313
CD b	CD	female	42	tcells	CD4	0.0128934
CD a	CD	male	45	tcells	CD4	0.00199481
UC a	UC	male	69	tcells	CD4	0.000832656
UC b	UC	female	44	tcells	CD4	0.00255831
UC c	UC	male	40	tcells	CD4	0.00144132
HC c	HC	male	69	tcells	CD8	0.000716717
HC b	HC	female	61	tcells	CD8	0.00334819
HC a	HC	female	59	tcells	CD8	0.00424542
CD c	CD	female	38	tcells	CD8	0.00204334
CD b	CD	female	42	tcells	CD8	0.0279128
CD a	CD	male	45	tcells	CD8	0.0038313
UC a	UC	male	69	tcells	CD8	0.00176686
UC b	UC	female	44	tcells	CD8	0.00428126
UC c	UC	male	40	tcells	CD8	0.00246301
HC c	HC	male	69	tcells	Cycling T cells	0.000215015
HC b	HC	female	61	tcells	Cycling T cells	0.000536451
HC a	HC	female	59	tcells	Cycling T cells	0.000613795
CD c	CD	female	38	tcells	Cycling T cells	0.000431164
CD b	CD	female	42	tcells	Cycling T cells	0.00200166
CD a	CD	male	45	tcells	Cycling T cells	0.000886581
UC a	UC	male	69	tcells	Cycling T cells	0.000182778
UC b	UC	female	44	tcells	Cycling T cells	0.00135747
UC c	UC	male	40	tcells	Cycling T cells	0.000839248
HC c	HC	male	69	tcells	DN	0.00043003
HC b	HC	female	61	tcells	DN	0.00255277
HC a	HC	female	59	tcells	DN	0.00511496
CD c	CD	female	38	tcells	DN	0.000937313
CD b	CD	female	42	tcells	DN	0.00142187
CD a	CD	male	45	tcells	DN	0.00237477
UC a	UC	male	69	tcells	DN	0.000264013
UC b	UC	female	44	tcells	DN	0.00117474
UC c	UC	male	40	tcells	DN	0.00280965
HC c	HC	male	69	tcells	gd IEL	0.000465866
HC b	HC	female	61	tcells	gd IEL	0.000924915
HC a	HC	female	59	tcells	gd IEL	0.00140661
CD c	CD	female	38	tcells	gd IEL	0.00140597
CD b	CD	female	42	tcells	gd IEL	0.00147708
CD a	CD	male	45	tcells	gd IEL	0.00237477
UC a	UC	male	69	tcells	gd IEL	0.000243704
UC b	UC	female	44	tcells	gd IEL	0.00121389
UC c	UC	male	40	tcells	gd IEL	0.0018427
HC c	HC	male	69	tcells	ILC4	0.000250851
HC b	HC	female	61	tcells	ILC4	0.000721434
HC a	HC	female	59	tcells	ILC4	0.000613795
CD c	CD	female	38	tcells	ILC4	0.000206209
CD b	CD	female	42	tcells	ILC4	0.000262286
CD a	CD	male	45	tcells	ILC4	0.000823254
UC a	UC	male	69	tcells	ILC4	6.09261e-05
UC b	UC	female	44	tcells	ILC4	0.000326315
UC c	UC	male	40	tcells	ILC4	0.000802759
HC c	HC	male	69	tcells	MAIT	0.00154094
HC b	HC	female	61	tcells	MAIT	0.00390314
HC a	HC	female	59	tcells	MAIT	0.00565203
CD c	CD	female	38	tcells	MAIT	0.00151845
CD b	CD	female	42	tcells	MAIT	0.00651574
CD a	CD	male	45	tcells	MAIT	0.00259642
UC a	UC	male	69	tcells	MAIT	0.00105605
UC b	UC	female	44	tcells	MAIT	0.00278021
UC c	UC	male	40	tcells	MAIT	0.00242652
HC c	HC	male	69	tcells	MT T cells	0.000394195
HC b	HC	female	61	tcells	MT T cells	0.000425461
HC a	HC	female	59	tcells	MT T cells	0.00168794
CD c	CD	female	38	tcells	MT T cells	0.000712358
CD b	CD	female	42	tcells	MT T cells	0.000441745
CD a	CD	male	45	tcells	MT T cells	0.00151985
UC a	UC	male	69	tcells	MT T cells	8.12348e-05
UC b	UC	female	44	tcells	MT T cells	0.000991999
UC c	UC	male	40	tcells	MT T cells	0.00129536
HC c	HC	male	69	tcells	NK	0.00043003
HC b	HC	female	61	tcells	NK	0.000480956
HC a	HC	female	59	tcells	NK	0.00122759
CD c	CD	female	38	tcells	NK	0.000712358
CD b	CD	female	42	tcells	NK	0.00113197
CD a	CD	male	45	tcells	NK	0.00186815
UC a	UC	male	69	tcells	NK	0.000142161
UC b	UC	female	44	tcells	NK	0.000770104
UC c	UC	male	40	tcells	NK	0.00109467
HC c	HC	male	69	tcells	Ribhi T cells	0.000537538
HC b	HC	female	61	tcells	Ribhi T cells	0.000610444
HC a	HC	female	59	tcells	Ribhi T cells	0.000562645
CD c	CD	female	38	tcells	Ribhi T cells	0.000562388
CD b	CD	female	42	tcells	Ribhi T cells	4.14136e-05
CD a	CD	male	45	tcells	Ribhi T cells	0.00177316
UC a	UC	male	69	tcells	Ribhi T cells	0.000101543
UC b	UC	female	44	tcells	Ribhi T cells	0.000404631
UC c	UC	male	40	tcells	Ribhi T cells	0.000893981
HC c	HC	male	69	tcells	T cells CCL20	0.000501702
HC b	HC	female	61	tcells	T cells CCL20	0.00149836
HC a	HC	female	59	tcells	T cells CCL20	0.00212271
CD c	CD	female	38	tcells	T cells CCL20	0.00089982
CD b	CD	female	42	tcells	T cells CCL20	0.00596356
CD a	CD	male	45	tcells	T cells CCL20	0.0020898
UC a	UC	male	69	tcells	T cells CCL20	0.000974817
UC b	UC	female	44	tcells	T cells CCL20	0.00231031
UC c	UC	male	40	tcells	T cells CCL20	0.0011494
HC c	HC	male	69	tcells	Tregs	0.00107508
HC b	HC	female	61	tcells	Tregs	0.0111915
HC a	HC	female	59	tcells	Tregs	0.0061891
CD c	CD	female	38	tcells	Tregs	0.00333683
CD b	CD	female	42	tcells	Tregs	0.0102292
CD a	CD	male	45	tcells	Tregs	0.00354632
UC a	UC	male	69	tcells	Tregs	0.00144192
UC b	UC	female	44	tcells	Tregs	0.0069701
UC c	UC	male	40	tcells	Tregs	0.00257248
HC c	HC	male	69	epi	BEST4 OTOP2	0.0507078
HC b	HC	female	61	epi	BEST4 OTOP2	0.0519617
HC a	HC	female	59	epi	BEST4 OTOP2	0.0352165
CD c	CD	female	38	epi	BEST4 OTOP2	0.0253449
CD b	CD	female	42	epi	BEST4 OTOP2	0.00124241
CD a	CD	male	45	epi	BEST4 OTOP2	0.0612374
UC a	UC	male	69	epi	BEST4 OTOP2	0.00465069
UC b	UC	female	44	epi	BEST4 OTOP2	0.00217979
UC c	UC	male	40	epi	BEST4 OTOP2	0.0827206
HC c	HC	male	69	epi	Colonocytes	0.0568715
HC b	HC	female	61	epi	Colonocytes	0.123828
HC a	HC	female	59	epi	Colonocytes	0.0712769
CD c	CD	female	38	epi	Colonocytes	0.0515147
CD b	CD	female	42	epi	Colonocytes	0.0018222
CD a	CD	male	45	epi	Colonocytes	0.0502818
UC a	UC	male	69	epi	Colonocytes	0.0134444
UC b	UC	female	44	epi	Colonocytes	0.0015141
UC c	UC	male	40	epi	Colonocytes	0.0958749
HC c	HC	male	69	epi	Cycling TA	0.00716717
HC b	HC	female	61	epi	Cycling TA	0.00408813
HC a	HC	female	59	epi	Cycling TA	0.0123015
CD c	CD	female	38	epi	Cycling TA	0.00719856
CD b	CD	female	42	epi	Cycling TA	0.00138045
CD a	CD	male	45	epi	Cycling TA	0.0195998
UC a	UC	male	69	epi	Cycling TA	0.00105605
UC b	UC	female	44	epi	Cycling TA	0.000887578
UC c	UC	male	40	epi	Cycling TA	0.0166208
HC c	HC	male	69	epi	Enteroendocrine	0.00924565
HC b	HC	female	61	epi	Enteroendocrine	0.0010914
HC a	HC	female	59	epi	Enteroendocrine	0.00741669
CD c	CD	female	38	epi	Enteroendocrine	0.00311188
CD b	CD	female	42	epi	Enteroendocrine	0.000124241
CD a	CD	male	45	epi	Enteroendocrine	0.0144069
UC a	UC	male	69	epi	Enteroendocrine	0.000101543
UC b	UC	female	44	epi	Enteroendocrine	0.00079621
UC c	UC	male	40	epi	Enteroendocrine	0.0100892
HC c	HC	male	69	epi	Epithelium Ribhi	0.0398137
HC b	HC	female	61	epi	Epithelium Ribhi	0.0197562
HC a	HC	female	59	epi	Epithelium Ribhi	0.0301783
CD c	CD	female	38	epi	Epithelium Ribhi	0.00736728
CD b	CD	female	42	epi	Epithelium Ribhi	0.000717835
CD a	CD	male	45	epi	Epithelium Ribhi	0.0345133
UC a	UC	male	69	epi	Epithelium Ribhi	0.000913891
UC b	UC	female	44	epi	Epithelium Ribhi	0.000704841
UC c	UC	male	40	epi	Epithelium Ribhi	0.0288811
HC c	HC	male	69	epi	Goblet	0.039527
HC b	HC	female	61	epi	Goblet	0.0253242
HC a	HC	female	59	epi	Goblet	0.0547556
CD c	CD	female	38	epi	Goblet	0.0438475
CD b	CD	female	42	epi	Goblet	0.00133904
CD a	CD	male	45	epi	Goblet	0.0765626
UC a	UC	male	69	epi	Goblet	0.00387896
UC b	UC	female	44	epi	Goblet	0.00140968
UC c	UC	male	40	epi	Goblet	0.0537301
HC c	HC	male	69	epi	Paneth-like	0.00462283
HC b	HC	female	61	epi	Paneth-like	0.00086942
HC a	HC	female	59	epi	Paneth-like	0.00572875
CD c	CD	female	38	epi	Paneth-like	0.0148283
CD b	CD	female	42	epi	Paneth-like	0.00292656
CD a	CD	male	45	epi	Paneth-like	0.0168767
UC a	UC	male	69	epi	Paneth-like	0.00682372
UC b	UC	female	44	epi	Paneth-like	0.00131831
UC c	UC	male	40	epi	Paneth-like	0.0111474
HC c	HC	male	69	epi	Secretory progenitor	0.124709
HC b	HC	female	61	epi	Secretory progenitor	0.181209
HC a	HC	female	59	epi	Secretory progenitor	0.110253
CD c	CD	female	38	epi	Secretory progenitor	0.0698673
CD b	CD	female	42	epi	Secretory progenitor	0.0300939
CD a	CD	male	45	epi	Secretory progenitor	0.093376
UC a	UC	male	69	epi	Secretory progenitor	0.0536759
UC b	UC	female	44	epi	Secretory progenitor	0.00125305
UC c	UC	male	40	epi	Secretory progenitor	0.151794
HC c	HC	male	69	epi	Tuft cells	0.00996237
HC b	HC	female	61	epi	Tuft cells	0.00751031
HC a	HC	female	59	epi	Tuft cells	0.0220455
CD c	CD	female	38	epi	Tuft cells	0.0156906
CD b	CD	female	42	epi	Tuft cells	0.000455549
CD a	CD	male	45	epi	Tuft cells	0.0464188
UC a	UC	male	69	epi	Tuft cells	0.00119821
UC b	UC	female	44	epi	Tuft cells	0.0062261
UC c	UC	male	40	epi	Tuft cells	0.0351024
HC c	HC	male	69	myeloids	Cycling myeloid	0.00684465
HC b	HC	female	61	myeloids	Cycling myeloid	0.00279324
HC a	HC	female	59	myeloids	Cycling myeloid	0.00250633
CD c	CD	female	38	myeloids	Cycling myeloid	0.00485528
CD b	CD	female	42	myeloids	Cycling myeloid	0.00530094
CD a	CD	male	45	myeloids	Cycling myeloid	0.00525616
UC a	UC	male	69	myeloids	Cycling myeloid	0.00221365
UC b	UC	female	44	myeloids	Cycling myeloid	0.00755746
UC c	UC	male	40	myeloids	Cycling myeloid	0.00426922
HC c	HC	male	69	myeloids	DCs	0.00207848
HC b	HC	female	61	myeloids	DCs	0.00292273
HC a	HC	female	59	myeloids	DCs	0.00153449
CD c	CD	female	38	myeloids	DCs	0.00211833
CD b	CD	female	42	myeloids	DCs	0.0126864
CD a	CD	male	45	myeloids	DCs	0.00253309
UC a	UC	male	69	myeloids	DCs	0.00105605
UC b	UC	female	44	myeloids	DCs	0.00238863
UC c	UC	male	40	myeloids	DCs	0.00129536
HC c	HC	male	69	myeloids	Eosinophils	0.00143343
HC b	HC	female	61	myeloids	Eosinophils	0.000462458
HC a	HC	female	59	myeloids	Eosinophils	0.00148334
CD c	CD	female	38	myeloids	Eosinophils	0.00153719
CD b	CD	female	42	myeloids	Eosinophils	0.000124241
CD a	CD	male	45	myeloids	Eosinophils	0.003483
UC a	UC	male	69	myeloids	Eosinophils	0.00016247
UC b	UC	female	44	myeloids	Eosinophils	0.00170989
UC c	UC	male	40	myeloids	Eosinophils	0.00333875
HC c	HC	male	69	myeloids	Inflammatory monocytes	0.00125426
HC b	HC	female	61	myeloids	Inflammatory monocytes	0.000351468
HC a	HC	female	59	myeloids	Inflammatory monocytes	0.00058822
CD c	CD	female	38	myeloids	Inflammatory monocytes	0.00168716
CD b	CD	female	42	myeloids	Inflammatory monocytes	0.0108918
CD a	CD	male	45	myeloids	Inflammatory monocytes	0.00275473
UC a	UC	male	69	myeloids	Inflammatory monocytes	0.00251828
UC b	UC	female	44	myeloids	Inflammatory monocytes	0.0123086
UC c	UC	male	40	myeloids	Inflammatory monocytes	0.00155078
HC c	HC	male	69	myeloids	M0	0.0143343
HC b	HC	female	61	myeloids	M0	0.00621543
HC a	HC	female	59	myeloids	M0	0.00547301
CD c	CD	female	38	myeloids	M0	0.011229
CD b	CD	female	42	myeloids	M0	0.0157096
CD a	CD	male	45	myeloids	M0	0.00845418
UC a	UC	male	69	myeloids	M0	0.00792039
UC b	UC	female	44	myeloids	M0	0.0145015
UC c	UC	male	40	myeloids	M0	0.00561931
HC c	HC	male	69	myeloids	M1	0.00114675
HC b	HC	female	61	myeloids	M1	0.000184983
HC a	HC	female	59	myeloids	M1	0.000818393
CD c	CD	female	38	myeloids	M1	0.00236203
CD b	CD	female	42	myeloids	M1	0.0057841
CD a	CD	male	45	myeloids	M1	0.00240643
UC a	UC	male	69	myeloids	M1	0.00174655
UC b	UC	female	44	myeloids	M1	0.00579536
UC c	UC	male	40	myeloids	M1	0.00171498
HC c	HC	male	69	myeloids	M2	0.0383802
HC b	HC	female	61	myeloids	M2	0.0304852
HC a	HC	female	59	myeloids	M2	0.0293854
CD c	CD	female	38	myeloids	M2	0.0191774
CD b	CD	female	42	myeloids	M2	0.119382
CD a	CD	male	45	myeloids	M2	0.0136154
UC a	UC	male	69	myeloids	M2	0.0521324
UC b	UC	female	44	myeloids	M2	0.0738778
UC c	UC	male	40	myeloids	M2	0.02567
HC c	HC	male	69	myeloids	Macrophage NRG1	0.00354775
HC b	HC	female	61	myeloids	Macrophage NRG1	0.0021643
HC a	HC	female	59	myeloids	Macrophage NRG1	0.0058822
CD c	CD	female	38	myeloids	Macrophage NRG1	0.00603629
CD b	CD	female	42	myeloids	Macrophage NRG1	0.0876173
CD a	CD	male	45	myeloids	Macrophage NRG1	0.00395795
UC a	UC	male	69	myeloids	Macrophage NRG1	0.0124492
UC b	UC	female	44	myeloids	Macrophage NRG1	0.0268753
UC c	UC	male	40	myeloids	Macrophage NRG1	0.00361241
HC c	HC	male	69	myeloids	Mast	0.0126142
HC b	HC	female	61	myeloids	Mast	0.00784328
HC a	HC	female	59	myeloids	Mast	0.0184906
CD c	CD	female	38	myeloids	Mast	0.00946686
CD b	CD	female	42	myeloids	Mast	0.00735781
CD a	CD	male	45	myeloids	Mast	0.0158635
UC a	UC	male	69	myeloids	Mast	0.00578798
UC b	UC	female	44	myeloids	Mast	0.00758357
UC c	UC	male	40	myeloids	Mast	0.0161646
HC c	HC	male	69	myeloids	N1	0.00150511
HC b	HC	female	61	myeloids	N1	0.000517953
HC a	HC	female	59	myeloids	N1	0.00168794
CD c	CD	female	38	myeloids	N1	0.00427415
CD b	CD	female	42	myeloids	N1	0.000690226
CD a	CD	male	45	myeloids	N1	0.00554113
UC a	UC	male	69	myeloids	N1	0.000873274
UC b	UC	female	44	myeloids	N1	0.00642189
UC c	UC	male	40	myeloids	N1	0.00434219
HC c	HC	male	69	myeloids	N2	0.0013976
HC b	HC	female	61	myeloids	N2	0.000628942
HC a	HC	female	59	myeloids	N2	0.00194368
CD c	CD	female	38	myeloids	N2	0.00448035
CD b	CD	female	42	myeloids	N2	0.000345113
CD a	CD	male	45	myeloids	N2	0.00737762
UC a	UC	male	69	myeloids	N2	0.00101543
UC b	UC	female	44	myeloids	N2	0.00497305
UC c	UC	male	40	myeloids	N2	0.00545511
HC c	HC	male	69	myeloids	N3	0.00107508
HC b	HC	female	61	myeloids	N3	0.000425461
HC a	HC	female	59	myeloids	N3	0.00163679
CD c	CD	female	38	myeloids	N3	0.00421791
CD b	CD	female	42	myeloids	N3	0.00120099
CD a	CD	male	45	myeloids	N3	0.00696599
UC a	UC	male	69	myeloids	N3	0.000629569
UC b	UC	female	44	myeloids	N3	0.00736167
UC c	UC	male	40	myeloids	N3	0.00379486

## Sheet: e.fig 1 c correlation_heatmaps
row	column	cor	p	p_adj	Health
Ribhi T cells	Tregs	0.990136	0.000145473	0.125252	HC
MT T cells	T cells CCL20	0.989219	0.000173704	0.149385	HC
CD8	Ribhi T cells	0.982824	0.000439978	0.377941	HC
B cell	CD8	0.979289	0.000638996	0.548258	HC
T cells CCL20	Tregs	0.978145	0.000711244	0.609536	HC
MT T cells	Ribhi T cells	0.977219	0.000772535	0.66129	HC
Cycling T cells	Inflammatory colonocyte	0.976128	0.000848038	0.725073	HC
MT T cells	Tregs	0.975848	0.000867933	0.741215	HC
CD8	Tregs	0.975335	0.000905029	0.77199	HC
PC immediate early response	PC IgA heat shock	0.970872	0.00126028	1	HC
B cell	Ribhi T cells	0.970633	0.00128095	1	HC
Ribhi T cells	T cells CCL20	0.960531	0.00230599	1	HC
Cycling cells	Tuft cells	0.955304	0.00295196	1	HC
B cell	Tregs	0.95357	0.00318352	1	HC
M2	S1	0.952768	0.00329354	1	HC
FRCs	PC immediate early response	-0.951227	0.00351013	1	HC
CD8	MT T cells	0.93826	0.00560008	1	HC
Cycling TA	Inflammatory colonocyte	0.938207	0.00560958	1	HC
CD4	Naïve B cell	0.937897	0.00566539	1	HC
Inflammatory colonocyte	T cells CCL20	0.93554	0.0060987	1	HC
Tregs	Tuft cells	0.931806	0.00681705	1	HC
CD8	Tuft cells	0.926018	0.00800756	1	HC
CD8	T cells CCL20	0.925033	0.00821951	1	HC
PC immediate early response	PC IgG	0.924017	0.00844068	1	HC
B cell	MT T cells	0.921834	0.00892618	1	HC
Cycling cells	IDA Macrophage	0.919512	0.00945674	1	HC
M0	Tuft cells	0.918208	0.00976142	1	HC
DN	PC IgA IgM	0.916676	0.010125	1	HC
Cycling TA	M0	0.912473	0.0111562	1	HC
Cycling T cells	T cells CCL20	0.908239	0.0122438	1	HC
PC IgA heat shock	PC IgG	0.905271	0.0130354	1	HC
CD4	Secretory progenitor	-0.904769	0.0131715	1	HC
Fibroblasts	S1	0.904753	0.013176	1	HC
Inflammatory colonocyte	Tregs	0.902946	0.0136722	1	HC
Endothelium	M2	0.901988	0.0139388	1	HC
DCs	Endothelium	-0.900579	0.0143354	1	HC
B cell	CD4	0.895352	0.0158539	1	HC
Ribhi T cells	Tuft cells	0.895081	0.0159345	1	HC
FRCs	PC IgG	-0.895062	0.0159401	1	HC
Inflammatory colonocyte	MT T cells	0.893602	0.0163786	1	HC
B cell	T cells CCL20	0.889455	0.0176547	1	HC
Fibroblasts	M2	0.888112	0.0180782	1	HC
Cycling T cells	Cycling TA	0.88683	0.0184865	1	HC
Cycling T cells	MT T cells	0.886359	0.0186377	1	HC
Inflammatory colonocyte	M0	0.884834	0.019131	1	HC
Cycling cells	Tregs	0.884	0.0194034	1	HC
PC IgA IgM	Secretory progenitor	-0.883571	0.0195445	1	HC
Mast	PC IgG	0.881933	0.0200867	1	HC
CD8	Cycling cells	0.881377	0.0202726	1	HC
Enteroendocrine	S2	-0.881258	0.0203123	1	HC
B cell	Tuft cells	0.881091	0.0203684	1	HC
Mast	PC IgA	0.877962	0.0214311	1	HC
DN	PC immediate early response	0.876969	0.0217737	1	HC
DN	PC IgA heat shock	0.875957	0.0221255	1	HC
Inflammatory colonocyte	Ribhi T cells	0.871449	0.0237258	1	HC
T cells CCL20	Tuft cells	0.868421	0.0248304	1	HC
Naïve B cell	Secretory progenitor	-0.866468	0.0255558	1	HC
FRCs	PC IgA heat shock	-0.86629	0.0256221	1	HC
DN	FRCs	-0.864919	0.0261381	1	HC
Cycling T cells	Tregs	0.858442	0.0286395	1	HC
Cycling cells	T cells CCL20	0.854429	0.0302442	1	HC
Cycling T cells	Ribhi T cells	0.850241	0.0319623	1	HC
BEST4 OTOP2	S2	-0.850163	0.0319946	1	HC
Cycling TA	gd IEL	0.846354	0.0335972	1	HC
Inflammatory colonocyte	Tuft cells	0.845809	0.0338294	1	HC
Cycling TA	Epithelium Ribhi	0.842969	0.035052	1	HC
Fibroblasts	Glia	0.841751	0.0355827	1	HC
Cycling TA	Tuft cells	0.840165	0.036279	1	HC
M0	Tregs	0.839244	0.0366865	1	HC
DN	Goblet	-0.835937	0.038167	1	HC
Glia	S1	0.835872	0.0381963	1	HC
DCs	PC IgA heat shock	0.835546	0.0383439	1	HC
MT T cells	Tuft cells	0.833476	0.0392866	1	HC
Epithelium Ribhi	gd IEL	0.832848	0.0395747	1	HC
S3	Secretory progenitor	0.831489	0.0402016	1	HC
Cycling cells	Ribhi T cells	0.829094	0.0413175	1	HC
CD8	Inflammatory colonocyte	0.824361	0.0435643	1	HC
CD4	CD8	0.820947	0.0452198	1	HC
Colonocytes	Enteroendocrine	0.820414	0.0454809	1	HC
Epithelium Ribhi	M0	0.818134	0.0466051	1	HC
Cycling cells	Cycling TA	0.814927	0.0482083	1	HC
B cell	Cycling cells	0.814271	0.0485397	1	HC
IDA Macrophage	T cells CCL20	0.811071	0.0501697	1	HC
CD4	Ribhi T cells	0.811055	0.0501774	1	HC
ILC4	Naïve B cell	0.810417	0.0505055	1	HC
Cycling T cells	M0	0.809026	0.0512242	1	HC
Cycling cells	Inflammatory colonocyte	0.807535	0.0519995	1	HC
CD4	MT T cells	0.807021	0.0522682	1	HC
FRCs	Goblet	0.80598	0.0528138	1	HC
M0	Ribhi T cells	0.80544	0.0530979	1	HC
Cycling cells	MT T cells	0.803055	0.0543617	1	HC
Cycling cells	M0	0.801197	0.0553554	1	HC
Cycling cells	PC IgA	0.799093	0.0564909	1	HC
BEST4 OTOP2	DCs	0.798606	0.056755	1	HC
Cycling TA	T cells CCL20	0.797833	0.0571757	1	HC
CD8	M0	0.796624	0.0578365	1	HC
FRCs	ILC4	-0.794204	0.0591703	1	HC
Cycling TA	Tregs	0.790025	0.0615057	1	HC
Colonocytes	S2	-0.786939	0.0632567	1	HC
CD4	Tregs	0.783061	0.0654887	1	HC
M0	T cells CCL20	0.782975	0.0655386	1	HC
CD8	Cycling T cells	0.780924	0.0667341	1	HC
IDA Macrophage	Tuft cells	0.780271	0.0671167	1	HC
DN	PC IgG	0.777521	0.0687392	1	HC
CD4	PC IgA IgM	0.776781	0.0691791	1	HC
IDA Macrophage	Tregs	0.773559	0.0711076	1	HC
Endothelium	S1	0.770331	0.0730643	1	HC
IDA Macrophage	PC IgA IgM	0.766395	0.0754829	1	HC
PC IgA IgM	S3	-0.764496	0.0766622	1	HC
PC IgA	PC IgG	0.761253	0.0786959	1	HC
Goblet	ILC4	-0.756503	0.0817179	1	HC
IDA Macrophage	MT T cells	0.753374	0.0837364	1	HC
BEST4 OTOP2	Colonocytes	0.751774	0.0847767	1	HC
Colonocytes	Myofibroblasts	0.750482	0.0856217	1	HC
Endothelium	Fibroblasts	0.750302	0.0857397	1	HC
Cycling TA	Ribhi T cells	0.74757	0.0875385	1	HC
CD4	T cells CCL20	0.745371	0.0889996	1	HC
CD8	Cycling TA	0.744386	0.0896568	1	HC
PC immediate early response	PC IgA IgM	0.743597	0.0901854	1	HC
CD8	IDA Macrophage	0.742217	0.091113	1	HC
Colonocytes	Secretory progenitor	0.739101	0.0932226	1	HC
B cell	Inflammatory colonocyte	0.739033	0.0932694	1	HC
Cycling T cells	Tuft cells	0.738857	0.0933888	1	HC
Endothelium	PC IgA heat shock	-0.738829	0.093408	1	HC
Cycling cells	gd IEL	0.738089	0.0939131	1	HC
PC IgA heat shock	PC IgA IgM	0.736539	0.0949742	1	HC
M0	MT T cells	0.736088	0.0952838	1	HC
BEST4 OTOP2	Enteroendocrine	0.734868	0.0961236	1	HC
gd IEL	NK	0.733975	0.0967407	1	HC
FRCs	PC IgA IgM	-0.731983	0.0981231	1	HC
B cell	Naïve B cell	0.731526	0.0984416	1	HC
Cycling TA	MT T cells	0.730681	0.0990321	1	HC
B cell	M0	0.728957	0.10024	1	HC
MAIT	PC IgA heat shock	0.727005	0.101617	1	HC
Epithelium Ribhi	Goblet	0.726998	0.101622	1	HC
Goblet	Naïve B cell	-0.726822	0.101746	1	HC
CD8	gd IEL	0.725873	0.102419	1	HC
PC IgA	Tuft cells	0.723862	0.10385	1	HC
DN	MAIT	0.722172	0.10506	1	HC
Enteroendocrine	Epithelium Ribhi	0.722042	0.105153	1	HC
Glia	Myofibroblasts	0.720937	0.105948	1	HC
Epithelium Ribhi	Tuft cells	0.720343	0.106376	1	HC
Enteroendocrine	Goblet	0.716714	0.109009	1	HC
IDA Macrophage	Inflammatory colonocyte	0.714904	0.110333	1	HC
PC IgA IgM	PC IgG	0.714836	0.110383	1	HC
gd IEL	Inflammatory colonocyte	0.714137	0.110896	1	HC
Colonocytes	Naïve B cell	-0.71392	0.111056	1	HC
gd IEL	Tuft cells	0.713194	0.11159	1	HC
Enteroendocrine	gd IEL	0.712039	0.112443	1	HC
IDA Macrophage	PC IgA	0.709539	0.114299	1	HC
Mast	PC immediate early response	0.706441	0.116616	1	HC
IDA Macrophage	Ribhi T cells	0.703555	0.118794	1	HC
DN	Secretory progenitor	-0.702778	0.119383	1	HC
MT T cells	Secretory progenitor	-0.701169	0.120607	1	HC
B cell	Secretory progenitor	-0.700221	0.121331	1	HC
Goblet	PC immediate early response	-0.698795	0.122424	1	HC
B cell	Cycling T cells	0.698707	0.122491	1	HC
Glia	M2	0.696753	0.123995	1	HC
Naïve B cell	PC IgA IgM	0.696603	0.124111	1	HC
DCs	MAIT	0.695386	0.125052	1	HC
gd IEL	Myofibroblasts	0.693352	0.126632	1	HC
DCs	PC immediate early response	0.693295	0.126676	1	HC
Cycling T cells	gd IEL	0.69043	0.128917	1	HC
gd IEL	M0	0.688922	0.130103	1	HC
Mast	PC IgA heat shock	0.688295	0.130598	1	HC
FRCs	Mast	-0.687665	0.131095	1	HC
Glia	PC IgA	0.687449	0.131266	1	HC
Cycling cells	Cycling T cells	0.68557	0.132756	1	HC
Epithelium Ribhi	Myofibroblasts	0.684756	0.133404	1	HC
B cell	IDA Macrophage	0.677776	0.139015	1	HC
Colonocytes	Epithelium Ribhi	0.674529	0.141658	1	HC
Myofibroblasts	NK	0.672265	0.143514	1	HC
Epithelium Ribhi	Glia	0.671118	0.144458	1	HC
Fibroblasts	ILC4	0.670036	0.145351	1	HC
Goblet	PC IgA IgM	-0.669128	0.146103	1	HC
Enteroendocrine	ILC4	-0.668969	0.146235	1	HC
Cycling TA	IDA Macrophage	0.666828	0.148014	1	HC
Cycling cells	Epithelium Ribhi	0.666454	0.148325	1	HC
Cycling TA	Enteroendocrine	0.665833	0.148843	1	HC
BEST4 OTOP2	Endothelium	-0.665555	0.149076	1	HC
DCs	S2	-0.661843	0.152191	1	HC
gd IEL	Ribhi T cells	0.659309	0.154333	1	HC
BEST4 OTOP2	MAIT	0.658088	0.155371	1	HC
gd IEL	Tregs	0.657694	0.155705	1	HC
CD4	ILC4	0.656002	0.157149	1	HC
Secretory progenitor	T cells CCL20	-0.654463	0.158466	1	HC
M2	PC IgA IgM	-0.652254	0.160365	1	HC
Colonocytes	S3	0.650572	0.161818	1	HC
IDA Macrophage	PC IgG	0.649422	0.162814	1	HC
Myofibroblasts	S3	0.646156	0.165657	1	HC
Enteroendocrine	Naïve B cell	-0.643437	0.16804	1	HC
CD4	IDA Macrophage	0.636982	0.173753	1	HC
MAIT	PC immediate early response	0.63651	0.174175	1	HC
CD4	Cycling cells	0.635878	0.174739	1	HC
CD4	Tuft cells	0.635711	0.174888	1	HC
DN	Endothelium	-0.634818	0.175687	1	HC
Ribhi T cells	Secretory progenitor	-0.63445	0.176016	1	HC
gd IEL	T cells CCL20	0.634378	0.176081	1	HC
Secretory progenitor	Tregs	-0.63365	0.176734	1	HC
gd IEL	S2	-0.633293	0.177055	1	HC
Goblet	Secretory progenitor	0.628362	0.181508	1	HC
DCs	M2	-0.62571	0.183922	1	HC
Epithelium Ribhi	Inflammatory colonocyte	0.624714	0.184832	1	HC
DCs	PC IgG	0.623257	0.186166	1	HC
MAIT	PC IgG	0.61799	0.191024	1	HC
DN	Naïve B cell	0.617756	0.191241	1	HC
B cell	Cycling TA	0.613182	0.195503	1	HC
Glia	Tuft cells	0.612612	0.196037	1	HC
Cycling TA	Goblet	0.611291	0.197276	1	HC
Colonocytes	Goblet	0.611158	0.197401	1	HC
Cycling TA	S2	-0.61109	0.197465	1	HC
Endothelium	S2	0.609907	0.198578	1	HC
Goblet	PC IgA heat shock	-0.607498	0.200853	1	HC
CD8	Naïve B cell	0.607362	0.200981	1	HC
FRCs	MAIT	-0.606128	0.202151	1	HC
Cycling T cells	IDA Macrophage	0.604784	0.203428	1	HC
gd IEL	MT T cells	0.604579	0.203623	1	HC
Epithelium Ribhi	PC IgA	0.602702	0.205413	1	HC
S1	S3	0.600966	0.207074	1	HC
IDA Macrophage	Secretory progenitor	-0.600383	0.207632	1	HC
NK	S3	0.599144	0.208822	1	HC
CD4	DN	0.598913	0.209045	1	HC
CD8	Secretory progenitor	-0.597653	0.210258	1	HC
Naïve B cell	Ribhi T cells	0.595971	0.211883	1	HC
ILC4	PC IgG	0.592415	0.215333	1	HC
Epithelium Ribhi	S2	-0.59214	0.215601	1	HC
Goblet	M0	0.589822	0.217863	1	HC
DN	S3	-0.589726	0.217957	1	HC
gd IEL	IDA Macrophage	0.588218	0.219435	1	HC
Mast	Myofibroblasts	0.587679	0.219964	1	HC
DN	ILC4	0.586894	0.220735	1	HC
DCs	DN	0.586609	0.221015	1	HC
FRCs	Naïve B cell	-0.586196	0.221422	1	HC
Myofibroblasts	S1	0.585998	0.221617	1	HC
Endothelium	PC immediate early response	-0.585435	0.222171	1	HC
Endothelium	PC IgA IgM	-0.584607	0.222989	1	HC
B cell	gd IEL	0.582293	0.225278	1	HC
DN	M2	-0.581718	0.225849	1	HC
MT T cells	Naïve B cell	0.580442	0.227116	1	HC
FRCs	Secretory progenitor	0.578968	0.228585	1	HC
Glia	Mast	0.578635	0.228916	1	HC
MT T cells	PC IgA IgM	0.575271	0.232283	1	HC
PC IgA IgM	S1	-0.574604	0.232953	1	HC
ILC4	PC immediate early response	0.570876	0.23671	1	HC
CD4	Colonocytes	-0.570286	0.237307	1	HC
Endothelium	Glia	0.568976	0.238635	1	HC
Enteroendocrine	Secretory progenitor	0.568434	0.239184	1	HC
Enteroendocrine	FRCs	0.567221	0.240418	1	HC
PC immediate early response	S3	-0.567107	0.240533	1	HC
MAIT	NK	0.567081	0.24056	1	HC
PC IgA IgM	T cells CCL20	0.566649	0.240999	1	HC
Myofibroblasts	PC IgA	0.565365	0.242309	1	HC
Enteroendocrine	S3	0.564506	0.243185	1	HC
MAIT	Myofibroblasts	0.560612	0.247178	1	HC
DN	IDA Macrophage	0.560064	0.247742	1	HC
Goblet	MAIT	-0.558372	0.249486	1	HC
IDA Macrophage	M0	0.55747	0.250418	1	HC
M2	S3	0.547674	0.260625	1	HC
Enteroendocrine	Myofibroblasts	0.544606	0.263855	1	HC
CD8	Epithelium Ribhi	0.544121	0.264367	1	HC
Endothelium	MAIT	-0.539564	0.269196	1	HC
Naïve B cell	Tregs	0.539541	0.26922	1	HC
M0	PC IgA	0.53939	0.26938	1	HC
BEST4 OTOP2	Myofibroblasts	0.537894	0.270974	1	HC
ILC4	Secretory progenitor	-0.537753	0.271123	1	HC
Cycling T cells	Epithelium Ribhi	0.535784	0.273226	1	HC
IDA Macrophage	M2	-0.534635	0.274456	1	HC
CD4	S3	-0.534298	0.274818	1	HC
Cycling cells	PC IgA IgM	0.533562	0.275607	1	HC
IDA Macrophage	S2	-0.533031	0.276176	1	HC
Glia	M0	0.530184	0.27924	1	HC
CD4	Goblet	-0.529786	0.279669	1	HC
FRCs	S3	0.529561	0.279912	1	HC
BEST4 OTOP2	Naïve B cell	-0.528661	0.280884	1	HC
B cell	PC IgA IgM	0.528086	0.281506	1	HC
IDA Macrophage	PC IgA heat shock	0.525799	0.283984	1	HC
Myofibroblasts	S2	-0.524917	0.284941	1	HC
Cycling cells	Glia	0.520034	0.290267	1	HC
CD8	Glia	0.517478	0.293069	1	HC
Endothelium	IDA Macrophage	-0.514008	0.296889	1	HC
B cell	Glia	0.511988	0.299122	1	HC
Naïve B cell	S2	0.511826	0.299301	1	HC
Epithelium Ribhi	Tregs	0.510405	0.300876	1	HC
Cycling cells	PC IgG	0.50822	0.303304	1	HC
M2	PC IgA heat shock	-0.507463	0.304146	1	HC
CD8	PC IgA	0.507088	0.304563	1	HC
DCs	Mast	0.506818	0.304865	1	HC
Fibroblasts	Myofibroblasts	0.506616	0.30509	1	HC
PC IgA IgM	Tregs	0.505077	0.306808	1	HC
Glia	ILC4	0.500206	0.312268	1	HC
gd IEL	Glia	0.498633	0.31404	1	HC
ILC4	S2	0.498413	0.314287	1	HC
CD4	FRCs	-0.497342	0.315495	1	HC
DN	S1	-0.496069	0.316934	1	HC
MAIT	Mast	0.493814	0.319487	1	HC
Goblet	PC IgG	-0.493239	0.32014	1	HC
Naïve B cell	S3	-0.490907	0.322791	1	HC
PC immediate early response	Secretory progenitor	-0.489866	0.323977	1	HC
PC IgA heat shock	S3	-0.487307	0.326899	1	HC
ILC4	Mast	0.487192	0.327031	1	HC
CD8	PC IgA IgM	0.486162	0.32821	1	HC
Naïve B cell	T cells CCL20	0.483651	0.331091	1	HC
IDA Macrophage	S3	-0.483228	0.331577	1	HC
Epithelium Ribhi	S1	0.482018	0.332969	1	HC
Cycling TA	PC IgA	0.480099	0.335182	1	HC
Colonocytes	gd IEL	0.479436	0.335948	1	HC
ILC4	PC IgA IgM	0.479208	0.336211	1	HC
Epithelium Ribhi	Ribhi T cells	0.475529	0.340472	1	HC
PC IgA	Tregs	0.475184	0.340872	1	HC
PC IgA IgM	Ribhi T cells	0.47444	0.341737	1	HC
Cycling cells	Secretory progenitor	-0.474065	0.342172	1	HC
MAIT	PC IgA IgM	0.470743	0.346044	1	HC
CD4	Inflammatory colonocyte	0.469727	0.34723	1	HC
PC immediate early response	PC IgA	0.46763	0.349686	1	HC
Endothelium	PC IgG	-0.466614	0.350877	1	HC
PC IgA	PC IgA heat shock	0.465439	0.352257	1	HC
DCs	FRCs	-0.463179	0.354915	1	HC
Cycling cells	S2	-0.462999	0.355128	1	HC
Cycling cells	Mast	0.462906	0.355237	1	HC
Goblet	S3	0.462696	0.355485	1	HC
PC IgG	Secretory progenitor	-0.462285	0.35597	1	HC
B cell	PC IgA	0.461695	0.356665	1	HC
BEST4 OTOP2	Secretory progenitor	0.460438	0.35815	1	HC
IDA Macrophage	Mast	0.460094	0.358557	1	HC
Goblet	S2	-0.45971	0.359012	1	HC
S1	Secretory progenitor	0.458254	0.360735	1	HC
Enteroendocrine	NK	0.458031	0.361	1	HC
IDA Macrophage	PC immediate early response	0.454845	0.364783	1	HC
PC IgG	S3	-0.454821	0.364811	1	HC
FRCs	PC IgA	-0.451871	0.368327	1	HC
gd IEL	PC IgA	0.44896	0.371807	1	HC
Epithelium Ribhi	S3	0.447901	0.373076	1	HC
DCs	Fibroblasts	-0.447773	0.37323	1	HC
CD4	Cycling T cells	0.446849	0.374339	1	HC
Secretory progenitor	Tuft cells	-0.438894	0.383931	1	HC
M2	S2	0.435897	0.387566	1	HC
ILC4	MAIT	0.435307	0.388283	1	HC
Epithelium Ribhi	T cells CCL20	0.434861	0.388826	1	HC
Colonocytes	Mast	0.433436	0.39056	1	HC
Enteroendocrine	Inflammatory colonocyte	0.432798	0.391338	1	HC
DCs	S1	-0.432148	0.39213	1	HC
CD4	PC IgG	0.431674	0.392708	1	HC
Colonocytes	PC IgA IgM	-0.431546	0.392865	1	HC
PC IgA	S2	-0.428718	0.396322	1	HC
Cycling T cells	Enteroendocrine	0.428296	0.396839	1	HC
BEST4 OTOP2	NK	0.42605	0.399594	1	HC
Fibroblasts	S2	0.424965	0.400926	1	HC
Colonocytes	DCs	0.424728	0.401217	1	HC
M2	Secretory progenitor	0.42448	0.401522	1	HC
DN	Epithelium Ribhi	-0.423862	0.402282	1	HC
S3	T cells CCL20	-0.420994	0.405816	1	HC
Cycling T cells	FRCs	0.420752	0.406116	1	HC
BEST4 OTOP2	CD4	-0.420645	0.406248	1	HC
Fibroblasts	Mast	0.420516	0.406407	1	HC
Goblet	Inflammatory colonocyte	0.420332	0.406634	1	HC
DCs	PC IgA IgM	0.418985	0.408298	1	HC
B cell	ILC4	0.418184	0.40929	1	HC
ILC4	PC IgA heat shock	0.416921	0.410854	1	HC
MT T cells	S3	-0.413447	0.415167	1	HC
DN	Mast	0.413265	0.415393	1	HC
Colonocytes	PC IgA	0.412671	0.416132	1	HC
Inflammatory colonocyte	S2	-0.412578	0.416247	1	HC
BEST4 OTOP2	M2	-0.409507	0.420076	1	HC
B cell	BEST4 OTOP2	-0.407944	0.422029	1	HC
M0	MAIT	-0.407874	0.422116	1	HC
B cell	Epithelium Ribhi	0.406768	0.4235	1	HC
BEST4 OTOP2	PC IgA heat shock	0.406053	0.424396	1	HC
CD4	Enteroendocrine	-0.405241	0.425413	1	HC
Endothelium	S3	0.405051	0.425652	1	HC
DCs	IDA Macrophage	0.401556	0.43004	1	HC
Epithelium Ribhi	IDA Macrophage	0.399865	0.43217	1	HC
PC IgA heat shock	Secretory progenitor	-0.399142	0.433081	1	HC
Cycling cells	Myofibroblasts	0.39653	0.436379	1	HC
BEST4 OTOP2	S3	0.396297	0.436674	1	HC
Cycling T cells	Goblet	0.394645	0.438764	1	HC
Cycling T cells	PC immediate early response	-0.39436	0.439125	1	HC
Cycling TA	FRCs	0.393411	0.440329	1	HC
Colonocytes	S1	0.392842	0.44105	1	HC
Enteroendocrine	PC immediate early response	-0.392015	0.442099	1	HC
Colonocytes	ILC4	-0.391763	0.442419	1	HC
PC IgA	T cells CCL20	0.390902	0.443513	1	HC
Glia	Ribhi T cells	0.38992	0.444761	1	HC
Epithelium Ribhi	FRCs	0.389515	0.445276	1	HC
PC IgA	Ribhi T cells	0.388833	0.446144	1	HC
Fibroblasts	S3	0.387858	0.447387	1	HC
Enteroendocrine	M0	0.384838	0.45124	1	HC
CD8	NK	0.382957	0.453646	1	HC
Cycling T cells	Fibroblasts	-0.382629	0.454065	1	HC
Glia	Tregs	0.381831	0.455088	1	HC
gd IEL	Goblet	0.381181	0.455922	1	HC
FRCs	IDA Macrophage	-0.381126	0.455992	1	HC
BEST4 OTOP2	gd IEL	0.379161	0.458513	1	HC
Mast	S1	0.378496	0.459367	1	HC
M2	T cells CCL20	-0.377868	0.460175	1	HC
Naïve B cell	PC IgG	0.377478	0.460676	1	HC
MAIT	S2	-0.374532	0.464471	1	HC
Epithelium Ribhi	PC immediate early response	-0.374046	0.465098	1	HC
Naïve B cell	PC immediate early response	0.372862	0.466626	1	HC
M2	PC immediate early response	-0.372634	0.46692	1	HC
Myofibroblasts	Secretory progenitor	0.370824	0.46926	1	HC
Epithelium Ribhi	NK	0.370341	0.469885	1	HC
DCs	M0	-0.368802	0.471879	1	HC
Naïve B cell	Tuft cells	0.368353	0.47246	1	HC
gd IEL	S3	0.368069	0.472829	1	HC
Inflammatory colonocyte	Secretory progenitor	-0.366239	0.475203	1	HC
M0	PC immediate early response	-0.366004	0.475509	1	HC
IDA Macrophage	Naïve B cell	0.365974	0.475548	1	HC
PC IgA IgM	Tuft cells	0.365725	0.475871	1	HC
DN	Enteroendocrine	-0.365236	0.476507	1	HC
Epithelium Ribhi	MT T cells	0.36466	0.477256	1	HC
CD4	M0	0.36427	0.477763	1	HC
Cycling TA	ILC4	-0.361332	0.48159	1	HC
B cell	DCs	-0.360997	0.482027	1	HC
BEST4 OTOP2	Fibroblasts	-0.360542	0.48262	1	HC
BEST4 OTOP2	ILC4	-0.359035	0.484589	1	HC
Cycling T cells	M2	-0.356502	0.487902	1	HC
PC IgA	PC IgA IgM	0.355631	0.489042	1	HC
Colonocytes	Cycling TA	0.353785	0.491464	1	HC
Inflammatory colonocyte	PC IgA	0.35338	0.491995	1	HC
M0	PC IgA heat shock	-0.351104	0.494985	1	HC
Cycling cells	Naïve B cell	0.350493	0.495789	1	HC
S3	Tregs	-0.349946	0.496509	1	HC
PC IgA heat shock	S1	-0.347721	0.49944	1	HC
Cycling T cells	S2	-0.345329	0.502597	1	HC
Cycling T cells	Secretory progenitor	-0.344935	0.503117	1	HC
DCs	Ribhi T cells	-0.343457	0.505072	1	HC
M2	Myofibroblasts	0.34327	0.505319	1	HC
PC IgA	S1	0.341919	0.507108	1	HC
Cycling T cells	ILC4	-0.341588	0.507546	1	HC
Endothelium	FRCs	0.340947	0.508396	1	HC
Glia	S3	0.340399	0.509123	1	HC
M2	MT T cells	-0.339417	0.510425	1	HC
FRCs	M0	0.33778	0.512599	1	HC
CD4	PC immediate early response	0.336299	0.514569	1	HC
Cycling TA	Glia	0.335176	0.516063	1	HC
CD4	PC IgA	0.333869	0.517804	1	HC
Cycling TA	PC immediate early response	-0.331326	0.521197	1	HC
IDA Macrophage	S1	-0.331014	0.521613	1	HC
Cycling TA	Myofibroblasts	0.33099	0.521646	1	HC
IDA Macrophage	MAIT	0.32697	0.527024	1	HC
Mast	Tuft cells	0.326644	0.52746	1	HC
Myofibroblasts	Tuft cells	0.326627	0.527482	1	HC
Colonocytes	DN	-0.326509	0.527641	1	HC
ILC4	PC IgA	0.324604	0.530195	1	HC
Fibroblasts	PC IgA	0.324291	0.530616	1	HC
BEST4 OTOP2	Ribhi T cells	-0.324174	0.530772	1	HC
Enteroendocrine	PC IgA IgM	-0.324074	0.530907	1	HC
Colonocytes	Glia	0.323773	0.531311	1	HC
Inflammatory colonocyte	M2	-0.322956	0.532408	1	HC
Colonocytes	MT T cells	-0.32235	0.533223	1	HC
Myofibroblasts	PC IgG	0.322081	0.533585	1	HC
B cell	Colonocytes	-0.321644	0.534171	1	HC
B cell	S3	-0.319681	0.536814	1	HC
Mast	PC IgA IgM	0.318733	0.53809	1	HC
DN	M0	-0.31777	0.539389	1	HC
Mast	S2	-0.317574	0.539653	1	HC
Fibroblasts	Inflammatory colonocyte	-0.316932	0.540519	1	HC
Cycling T cells	Mast	-0.314534	0.543758	1	HC
FRCs	Inflammatory colonocyte	0.314094	0.544352	1	HC
PC IgG	Tuft cells	0.313627	0.544984	1	HC
DCs	Glia	-0.313519	0.54513	1	HC
MT T cells	PC IgA	0.312888	0.545983	1	HC
Cycling T cells	PC IgA heat shock	-0.31204	0.547132	1	HC
Cycling T cells	S1	-0.311705	0.547586	1	HC
M2	MAIT	-0.31168	0.54762	1	HC
Glia	NK	0.311539	0.54781	1	HC
Goblet	S1	0.311298	0.548137	1	HC
S2	Secretory progenitor	-0.310026	0.549861	1	HC
Enteroendocrine	Fibroblasts	-0.3062	0.555055	1	HC
NK	S2	-0.305887	0.555479	1	HC
CD4	gd IEL	0.305497	0.55601	1	HC
CD4	Glia	0.305284	0.5563	1	HC
ILC4	S1	0.304665	0.557142	1	HC
S1	T cells CCL20	-0.303171	0.559176	1	HC
NK	Ribhi T cells	0.302443	0.560168	1	HC
Glia	PC IgG	0.299874	0.563672	1	HC
Epithelium Ribhi	Secretory progenitor	0.299026	0.564831	1	HC
Fibroblasts	Naïve B cell	0.298954	0.564929	1	HC
DCs	PC IgA	0.298572	0.56545	1	HC
DCs	Enteroendocrine	0.295224	0.570029	1	HC
Inflammatory colonocyte	PC IgA IgM	0.294727	0.570711	1	HC
Ribhi T cells	S3	-0.294088	0.571586	1	HC
M0	S2	-0.293584	0.572276	1	HC
MT T cells	S1	-0.293048	0.573012	1	HC
Cycling cells	Enteroendocrine	0.292807	0.573341	1	HC
Cycling TA	NK	0.292514	0.573744	1	HC
ILC4	M2	0.291616	0.574975	1	HC
Epithelium Ribhi	Mast	0.290626	0.576335	1	HC
CD8	ILC4	0.290436	0.576595	1	HC
B cell	NK	0.290275	0.576817	1	HC
Epithelium Ribhi	PC IgA heat shock	-0.288163	0.57972	1	HC
PC IgA heat shock	S2	-0.286	0.582697	1	HC
Epithelium Ribhi	M2	0.28513	0.583895	1	HC
ILC4	Inflammatory colonocyte	-0.284781	0.584377	1	HC
S2	Tuft cells	-0.284707	0.584478	1	HC
Colonocytes	NK	0.284583	0.584649	1	HC
BEST4 OTOP2	Tregs	-0.280052	0.590904	1	HC
Cycling cells	DN	0.278539	0.592996	1	HC
Inflammatory colonocyte	PC immediate early response	-0.276945	0.595204	1	HC
Cycling T cells	MAIT	-0.276217	0.596212	1	HC
CD8	DCs	-0.274146	0.599083	1	HC
Cycling cells	S3	-0.272363	0.601558	1	HC
Fibroblasts	PC IgA IgM	-0.269012	0.606216	1	HC
Endothelium	M0	0.268166	0.607394	1	HC
BEST4 OTOP2	Mast	0.266354	0.609918	1	HC
BEST4 OTOP2	MT T cells	-0.263739	0.613564	1	HC
Colonocytes	MAIT	0.263681	0.613646	1	HC
DCs	Naïve B cell	-0.263159	0.614373	1	HC
Cycling T cells	NK	0.263126	0.61442	1	HC
Goblet	Tuft cells	0.26263	0.615112	1	HC
CD4	Cycling TA	0.262568	0.615199	1	HC
Colonocytes	Ribhi T cells	-0.261251	0.617039	1	HC
gd IEL	MAIT	0.260943	0.617469	1	HC
DN	PC IgA	0.259783	0.619091	1	HC
DCs	Tregs	-0.259432	0.619583	1	HC
CD8	Myofibroblasts	0.258933	0.620281	1	HC
Epithelium Ribhi	Naïve B cell	-0.257803	0.621863	1	HC
Colonocytes	FRCs	0.257687	0.622025	1	HC
Endothelium	Enteroendocrine	-0.256774	0.623304	1	HC
Goblet	M2	0.254649	0.626283	1	HC
Epithelium Ribhi	PC IgA IgM	-0.2544	0.626632	1	HC
CD4	PC IgA heat shock	0.253624	0.627721	1	HC
Inflammatory colonocyte	MAIT	-0.253612	0.627738	1	HC
PC immediate early response	S1	-0.253155	0.62838	1	HC
Fibroblasts	IDA Macrophage	-0.252525	0.629264	1	HC
B cell	DN	0.250611	0.631954	1	HC
MT T cells	NK	0.250334	0.632343	1	HC
Endothelium	Goblet	0.250042	0.632753	1	HC
Glia	Naïve B cell	0.249862	0.633006	1	HC
B cell	PC IgG	0.248474	0.634959	1	HC
FRCs	gd IEL	0.247374	0.636509	1	HC
gd IEL	PC immediate early response	-0.246919	0.637148	1	HC
DN	MT T cells	0.246627	0.63756	1	HC
CD4	S2	0.246184	0.638184	1	HC
Cycling cells	PC IgA heat shock	0.244003	0.641259	1	HC
BEST4 OTOP2	CD8	-0.243327	0.642213	1	HC
MAIT	PC IgA	0.243169	0.642436	1	HC
Cycling T cells	PC IgA IgM	0.243052	0.642601	1	HC
Naïve B cell	PC IgA heat shock	0.24235	0.643591	1	HC
Cycling T cells	DCs	-0.239857	0.647115	1	HC
Epithelium Ribhi	ILC4	-0.239585	0.647499	1	HC
IDA Macrophage	Myofibroblasts	0.238056	0.649662	1	HC
PC IgG	S2	-0.2353	0.653564	1	HC
BEST4 OTOP2	Epithelium Ribhi	0.235268	0.653609	1	HC
Inflammatory colonocyte	S1	-0.234359	0.654898	1	HC
Fibroblasts	FRCs	-0.234179	0.655153	1	HC
Epithelium Ribhi	Fibroblasts	0.233659	0.655891	1	HC
S2	T cells CCL20	-0.232653	0.657317	1	HC
CD8	PC IgG	0.23167	0.658711	1	HC
M0	Myofibroblasts	0.231562	0.658866	1	HC
Fibroblasts	T cells CCL20	-0.231318	0.659212	1	HC
M2	PC IgG	-0.230553	0.660298	1	HC
Enteroendocrine	IDA Macrophage	0.230372	0.660555	1	HC
DCs	MT T cells	-0.230335	0.660607	1	HC
S2	S3	-0.228769	0.662833	1	HC
Endothelium	ILC4	0.228426	0.66332	1	HC
DN	T cells CCL20	0.22595	0.666842	1	HC
Enteroendocrine	Tuft cells	0.2258	0.667056	1	HC
ILC4	S3	-0.224961	0.668251	1	HC
CD4	NK	0.224917	0.668314	1	HC
NK	Tregs	0.224576	0.668799	1	HC
DCs	Myofibroblasts	0.223935	0.669712	1	HC
Endothelium	Epithelium Ribhi	0.223535	0.670282	1	HC
MAIT	Naïve B cell	0.223025	0.671009	1	HC
DCs	Goblet	-0.22262	0.671586	1	HC
Colonocytes	T cells CCL20	-0.221996	0.672476	1	HC
Cycling TA	PC IgA heat shock	-0.221589	0.673056	1	HC
Inflammatory colonocyte	S3	-0.220866	0.674088	1	HC
M0	S1	0.220231	0.674994	1	HC
CD8	S3	-0.220193	0.675048	1	HC
Cycling cells	NK	0.219568	0.67594	1	HC
BEST4 OTOP2	M0	-0.219252	0.676391	1	HC
ILC4	Myofibroblasts	0.21703	0.679566	1	HC
NK	PC immediate early response	-0.213152	0.685115	1	HC
Glia	IDA Macrophage	0.211628	0.687297	1	HC
BEST4 OTOP2	PC IgG	0.211407	0.687614	1	HC
B cell	Fibroblasts	0.210839	0.688428	1	HC
S3	Tuft cells	-0.21052	0.688884	1	HC
Cycling TA	DN	-0.210023	0.689598	1	HC
Endothelium	Secretory progenitor	0.207908	0.692631	1	HC
BEST4 OTOP2	IDA Macrophage	0.205412	0.696216	1	HC
PC IgA	Secretory progenitor	-0.205097	0.696668	1	HC
Cycling cells	PC immediate early response	0.203936	0.698336	1	HC
CD8	DN	0.203774	0.698569	1	HC
Colonocytes	Tregs	-0.203574	0.698857	1	HC
Cycling T cells	PC IgG	-0.203498	0.698967	1	HC
Enteroendocrine	PC IgG	-0.202901	0.699826	1	HC
Inflammatory colonocyte	PC IgA heat shock	-0.202281	0.700716	1	HC
NK	T cells CCL20	0.2016	0.701696	1	HC
Cycling cells	FRCs	-0.201052	0.702486	1	HC
B cell	Endothelium	0.198775	0.705765	1	HC
BEST4 OTOP2	S1	-0.198129	0.706696	1	HC
Cycling cells	M2	-0.198082	0.706763	1	HC
Glia	MT T cells	0.198059	0.706795	1	HC
Goblet	Myofibroblasts	0.196324	0.709298	1	HC
Endothelium	Mast	-0.196178	0.709508	1	HC
Glia	T cells CCL20	0.195046	0.711141	1	HC
Cycling TA	Fibroblasts	-0.194594	0.711793	1	HC
CD4	MAIT	0.194224	0.712328	1	HC
ILC4	Ribhi T cells	0.19385	0.712867	1	HC
BEST4 OTOP2	PC immediate early response	0.192669	0.714572	1	HC
Fibroblasts	NK	0.190912	0.717111	1	HC
CD4	M2	-0.18815	0.721105	1	HC
M2	Tregs	-0.188096	0.721184	1	HC
PC IgG	Tregs	0.18793	0.721424	1	HC
CD4	DCs	-0.187891	0.72148	1	HC
BEST4 OTOP2	T cells CCL20	-0.187715	0.721735	1	HC
Naïve B cell	NK	0.18599	0.724232	1	HC
DCs	Tuft cells	-0.185635	0.724746	1	HC
Inflammatory colonocyte	NK	0.185211	0.725361	1	HC
S1	S2	0.182803	0.72885	1	HC
BEST4 OTOP2	Tuft cells	-0.182789	0.72887	1	HC
Enteroendocrine	PC IgA heat shock	-0.180068	0.732817	1	HC
Fibroblasts	MT T cells	-0.17596	0.738784	1	HC
NK	Tuft cells	0.174167	0.741391	1	HC
M0	Secretory progenitor	-0.174004	0.741629	1	HC
BEST4 OTOP2	DN	0.173978	0.741665	1	HC
Glia	Goblet	0.173281	0.74268	1	HC
Enteroendocrine	PC IgA	0.17288	0.743263	1	HC
BEST4 OTOP2	Glia	-0.171894	0.744698	1	HC
DCs	S3	-0.171566	0.745177	1	HC
CD4	S1	-0.170724	0.746402	1	HC
Colonocytes	M0	0.170143	0.747249	1	HC
DN	Tregs	0.169942	0.747542	1	HC
Cycling TA	MAIT	-0.169777	0.747781	1	HC
Glia	Inflammatory colonocyte	0.16965	0.747967	1	HC
Cycling TA	M2	-0.169516	0.748161	1	HC
FRCs	M2	0.169336	0.748423	1	HC
Cycling cells	ILC4	0.168547	0.749574	1	HC
ILC4	M0	-0.16842	0.749758	1	HC
B cell	FRCs	-0.167215	0.751516	1	HC
PC IgA	S3	-0.166853	0.752043	1	HC
Cycling T cells	S3	-0.165815	0.753557	1	HC
Enteroendocrine	M2	-0.16501	0.754732	1	HC
Cycling T cells	Naïve B cell	0.164715	0.755163	1	HC
DCs	Inflammatory colonocyte	-0.164572	0.75537	1	HC
Colonocytes	Cycling cells	0.164236	0.755861	1	HC
Colonocytes	M2	0.164077	0.756093	1	HC
PC IgG	T cells CCL20	0.163976	0.756241	1	HC
DN	Fibroblasts	-0.162669	0.758149	1	HC
Cycling cells	Endothelium	-0.162386	0.758562	1	HC
Enteroendocrine	T cells CCL20	0.161478	0.759889	1	HC
FRCs	S2	-0.160984	0.760611	1	HC
CD4	Fibroblasts	0.159125	0.763328	1	HC
Inflammatory colonocyte	Naïve B cell	0.158724	0.763914	1	HC
Fibroblasts	PC IgA heat shock	-0.157666	0.76546	1	HC
Goblet	Mast	-0.156089	0.767768	1	HC
BEST4 OTOP2	Goblet	0.155177	0.769102	1	HC
S1	Tuft cells	0.155092	0.769227	1	HC
Fibroblasts	Tuft cells	0.154685	0.769823	1	HC
CD8	Colonocytes	-0.154399	0.770242	1	HC
ILC4	Tuft cells	0.153946	0.770905	1	HC
Fibroblasts	PC IgG	0.153726	0.771227	1	HC
DN	Ribhi T cells	0.152916	0.772414	1	HC
BEST4 OTOP2	Cycling TA	0.152744	0.772666	1	HC
ILC4	NK	0.151659	0.774255	1	HC
Cycling T cells	PC IgA	0.151374	0.774674	1	HC
S2	Tregs	-0.150634	0.775758	1	HC
FRCs	Glia	-0.150218	0.776368	1	HC
ILC4	Tregs	0.150003	0.776683	1	HC
gd IEL	Mast	0.148145	0.779409	1	HC
DCs	T cells CCL20	-0.148037	0.779567	1	HC
IDA Macrophage	ILC4	0.147342	0.780587	1	HC
DN	Glia	-0.146807	0.781372	1	HC
Colonocytes	Endothelium	-0.146807	0.781372	1	HC
CD4	Mast	0.1464	0.781969	1	HC
M2	Mast	0.146391	0.781982	1	HC
B cell	Myofibroblasts	0.146222	0.78223	1	HC
Cycling cells	Goblet	0.145465	0.783341	1	HC
gd IEL	S1	0.144088	0.785363	1	HC
IDA Macrophage	NK	0.143958	0.785554	1	HC
M2	Ribhi T cells	-0.140042	0.791311	1	HC
Naïve B cell	PC IgA	0.139539	0.79205	1	HC
Cycling cells	MAIT	0.138736	0.793231	1	HC
CD8	Fibroblasts	0.137245	0.795425	1	HC
Myofibroblasts	PC IgA heat shock	0.136011	0.797242	1	HC
NK	S1	0.13492	0.798848	1	HC
Myofibroblasts	PC IgA IgM	-0.134154	0.799976	1	HC
BEST4 OTOP2	PC IgA	0.133538	0.800884	1	HC
Endothelium	Naïve B cell	0.1335	0.80094	1	HC
FRCs	NK	0.132201	0.802853	1	HC
MAIT	S1	-0.131032	0.804577	1	HC
CD8	Mast	0.129611	0.806672	1	HC
PC IgA heat shock	Ribhi T cells	-0.128569	0.808209	1	HC
CD8	S2	-0.128273	0.808646	1	HC
Enteroendocrine	MAIT	0.124943	0.81356	1	HC
MT T cells	PC IgG	0.123612	0.815527	1	HC
Endothelium	T cells CCL20	-0.123276	0.816023	1	HC
M0	M2	0.121118	0.819212	1	HC
Endothelium	Ribhi T cells	0.120451	0.820197	1	HC
MAIT	Tregs	-0.120185	0.820591	1	HC
CD8	Endothelium	0.119988	0.820882	1	HC
Fibroblasts	Secretory progenitor	0.119865	0.821063	1	HC
NK	Secretory progenitor	0.119351	0.821824	1	HC
MT T cells	S2	-0.118834	0.822588	1	HC
DCs	Epithelium Ribhi	-0.117843	0.824054	1	HC
Inflammatory colonocyte	Mast	-0.117663	0.824319	1	HC
PC immediate early response	Ribhi T cells	-0.117222	0.824973	1	HC
gd IEL	PC IgA heat shock	-0.116611	0.825877	1	HC
MAIT	S3	0.11622	0.826456	1	HC
PC IgG	Ribhi T cells	0.116036	0.826728	1	HC
MAIT	Ribhi T cells	-0.114714	0.828684	1	HC
B cell	Mast	0.114212	0.829428	1	HC
Goblet	PC IgA	0.113255	0.830843	1	HC
Endothelium	PC IgA	-0.110562	0.834833	1	HC
Endothelium	Tuft cells	0.110378	0.835105	1	HC
ILC4	MT T cells	0.110094	0.835527	1	HC
S1	Tregs	-0.1093	0.836703	1	HC
Colonocytes	PC immediate early response	-0.109237	0.836797	1	HC
Glia	PC IgA IgM	-0.109218	0.836824	1	HC
Enteroendocrine	Tregs	0.108126	0.838443	1	HC
Cycling T cells	DN	-0.107282	0.839694	1	HC
Myofibroblasts	Naïve B cell	-0.105864	0.841798	1	HC
NK	PC IgA heat shock	-0.105715	0.842018	1	HC
MAIT	Tuft cells	-0.104377	0.844004	1	HC
B cell	Goblet	-0.104233	0.844216	1	HC
Cycling cells	DCs	0.103868	0.844758	1	HC
CD8	Enteroendocrine	0.103639	0.845098	1	HC
Naïve B cell	S1	-0.0999478	0.850577	1	HC
Glia	PC IgA heat shock	-0.0994542	0.851311	1	HC
Fibroblasts	Goblet	-0.0992528	0.85161	1	HC
B cell	Enteroendocrine	-0.0975879	0.854083	1	HC
MAIT	T cells CCL20	-0.0969273	0.855064	1	HC
M2	PC IgA	0.0967193	0.855373	1	HC
M0	NK	0.0965375	0.855644	1	HC
MAIT	Secretory progenitor	-0.0962129	0.856126	1	HC
Mast	S3	-0.095744	0.856823	1	HC
gd IEL	ILC4	-0.0957267	0.856848	1	HC
Myofibroblasts	Tregs	0.095254	0.857551	1	HC
Goblet	Tregs	0.0950714	0.857822	1	HC
Myofibroblasts	Ribhi T cells	0.0945734	0.858563	1	HC
Cycling TA	PC IgA IgM	0.0938038	0.859707	1	HC
Epithelium Ribhi	MAIT	-0.0937415	0.8598	1	HC
Mast	MT T cells	-0.0933418	0.860394	1	HC
DN	NK	0.0931058	0.860745	1	HC
gd IEL	PC IgA IgM	0.0923563	0.861859	1	HC
DCs	ILC4	-0.0903926	0.86478	1	HC
Colonocytes	PC IgG	0.0902698	0.864963	1	HC
Endothelium	Inflammatory colonocyte	-0.0890477	0.866781	1	HC
MAIT	MT T cells	-0.0888404	0.86709	1	HC
Mast	Naïve B cell	0.0872978	0.869386	1	HC
NK	PC IgG	-0.0861571	0.871084	1	HC
FRCs	S1	0.0857764	0.871651	1	HC
Ribhi T cells	S1	-0.0846453	0.873335	1	HC
Goblet	T cells CCL20	0.0843415	0.873788	1	HC
M0	Naïve B cell	0.0837804	0.874623	1	HC
FRCs	Myofibroblasts	-0.0831685	0.875535	1	HC
Cycling TA	Secretory progenitor	-0.0814892	0.878037	1	HC
M0	Mast	0.0804064	0.87965	1	HC
Fibroblasts	M0	0.080187	0.879977	1	HC
Endothelium	Myofibroblasts	0.0796015	0.88085	1	HC
Goblet	IDA Macrophage	-0.0784879	0.88251	1	HC
Colonocytes	Tuft cells	0.0770346	0.884677	1	HC
Cycling TA	DCs	-0.0762009	0.88592	1	HC
Colonocytes	Fibroblasts	0.0761893	0.885937	1	HC
CD8	M2	-0.0761364	0.886016	1	HC
CD8	FRCs	-0.0749331	0.887811	1	HC
BEST4 OTOP2	Cycling T cells	-0.0747001	0.888158	1	HC
Glia	MAIT	0.0745046	0.88845	1	HC
Mast	Secretory progenitor	-0.0732887	0.890264	1	HC
Enteroendocrine	MT T cells	0.0730264	0.890655	1	HC
Colonocytes	IDA Macrophage	0.0726853	0.891164	1	HC
PC immediate early response	S2	-0.0706061	0.894267	1	HC
Enteroendocrine	Ribhi T cells	0.0705225	0.894392	1	HC
Ribhi T cells	S2	-0.0699518	0.895243	1	HC
Cycling TA	Naïve B cell	-0.0689518	0.896736	1	HC
Enteroendocrine	Glia	0.0678632	0.898361	1	HC
DN	Inflammatory colonocyte	-0.0664859	0.900418	1	HC
Mast	NK	-0.06541	0.902025	1	HC
Colonocytes	Cycling T cells	-0.0647091	0.903072	1	HC
Cycling T cells	Endothelium	-0.064624	0.903199	1	HC
PC IgA IgM	S2	-0.064104	0.903976	1	HC
B cell	S2	0.0625285	0.90633	1	HC
gd IEL	PC IgG	0.0612725	0.908206	1	HC
BEST4 OTOP2	Inflammatory colonocyte	-0.0604944	0.909369	1	HC
DN	Tuft cells	0.0598876	0.910276	1	HC
PC IgA heat shock	Tregs	-0.0597864	0.910427	1	HC
gd IEL	M2	-0.0578005	0.913396	1	HC
PC immediate early response	Tregs	-0.0575382	0.913788	1	HC
MT T cells	PC immediate early response	-0.0572712	0.914187	1	HC
Mast	Tregs	0.0550587	0.917495	1	HC
Endothelium	MT T cells	-0.0540621	0.918986	1	HC
Myofibroblasts	PC immediate early response	0.0532589	0.920187	1	HC
Cycling TA	Endothelium	-0.0530058	0.920566	1	HC
Goblet	NK	-0.0529263	0.920685	1	HC
Cycling TA	S3	0.0526783	0.921056	1	HC
Goblet	Ribhi T cells	0.0517324	0.922471	1	HC
M2	Naïve B cell	-0.0510158	0.923543	1	HC
Cycling T cells	Glia	0.0505637	0.924219	1	HC
gd IEL	Naïve B cell	0.0505558	0.924231	1	HC
DN	gd IEL	-0.0503026	0.92461	1	HC
Fibroblasts	MAIT	0.0502258	0.924725	1	HC
Fibroblasts	gd IEL	0.0496835	0.925536	1	HC
Inflammatory colonocyte	Myofibroblasts	0.0491722	0.926301	1	HC
BEST4 OTOP2	Cycling cells	0.0465583	0.930213	1	HC
MT T cells	PC IgA heat shock	-0.0465512	0.930224	1	HC
Endothelium	Tregs	0.0450143	0.932524	1	HC
CD8	PC IgA heat shock	-0.0438014	0.93434	1	HC
Colonocytes	PC IgA heat shock	0.0435688	0.934688	1	HC
DN	S2	-0.0412941	0.938094	1	HC
Glia	Secretory progenitor	0.0405639	0.939188	1	HC
Cycling TA	Mast	0.0402966	0.939588	1	HC
Inflammatory colonocyte	PC IgG	-0.0393513	0.941003	1	HC
FRCs	Tuft cells	-0.0386883	0.941997	1	HC
Endothelium	NK	0.0385096	0.942264	1	HC
PC immediate early response	T cells CCL20	-0.0370545	0.944444	1	HC
DCs	Secretory progenitor	0.036761	0.944883	1	HC
B cell	PC IgA heat shock	-0.0367052	0.944967	1	HC
CD8	PC immediate early response	-0.0357075	0.946462	1	HC
M0	PC IgG	-0.0354312	0.946875	1	HC
PC IgG	S1	-0.0344741	0.948309	1	HC
B cell	S1	0.0339873	0.949039	1	HC
B cell	MAIT	-0.0336375	0.949563	1	HC
M0	S3	-0.033183	0.950244	1	HC
MT T cells	Myofibroblasts	-0.0323409	0.951506	1	HC
Cycling T cells	Myofibroblasts	-0.0319939	0.952026	1	HC
Mast	T cells CCL20	-0.0300886	0.954881	1	HC
Endothelium	gd IEL	-0.029606	0.955604	1	HC
M0	PC IgA IgM	0.0282249	0.957674	1	HC
ILC4	T cells CCL20	0.028204	0.957705	1	HC
Fibroblasts	Tregs	-0.027231	0.959164	1	HC
NK	PC IgA	-0.0261104	0.960843	1	HC
M2	NK	0.0260497	0.960934	1	HC
Cycling cells	Fibroblasts	0.0255028	0.961754	1	HC
Cycling TA	PC IgG	-0.0253976	0.961912	1	HC
Glia	PC immediate early response	-0.0253471	0.961988	1	HC
CD8	Goblet	0.0235293	0.964713	1	HC
Fibroblasts	Ribhi T cells	0.0231997	0.965207	1	HC
Mast	Ribhi T cells	-0.022662	0.966013	1	HC
BEST4 OTOP2	FRCs	0.02171	0.96744	1	HC
CD8	S1	0.0213525	0.967976	1	HC
gd IEL	Secretory progenitor	0.02129	0.96807	1	HC
B cell	M2	-0.0211233	0.96832	1	HC
Enteroendocrine	S1	0.0206773	0.968988	1	HC
Colonocytes	Inflammatory colonocyte	0.0196488	0.970531	1	HC
CD4	Myofibroblasts	-0.0184282	0.972361	1	HC
FRCs	T cells CCL20	0.016917	0.974627	1	HC
B cell	PC immediate early response	0.016683	0.974978	1	HC
PC IgA heat shock	Tuft cells	-0.0162119	0.975684	1	HC
DCs	gd IEL	0.0157755	0.976339	1	HC
FRCs	Ribhi T cells	0.0157311	0.976405	1	HC
PC immediate early response	Tuft cells	-0.0151436	0.977286	1	HC
CD8	MAIT	0.0145161	0.978227	1	HC
CD4	Endothelium	0.0139356	0.979098	1	HC
Cycling TA	S1	-0.0134397	0.979842	1	HC
FRCs	Tregs	-0.0121339	0.9818	1	HC
Fibroblasts	PC immediate early response	-0.00994067	0.985089	1	HC
DN	Myofibroblasts	-0.00983347	0.98525	1	HC
BEST4 OTOP2	PC IgA IgM	-0.00952686	0.98571	1	HC
M2	Tuft cells	0.00778637	0.988321	1	HC
PC IgA heat shock	T cells CCL20	-0.00770306	0.988446	1	HC
NK	PC IgA IgM	0.00669381	0.989959	1	HC
Glia	S2	-0.00471357	0.99293	1	HC
DCs	NK	-0.00471023	0.992935	1	HC
Epithelium Ribhi	PC IgG	-0.00462233	0.993067	1	HC
Cycling cells	S1	0.00439936	0.993401	1	HC
Myofibroblasts	T cells CCL20	-0.00330205	0.995047	1	HC
Goblet	MT T cells	-0.00239916	0.996401	1	HC
Enteroendocrine	Mast	-0.00172729	0.997409	1	HC
CD4	Epithelium Ribhi	0.000991028	0.998513	1	HC
FRCs	MT T cells	0	1	1	HC
GC B cell	Memory B cell	0.991739	2.98906e-10	3.81105e-07	IBD
Colonocytes	Epithelium Ribhi	0.985339	5.20481e-09	6.63092e-06	IBD
Fibroblasts	S2	0.961529	6.22071e-07	0.000791897	IBD
Cycling TA	Epithelium Ribhi	0.959559	7.95944e-07	0.00101244	IBD
Epithelium Ribhi	Tuft cells	0.95622	1.17666e-06	0.00149553	IBD
Colonocytes	Tuft cells	0.952234	1.80693e-06	0.0022948	IBD
Cycling cells	Memory B cell	0.949598	2.35324e-06	0.00298626	IBD
Colonocytes	Cycling TA	0.948076	2.72354e-06	0.00345345	IBD
BEST4 OTOP2	Goblet	0.946134	3.26161e-06	0.00413246	IBD
CD4	CD8	0.944783	3.68304e-06	0.00466273	IBD
Cycling myeloid	M0	0.937471	6.77436e-06	0.00856957	IBD
Epithelium Ribhi	Glia	0.936826	7.12284e-06	0.00900327	IBD
Glia	M2	0.936751	7.16438e-06	0.00904861	IBD
Myofibroblasts	S1	0.935338	7.98214e-06	0.0100735	IBD
Colonocytes	Glia	0.934387	8.57237e-06	0.0108098	IBD
S1	S3	0.929806	1.19193e-05	0.0150184	IBD
Epithelium Ribhi	Goblet	0.92594	1.54805e-05	0.01949	IBD
Cycling cells	GC B cell	0.923366	1.82833e-05	0.0230004	IBD
Glia	S1	0.919368	2.34153e-05	0.029433	IBD
Colonocytes	Goblet	0.91781	2.5698e-05	0.0322767	IBD
BEST4 OTOP2	Colonocytes	0.915603	2.92279e-05	0.036681	IBD
BEST4 OTOP2	Glia	0.91539	2.95885e-05	0.037104	IBD
Cycling TA	Tuft cells	0.915362	2.96352e-05	0.0371329	IBD
Epithelium Ribhi	M2	0.907149	4.64255e-05	0.0581247	IBD
Goblet	M2	0.906758	4.73802e-05	0.0592726	IBD
Glia	Myofibroblasts	0.903696	5.5393e-05	0.0692413	IBD
BEST4 OTOP2	Epithelium Ribhi	0.903541	5.58264e-05	0.0697272	IBD
Glia	Goblet	0.903293	5.65232e-05	0.070541	IBD
Colonocytes	M2	0.898686	7.0765e-05	0.088244	IBD
B cell	Naïve B cell	0.891485	9.85145e-05	0.122749	IBD
MAIT	Ribhi T cells	0.890578	0.000102535	0.127656	IBD
Mast	S3	0.885696	0.000126465	0.157322	IBD
Myofibroblasts	S3	0.8823	0.000145539	0.180905	IBD
BEST4 OTOP2	Tuft cells	0.88189	0.000147987	0.1838	IBD
BEST4 OTOP2	M2	0.878077	0.000172316	0.213844	IBD
Glia	S3	0.877504	0.000176225	0.218519	IBD
M2	Secretory progenitor	0.877093	0.000179072	0.221871	IBD
M2	S1	0.874038	0.000201381	0.24931	IBD
Glia	Tuft cells	0.869162	0.000241427	0.298645	IBD
M2	S3	0.858139	0.000354826	0.438565	IBD
PC immediate early response	PC IgG	0.850865	0.000449812	0.555517	IBD
M2	Tuft cells	0.850027	0.000461908	0.569994	IBD
Goblet	Tuft cells	0.849901	0.000463754	0.571809	IBD
Cycling TA	Glia	0.846717	0.000512175	0.631	IBD
Cycling TA	Goblet	0.8448	0.000543172	0.668645	IBD
M2	Mast	0.8408	0.000612515	0.753394	IBD
PC immediate early response	PC IgA heat shock	0.837671	0.000671371	0.825115	IBD
Cycling TA	M2	0.835132	0.000722291	0.886973	IBD
MAIT	Secretory progenitor	0.825979	0.000931027	1	IBD
M2	Myofibroblasts	0.824434	0.000970401	1	IBD
Colonocytes	Myofibroblasts	0.819806	0.00109613	1	IBD
Goblet	Secretory progenitor	0.814834	0.0012448	1	IBD
Epithelium Ribhi	Myofibroblasts	0.812351	0.00132463	1	IBD
FRCs	Mast	0.811184	0.00136348	1	IBD
Inflammatory colonocyte	Secretory progenitor	0.804468	0.00160435	1	IBD
Epithelium Ribhi	S1	0.800645	0.00175535	1	IBD
Glia	Mast	0.796137	0.00194709	1	IBD
CD8	NK	0.794687	0.00201203	1	IBD
FRCs	S3	0.789848	0.00224089	1	IBD
Goblet	M0	0.789162	0.00227489	1	IBD
Colonocytes	S1	0.786971	0.00238611	1	IBD
PC IgA	PC IgA heat shock	0.78691	0.00238926	1	IBD
CD4	NK	0.784909	0.00249447	1	IBD
BEST4 OTOP2	Cycling TA	0.779274	0.00280991	1	IBD
CD8	Naïve B cell	0.775506	0.00303723	1	IBD
Mast	S1	0.771855	0.00327053	1	IBD
Myofibroblasts	Tuft cells	0.770024	0.00339252	1	IBD
Glia	Secretory progenitor	0.769986	0.00339507	1	IBD
Epithelium Ribhi	S3	0.764512	0.00378077	1	IBD
CD4	Naïve B cell	0.763153	0.00388147	1	IBD
BEST4 OTOP2	S1	0.760777	0.00406239	1	IBD
Mast	Myofibroblasts	0.760293	0.00410007	1	IBD
BEST4 OTOP2	Myofibroblasts	0.758999	0.00420191	1	IBD
M2	MAIT	0.757791	0.00429879	1	IBD
FRCs	M2	0.757498	0.00432251	1	IBD
IDA Macrophage	PC immediate early response	0.750481	0.00492135	1	IBD
M1	Neutrophil	0.749181	0.00503877	1	IBD
BEST4 OTOP2	gd IEL	0.748875	0.00506678	1	IBD
gd IEL	Tuft cells	0.744422	0.00548704	1	IBD
FRCs	S1	0.744374	0.00549166	1	IBD
Inflammatory colonocyte	T cells CCL20	0.743057	0.00562101	1	IBD
Colonocytes	gd IEL	0.741902	0.0057362	1	IBD
BEST4 OTOP2	Secretory progenitor	0.740579	0.00587042	1	IBD
Goblet	S1	0.739488	0.00598279	1	IBD
Inflammatory fibroblasts	Neutrophil	0.735635	0.00639279	1	IBD
Fibroblasts	S1	0.732723	0.00671648	1	IBD
BEST4 OTOP2	S3	0.732307	0.00676364	1	IBD
Cycling TA	Myofibroblasts	0.731375	0.0068703	1	IBD
Colonocytes	S3	0.729678	0.00706789	1	IBD
Epithelium Ribhi	Secretory progenitor	0.72786	0.00728416	1	IBD
Inflammatory colonocyte	M2	0.726354	0.00746703	1	IBD
B cell	Ribhi T cells	0.721346	0.00810003	1	IBD
Cycling TA	S1	0.720337	0.00823222	1	IBD
gd IEL	Glia	0.719465	0.00834778	1	IBD
Secretory progenitor	T cells CCL20	0.719089	0.00839803	1	IBD
S1	S2	0.716833	0.00870399	1	IBD
Inflammatory colonocyte	PC IgA IgM	0.716459	0.0087555	1	IBD
Cycling T cells	IDA Macrophage	0.714996	0.00895924	1	IBD
Colonocytes	Mast	0.712634	0.00929563	1	IBD
Secretory progenitor	Tuft cells	0.711437	0.00946971	1	IBD
M0	M2	0.708083	0.00997022	1	IBD
FRCs	Secretory progenitor	0.707909	0.00999667	1	IBD
CD4	DN	0.7059	0.0103064	1	IBD
Goblet	Myofibroblasts	0.703919	0.0106188	1	IBD
S3	Tuft cells	0.702086	0.010914	1	IBD
Colonocytes	Secretory progenitor	0.700707	0.0111401	1	IBD
S3	Secretory progenitor	0.699818	0.0112877	1	IBD
Epithelium Ribhi	Mast	0.697921	0.0116073	1	IBD
S1	Tuft cells	0.69538	0.0120463	1	IBD
S1	Secretory progenitor	0.694611	0.0121813	1	IBD
Goblet	S3	0.693501	0.0123785	1	IBD
Paneth-like	T cells CCL20	0.691189	0.0127967	1	IBD
gd IEL	NK	0.686932	0.0135937	1	IBD
CD4	gd IEL	0.681128	0.0147387	1	IBD
BEST4 OTOP2	Mast	0.676496	0.0157026	1	IBD
BEST4 OTOP2	M0	0.67626	0.0157528	1	IBD
Eosinophils	Inflammatory monocytes	0.676195	0.0157667	1	IBD
Myofibroblasts	Secretory progenitor	0.67459	0.0161123	1	IBD
BEST4 OTOP2	MAIT	0.673937	0.0162544	1	IBD
Glia	MAIT	0.672945	0.0164722	1	IBD
CD8	DN	0.672387	0.0165954	1	IBD
CD8	gd IEL	0.669885	0.0171574	1	IBD
CD8	Ribhi T cells	0.669344	0.0172805	1	IBD
Goblet	Inflammatory colonocyte	0.667827	0.0176297	1	IBD
Ribhi T cells	Secretory progenitor	0.667444	0.0177187	1	IBD
MAIT	T cells CCL20	0.666908	0.0178437	1	IBD
Epithelium Ribhi	gd IEL	0.666317	0.0179822	1	IBD
Cycling TA	Secretory progenitor	0.6661	0.0180332	1	IBD
Cycling myeloid	Goblet	0.664202	0.0184848	1	IBD
Mast	Tuft cells	0.662769	0.0188311	1	IBD
M0	Secretory progenitor	0.662622	0.0188669	1	IBD
Mast	Secretory progenitor	0.658458	0.0199014	1	IBD
Cycling cells	Tregs	0.658021	0.0200124	1	IBD
M2	T cells CCL20	0.655808	0.020581	1	IBD
Naïve B cell	Ribhi T cells	0.655377	0.0206931	1	IBD
FRCs	S2	0.654938	0.0208079	1	IBD
BEST4 OTOP2	Ribhi T cells	0.654017	0.02105	1	IBD
Endothelium	Inflammatory monocytes	0.653678	0.0211395	1	IBD
Goblet	Mast	0.652706	0.021398	1	IBD
Goblet	MAIT	0.651641	0.021684	1	IBD
Cycling cells	Naïve B cell	0.650705	0.0219375	1	IBD
DN	Ribhi T cells	0.650677	0.0219449	1	IBD
Endothelium	FRCs	0.649207	0.0223477	1	IBD
DCs	T cells CCL20	0.648408	0.0225687	1	IBD
Memory B cell	Tregs	0.647814	0.0227339	1	IBD
DN	IDA Macrophage	0.644111	0.0237848	1	IBD
DCs	Inflammatory colonocyte	0.64383	0.023866	1	IBD
Fibroblasts	S3	0.641793	0.0244605	1	IBD
Cycling TA	S3	0.640002	0.0249916	1	IBD
M2	Ribhi T cells	0.639609	0.0251096	1	IBD
CD4	Ribhi T cells	0.637303	0.0258083	1	IBD
CD8	Memory B cell	0.635599	0.0263335	1	IBD
Cycling T cells	PC immediate early response	0.634525	0.0266687	1	IBD
FRCs	Glia	0.634156	0.0267843	1	IBD
Fibroblasts	FRCs	0.63038	0.0279905	1	IBD
Colonocytes	M0	0.629532	0.0282667	1	IBD
M0	Ribhi T cells	0.629261	0.0283556	1	IBD
ILC4	Tregs	0.626968	0.0291139	1	IBD
IDA Macrophage	PC IgA heat shock	0.626443	0.0292896	1	IBD
Memory B cell	Naïve B cell	0.62608	0.0294115	1	IBD
Cycling TA	T cells CCL20	0.624713	0.0298737	1	IBD
M0	MAIT	0.624316	0.0300091	1	IBD
FRCs	Myofibroblasts	0.62413	0.0300727	1	IBD
gd IEL	Goblet	0.623655	0.0302352	1	IBD
IDA Macrophage	Mast	0.619268	0.0317675	1	IBD
PC immediate early response	PC IgA	0.617113	0.0325403	1	IBD
Cycling myeloid	Ribhi T cells	0.614678	0.0334297	1	IBD
IDA Macrophage	S3	0.614471	0.033506	1	IBD
Endothelium	PC IgG	0.612284	0.0343209	1	IBD
M0	Paneth-like	0.611905	0.0344635	1	IBD
CD4	Memory B cell	0.610831	0.03487	1	IBD
Epithelium Ribhi	M0	0.610672	0.0349303	1	IBD
Cycling TA	M0	0.610665	0.0349332	1	IBD
DN	Mast	0.610196	0.0351121	1	IBD
CD8	Cycling cells	0.606584	0.0365108	1	IBD
BEST4 OTOP2	Cycling myeloid	0.604845	0.0371988	1	IBD
Epithelium Ribhi	Inflammatory colonocyte	0.603219	0.0378498	1	IBD
gd IEL	Myofibroblasts	0.603085	0.0379039	1	IBD
GC B cell	Tregs	0.601893	0.0383868	1	IBD
DN	NK	0.601039	0.0387357	1	IBD
Colonocytes	Inflammatory colonocyte	0.599183	0.0395014	1	IBD
MAIT	S1	0.598492	0.0397889	1	IBD
Cycling T cells	DN	0.598491	0.0397893	1	IBD
Inflammatory colonocyte	Myofibroblasts	0.598485	0.0397919	1	IBD
Cycling TA	gd IEL	0.597186	0.0403372	1	IBD
ILC4	NK	0.594445	0.0415046	1	IBD
M0	PC IgA IgM	0.594427	0.0415123	1	IBD
S2	S3	0.593602	0.0418683	1	IBD
MAIT	Tuft cells	0.592298	0.0424358	1	IBD
T cells CCL20	Tregs	0.591127	0.0429498	1	IBD
FRCs	MAIT	0.591085	0.0429681	1	IBD
Cycling TA	Mast	0.590721	0.0431288	1	IBD
Fibroblasts	Myofibroblasts	0.589546	0.0436504	1	IBD
Glia	Inflammatory colonocyte	0.584146	0.0461059	1	IBD
Goblet	Ribhi T cells	0.583465	0.0464222	1	IBD
CD4	Tregs	0.583093	0.0465956	1	IBD
IDA Macrophage	S1	0.5819	0.0471552	1	IBD
CD8	GC B cell	0.581248	0.047463	1	IBD
Inflammatory colonocyte	MAIT	0.581179	0.0474958	1	IBD
DN	M2	0.579349	0.0483675	1	IBD
Colonocytes	MAIT	0.576497	0.0497483	1	IBD
DCs	Paneth-like	0.573178	0.0513897	1	IBD
Epithelium Ribhi	MAIT	0.572973	0.0514927	1	IBD
gd IEL	M2	0.572136	0.051913	1	IBD
CD4	Cycling cells	0.570344	0.0528213	1	IBD
B cell	Cycling myeloid	0.569248	0.0533823	1	IBD
Glia	M0	0.567712	0.0541757	1	IBD
Inflammatory colonocyte	M0	0.566812	0.054644	1	IBD
PC IgA heat shock	PC IgA IgM	0.566514	0.0548001	1	IBD
GC B cell	Naïve B cell	0.564385	0.0559223	1	IBD
Inflammatory colonocyte	Tuft cells	0.56425	0.0559939	1	IBD
FRCs	T cells CCL20	0.564179	0.0560316	1	IBD
B cell	CD8	0.563413	0.0564398	1	IBD
Cycling myeloid	PC IgA IgM	0.562958	0.0566829	1	IBD
Inflammatory colonocyte	Ribhi T cells	0.562732	0.0568041	1	IBD
PC IgA heat shock	PC IgG	0.562551	0.0569011	1	IBD
Cycling TA	Inflammatory colonocyte	0.561481	0.0574783	1	IBD
Naïve B cell	NK	0.559241	0.0586989	1	IBD
DN	gd IEL	0.558387	0.0591688	1	IBD
Myofibroblasts	S2	0.557456	0.0596843	1	IBD
DN	MAIT	0.554768	0.0611903	1	IBD
Cycling myeloid	M2	0.554255	0.0614811	1	IBD
CD4	MAIT	0.554175	0.061526	1	IBD
Pericytes	S2	0.552952	0.0622224	1	IBD
Inflammatory monocytes	PC IgG	0.552611	0.062418	1	IBD
DN	ILC4	0.550385	0.0637022	1	IBD
MAIT	Myofibroblasts	0.548869	0.0645875	1	IBD
Cycling TA	Paneth-like	0.548847	0.0646002	1	IBD
BEST4 OTOP2	Inflammatory colonocyte	0.548564	0.0647661	1	IBD
IDA Macrophage	M2	0.544242	0.0673411	1	IBD
CD4	GC B cell	0.542787	0.0682238	1	IBD
MAIT	S3	0.541999	0.068705	1	IBD
Cycling T cells	Pericytes	0.541679	0.0689014	1	IBD
Epithelium Ribhi	T cells CCL20	0.537612	0.0714272	1	IBD
gd IEL	Ribhi T cells	0.536139	0.0723574	1	IBD
CD8	MAIT	0.536084	0.0723924	1	IBD
Glia	Ribhi T cells	0.53553	0.0727447	1	IBD
Epithelium Ribhi	FRCs	0.535169	0.0729745	1	IBD
MAIT	Mast	0.534453	0.0734324	1	IBD
Inflammatory colonocyte	Mast	0.532818	0.0744853	1	IBD
FRCs	IDA Macrophage	0.53206	0.074977	1	IBD
B cell	CD4	0.531271	0.0754913	1	IBD
gd IEL	Mast	0.529921	0.0763763	1	IBD
Cycling T cells	PC IgG	0.528063	0.0776065	1	IBD
Paneth-like	Pericytes	0.527024	0.0783002	1	IBD
Inflammatory fibroblasts	M1	0.526075	0.0789371	1	IBD
Inflammatory colonocyte	S1	0.522857	0.0811248	1	IBD
Cycling TA	FRCs	0.521743	0.0818909	1	IBD
IDA Macrophage	S2	0.520469	0.0827741	1	IBD
DN	T cells CCL20	0.519645	0.0833487	1	IBD
PC immediate early response	PC IgA IgM	0.51843	0.0842004	1	IBD
Glia	T cells CCL20	0.516882	0.0852943	1	IBD
FRCs	Goblet	0.51642	0.0856228	1	IBD
gd IEL	MAIT	0.514764	0.0868065	1	IBD
Colonocytes	T cells CCL20	0.513772	0.0875209	1	IBD
M0	T cells CCL20	0.513754	0.0875339	1	IBD
Cycling myeloid	Secretory progenitor	0.511889	0.0888882	1	IBD
Cycling TA	MAIT	0.511259	0.0893491	1	IBD
Fibroblasts	IDA Macrophage	0.511066	0.0894903	1	IBD
Ribhi T cells	Tuft cells	0.510052	0.0902362	1	IBD
Colonocytes	FRCs	0.509894	0.0903522	1	IBD
Goblet	T cells CCL20	0.506489	0.092889	1	IBD
Cycling myeloid	MAIT	0.50639	0.0929634	1	IBD
MT T cells	T cells CCL20	0.505707	0.093478	1	IBD
Ribhi T cells	T cells CCL20	0.505394	0.0937151	1	IBD
MT T cells	Tregs	0.500412	0.0975343	1	IBD
M0	Tuft cells	0.50035	0.0975824	1	IBD
Colonocytes	Ribhi T cells	0.500348	0.0975843	1	IBD
DN	Secretory progenitor	0.499908	0.0979261	1	IBD
PC IgA	PC IgA IgM	0.499607	0.098161	1	IBD
CD4	MT T cells	0.497248	0.100013	1	IBD
DN	Glia	0.496792	0.100374	1	IBD
IDA Macrophage	PC IgG	0.495587	0.101331	1	IBD
Cycling T cells	Tregs	0.49447	0.102224	1	IBD
B cell	Cycling cells	0.494191	0.102448	1	IBD
T cells CCL20	Tuft cells	0.491881	0.104314	1	IBD
GC B cell	M1	0.491665	0.10449	1	IBD
gd IEL	S1	0.49052	0.105424	1	IBD
Endothelium	Mast	0.4897	0.106096	1	IBD
Endothelium	S2	0.486892	0.108421	1	IBD
Cycling T cells	PC IgA heat shock	0.486476	0.108768	1	IBD
Inflammatory colonocyte	S3	0.484904	0.110087	1	IBD
PC immediate early response	Pericytes	0.484844	0.110137	1	IBD
FRCs	Inflammatory colonocyte	0.484063	0.110797	1	IBD
Mast	PC IgA	0.483843	0.110983	1	IBD
MAIT	NK	0.483149	0.111572	1	IBD
FRCs	M0	0.480144	0.114144	1	IBD
IDA Macrophage	PC IgA IgM	0.478159	0.115865	1	IBD
Fibroblasts	Pericytes	0.477742	0.116229	1	IBD
DN	Tregs	0.477109	0.116783	1	IBD
Inflammatory colonocyte	PC IgA	0.475991	0.117765	1	IBD
S1	T cells CCL20	0.47443	0.119145	1	IBD
CD8	Tregs	0.470305	0.122842	1	IBD
Mast	NK	0.470218	0.122921	1	IBD
M0	S1	0.469491	0.123581	1	IBD
DCs	PC IgA IgM	0.469371	0.12369	1	IBD
Cycling T cells	Endothelium	0.465405	0.127331	1	IBD
Colonocytes	Cycling myeloid	0.464362	0.1283	1	IBD
gd IEL	S3	0.463955	0.12868	1	IBD
B cell	Memory B cell	0.461303	0.13117	1	IBD
Glia	IDA Macrophage	0.459683	0.132707	1	IBD
B cell	MAIT	0.457297	0.134992	1	IBD
DN	S1	0.45698	0.135297	1	IBD
M2	PC IgA IgM	0.455827	0.136412	1	IBD
Epithelium Ribhi	Ribhi T cells	0.454671	0.137535	1	IBD
M1	Memory B cell	0.454117	0.138076	1	IBD
BEST4 OTOP2	FRCs	0.450906	0.141236	1	IBD
IDA Macrophage	PC IgA	0.44965	0.142485	1	IBD
PC IgA	PC IgG	0.44945	0.142684	1	IBD
NK	Ribhi T cells	0.449196	0.142939	1	IBD
Myofibroblasts	T cells CCL20	0.449175	0.142959	1	IBD
Cycling T cells	T cells CCL20	0.449163	0.142971	1	IBD
DN	S3	0.449136	0.142998	1	IBD
FRCs	Tuft cells	0.448101	0.144035	1	IBD
Goblet	PC IgA IgM	0.447485	0.144654	1	IBD
CD4	DCs	0.446691	0.145455	1	IBD
Endothelium	S3	0.446568	0.145579	1	IBD
DN	Myofibroblasts	0.446438	0.145711	1	IBD
CD4	ILC4	0.445611	0.146549	1	IBD
gd IEL	Secretory progenitor	0.443138	0.149073	1	IBD
IDA Macrophage	Myofibroblasts	0.442593	0.149633	1	IBD
Mast	S2	0.440907	0.151375	1	IBD
Cycling myeloid	Epithelium Ribhi	0.439458	0.152881	1	IBD
B cell	M0	0.432662	0.160075	1	IBD
Colonocytes	DN	0.432289	0.160476	1	IBD
Endothelium	IDA Macrophage	0.431941	0.160851	1	IBD
Endothelium	Inflammatory fibroblasts	0.431828	0.160973	1	IBD
Endothelium	Fibroblasts	0.430321	0.162602	1	IBD
B cell	GC B cell	0.428316	0.164787	1	IBD
ILC4	MT T cells	0.427947	0.165191	1	IBD
Glia	S2	0.427214	0.165995	1	IBD
DN	Inflammatory colonocyte	0.426223	0.167087	1	IBD
CD4	T cells CCL20	0.424497	0.168998	1	IBD
Fibroblasts	Mast	0.420418	0.17357	1	IBD
Fibroblasts	Glia	0.41745	0.176945	1	IBD
DN	FRCs	0.415743	0.178905	1	IBD
Ribhi T cells	S1	0.41524	0.179485	1	IBD
Mast	T cells CCL20	0.414889	0.179891	1	IBD
PC IgG	Pericytes	0.414615	0.180208	1	IBD
Cycling myeloid	Inflammatory colonocyte	0.414216	0.180671	1	IBD
Cycling T cells	Paneth-like	0.413898	0.181038	1	IBD
Inflammatory fibroblasts	Pericytes	0.413594	0.181392	1	IBD
M2	S2	0.412302	0.182897	1	IBD
Eosinophils	FRCs	0.409695	0.185958	1	IBD
Mast	Ribhi T cells	0.409133	0.186621	1	IBD
DN	PC IgA heat shock	0.409075	0.18669	1	IBD
MAIT	Naïve B cell	0.408778	0.187042	1	IBD
DN	Tuft cells	0.407813	0.188187	1	IBD
BEST4 OTOP2	DN	0.407743	0.18827	1	IBD
Cycling cells	Cycling T cells	0.407305	0.188791	1	IBD
Cycling TA	MT T cells	0.405991	0.19036	1	IBD
DN	PC IgA	0.405139	0.191382	1	IBD
Inflammatory fibroblasts	PC IgG	0.402615	0.194429	1	IBD
PC immediate early response	S2	0.40249	0.194581	1	IBD
DCs	Secretory progenitor	0.398771	0.199127	1	IBD
Myofibroblasts	Ribhi T cells	0.398349	0.199646	1	IBD
Cycling myeloid	Cycling TA	0.397416	0.200799	1	IBD
Eosinophils	PC IgA	0.396399	0.20206	1	IBD
Cycling cells	Ribhi T cells	0.394476	0.204456	1	IBD
M0	Mast	0.392767	0.206601	1	IBD
Cycling T cells	PC IgA IgM	0.391141	0.208654	1	IBD
DN	Naïve B cell	0.388059	0.212581	1	IBD
Paneth-like	PC IgA IgM	0.387815	0.212894	1	IBD
Cycling myeloid	Glia	0.386605	0.214448	1	IBD
DCs	Goblet	0.384566	0.217085	1	IBD
Inflammatory colonocyte	Paneth-like	0.384318	0.217406	1	IBD
ILC4	MAIT	0.383529	0.218433	1	IBD
Fibroblasts	M2	0.382355	0.219965	1	IBD
FRCs	Paneth-like	0.381243	0.221421	1	IBD
PC IgA heat shock	Pericytes	0.381025	0.221707	1	IBD
S3	T cells CCL20	0.378807	0.224633	1	IBD
Endothelium	Eosinophils	0.377851	0.225902	1	IBD
IDA Macrophage	T cells CCL20	0.377666	0.226148	1	IBD
MT T cells	Paneth-like	0.376868	0.22721	1	IBD
Colonocytes	Paneth-like	0.376168	0.228146	1	IBD
DN	PC immediate early response	0.375959	0.228425	1	IBD
NK	Tregs	0.375578	0.228934	1	IBD
Cycling cells	M1	0.375151	0.229507	1	IBD
DCs	M0	0.372855	0.2326	1	IBD
CD8	DCs	0.372124	0.233589	1	IBD
Epithelium Ribhi	IDA Macrophage	0.370738	0.235473	1	IBD
Goblet	Paneth-like	0.369097	0.237714	1	IBD
Eosinophils	PC IgG	0.366963	0.240648	1	IBD
PC IgA IgM	T cells CCL20	0.366699	0.241013	1	IBD
Cycling myeloid	Tuft cells	0.36663	0.241108	1	IBD
CD8	ILC4	0.366186	0.241722	1	IBD
Cycling myeloid	Paneth-like	0.365746	0.242331	1	IBD
DCs	PC IgA	0.364591	0.243934	1	IBD
M2	Paneth-like	0.364405	0.244194	1	IBD
DN	Goblet	0.363187	0.245892	1	IBD
Epithelium Ribhi	Paneth-like	0.361228	0.24864	1	IBD
DN	Epithelium Ribhi	0.361189	0.248695	1	IBD
MT T cells	Tuft cells	0.359896	0.250517	1	IBD
Cycling TA	Ribhi T cells	0.358901	0.251926	1	IBD
Cycling T cells	M0	0.358745	0.252147	1	IBD
Endothelium	PC immediate early response	0.358698	0.252213	1	IBD
gd IEL	Naïve B cell	0.358186	0.25294	1	IBD
Colonocytes	IDA Macrophage	0.356751	0.254983	1	IBD
PC IgA IgM	Secretory progenitor	0.356486	0.255362	1	IBD
MAIT	Tregs	0.354682	0.257948	1	IBD
Fibroblasts	PC immediate early response	0.354202	0.258639	1	IBD
FRCs	PC IgA	0.35331	0.259924	1	IBD
PC IgA IgM	S1	0.351102	0.263123	1	IBD
Cycling T cells	S2	0.350978	0.263304	1	IBD
Inflammatory colonocyte	PC IgA heat shock	0.349244	0.265833	1	IBD
IDA Macrophage	Inflammatory fibroblasts	0.348844	0.266419	1	IBD
ILC4	Mast	0.347831	0.267904	1	IBD
DCs	MAIT	0.347532	0.268343	1	IBD
IDA Macrophage	Inflammatory colonocyte	0.344554	0.272743	1	IBD
ILC4	Secretory progenitor	0.34442	0.272942	1	IBD
Ribhi T cells	S3	0.341982	0.276577	1	IBD
Cycling T cells	FRCs	0.341898	0.276703	1	IBD
Inflammatory monocytes	PC IgA	0.34168	0.277029	1	IBD
CD8	MT T cells	0.341672	0.277041	1	IBD
ILC4	T cells CCL20	0.341428	0.277406	1	IBD
Paneth-like	S2	0.341078	0.277931	1	IBD
ILC4	Tuft cells	0.340098	0.279404	1	IBD
FRCs	ILC4	0.339098	0.280912	1	IBD
CD8	Glia	0.335676	0.286105	1	IBD
BEST4 OTOP2	T cells CCL20	0.335503	0.28637	1	IBD
Inflammatory fibroblasts	PC immediate early response	0.335472	0.286417	1	IBD
M0	S3	0.333685	0.289151	1	IBD
Colonocytes	PC IgA IgM	0.331753	0.292125	1	IBD
Memory B cell	NK	0.329718	0.295276	1	IBD
IDA Macrophage	Secretory progenitor	0.328382	0.297355	1	IBD
PC IgA IgM	Ribhi T cells	0.328264	0.29754	1	IBD
PC IgA IgM	S2	0.327837	0.298205	1	IBD
B cell	NK	0.327823	0.298228	1	IBD
DCs	Ribhi T cells	0.324968	0.302705	1	IBD
Paneth-like	Secretory progenitor	0.324691	0.303141	1	IBD
BEST4 OTOP2	PC IgA IgM	0.323262	0.305398	1	IBD
Goblet	IDA Macrophage	0.32304	0.30575	1	IBD
Cycling TA	IDA Macrophage	0.322713	0.306268	1	IBD
Mast	PC IgA IgM	0.322535	0.30655	1	IBD
M0	Myofibroblasts	0.322503	0.306601	1	IBD
Cycling myeloid	FRCs	0.321232	0.30862	1	IBD
DCs	M2	0.321023	0.308952	1	IBD
Cycling T cells	Ribhi T cells	0.319926	0.310703	1	IBD
CD8	Mast	0.318528	0.312942	1	IBD
Cycling TA	DN	0.315606	0.317648	1	IBD
BEST4 OTOP2	CD8	0.315217	0.318277	1	IBD
IDA Macrophage	Pericytes	0.31482	0.318921	1	IBD
Cycling myeloid	Cycling T cells	0.314254	0.319839	1	IBD
FRCs	Inflammatory monocytes	0.314248	0.319848	1	IBD
DN	M0	0.313374	0.32127	1	IBD
Eosinophils	ILC4	0.313317	0.321361	1	IBD
Epithelium Ribhi	PC IgA IgM	0.3128	0.322205	1	IBD
ILC4	S3	0.312103	0.323342	1	IBD
Endothelium	M2	0.312009	0.323495	1	IBD
Colonocytes	DCs	0.311385	0.324516	1	IBD
Memory B cell	Ribhi T cells	0.309688	0.327298	1	IBD
CD4	Glia	0.308877	0.328634	1	IBD
Myofibroblasts	NK	0.308699	0.328927	1	IBD
DCs	Glia	0.308554	0.329166	1	IBD
Cycling cells	DCs	0.30838	0.329454	1	IBD
Glia	NK	0.308249	0.329669	1	IBD
Cycling TA	DCs	0.307634	0.330686	1	IBD
gd IEL	ILC4	0.306729	0.332184	1	IBD
MT T cells	Naïve B cell	0.306419	0.332698	1	IBD
Endothelium	S1	0.304146	0.33648	1	IBD
Glia	PC IgA IgM	0.303819	0.337027	1	IBD
Cycling cells	MAIT	0.303706	0.337215	1	IBD
FRCs	Ribhi T cells	0.302976	0.338437	1	IBD
CD8	Myofibroblasts	0.301683	0.340604	1	IBD
Myofibroblasts	PC IgA IgM	0.300728	0.342212	1	IBD
B cell	DN	0.300532	0.342541	1	IBD
CD4	Tuft cells	0.299597	0.344118	1	IBD
Cycling TA	S2	0.299412	0.344431	1	IBD
Epithelium Ribhi	S2	0.295253	0.3515	1	IBD
Cycling T cells	Fibroblasts	0.293594	0.354341	1	IBD
Myofibroblasts	PC IgA	0.292891	0.355548	1	IBD
Cycling T cells	GC B cell	0.290676	0.359366	1	IBD
gd IEL	M0	0.289751	0.360967	1	IBD
Cycling T cells	Memory B cell	0.288415	0.363286	1	IBD
PC IgG	S2	0.287292	0.365242	1	IBD
B cell	gd IEL	0.286849	0.366015	1	IBD
Glia	Paneth-like	0.286714	0.36625	1	IBD
CD8	Tuft cells	0.286385	0.366825	1	IBD
Colonocytes	S2	0.285588	0.368219	1	IBD
Cycling myeloid	Mast	0.285081	0.369108	1	IBD
Cycling myeloid	S1	0.284091	0.370846	1	IBD
DCs	Naïve B cell	0.283918	0.371149	1	IBD
ILC4	Ribhi T cells	0.28345	0.371974	1	IBD
Naïve B cell	Tregs	0.282787	0.373142	1	IBD
CD4	Colonocytes	0.282718	0.373262	1	IBD
Paneth-like	S1	0.281123	0.376081	1	IBD
Cycling T cells	M2	0.280842	0.376579	1	IBD
Cycling myeloid	Endothelium	0.2807	0.376831	1	IBD
DCs	Epithelium Ribhi	0.2804	0.377362	1	IBD
Fibroblasts	PC IgA heat shock	0.280357	0.377438	1	IBD
CD8	Colonocytes	0.278344	0.381017	1	IBD
NK	S3	0.276482	0.384345	1	IBD
IDA Macrophage	Tregs	0.27506	0.386895	1	IBD
DCs	DN	0.274888	0.387203	1	IBD
PC IgA IgM	Pericytes	0.273575	0.389568	1	IBD
PC IgA	T cells CCL20	0.273125	0.390378	1	IBD
CD8	T cells CCL20	0.271135	0.393978	1	IBD
FRCs	PC IgA IgM	0.270961	0.394295	1	IBD
Colonocytes	MT T cells	0.270902	0.394401	1	IBD
Endothelium	Pericytes	0.270539	0.39506	1	IBD
PC IgA heat shock	S2	0.270434	0.395251	1	IBD
gd IEL	MT T cells	0.269806	0.396393	1	IBD
ILC4	Myofibroblasts	0.269171	0.397549	1	IBD
CD8	PC IgA	0.269146	0.397594	1	IBD
Mast	PC immediate early response	0.268522	0.398731	1	IBD
CD8	M2	0.268459	0.398846	1	IBD
DN	MT T cells	0.266638	0.402176	1	IBD
Cycling T cells	MAIT	0.265994	0.403357	1	IBD
GC B cell	NK	0.265062	0.405069	1	IBD
DCs	MT T cells	0.264588	0.40594	1	IBD
BEST4 OTOP2	IDA Macrophage	0.26341	0.408112	1	IBD
MAIT	Memory B cell	0.262715	0.409396	1	IBD
NK	Tuft cells	0.261406	0.411818	1	IBD
Endothelium	M0	0.260586	0.413341	1	IBD
Cycling TA	PC IgA IgM	0.259428	0.415495	1	IBD
IDA Macrophage	Tuft cells	0.259256	0.415816	1	IBD
PC IgA	S3	0.258152	0.417875	1	IBD
CD4	M2	0.257346	0.419381	1	IBD
NK	Secretory progenitor	0.256976	0.420074	1	IBD
PC IgA	S2	0.25646	0.421041	1	IBD
BEST4 OTOP2	CD4	0.255849	0.422187	1	IBD
Cycling cells	T cells CCL20	0.255283	0.423249	1	IBD
CD4	Cycling T cells	0.254677	0.42439	1	IBD
Cycling myeloid	T cells CCL20	0.253823	0.425997	1	IBD
GC B cell	Ribhi T cells	0.251543	0.430308	1	IBD
M0	Pericytes	0.251106	0.431136	1	IBD
BEST4 OTOP2	NK	0.25092	0.431488	1	IBD
Cycling cells	NK	0.248877	0.435374	1	IBD
FRCs	NK	0.248641	0.435824	1	IBD
ILC4	M2	0.248623	0.435858	1	IBD
Cycling T cells	PC IgA	0.247325	0.438335	1	IBD
Ribhi T cells	Tregs	0.246733	0.439468	1	IBD
PC IgA IgM	S3	0.246603	0.439717	1	IBD
MAIT	Paneth-like	0.246261	0.440371	1	IBD
Inflammatory colonocyte	MT T cells	0.245145	0.442513	1	IBD
Fibroblasts	PC IgG	0.242025	0.448524	1	IBD
M0	S2	0.241889	0.448788	1	IBD
Epithelium Ribhi	Fibroblasts	0.241697	0.449159	1	IBD
DN	PC IgA IgM	0.241574	0.449397	1	IBD
CD4	Secretory progenitor	0.240352	0.451764	1	IBD
NK	PC IgA	0.23996	0.452526	1	IBD
CD4	Myofibroblasts	0.23927	0.453865	1	IBD
Cycling myeloid	DN	0.239241	0.453922	1	IBD
M2	NK	0.23885	0.454682	1	IBD
Cycling T cells	Mast	0.237241	0.457818	1	IBD
Cycling T cells	S1	0.236386	0.459489	1	IBD
CD4	Mast	0.236008	0.460228	1	IBD
M1	Tregs	0.235934	0.460372	1	IBD
IDA Macrophage	M0	0.235081	0.462043	1	IBD
IDA Macrophage	Paneth-like	0.231169	0.469742	1	IBD
DCs	gd IEL	0.229716	0.472617	1	IBD
Epithelium Ribhi	MT T cells	0.229565	0.472915	1	IBD
gd IEL	Inflammatory colonocyte	0.225964	0.480076	1	IBD
Fibroblasts	PC IgA	0.22583	0.480344	1	IBD
DCs	Memory B cell	0.225751	0.480502	1	IBD
Cycling T cells	Inflammatory fibroblasts	0.225427	0.481149	1	IBD
Cycling myeloid	Pericytes	0.224012	0.48398	1	IBD
Inflammatory monocytes	Mast	0.223501	0.485004	1	IBD
Inflammatory fibroblasts	Inflammatory monocytes	0.222467	0.487078	1	IBD
DCs	Myofibroblasts	0.220967	0.490096	1	IBD
DCs	M1	0.220763	0.490507	1	IBD
Colonocytes	Fibroblasts	0.21944	0.493176	1	IBD
B cell	BEST4 OTOP2	0.218335	0.49541	1	IBD
Goblet	S2	0.215282	0.501608	1	IBD
DCs	Mast	0.214836	0.502515	1	IBD
Fibroblasts	Secretory progenitor	0.214782	0.502626	1	IBD
CD8	Cycling T cells	0.213141	0.505973	1	IBD
Memory B cell	MT T cells	0.21313	0.505996	1	IBD
FRCs	Pericytes	0.212824	0.506623	1	IBD
Cycling TA	Fibroblasts	0.211224	0.509897	1	IBD
BEST4 OTOP2	S2	0.211064	0.510225	1	IBD
gd IEL	T cells CCL20	0.210798	0.510771	1	IBD
Colonocytes	NK	0.207936	0.516659	1	IBD
Cycling cells	DN	0.207151	0.518278	1	IBD
Eosinophils	PC IgA heat shock	0.206575	0.519467	1	IBD
FRCs	PC immediate early response	0.206072	0.520508	1	IBD
ILC4	PC IgA	0.205415	0.521868	1	IBD
Paneth-like	Tuft cells	0.204356	0.524063	1	IBD
Fibroblasts	PC IgA IgM	0.203045	0.526787	1	IBD
Cycling myeloid	S3	0.202173	0.528601	1	IBD
GC B cell	MAIT	0.200962	0.531127	1	IBD
Endothelium	Glia	0.200598	0.531886	1	IBD
BEST4 OTOP2	Fibroblasts	0.198052	0.537214	1	IBD
BEST4 OTOP2	DCs	0.197854	0.537629	1	IBD
ILC4	Naïve B cell	0.196157	0.541195	1	IBD
CD4	Epithelium Ribhi	0.195967	0.541594	1	IBD
CD8	S1	0.195186	0.543238	1	IBD
FRCs	Tregs	0.194495	0.544694	1	IBD
Cycling myeloid	gd IEL	0.194445	0.5448	1	IBD
DCs	Tregs	0.194396	0.544903	1	IBD
PC IgA heat shock	T cells CCL20	0.194193	0.54533	1	IBD
Cycling cells	MT T cells	0.193319	0.547178	1	IBD
NK	S1	0.192615	0.548665	1	IBD
Inflammatory fibroblasts	PC IgA heat shock	0.192578	0.548743	1	IBD
FRCs	PC IgG	0.191852	0.550281	1	IBD
B cell	Cycling T cells	0.191319	0.55141	1	IBD
CD4	Cycling TA	0.190805	0.552499	1	IBD
B cell	DCs	0.188391	0.557631	1	IBD
CD8	Epithelium Ribhi	0.188125	0.558199	1	IBD
IDA Macrophage	ILC4	0.187898	0.558683	1	IBD
PC IgA	S1	0.187035	0.560523	1	IBD
Fibroblasts	MAIT	0.186577	0.5615	1	IBD
Eosinophils	Inflammatory colonocyte	0.186281	0.562132	1	IBD
CD4	Inflammatory colonocyte	0.186203	0.5623	1	IBD
CD8	Inflammatory colonocyte	0.1846	0.56573	1	IBD
S2	Secretory progenitor	0.18425	0.566479	1	IBD
Cycling myeloid	Naïve B cell	0.184138	0.56672	1	IBD
Inflammatory monocytes	PC immediate early response	0.183759	0.567531	1	IBD
CD8	Secretory progenitor	0.183561	0.567956	1	IBD
Eosinophils	T cells CCL20	0.18312	0.568903	1	IBD
M2	PC IgA	0.181646	0.572071	1	IBD
MAIT	PC IgA IgM	0.181345	0.57272	1	IBD
Endothelium	MAIT	0.180428	0.574694	1	IBD
DCs	Tuft cells	0.179049	0.577671	1	IBD
Myofibroblasts	Paneth-like	0.178191	0.579525	1	IBD
MT T cells	Ribhi T cells	0.177002	0.582099	1	IBD
PC IgA IgM	PC IgG	0.174654	0.587196	1	IBD
DCs	NK	0.173974	0.588675	1	IBD
FRCs	gd IEL	0.173627	0.589431	1	IBD
ILC4	S1	0.172791	0.591252	1	IBD
DN	Paneth-like	0.172404	0.592096	1	IBD
Cycling T cells	DCs	0.171841	0.593325	1	IBD
Eosinophils	Inflammatory fibroblasts	0.170602	0.59603	1	IBD
Cycling T cells	M1	0.168367	0.600926	1	IBD
CD4	Goblet	0.167939	0.601865	1	IBD
Mast	PC IgA heat shock	0.167376	0.603101	1	IBD
CD8	Goblet	0.166115	0.605873	1	IBD
S2	T cells CCL20	0.166009	0.606107	1	IBD
PC IgA	Tregs	0.165342	0.607574	1	IBD
Mast	PC IgG	0.163881	0.610796	1	IBD
Glia	ILC4	0.163015	0.612709	1	IBD
Endothelium	M1	0.160832	0.617539	1	IBD
DCs	GC B cell	0.160691	0.617852	1	IBD
FRCs	PC IgA heat shock	0.160347	0.618616	1	IBD
Fibroblasts	Inflammatory fibroblasts	0.158727	0.62221	1	IBD
Eosinophils	Secretory progenitor	0.158498	0.62272	1	IBD
Cycling T cells	S3	0.158493	0.622732	1	IBD
Endothelium	Secretory progenitor	0.158386	0.62297	1	IBD
Mast	Tregs	0.158226	0.623325	1	IBD
PC IgA IgM	Tuft cells	0.157945	0.62395	1	IBD
Fibroblasts	Goblet	0.157486	0.62497	1	IBD
Cycling myeloid	IDA Macrophage	0.157363	0.625244	1	IBD
Endothelium	Goblet	0.157243	0.625512	1	IBD
Fibroblasts	Paneth-like	0.156311	0.627588	1	IBD
Cycling myeloid	DCs	0.156211	0.62781	1	IBD
M2	Tregs	0.155809	0.628708	1	IBD
Eosinophils	Mast	0.155637	0.629092	1	IBD
Inflammatory monocytes	S2	0.155386	0.62965	1	IBD
Cycling TA	ILC4	0.154326	0.632018	1	IBD
CD8	S3	0.153912	0.632942	1	IBD
Paneth-like	Tregs	0.15345	0.633977	1	IBD
Secretory progenitor	Tregs	0.153316	0.634277	1	IBD
MAIT	S2	0.153284	0.634348	1	IBD
Endothelium	Tregs	0.152893	0.635223	1	IBD
GC B cell	MT T cells	0.15105	0.639354	1	IBD
DCs	S1	0.150937	0.639607	1	IBD
CD4	PC IgA	0.150577	0.640415	1	IBD
DCs	FRCs	0.149394	0.643073	1	IBD
Memory B cell	T cells CCL20	0.14927	0.643353	1	IBD
Eosinophils	Tregs	0.146552	0.649476	1	IBD
DCs	PC IgA heat shock	0.143823	0.655643	1	IBD
CD4	S1	0.143405	0.656589	1	IBD
DN	Fibroblasts	0.142362	0.658953	1	IBD
Tregs	Tuft cells	0.141396	0.661144	1	IBD
Cycling TA	Tregs	0.140585	0.662985	1	IBD
Cycling T cells	Secretory progenitor	0.138402	0.667951	1	IBD
NK	T cells CCL20	0.137268	0.670536	1	IBD
B cell	Goblet	0.135672	0.67418	1	IBD
DN	PC IgG	0.135295	0.675041	1	IBD
BEST4 OTOP2	Paneth-like	0.135263	0.675115	1	IBD
Cycling T cells	Inflammatory colonocyte	0.13477	0.676242	1	IBD
MT T cells	NK	0.134434	0.67701	1	IBD
Colonocytes	ILC4	0.13347	0.679215	1	IBD
Epithelium Ribhi	ILC4	0.133321	0.679557	1	IBD
MAIT	MT T cells	0.132325	0.68184	1	IBD
PC immediate early response	S3	0.129863	0.687493	1	IBD
ILC4	Inflammatory colonocyte	0.129392	0.688576	1	IBD
IDA Macrophage	MAIT	0.129359	0.688652	1	IBD
Cycling T cells	Glia	0.127642	0.692605	1	IBD
IDA Macrophage	Ribhi T cells	0.127434	0.693085	1	IBD
Cycling myeloid	Myofibroblasts	0.126008	0.696375	1	IBD
Epithelium Ribhi	NK	0.125217	0.6982	1	IBD
Endothelium	Epithelium Ribhi	0.124537	0.699773	1	IBD
DN	Memory B cell	0.12343	0.702332	1	IBD
ILC4	PC IgA heat shock	0.121838	0.706021	1	IBD
B cell	PC IgA IgM	0.118886	0.712874	1	IBD
Mast	Paneth-like	0.116282	0.718935	1	IBD
MT T cells	Myofibroblasts	0.114533	0.723013	1	IBD
Inflammatory colonocyte	S2	0.114367	0.723401	1	IBD
S2	Tuft cells	0.114027	0.724194	1	IBD
Fibroblasts	T cells CCL20	0.112566	0.727608	1	IBD
B cell	MT T cells	0.112157	0.728566	1	IBD
Cycling cells	PC IgA	0.111465	0.730186	1	IBD
CD8	Cycling TA	0.110831	0.731671	1	IBD
FRCs	Inflammatory fibroblasts	0.110056	0.733485	1	IBD
gd IEL	Tregs	0.109849	0.73397	1	IBD
Cycling myeloid	S2	0.109757	0.734187	1	IBD
DN	S2	0.109282	0.7353	1	IBD
PC IgA	Secretory progenitor	0.109065	0.73581	1	IBD
M1	Paneth-like	0.108393	0.737386	1	IBD
CD4	Paneth-like	0.108137	0.737986	1	IBD
Inflammatory fibroblasts	S2	0.106995	0.740669	1	IBD
Fibroblasts	M0	0.106568	0.741673	1	IBD
Paneth-like	Ribhi T cells	0.106233	0.742462	1	IBD
BEST4 OTOP2	Endothelium	0.10609	0.742798	1	IBD
Eosinophils	PC immediate early response	0.103708	0.748407	1	IBD
S3	Tregs	0.101749	0.753026	1	IBD
M0	Naïve B cell	0.10128	0.754134	1	IBD
Endothelium	PC IgA	0.100392	0.756232	1	IBD
Fibroblasts	Tuft cells	0.0989518	0.759637	1	IBD
PC IgA heat shock	Tregs	0.0984114	0.760916	1	IBD
Inflammatory monocytes	NK	0.0960856	0.766426	1	IBD
Goblet	NK	0.0952386	0.768435	1	IBD
Cycling T cells	Naïve B cell	0.0934891	0.772589	1	IBD
Cycling cells	ILC4	0.0920004	0.776128	1	IBD
Endothelium	PC IgA IgM	0.0911896	0.778058	1	IBD
Naïve B cell	T cells CCL20	0.0900479	0.780776	1	IBD
gd IEL	Memory B cell	0.0889105	0.783487	1	IBD
PC IgG	Tregs	0.0886667	0.784068	1	IBD
MT T cells	PC IgA	0.0879168	0.785857	1	IBD
B cell	Secretory progenitor	0.0876691	0.786448	1	IBD
PC immediate early response	S1	0.0871171	0.787765	1	IBD
Glia	Tregs	0.0850871	0.792614	1	IBD
CD4	M0	0.0843479	0.794382	1	IBD
M2	MT T cells	0.084206	0.794721	1	IBD
gd IEL	IDA Macrophage	0.0811542	0.802028	1	IBD
Pericytes	T cells CCL20	0.0786781	0.807967	1	IBD
Endothelium	Paneth-like	0.078432	0.808558	1	IBD
Cycling T cells	Goblet	0.0777289	0.810247	1	IBD
Fibroblasts	Inflammatory colonocyte	0.077303	0.81127	1	IBD
ILC4	Memory B cell	0.0765271	0.813134	1	IBD
Inflammatory colonocyte	Tregs	0.0743395	0.818396	1	IBD
GC B cell	T cells CCL20	0.0738943	0.819468	1	IBD
Cycling TA	Endothelium	0.0725043	0.822816	1	IBD
B cell	Inflammatory colonocyte	0.0719503	0.824151	1	IBD
PC IgA	Ribhi T cells	0.0706157	0.827369	1	IBD
Myofibroblasts	PC IgA heat shock	0.0701315	0.828538	1	IBD
PC IgA heat shock	S3	0.0701023	0.828608	1	IBD
Goblet	Neutrophil	0.0696112	0.829793	1	IBD
Glia	PC IgA	0.0689811	0.831314	1	IBD
Epithelium Ribhi	Tregs	0.0689067	0.831494	1	IBD
CD4	S3	0.0686575	0.832096	1	IBD
Fibroblasts	Inflammatory monocytes	0.0682202	0.833152	1	IBD
DCs	IDA Macrophage	0.0681747	0.833262	1	IBD
Endothelium	T cells CCL20	0.0676349	0.834566	1	IBD
GC B cell	gd IEL	0.065901	0.838757	1	IBD
PC IgA heat shock	S1	0.0656467	0.839372	1	IBD
Cycling myeloid	PC immediate early response	0.0656371	0.839395	1	IBD
BEST4 OTOP2	ILC4	0.0650469	0.840823	1	IBD
DN	GC B cell	0.0648805	0.841226	1	IBD
Colonocytes	Endothelium	0.0621462	0.847847	1	IBD
Paneth-like	PC IgA heat shock	0.0600928	0.852825	1	IBD
Inflammatory colonocyte	PC immediate early response	0.0592508	0.854868	1	IBD
Cycling T cells	ILC4	0.0583263	0.857112	1	IBD
DCs	Neutrophil	0.0577897	0.858414	1	IBD
Cycling TA	NK	0.0568304	0.860744	1	IBD
B cell	Tregs	0.0567143	0.861027	1	IBD
BEST4 OTOP2	Naïve B cell	0.0552308	0.864632	1	IBD
Inflammatory colonocyte	Naïve B cell	0.0538653	0.867952	1	IBD
MT T cells	Secretory progenitor	0.0530304	0.869984	1	IBD
B cell	M2	0.0526815	0.870833	1	IBD
DN	Endothelium	0.0525113	0.871247	1	IBD
CD8	IDA Macrophage	0.0523383	0.871668	1	IBD
S1	Tregs	0.0522007	0.872003	1	IBD
Neutrophil	Pericytes	0.0521783	0.872057	1	IBD
Paneth-like	S3	0.0515613	0.87356	1	IBD
Cycling T cells	Cycling TA	0.0511342	0.8746	1	IBD
Endothelium	GC B cell	0.0498752	0.877666	1	IBD
Glia	MT T cells	0.0487646	0.880373	1	IBD
Eosinophils	Pericytes	0.0483083	0.881485	1	IBD
Fibroblasts	ILC4	0.0478469	0.88261	1	IBD
CD4	M1	0.0467577	0.885267	1	IBD
Neutrophil	Secretory progenitor	0.046006	0.887101	1	IBD
Inflammatory monocytes	M1	0.0440045	0.891987	1	IBD
B cell	T cells CCL20	0.0429352	0.894598	1	IBD
Endothelium	Myofibroblasts	0.0421584	0.896496	1	IBD
Endothelium	Neutrophil	0.0400321	0.901694	1	IBD
DCs	S3	0.0397504	0.902383	1	IBD
M1	Pericytes	0.0378241	0.907094	1	IBD
gd IEL	Paneth-like	0.0377399	0.907301	1	IBD
GC B cell	Inflammatory monocytes	0.0363706	0.910652	1	IBD
Eosinophils	MAIT	0.0350835	0.913803	1	IBD
Inflammatory colonocyte	NK	0.0338017	0.916943	1	IBD
CD8	M0	0.0335173	0.91764	1	IBD
CD4	IDA Macrophage	0.0320425	0.921253	1	IBD
Colonocytes	Tregs	0.031971	0.921428	1	IBD
Cycling cells	PC IgA heat shock	0.0311119	0.923534	1	IBD
Colonocytes	Cycling T cells	0.0305335	0.924952	1	IBD
MAIT	PC IgA	0.0301532	0.925885	1	IBD
B cell	Tuft cells	0.0288734	0.929023	1	IBD
M1	Naïve B cell	0.0286769	0.929505	1	IBD
M2	PC immediate early response	0.0286105	0.929668	1	IBD
Inflammatory monocytes	Tregs	0.0278985	0.931415	1	IBD
Pericytes	S1	0.0273682	0.932716	1	IBD
Cycling T cells	Epithelium Ribhi	0.0271153	0.933336	1	IBD
B cell	Colonocytes	0.0269484	0.933746	1	IBD
Eosinophils	NK	0.0263276	0.935269	1	IBD
ILC4	PC IgG	0.0263046	0.935326	1	IBD
Paneth-like	PC immediate early response	0.0257126	0.936779	1	IBD
Inflammatory monocytes	Memory B cell	0.0251334	0.9382	1	IBD
Naïve B cell	PC IgA	0.0235658	0.942049	1	IBD
Myofibroblasts	Tregs	0.0228707	0.943756	1	IBD
MT T cells	PC IgA heat shock	0.0221931	0.94542	1	IBD
Cycling cells	PC IgG	0.0208678	0.948676	1	IBD
DCs	Eosinophils	0.018154	0.955344	1	IBD
Paneth-like	PC IgA	0.0181373	0.955385	1	IBD
Inflammatory fibroblasts	S3	0.0171848	0.957726	1	IBD
Colonocytes	PC IgA	0.0143637	0.964662	1	IBD
Inflammatory monocytes	S3	0.0143211	0.964766	1	IBD
Naïve B cell	Secretory progenitor	0.0139415	0.9657	1	IBD
CD4	FRCs	0.0111669	0.972524	1	IBD
Goblet	MT T cells	0.0100337	0.975311	1	IBD
M2	PC IgA heat shock	0.0083269	0.97951	1	IBD
B cell	M1	0.00803891	0.980218	1	IBD
Endothelium	Memory B cell	0.00635575	0.98436	1	IBD
Eosinophils	Paneth-like	0.0049853	0.987732	1	IBD
Cycling cells	Endothelium	0.00420135	0.989661	1	IBD
GC B cell	ILC4	0.00384295	0.990543	1	IBD
PC immediate early response	Tregs	0.00137967	0.996605	1	IBD
Cycling T cells	MT T cells	0	1	1	IBD
Endothelium	PC IgA heat shock	-0.000885941	0.99782	1	IBD
Eosinophils	PC IgA IgM	-0.00120436	0.997036	1	IBD
CD8	FRCs	-0.00227404	0.994404	1	IBD
Endothelium	Tuft cells	-0.00366134	0.99099	1	IBD
CD8	PC IgA heat shock	-0.0045451	0.988815	1	IBD
M0	MT T cells	-0.00631583	0.984458	1	IBD
Cycling myeloid	Fibroblasts	-0.0066599	0.983611	1	IBD
Cycling myeloid	Neutrophil	-0.00718663	0.982315	1	IBD
PC IgA heat shock	Secretory progenitor	-0.00769251	0.981071	1	IBD
BEST4 OTOP2	MT T cells	-0.0077162	0.981012	1	IBD
Cycling T cells	Myofibroblasts	-0.00866517	0.978678	1	IBD
Cycling cells	Inflammatory monocytes	-0.0100514	0.975268	1	IBD
M0	PC immediate early response	-0.0104416	0.974308	1	IBD
BEST4 OTOP2	Cycling T cells	-0.0109307	0.973105	1	IBD
PC IgG	S3	-0.0114434	0.971843	1	IBD
Inflammatory monocytes	Pericytes	-0.0145615	0.964175	1	IBD
Cycling myeloid	PC IgG	-0.0146385	0.963986	1	IBD
Cycling cells	Inflammatory colonocyte	-0.0161652	0.960232	1	IBD
Inflammatory monocytes	PC IgA heat shock	-0.0164257	0.959592	1	IBD
Endothelium	Ribhi T cells	-0.0174521	0.957069	1	IBD
IDA Macrophage	NK	-0.019575	0.951852	1	IBD
Cycling T cells	NK	-0.0203118	0.950041	1	IBD
CD8	Cycling myeloid	-0.0204194	0.949777	1	IBD
Endothelium	NK	-0.0204589	0.94968	1	IBD
M0	Neutrophil	-0.0215767	0.946934	1	IBD
Naïve B cell	Tuft cells	-0.0223113	0.94513	1	IBD
M1	T cells CCL20	-0.0237197	0.941671	1	IBD
Fibroblasts	Ribhi T cells	-0.0240955	0.940748	1	IBD
CD4	Cycling myeloid	-0.0246977	0.93927	1	IBD
Myofibroblasts	PC immediate early response	-0.025969	0.936149	1	IBD
Endothelium	ILC4	-0.029542	0.927384	1	IBD
DN	Pericytes	-0.0296542	0.927108	1	IBD
B cell	Paneth-like	-0.0298493	0.92663	1	IBD
PC IgA	Pericytes	-0.0300038	0.926251	1	IBD
Epithelium Ribhi	PC IgA	-0.031034	0.923725	1	IBD
Eosinophils	S3	-0.0314518	0.922701	1	IBD
Neutrophil	Paneth-like	-0.0351115	0.913735	1	IBD
B cell	ILC4	-0.0362958	0.910835	1	IBD
Cycling myeloid	Eosinophils	-0.0368805	0.909404	1	IBD
PC IgA heat shock	Ribhi T cells	-0.0395715	0.90282	1	IBD
Goblet	ILC4	-0.0406332	0.900224	1	IBD
ILC4	PC immediate early response	-0.042694	0.895188	1	IBD
GC B cell	PC IgG	-0.0445843	0.890571	1	IBD
PC immediate early response	T cells CCL20	-0.0457189	0.887802	1	IBD
B cell	Glia	-0.0463494	0.886263	1	IBD
CD8	PC IgA IgM	-0.0471235	0.884375	1	IBD
Ribhi T cells	S2	-0.047493	0.883473	1	IBD
PC IgA	Tuft cells	-0.0500522	0.877235	1	IBD
Eosinophils	M2	-0.0504402	0.87629	1	IBD
Inflammatory fibroblasts	Paneth-like	-0.0515151	0.873672	1	IBD
Cycling T cells	Inflammatory monocytes	-0.0523554	0.871626	1	IBD
Cycling cells	PC IgA IgM	-0.0526686	0.870864	1	IBD
Fibroblasts	NK	-0.055225	0.864646	1	IBD
CD4	PC IgA heat shock	-0.0553278	0.864396	1	IBD
Cycling cells	gd IEL	-0.0559738	0.862826	1	IBD
Fibroblasts	gd IEL	-0.0560743	0.862581	1	IBD
Goblet	Naïve B cell	-0.0561091	0.862497	1	IBD
Eosinophils	M0	-0.0563671	0.86187	1	IBD
B cell	Epithelium Ribhi	-0.0573362	0.859516	1	IBD
Eosinophils	MT T cells	-0.0582404	0.85732	1	IBD
MT T cells	S1	-0.0619032	0.848436	1	IBD
ILC4	Inflammatory monocytes	-0.0620709	0.848029	1	IBD
Inflammatory fibroblasts	Mast	-0.0640545	0.843225	1	IBD
Memory B cell	PC IgA	-0.0647377	0.841572	1	IBD
DCs	Inflammatory monocytes	-0.0655412	0.839628	1	IBD
Cycling cells	PC immediate early response	-0.0686411	0.832135	1	IBD
MT T cells	PC IgA IgM	-0.0689293	0.831439	1	IBD
Inflammatory fibroblasts	Tregs	-0.0690004	0.831268	1	IBD
Cycling cells	Eosinophils	-0.0696458	0.82971	1	IBD
Cycling T cells	Eosinophils	-0.0699981	0.828859	1	IBD
Eosinophils	S2	-0.0706098	0.827384	1	IBD
Cycling TA	PC IgA	-0.0714553	0.825345	1	IBD
CD8	M1	-0.072161	0.823643	1	IBD
gd IEL	S2	-0.0724993	0.822828	1	IBD
IDA Macrophage	Inflammatory monocytes	-0.0756233	0.815308	1	IBD
Memory B cell	PC IgG	-0.0763032	0.813673	1	IBD
Colonocytes	Naïve B cell	-0.0771385	0.811665	1	IBD
M2	Naïve B cell	-0.0774499	0.810917	1	IBD
Naïve B cell	PC IgA IgM	-0.0781812	0.80916	1	IBD
BEST4 OTOP2	Neutrophil	-0.0784086	0.808614	1	IBD
IDA Macrophage	Neutrophil	-0.0804991	0.803598	1	IBD
B cell	Mast	-0.0811703	0.801989	1	IBD
Fibroblasts	Tregs	-0.0823441	0.799177	1	IBD
IDA Macrophage	MT T cells	-0.0824408	0.798946	1	IBD
Endothelium	Inflammatory colonocyte	-0.0869183	0.788239	1	IBD
Cycling cells	Paneth-like	-0.0884982	0.78447	1	IBD
M0	M1	-0.0885016	0.784462	1	IBD
Eosinophils	IDA Macrophage	-0.0886387	0.784135	1	IBD
Mast	MT T cells	-0.0887493	0.783871	1	IBD
Cycling cells	IDA Macrophage	-0.0892439	0.782692	1	IBD
M1	NK	-0.0892778	0.782611	1	IBD
Goblet	Tregs	-0.0895431	0.781979	1	IBD
Goblet	PC IgA	-0.0897949	0.781379	1	IBD
Cycling T cells	Tuft cells	-0.0906955	0.779234	1	IBD
Eosinophils	Fibroblasts	-0.0911742	0.778094	1	IBD
B cell	PC IgG	-0.0921314	0.775817	1	IBD
Eosinophils	Neutrophil	-0.0928922	0.774008	1	IBD
CD8	PC immediate early response	-0.0939893	0.771401	1	IBD
CD8	Paneth-like	-0.0974061	0.763296	1	IBD
Inflammatory monocytes	Paneth-like	-0.0982541	0.761288	1	IBD
ILC4	S2	-0.0990103	0.759499	1	IBD
M0	NK	-0.0992908	0.758835	1	IBD
Memory B cell	Paneth-like	-0.103574	0.748722	1	IBD
B cell	Cycling TA	-0.10425	0.747129	1	IBD
Glia	Neutrophil	-0.104762	0.745923	1	IBD
gd IEL	PC IgA	-0.10505	0.745245	1	IBD
BEST4 OTOP2	PC IgA	-0.105377	0.744475	1	IBD
Eosinophils	Naïve B cell	-0.106429	0.742002	1	IBD
DCs	PC immediate early response	-0.108086	0.738108	1	IBD
B cell	Eosinophils	-0.108715	0.73663	1	IBD
B cell	Endothelium	-0.109355	0.73513	1	IBD
Cycling cells	Secretory progenitor	-0.112667	0.727374	1	IBD
Glia	PC immediate early response	-0.113085	0.726396	1	IBD
DCs	S2	-0.113256	0.725996	1	IBD
Inflammatory fibroblasts	Secretory progenitor	-0.114385	0.723359	1	IBD
Cycling T cells	gd IEL	-0.114392	0.723342	1	IBD
Goblet	M1	-0.115359	0.721085	1	IBD
M2	Pericytes	-0.118485	0.713806	1	IBD
Glia	Naïve B cell	-0.118666	0.713383	1	IBD
Inflammatory fibroblasts	S1	-0.119009	0.712587	1	IBD
BEST4 OTOP2	Tregs	-0.1198	0.710749	1	IBD
Inflammatory fibroblasts	PC IgA	-0.119861	0.710608	1	IBD
M0	PC IgA heat shock	-0.120128	0.709987	1	IBD
Glia	Memory B cell	-0.120264	0.709672	1	IBD
Inflammatory monocytes	Neutrophil	-0.120954	0.708069	1	IBD
M1	MAIT	-0.121218	0.707458	1	IBD
Epithelium Ribhi	Neutrophil	-0.121656	0.706441	1	IBD
Naïve B cell	PC IgA heat shock	-0.122207	0.705165	1	IBD
NK	PC IgG	-0.12263	0.704185	1	IBD
Cycling cells	M0	-0.122782	0.703833	1	IBD
M0	PC IgA	-0.123033	0.703252	1	IBD
S2	Tregs	-0.123734	0.70163	1	IBD
NK	PC IgA heat shock	-0.124316	0.700283	1	IBD
Cycling myeloid	PC IgA heat shock	-0.124423	0.700035	1	IBD
GC B cell	PC IgA	-0.124504	0.699849	1	IBD
Mast	Naïve B cell	-0.124516	0.699821	1	IBD
PC immediate early response	Ribhi T cells	-0.12495	0.698818	1	IBD
Cycling myeloid	M1	-0.125195	0.698252	1	IBD
gd IEL	PC IgA IgM	-0.125813	0.696824	1	IBD
Cycling cells	Cycling myeloid	-0.126744	0.694676	1	IBD
Neutrophil	S3	-0.127214	0.693593	1	IBD
GC B cell	Glia	-0.127316	0.693358	1	IBD
GC B cell	Paneth-like	-0.128378	0.69091	1	IBD
GC B cell	Neutrophil	-0.12857	0.690468	1	IBD
gd IEL	M1	-0.129425	0.688501	1	IBD
Pericytes	Secretory progenitor	-0.129643	0.687999	1	IBD
DN	Inflammatory fibroblasts	-0.129787	0.687668	1	IBD
ILC4	Inflammatory fibroblasts	-0.131798	0.683049	1	IBD
Inflammatory fibroblasts	PC IgA IgM	-0.132452	0.68155	1	IBD
Inflammatory monocytes	PC IgA IgM	-0.132676	0.681035	1	IBD
DN	Eosinophils	-0.133624	0.678864	1	IBD
B cell	PC IgA	-0.133802	0.678455	1	IBD
Cycling T cells	Neutrophil	-0.13595	0.673544	1	IBD
Inflammatory colonocyte	Pericytes	-0.135998	0.673435	1	IBD
DCs	Pericytes	-0.136475	0.672346	1	IBD
NK	S2	-0.137319	0.670419	1	IBD
Cycling cells	M2	-0.137483	0.670047	1	IBD
Eosinophils	Ribhi T cells	-0.13772	0.669506	1	IBD
Cycling TA	Pericytes	-0.139428	0.665616	1	IBD
Pericytes	Tregs	-0.140866	0.662348	1	IBD
CD4	PC IgA IgM	-0.140879	0.662317	1	IBD
FRCs	MT T cells	-0.141523	0.660856	1	IBD
M0	Tregs	-0.142117	0.659508	1	IBD
CD8	Fibroblasts	-0.142248	0.659211	1	IBD
M1	PC IgG	-0.143823	0.655643	1	IBD
IDA Macrophage	M1	-0.144167	0.654864	1	IBD
Glia	PC IgA heat shock	-0.14623	0.650202	1	IBD
gd IEL	Neutrophil	-0.147878	0.646486	1	IBD
Naïve B cell	Paneth-like	-0.148093	0.646001	1	IBD
Cycling myeloid	NK	-0.150143	0.64139	1	IBD
Pericytes	S3	-0.152023	0.637172	1	IBD
B cell	PC immediate early response	-0.152799	0.635434	1	IBD
PC IgG	S1	-0.154403	0.631845	1	IBD
Paneth-like	PC IgG	-0.154884	0.630772	1	IBD
Cycling myeloid	MT T cells	-0.154893	0.630751	1	IBD
Memory B cell	Tuft cells	-0.155284	0.629879	1	IBD
Cycling myeloid	Inflammatory fibroblasts	-0.157581	0.62476	1	IBD
Colonocytes	PC immediate early response	-0.158684	0.622306	1	IBD
BEST4 OTOP2	Memory B cell	-0.158945	0.621725	1	IBD
BEST4 OTOP2	GC B cell	-0.159262	0.621022	1	IBD
Cycling TA	Neutrophil	-0.160396	0.618507	1	IBD
M0	PC IgG	-0.163125	0.612466	1	IBD
Inflammatory colonocyte	Neutrophil	-0.163907	0.610739	1	IBD
Memory B cell	Neutrophil	-0.165653	0.606891	1	IBD
Neutrophil	T cells CCL20	-0.16674	0.604498	1	IBD
Cycling cells	Glia	-0.166763	0.604449	1	IBD
MT T cells	Pericytes	-0.167316	0.603232	1	IBD
Epithelium Ribhi	Naïve B cell	-0.169617	0.598186	1	IBD
M2	Memory B cell	-0.172679	0.591496	1	IBD
MAIT	PC IgA heat shock	-0.17296	0.590883	1	IBD
GC B cell	Tuft cells	-0.174289	0.587991	1	IBD
PC immediate early response	Secretory progenitor	-0.174359	0.587838	1	IBD
Eosinophils	M1	-0.174869	0.586729	1	IBD
B cell	Inflammatory monocytes	-0.175465	0.585434	1	IBD
B cell	Pericytes	-0.175808	0.58469	1	IBD
DCs	Endothelium	-0.175823	0.584655	1	IBD
Inflammatory monocytes	M2	-0.176511	0.583164	1	IBD
MAIT	Pericytes	-0.17708	0.58193	1	IBD
NK	PC immediate early response	-0.179209	0.577326	1	IBD
MT T cells	S3	-0.180185	0.575218	1	IBD
M2	PC IgG	-0.180595	0.574335	1	IBD
CD8	S2	-0.180746	0.574009	1	IBD
Cycling myeloid	Inflammatory monocytes	-0.180848	0.57379	1	IBD
M1	Secretory progenitor	-0.180865	0.573753	1	IBD
Cycling TA	Eosinophils	-0.181992	0.571328	1	IBD
Inflammatory monocytes	S1	-0.182479	0.570279	1	IBD
Eosinophils	Tuft cells	-0.182931	0.569309	1	IBD
Cycling cells	Neutrophil	-0.183042	0.569072	1	IBD
M0	Memory B cell	-0.183253	0.568619	1	IBD
Neutrophil	PC IgA IgM	-0.18366	0.567744	1	IBD
M2	Neutrophil	-0.184104	0.566793	1	IBD
Cycling cells	Mast	-0.185826	0.563104	1	IBD
Cycling myeloid	PC IgA	-0.186042	0.562643	1	IBD
Goblet	PC immediate early response	-0.188285	0.557858	1	IBD
Epithelium Ribhi	PC immediate early response	-0.188753	0.556861	1	IBD
GC B cell	IDA Macrophage	-0.188983	0.556372	1	IBD
CD4	PC immediate early response	-0.189651	0.554951	1	IBD
FRCs	Neutrophil	-0.190822	0.552465	1	IBD
ILC4	Paneth-like	-0.191482	0.551064	1	IBD
CD8	PC IgG	-0.19212	0.549714	1	IBD
Inflammatory monocytes	T cells CCL20	-0.192489	0.548932	1	IBD
Epithelium Ribhi	Memory B cell	-0.192617	0.54866	1	IBD
Naïve B cell	PC IgG	-0.192814	0.548245	1	IBD
Inflammatory fibroblasts	M0	-0.194108	0.54551	1	IBD
GC B cell	M0	-0.194644	0.544381	1	IBD
Eosinophils	Memory B cell	-0.195315	0.542967	1	IBD
Epithelium Ribhi	GC B cell	-0.195325	0.542945	1	IBD
Neutrophil	S1	-0.195851	0.541838	1	IBD
Endothelium	gd IEL	-0.196475	0.540525	1	IBD
Colonocytes	Memory B cell	-0.197376	0.538631	1	IBD
GC B cell	M2	-0.198233	0.536834	1	IBD
Glia	M1	-0.198543	0.536185	1	IBD
Cycling myeloid	GC B cell	-0.199043	0.535138	1	IBD
BEST4 OTOP2	Cycling cells	-0.200735	0.531601	1	IBD
Colonocytes	Neutrophil	-0.201111	0.530816	1	IBD
IDA Macrophage	Memory B cell	-0.201145	0.530744	1	IBD
Cycling myeloid	Memory B cell	-0.202605	0.527702	1	IBD
DCs	ILC4	-0.203345	0.526164	1	IBD
Mast	Memory B cell	-0.203425	0.525998	1	IBD
Goblet	Pericytes	-0.203495	0.525851	1	IBD
NK	Paneth-like	-0.204226	0.524333	1	IBD
B cell	FRCs	-0.204803	0.523136	1	IBD
Inflammatory colonocyte	Memory B cell	-0.205131	0.522456	1	IBD
Cycling TA	Naïve B cell	-0.206224	0.520194	1	IBD
Colonocytes	GC B cell	-0.206492	0.51964	1	IBD
Memory B cell	Secretory progenitor	-0.206556	0.519507	1	IBD
MT T cells	PC immediate early response	-0.206622	0.519371	1	IBD
Cycling TA	Memory B cell	-0.206652	0.519309	1	IBD
Neutrophil	Tuft cells	-0.207778	0.516985	1	IBD
Myofibroblasts	Pericytes	-0.208743	0.514996	1	IBD
CD8	Inflammatory monocytes	-0.208872	0.514729	1	IBD
Inflammatory monocytes	Naïve B cell	-0.208984	0.5145	1	IBD
Colonocytes	PC IgA heat shock	-0.209139	0.514181	1	IBD
CD8	Endothelium	-0.210251	0.511894	1	IBD
DCs	Inflammatory fibroblasts	-0.210371	0.511647	1	IBD
GC B cell	S1	-0.210622	0.511132	1	IBD
Inflammatory fibroblasts	T cells CCL20	-0.210705	0.510962	1	IBD
Memory B cell	S1	-0.21103	0.510296	1	IBD
Inflammatory monocytes	MAIT	-0.211174	0.509999	1	IBD
BEST4 OTOP2	PC immediate early response	-0.212198	0.507902	1	IBD
Goblet	Inflammatory fibroblasts	-0.212559	0.507163	1	IBD
B cell	PC IgA heat shock	-0.212585	0.507111	1	IBD
Memory B cell	PC IgA heat shock	-0.213346	0.505556	1	IBD
Inflammatory monocytes	M0	-0.213763	0.504703	1	IBD
M1	Ribhi T cells	-0.213832	0.504562	1	IBD
Neutrophil	Tregs	-0.214294	0.50362	1	IBD
GC B cell	PC immediate early response	-0.214307	0.503594	1	IBD
Mast	Pericytes	-0.214452	0.503297	1	IBD
ILC4	M0	-0.215113	0.501952	1	IBD
Cycling TA	GC B cell	-0.216183	0.499776	1	IBD
Goblet	Memory B cell	-0.216822	0.498477	1	IBD
Cycling cells	Tuft cells	-0.218283	0.495517	1	IBD
Cycling TA	PC immediate early response	-0.218715	0.494642	1	IBD
CD4	Fibroblasts	-0.219562	0.492929	1	IBD
Inflammatory fibroblasts	M2	-0.219809	0.492431	1	IBD
Eosinophils	Myofibroblasts	-0.221007	0.490015	1	IBD
Myofibroblasts	Naïve B cell	-0.22197	0.488078	1	IBD
Cycling cells	S1	-0.22229	0.487433	1	IBD
GC B cell	Goblet	-0.22243	0.487153	1	IBD
Cycling cells	Goblet	-0.223375	0.485255	1	IBD
Pericytes	Ribhi T cells	-0.223855	0.484295	1	IBD
Cycling cells	Pericytes	-0.224065	0.483874	1	IBD
Eosinophils	Goblet	-0.224733	0.482535	1	IBD
Naïve B cell	PC immediate early response	-0.226214	0.479578	1	IBD
MAIT	Neutrophil	-0.226481	0.479046	1	IBD
Cycling TA	M1	-0.226886	0.478238	1	IBD
DN	M1	-0.227502	0.477013	1	IBD
GC B cell	Mast	-0.227558	0.4769	1	IBD
Cycling cells	FRCs	-0.228495	0.475039	1	IBD
Inflammatory monocytes	Myofibroblasts	-0.228567	0.474895	1	IBD
DCs	Fibroblasts	-0.228904	0.474226	1	IBD
Glia	Inflammatory fibroblasts	-0.230303	0.471454	1	IBD
Memory B cell	PC immediate early response	-0.232326	0.46746	1	IBD
Fibroblasts	Neutrophil	-0.233675	0.464803	1	IBD
Eosinophils	S1	-0.23392	0.464321	1	IBD
B cell	S1	-0.23441	0.46336	1	IBD
Epithelium Ribhi	PC IgA heat shock	-0.234488	0.463206	1	IBD
Eosinophils	Epithelium Ribhi	-0.235083	0.462039	1	IBD
Neutrophil	PC IgG	-0.23652	0.459225	1	IBD
Goblet	PC IgA heat shock	-0.237206	0.457886	1	IBD
Glia	Pericytes	-0.237274	0.457753	1	IBD
Memory B cell	Myofibroblasts	-0.239066	0.454262	1	IBD
Glia	Inflammatory monocytes	-0.240146	0.452163	1	IBD
PC IgG	T cells CCL20	-0.241823	0.448915	1	IBD
Epithelium Ribhi	M1	-0.24281	0.447009	1	IBD
B cell	Neutrophil	-0.243801	0.445099	1	IBD
Cycling TA	PC IgA heat shock	-0.244004	0.444707	1	IBD
Inflammatory colonocyte	Inflammatory monocytes	-0.244189	0.444352	1	IBD
GC B cell	S3	-0.245222	0.442365	1	IBD
Memory B cell	S3	-0.245708	0.441432	1	IBD
Inflammatory monocytes	Secretory progenitor	-0.247095	0.438776	1	IBD
Neutrophil	PC immediate early response	-0.247133	0.438703	1	IBD
CD4	S2	-0.247294	0.438395	1	IBD
Cycling cells	Epithelium Ribhi	-0.247866	0.437302	1	IBD
Fibroblasts	GC B cell	-0.248607	0.435888	1	IBD
Cycling cells	S3	-0.248953	0.43523	1	IBD
GC B cell	PC IgA heat shock	-0.249723	0.433762	1	IBD
[truncated: 138 more rows]

## Sheet: e.fig 1 d correlation_heatmaps
row	column	mean_cor	Health
[truncated: 3,890 more rows]
