# Supplementary material for: Macrophage and neutrophil heterogeneity at single-cell spatial resolution in human inflammatory bowel disease
Source: Nat Commun. 2023 Jul 26;14:4506. doi: 10.1038/s41467-023-40156-6 (PMC10372067; doi:10.1038/s41467-023-40156-6)
Supplement: Supplementary file 4 — Source Data [file 41467_2023_40156_MOESM4_ESM.zip › Source_data_file_supplementary_figure_2.xlsx]

## Sheet: e.fig 2 a
sample_name	sex	age	fov	cell_ID	x	y	subset
HC b	female	61	1	HC.b_1_1	6387.44	161878	epi
HC b	female	61	1	HC.b_10_1	5315.44	161882	epi
HC b	female	61	1	HC.b_100_1	7081.44	161686	epi
HC b	female	61	1	HC.b_1000_1	4903.44	160305	epi
HC b	female	61	1	HC.b_1001_1	5242.44	160289	epi
HC b	female	61	1	HC.b_1002_1	5334.44	160310	epi
HC b	female	61	1	HC.b_1003_1	6171.44	160311	epi
HC b	female	61	1	HC.b_1004_1	5409.44	160311	epi
HC b	female	61	1	HC.b_1005_1	3545.44	160298	epi
HC b	female	61	1	HC.b_1006_1	3399.44	160290	stroma
HC b	female	61	1	HC.b_1007_1	6657.44	160302	epi
HC b	female	61	1	HC.b_1008_1	8118.44	160302	tcells
HC b	female	61	1	HC.b_1009_1	8172.44	160303	plasmas
HC b	female	61	1	HC.b_101_1	7615.44	161675	epi
HC b	female	61	1	HC.b_1010_1	5767.44	160297	epi
HC b	female	61	1	HC.b_1011_1	6707.44	160286	epi
HC b	female	61	1	HC.b_1012_1	2965.44	160294	epi
HC b	female	61	1	HC.b_1013_1	4679.44	160283	epi
HC b	female	61	1	HC.b_1014_1	5916.44	160282	epi
HC b	female	61	1	HC.b_1015_1	3448.44	160298	epi
HC b	female	61	1	HC.b_1016_1	3731.44	160288	tcells
HC b	female	61	1	HC.b_1017_1	5449.44	160284	epi
HC b	female	61	1	HC.b_1018_1	7311.44	160283	epi
HC b	female	61	1	HC.b_1019_1	5403.44	160268	epi
HC b	female	61	1	HC.b_102_1	6864.44	161680	plasmas
HC b	female	61	1	HC.b_1020_1	7006.44	160274	epi
HC b	female	61	1	HC.b_1021_1	3893.44	160283	epi
HC b	female	61	1	HC.b_1022_1	5711.44	160271	epi
HC b	female	61	1	HC.b_1023_1	6001.44	160275	epi
HC b	female	61	1	HC.b_1024_1	7225.44	160264	epi
HC b	female	61	1	HC.b_1025_1	4253.44	160266	epi
HC b	female	61	1	HC.b_1026_1	7900.44	160274	plasmas
HC b	female	61	1	HC.b_1027_1	7415.44	160253	epi
HC b	female	61	1	HC.b_1028_1	6690.44	160258	epi
HC b	female	61	1	HC.b_1029_1	3215.44	160256	myeloids
HC b	female	61	1	HC.b_103_1	7122.44	161672	epi
HC b	female	61	1	HC.b_1030_1	5318.44	160270	epi
HC b	female	61	1	HC.b_1031_1	6163.44	160263	epi
HC b	female	61	1	HC.b_1032_1	6633.44	160259	epi
HC b	female	61	1	HC.b_1033_1	2799.44	160274	epi
HC b	female	61	1	HC.b_1034_1	3613.44	160268	epi
HC b	female	61	1	HC.b_1035_1	3777.44	160272	plasmas
HC b	female	61	1	HC.b_1036_1	7795.44	160262	plasmas
HC b	female	61	1	HC.b_1037_1	5627.44	160253	epi
HC b	female	61	1	HC.b_1038_1	6380.44	160255	myeloids
HC b	female	61	1	HC.b_1039_1	5272.44	160251	epi
HC b	female	61	1	HC.b_104_1	6677.44	161672	stroma
HC b	female	61	1	HC.b_1040_1	5938.44	160249	epi
HC b	female	61	1	HC.b_1041_1	7348.44	160245	epi
HC b	female	61	1	HC.b_1042_1	4761.44	160241	epi
HC b	female	61	1	HC.b_1043_1	4912.44	160244	epi
HC b	female	61	1	HC.b_1044_1	3685.44	160223	epi
HC b	female	61	1	HC.b_1045_1	5792.44	160238	epi
HC b	female	61	1	HC.b_1046_1	6794.44	160255	epi
HC b	female	61	1	HC.b_1047_1	4707.44	160242	epi
HC b	female	61	1	HC.b_1048_1	5386.44	160237	epi
HC b	female	61	1	HC.b_1049_1	7302.44	160234	epi
HC b	female	61	1	HC.b_105_1	7385.44	161673	tcells
HC b	female	61	1	HC.b_1050_1	7241.44	160245	epi
HC b	female	61	1	HC.b_1051_1	3919.44	160239	epi
HC b	female	61	1	HC.b_1052_1	3622.44	160236	epi
HC b	female	61	1	HC.b_1053_1	3552.44	160226	epi
HC b	female	61	1	HC.b_1054_1	5158.44	160231	epi
HC b	female	61	1	HC.b_1055_1	5681.44	160239	epi
HC b	female	61	1	HC.b_1056_1	6587.44	160215	epi
HC b	female	61	1	HC.b_1057_1	7655.44	160247	plasmas
HC b	female	61	1	HC.b_1058_1	3646.44	160232	epi
HC b	female	61	1	HC.b_1059_1	6675.44	160215	epi
HC b	female	61	1	HC.b_106_1	6208.44	161675	plasmas
HC b	female	61	1	HC.b_1060_1	3819.44	160227	plasmas
HC b	female	61	1	HC.b_1061_1	4431.44	160227	plasmas
HC b	female	61	1	HC.b_1062_1	3721.44	160213	epi
HC b	female	61	1	HC.b_1063_1	5332.44	160228	epi
HC b	female	61	1	HC.b_1064_1	7715.44	160232	tcells
HC b	female	61	1	HC.b_1065_1	2814.44	160214	epi
HC b	female	61	1	HC.b_1066_1	3769.44	160229	epi
HC b	female	61	1	HC.b_1067_1	6795.44	160216	epi
HC b	female	61	1	HC.b_1068_1	7767.44	160221	plasmas
HC b	female	61	1	HC.b_1069_1	3938.44	160210	epi
HC b	female	61	1	HC.b_107_1	4995.44	161661	epi
HC b	female	61	1	HC.b_1070_1	4852.44	160216	stroma
HC b	female	61	1	HC.b_1071_1	6140.44	160225	epi
HC b	female	61	1	HC.b_1072_1	3324.44	160217	stroma
HC b	female	61	1	HC.b_1073_1	5317.44	160202	epi
HC b	female	61	1	HC.b_1074_1	6655.44	160182	epi
HC b	female	61	1	HC.b_1075_1	3754.44	160177	epi
HC b	female	61	1	HC.b_1076_1	5421.44	160196	epi
HC b	female	61	1	HC.b_1077_1	6113.44	160197	epi
HC b	female	61	1	HC.b_1078_1	4275.44	160190	epi
HC b	female	61	1	HC.b_1079_1	5178.44	160207	epi
HC b	female	61	1	HC.b_108_1	5117.44	161660	stroma
HC b	female	61	1	HC.b_1080_1	2773.44	160196	epi
HC b	female	61	1	HC.b_1081_1	6800.44	160183	epi
HC b	female	61	1	HC.b_1082_1	5957.44	160184	epi
HC b	female	61	1	HC.b_1083_1	3602.44	160182	epi
HC b	female	61	1	HC.b_1084_1	3856.44	160177	plasmas
HC b	female	61	1	HC.b_1085_1	5706.44	160183	epi
HC b	female	61	1	HC.b_1086_1	3788.44	160150	epi
HC b	female	61	1	HC.b_1087_1	3121.44	160185	stroma
HC b	female	61	1	HC.b_1088_1	3624.44	160173	epi
HC b	female	61	1	HC.b_1089_1	4544.44	160179	stroma
HC b	female	61	1	HC.b_109_1	6581.44	161663	epi
HC b	female	61	1	HC.b_1090_1	7781.44	160178	plasmas
HC b	female	61	1	HC.b_1091_1	5257.44	160177	plasmas
HC b	female	61	1	HC.b_1092_1	6273.44	160166	epi
HC b	female	61	1	HC.b_1093_1	7003.44	160180	epi
HC b	female	61	1	HC.b_1094_1	3970.44	160173	epi
HC b	female	61	1	HC.b_1095_1	4281.44	160153	epi
HC b	female	61	1	HC.b_1096_1	5183.44	160174	epi
HC b	female	61	1	HC.b_1097_1	5379.44	160160	epi
HC b	female	61	1	HC.b_1098_1	5835.44	160161	plasmas
HC b	female	61	1	HC.b_1099_1	3542.44	160178	epi
HC b	female	61	1	HC.b_11_1	7531.44	161887	tcells
HC b	female	61	1	HC.b_110_1	7171.44	161655	epi
HC b	female	61	1	HC.b_1100_1	6818.44	160154	epi
HC b	female	61	1	HC.b_1101_1	3666.44	160150	epi
HC b	female	61	1	HC.b_1102_1	6067.44	160152	epi
HC b	female	61	1	HC.b_1103_1	7639.44	160161	plasmas
HC b	female	61	1	HC.b_1104_1	4319.44	160152	epi
HC b	female	61	1	HC.b_1105_1	3378.44	160156	plasmas
HC b	female	61	1	HC.b_1106_1	5706.44	160142	stroma
HC b	female	61	1	HC.b_1107_1	5170.44	160144	epi
HC b	female	61	1	HC.b_1108_1	3542.44	160131	epi
HC b	female	61	1	HC.b_1109_1	5421.44	160142	epi
HC b	female	61	1	HC.b_111_1	8016.44	161671	plasmas
HC b	female	61	1	HC.b_1110_1	3428.44	160151	plasmas
HC b	female	61	1	HC.b_1111_1	3313.44	160140	plasmas
HC b	female	61	1	HC.b_1112_1	7499.44	160152	stroma
HC b	female	61	1	HC.b_1113_1	6709.44	160143	plasmas
HC b	female	61	1	HC.b_1114_1	6991.44	160132	epi
HC b	female	61	1	HC.b_1115_1	4950.44	160151	epi
HC b	female	61	1	HC.b_1116_1	5288.44	160142	plasmas
HC b	female	61	1	HC.b_1117_1	5972.44	160149	epi
HC b	female	61	1	HC.b_1118_1	3600.44	160136	epi
HC b	female	61	1	HC.b_1119_1	2804.44	160143	epi
HC b	female	61	1	HC.b_112_1	5443.44	161657	stroma
HC b	female	61	1	HC.b_1120_1	6855.44	160120	epi
HC b	female	61	1	HC.b_1121_1	3650.44	160110	epi
HC b	female	61	1	HC.b_1122_1	6306.44	160135	epi
HC b	female	61	1	HC.b_1123_1	5816.44	160120	plasmas
HC b	female	61	1	HC.b_1124_1	5209.44	160129	epi
HC b	female	61	1	HC.b_1125_1	7061.44	160113	plasmas
HC b	female	61	1	HC.b_1126_1	6134.44	160104	epi
HC b	female	61	1	HC.b_1127_1	6917.44	160102	epi
HC b	female	61	1	HC.b_1128_1	2891.44	160107	epi
HC b	female	61	1	HC.b_1129_1	4314.44	160102	epi
HC b	female	61	1	HC.b_113_1	6961.44	161647	epi
HC b	female	61	1	HC.b_1130_1	4630.44	160112	epi
HC b	female	61	1	HC.b_1131_1	4703.44	160119	epi
HC b	female	61	1	HC.b_1132_1	5978.44	160108	epi
HC b	female	61	1	HC.b_1133_1	6860.44	160089	epi
HC b	female	61	1	HC.b_1134_1	6946.44	160103	epi
HC b	female	61	1	HC.b_1135_1	6962.44	160116	epi
HC b	female	61	1	HC.b_1136_1	4661.44	160111	epi
HC b	female	61	1	HC.b_1137_1	4571.44	160107	epi
HC b	female	61	1	HC.b_1138_1	2846.44	160102	epi
HC b	female	61	1	HC.b_1139_1	2765.44	160107	epi
HC b	female	61	1	HC.b_114_1	7580.44	161649	epi
HC b	female	61	1	HC.b_1140_1	4336.44	160099	epi
HC b	female	61	1	HC.b_1141_1	4951.44	160094	epi
HC b	female	61	1	HC.b_1142_1	6386.44	160096	plasmas
HC b	female	61	1	HC.b_1143_1	3220.44	160100	plasmas
HC b	female	61	1	HC.b_1144_1	3852.44	160092	epi
HC b	female	61	1	HC.b_1145_1	5392.44	160098	plasmas
HC b	female	61	1	HC.b_1146_1	5207.44	160095	epi
HC b	female	61	1	HC.b_1147_1	2791.44	160093	epi
HC b	female	61	1	HC.b_1148_1	6210.44	160079	epi
HC b	female	61	1	HC.b_1149_1	3411.44	160075	stroma
HC b	female	61	1	HC.b_115_1	7536.44	161649	epi
HC b	female	61	1	HC.b_1150_1	5715.44	160093	epi
HC b	female	61	1	HC.b_1151_1	6259.44	160089	epi
HC b	female	61	1	HC.b_1152_1	4706.44	160088	epi
HC b	female	61	1	HC.b_1153_1	3899.44	160085	epi
HC b	female	61	1	HC.b_1154_1	6036.44	160079	epi
HC b	female	61	1	HC.b_1155_1	5530.44	160076	plasmas
HC b	female	61	1	HC.b_1156_1	3604.44	160064	epi
HC b	female	61	1	HC.b_1157_1	8134.44	160073	tcells
HC b	female	61	1	HC.b_1158_1	3489.44	160063	stroma
HC b	female	61	1	HC.b_1159_1	4350.44	160061	epi
HC b	female	61	1	HC.b_116_1	7636.44	161641	epi
HC b	female	61	1	HC.b_1160_1	4751.44	160062	epi
HC b	female	61	1	HC.b_1161_1	7462.44	160065	plasmas
HC b	female	61	1	HC.b_1162_1	6109.44	160052	epi
HC b	female	61	1	HC.b_1163_1	2797.44	160057	epi
HC b	female	61	1	HC.b_1164_1	3010.44	160054	epi
HC b	female	61	1	HC.b_1165_1	4556.44	160059	epi
HC b	female	61	1	HC.b_1166_1	4962.44	160065	epi
HC b	female	61	1	HC.b_1167_1	5200.44	160055	epi
HC b	female	61	1	HC.b_1168_1	3073.44	160047	epi
HC b	female	61	1	HC.b_1169_1	3541.44	160053	stroma
HC b	female	61	1	HC.b_117_1	8174.44	161660	plasmas
HC b	female	61	1	HC.b_1170_1	5760.44	160054	epi
HC b	female	61	1	HC.b_1171_1	5704.44	160049	epi
HC b	female	61	1	HC.b_1172_1	3312.44	160044	stroma
HC b	female	61	1	HC.b_1173_1	5499.44	160054	stroma
HC b	female	61	1	HC.b_1174_1	5797.44	160057	epi
HC b	female	61	1	HC.b_1175_1	6241.44	160042	epi
HC b	female	61	1	HC.b_1176_1	7057.44	160057	stroma
HC b	female	61	1	HC.b_1177_1	4685.44	160024	epi
HC b	female	61	1	HC.b_1178_1	6093.44	160044	epi
HC b	female	61	1	HC.b_1179_1	4360.44	160033	epi
HC b	female	61	1	HC.b_118_1	5880.44	161636	epi
HC b	female	61	1	HC.b_1180_1	6310.44	160033	epi
HC b	female	61	1	HC.b_1181_1	6032.44	160027	epi
HC b	female	61	1	HC.b_1182_1	3938.44	160023	epi
HC b	female	61	1	HC.b_1183_1	4972.44	160028	epi
HC b	female	61	1	HC.b_1184_1	3651.44	160037	epi
HC b	female	61	1	HC.b_1185_1	5227.44	160002	epi
HC b	female	61	1	HC.b_1186_1	8097.44	160026	plasmas
HC b	female	61	1	HC.b_1187_1	8133.44	160026	plasmas
HC b	female	61	1	HC.b_1188_1	5497.44	160017	plasmas
HC b	female	61	1	HC.b_1189_1	6212.44	160016	epi
HC b	female	61	1	HC.b_119_1	7933.44	161655	plasmas
HC b	female	61	1	HC.b_1190_1	5812.44	160018	epi
HC b	female	61	1	HC.b_1191_1	6818.44	160025	tcells
HC b	female	61	1	HC.b_1192_1	7585.44	160027	plasmas
HC b	female	61	1	HC.b_1193_1	4161.44	160015	epi
HC b	female	61	1	HC.b_1194_1	5766.44	160014	epi
HC b	female	61	1	HC.b_1195_1	2820.44	160012	epi
HC b	female	61	1	HC.b_1196_1	6592.44	160021	plasmas
HC b	female	61	1	HC.b_1197_1	7047.44	160024	plasmas
HC b	female	61	1	HC.b_1198_1	6275.44	160014	epi
HC b	female	61	1	HC.b_1199_1	7527.44	160013	plasmas
HC b	female	61	1	HC.b_12_1	6705.44	161876	plasmas
HC b	female	61	1	HC.b_120_1	5777.44	161650	myeloids
HC b	female	61	1	HC.b_1200_1	8173.44	160009	plasmas
HC b	female	61	1	HC.b_1201_1	3583.44	159995	epi
HC b	female	61	1	HC.b_1202_1	5365.44	159997	epi
HC b	female	61	1	HC.b_1203_1	5417.44	159996	epi
HC b	female	61	1	HC.b_1204_1	5694.44	159988	epi
HC b	female	61	1	HC.b_1205_1	4993.44	159999	epi
HC b	female	61	1	HC.b_1206_1	4766.44	159989	epi
HC b	female	61	1	HC.b_1207_1	6331.44	159997	myeloids
HC b	female	61	1	HC.b_1208_1	2756.44	160014	epi
HC b	female	61	1	HC.b_1209_1	6105.44	160002	epi
HC b	female	61	1	HC.b_121_1	4390.44	161643	epi
HC b	female	61	1	HC.b_1210_1	2778.44	160000	epi
HC b	female	61	1	HC.b_1211_1	4370.44	159997	epi
HC b	female	61	1	HC.b_1212_1	5318.44	160001	epi
HC b	female	61	1	HC.b_1213_1	7476.44	159997	plasmas
HC b	female	61	1	HC.b_1214_1	3945.44	159987	epi
HC b	female	61	1	HC.b_1215_1	7074.44	159989	stroma
HC b	female	61	1	HC.b_1216_1	7784.44	160002	plasmas
HC b	female	61	1	HC.b_1217_1	3382.44	160000	plasmas
HC b	female	61	1	HC.b_1218_1	3202.44	159977	epi
HC b	female	61	1	HC.b_1219_1	7028.44	159990	myeloids
HC b	female	61	1	HC.b_122_1	6828.44	161644	plasmas
HC b	female	61	1	HC.b_1220_1	3642.44	159985	epi
HC b	female	61	1	HC.b_1221_1	4560.44	159997	epi
HC b	female	61	1	HC.b_1222_1	4092.44	159969	epi
HC b	female	61	1	HC.b_1223_1	5765.44	159967	epi
HC b	female	61	1	HC.b_1224_1	5009.44	159972	epi
HC b	female	61	1	HC.b_1225_1	5459.44	159966	epi
HC b	female	61	1	HC.b_1226_1	4824.44	159972	epi
HC b	female	61	1	HC.b_1227_1	6288.44	159968	epi
HC b	female	61	1	HC.b_1228_1	5566.44	159977	plasmas
HC b	female	61	1	HC.b_1229_1	5724.44	159971	epi
HC b	female	61	1	HC.b_123_1	7084.44	161638	epi
HC b	female	61	1	HC.b_1230_1	6195.44	159968	epi
HC b	female	61	1	HC.b_1231_1	6534.44	159962	tcells
HC b	female	61	1	HC.b_1232_1	8096.44	159966	tcells
HC b	female	61	1	HC.b_1233_1	3637.44	159964	epi
HC b	female	61	1	HC.b_1234_1	4618.44	159970	epi
HC b	female	61	1	HC.b_1235_1	5358.44	159950	epi
HC b	female	61	1	HC.b_1236_1	6274.44	159950	epi
HC b	female	61	1	HC.b_1237_1	5811.44	159955	epi
HC b	female	61	1	HC.b_1238_1	3999.44	159956	epi
HC b	female	61	1	HC.b_1239_1	6230.44	159966	plasmas
HC b	female	61	1	HC.b_124_1	7999.44	161642	plasmas
HC b	female	61	1	HC.b_1240_1	2783.44	159952	epi
HC b	female	61	1	HC.b_1241_1	4552.44	159951	epi
HC b	female	61	1	HC.b_1242_1	7912.44	159969	plasmas
HC b	female	61	1	HC.b_1243_1	6114.44	159956	plasmas
HC b	female	61	1	HC.b_1244_1	3280.44	159942	epi
HC b	female	61	1	HC.b_1245_1	5412.44	159941	epi
HC b	female	61	1	HC.b_1246_1	6623.44	159954	stroma
HC b	female	61	1	HC.b_1247_1	6236.44	159930	plasmas
HC b	female	61	1	HC.b_1248_1	8034.44	159939	plasmas
HC b	female	61	1	HC.b_1249_1	5336.44	159940	epi
HC b	female	61	1	HC.b_125_1	5181.44	161626	myeloids
HC b	female	61	1	HC.b_1250_1	4386.44	159940	epi
HC b	female	61	1	HC.b_1251_1	4835.44	159932	epi
HC b	female	61	1	HC.b_1252_1	5240.44	159937	epi
HC b	female	61	1	HC.b_1253_1	5693.44	159930	epi
HC b	female	61	1	HC.b_1254_1	6433.44	159936	stroma
HC b	female	61	1	HC.b_1255_1	5053.44	159928	epi
HC b	female	61	1	HC.b_1256_1	7974.44	159942	plasmas
HC b	female	61	1	HC.b_1257_1	6501.44	159933	plasmas
HC b	female	61	1	HC.b_1258_1	7894.44	159941	plasmas
HC b	female	61	1	HC.b_1259_1	7929.44	159943	plasmas
HC b	female	61	1	HC.b_126_1	7133.44	161632	epi
HC b	female	61	1	HC.b_1260_1	3548.44	159940	plasmas
HC b	female	61	1	HC.b_1261_1	5299.44	159931	epi
HC b	female	61	1	HC.b_1262_1	6305.44	159916	tcells
HC b	female	61	1	HC.b_1263_1	7596.44	159934	plasmas
HC b	female	61	1	HC.b_1264_1	7861.44	159933	plasmas
HC b	female	61	1	HC.b_1265_1	5168.44	159937	epi
HC b	female	61	1	HC.b_1266_1	5878.44	159921	plasmas
HC b	female	61	1	HC.b_1267_1	4560.44	159907	epi
HC b	female	61	1	HC.b_1268_1	5803.44	159901	epi
HC b	female	61	1	HC.b_1269_1	5477.44	159914	epi
HC b	female	61	1	HC.b_127_1	6227.44	161624	plasmas
HC b	female	61	1	HC.b_1270_1	5737.44	159926	epi
HC b	female	61	1	HC.b_1271_1	5239.44	159908	epi
HC b	female	61	1	HC.b_1272_1	4028.44	159911	epi
HC b	female	61	1	HC.b_1273_1	3649.44	159910	epi
HC b	female	61	1	HC.b_1274_1	5528.44	159911	plasmas
HC b	female	61	1	HC.b_1275_1	3439.44	159911	plasmas
HC b	female	61	1	HC.b_1276_1	5736.44	159890	epi
HC b	female	61	1	HC.b_1277_1	5776.44	159893	epi
HC b	female	61	1	HC.b_1278_1	6174.44	159905	plasmas
HC b	female	61	1	HC.b_1279_1	7456.44	159913	plasmas
HC b	female	61	1	HC.b_128_1	5955.44	161634	epi
HC b	female	61	1	HC.b_1280_1	4026.44	159858	epi
HC b	female	61	1	HC.b_1281_1	5154.44	159905	epi
HC b	female	61	1	HC.b_1282_1	5313.44	159883	epi
HC b	female	61	1	HC.b_1283_1	5227.44	159884	epi
HC b	female	61	1	HC.b_1284_1	5446.44	159888	epi
HC b	female	61	1	HC.b_1285_1	6103.44	159894	plasmas
HC b	female	61	1	HC.b_1286_1	6541.44	159898	stroma
HC b	female	61	1	HC.b_1287_1	4399.44	159885	epi
HC b	female	61	1	HC.b_1288_1	6405.44	159899	stroma
HC b	female	61	1	HC.b_1289_1	6777.44	159894	stroma
HC b	female	61	1	HC.b_129_1	5344.44	161626	epi
HC b	female	61	1	HC.b_1290_1	4864.44	159884	epi
HC b	female	61	1	HC.b_1291_1	5067.44	159871	epi
HC b	female	61	1	HC.b_1292_1	6694.44	159887	stroma
HC b	female	61	1	HC.b_1293_1	7382.44	159882	plasmas
HC b	female	61	1	HC.b_1294_1	5687.44	159878	tcells
HC b	female	61	1	HC.b_1295_1	6142.44	159884	plasmas
HC b	female	61	1	HC.b_1296_1	5384.44	159880	epi
HC b	female	61	1	HC.b_1297_1	3344.44	159871	epi
HC b	female	61	1	HC.b_1298_1	3651.44	159861	epi
HC b	female	61	1	HC.b_1299_1	7269.44	159868	tcells
HC b	female	61	1	HC.b_13_1	6778.44	161874	stroma
HC b	female	61	1	HC.b_130_1	7038.44	161633	epi
HC b	female	61	1	HC.b_1300_1	5891.44	159864	plasmas
HC b	female	61	1	HC.b_1301_1	5211.44	159844	epi
HC b	female	61	1	HC.b_1302_1	7452.44	159861	plasmas
HC b	female	61	1	HC.b_1303_1	7541.44	159870	plasmas
HC b	female	61	1	HC.b_1304_1	4176.44	159863	epi
HC b	female	61	1	HC.b_1305_1	7165.44	159858	stroma
HC b	female	61	1	HC.b_1306_1	4875.44	159855	epi
HC b	female	61	1	HC.b_1307_1	3665.44	159849	epi
HC b	female	61	1	HC.b_1308_1	4558.44	159843	stroma
HC b	female	61	1	HC.b_1309_1	6482.44	159861	stroma
HC b	female	61	1	HC.b_131_1	7668.44	161626	epi
HC b	female	61	1	HC.b_1310_1	2807.44	159838	epi
HC b	female	61	1	HC.b_1311_1	3380.44	159835	epi
HC b	female	61	1	HC.b_1312_1	5093.44	159851	epi
HC b	female	61	1	HC.b_1313_1	5389.44	159850	epi
HC b	female	61	1	HC.b_1314_1	5455.44	159846	epi
HC b	female	61	1	HC.b_1315_1	3449.44	159849	plasmas
HC b	female	61	1	HC.b_1316_1	3583.44	159842	plasmas
HC b	female	61	1	HC.b_1317_1	5333.44	159843	epi
HC b	female	61	1	HC.b_1318_1	3532.44	159845	plasmas
HC b	female	61	1	HC.b_1319_1	4091.44	159846	epi
HC b	female	61	1	HC.b_132_1	5264.44	161615	epi
HC b	female	61	1	HC.b_1320_1	4882.44	159830	epi
HC b	female	61	1	HC.b_1321_1	5360.44	159812	epi
HC b	female	61	1	HC.b_1322_1	4416.44	159833	epi
HC b	female	61	1	HC.b_1323_1	3678.44	159826	epi
HC b	female	61	1	HC.b_1324_1	7430.44	159828	plasmas
HC b	female	61	1	HC.b_1325_1	4373.44	159821	epi
HC b	female	61	1	HC.b_1326_1	7547.44	159827	plasmas
HC b	female	61	1	HC.b_1327_1	7696.44	159824	plasmas
HC b	female	61	1	HC.b_1328_1	4237.44	159826	epi
HC b	female	61	1	HC.b_1329_1	5388.44	159817	epi
HC b	female	61	1	HC.b_133_1	6876.44	161620	plasmas
HC b	female	61	1	HC.b_1330_1	5136.44	159811	epi
HC b	female	61	1	HC.b_1331_1	3705.44	159807	epi
HC b	female	61	1	HC.b_1332_1	3437.44	159782	epi
HC b	female	61	1	HC.b_1333_1	5282.44	159819	plasmas
HC b	female	61	1	HC.b_1334_1	4626.44	159806	epi
HC b	female	61	1	HC.b_1335_1	5567.44	159800	stroma
HC b	female	61	1	HC.b_1336_1	5495.44	159804	stroma
HC b	female	61	1	HC.b_1337_1	5185.44	159806	epi
HC b	female	61	1	HC.b_1338_1	6586.44	159809	myeloids
HC b	female	61	1	HC.b_1339_1	4297.44	159814	epi
HC b	female	61	1	HC.b_134_1	6989.44	161629	epi
HC b	female	61	1	HC.b_1340_1	7460.44	159810	plasmas
HC b	female	61	1	HC.b_1341_1	4651.44	159786	epi
HC b	female	61	1	HC.b_1342_1	5684.44	159801	stroma
HC b	female	61	1	HC.b_1343_1	5419.44	159805	epi
HC b	female	61	1	HC.b_1344_1	4117.44	159778	epi
HC b	female	61	1	HC.b_1345_1	4352.44	159797	epi
HC b	female	61	1	HC.b_1346_1	3560.44	159793	plasmas
HC b	female	61	1	HC.b_1347_1	4000.44	159755	epi
HC b	female	61	1	HC.b_1348_1	5444.44	159785	epi
HC b	female	61	1	HC.b_1349_1	6825.44	159790	plasmas
HC b	female	61	1	HC.b_135_1	7428.44	161609	epi
HC b	female	61	1	HC.b_1350_1	2865.44	159787	epi
HC b	female	61	1	HC.b_1351_1	4408.44	159767	epi
HC b	female	61	1	HC.b_1352_1	5222.44	159776	plasmas
HC b	female	61	1	HC.b_1353_1	5398.44	159772	stroma
HC b	female	61	1	HC.b_1354_1	3345.44	159755	epi
HC b	female	61	1	HC.b_1355_1	3712.44	159761	epi
HC b	female	61	1	HC.b_1356_1	4276.44	159765	epi
HC b	female	61	1	HC.b_1357_1	5290.44	159751	myeloids
HC b	female	61	1	HC.b_1358_1	7428.44	159764	plasmas
HC b	female	61	1	HC.b_1359_1	4651.44	159755	epi
HC b	female	61	1	HC.b_136_1	6003.44	161616	epi
HC b	female	61	1	HC.b_1360_1	7211.44	159753	plasmas
HC b	female	61	1	HC.b_1361_1	3454.44	159737	epi
HC b	female	61	1	HC.b_1362_1	5864.44	159753	stroma
HC b	female	61	1	HC.b_1363_1	7823.44	159760	plasmas
HC b	female	61	1	HC.b_1364_1	6526.44	159757	stroma
HC b	female	61	1	HC.b_1365_1	2826.44	159745	epi
HC b	female	61	1	HC.b_1366_1	4137.44	159751	epi
HC b	female	61	1	HC.b_1367_1	3580.44	159746	myeloids
HC b	female	61	1	HC.b_1368_1	4334.44	159739	epi
HC b	female	61	1	HC.b_1369_1	5557.44	159736	stroma
HC b	female	61	1	HC.b_137_1	5379.44	161605	epi
HC b	female	61	1	HC.b_1370_1	4653.44	159728	epi
HC b	female	61	1	HC.b_1371_1	4985.44	159742	stroma
HC b	female	61	1	HC.b_1372_1	5343.44	159725	myeloids
HC b	female	61	1	HC.b_1373_1	4731.44	159738	epi
HC b	female	61	1	HC.b_1374_1	6621.44	159739	stroma
HC b	female	61	1	HC.b_1375_1	7261.44	159722	tcells
HC b	female	61	1	HC.b_1376_1	2912.44	159724	epi
HC b	female	61	1	HC.b_1377_1	3640.44	159715	tcells
HC b	female	61	1	HC.b_1378_1	5100.44	159729	plasmas
HC b	female	61	1	HC.b_1379_1	7593.44	159727	plasmas
HC b	female	61	1	HC.b_138_1	6165.44	161603	plasmas
HC b	female	61	1	HC.b_1380_1	4138.44	159719	epi
HC b	female	61	1	HC.b_1381_1	5172.44	159712	stroma
HC b	female	61	1	HC.b_1382_1	5035.44	159701	plasmas
HC b	female	61	1	HC.b_1383_1	7480.44	159708	plasmas
HC b	female	61	1	HC.b_1384_1	4692.44	159689	epi
HC b	female	61	1	HC.b_1385_1	3764.44	159700	epi
HC b	female	61	1	HC.b_1386_1	7608.44	159713	plasmas
HC b	female	61	1	HC.b_1387_1	4914.44	159702	epi
HC b	female	61	1	HC.b_1388_1	5100.44	159700	epi
HC b	female	61	1	HC.b_1389_1	6550.44	159697	stroma
HC b	female	61	1	HC.b_139_1	7541.44	161606	epi
HC b	female	61	1	HC.b_1390_1	7766.44	159686	plasmas
HC b	female	61	1	HC.b_1391_1	4602.44	159697	plasmas
HC b	female	61	1	HC.b_1392_1	4150.44	159694	epi
HC b	female	61	1	HC.b_1393_1	6501.44	159695	stroma
HC b	female	61	1	HC.b_1394_1	7727.44	159691	plasmas
HC b	female	61	1	HC.b_1395_1	5417.44	159677	stroma
HC b	female	61	1	HC.b_1396_1	5466.44	159676	stroma
HC b	female	61	1	HC.b_1397_1	4211.44	159667	epi
HC b	female	61	1	HC.b_1398_1	4765.44	159672	epi
HC b	female	61	1	HC.b_1399_1	7690.44	159669	plasmas
HC b	female	61	1	HC.b_14_1	8010.44	161861	epi
HC b	female	61	1	HC.b_140_1	8158.44	161616	plasmas
HC b	female	61	1	HC.b_1400_1	3393.44	159649	epi
HC b	female	61	1	HC.b_1401_1	4140.44	159659	epi
HC b	female	61	1	HC.b_1402_1	5932.44	159667	stroma
HC b	female	61	1	HC.b_1403_1	2929.44	159669	plasmas
HC b	female	61	1	HC.b_1404_1	2868.44	159641	stroma
HC b	female	61	1	HC.b_1405_1	6334.44	159655	stroma
HC b	female	61	1	HC.b_1406_1	7201.44	159646	tcells
HC b	female	61	1	HC.b_1407_1	6114.44	159652	stroma
HC b	female	61	1	HC.b_1408_1	2796.44	159643	stroma
HC b	female	61	1	HC.b_1409_1	5563.44	159646	stroma
HC b	female	61	1	HC.b_141_1	7150.44	161602	epi
HC b	female	61	1	HC.b_1410_1	3793.44	159623	epi
HC b	female	61	1	HC.b_1411_1	3009.44	159637	stroma
HC b	female	61	1	HC.b_1412_1	3757.44	159633	epi
HC b	female	61	1	HC.b_1413_1	5492.44	159634	stroma
HC b	female	61	1	HC.b_1414_1	7956.44	159636	plasmas
HC b	female	61	1	HC.b_1415_1	4163.44	159638	epi
HC b	female	61	1	HC.b_1416_1	7807.44	159630	plasmas
HC b	female	61	1	HC.b_1417_1	4874.44	159624	epi
HC b	female	61	1	HC.b_1418_1	4031.44	159618	epi
HC b	female	61	1	HC.b_1419_1	7361.44	159626	plasmas
HC b	female	61	1	HC.b_142_1	7774.44	161609	stroma
HC b	female	61	1	HC.b_1420_1	6142.44	159624	stroma
HC b	female	61	1	HC.b_1421_1	6194.44	159630	stroma
HC b	female	61	1	HC.b_1422_1	2930.44	159623	plasmas
HC b	female	61	1	HC.b_1423_1	4209.44	159618	epi
HC b	female	61	1	HC.b_1424_1	7311.44	159626	plasmas
HC b	female	61	1	HC.b_1425_1	4793.44	159615	epi
HC b	female	61	1	HC.b_1426_1	7624.44	159622	plasmas
HC b	female	61	1	HC.b_1427_1	3811.44	159604	epi
HC b	female	61	1	HC.b_1428_1	4990.44	159608	myeloids
HC b	female	61	1	HC.b_1429_1	3160.44	159591	epi
HC b	female	61	1	HC.b_143_1	7049.44	161596	epi
HC b	female	61	1	HC.b_1430_1	4147.44	159606	epi
HC b	female	61	1	HC.b_1431_1	5950.44	159615	stroma
HC b	female	61	1	HC.b_1432_1	6581.44	159613	stroma
HC b	female	61	1	HC.b_1433_1	7374.44	159603	plasmas
HC b	female	61	1	HC.b_1434_1	2822.44	159594	plasmas
HC b	female	61	1	HC.b_1435_1	3528.44	159611	epi
HC b	female	61	1	HC.b_1436_1	4812.44	159588	epi
HC b	female	61	1	HC.b_1437_1	3426.44	159580	epi
HC b	female	61	1	HC.b_1438_1	7310.44	159594	tcells
HC b	female	61	1	HC.b_1439_1	3836.44	159572	epi
HC b	female	61	1	HC.b_144_1	5941.44	161591	epi
HC b	female	61	1	HC.b_1440_1	4308.44	159572	plasmas
HC b	female	61	1	HC.b_1441_1	4666.44	159595	epi
HC b	female	61	1	HC.b_1442_1	4171.44	159574	epi
HC b	female	61	1	HC.b_1443_1	4865.44	159580	epi
HC b	female	61	1	HC.b_1444_1	3492.44	159579	epi
HC b	female	61	1	HC.b_1445_1	5325.44	159586	stroma
HC b	female	61	1	HC.b_1446_1	7619.44	159585	tcells
HC b	female	61	1	HC.b_1447_1	2877.44	159578	plasmas
HC b	female	61	1	HC.b_1448_1	2914.44	159572	plasmas
HC b	female	61	1	HC.b_1449_1	5290.44	159581	stroma
HC b	female	61	1	HC.b_145_1	6040.44	161591	epi
HC b	female	61	1	HC.b_1450_1	2952.44	159573	plasmas
HC b	female	61	1	HC.b_1451_1	7306.44	159570	tcells
HC b	female	61	1	HC.b_1452_1	3529.44	159557	epi
HC b	female	61	1	HC.b_1453_1	7402.44	159563	plasmas
HC b	female	61	1	HC.b_1454_1	2979.44	159562	plasmas
HC b	female	61	1	HC.b_1455_1	6212.44	159573	stroma
HC b	female	61	1	HC.b_1456_1	3859.44	159546	epi
HC b	female	61	1	HC.b_1457_1	4644.44	159557	epi
HC b	female	61	1	HC.b_1458_1	7366.44	159567	tcells
HC b	female	61	1	HC.b_1459_1	3901.44	159544	epi
HC b	female	61	1	HC.b_146_1	7820.44	161594	plasmas
HC b	female	61	1	HC.b_1460_1	5255.44	159547	stroma
HC b	female	61	1	HC.b_1461_1	3578.44	159555	epi
HC b	female	61	1	HC.b_1462_1	4621.44	159540	epi
HC b	female	61	1	HC.b_1463_1	6349.44	159540	stroma
HC b	female	61	1	HC.b_1464_1	4969.44	159537	stroma
HC b	female	61	1	HC.b_1465_1	5638.44	159546	stroma
HC b	female	61	1	HC.b_1466_1	3250.44	159535	epi
HC b	female	61	1	HC.b_1467_1	7676.44	159537	plasmas
HC b	female	61	1	HC.b_1468_1	3360.44	159526	epi
HC b	female	61	1	HC.b_1469_1	3278.44	159511	epi
HC b	female	61	1	HC.b_147_1	7418.44	161571	epi
HC b	female	61	1	HC.b_1470_1	3405.44	159523	epi
HC b	female	61	1	HC.b_1471_1	3963.44	159535	epi
HC b	female	61	1	HC.b_1472_1	6792.44	159528	tcells
HC b	female	61	1	HC.b_1473_1	4136.44	159527	epi
HC b	female	61	1	HC.b_1474_1	3905.44	159511	epi
HC b	female	61	1	HC.b_1475_1	4715.44	159525	epi
HC b	female	61	1	HC.b_1476_1	3526.44	159508	epi
HC b	female	61	1	HC.b_1477_1	3581.44	159517	epi
HC b	female	61	1	HC.b_1478_1	3995.44	159512	epi
HC b	female	61	1	HC.b_1479_1	5522.44	159516	stroma
HC b	female	61	1	HC.b_148_1	6602.44	161593	epi
HC b	female	61	1	HC.b_1480_1	6541.44	159519	tcells
HC b	female	61	1	HC.b_1481_1	7814.44	159527	plasmas
HC b	female	61	1	HC.b_1482_1	5591.44	159521	stroma
HC b	female	61	1	HC.b_1483_1	7863.44	159521	tcells
HC b	female	61	1	HC.b_1484_1	2901.44	159492	epi
HC b	female	61	1	HC.b_1485_1	2961.44	159487	epi
HC b	female	61	1	HC.b_1486_1	4044.44	159500	epi
HC b	female	61	1	HC.b_1487_1	5448.44	159509	stroma
HC b	female	61	1	HC.b_1488_1	6049.44	159509	myeloids
HC b	female	61	1	HC.b_1489_1	5724.44	159504	stroma
HC b	female	61	1	HC.b_149_1	7003.44	161589	epi
HC b	female	61	1	HC.b_1490_1	3317.44	159487	epi
HC b	female	61	1	HC.b_1491_1	3430.44	159490	epi
HC b	female	61	1	HC.b_1492_1	3933.44	159481	epi
HC b	female	61	1	HC.b_1493_1	7151.44	159509	tcells
HC b	female	61	1	HC.b_1494_1	4111.44	159494	epi
HC b	female	61	1	HC.b_1495_1	2827.44	159503	epi
HC b	female	61	1	HC.b_1496_1	5300.44	159490	stroma
HC b	female	61	1	HC.b_1497_1	2877.44	159481	epi
HC b	female	61	1	HC.b_1498_1	7802.44	159492	tcells
HC b	female	61	1	HC.b_1499_1	3969.44	159461	epi
HC b	female	61	1	HC.b_15_1	6322.44	161865	epi
HC b	female	61	1	HC.b_150_1	6729.44	161576	plasmas
HC b	female	61	1	HC.b_1500_1	7992.44	159486	plasmas
HC b	female	61	1	HC.b_1501_1	3518.44	159468	epi
HC b	female	61	1	HC.b_1502_1	5091.44	159494	stroma
HC b	female	61	1	HC.b_1503_1	6892.44	159478	tcells
HC b	female	61	1	HC.b_1504_1	3469.44	159484	epi
HC b	female	61	1	HC.b_1505_1	3577.44	159475	epi
HC b	female	61	1	HC.b_1506_1	3886.44	159467	epi
HC b	female	61	1	HC.b_1507_1	4164.44	159471	epi
HC b	female	61	1	HC.b_1508_1	2770.44	159463	epi
HC b	female	61	1	HC.b_1509_1	3076.44	159459	epi
HC b	female	61	1	HC.b_151_1	7523.44	161561	epi
HC b	female	61	1	HC.b_1510_1	5489.44	159477	stroma
HC b	female	61	1	HC.b_1511_1	3111.44	159449	epi
HC b	female	61	1	HC.b_1512_1	2808.44	159451	epi
HC b	female	61	1	HC.b_1513_1	4115.44	159444	epi
HC b	female	61	1	HC.b_1514_1	7671.44	159458	plasmas
HC b	female	61	1	HC.b_1515_1	3450.44	159440	tcells
HC b	female	61	1	HC.b_1516_1	3815.44	159439	plasmas
HC b	female	61	1	HC.b_1517_1	3143.44	159423	epi
HC b	female	61	1	HC.b_1518_1	5269.44	159447	stroma
HC b	female	61	1	HC.b_1519_1	6229.44	159437	myeloids
HC b	female	61	1	HC.b_152_1	5274.44	161570	epi
HC b	female	61	1	HC.b_1520_1	7688.44	159443	plasmas
HC b	female	61	1	HC.b_1521_1	2881.44	159410	epi
HC b	female	61	1	HC.b_1522_1	5175.44	159430	stroma
HC b	female	61	1	HC.b_1523_1	4067.44	159431	epi
HC b	female	61	1	HC.b_1524_1	4895.44	159424	stroma
HC b	female	61	1	HC.b_1525_1	7283.44	159421	tcells
HC b	female	61	1	HC.b_1526_1	4723.44	159427	tcells
HC b	female	61	1	HC.b_1527_1	5482.44	159418	stroma
HC b	female	61	1	HC.b_1528_1	6132.44	159419	myeloids
HC b	female	61	1	HC.b_1529_1	6356.44	159413	plasmas
HC b	female	61	1	HC.b_153_1	5651.44	161588	stroma
HC b	female	61	1	HC.b_1530_1	2817.44	159385	epi
HC b	female	61	1	HC.b_1531_1	3600.44	159400	plasmas
HC b	female	61	1	HC.b_1532_1	7235.44	159407	stroma
HC b	female	61	1	HC.b_1533_1	4649.44	159405	tcells
HC b	female	61	1	HC.b_1534_1	7515.44	159407	tcells
HC b	female	61	1	HC.b_1535_1	3194.44	159383	epi
HC b	female	61	1	HC.b_1536_1	6460.44	159393	stroma
HC b	female	61	1	HC.b_1537_1	4214.44	159395	epi
HC b	female	61	1	HC.b_1538_1	5600.44	159390	myeloids
HC b	female	61	1	HC.b_1539_1	4600.44	159393	stroma
HC b	female	61	1	HC.b_154_1	6850.44	161584	plasmas
HC b	female	61	1	HC.b_1540_1	6794.44	159373	tcells
HC b	female	61	1	HC.b_1541_1	3712.44	159381	plasmas
HC b	female	61	1	HC.b_1542_1	4442.44	159380	plasmas
HC b	female	61	1	HC.b_1543_1	7524.44	159383	plasmas
HC b	female	61	1	HC.b_1544_1	3240.44	159373	epi
HC b	female	61	1	HC.b_1545_1	3940.44	159372	plasmas
HC b	female	61	1	HC.b_1546_1	6429.44	159370	tcells
HC b	female	61	1	HC.b_1547_1	3556.44	159370	plasmas
HC b	female	61	1	HC.b_1548_1	3833.44	159368	stroma
HC b	female	61	1	HC.b_1549_1	6117.44	159365	stroma
HC b	female	61	1	HC.b_155_1	5323.44	161557	epi
HC b	female	61	1	HC.b_1550_1	4231.44	159358	epi
HC b	female	61	1	HC.b_1551_1	4994.44	159346	stroma
HC b	female	61	1	HC.b_1552_1	5080.44	159351	stroma
HC b	female	61	1	HC.b_1553_1	7970.44	159353	plasmas
HC b	female	61	1	HC.b_1554_1	4175.44	159352	epi
HC b	female	61	1	HC.b_1555_1	6680.44	159341	stroma
HC b	female	61	1	HC.b_1556_1	3244.44	159345	epi
HC b	female	61	1	HC.b_1557_1	7229.44	159355	plasmas
HC b	female	61	1	HC.b_1558_1	3926.44	159345	plasmas
HC b	female	61	1	HC.b_1559_1	2816.44	159335	epi
HC b	female	61	1	HC.b_156_1	7692.44	161585	stroma
HC b	female	61	1	HC.b_1560_1	4970.44	159331	stroma
HC b	female	61	1	HC.b_1561_1	4641.44	159343	tcells
HC b	female	61	1	HC.b_1562_1	4248.44	159318	epi
HC b	female	61	1	HC.b_1563_1	3255.44	159323	epi
HC b	female	61	1	HC.b_1564_1	4521.44	159335	stroma
HC b	female	61	1	HC.b_1565_1	4916.44	159331	myeloids
HC b	female	61	1	HC.b_1566_1	4471.44	159324	myeloids
HC b	female	61	1	HC.b_1567_1	6546.44	159335	stroma
HC b	female	61	1	HC.b_1568_1	7322.44	159330	tcells
HC b	female	61	1	HC.b_1569_1	5223.44	159325	stroma
HC b	female	61	1	HC.b_157_1	6788.44	161587	plasmas
HC b	female	61	1	HC.b_1570_1	4805.44	159321	stroma
HC b	female	61	1	HC.b_1571_1	4183.44	159304	epi
HC b	female	61	1	HC.b_1572_1	3323.44	159322	epi
HC b	female	61	1	HC.b_1573_1	6341.44	159314	tcells
HC b	female	61	1	HC.b_1574_1	3676.44	159309	plasmas
HC b	female	61	1	HC.b_1575_1	3726.44	159319	plasmas
HC b	female	61	1	HC.b_1576_1	2831.44	159288	epi
HC b	female	61	1	HC.b_1577_1	3575.44	159316	plasmas
HC b	female	61	1	HC.b_1578_1	4332.44	159308	epi
HC b	female	61	1	HC.b_1579_1	2781.44	159301	epi
HC b	female	61	1	HC.b_158_1	8010.44	161583	myeloids
HC b	female	61	1	HC.b_1580_1	3827.44	159300	stroma
HC b	female	61	1	HC.b_1581_1	4625.44	159301	stroma
HC b	female	61	1	HC.b_1582_1	7004.44	159286	tcells
HC b	female	61	1	HC.b_1583_1	3287.44	159283	epi
HC b	female	61	1	HC.b_1584_1	3452.44	159276	plasmas
HC b	female	61	1	HC.b_1585_1	4275.44	159283	epi
HC b	female	61	1	HC.b_1586_1	4441.44	159270	stroma
HC b	female	61	1	HC.b_1587_1	2878.44	159265	epi
HC b	female	61	1	HC.b_1588_1	4567.44	159279	stroma
HC b	female	61	1	HC.b_1589_1	7492.44	159277	stroma
HC b	female	61	1	HC.b_159_1	7072.44	161570	epi
HC b	female	61	1	HC.b_1590_1	6525.44	159268	plasmas
HC b	female	61	1	HC.b_1591_1	3594.44	159267	plasmas
HC b	female	61	1	HC.b_1592_1	4339.44	159270	epi
HC b	female	61	1	HC.b_1593_1	2907.44	159229	epi
HC b	female	61	1	HC.b_1594_1	3396.44	159255	myeloids
HC b	female	61	1	HC.b_1595_1	4368.44	159261	epi
HC b	female	61	1	HC.b_1596_1	6230.44	159260	myeloids
HC b	female	61	1	HC.b_1597_1	3319.44	159246	epi
HC b	female	61	1	HC.b_1598_1	5786.44	159257	stroma
HC b	female	61	1	HC.b_1599_1	6957.44	159253	myeloids
HC b	female	61	1	HC.b_16_1	8093.44	161841	epi
HC b	female	61	1	HC.b_160_1	4213.44	161571	epi
HC b	female	61	1	HC.b_1600_1	4256.44	159245	epi
HC b	female	61	1	HC.b_1601_1	7619.44	159234	stroma
HC b	female	61	1	HC.b_1602_1	4165.44	159233	epi
HC b	female	61	1	HC.b_1603_1	4866.44	159239	stroma
HC b	female	61	1	HC.b_1604_1	5401.44	159231	stroma
HC b	female	61	1	HC.b_1605_1	3568.44	159230	plasmas
HC b	female	61	1	HC.b_1606_1	7002.44	159233	tcells
HC b	female	61	1	HC.b_1607_1	4354.44	159213	epi
HC b	female	61	1	HC.b_1608_1	2775.44	159218	myeloids
HC b	female	61	1	HC.b_1609_1	2940.44	159190	epi
HC b	female	61	1	HC.b_161_1	7629.44	161566	epi
HC b	female	61	1	HC.b_1610_1	3937.44	159225	epi
HC b	female	61	1	HC.b_1611_1	4292.44	159216	epi
HC b	female	61	1	HC.b_1612_1	7212.44	159225	tcells
HC b	female	61	1	HC.b_1613_1	4340.44	159193	epi
HC b	female	61	1	HC.b_1614_1	4708.44	159217	stroma
HC b	female	61	1	HC.b_1615_1	5182.44	159219	stroma
HC b	female	61	1	HC.b_1616_1	3374.44	159211	epi
HC b	female	61	1	HC.b_1617_1	4771.44	159206	stroma
HC b	female	61	1	HC.b_1618_1	4205.44	159204	epi
HC b	female	61	1	HC.b_1619_1	4653.44	159198	stroma
HC b	female	61	1	HC.b_162_1	5986.44	161562	epi
HC b	female	61	1	HC.b_1620_1	3637.44	159192	stroma
HC b	female	61	1	HC.b_1621_1	4266.44	159180	epi
HC b	female	61	1	HC.b_1622_1	6019.44	159207	plasmas
HC b	female	61	1	HC.b_1623_1	6897.44	159203	tcells
HC b	female	61	1	HC.b_1624_1	3868.44	159191	epi
HC b	female	61	1	HC.b_1625_1	4227.44	159182	epi
HC b	female	61	1	HC.b_1626_1	4732.44	159187	stroma
HC b	female	61	1	HC.b_1627_1	3335.44	159187	epi
HC b	female	61	1	HC.b_1628_1	3826.44	159195	epi
HC b	female	61	1	HC.b_1629_1	3915.44	159179	epi
HC b	female	61	1	HC.b_163_1	7213.44	161568	plasmas
HC b	female	61	1	HC.b_1630_1	4323.44	159174	epi
HC b	female	61	1	HC.b_1631_1	6943.44	159186	tcells
HC b	female	61	1	HC.b_1632_1	6153.44	159178	stroma
HC b	female	61	1	HC.b_1633_1	6865.44	159169	tcells
HC b	female	61	1	HC.b_1634_1	6911.44	159172	tcells
HC b	female	61	1	HC.b_1635_1	7146.44	159178	tcells
HC b	female	61	1	HC.b_1636_1	3594.44	159165	stroma
HC b	female	61	1	HC.b_1637_1	4302.44	159167	epi
HC b	female	61	1	HC.b_1638_1	4398.44	159166	stroma
HC b	female	61	1	HC.b_1639_1	3300.44	159168	epi
HC b	female	61	1	HC.b_164_1	6232.44	161562	plasmas
HC b	female	61	1	HC.b_1640_1	3397.44	159167	epi
HC b	female	61	1	HC.b_1641_1	3935.44	159165	epi
HC b	female	61	1	HC.b_1642_1	7023.44	159165	tcells
HC b	female	61	1	HC.b_1643_1	2951.44	159140	epi
HC b	female	61	1	HC.b_1644_1	4043.44	159164	epi
HC b	female	61	1	HC.b_1645_1	3000.44	159142	epi
HC b	female	61	1	HC.b_1646_1	5120.44	159160	stroma
HC b	female	61	1	HC.b_1647_1	4166.44	159163	tcells
HC b	female	61	1	HC.b_1648_1	4688.44	159159	stroma
HC b	female	61	1	HC.b_1649_1	7587.44	159151	tcells
HC b	female	61	1	HC.b_165_1	6638.44	161559	epi
HC b	female	61	1	HC.b_1650_1	6326.44	159153	myeloids
HC b	female	61	1	HC.b_1651_1	3422.44	159144	epi
HC b	female	61	1	HC.b_1652_1	5034.44	159140	stroma
HC b	female	61	1	HC.b_1653_1	7500.44	159132	tcells
HC b	female	61	1	HC.b_1654_1	6246.44	159137	stroma
HC b	female	61	1	HC.b_1655_1	2826.44	159136	plasmas
HC b	female	61	1	HC.b_1656_1	3337.44	159124	epi
HC b	female	61	1	HC.b_1657_1	2770.44	159134	plasmas
HC b	female	61	1	HC.b_1658_1	3020.44	159105	epi
HC b	female	61	1	HC.b_1659_1	4311.44	159118	stroma
HC b	female	61	1	HC.b_166_1	5212.44	161563	stroma
HC b	female	61	1	HC.b_1660_1	2888.44	159112	plasmas
HC b	female	61	1	HC.b_1661_1	4178.44	159117	myeloids
HC b	female	61	1	HC.b_1662_1	6054.44	159120	stroma
HC b	female	61	1	HC.b_1663_1	3383.44	159106	epi
HC b	female	61	1	HC.b_1664_1	3964.44	159096	epi
HC b	female	61	1	HC.b_1665_1	4251.44	159108	stroma
HC b	female	61	1	HC.b_1666_1	4077.44	159098	epi
HC b	female	61	1	HC.b_1667_1	2824.44	159098	myeloids
HC b	female	61	1	HC.b_1668_1	3772.44	159081	epi
HC b	female	61	1	HC.b_1669_1	3157.44	159092	epi
HC b	female	61	1	HC.b_167_1	6987.44	161555	epi
HC b	female	61	1	HC.b_1670_1	3310.44	159092	epi
HC b	female	61	1	HC.b_1671_1	3365.44	159083	epi
HC b	female	61	1	HC.b_1672_1	7415.44	159083	tcells
HC b	female	61	1	HC.b_1673_1	5462.44	159075	stroma
HC b	female	61	1	HC.b_1674_1	3591.44	159083	plasmas
HC b	female	61	1	HC.b_1675_1	7446.44	159073	tcells
HC b	female	61	1	HC.b_1676_1	4084.44	159046	epi
HC b	female	61	1	HC.b_1677_1	3008.44	159062	plasmas
HC b	female	61	1	HC.b_1678_1	3517.44	159049	plasmas
HC b	female	61	1	HC.b_1679_1	2825.44	159050	plasmas
HC b	female	61	1	HC.b_168_1	7161.44	161556	epi
HC b	female	61	1	HC.b_1680_1	3258.44	159059	epi
HC b	female	61	1	HC.b_1681_1	6449.44	159052	stroma
HC b	female	61	1	HC.b_1682_1	3179.44	159056	plasmas
HC b	female	61	1	HC.b_1683_1	3332.44	159058	epi
HC b	female	61	1	HC.b_1684_1	7642.44	159060	tcells
HC b	female	61	1	HC.b_1685_1	7888.44	159057	tcells
HC b	female	61	1	HC.b_1686_1	3378.44	159049	epi
HC b	female	61	1	HC.b_1687_1	2969.44	159052	tcells
HC b	female	61	1	HC.b_1688_1	3275.44	159031	epi
HC b	female	61	1	HC.b_1689_1	7488.44	159047	tcells
HC b	female	61	1	HC.b_169_1	7030.44	161556	epi
HC b	female	61	1	HC.b_1690_1	7955.44	159052	tcells
HC b	female	61	1	HC.b_1691_1	5653.44	159039	stroma
HC b	female	61	1	HC.b_1692_1	3389.44	159022	epi
HC b	female	61	1	HC.b_1693_1	3573.44	159037	plasmas
HC b	female	61	1	HC.b_1694_1	4397.44	159026	stroma
HC b	female	61	1	HC.b_1695_1	7044.44	159039	tcells
HC b	female	61	1	HC.b_1696_1	7002.44	159018	tcells
HC b	female	61	1	HC.b_1697_1	3342.44	159013	epi
HC b	female	61	1	HC.b_1698_1	3307.44	159016	epi
HC b	female	61	1	HC.b_1699_1	2956.44	159005	plasmas
HC b	female	61	1	HC.b_17_1	8156.44	161872	epi
HC b	female	61	1	HC.b_170_1	5761.44	161556	myeloids
HC b	female	61	1	HC.b_1700_1	6909.44	159010	tcells
HC b	female	61	1	HC.b_1701_1	3045.44	159016	plasmas
HC b	female	61	1	HC.b_1702_1	4103.44	158996	epi
HC b	female	61	1	HC.b_1703_1	7576.44	159010	plasmas
HC b	female	61	1	HC.b_1704_1	7047.44	159008	tcells
HC b	female	61	1	HC.b_1705_1	8057.44	159000	tcells
HC b	female	61	1	HC.b_1706_1	5249.44	158996	stroma
HC b	female	61	1	HC.b_1707_1	7625.44	158999	tcells
HC b	female	61	1	HC.b_1708_1	8010.44	159000	tcells
HC b	female	61	1	HC.b_1709_1	7661.44	158999	tcells
HC b	female	61	1	HC.b_171_1	7849.44	161561	plasmas
HC b	female	61	1	HC.b_1710_1	4310.44	158985	stroma
HC b	female	61	1	HC.b_1711_1	6965.44	158982	tcells
HC b	female	61	1	HC.b_1712_1	7855.44	158980	myeloids
HC b	female	61	1	HC.b_1713_1	4015.44	158964	epi
HC b	female	61	1	HC.b_1714_1	7450.44	158986	tcells
HC b	female	61	1	HC.b_1715_1	2840.44	158992	stroma
HC b	female	61	1	HC.b_1716_1	3829.44	158967	epi
HC b	female	61	1	HC.b_1717_1	3310.44	158970	plasmas
HC b	female	61	1	HC.b_1718_1	7141.44	158973	tcells
HC b	female	61	1	HC.b_1719_1	3133.44	158971	plasmas
HC b	female	61	1	HC.b_172_1	4713.44	161523	epi
HC b	female	61	1	HC.b_1720_1	4231.44	158956	stroma
HC b	female	61	1	HC.b_1721_1	7518.44	158964	tcells
HC b	female	61	1	HC.b_1722_1	3029.44	158952	plasmas
HC b	female	61	1	HC.b_1723_1	3178.44	158950	plasmas
HC b	female	61	1	HC.b_1724_1	7676.44	158956	stroma
HC b	female	61	1	HC.b_1725_1	7447.44	158952	tcells
HC b	female	61	1	HC.b_1726_1	2794.44	158936	epi
HC b	female	61	1	HC.b_1727_1	3756.44	158940	stroma
HC b	female	61	1	HC.b_1728_1	4101.44	158946	epi
HC b	female	61	1	HC.b_1729_1	7022.44	158950	tcells
HC b	female	61	1	HC.b_173_1	7110.44	161550	epi
HC b	female	61	1	HC.b_1730_1	6789.44	158941	tcells
HC b	female	61	1	HC.b_1731_1	2840.44	158926	epi
HC b	female	61	1	HC.b_1732_1	3832.44	158920	epi
HC b	female	61	1	HC.b_1733_1	7906.44	158936	tcells
HC b	female	61	1	HC.b_1734_1	4164.44	158930	stroma
HC b	female	61	1	HC.b_1735_1	7545.44	158925	tcells
HC b	female	61	1	HC.b_1736_1	4863.44	158923	stroma
HC b	female	61	1	HC.b_1737_1	3881.44	158910	epi
HC b	female	61	1	HC.b_1738_1	6558.44	158931	myeloids
HC b	female	61	1	HC.b_1739_1	7748.44	158932	myeloids
HC b	female	61	1	HC.b_174_1	5927.44	161547	epi
HC b	female	61	1	HC.b_1740_1	3304.44	158928	tcells
HC b	female	61	1	HC.b_1741_1	5332.44	158922	stroma
HC b	female	61	1	HC.b_1742_1	7665.44	158908	stroma
HC b	female	61	1	HC.b_1743_1	7879.44	158916	tcells
HC b	female	61	1	HC.b_1744_1	7339.44	158917	tcells
HC b	female	61	1	HC.b_1745_1	7707.44	158916	stroma
HC b	female	61	1	HC.b_1746_1	7837.44	158916	tcells
HC b	female	61	1	HC.b_1747_1	3455.44	158903	epi
HC b	female	61	1	HC.b_1748_1	4102.44	158913	epi
HC b	female	61	1	HC.b_1749_1	5273.44	158908	myeloids
HC b	female	61	1	HC.b_175_1	6581.44	161548	epi
HC b	female	61	1	HC.b_1750_1	7304.44	158913	tcells
HC b	female	61	1	HC.b_1751_1	5020.44	158897	stroma
HC b	female	61	1	HC.b_1752_1	6113.44	158907	myeloids
HC b	female	61	1	HC.b_1753_1	3408.44	158887	epi
HC b	female	61	1	HC.b_1754_1	3562.44	158886	epi
HC b	female	61	1	HC.b_1755_1	4066.44	158902	epi
HC b	female	61	1	HC.b_1756_1	3368.44	158876	epi
HC b	female	61	1	HC.b_1757_1	3507.44	158874	epi
HC b	female	61	1	HC.b_1758_1	3988.44	158877	epi
HC b	female	61	1	HC.b_1759_1	4634.44	158886	tcells
HC b	female	61	1	HC.b_176_1	4987.44	161536	epi
HC b	female	61	1	HC.b_1760_1	3298.44	158882	epi
HC b	female	61	1	HC.b_1761_1	2933.44	158868	epi
HC b	female	61	1	HC.b_1762_1	4141.44	158886	stroma
HC b	female	61	1	HC.b_1763_1	7749.44	158886	tcells
HC b	female	61	1	HC.b_1764_1	7904.44	158873	tcells
HC b	female	61	1	HC.b_1765_1	3701.44	158843	epi
HC b	female	61	1	HC.b_1766_1	4193.44	158869	stroma
HC b	female	61	1	HC.b_1767_1	3073.44	158852	plasmas
HC b	female	61	1	HC.b_1768_1	3239.44	158860	epi
HC b	female	61	1	HC.b_1769_1	4009.44	158852	epi
HC b	female	61	1	HC.b_177_1	6664.44	161510	epi
HC b	female	61	1	HC.b_1770_1	4923.44	158857	stroma
HC b	female	61	1	HC.b_1771_1	7245.44	158856	tcells
HC b	female	61	1	HC.b_1772_1	7857.44	158852	tcells
HC b	female	61	1	HC.b_1773_1	5811.44	158844	stroma
HC b	female	61	1	HC.b_1774_1	8103.44	158837	tcells
HC b	female	61	1	HC.b_1775_1	3293.44	158817	epi
HC b	female	61	1	HC.b_1776_1	3152.44	158817	plasmas
HC b	female	61	1	HC.b_1777_1	2844.44	158811	epi
HC b	female	61	1	HC.b_1778_1	3226.44	158792	epi
HC b	female	61	1	HC.b_1779_1	7271.44	158813	stroma
HC b	female	61	1	HC.b_178_1	5601.44	161537	plasmas
HC b	female	61	1	HC.b_1780_1	6635.44	158805	tcells
HC b	female	61	1	HC.b_1781_1	7793.44	158811	plasmas
HC b	female	61	1	HC.b_1782_1	3969.44	158803	stroma
HC b	female	61	1	HC.b_1783_1	3807.44	158774	epi
HC b	female	61	1	HC.b_1784_1	7601.44	158797	tcells
HC b	female	61	1	HC.b_1785_1	7493.44	158788	plasmas
HC b	female	61	1	HC.b_1786_1	4088.44	158798	stroma
HC b	female	61	1	HC.b_1787_1	7748.44	158770	tcells
HC b	female	61	1	HC.b_1788_1	7090.44	158763	tcells
HC b	female	61	1	HC.b_1789_1	7789.44	158770	tcells
HC b	female	61	1	HC.b_179_1	7660.44	161526	epi
HC b	female	61	1	HC.b_1790_1	7939.44	158771	tcells
HC b	female	61	1	HC.b_1791_1	4008.44	158764	stroma
HC b	female	61	1	HC.b_1792_1	7030.44	158772	plasmas
HC b	female	61	1	HC.b_1793_1	7504.44	158763	plasmas
HC b	female	61	1	HC.b_1794_1	3830.44	158743	epi
HC b	female	61	1	HC.b_1795_1	7909.44	158756	tcells
HC b	female	61	1	HC.b_1796_1	7577.44	158758	tcells
HC b	female	61	1	HC.b_1797_1	5379.44	158745	plasmas
HC b	female	61	1	HC.b_1798_1	7874.44	158746	tcells
HC b	female	61	1	HC.b_1799_1	3278.44	158741	epi
HC b	female	61	1	HC.b_18_1	6641.44	161871	stroma
HC b	female	61	1	HC.b_180_1	5840.44	161529	epi
HC b	female	61	1	HC.b_1800_1	7031.44	158736	tcells
HC b	female	61	1	HC.b_1801_1	6890.44	158741	stroma
HC b	female	61	1	HC.b_1802_1	7156.44	158736	tcells
HC b	female	61	1	HC.b_1803_1	7201.44	158739	tcells
HC b	female	61	1	HC.b_1804_1	7475.44	158732	tcells
HC b	female	61	1	HC.b_1805_1	4685.44	158719	stroma
HC b	female	61	1	HC.b_1806_1	3101.44	158709	epi
HC b	female	61	1	HC.b_1807_1	3858.44	158718	epi
HC b	female	61	1	HC.b_1808_1	6970.44	158708	tcells
HC b	female	61	1	HC.b_1809_1	4625.44	158699	stroma
HC b	female	61	1	HC.b_181_1	6176.44	161527	myeloids
HC b	female	61	1	HC.b_1810_1	3870.44	158693	epi
HC b	female	61	1	HC.b_1811_1	3108.44	158685	epi
HC b	female	61	1	HC.b_1812_1	6533.44	158690	stroma
HC b	female	61	1	HC.b_1813_1	7849.44	158679	plasmas
HC b	female	61	1	HC.b_1814_1	3141.44	158680	epi
HC b	female	61	1	HC.b_1815_1	3300.44	158666	epi
HC b	female	61	1	HC.b_1816_1	7475.44	158682	tcells
HC b	female	61	1	HC.b_1817_1	2996.44	158663	epi
HC b	female	61	1	HC.b_1818_1	3893.44	158671	epi
HC b	female	61	1	HC.b_1819_1	6022.44	158676	tcells
HC b	female	61	1	HC.b_182_1	6551.44	161511	epi
HC b	female	61	1	HC.b_1820_1	6173.44	158669	myeloids
HC b	female	61	1	HC.b_1821_1	6999.44	158662	tcells
HC b	female	61	1	HC.b_1822_1	4429.44	158658	stroma
HC b	female	61	1	HC.b_1823_1	7490.44	158660	tcells
HC b	female	61	1	HC.b_1824_1	3160.44	158648	epi
HC b	female	61	1	HC.b_1825_1	4808.44	158647	stroma
HC b	female	61	1	HC.b_1826_1	3096.44	158627	epi
HC b	female	61	1	HC.b_1827_1	3870.44	158638	epi
HC b	female	61	1	HC.b_1828_1	4056.44	158652	stroma
HC b	female	61	1	HC.b_1829_1	2952.44	158623	epi
HC b	female	61	1	HC.b_183_1	5081.44	161520	stroma
HC b	female	61	1	HC.b_1830_1	3187.44	158617	epi
HC b	female	61	1	HC.b_1831_1	3363.44	158601	epi
HC b	female	61	1	HC.b_1832_1	4065.44	158605	stroma
HC b	female	61	1	HC.b_1833_1	3162.44	158602	epi
HC b	female	61	1	HC.b_1834_1	3870.44	158580	epi
HC b	female	61	1	HC.b_1835_1	3942.44	158604	stroma
HC b	female	61	1	HC.b_1836_1	7177.44	158601	tcells
HC b	female	61	1	HC.b_1837_1	3251.44	158590	myeloids
HC b	female	61	1	HC.b_1838_1	5358.44	158574	stroma
HC b	female	61	1	HC.b_1839_1	6227.44	158594	stroma
HC b	female	61	1	HC.b_184_1	5894.44	161528	epi
HC b	female	61	1	HC.b_1840_1	6859.44	158574	tcells
HC b	female	61	1	HC.b_1841_1	2796.44	158584	epi
HC b	female	61	1	HC.b_1842_1	7144.44	158575	stroma
HC b	female	61	1	HC.b_1843_1	3154.44	158570	epi
HC b	female	61	1	HC.b_1844_1	7084.44	158561	tcells
HC b	female	61	1	HC.b_1845_1	3209.44	158561	epi
HC b	female	61	1	HC.b_1846_1	3745.44	158542	epi
HC b	female	61	1	HC.b_1847_1	3820.44	158533	epi
HC b	female	61	1	HC.b_1848_1	2867.44	158530	epi
HC b	female	61	1	HC.b_1849_1	3774.44	158524	epi
HC b	female	61	1	HC.b_185_1	6003.44	161525	epi
HC b	female	61	1	HC.b_1850_1	7402.44	158552	tcells
HC b	female	61	1	HC.b_1851_1	2793.44	158526	epi
HC b	female	61	1	HC.b_1852_1	4037.44	158546	stroma
HC b	female	61	1	HC.b_1853_1	6761.44	158543	myeloids
HC b	female	61	1	HC.b_1854_1	3302.44	158544	plasmas
HC b	female	61	1	HC.b_1855_1	3140.44	158533	epi
HC b	female	61	1	HC.b_1856_1	3508.44	158525	epi
HC b	female	61	1	HC.b_1857_1	7443.44	158527	tcells
HC b	female	61	1	HC.b_1858_1	8068.44	158524	plasmas
HC b	female	61	1	HC.b_1859_1	2975.44	158502	epi
HC b	female	61	1	HC.b_186_1	7068.44	161528	epi
HC b	female	61	1	HC.b_1860_1	3059.44	158520	epi
HC b	female	61	1	HC.b_1861_1	3679.44	158508	epi
HC b	female	61	1	HC.b_1862_1	3723.44	158505	epi
HC b	female	61	1	HC.b_1863_1	3022.44	158516	epi
HC b	female	61	1	HC.b_1864_1	3166.44	158498	epi
HC b	female	61	1	HC.b_1865_1	3630.44	158500	epi
HC b	female	61	1	HC.b_1866_1	4711.44	158516	stroma
HC b	female	61	1	HC.b_1867_1	6948.44	158506	stroma
HC b	female	61	1	HC.b_1868_1	2935.44	158500	epi
HC b	female	61	1	HC.b_1869_1	7059.44	158504	tcells
HC b	female	61	1	HC.b_187_1	7147.44	161516	epi
HC b	female	61	1	HC.b_1870_1	3581.44	158491	epi
HC b	female	61	1	HC.b_1871_1	6833.44	158492	myeloids
HC b	female	61	1	HC.b_1872_1	4583.44	158487	stroma
HC b	female	61	1	HC.b_1873_1	3002.44	158472	epi
HC b	female	61	1	HC.b_1874_1	6308.44	158478	stroma
HC b	female	61	1	HC.b_1875_1	7006.44	158480	stroma
HC b	female	61	1	HC.b_1876_1	2824.44	158473	plasmas
HC b	female	61	1	HC.b_1877_1	3026.44	158455	epi
HC b	female	61	1	HC.b_1878_1	6236.44	158468	stroma
HC b	female	61	1	HC.b_1879_1	6860.44	158444	stroma
HC b	female	61	1	HC.b_188_1	5732.44	161522	plasmas
HC b	female	61	1	HC.b_1880_1	4098.44	158451	stroma
HC b	female	61	1	HC.b_1881_1	3585.44	158433	stroma
HC b	female	61	1	HC.b_1882_1	2805.44	158424	plasmas
HC b	female	61	1	HC.b_1883_1	3235.44	158429	stroma
HC b	female	61	1	HC.b_1884_1	6972.44	158420	stroma
HC b	female	61	1	HC.b_1885_1	3102.44	158425	stroma
HC b	female	61	1	HC.b_1886_1	4191.44	158415	stroma
HC b	female	61	1	HC.b_1887_1	2997.44	158417	stroma
HC b	female	61	1	HC.b_1888_1	7416.44	158413	tcells
HC b	female	61	1	HC.b_1889_1	2773.44	158411	epi
HC b	female	61	1	HC.b_189_1	6132.44	161522	plasmas
HC b	female	61	1	HC.b_1890_1	3419.44	158404	plasmas
HC b	female	61	1	HC.b_1891_1	4519.44	158392	tcells
HC b	female	61	1	HC.b_1892_1	7591.44	158385	tcells
HC b	female	61	1	HC.b_1893_1	3569.44	158387	stroma
HC b	female	61	1	HC.b_1894_1	6504.44	158397	stroma
HC b	female	61	1	HC.b_1895_1	7780.44	158388	tcells
HC b	female	61	1	HC.b_1896_1	8174.44	158393	tcells
HC b	female	61	1	HC.b_1897_1	8064.44	158380	tcells
HC b	female	61	1	HC.b_1898_1	3040.44	158392	plasmas
HC b	female	61	1	HC.b_1899_1	3229.44	158379	plasmas
HC b	female	61	1	HC.b_19_1	7461.44	161873	stroma
HC b	female	61	1	HC.b_190_1	6717.44	161523	stroma
HC b	female	61	1	HC.b_1900_1	3114.44	158376	plasmas
HC b	female	61	1	HC.b_1901_1	2757.44	158352	epi
HC b	female	61	1	HC.b_1902_1	2793.44	158356	epi
HC b	female	61	1	HC.b_1903_1	3364.44	158371	plasmas
HC b	female	61	1	HC.b_1904_1	7537.44	158361	myeloids
HC b	female	61	1	HC.b_1905_1	4059.44	158366	stroma
HC b	female	61	1	HC.b_1906_1	2943.44	158350	stroma
HC b	female	61	1	HC.b_1907_1	5873.44	158345	stroma
HC b	female	61	1	HC.b_1908_1	2803.44	158329	epi
HC b	female	61	1	HC.b_1909_1	3038.44	158340	plasmas
HC b	female	61	1	HC.b_191_1	6224.44	161525	plasmas
HC b	female	61	1	HC.b_1910_1	7052.44	158338	tcells
HC b	female	61	1	HC.b_1911_1	3655.44	158345	stroma
HC b	female	61	1	HC.b_1912_1	3091.44	158346	stroma
HC b	female	61	1	HC.b_1913_1	3188.44	158341	stroma
HC b	female	61	1	HC.b_1914_1	4433.44	158329	tcells
HC b	female	61	1	HC.b_1915_1	7499.44	158313	tcells
HC b	female	61	1	HC.b_1916_1	4193.44	158318	myeloids
HC b	female	61	1	HC.b_1917_1	7451.44	158311	tcells
HC b	female	61	1	HC.b_1918_1	6474.44	158308	stroma
HC b	female	61	1	HC.b_1919_1	6407.44	158301	stroma
HC b	female	61	1	HC.b_192_1	4940.44	161516	epi
HC b	female	61	1	HC.b_1920_1	8086.44	158298	plasmas
HC b	female	61	1	HC.b_1921_1	6948.44	158298	stroma
HC b	female	61	1	HC.b_1922_1	3211.44	158295	epi
HC b	female	61	1	HC.b_1923_1	3151.44	158293	epi
HC b	female	61	1	HC.b_1924_1	5273.44	161892	epi
HC b	female	61	1	HC.b_1925_1	5431.44	161882	epi
HC b	female	61	1	HC.b_1927_1	5374.44	161880	epi
HC b	female	61	1	HC.b_1928_1	7491.44	161894	stroma
HC b	female	61	1	HC.b_1929_1	7967.44	161880	epi
HC b	female	61	1	HC.b_193_1	7021.44	161516	epi
HC b	female	61	1	HC.b_1930_1	5134.44	161863	epi
HC b	female	61	1	HC.b_1931_1	5228.44	161873	epi
HC b	female	61	1	HC.b_1932_1	6579.44	161870	myeloids
HC b	female	61	1	HC.b_1933_1	7570.44	161865	stroma
HC b	female	61	1	HC.b_1934_1	5352.44	161866	epi
HC b	female	61	1	HC.b_1935_1	5565.44	161872	myeloids
HC b	female	61	1	HC.b_1936_1	6080.44	161865	stroma
HC b	female	61	1	HC.b_1937_1	5267.44	161853	epi
HC b	female	61	1	HC.b_1938_1	7634.44	161846	stroma
HC b	female	61	1	HC.b_1939_1	7513.44	161846	myeloids
HC b	female	61	1	HC.b_194_1	7974.44	161519	plasmas
HC b	female	61	1	HC.b_1940_1	5853.44	161851	epi
HC b	female	61	1	HC.b_1941_1	7747.44	161848	stroma
HC b	female	61	1	HC.b_1942_1	5542.44	161819	stroma
HC b	female	61	1	HC.b_1943_1	5903.44	161850	epi
HC b	female	61	1	HC.b_1944_1	6847.44	161837	stroma
HC b	female	61	1	HC.b_1945_1	5339.44	161833	epi
HC b	female	61	1	HC.b_1946_1	5720.44	161821	stroma
HC b	female	61	1	HC.b_1947_1	7459.44	161824	stroma
HC b	female	61	1	HC.b_1948_1	5023.44	161826	epi
HC b	female	61	1	HC.b_1949_1	5319.44	161825	epi
HC b	female	61	1	HC.b_195_1	6606.44	161498	epi
HC b	female	61	1	HC.b_1950_1	5869.44	161816	epi
HC b	female	61	1	HC.b_1951_1	7497.44	161800	myeloids
HC b	female	61	1	HC.b_1952_1	5074.44	161808	epi
HC b	female	61	1	HC.b_1953_1	6075.44	161803	stroma
HC b	female	61	1	HC.b_1954_1	7289.44	161799	stroma
HC b	female	61	1	HC.b_1955_1	5790.44	161798	epi
HC b	female	61	1	HC.b_1956_1	7426.44	161783	myeloids
HC b	female	61	1	HC.b_1957_1	7997.44	161791	epi
HC b	female	61	1	HC.b_1958_1	5849.44	161782	epi
HC b	female	61	1	HC.b_1959_1	6735.44	161786	plasmas
HC b	female	61	1	HC.b_196_1	5425.44	161504	epi
HC b	female	61	1	HC.b_1960_1	6088.44	161774	stroma
HC b	female	61	1	HC.b_1961_1	7546.44	161774	stroma
HC b	female	61	1	HC.b_1962_1	5487.44	161770	stroma
HC b	female	61	1	HC.b_1963_1	7815.44	161769	stroma
HC b	female	61	1	HC.b_1964_1	5025.44	161756	epi
HC b	female	61	1	HC.b_1965_1	5688.44	161750	stroma
HC b	female	61	1	HC.b_1966_1	5939.44	161760	epi
HC b	female	61	1	HC.b_1967_1	6284.44	161772	stroma
HC b	female	61	1	HC.b_1968_1	6839.44	161752	plasmas
HC b	female	61	1	HC.b_1969_1	5444.44	161753	epi
HC b	female	61	1	HC.b_197_1	6990.44	161514	epi
HC b	female	61	1	HC.b_1970_1	6744.44	161734	plasmas
HC b	female	61	1	HC.b_1971_1	5530.44	161746	myeloids
HC b	female	61	1	HC.b_1972_1	5069.44	161739	epi
HC b	female	61	1	HC.b_1973_1	6453.44	161718	stroma
HC b	female	61	1	HC.b_1974_1	6049.44	161718	myeloids
HC b	female	61	1	HC.b_1975_1	7158.44	161727	epi
HC b	female	61	1	HC.b_1976_1	7623.44	161717	epi
HC b	female	61	1	HC.b_1977_1	4499.44	161695	epi
HC b	female	61	1	HC.b_1978_1	5754.44	161708	stroma
HC b	female	61	1	HC.b_1979_1	6625.44	161707	stroma
HC b	female	61	1	HC.b_198_1	5119.44	161505	tcells
HC b	female	61	1	HC.b_1980_1	5422.44	161708	epi
HC b	female	61	1	HC.b_1981_1	7260.44	161699	plasmas
HC b	female	61	1	HC.b_1982_1	6157.44	161686	plasmas
HC b	female	61	1	HC.b_1983_1	7326.44	161687	plasmas
HC b	female	61	1	HC.b_1984_1	5176.44	161693	stroma
HC b	female	61	1	HC.b_1985_1	7159.44	161691	epi
HC b	female	61	1	HC.b_1986_1	6518.44	161665	stroma
HC b	female	61	1	HC.b_1987_1	4470.44	161671	epi
HC b	female	61	1	HC.b_1988_1	6314.44	161656	stroma
HC b	female	61	1	HC.b_1989_1	5580.44	161678	myeloids
HC b	female	61	1	HC.b_199_1	5198.44	161508	myeloids
HC b	female	61	1	HC.b_1990_1	6241.44	161682	plasmas
HC b	female	61	1	HC.b_1991_1	6910.44	161675	epi
HC b	female	61	1	HC.b_1992_1	5306.44	161672	epi
HC b	female	61	1	HC.b_1994_1	4288.44	161648	epi
HC b	female	61	1	HC.b_1995_1	5068.44	161659	epi
HC b	female	61	1	HC.b_1996_1	7206.44	161659	epi
HC b	female	61	1	HC.b_1997_1	4563.44	161635	epi
HC b	female	61	1	HC.b_1998_1	5361.44	161661	epi
HC b	female	61	1	HC.b_1999_1	7272.44	161656	plasmas
HC b	female	61	1	HC.b_2_1	6932.44	161874	epi
HC b	female	61	1	HC.b_20_1	7838.44	161864	plasmas
HC b	female	61	1	HC.b_200_1	7104.44	161497	epi
HC b	female	61	1	HC.b_2000_1	4452.44	161637	epi
HC b	female	61	1	HC.b_2001_1	7401.44	161655	stroma
HC b	female	61	1	HC.b_2002_1	5722.44	161658	plasmas
HC b	female	61	1	HC.b_2003_1	6377.44	161638	epi
HC b	female	61	1	HC.b_2004_1	5399.44	161651	epi
HC b	female	61	1	HC.b_2005_1	5533.44	161640	stroma
HC b	female	61	1	HC.b_2006_1	6131.44	161636	tcells
HC b	female	61	1	HC.b_2007_1	7501.44	161641	epi
HC b	female	61	1	HC.b_2008_1	7877.44	161635	myeloids
HC b	female	61	1	HC.b_2009_1	8060.44	161620	plasmas
HC b	female	61	1	HC.b_201_1	7862.44	161504	plasmas
HC b	female	61	1	HC.b_2010_1	5309.44	161621	epi
HC b	female	61	1	HC.b_2011_1	5618.44	161620	myeloids
HC b	female	61	1	HC.b_2012_1	4248.44	161616	epi
HC b	female	61	1	HC.b_2013_1	4590.44	161619	epi
HC b	female	61	1	HC.b_2014_1	5722.44	161612	plasmas
HC b	female	61	1	HC.b_2015_1	7830.44	161630	plasmas
HC b	female	61	1	HC.b_2016_1	5523.44	161596	myeloids
HC b	female	61	1	HC.b_2017_1	7080.44	161619	epi
HC b	female	61	1	HC.b_2018_1	6581.44	161608	epi
HC b	female	61	1	HC.b_2019_1	7189.44	161608	epi
HC b	female	61	1	HC.b_202_1	4838.44	161501	epi
HC b	female	61	1	HC.b_2020_1	7238.44	161617	plasmas
HC b	female	61	1	HC.b_2021_1	5821.44	161609	epi
HC b	female	61	1	HC.b_2022_1	7941.44	161602	stroma
HC b	female	61	1	HC.b_2023_1	7589.44	161601	epi
HC b	female	61	1	HC.b_2024_1	5574.44	161604	myeloids
HC b	female	61	1	HC.b_2025_1	7506.44	161610	epi
HC b	female	61	1	HC.b_2026_1	5013.44	161603	epi
HC b	female	61	1	HC.b_2027_1	4615.44	161607	epi
HC b	female	61	1	HC.b_2028_1	5419.44	161597	epi
HC b	female	61	1	HC.b_2029_1	7284.44	161586	plasmas
HC b	female	61	1	HC.b_203_1	5907.44	161501	epi
HC b	female	61	1	HC.b_2030_1	5762.44	161603	plasmas
HC b	female	61	1	HC.b_2031_1	6259.44	161590	stroma
HC b	female	61	1	HC.b_2032_1	8110.44	161586	myeloids
HC b	female	61	1	HC.b_2033_1	6919.44	161592	myeloids
HC b	female	61	1	HC.b_2034_1	6955.44	161581	epi
HC b	female	61	1	HC.b_2035_1	7114.44	161589	epi
HC b	female	61	1	HC.b_2036_1	4592.44	161559	epi
HC b	female	61	1	HC.b_2037_1	4997.44	161575	epi
HC b	female	61	1	HC.b_2038_1	5701.44	161577	plasmas
HC b	female	61	1	HC.b_2039_1	5869.44	161571	epi
HC b	female	61	1	HC.b_204_1	5943.44	161501	epi
HC b	female	61	1	HC.b_2040_1	6910.44	161557	stroma
HC b	female	61	1	HC.b_2042_1	6307.44	161558	plasmas
HC b	female	61	1	HC.b_2043_1	5165.44	161552	stroma
HC b	female	61	1	HC.b_2044_1	5430.44	161553	epi
HC b	female	61	1	HC.b_2045_1	4169.44	161555	epi
HC b	female	61	1	HC.b_2046_1	5367.44	161543	epi
HC b	female	61	1	HC.b_2047_1	7747.44	161552	plasmas
HC b	female	61	1	HC.b_2048_1	5670.44	161544	plasmas
HC b	female	61	1	HC.b_2049_1	7795.44	161529	stroma
HC b	female	61	1	HC.b_205_1	6889.44	161510	plasmas
HC b	female	61	1	HC.b_2050_1	5119.44	161552	stroma
HC b	female	61	1	HC.b_2051_1	5795.44	161542	epi
HC b	female	61	1	HC.b_2052_1	8155.44	161536	plasmas
HC b	female	61	1	HC.b_2053_1	7709.44	161539	stroma
HC b	female	61	1	HC.b_2054_1	7399.44	161538	epi
HC b	female	61	1	HC.b_2055_1	6854.44	161523	plasmas
HC b	female	61	1	HC.b_2056_1	6088.44	161526	myeloids
HC b	female	61	1	HC.b_2057_1	8029.44	161542	plasmas
HC b	female	61	1	HC.b_2058_1	6359.44	161524	plasmas
HC b	female	61	1	HC.b_2059_1	7274.44	161521	plasmas
HC b	female	61	1	HC.b_206_1	6023.44	161504	epi
HC b	female	61	1	HC.b_2060_1	7910.44	161527	plasmas
HC b	female	61	1	HC.b_2061_1	7201.44	161521	epi
HC b	female	61	1	HC.b_2062_1	7336.44	161534	epi
HC b	female	61	1	HC.b_2063_1	8087.44	161523	plasmas
HC b	female	61	1	HC.b_2064_1	7733.44	161510	plasmas
HC b	female	61	1	HC.b_2065_1	6936.44	161506	epi
HC b	female	61	1	HC.b_2066_1	7388.44	161518	epi
HC b	female	61	1	HC.b_2067_1	7582.44	161512	epi
HC b	female	61	1	HC.b_2068_1	4129.44	161510	epi
HC b	female	61	1	HC.b_2069_1	4186.44	161502	epi
HC b	female	61	1	HC.b_207_1	7056.44	161496	epi
HC b	female	61	1	HC.b_2070_1	5147.44	161486	myeloids
HC b	female	61	1	HC.b_2071_1	8025.44	161484	plasmas
HC b	female	61	1	HC.b_2072_1	4652.44	161479	epi
HC b	female	61	1	HC.b_2073_1	7298.44	161493	plasmas
HC b	female	61	1	HC.b_2074_1	7226.44	161497	plasmas
HC b	female	61	1	HC.b_2075_1	7325.44	161485	stroma
HC b	female	61	1	HC.b_2076_1	7637.44	161485	epi
HC b	female	61	1	HC.b_2077_1	4376.44	161475	stroma
HC b	female	61	1	HC.b_2078_1	5578.44	161482	myeloids
HC b	female	61	1	HC.b_2079_1	6206.44	161481	stroma
HC b	female	61	1	HC.b_208_1	7149.44	161487	epi
HC b	female	61	1	HC.b_2080_1	5504.44	161479	stroma
HC b	female	61	1	HC.b_2081_1	6039.44	161475	epi
HC b	female	61	1	HC.b_2082_1	8099.44	161468	plasmas
HC b	female	61	1	HC.b_2083_1	5003.44	161465	epi
HC b	female	61	1	HC.b_2084_1	6424.44	161460	stroma
HC b	female	61	1	HC.b_2085_1	5981.44	161482	epi
HC b	female	61	1	HC.b_2086_1	4456.44	161477	myeloids
HC b	female	61	1	HC.b_2087_1	6174.44	161455	stroma
HC b	female	61	1	HC.b_2088_1	6238.44	161461	stroma
HC b	female	61	1	HC.b_2089_1	7115.44	161459	epi
HC b	female	61	1	HC.b_209_1	5668.44	161490	plasmas
HC b	female	61	1	HC.b_2090_1	7212.44	161452	plasmas
HC b	female	61	1	HC.b_2091_1	4964.44	161457	epi
HC b	female	61	1	HC.b_2092_1	7257.44	161449	myeloids
HC b	female	61	1	HC.b_2093_1	4394.44	161443	tcells
HC b	female	61	1	HC.b_2094_1	4184.44	161442	epi
HC b	female	61	1	HC.b_2095_1	6935.44	161435	plasmas
HC b	female	61	1	HC.b_2096_1	7654.44	161440	epi
HC b	female	61	1	HC.b_2097_1	6969.44	161437	epi
HC b	female	61	1	HC.b_2098_1	7293.44	161444	stroma
HC b	female	61	1	HC.b_2099_1	7127.44	161430	epi
HC b	female	61	1	HC.b_21_1	5930.44	161867	epi
HC b	female	61	1	HC.b_210_1	7387.44	161483	epi
HC b	female	61	1	HC.b_2100_1	5385.44	161426	epi
HC b	female	61	1	HC.b_2101_1	6284.44	161433	plasmas
HC b	female	61	1	HC.b_2102_1	8066.44	161435	plasmas
HC b	female	61	1	HC.b_2103_1	5564.44	161423	plasmas
HC b	female	61	1	HC.b_2104_1	5803.44	161423	stroma
HC b	female	61	1	HC.b_2105_1	7748.44	161422	plasmas
HC b	female	61	1	HC.b_2106_1	7356.44	161417	epi
HC b	female	61	1	HC.b_2107_1	8128.44	161417	plasmas
HC b	female	61	1	HC.b_2108_1	4421.44	161415	myeloids
HC b	female	61	1	HC.b_2109_1	4512.44	161419	plasmas
HC b	female	61	1	HC.b_211_1	5840.44	161488	epi
HC b	female	61	1	HC.b_2110_1	6196.44	161415	stroma
HC b	female	61	1	HC.b_2111_1	4740.44	161414	epi
HC b	female	61	1	HC.b_2112_1	6445.44	161416	stroma
HC b	female	61	1	HC.b_2113_1	6999.44	161409	epi
HC b	female	61	1	HC.b_2114_1	7169.44	161408	stroma
HC b	female	61	1	HC.b_2115_1	8163.44	161395	plasmas
HC b	female	61	1	HC.b_2116_1	5197.44	161411	plasmas
HC b	female	61	1	HC.b_2117_1	7271.44	161397	plasmas
HC b	female	61	1	HC.b_2118_1	5039.44	161402	stroma
HC b	female	61	1	HC.b_2119_1	7963.44	161395	plasmas
HC b	female	61	1	HC.b_212_1	6282.44	161494	plasmas
HC b	female	61	1	HC.b_2120_1	6882.44	161391	stroma
HC b	female	61	1	HC.b_2121_1	8022.44	161400	plasmas
HC b	female	61	1	HC.b_2122_1	6253.44	161394	plasmas
HC b	female	61	1	HC.b_2123_1	6309.44	161388	plasmas
HC b	female	61	1	HC.b_2125_1	4487.44	161379	myeloids
HC b	female	61	1	HC.b_2126_1	6203.44	161370	plasmas
HC b	female	61	1	HC.b_2127_1	7099.44	161357	epi
HC b	female	61	1	HC.b_2128_1	6495.44	161366	epi
HC b	female	61	1	HC.b_2129_1	5800.44	161357	myeloids
HC b	female	61	1	HC.b_213_1	5285.44	161472	epi
HC b	female	61	1	HC.b_2130_1	7167.44	161359	stroma
HC b	female	61	1	HC.b_2131_1	8030.44	161374	plasmas
HC b	female	61	1	HC.b_2132_1	7244.44	161380	plasmas
HC b	female	61	1	HC.b_2133_1	5763.44	161361	plasmas
HC b	female	61	1	HC.b_2134_1	7343.44	161364	epi
HC b	female	61	1	HC.b_2135_1	7948.44	161367	plasmas
HC b	female	61	1	HC.b_2136_1	6270.44	161358	plasmas
HC b	female	61	1	HC.b_2137_1	6452.44	161333	epi
HC b	female	61	1	HC.b_2138_1	7915.44	161360	plasmas
HC b	female	61	1	HC.b_2139_1	5141.44	161341	myeloids
HC b	female	61	1	HC.b_214_1	6879.44	161476	plasmas
HC b	female	61	1	HC.b_2140_1	7265.44	161345	epi
HC b	female	61	1	HC.b_2141_1	8052.44	161336	plasmas
HC b	female	61	1	HC.b_2142_1	8143.44	161346	plasmas
HC b	female	61	1	HC.b_2143_1	7209.44	161349	plasmas
HC b	female	61	1	HC.b_2144_1	3774.44	161315	epi
HC b	female	61	1	HC.b_2145_1	3807.44	161326	epi
HC b	female	61	1	HC.b_2146_1	3837.44	161328	epi
HC b	female	61	1	HC.b_2147_1	7016.44	161325	epi
HC b	female	61	1	HC.b_2148_1	7225.44	161330	myeloids
HC b	female	61	1	HC.b_2149_1	7993.44	161319	plasmas
HC b	female	61	1	HC.b_215_1	6989.44	161472	epi
HC b	female	61	1	HC.b_2150_1	6949.44	161319	stroma
HC b	female	61	1	HC.b_2151_1	4408.44	161327	myeloids
HC b	female	61	1	HC.b_2152_1	3861.44	161308	epi
HC b	female	61	1	HC.b_2153_1	7800.44	161317	plasmas
HC b	female	61	1	HC.b_2154_1	6128.44	161284	stroma
HC b	female	61	1	HC.b_2155_1	7917.44	161315	stroma
HC b	female	61	1	HC.b_2156_1	8085.44	161303	stroma
HC b	female	61	1	HC.b_2157_1	5141.44	161302	myeloids
HC b	female	61	1	HC.b_2158_1	6507.44	161297	epi
HC b	female	61	1	HC.b_2159_1	7874.44	161315	plasmas
HC b	female	61	1	HC.b_216_1	7038.44	161464	epi
HC b	female	61	1	HC.b_2160_1	7310.44	161308	epi
HC b	female	61	1	HC.b_2161_1	7168.44	161279	stroma
HC b	female	61	1	HC.b_2162_1	7263.44	161286	stroma
HC b	female	61	1	HC.b_2163_1	4303.44	161304	epi
HC b	female	61	1	HC.b_2164_1	6239.44	161290	plasmas
HC b	female	61	1	HC.b_2165_1	7967.44	161291	stroma
HC b	female	61	1	HC.b_2166_1	7227.44	161290	plasmas
HC b	female	61	1	HC.b_2167_1	8126.44	161280	plasmas
HC b	female	61	1	HC.b_2168_1	4579.44	161292	plasmas
HC b	female	61	1	HC.b_2169_1	6848.44	161269	stroma
HC b	female	61	1	HC.b_217_1	5899.44	161465	epi
HC b	female	61	1	HC.b_2170_1	7046.44	161271	stroma
HC b	female	61	1	HC.b_2171_1	7921.44	161283	stroma
HC b	female	61	1	HC.b_2172_1	7820.44	161276	plasmas
HC b	female	61	1	HC.b_2173_1	5196.44	161282	plasmas
HC b	female	61	1	HC.b_2174_1	7761.44	161276	stroma
HC b	female	61	1	HC.b_2175_1	4352.44	161277	plasmas
HC b	female	61	1	HC.b_2176_1	7858.44	161266	plasmas
HC b	female	61	1	HC.b_2177_1	5067.44	161265	stroma
HC b	female	61	1	HC.b_2178_1	6306.44	161251	plasmas
HC b	female	61	1	HC.b_2179_1	7216.44	161265	plasmas
HC b	female	61	1	HC.b_218_1	5055.44	161470	stroma
HC b	female	61	1	HC.b_2180_1	4515.44	161256	tcells
HC b	female	61	1	HC.b_2181_1	5137.44	161255	stroma
HC b	female	61	1	HC.b_2182_1	4620.44	161252	plasmas
HC b	female	61	1	HC.b_2183_1	5106.44	161232	stroma
HC b	female	61	1	HC.b_2184_1	5801.44	161257	stroma
HC b	female	61	1	HC.b_2185_1	4554.44	161252	plasmas
HC b	female	61	1	HC.b_2186_1	6484.44	161231	epi
HC b	female	61	1	HC.b_2187_1	7301.44	161241	epi
HC b	female	61	1	HC.b_2188_1	5629.44	161220	stroma
HC b	female	61	1	HC.b_2189_1	3853.44	161225	tcells
HC b	female	61	1	HC.b_219_1	6323.44	161470	plasmas
HC b	female	61	1	HC.b_2190_1	6199.44	161225	plasmas
HC b	female	61	1	HC.b_2191_1	4380.44	161225	tcells
HC b	female	61	1	HC.b_2192_1	5158.44	161223	plasmas
HC b	female	61	1	HC.b_2193_1	5266.44	161216	plasmas
HC b	female	61	1	HC.b_2194_1	8073.44	161222	stroma
HC b	female	61	1	HC.b_2195_1	7784.44	161208	plasmas
HC b	female	61	1	HC.b_2196_1	4309.44	161218	epi
HC b	female	61	1	HC.b_2197_1	4468.44	161202	plasmas
HC b	female	61	1	HC.b_2198_1	4697.44	161206	tcells
HC b	female	61	1	HC.b_2199_1	7010.44	161218	stroma
HC b	female	61	1	HC.b_22_1	6152.44	161860	myeloids
HC b	female	61	1	HC.b_220_1	5944.44	161468	epi
HC b	female	61	1	HC.b_2200_1	3724.44	161194	epi
HC b	female	61	1	HC.b_2201_1	5740.44	161205	stroma
HC b	female	61	1	HC.b_2202_1	6467.44	161199	epi
HC b	female	61	1	HC.b_2203_1	4517.44	161197	plasmas
HC b	female	61	1	HC.b_2204_1	6246.44	161209	plasmas
HC b	female	61	1	HC.b_2205_1	5145.44	161191	plasmas
HC b	female	61	1	HC.b_2206_1	4637.44	161200	plasmas
HC b	female	61	1	HC.b_2207_1	4738.44	161192	tcells
HC b	female	61	1	HC.b_2208_1	5688.44	161178	plasmas
HC b	female	61	1	HC.b_2209_1	6310.44	161186	plasmas
HC b	female	61	1	HC.b_221_1	7075.44	161458	epi
HC b	female	61	1	HC.b_2210_1	6120.44	161189	stroma
HC b	female	61	1	HC.b_2211_1	3693.44	161183	epi
HC b	female	61	1	HC.b_2212_1	7145.44	161178	plasmas
HC b	female	61	1	HC.b_2213_1	5071.44	161164	epi
HC b	female	61	1	HC.b_2214_1	8076.44	161173	plasmas
HC b	female	61	1	HC.b_2215_1	4700.44	161152	stroma
HC b	female	61	1	HC.b_2216_1	5258.44	161177	tcells
HC b	female	61	1	HC.b_2217_1	6251.44	161168	plasmas
HC b	female	61	1	HC.b_2218_1	6472.44	161169	epi
HC b	female	61	1	HC.b_2219_1	7041.44	161167	plasmas
HC b	female	61	1	HC.b_222_1	5692.44	161455	plasmas
HC b	female	61	1	HC.b_2220_1	7093.44	161170	plasmas
HC b	female	61	1	HC.b_2221_1	7618.44	161171	epi
HC b	female	61	1	HC.b_2222_1	7230.44	161167	plasmas
HC b	female	61	1	HC.b_2223_1	3676.44	161167	epi
HC b	female	61	1	HC.b_2224_1	6934.44	161155	stroma
HC b	female	61	1	HC.b_2225_1	7655.44	161155	plasmas
HC b	female	61	1	HC.b_2226_1	3813.44	161168	stroma
HC b	female	61	1	HC.b_2227_1	5144.44	161154	plasmas
HC b	female	61	1	HC.b_2228_1	4539.44	161149	myeloids
HC b	female	61	1	HC.b_2229_1	6853.44	161164	stroma
HC b	female	61	1	HC.b_223_1	6697.44	161456	epi
HC b	female	61	1	HC.b_2230_1	6889.44	161159	stroma
HC b	female	61	1	HC.b_2231_1	7005.44	161149	plasmas
HC b	female	61	1	HC.b_2232_1	4592.44	161154	plasmas
HC b	female	61	1	HC.b_2233_1	3919.44	161159	stroma
HC b	female	61	1	HC.b_2234_1	5107.44	161158	epi
HC b	female	61	1	HC.b_2235_1	7678.44	161144	stroma
HC b	female	61	1	HC.b_2236_1	3497.44	161151	epi
HC b	female	61	1	HC.b_2237_1	5257.44	161147	tcells
HC b	female	61	1	HC.b_2238_1	6976.44	161135	stroma
HC b	female	61	1	HC.b_2239_1	4485.44	161135	plasmas
HC b	female	61	1	HC.b_224_1	8159.44	161466	plasmas
HC b	female	61	1	HC.b_2240_1	6147.44	161148	plasmas
HC b	female	61	1	HC.b_2241_1	8172.44	161135	plasmas
HC b	female	61	1	HC.b_2242_1	3542.44	161148	epi
HC b	female	61	1	HC.b_2243_1	3653.44	161137	epi
HC b	female	61	1	HC.b_2244_1	3455.44	161130	epi
HC b	female	61	1	HC.b_2245_1	4433.44	161125	myeloids
HC b	female	61	1	HC.b_2246_1	6249.44	161126	stroma
HC b	female	61	1	HC.b_2247_1	7145.44	161116	plasmas
HC b	female	61	1	HC.b_2248_1	4648.44	161124	plasmas
HC b	female	61	1	HC.b_2249_1	5126.44	161128	epi
HC b	female	61	1	HC.b_225_1	4872.44	161451	epi
HC b	female	61	1	HC.b_2250_1	6893.44	161116	plasmas
HC b	female	61	1	HC.b_2251_1	7992.44	161137	stroma
HC b	female	61	1	HC.b_2252_1	3805.44	161120	myeloids
HC b	female	61	1	HC.b_2253_1	3942.44	161128	plasmas
HC b	female	61	1	HC.b_2254_1	4591.44	161117	plasmas
HC b	female	61	1	HC.b_2255_1	6831.44	161112	plasmas
HC b	female	61	1	HC.b_2256_1	7097.44	161112	stroma
HC b	female	61	1	HC.b_2257_1	3608.44	161110	epi
HC b	female	61	1	HC.b_2258_1	5307.44	161115	stroma
HC b	female	61	1	HC.b_2259_1	7037.44	161106	stroma
HC b	female	61	1	HC.b_226_1	5419.44	161460	epi
HC b	female	61	1	HC.b_2260_1	7241.44	161094	plasmas
HC b	female	61	1	HC.b_2261_1	5694.44	161100	stroma
HC b	female	61	1	HC.b_2262_1	8022.44	161102	epi
HC b	female	61	1	HC.b_2263_1	3528.44	161111	epi
HC b	female	61	1	HC.b_2264_1	5227.44	161109	stroma
HC b	female	61	1	HC.b_2265_1	6144.44	161093	plasmas
HC b	female	61	1	HC.b_2266_1	6477.44	161105	epi
HC b	female	61	1	HC.b_2267_1	4374.44	161102	epi
HC b	female	61	1	HC.b_2268_1	6188.44	161092	plasmas
HC b	female	61	1	HC.b_2269_1	4603.44	161087	plasmas
HC b	female	61	1	HC.b_227_1	6537.44	161431	epi
HC b	female	61	1	HC.b_2270_1	3656.44	161104	epi
HC b	female	61	1	HC.b_2271_1	3558.44	161101	epi
HC b	female	61	1	HC.b_2272_1	3909.44	161088	plasmas
HC b	female	61	1	HC.b_2273_1	3936.44	161067	plasmas
HC b	female	61	1	HC.b_2274_1	4462.44	161080	plasmas
HC b	female	61	1	HC.b_2275_1	6926.44	161085	plasmas
HC b	female	61	1	HC.b_2276_1	3580.44	161087	epi
HC b	female	61	1	HC.b_2277_1	3781.44	161075	stroma
HC b	female	61	1	HC.b_2278_1	3840.44	161078	stroma
HC b	female	61	1	HC.b_2279_1	8138.44	161056	myeloids
HC b	female	61	1	HC.b_228_1	5757.44	161450	plasmas
HC b	female	61	1	HC.b_2280_1	4519.44	161073	plasmas
HC b	female	61	1	HC.b_2281_1	6165.44	161059	stroma
HC b	female	61	1	HC.b_2282_1	7110.44	161054	stroma
HC b	female	61	1	HC.b_2283_1	7879.44	161068	epi
HC b	female	61	1	HC.b_2284_1	8187.44	161049	stroma
HC b	female	61	1	HC.b_2285_1	3623.44	161077	epi
HC b	female	61	1	HC.b_2286_1	7400.44	161070	epi
HC b	female	61	1	HC.b_2287_1	3437.44	161052	epi
HC b	female	61	1	HC.b_2288_1	3479.44	161058	epi
HC b	female	61	1	HC.b_2289_1	5759.44	161059	stroma
HC b	female	61	1	HC.b_229_1	5850.44	161450	epi
HC b	female	61	1	HC.b_2290_1	4565.44	161050	plasmas
HC b	female	61	1	HC.b_2291_1	6435.44	161042	stroma
HC b	female	61	1	HC.b_2292_1	6826.44	161060	plasmas
HC b	female	61	1	HC.b_2293_1	4481.44	161042	stroma
HC b	female	61	1	HC.b_2294_1	5287.44	161044	stroma
HC b	female	61	1	HC.b_2295_1	6770.44	161034	epi
HC b	female	61	1	HC.b_2296_1	5135.44	161047	epi
HC b	female	61	1	HC.b_2297_1	3515.44	161055	epi
HC b	female	61	1	HC.b_2298_1	4441.44	161048	stroma
HC b	female	61	1	HC.b_2299_1	6269.44	161040	stroma
HC b	female	61	1	HC.b_23_1	5501.44	161857	stroma
HC b	female	61	1	HC.b_230_1	7010.44	161439	epi
HC b	female	61	1	HC.b_2300_1	6734.44	161055	epi
HC b	female	61	1	HC.b_2301_1	3901.44	161038	stroma
HC b	female	61	1	HC.b_2302_1	6987.44	161046	plasmas
HC b	female	61	1	HC.b_2303_1	7555.44	161056	epi
HC b	female	61	1	HC.b_2304_1	5653.44	161023	stroma
HC b	female	61	1	HC.b_2305_1	6868.44	161033	plasmas
HC b	female	61	1	HC.b_2306_1	4778.44	161043	plasmas
HC b	female	61	1	HC.b_2307_1	8090.44	161032	epi
HC b	female	61	1	HC.b_2308_1	4522.44	161035	plasmas
HC b	female	61	1	HC.b_2309_1	3705.44	161048	epi
HC b	female	61	1	HC.b_231_1	7367.44	161449	epi
HC b	female	61	1	HC.b_2310_1	3484.44	161027	epi
HC b	female	61	1	HC.b_2311_1	4875.44	161030	epi
HC b	female	61	1	HC.b_2312_1	5781.44	161012	stroma
HC b	female	61	1	HC.b_2313_1	7176.44	161036	plasmas
HC b	female	61	1	HC.b_2314_1	5560.44	161033	epi
HC b	female	61	1	HC.b_2315_1	6825.44	161006	plasmas
HC b	female	61	1	HC.b_2316_1	4801.44	161019	myeloids
HC b	female	61	1	HC.b_2317_1	3652.44	161022	epi
HC b	female	61	1	HC.b_2318_1	5599.44	161032	epi
HC b	female	61	1	HC.b_2319_1	3521.44	161011	epi
HC b	female	61	1	HC.b_232_1	6808.44	161447	plasmas
HC b	female	61	1	HC.b_2320_1	5165.44	161019	epi
HC b	female	61	1	HC.b_2322_1	7651.44	161020	plasmas
HC b	female	61	1	HC.b_2323_1	4512.44	161005	epi
HC b	female	61	1	HC.b_2324_1	7227.44	161008	plasmas
HC b	female	61	1	HC.b_2325_1	7552.44	161013	epi
HC b	female	61	1	HC.b_2326_1	7015.44	161003	plasmas
HC b	female	61	1	HC.b_2327_1	7076.44	161017	stroma
HC b	female	61	1	HC.b_2328_1	6398.44	161011	plasmas
HC b	female	61	1	HC.b_2329_1	6730.44	161011	epi
HC b	female	61	1	HC.b_233_1	5988.44	161447	epi
HC b	female	61	1	HC.b_2330_1	5254.44	161002	plasmas
HC b	female	61	1	HC.b_2331_1	4885.44	160995	epi
HC b	female	61	1	HC.b_2332_1	3719.44	161015	epi
HC b	female	61	1	HC.b_2333_1	6285.44	160983	stroma
HC b	female	61	1	HC.b_2334_1	7633.44	160979	plasmas
HC b	female	61	1	HC.b_2335_1	3456.44	160992	epi
HC b	female	61	1	HC.b_2336_1	5363.44	160995	epi
HC b	female	61	1	HC.b_2337_1	7375.44	160996	epi
HC b	female	61	1	HC.b_2338_1	4040.44	160986	epi
HC b	female	61	1	HC.b_2339_1	5207.44	160976	stroma
HC b	female	61	1	HC.b_234_1	7554.44	161444	epi
HC b	female	61	1	HC.b_2340_1	3544.44	160979	epi
HC b	female	61	1	HC.b_2341_1	5856.44	160979	epi
HC b	female	61	1	HC.b_2342_1	6910.44	160977	plasmas
HC b	female	61	1	HC.b_2343_1	7825.44	160984	epi
HC b	female	61	1	HC.b_2344_1	3490.44	160981	epi
HC b	female	61	1	HC.b_2345_1	7080.44	160972	plasmas
HC b	female	61	1	HC.b_2346_1	7117.44	160972	stroma
HC b	female	61	1	HC.b_2347_1	7673.44	160968	plasmas
HC b	female	61	1	HC.b_2348_1	5304.44	160975	plasmas
HC b	female	61	1	HC.b_2349_1	6418.44	160960	myeloids
HC b	female	61	1	HC.b_235_1	5117.44	161454	plasmas
HC b	female	61	1	HC.b_2350_1	6041.44	160981	epi
HC b	female	61	1	HC.b_2351_1	4474.44	160980	epi
HC b	female	61	1	HC.b_2352_1	7042.44	160964	plasmas
HC b	female	61	1	HC.b_2353_1	7584.44	160948	stroma
HC b	female	61	1	HC.b_2354_1	6999.44	160945	plasmas
HC b	female	61	1	HC.b_2355_1	5252.44	160946	plasmas
HC b	female	61	1	HC.b_2356_1	4004.44	160953	plasmas
HC b	female	61	1	HC.b_2357_1	4890.44	160940	epi
HC b	female	61	1	HC.b_2358_1	7194.44	160943	plasmas
HC b	female	61	1	HC.b_2359_1	5436.44	160955	epi
HC b	female	61	1	HC.b_236_1	7165.44	161451	stroma
HC b	female	61	1	HC.b_2360_1	7524.44	160948	epi
HC b	female	61	1	HC.b_2361_1	3840.44	160946	stroma
HC b	female	61	1	HC.b_2362_1	4463.44	160940	epi
HC b	female	61	1	HC.b_2363_1	8185.44	160933	plasmas
HC b	female	61	1	HC.b_2364_1	3524.44	160942	epi
HC b	female	61	1	HC.b_2365_1	7230.44	160928	stroma
HC b	female	61	1	HC.b_2366_1	4551.44	160940	stroma
HC b	female	61	1	HC.b_2367_1	3741.44	160939	epi
HC b	female	61	1	HC.b_2368_1	5294.44	160930	plasmas
HC b	female	61	1	HC.b_2369_1	7760.44	160912	epi
HC b	female	61	1	HC.b_237_1	6053.44	161435	epi
HC b	female	61	1	HC.b_2370_1	3323.44	160923	epi
HC b	female	61	1	HC.b_2371_1	7042.44	160912	plasmas
HC b	female	61	1	HC.b_2372_1	4171.44	160923	epi
HC b	female	61	1	HC.b_2373_1	4624.44	160898	plasmas
HC b	female	61	1	HC.b_2374_1	7595.44	160915	plasmas
HC b	female	61	1	HC.b_2375_1	6476.44	160900	epi
HC b	female	61	1	HC.b_2376_1	4572.44	160896	plasmas
HC b	female	61	1	HC.b_2377_1	4019.44	160896	plasmas
HC b	female	61	1	HC.b_2378_1	4073.44	160906	myeloids
HC b	female	61	1	HC.b_2379_1	6296.44	160893	plasmas
HC b	female	61	1	HC.b_238_1	5937.44	161430	epi
HC b	female	61	1	HC.b_2380_1	4715.44	160871	stroma
HC b	female	61	1	HC.b_2381_1	4878.44	160895	epi
HC b	female	61	1	HC.b_2382_1	4181.44	160885	epi
HC b	female	61	1	HC.b_2383_1	4529.44	160898	epi
HC b	female	61	1	HC.b_2384_1	5732.44	160879	stroma
HC b	female	61	1	HC.b_2385_1	6984.44	160867	stroma
HC b	female	61	1	HC.b_2386_1	4754.44	160876	stroma
HC b	female	61	1	HC.b_2387_1	5270.44	160883	plasmas
HC b	female	61	1	HC.b_2388_1	8148.44	160881	epi
HC b	female	61	1	HC.b_2389_1	3499.44	160867	myeloids
HC b	female	61	1	HC.b_239_1	4464.44	161435	plasmas
HC b	female	61	1	HC.b_2390_1	4116.44	160873	plasmas
HC b	female	61	1	HC.b_2391_1	5318.44	160872	plasmas
HC b	female	61	1	HC.b_2392_1	6212.44	160862	stroma
HC b	female	61	1	HC.b_2393_1	4042.44	160856	plasmas
HC b	female	61	1	HC.b_2394_1	4942.44	160854	epi
HC b	female	61	1	HC.b_2395_1	4507.44	160861	epi
HC b	female	61	1	HC.b_2396_1	4552.44	160868	epi
HC b	female	61	1	HC.b_2397_1	7071.44	160861	stroma
HC b	female	61	1	HC.b_2398_1	7581.44	160857	plasmas
HC b	female	61	1	HC.b_2399_1	4804.44	160865	plasmas
HC b	female	61	1	HC.b_24_1	5672.44	161855	stroma
HC b	female	61	1	HC.b_240_1	4715.44	161433	epi
HC b	female	61	1	HC.b_2400_1	4088.44	160865	plasmas
HC b	female	61	1	HC.b_2401_1	7680.44	160840	stroma
HC b	female	61	1	HC.b_2402_1	7390.44	160858	epi
HC b	female	61	1	HC.b_2403_1	4869.44	160844	myeloids
HC b	female	61	1	HC.b_2404_1	7097.44	160838	plasmas
HC b	female	61	1	HC.b_2405_1	6176.44	160841	stroma
HC b	female	61	1	HC.b_2406_1	5289.44	160839	plasmas
HC b	female	61	1	HC.b_2407_1	7733.44	160821	stroma
HC b	female	61	1	HC.b_2408_1	5750.44	160822	plasmas
HC b	female	61	1	HC.b_2409_1	6239.44	160808	myeloids
HC b	female	61	1	HC.b_241_1	7816.44	161434	plasmas
HC b	female	61	1	HC.b_2410_1	7191.44	160824	plasmas
HC b	female	61	1	HC.b_2411_1	7538.44	160824	stroma
HC b	female	61	1	HC.b_2412_1	7613.44	160818	plasmas
HC b	female	61	1	HC.b_2413_1	6427.44	160822	myeloids
HC b	female	61	1	HC.b_2414_1	7816.44	160818	epi
HC b	female	61	1	HC.b_2415_1	3377.44	160822	myeloids
HC b	female	61	1	HC.b_2416_1	3863.44	160816	epi
HC b	female	61	1	HC.b_2417_1	4154.44	160801	stroma
HC b	female	61	1	HC.b_2418_1	5799.44	160824	stroma
HC b	female	61	1	HC.b_2419_1	6294.44	160811	stroma
HC b	female	61	1	HC.b_242_1	6701.44	161416	epi
HC b	female	61	1	HC.b_2420_1	3155.44	160813	epi
HC b	female	61	1	HC.b_2421_1	5849.44	160809	epi
HC b	female	61	1	HC.b_2422_1	6771.44	160796	stroma
HC b	female	61	1	HC.b_2423_1	4053.44	160809	plasmas
HC b	female	61	1	HC.b_2424_1	7135.44	160795	plasmas
HC b	female	61	1	HC.b_2425_1	7579.44	160799	plasmas
HC b	female	61	1	HC.b_2426_1	7875.44	160797	epi
HC b	female	61	1	HC.b_2427_1	3868.44	160801	epi
HC b	female	61	1	HC.b_2428_1	5246.44	160780	epi
HC b	female	61	1	HC.b_2429_1	4956.44	160784	epi
HC b	female	61	1	HC.b_243_1	5454.44	161429	epi
HC b	female	61	1	HC.b_2430_1	3366.44	160782	myeloids
HC b	female	61	1	HC.b_2431_1	5797.44	160779	plasmas
HC b	female	61	1	HC.b_2432_1	4673.44	160785	plasmas
HC b	female	61	1	HC.b_2433_1	5303.44	160778	stroma
HC b	female	61	1	HC.b_2434_1	7634.44	160782	stroma
HC b	female	61	1	HC.b_2435_1	4542.44	160780	epi
HC b	female	61	1	HC.b_2436_1	6220.44	160765	myeloids
HC b	female	61	1	HC.b_2437_1	3874.44	160773	epi
HC b	female	61	1	HC.b_2438_1	4067.44	160764	plasmas
HC b	female	61	1	HC.b_2439_1	4007.44	160763	stroma
HC b	female	61	1	HC.b_244_1	6878.44	161431	plasmas
HC b	female	61	1	HC.b_2440_1	6432.44	160774	stroma
HC b	female	61	1	HC.b_2441_1	3524.44	160765	stroma
HC b	female	61	1	HC.b_2442_1	7178.44	160764	plasmas
HC b	female	61	1	HC.b_2443_1	7548.44	160771	plasmas
HC b	female	61	1	HC.b_2444_1	3161.44	160765	epi
HC b	female	61	1	HC.b_2445_1	6504.44	160760	epi
HC b	female	61	1	HC.b_2446_1	7601.44	160764	tcells
HC b	female	61	1	HC.b_2447_1	7021.44	160771	plasmas
HC b	female	61	1	HC.b_2448_1	5261.44	160752	epi
HC b	female	61	1	HC.b_2449_1	3960.44	160767	stroma
HC b	female	61	1	HC.b_245_1	6502.44	161416	epi
HC b	female	61	1	HC.b_2450_1	7454.44	160738	epi
HC b	female	61	1	HC.b_2451_1	6479.44	160737	stroma
HC b	female	61	1	HC.b_2452_1	3109.44	160750	epi
HC b	female	61	1	HC.b_2453_1	4977.44	160740	epi
HC b	female	61	1	HC.b_2454_1	7326.44	160749	epi
HC b	female	61	1	HC.b_2455_1	7636.44	160737	plasmas
HC b	female	61	1	HC.b_2456_1	5804.44	160725	plasmas
HC b	female	61	1	HC.b_2457_1	6310.44	160735	plasmas
HC b	female	61	1	HC.b_2458_1	6424.44	160725	myeloids
HC b	female	61	1	HC.b_2459_1	4669.44	160727	stroma
HC b	female	61	1	HC.b_246_1	7102.44	161415	epi
HC b	female	61	1	HC.b_2460_1	7556.44	160720	plasmas
HC b	female	61	1	HC.b_2461_1	7607.44	160725	plasmas
HC b	female	61	1	HC.b_2462_1	3414.44	160731	myeloids
HC b	female	61	1	HC.b_2463_1	3647.44	160732	epi
HC b	female	61	1	HC.b_2464_1	3146.44	160727	epi
HC b	female	61	1	HC.b_2465_1	5392.44	160721	plasmas
HC b	female	61	1	HC.b_2466_1	7096.44	160717	plasmas
HC b	female	61	1	HC.b_2467_1	7496.44	160717	plasmas
HC b	female	61	1	HC.b_2468_1	3998.44	160722	epi
HC b	female	61	1	HC.b_2469_1	7246.44	160721	epi
HC b	female	61	1	HC.b_247_1	5991.44	161419	epi
HC b	female	61	1	HC.b_2470_1	7788.44	160717	epi
HC b	female	61	1	HC.b_2471_1	4209.44	160718	tcells
HC b	female	61	1	HC.b_2472_1	6463.44	160684	myeloids
HC b	female	61	1	HC.b_2473_1	4067.44	160693	stroma
HC b	female	61	1	HC.b_2474_1	7006.44	160679	epi
HC b	female	61	1	HC.b_2475_1	3963.44	160689	epi
HC b	female	61	1	HC.b_2476_1	6217.44	160680	stroma
HC b	female	61	1	HC.b_2477_1	7321.44	160700	epi
HC b	female	61	1	HC.b_2478_1	7519.44	160670	stroma
HC b	female	61	1	HC.b_2479_1	7075.44	160685	plasmas
HC b	female	61	1	HC.b_248_1	6378.44	161418	plasmas
HC b	female	61	1	HC.b_2480_1	7144.44	160685	plasmas
HC b	female	61	1	HC.b_2481_1	5000.44	160681	epi
HC b	female	61	1	HC.b_2482_1	5813.44	160665	tcells
HC b	female	61	1	HC.b_2483_1	6363.44	160676	plasmas
HC b	female	61	1	HC.b_2484_1	7386.44	160667	stroma
HC b	female	61	1	HC.b_2485_1	7599.44	160681	plasmas
HC b	female	61	1	HC.b_2486_1	7776.44	160682	epi
HC b	female	61	1	HC.b_2487_1	4178.44	160672	plasmas
HC b	female	61	1	HC.b_2488_1	5708.44	160683	epi
HC b	female	61	1	HC.b_2489_1	6779.44	160669	stroma
HC b	female	61	1	HC.b_249_1	4324.44	161429	myeloids
HC b	female	61	1	HC.b_2490_1	6424.44	160655	plasmas
HC b	female	61	1	HC.b_2491_1	4039.44	160672	stroma
HC b	female	61	1	HC.b_2492_1	7209.44	160670	plasmas
HC b	female	61	1	HC.b_2493_1	3577.44	160676	stroma
HC b	female	61	1	HC.b_2494_1	4906.44	160667	plasmas
HC b	female	61	1	HC.b_2495_1	3271.44	160669	stroma
HC b	female	61	1	HC.b_2496_1	4768.44	160667	stroma
HC b	female	61	1	HC.b_2497_1	6143.44	160660	epi
HC b	female	61	1	HC.b_2498_1	7329.44	160663	stroma
HC b	female	61	1	HC.b_2499_1	5715.44	160656	epi
HC b	female	61	1	HC.b_25_1	8039.44	161834	epi
HC b	female	61	1	HC.b_250_1	6755.44	161421	plasmas
HC b	female	61	1	HC.b_2500_1	7268.44	160655	plasmas
HC b	female	61	1	HC.b_2501_1	6298.44	160659	plasmas
HC b	female	61	1	HC.b_2502_1	8123.44	160644	epi
HC b	female	61	1	HC.b_2503_1	7662.44	160653	stroma
HC b	female	61	1	HC.b_2504_1	3417.44	160650	myeloids
HC b	female	61	1	HC.b_2505_1	5302.44	160649	epi
HC b	female	61	1	HC.b_2506_1	3229.44	160635	stroma
HC b	female	61	1	HC.b_2507_1	7591.44	160643	plasmas
HC b	female	61	1	HC.b_2508_1	6094.44	160637	epi
HC b	female	61	1	HC.b_2509_1	7093.44	160630	myeloids
HC b	female	61	1	HC.b_251_1	7053.44	161418	epi
HC b	female	61	1	HC.b_2510_1	7147.44	160615	stroma
HC b	female	61	1	HC.b_2511_1	5730.44	160617	epi
HC b	female	61	1	HC.b_2512_1	7459.44	160611	stroma
HC b	female	61	1	HC.b_2513_1	5370.44	160613	plasmas
HC b	female	61	1	HC.b_2514_1	7541.44	160613	plasmas
HC b	female	61	1	HC.b_2515_1	3668.44	160612	plasmas
HC b	female	61	1	HC.b_2516_1	6298.44	160601	plasmas
HC b	female	61	1	HC.b_2517_1	7614.44	160620	plasmas
HC b	female	61	1	HC.b_2518_1	5320.44	160605	epi
HC b	female	61	1	HC.b_2519_1	7646.44	160608	plasmas
HC b	female	61	1	HC.b_252_1	4574.44	161415	stroma
HC b	female	61	1	HC.b_2520_1	8175.44	160613	stroma
HC b	female	61	1	HC.b_2521_1	7234.44	160605	stroma
HC b	female	61	1	HC.b_2522_1	6256.44	160601	plasmas
HC b	female	61	1	HC.b_2523_1	7678.44	160601	plasmas
HC b	female	61	1	HC.b_2524_1	4969.44	160611	myeloids
HC b	female	61	1	HC.b_2525_1	7175.44	160610	plasmas
HC b	female	61	1	HC.b_2526_1	7584.44	160599	plasmas
HC b	female	61	1	HC.b_2527_1	5263.44	160596	epi
HC b	female	61	1	HC.b_2528_1	5937.44	160600	epi
HC b	female	61	1	HC.b_2529_1	6376.44	160588	plasmas
HC b	female	61	1	HC.b_253_1	5131.44	161419	stroma
HC b	female	61	1	HC.b_2530_1	3766.44	160593	epi
HC b	female	61	1	HC.b_2531_1	5045.44	160602	epi
HC b	female	61	1	HC.b_2532_1	7291.44	160601	stroma
HC b	female	61	1	HC.b_2533_1	7710.44	160587	plasmas
HC b	female	61	1	HC.b_2534_1	3409.44	160588	stroma
HC b	female	61	1	HC.b_2535_1	3102.44	160593	epi
HC b	female	61	1	HC.b_2536_1	4852.44	160571	stroma
HC b	female	61	1	HC.b_2537_1	3718.44	160576	stroma
HC b	female	61	1	HC.b_2538_1	5063.44	160585	epi
HC b	female	61	1	HC.b_2539_1	7104.44	160577	plasmas
HC b	female	61	1	HC.b_254_1	5632.44	161419	plasmas
HC b	female	61	1	HC.b_2540_1	7511.44	160565	stroma
HC b	female	61	1	HC.b_2541_1	7619.44	160565	stroma
HC b	female	61	1	HC.b_2542_1	5412.44	160591	plasmas
HC b	female	61	1	HC.b_2543_1	7425.44	160590	epi
HC b	female	61	1	HC.b_2544_1	5088.44	160561	epi
HC b	female	61	1	HC.b_2545_1	7211.44	160558	stroma
HC b	female	61	1	HC.b_2546_1	7561.44	160565	plasmas
HC b	female	61	1	HC.b_2547_1	3438.44	160570	plasmas
HC b	female	61	1	HC.b_2548_1	4934.44	160570	stroma
HC b	female	61	1	HC.b_2549_1	5797.44	160565	stroma
HC b	female	61	1	HC.b_255_1	4098.44	161411	epi
HC b	female	61	1	HC.b_2550_1	5877.44	160563	epi
HC b	female	61	1	HC.b_2552_1	4146.44	160534	stroma
HC b	female	61	1	HC.b_2553_1	5003.44	160541	stroma
HC b	female	61	1	HC.b_2554_1	6467.44	160554	plasmas
HC b	female	61	1	HC.b_2555_1	6780.44	160564	epi
HC b	female	61	1	HC.b_2556_1	7158.44	160558	stroma
HC b	female	61	1	HC.b_2557_1	7656.44	160561	stroma
HC b	female	61	1	HC.b_2558_1	7798.44	160545	epi
HC b	female	61	1	HC.b_2559_1	4804.44	160561	myeloids
HC b	female	61	1	HC.b_256_1	4981.44	161386	epi
HC b	female	61	1	HC.b_2560_1	4073.44	160539	epi
HC b	female	61	1	HC.b_2561_1	3693.44	160528	stroma
HC b	female	61	1	HC.b_2562_1	6346.44	160544	plasmas
HC b	female	61	1	HC.b_2563_1	3098.44	160544	epi
HC b	female	61	1	HC.b_2564_1	3146.44	160539	epi
HC b	female	61	1	HC.b_2565_1	7415.44	160548	epi
HC b	female	61	1	HC.b_2566_1	7468.44	160547	epi
HC b	female	61	1	HC.b_2567_1	3484.44	160541	stroma
HC b	female	61	1	HC.b_2568_1	7113.44	160528	myeloids
HC b	female	61	1	HC.b_2569_1	3051.44	160537	epi
HC b	female	61	1	HC.b_257_1	7676.44	161423	epi
HC b	female	61	1	HC.b_2570_1	4901.44	160533	epi
HC b	female	61	1	HC.b_2571_1	5162.44	160536	epi
HC b	female	61	1	HC.b_2572_1	7647.44	160523	plasmas
HC b	female	61	1	HC.b_2573_1	3186.44	160527	epi
HC b	female	61	1	HC.b_2574_1	4087.44	160508	epi
HC b	female	61	1	HC.b_2575_1	5821.44	160513	stroma
HC b	female	61	1	HC.b_2576_1	3500.44	160528	stroma
HC b	female	61	1	HC.b_2577_1	6792.44	160527	epi
HC b	female	61	1	HC.b_2578_1	3547.44	160511	myeloids
HC b	female	61	1	HC.b_2579_1	4208.44	160500	myeloids
HC b	female	61	1	HC.b_258_1	5067.44	161418	myeloids
HC b	female	61	1	HC.b_2580_1	7177.44	160512	epi
HC b	female	61	1	HC.b_2581_1	6379.44	160504	plasmas
HC b	female	61	1	HC.b_2582_1	3206.44	160499	stroma
HC b	female	61	1	HC.b_2583_1	3260.44	160503	stroma
HC b	female	61	1	HC.b_2584_1	7478.44	160518	epi
HC b	female	61	1	HC.b_2585_1	7348.44	160518	epi
HC b	female	61	1	HC.b_2586_1	7550.44	160513	plasmas
HC b	female	61	1	HC.b_2587_1	7727.44	160514	stroma
HC b	female	61	1	HC.b_2588_1	4276.44	160508	plasmas
HC b	female	61	1	HC.b_2589_1	5437.44	160485	myeloids
HC b	female	61	1	HC.b_259_1	5883.44	161408	epi
HC b	female	61	1	HC.b_2590_1	5853.44	160498	plasmas
HC b	female	61	1	HC.b_2591_1	7591.44	160501	plasmas
HC b	female	61	1	HC.b_2593_1	7669.44	160485	plasmas
HC b	female	61	1	HC.b_2594_1	3499.44	160475	stroma
HC b	female	61	1	HC.b_2595_1	6220.44	160492	stroma
HC b	female	61	1	HC.b_2596_1	7103.44	160477	myeloids
HC b	female	61	1	HC.b_2597_1	3823.44	160491	epi
HC b	female	61	1	HC.b_2598_1	8083.44	160474	epi
HC b	female	61	1	HC.b_2599_1	3151.44	160487	epi
HC b	female	61	1	HC.b_26_1	8124.44	161828	epi
HC b	female	61	1	HC.b_260_1	5284.44	161398	epi
HC b	female	61	1	HC.b_2600_1	3452.44	160490	plasmas
HC b	female	61	1	HC.b_2601_1	4357.44	160488	myeloids
HC b	female	61	1	HC.b_2602_1	7984.44	160471	epi
HC b	female	61	1	HC.b_2603_1	7562.44	160448	stroma
HC b	female	61	1	HC.b_2604_1	5162.44	160465	epi
HC b	female	61	1	HC.b_2605_1	5088.44	160447	epi
HC b	female	61	1	HC.b_2606_1	7207.44	160470	epi
HC b	female	61	1	HC.b_2607_1	7769.44	160459	stroma
HC b	female	61	1	HC.b_2608_1	4802.44	160458	tcells
HC b	female	61	1	HC.b_2609_1	7626.44	160451	plasmas
HC b	female	61	1	HC.b_261_1	6025.44	161397	epi
HC b	female	61	1	HC.b_2610_1	4438.44	160450	epi
HC b	female	61	1	HC.b_2611_1	6478.44	160452	plasmas
HC b	female	61	1	HC.b_2612_1	8113.44	160451	myeloids
HC b	female	61	1	HC.b_2613_1	3438.44	160435	plasmas
HC b	female	61	1	HC.b_2614_1	7846.44	160440	epi
HC b	female	61	1	HC.b_2615_1	5135.44	160424	epi
HC b	female	61	1	HC.b_2616_1	7810.44	160437	epi
HC b	female	61	1	HC.b_2617_1	8179.44	160447	plasmas
HC b	female	61	1	HC.b_2618_1	5895.44	160438	epi
HC b	female	61	1	HC.b_2619_1	6377.44	160428	myeloids
HC b	female	61	1	HC.b_262_1	5460.44	161395	epi
HC b	female	61	1	HC.b_2620_1	4268.44	160431	myeloids
HC b	female	61	1	HC.b_2621_1	7119.44	160433	myeloids
HC b	female	61	1	HC.b_2622_1	6271.44	160428	plasmas
HC b	female	61	1	HC.b_2623_1	4538.44	160419	epi
HC b	female	61	1	HC.b_2624_1	6230.44	160410	stroma
HC b	female	61	1	HC.b_2625_1	6444.44	160414	stroma
HC b	female	61	1	HC.b_2626_1	4302.44	160404	plasmas
HC b	female	61	1	HC.b_2627_1	7094.44	160404	myeloids
HC b	female	61	1	HC.b_2628_1	7192.44	160415	epi
HC b	female	61	1	HC.b_2629_1	4813.44	160392	plasmas
HC b	female	61	1	HC.b_263_1	4617.44	161385	myeloids
HC b	female	61	1	HC.b_2630_1	8099.44	160410	myeloids
HC b	female	61	1	HC.b_2631_1	4245.44	160397	stroma
HC b	female	61	1	HC.b_2632_1	5822.44	160412	epi
HC b	female	61	1	HC.b_2633_1	6405.44	160401	plasmas
HC b	female	61	1	HC.b_2634_1	4614.44	160417	epi
HC b	female	61	1	HC.b_2635_1	7686.44	160404	plasmas
HC b	female	61	1	HC.b_2636_1	3748.44	160413	plasmas
HC b	female	61	1	HC.b_2637_1	6280.44	160393	plasmas
HC b	female	61	1	HC.b_2638_1	7141.44	160396	tcells
HC b	female	61	1	HC.b_2639_1	7367.44	160387	epi
HC b	female	61	1	HC.b_264_1	7047.44	161386	epi
HC b	female	61	1	HC.b_2640_1	8058.44	160410	epi
HC b	female	61	1	HC.b_2641_1	8173.44	160396	plasmas
HC b	female	61	1	HC.b_2642_1	4353.44	160391	plasmas
HC b	female	61	1	HC.b_2643_1	7622.44	160399	plasmas
HC b	female	61	1	HC.b_2644_1	7754.44	160399	stroma
HC b	female	61	1	HC.b_2645_1	7800.44	160400	stroma
HC b	female	61	1	HC.b_2646_1	6333.44	160389	stroma
HC b	female	61	1	HC.b_2647_1	4467.44	160386	tcells
HC b	female	61	1	HC.b_2648_1	5462.44	160387	stroma
HC b	female	61	1	HC.b_2649_1	6490.44	160383	plasmas
HC b	female	61	1	HC.b_265_1	6958.44	161369	epi
HC b	female	61	1	HC.b_2650_1	8128.44	160388	plasmas
HC b	female	61	1	HC.b_2651_1	3220.44	160390	epi
HC b	female	61	1	HC.b_2652_1	3612.44	160392	plasmas
HC b	female	61	1	HC.b_2653_1	3777.44	160388	plasmas
HC b	female	61	1	HC.b_2654_1	7156.44	160360	stroma
HC b	female	61	1	HC.b_2655_1	7712.44	160373	plasmas
HC b	female	61	1	HC.b_2656_1	4550.44	160374	epi
HC b	female	61	1	HC.b_2657_1	5849.44	160371	plasmas
HC b	female	61	1	HC.b_2658_1	3819.44	160363	epi
HC b	female	61	1	HC.b_2659_1	7554.44	160366	stroma
HC b	female	61	1	HC.b_266_1	5665.44	161376	plasmas
HC b	female	61	1	HC.b_2660_1	3771.44	160360	stroma
HC b	female	61	1	HC.b_2661_1	7628.44	160364	plasmas
HC b	female	61	1	HC.b_2662_1	7792.44	160354	plasmas
HC b	female	61	1	HC.b_2663_1	4756.44	160364	epi
HC b	female	61	1	HC.b_2664_1	3195.44	160358	epi
HC b	female	61	1	HC.b_2665_1	4326.44	160338	plasmas
HC b	female	61	1	HC.b_2666_1	4438.44	160365	myeloids
HC b	female	61	1	HC.b_2667_1	5812.44	160357	epi
HC b	female	61	1	HC.b_2668_1	7104.44	160346	stroma
HC b	female	61	1	HC.b_2669_1	7129.44	160353	stroma
HC b	female	61	1	HC.b_267_1	7674.44	161371	epi
HC b	female	61	1	HC.b_2670_1	8035.44	160359	stroma
HC b	female	61	1	HC.b_2671_1	4636.44	160354	epi
HC b	female	61	1	HC.b_2672_1	6509.44	160339	stroma
HC b	female	61	1	HC.b_2673_1	7738.44	160343	stroma
HC b	female	61	1	HC.b_2674_1	4195.44	160335	epi
HC b	female	61	1	HC.b_2675_1	4277.44	160335	stroma
HC b	female	61	1	HC.b_2676_1	7562.44	160338	stroma
HC b	female	61	1	HC.b_2677_1	7675.44	160338	plasmas
HC b	female	61	1	HC.b_2678_1	7918.44	160344	stroma
HC b	female	61	1	HC.b_2679_1	3518.44	160344	stroma
HC b	female	61	1	HC.b_268_1	6050.44	161376	epi
HC b	female	61	1	HC.b_2680_1	3617.44	160337	stroma
HC b	female	61	1	HC.b_2681_1	6264.44	160343	plasmas
HC b	female	61	1	HC.b_2682_1	7480.44	160343	epi
HC b	female	61	1	HC.b_2683_1	7613.44	160335	plasmas
HC b	female	61	1	HC.b_2684_1	7974.44	160345	stroma
HC b	female	61	1	HC.b_2685_1	3750.44	160329	plasmas
HC b	female	61	1	HC.b_2686_1	5169.44	160328	stroma
HC b	female	61	1	HC.b_2687_1	4794.44	160319	stroma
HC b	female	61	1	HC.b_2688_1	4213.44	160319	epi
HC b	female	61	1	HC.b_2689_1	4348.44	160312	plasmas
HC b	female	61	1	HC.b_269_1	5077.44	161369	stroma
HC b	female	61	1	HC.b_2690_1	7451.44	160307	epi
HC b	female	61	1	HC.b_2691_1	4404.44	160310	plasmas
HC b	female	61	1	HC.b_2692_1	8023.44	160322	stroma
HC b	female	61	1	HC.b_2693_1	4535.44	160318	tcells
HC b	female	61	1	HC.b_2694_1	6505.44	160301	plasmas
HC b	female	61	1	HC.b_2695_1	3807.44	160312	plasmas
HC b	female	61	1	HC.b_2696_1	5840.44	160295	stroma
HC b	female	61	1	HC.b_2697_1	6437.44	160314	plasmas
HC b	female	61	1	HC.b_2698_1	8074.44	160304	stroma
HC b	female	61	1	HC.b_2699_1	7912.44	160312	stroma
HC b	female	61	1	HC.b_27_1	7215.44	161833	epi
HC b	female	61	1	HC.b_270_1	5173.44	161375	plasmas
HC b	female	61	1	HC.b_2700_1	7709.44	160297	tcells
HC b	female	61	1	HC.b_2701_1	4856.44	160290	stroma
HC b	female	61	1	HC.b_2702_1	7791.44	160303	stroma
HC b	female	61	1	HC.b_2703_1	7986.44	160307	stroma
HC b	female	61	1	HC.b_2704_1	6243.44	160290	plasmas
HC b	female	61	1	HC.b_2705_1	7646.44	160296	tcells
HC b	female	61	1	HC.b_2706_1	7312.44	160309	epi
HC b	female	61	1	HC.b_2707_1	7588.44	160293	tcells
HC b	female	61	1	HC.b_2708_1	5530.44	160300	plasmas
HC b	female	61	1	HC.b_2709_1	7129.44	160303	stroma
HC b	female	61	1	HC.b_271_1	6672.44	161374	epi
HC b	female	61	1	HC.b_2710_1	7964.44	160294	stroma
HC b	female	61	1	HC.b_2711_1	3639.44	160295	epi
HC b	female	61	1	HC.b_2712_1	7083.44	160284	plasmas
HC b	female	61	1	HC.b_2713_1	6315.44	160278	stroma
HC b	female	61	1	HC.b_2714_1	4769.44	160273	epi
HC b	female	61	1	HC.b_2715_1	4826.44	160276	stroma
HC b	female	61	1	HC.b_2716_1	3829.44	160285	plasmas
HC b	female	61	1	HC.b_2717_1	3477.44	160277	epi
HC b	female	61	1	HC.b_2718_1	3680.44	160290	plasmas
HC b	female	61	1	HC.b_2719_1	4431.44	160276	stroma
HC b	female	61	1	HC.b_272_1	7007.44	161371	epi
HC b	female	61	1	HC.b_2720_1	4582.44	160283	stroma
HC b	female	61	1	HC.b_2721_1	7850.44	160281	myeloids
HC b	female	61	1	HC.b_2722_1	4490.44	160286	plasmas
HC b	female	61	1	HC.b_2723_1	7746.44	160277	plasmas
HC b	female	61	1	HC.b_2724_1	8004.44	160269	tcells
HC b	female	61	1	HC.b_2725_1	7946.44	160268	tcells
HC b	female	61	1	HC.b_2726_1	7151.44	160260	plasmas
HC b	female	61	1	HC.b_2727_1	6454.44	160260	plasmas
HC b	female	61	1	HC.b_2728_1	3125.44	160258	epi
HC b	female	61	1	HC.b_2729_1	5481.44	160260	plasmas
HC b	female	61	1	HC.b_273_1	5879.44	161369	epi
HC b	female	61	1	HC.b_2730_1	7107.44	160251	tcells
HC b	female	61	1	HC.b_2731_1	7517.44	160274	myeloids
HC b	female	61	1	HC.b_2732_1	7607.44	160263	stroma
HC b	female	61	1	HC.b_2733_1	4465.44	160260	plasmas
HC b	female	61	1	HC.b_2734_1	6534.44	160256	plasmas
HC b	female	61	1	HC.b_2735_1	3450.44	160241	plasmas
HC b	female	61	1	HC.b_2736_1	4548.44	160252	stroma
HC b	female	61	1	HC.b_2737_1	8172.44	160248	plasmas
HC b	female	61	1	HC.b_2738_1	3554.44	160258	epi
HC b	female	61	1	HC.b_2739_1	4512.44	160228	stroma
HC b	female	61	1	HC.b_274_1	4311.44	161371	stroma
HC b	female	61	1	HC.b_2740_1	6210.44	160246	stroma
HC b	female	61	1	HC.b_2741_1	7385.44	160242	epi
HC b	female	61	1	HC.b_2742_1	2963.44	160240	stroma
HC b	female	61	1	HC.b_2743_1	4606.44	160237	stroma
HC b	female	61	1	HC.b_2744_1	7037.44	160245	epi
HC b	female	61	1	HC.b_2745_1	7689.44	160254	plasmas
HC b	female	61	1	HC.b_2746_1	8101.44	160244	plasmas
HC b	female	61	1	HC.b_2747_1	3509.44	160236	epi
HC b	female	61	1	HC.b_2748_1	4279.44	160239	epi
HC b	female	61	1	HC.b_2749_1	5524.44	160243	plasmas
HC b	female	61	1	HC.b_275_1	5300.44	161370	epi
HC b	female	61	1	HC.b_2750_1	4664.44	160239	myeloids
HC b	female	61	1	HC.b_2751_1	8034.44	160247	plasmas
HC b	female	61	1	HC.b_2752_1	7470.44	160236	plasmas
HC b	female	61	1	HC.b_2753_1	7590.44	160227	plasmas
HC b	female	61	1	HC.b_2754_1	5572.44	160233	plasmas
HC b	female	61	1	HC.b_2755_1	8133.44	160224	plasmas
HC b	female	61	1	HC.b_2756_1	7504.44	160228	plasmas
HC b	female	61	1	HC.b_2757_1	7641.44	160217	plasmas
HC b	female	61	1	HC.b_2758_1	7548.44	160240	plasmas
HC b	female	61	1	HC.b_2759_1	7274.44	160220	epi
HC b	female	61	1	HC.b_276_1	5460.44	161348	epi
HC b	female	61	1	HC.b_2760_1	3875.44	160218	plasmas
HC b	female	61	1	HC.b_2761_1	5220.44	160219	epi
HC b	female	61	1	HC.b_2762_1	5856.44	160230	plasmas
HC b	female	61	1	HC.b_2763_1	4344.44	160200	stroma
HC b	female	61	1	HC.b_2764_1	5954.44	160216	epi
HC b	female	61	1	HC.b_2765_1	7441.44	160212	myeloids
HC b	female	61	1	HC.b_2766_1	7688.44	160209	tcells
HC b	female	61	1	HC.b_2767_1	7839.44	160218	plasmas
HC b	female	61	1	HC.b_2768_1	5708.44	160216	epi
HC b	female	61	1	HC.b_2769_1	5777.44	160189	epi
HC b	female	61	1	HC.b_277_1	4422.44	161358	stroma
HC b	female	61	1	HC.b_2770_1	7023.44	160210	epi
HC b	female	61	1	HC.b_2771_1	7967.44	160202	plasmas
HC b	female	61	1	HC.b_2772_1	8050.44	160202	plasmas
HC b	female	61	1	HC.b_2773_1	4476.44	160191	stroma
HC b	female	61	1	HC.b_2774_1	6449.44	160209	plasmas
HC b	female	61	1	HC.b_2775_1	4709.44	160184	stroma
HC b	female	61	1	HC.b_2776_1	5493.44	160200	plasmas
HC b	female	61	1	HC.b_2777_1	5543.44	160186	plasmas
HC b	female	61	1	HC.b_2778_1	7098.44	160199	myeloids
HC b	female	61	1	HC.b_2779_1	7569.44	160200	plasmas
HC b	female	61	1	HC.b_278_1	4641.44	161367	myeloids
HC b	female	61	1	HC.b_2780_1	6520.44	160194	plasmas
HC b	female	61	1	HC.b_2781_1	7329.44	160205	stroma
HC b	female	61	1	HC.b_2782_1	5647.44	160187	epi
HC b	female	61	1	HC.b_2783_1	6183.44	160169	stroma
HC b	female	61	1	HC.b_2784_1	7482.44	160188	stroma
HC b	female	61	1	HC.b_2785_1	7528.44	160195	tcells
HC b	female	61	1	HC.b_2786_1	7911.44	160199	plasmas
HC b	female	61	1	HC.b_2787_1	5904.44	160184	epi
HC b	female	61	1	HC.b_2788_1	6390.44	160196	plasmas
HC b	female	61	1	HC.b_2789_1	7239.44	160189	stroma
HC b	female	61	1	HC.b_279_1	4740.44	161347	epi
HC b	female	61	1	HC.b_2790_1	8008.44	160191	plasmas
HC b	female	61	1	HC.b_2791_1	6729.44	160186	plasmas
HC b	female	61	1	HC.b_2792_1	7063.44	160189	stroma
HC b	female	61	1	HC.b_2793_1	7280.44	160182	stroma
HC b	female	61	1	HC.b_2794_1	7838.44	160169	tcells
HC b	female	61	1	HC.b_2795_1	8103.44	160175	plasmas
HC b	female	61	1	HC.b_2796_1	4017.44	160184	epi
HC b	female	61	1	HC.b_2797_1	7349.44	160180	stroma
HC b	female	61	1	HC.b_2798_1	4868.44	160168	stroma
HC b	female	61	1	HC.b_2799_1	6440.44	160174	stroma
HC b	female	61	1	HC.b_28_1	5204.44	161836	epi
HC b	female	61	1	HC.b_280_1	6410.44	161363	plasmas
HC b	female	61	1	HC.b_2800_1	6473.44	160182	plasmas
HC b	female	61	1	HC.b_2801_1	8156.44	160169	tcells
HC b	female	61	1	HC.b_2802_1	4611.44	160182	myeloids
HC b	female	61	1	HC.b_2803_1	8068.44	160166	plasmas
[truncated: 52,060 more rows]

## Sheet: e.fig 2 b
sample_name	sex	age	fov	cell_ID	x	y	subset
UC b	female	44	1	UC.b_1_1	-14474.1	-132633	stroma
UC b	female	44	1	UC.b_10_1	-14095.1	-132651	stroma
UC b	female	44	1	UC.b_100_1	-16030.1	-132856	myeloids
UC b	female	44	1	UC.b_1000_1	-18823.1	-134252	stroma
UC b	female	44	1	UC.b_1001_1	-18734.1	-134284	plasmas
UC b	female	44	1	UC.b_1002_1	-18693.1	-134283	tcells
UC b	female	44	1	UC.b_1003_1	-16837.1	-134268	stroma
UC b	female	44	1	UC.b_1004_1	-15289.1	-134281	myeloids
UC b	female	44	1	UC.b_1005_1	-15940.1	-134272	plasmas
UC b	female	44	1	UC.b_1006_1	-18437.1	-134277	myeloids
UC b	female	44	1	UC.b_1007_1	-17070.1	-134292	plasmas
UC b	female	44	1	UC.b_1008_1	-16721.1	-134284	stroma
UC b	female	44	1	UC.b_1009_1	-16392.1	-134279	stroma
UC b	female	44	1	UC.b_101_1	-14811.1	-132853	plasmas
UC b	female	44	1	UC.b_1010_1	-17457.1	-134289	stroma
UC b	female	44	1	UC.b_1011_1	-16521.1	-134276	stroma
UC b	female	44	1	UC.b_1012_1	-18781.1	-134266	myeloids
UC b	female	44	1	UC.b_1013_1	-18504.1	-134285	plasmas
UC b	female	44	1	UC.b_1014_1	-17963.1	-134280	myeloids
UC b	female	44	1	UC.b_1015_1	-17861.1	-134282	stroma
UC b	female	44	1	UC.b_1016_1	-14999.1	-134287	tcells
UC b	female	44	1	UC.b_1017_1	-15862.1	-134284	plasmas
UC b	female	44	1	UC.b_1018_1	-18022.1	-134290	plasmas
UC b	female	44	1	UC.b_1019_1	-17822.1	-134290	stroma
UC b	female	44	1	UC.b_102_1	-16600.1	-132858	plasmas
UC b	female	44	1	UC.b_1020_1	-16577.1	-134295	myeloids
UC b	female	44	1	UC.b_1021_1	-16991.1	-134289	plasmas
UC b	female	44	1	UC.b_1022_1	-18421.1	-134303	myeloids
UC b	female	44	1	UC.b_1023_1	-18773.1	-134303	plasmas
UC b	female	44	1	UC.b_1024_1	-17618.1	-134303	stroma
UC b	female	44	1	UC.b_1025_1	-17313.1	-134299	plasmas
UC b	female	44	1	UC.b_1026_1	-15089.1	-134303	stroma
UC b	female	44	1	UC.b_1027_1	-14722.1	-134317	stroma
UC b	female	44	1	UC.b_1028_1	-18661.1	-134294	plasmas
UC b	female	44	1	UC.b_1029_1	-16885.1	-134306	stroma
UC b	female	44	1	UC.b_103_1	-16467.1	-132864	plasmas
UC b	female	44	1	UC.b_1030_1	-15839.1	-134314	plasmas
UC b	female	44	1	UC.b_1031_1	-14272.1	-134305	plasmas
UC b	female	44	1	UC.b_1032_1	-18966.1	-134296	myeloids
UC b	female	44	1	UC.b_1033_1	-18811.1	-134309	plasmas
UC b	female	44	1	UC.b_1034_1	-17561.1	-134311	stroma
UC b	female	44	1	UC.b_1035_1	-17893.1	-134323	plasmas
UC b	female	44	1	UC.b_1036_1	-14602.1	-134324	plasmas
UC b	female	44	1	UC.b_1037_1	-14511.1	-134324	stroma
UC b	female	44	1	UC.b_1038_1	-16254.1	-134316	stroma
UC b	female	44	1	UC.b_1039_1	-14408.1	-134317	stroma
UC b	female	44	1	UC.b_104_1	-16171.1	-132866	myeloids
UC b	female	44	1	UC.b_1040_1	-15938.1	-134323	plasmas
UC b	female	44	1	UC.b_1041_1	-17818.1	-134324	epi
UC b	female	44	1	UC.b_1042_1	-14204.1	-134314	plasmas
UC b	female	44	1	UC.b_1043_1	-14768.1	-134323	stroma
UC b	female	44	1	UC.b_1044_1	-19148.1	-134322	myeloids
UC b	female	44	1	UC.b_1045_1	-18623.1	-134337	stroma
UC b	female	44	1	UC.b_1046_1	-17513.1	-134327	plasmas
UC b	female	44	1	UC.b_1047_1	-16004.1	-134330	tcells
UC b	female	44	1	UC.b_1048_1	-19027.1	-134333	stroma
UC b	female	44	1	UC.b_1049_1	-18954.1	-134337	myeloids
UC b	female	44	1	UC.b_105_1	-14909.1	-132860	plasmas
UC b	female	44	1	UC.b_1050_1	-16526.1	-134331	stroma
UC b	female	44	1	UC.b_1051_1	-18678.1	-134334	stroma
UC b	female	44	1	UC.b_1052_1	-14486.1	-134347	plasmas
UC b	female	44	1	UC.b_1053_1	-18346.1	-134330	plasmas
UC b	female	44	1	UC.b_1054_1	-16121.1	-134353	plasmas
UC b	female	44	1	UC.b_1055_1	-18749.1	-134348	plasmas
UC b	female	44	1	UC.b_1056_1	-15559.1	-134346	tcells
UC b	female	44	1	UC.b_1057_1	-15731.1	-134350	plasmas
UC b	female	44	1	UC.b_1058_1	-15299.1	-134341	plasmas
UC b	female	44	1	UC.b_1059_1	-15057.1	-134349	tcells
UC b	female	44	1	UC.b_106_1	-16528.1	-132867	plasmas
UC b	female	44	1	UC.b_1060_1	-15668.1	-134354	plasmas
UC b	female	44	1	UC.b_1061_1	-15235.1	-134345	plasmas
UC b	female	44	1	UC.b_1062_1	-16425.1	-134355	myeloids
UC b	female	44	1	UC.b_1063_1	-14799.1	-134356	plasmas
UC b	female	44	1	UC.b_1064_1	-14116.1	-134362	stroma
UC b	female	44	1	UC.b_1065_1	-17978.1	-134347	epi
UC b	female	44	1	UC.b_1066_1	-18903.1	-134350	plasmas
UC b	female	44	1	UC.b_1067_1	-18852.1	-134363	stroma
UC b	female	44	1	UC.b_1068_1	-18690.1	-134356	plasmas
UC b	female	44	1	UC.b_1069_1	-18292.1	-134361	plasmas
UC b	female	44	1	UC.b_107_1	-16124.1	-132871	myeloids
UC b	female	44	1	UC.b_1070_1	-18170.1	-134350	plasmas
UC b	female	44	1	UC.b_1071_1	-16243.1	-134360	stroma
UC b	female	44	1	UC.b_1072_1	-15103.1	-134373	plasmas
UC b	female	44	1	UC.b_1073_1	-16342.1	-134369	stroma
UC b	female	44	1	UC.b_1074_1	-15317.1	-134371	plasmas
UC b	female	44	1	UC.b_1075_1	-18513.1	-134356	stroma
UC b	female	44	1	UC.b_1076_1	-17559.1	-134372	stroma
UC b	female	44	1	UC.b_1077_1	-17228.1	-134364	plasmas
UC b	female	44	1	UC.b_1078_1	-15463.1	-134378	plasmas
UC b	female	44	1	UC.b_1079_1	-18347.1	-134378	plasmas
UC b	female	44	1	UC.b_108_1	-16429.1	-132873	plasmas
UC b	female	44	1	UC.b_1080_1	-17624.1	-134378	plasmas
UC b	female	44	1	UC.b_1081_1	-17957.1	-134369	myeloids
UC b	female	44	1	UC.b_1082_1	-17694.1	-134378	stroma
UC b	female	44	1	UC.b_1083_1	-16889.1	-134370	myeloids
UC b	female	44	1	UC.b_1085_1	-14303.1	-134368	stroma
UC b	female	44	1	UC.b_1086_1	-18240.1	-134369	plasmas
UC b	female	44	1	UC.b_1087_1	-17495.1	-134368	plasmas
UC b	female	44	1	UC.b_1088_1	-14405.1	-134384	plasmas
UC b	female	44	1	UC.b_1089_1	-18017.1	-134369	stroma
UC b	female	44	1	UC.b_109_1	-15927.1	-132880	plasmas
UC b	female	44	1	UC.b_1090_1	-16176.1	-134367	plasmas
UC b	female	44	1	UC.b_1091_1	-13942.1	-134380	plasmas
UC b	female	44	1	UC.b_1092_1	-17076.1	-134378	myeloids
UC b	female	44	1	UC.b_1093_1	-17351.1	-134380	stroma
UC b	female	44	1	UC.b_1094_1	-18446.1	-134378	stroma
UC b	female	44	1	UC.b_1095_1	-18128.1	-134382	tcells
UC b	female	44	1	UC.b_1096_1	-15225.1	-134380	stroma
UC b	female	44	1	UC.b_1097_1	-18071.1	-134378	plasmas
UC b	female	44	1	UC.b_1098_1	-18608.1	-134388	plasmas
UC b	female	44	1	UC.b_1099_1	-18192.1	-134403	myeloids
UC b	female	44	1	UC.b_11_1	-13981.1	-132631	plasmas
UC b	female	44	1	UC.b_110_1	-15858.1	-132881	stroma
UC b	female	44	1	UC.b_1100_1	-19014.1	-134396	stroma
UC b	female	44	1	UC.b_1101_1	-16059.1	-134397	plasmas
UC b	female	44	1	UC.b_1103_1	-18832.1	-134400	plasmas
UC b	female	44	1	UC.b_1104_1	-18697.1	-134404	plasmas
UC b	female	44	1	UC.b_1105_1	-18553.1	-134408	plasmas
UC b	female	44	1	UC.b_1106_1	-17397.1	-134405	plasmas
UC b	female	44	1	UC.b_1107_1	-14341.1	-134405	tcells
UC b	female	44	1	UC.b_1108_1	-18772.1	-134404	myeloids
UC b	female	44	1	UC.b_1109_1	-16320.1	-134418	myeloids
UC b	female	44	1	UC.b_111_1	-15479.1	-132875	plasmas
UC b	female	44	1	UC.b_1110_1	-15176.1	-134412	plasmas
UC b	female	44	1	UC.b_1111_1	-18484.1	-134406	stroma
UC b	female	44	1	UC.b_1112_1	-18301.1	-134405	plasmas
UC b	female	44	1	UC.b_1113_1	-18883.1	-134414	plasmas
UC b	female	44	1	UC.b_1114_1	-18078.1	-134422	myeloids
UC b	female	44	1	UC.b_1115_1	-17846.1	-134427	myeloids
UC b	female	44	1	UC.b_1116_1	-16776.1	-134422	stroma
UC b	female	44	1	UC.b_1117_1	-16168.1	-134435	plasmas
UC b	female	44	1	UC.b_1118_1	-14526.1	-134414	stroma
UC b	female	44	1	UC.b_1119_1	-18949.1	-134411	plasmas
UC b	female	44	1	UC.b_112_1	-15158.1	-132880	stroma
UC b	female	44	1	UC.b_1120_1	-15497.1	-134427	stroma
UC b	female	44	1	UC.b_1121_1	-17586.1	-134424	plasmas
UC b	female	44	1	UC.b_1122_1	-17475.1	-134428	plasmas
UC b	female	44	1	UC.b_1123_1	-14456.1	-134424	stroma
UC b	female	44	1	UC.b_1124_1	-17913.1	-134445	stroma
UC b	female	44	1	UC.b_1125_1	-17759.1	-134416	plasmas
UC b	female	44	1	UC.b_1126_1	-15928.1	-134430	stroma
UC b	female	44	1	UC.b_1127_1	-15559.1	-134424	plasmas
UC b	female	44	1	UC.b_1128_1	-19005.1	-134432	myeloids
UC b	female	44	1	UC.b_1129_1	-14289.1	-134449	myeloids
UC b	female	44	1	UC.b_113_1	-16775.1	-132886	plasmas
UC b	female	44	1	UC.b_1130_1	-18609.1	-134434	plasmas
UC b	female	44	1	UC.b_1131_1	-18292.1	-134436	myeloids
UC b	female	44	1	UC.b_1132_1	-16517.1	-134439	stroma
UC b	female	44	1	UC.b_1133_1	-17419.1	-134451	plasmas
UC b	female	44	1	UC.b_1134_1	-16279.1	-134441	stroma
UC b	female	44	1	UC.b_1135_1	-17340.1	-134444	myeloids
UC b	female	44	1	UC.b_1136_1	-16869.1	-134442	plasmas
UC b	female	44	1	UC.b_1137_1	-18348.1	-134445	myeloids
UC b	female	44	1	UC.b_1138_1	-16025.1	-134438	stroma
UC b	female	44	1	UC.b_1139_1	-15689.1	-134444	plasmas
UC b	female	44	1	UC.b_114_1	-16261.1	-132884	myeloids
UC b	female	44	1	UC.b_1140_1	-18529.1	-134451	plasmas
UC b	female	44	1	UC.b_1141_1	-18913.1	-134451	tcells
UC b	female	44	1	UC.b_1142_1	-16458.1	-134451	stroma
UC b	female	44	1	UC.b_1143_1	-17057.1	-134448	plasmas
UC b	female	44	1	UC.b_1144_1	-16640.1	-134453	stroma
UC b	female	44	1	UC.b_1145_1	-17749.1	-134465	plasmas
UC b	female	44	1	UC.b_1146_1	-18765.1	-134472	plasmas
UC b	female	44	1	UC.b_1147_1	-14781.1	-134458	stroma
UC b	female	44	1	UC.b_1148_1	-18981.1	-134464	stroma
UC b	female	44	1	UC.b_1149_1	-18882.1	-134466	plasmas
UC b	female	44	1	UC.b_115_1	-13780.1	-132896	plasmas
UC b	female	44	1	UC.b_1150_1	-18702.1	-134463	plasmas
UC b	female	44	1	UC.b_1151_1	-16267.1	-134462	plasmas
UC b	female	44	1	UC.b_1152_1	-15634.1	-134457	plasmas
UC b	female	44	1	UC.b_1153_1	-17172.1	-134471	plasmas
UC b	female	44	1	UC.b_1154_1	-18016.1	-134465	myeloids
UC b	female	44	1	UC.b_1155_1	-15961.1	-134482	stroma
UC b	female	44	1	UC.b_1156_1	-16698.1	-134468	stroma
UC b	female	44	1	UC.b_1157_1	-16433.1	-134465	stroma
UC b	female	44	1	UC.b_1158_1	-19139.1	-134475	stroma
UC b	female	44	1	UC.b_1159_1	-18055.1	-134480	myeloids
UC b	female	44	1	UC.b_116_1	-16752.1	-132899	plasmas
UC b	female	44	1	UC.b_1160_1	-18659.1	-134477	plasmas
UC b	female	44	1	UC.b_1161_1	-16922.1	-134483	plasmas
UC b	female	44	1	UC.b_1162_1	-16245.1	-134485	stroma
UC b	female	44	1	UC.b_1163_1	-18950.1	-134491	plasmas
UC b	female	44	1	UC.b_1165_1	-18604.1	-134490	myeloids
UC b	female	44	1	UC.b_1166_1	-16863.1	-134493	stroma
UC b	female	44	1	UC.b_1167_1	-15113.1	-134480	plasmas
UC b	female	44	1	UC.b_1168_1	-19053.1	-134491	plasmas
UC b	female	44	1	UC.b_1169_1	-17383.1	-134476	myeloids
UC b	female	44	1	UC.b_117_1	-16919.1	-132885	plasmas
UC b	female	44	1	UC.b_1170_1	-16076.1	-134510	plasmas
UC b	female	44	1	UC.b_1171_1	-18746.1	-134500	stroma
UC b	female	44	1	UC.b_1172_1	-17148.1	-134495	plasmas
UC b	female	44	1	UC.b_1173_1	-16802.1	-134486	plasmas
UC b	female	44	1	UC.b_1174_1	-15336.1	-134500	stroma
UC b	female	44	1	UC.b_1175_1	-17850.1	-134491	plasmas
UC b	female	44	1	UC.b_1176_1	-17311.1	-134494	stroma
UC b	female	44	1	UC.b_1177_1	-16734.1	-134486	stroma
UC b	female	44	1	UC.b_1179_1	-15731.1	-134520	myeloids
UC b	female	44	1	UC.b_118_1	-16827.1	-132899	plasmas
UC b	female	44	1	UC.b_1180_1	-14837.1	-134506	plasmas
UC b	female	44	1	UC.b_1181_1	-14049.1	-134504	stroma
UC b	female	44	1	UC.b_1182_1	-17256.1	-134499	plasmas
UC b	female	44	1	UC.b_1183_1	-16025.1	-134516	plasmas
UC b	female	44	1	UC.b_1184_1	-15097.1	-134503	plasmas
UC b	female	44	1	UC.b_1185_1	-14722.1	-134508	myeloids
UC b	female	44	1	UC.b_1186_1	-17482.1	-134501	plasmas
UC b	female	44	1	UC.b_1187_1	-16966.1	-134502	plasmas
UC b	female	44	1	UC.b_1188_1	-18526.1	-134511	plasmas
UC b	female	44	1	UC.b_1189_1	-19000.1	-134517	plasmas
UC b	female	44	1	UC.b_119_1	-15295.1	-132894	plasmas
UC b	female	44	1	UC.b_1190_1	-15643.1	-134503	plasmas
UC b	female	44	1	UC.b_1191_1	-14207.1	-134511	myeloids
UC b	female	44	1	UC.b_1192_1	-17391.1	-134513	plasmas
UC b	female	44	1	UC.b_1193_1	-18914.1	-134524	myeloids
UC b	female	44	1	UC.b_1194_1	-17047.1	-134516	epi
UC b	female	44	1	UC.b_1195_1	-18467.1	-134524	myeloids
UC b	female	44	1	UC.b_1196_1	-16441.1	-134523	stroma
UC b	female	44	1	UC.b_1197_1	-13854.1	-134520	stroma
UC b	female	44	1	UC.b_1198_1	-16650.1	-134518	plasmas
UC b	female	44	1	UC.b_1199_1	-14319.1	-134520	stroma
UC b	female	44	1	UC.b_12_1	-15709.1	-132651	plasmas
UC b	female	44	1	UC.b_120_1	-14413.1	-132886	stroma
UC b	female	44	1	UC.b_1200_1	-14862.1	-134535	plasmas
UC b	female	44	1	UC.b_1201_1	-17439.1	-134520	stroma
UC b	female	44	1	UC.b_1202_1	-16997.1	-134531	plasmas
UC b	female	44	1	UC.b_1203_1	-16175.1	-134519	plasmas
UC b	female	44	1	UC.b_1204_1	-19178.1	-134524	myeloids
UC b	female	44	1	UC.b_1205_1	-19098.1	-134539	stroma
UC b	female	44	1	UC.b_1206_1	-18706.1	-134530	stroma
UC b	female	44	1	UC.b_1207_1	-16698.1	-134545	stroma
UC b	female	44	1	UC.b_1208_1	-16343.1	-134534	plasmas
UC b	female	44	1	UC.b_1209_1	-16276.1	-134525	plasmas
UC b	female	44	1	UC.b_121_1	-14292.1	-132902	plasmas
UC b	female	44	1	UC.b_1210_1	-17854.1	-134542	tcells
UC b	female	44	1	UC.b_1211_1	-16752.1	-134529	plasmas
UC b	female	44	1	UC.b_1212_1	-16503.1	-134527	plasmas
UC b	female	44	1	UC.b_1213_1	-18798.1	-134544	myeloids
UC b	female	44	1	UC.b_1214_1	-15626.1	-134550	stroma
UC b	female	44	1	UC.b_1215_1	-14781.1	-134540	myeloids
UC b	female	44	1	UC.b_1216_1	-18252.1	-134546	stroma
UC b	female	44	1	UC.b_1217_1	-14620.1	-134547	stroma
UC b	female	44	1	UC.b_1218_1	-16803.1	-134541	stroma
UC b	female	44	1	UC.b_1219_1	-18570.1	-134541	stroma
UC b	female	44	1	UC.b_122_1	-16584.1	-132896	plasmas
UC b	female	44	1	UC.b_1220_1	-17359.1	-134552	myeloids
UC b	female	44	1	UC.b_1221_1	-16874.1	-134556	plasmas
UC b	female	44	1	UC.b_1222_1	-15784.1	-134558	plasmas
UC b	female	44	1	UC.b_1223_1	-15290.1	-134545	plasmas
UC b	female	44	1	UC.b_1224_1	-14941.1	-134541	epi
UC b	female	44	1	UC.b_1225_1	-14516.1	-134554	stroma
UC b	female	44	1	UC.b_1226_1	-14126.1	-134555	plasmas
UC b	female	44	1	UC.b_1227_1	-14383.1	-134551	stroma
UC b	female	44	1	UC.b_1228_1	-16757.1	-134564	stroma
UC b	female	44	1	UC.b_1229_1	-15563.1	-134553	myeloids
UC b	female	44	1	UC.b_123_1	-15061.1	-132905	plasmas
UC b	female	44	1	UC.b_1230_1	-15026.1	-134557	plasmas
UC b	female	44	1	UC.b_1231_1	-16643.1	-134568	plasmas
UC b	female	44	1	UC.b_1232_1	-18863.1	-134566	plasmas
UC b	female	44	1	UC.b_1233_1	-16200.1	-134568	plasmas
UC b	female	44	1	UC.b_1234_1	-18661.1	-134561	plasmas
UC b	female	44	1	UC.b_1235_1	-18544.1	-134569	plasmas
UC b	female	44	1	UC.b_1236_1	-17083.1	-134571	plasmas
UC b	female	44	1	UC.b_1237_1	-16293.1	-134586	plasmas
UC b	female	44	1	UC.b_1238_1	-19142.1	-134575	myeloids
UC b	female	44	1	UC.b_1239_1	-18292.1	-134567	stroma
UC b	female	44	1	UC.b_124_1	-14906.1	-132907	stroma
UC b	female	44	1	UC.b_1240_1	-17462.1	-134572	plasmas
UC b	female	44	1	UC.b_1241_1	-16577.1	-134574	plasmas
UC b	female	44	1	UC.b_1242_1	-14075.1	-134566	plasmas
UC b	female	44	1	UC.b_1243_1	-17561.1	-134577	plasmas
UC b	female	44	1	UC.b_1244_1	-16816.1	-134580	stroma
UC b	female	44	1	UC.b_1245_1	-17407.1	-134578	plasmas
UC b	female	44	1	UC.b_1246_1	-14753.1	-134580	plasmas
UC b	female	44	1	UC.b_1247_1	-17891.1	-134584	plasmas
UC b	female	44	1	UC.b_1248_1	-19002.1	-134572	tcells
UC b	female	44	1	UC.b_1249_1	-15983.1	-134583	plasmas
UC b	female	44	1	UC.b_125_1	-15763.1	-132911	myeloids
UC b	female	44	1	UC.b_1250_1	-15730.1	-134587	plasmas
UC b	female	44	1	UC.b_1251_1	-14372.1	-134577	plasmas
UC b	female	44	1	UC.b_1252_1	-15671.1	-134583	plasmas
UC b	female	44	1	UC.b_1253_1	-15556.1	-134593	plasmas
UC b	female	44	1	UC.b_1254_1	-14939.1	-134617	plasmas
UC b	female	44	1	UC.b_1255_1	-15135.1	-134585	plasmas
UC b	female	44	1	UC.b_1256_1	-15200.1	-134587	plasmas
UC b	female	44	1	UC.b_1257_1	-14483.1	-134592	stroma
UC b	female	44	1	UC.b_1258_1	-17759.1	-134584	stroma
UC b	female	44	1	UC.b_1259_1	-17339.1	-134595	plasmas
UC b	female	44	1	UC.b_126_1	-16536.1	-132905	plasmas
UC b	female	44	1	UC.b_1260_1	-15008.1	-134589	plasmas
UC b	female	44	1	UC.b_1261_1	-14571.1	-134588	myeloids
UC b	female	44	1	UC.b_1262_1	-14024.1	-134586	plasmas
UC b	female	44	1	UC.b_1263_1	-14319.1	-134590	myeloids
UC b	female	44	1	UC.b_1264_1	-15844.1	-134587	stroma
UC b	female	44	1	UC.b_1265_1	-15299.1	-134614	plasmas
UC b	female	44	1	UC.b_1266_1	-18246.1	-134604	stroma
UC b	female	44	1	UC.b_1268_1	-13936.1	-134593	plasmas
UC b	female	44	1	UC.b_1269_1	-16419.1	-134606	plasmas
UC b	female	44	1	UC.b_127_1	-15439.1	-132906	plasmas
UC b	female	44	1	UC.b_1270_1	-18635.1	-134606	plasmas
UC b	female	44	1	UC.b_1271_1	-17823.1	-134603	plasmas
UC b	female	44	1	UC.b_1272_1	-16591.1	-134611	plasmas
UC b	female	44	1	UC.b_1273_1	-15653.1	-134621	myeloids
UC b	female	44	1	UC.b_1274_1	-15593.1	-134612	plasmas
UC b	female	44	1	UC.b_1275_1	-15435.1	-134613	plasmas
UC b	female	44	1	UC.b_1276_1	-16096.1	-134626	stroma
UC b	female	44	1	UC.b_1277_1	-19002.1	-134615	tcells
UC b	female	44	1	UC.b_1278_1	-17357.1	-134629	plasmas
UC b	female	44	1	UC.b_1279_1	-18324.1	-134619	stroma
UC b	female	44	1	UC.b_128_1	-16685.1	-132906	plasmas
UC b	female	44	1	UC.b_1280_1	-17149.1	-134618	plasmas
UC b	female	44	1	UC.b_1281_1	-16911.1	-134614	stroma
UC b	female	44	1	UC.b_1282_1	-18528.1	-134614	plasmas
UC b	female	44	1	UC.b_1283_1	-13986.1	-134612	plasmas
UC b	female	44	1	UC.b_1284_1	-17398.1	-134626	plasmas
UC b	female	44	1	UC.b_1285_1	-14375.1	-134631	plasmas
UC b	female	44	1	UC.b_1286_1	-17595.1	-134632	stroma
UC b	female	44	1	UC.b_1287_1	-15847.1	-134631	stroma
UC b	female	44	1	UC.b_1288_1	-17428.1	-134633	myeloids
UC b	female	44	1	UC.b_1289_1	-16209.1	-134643	stroma
UC b	female	44	1	UC.b_129_1	-14807.1	-132918	plasmas
UC b	female	44	1	UC.b_1290_1	-15092.1	-134624	plasmas
UC b	female	44	1	UC.b_1291_1	-14123.1	-134633	myeloids
UC b	female	44	1	UC.b_1292_1	-16025.1	-134615	stroma
UC b	female	44	1	UC.b_1293_1	-14033.1	-134640	myeloids
UC b	female	44	1	UC.b_1294_1	-18081.1	-134624	myeloids
UC b	female	44	1	UC.b_1295_1	-16543.1	-134643	plasmas
UC b	female	44	1	UC.b_1296_1	-14272.1	-134637	stroma
UC b	female	44	1	UC.b_1297_1	-18915.1	-134631	stroma
UC b	female	44	1	UC.b_1298_1	-16472.1	-134642	plasmas
UC b	female	44	1	UC.b_1299_1	-14578.1	-134652	stroma
UC b	female	44	1	UC.b_13_1	-16531.1	-132641	plasmas
UC b	female	44	1	UC.b_130_1	-16065.1	-132912	plasmas
UC b	female	44	1	UC.b_1300_1	-16601.1	-134654	plasmas
UC b	female	44	1	UC.b_1301_1	-16345.1	-134637	stroma
UC b	female	44	1	UC.b_1302_1	-16040.1	-134645	stroma
UC b	female	44	1	UC.b_1303_1	-14639.1	-134640	plasmas
UC b	female	44	1	UC.b_1304_1	-15725.1	-134635	myeloids
UC b	female	44	1	UC.b_1305_1	-15565.1	-134650	myeloids
UC b	female	44	1	UC.b_1306_1	-14329.1	-134656	tcells
UC b	female	44	1	UC.b_1307_1	-17701.1	-134644	tcells
UC b	female	44	1	UC.b_1308_1	-16406.1	-134641	plasmas
UC b	female	44	1	UC.b_1309_1	-15205.1	-134652	plasmas
UC b	female	44	1	UC.b_131_1	-14445.1	-132931	stroma
UC b	female	44	1	UC.b_1310_1	-15148.1	-134639	plasmas
UC b	female	44	1	UC.b_1311_1	-14994.1	-134657	stroma
UC b	female	44	1	UC.b_1312_1	-13917.1	-134649	stroma
UC b	female	44	1	UC.b_1313_1	-17077.1	-134645	plasmas
UC b	female	44	1	UC.b_1314_1	-15790.1	-134651	stroma
UC b	female	44	1	UC.b_1315_1	-17312.1	-134646	plasmas
UC b	female	44	1	UC.b_1316_1	-16671.1	-134659	plasmas
UC b	female	44	1	UC.b_1317_1	-15983.1	-134650	stroma
UC b	female	44	1	UC.b_1318_1	-18850.1	-134664	plasmas
UC b	female	44	1	UC.b_1319_1	-15461.1	-134657	stroma
UC b	female	44	1	UC.b_132_1	-15991.1	-132919	myeloids
UC b	female	44	1	UC.b_1320_1	-14227.1	-134665	myeloids
UC b	female	44	1	UC.b_1321_1	-18782.1	-134653	plasmas
UC b	female	44	1	UC.b_1322_1	-15356.1	-134667	plasmas
UC b	female	44	1	UC.b_1323_1	-14535.1	-134669	stroma
UC b	female	44	1	UC.b_1324_1	-17811.1	-134658	plasmas
UC b	female	44	1	UC.b_1325_1	-17998.1	-134669	myeloids
UC b	female	44	1	UC.b_1326_1	-15254.1	-134656	plasmas
UC b	female	44	1	UC.b_1327_1	-18090.1	-134663	stroma
UC b	female	44	1	UC.b_1328_1	-17231.1	-134674	plasmas
UC b	female	44	1	UC.b_1329_1	-16538.1	-134669	plasmas
UC b	female	44	1	UC.b_133_1	-14160.1	-132917	plasmas
UC b	female	44	1	UC.b_1330_1	-14731.1	-134659	stroma
UC b	female	44	1	UC.b_1331_1	-13794.1	-134674	plasmas
UC b	female	44	1	UC.b_1332_1	-16912.1	-134684	stroma
UC b	female	44	1	UC.b_1333_1	-15730.1	-134696	plasmas
UC b	female	44	1	UC.b_1334_1	-15149.1	-134673	plasmas
UC b	female	44	1	UC.b_1335_1	-14887.1	-134672	plasmas
UC b	female	44	1	UC.b_1336_1	-18715.1	-134668	plasmas
UC b	female	44	1	UC.b_1337_1	-18292.1	-134676	tcells
UC b	female	44	1	UC.b_1338_1	-14125.1	-134671	myeloids
UC b	female	44	1	UC.b_1339_1	-17354.1	-134687	plasmas
UC b	female	44	1	UC.b_134_1	-14612.1	-132929	tcells
UC b	female	44	1	UC.b_1340_1	-16492.1	-134685	epi
UC b	female	44	1	UC.b_1341_1	-19150.1	-134682	plasmas
UC b	female	44	1	UC.b_1342_1	-16029.1	-134705	plasmas
UC b	female	44	1	UC.b_1343_1	-19093.1	-134685	stroma
UC b	female	44	1	UC.b_1344_1	-18802.1	-134689	plasmas
UC b	female	44	1	UC.b_1345_1	-18216.1	-134676	plasmas
UC b	female	44	1	UC.b_1346_1	-17423.1	-134684	stroma
UC b	female	44	1	UC.b_1347_1	-16332.1	-134695	plasmas
UC b	female	44	1	UC.b_1348_1	-15099.1	-134696	plasmas
UC b	female	44	1	UC.b_1349_1	-15683.1	-134689	plasmas
UC b	female	44	1	UC.b_135_1	-16737.1	-132955	plasmas
UC b	female	44	1	UC.b_1350_1	-15401.1	-134695	plasmas
UC b	female	44	1	UC.b_1351_1	-18900.1	-134686	stroma
UC b	female	44	1	UC.b_1352_1	-15865.1	-134696	plasmas
UC b	female	44	1	UC.b_1353_1	-15290.1	-134687	plasmas
UC b	female	44	1	UC.b_1354_1	-18439.1	-134695	stroma
UC b	female	44	1	UC.b_1355_1	-17598.1	-134686	plasmas
UC b	female	44	1	UC.b_1356_1	-17067.1	-134702	plasmas
UC b	female	44	1	UC.b_1357_1	-16445.1	-134690	stroma
UC b	female	44	1	UC.b_1358_1	-15957.1	-134709	stroma
UC b	female	44	1	UC.b_1359_1	-15184.1	-134701	plasmas
UC b	female	44	1	UC.b_136_1	-14676.1	-132928	myeloids
UC b	female	44	1	UC.b_1360_1	-14360.1	-134699	stroma
UC b	female	44	1	UC.b_1361_1	-17876.1	-134691	stroma
UC b	female	44	1	UC.b_1362_1	-16642.1	-134706	plasmas
UC b	female	44	1	UC.b_1363_1	-17506.1	-134690	myeloids
UC b	female	44	1	UC.b_1364_1	-16407.1	-134692	plasmas
UC b	female	44	1	UC.b_1365_1	-15235.1	-134705	plasmas
UC b	female	44	1	UC.b_1366_1	-19013.1	-134692	stroma
UC b	female	44	1	UC.b_1367_1	-18752.1	-134706	plasmas
UC b	female	44	1	UC.b_1368_1	-17934.1	-134704	plasmas
UC b	female	44	1	UC.b_1369_1	-18298.1	-134704	myeloids
UC b	female	44	1	UC.b_137_1	-14045.1	-132944	stroma
UC b	female	44	1	UC.b_1370_1	-18099.1	-134715	plasmas
UC b	female	44	1	UC.b_1371_1	-15810.1	-134717	plasmas
UC b	female	44	1	UC.b_1372_1	-18969.1	-134716	plasmas
UC b	female	44	1	UC.b_1373_1	-14920.1	-134713	plasmas
UC b	female	44	1	UC.b_1374_1	-14985.1	-134706	plasmas
UC b	female	44	1	UC.b_1375_1	-15466.1	-134712	epi
UC b	female	44	1	UC.b_1376_1	-16740.1	-134710	myeloids
UC b	female	44	1	UC.b_1377_1	-16698.1	-134712	plasmas
UC b	female	44	1	UC.b_1378_1	-14719.1	-134716	plasmas
UC b	female	44	1	UC.b_1379_1	-14508.1	-134719	stroma
UC b	female	44	1	UC.b_138_1	-16510.1	-132930	plasmas
UC b	female	44	1	UC.b_1380_1	-14118.1	-134729	stroma
UC b	female	44	1	UC.b_1381_1	-17444.1	-134726	stroma
UC b	female	44	1	UC.b_1382_1	-18359.1	-134728	stroma
UC b	female	44	1	UC.b_1383_1	-17121.1	-134729	myeloids
UC b	female	44	1	UC.b_1384_1	-16200.1	-134726	plasmas
UC b	female	44	1	UC.b_1385_1	-15031.1	-134734	plasmas
UC b	female	44	1	UC.b_1386_1	-14437.1	-134706	stroma
UC b	female	44	1	UC.b_1387_1	-13909.1	-134726	myeloids
UC b	female	44	1	UC.b_1388_1	-13850.1	-134717	plasmas
UC b	female	44	1	UC.b_1389_1	-17881.1	-134723	plasmas
UC b	female	44	1	UC.b_1390_1	-16617.1	-134721	plasmas
UC b	female	44	1	UC.b_1391_1	-15887.1	-134731	myeloids
UC b	female	44	1	UC.b_1392_1	-14227.1	-134735	plasmas
UC b	female	44	1	UC.b_1393_1	-17713.1	-134722	plasmas
UC b	female	44	1	UC.b_1394_1	-14045.1	-134719	stroma
UC b	female	44	1	UC.b_1395_1	-18880.1	-134741	stroma
UC b	female	44	1	UC.b_1396_1	-18703.1	-134732	myeloids
UC b	female	44	1	UC.b_1397_1	-17191.1	-134725	plasmas
UC b	female	44	1	UC.b_1398_1	-14788.1	-134736	myeloids
UC b	female	44	1	UC.b_1399_1	-14001.1	-134734	plasmas
UC b	female	44	1	UC.b_14_1	-16621.1	-132638	plasmas
UC b	female	44	1	UC.b_140_1	-16975.1	-132934	plasmas
UC b	female	44	1	UC.b_1400_1	-18821.1	-134741	stroma
UC b	female	44	1	UC.b_1401_1	-15399.1	-134749	stroma
UC b	female	44	1	UC.b_1402_1	-14870.1	-134745	plasmas
UC b	female	44	1	UC.b_1403_1	-14450.1	-134728	stroma
UC b	female	44	1	UC.b_1404_1	-13956.1	-134730	plasmas
UC b	female	44	1	UC.b_1405_1	-18941.1	-134729	myeloids
UC b	female	44	1	UC.b_1406_1	-15702.1	-134744	plasmas
UC b	female	44	1	UC.b_1407_1	-19143.1	-134737	stroma
UC b	female	44	1	UC.b_1408_1	-17500.1	-134748	stroma
UC b	female	44	1	UC.b_1409_1	-16147.1	-134745	plasmas
UC b	female	44	1	UC.b_141_1	-16242.1	-132947	plasmas
UC b	female	44	1	UC.b_1410_1	-16955.1	-134747	plasmas
UC b	female	44	1	UC.b_1411_1	-16463.1	-134736	plasmas
UC b	female	44	1	UC.b_1412_1	-17320.1	-134743	plasmas
UC b	female	44	1	UC.b_1413_1	-14560.1	-134741	plasmas
UC b	female	44	1	UC.b_1414_1	-15486.1	-134736	plasmas
UC b	female	44	1	UC.b_1415_1	-19020.1	-134758	plasmas
UC b	female	44	1	UC.b_1416_1	-17923.1	-134753	plasmas
UC b	female	44	1	UC.b_1417_1	-14986.1	-134752	plasmas
UC b	female	44	1	UC.b_1418_1	-18264.1	-134754	myeloids
UC b	female	44	1	UC.b_1419_1	-18628.1	-134738	plasmas
UC b	female	44	1	UC.b_142_1	-15713.1	-132925	stroma
UC b	female	44	1	UC.b_1420_1	-18327.1	-134749	myeloids
UC b	female	44	1	UC.b_1421_1	-17868.1	-134756	plasmas
UC b	female	44	1	UC.b_1422_1	-16778.1	-134750	plasmas
UC b	female	44	1	UC.b_1423_1	-15222.1	-134756	plasmas
UC b	female	44	1	UC.b_1424_1	-15115.1	-134760	plasmas
UC b	female	44	1	UC.b_1425_1	-16713.1	-134765	plasmas
UC b	female	44	1	UC.b_1426_1	-16412.1	-134769	plasmas
UC b	female	44	1	UC.b_1427_1	-14258.1	-134752	plasmas
UC b	female	44	1	UC.b_1428_1	-17818.1	-134759	stroma
UC b	female	44	1	UC.b_1429_1	-16599.1	-134762	plasmas
UC b	female	44	1	UC.b_143_1	-14107.1	-132931	myeloids
UC b	female	44	1	UC.b_1430_1	-16515.1	-134764	plasmas
UC b	female	44	1	UC.b_1431_1	-18502.1	-134761	stroma
UC b	female	44	1	UC.b_1432_1	-17671.1	-134778	plasmas
UC b	female	44	1	UC.b_1433_1	-16297.1	-134756	stroma
UC b	female	44	1	UC.b_1434_1	-17287.1	-134771	stroma
UC b	female	44	1	UC.b_1435_1	-14773.1	-134769	plasmas
UC b	female	44	1	UC.b_1436_1	-14060.1	-134775	plasmas
UC b	female	44	1	UC.b_1437_1	-18948.1	-134775	stroma
UC b	female	44	1	UC.b_1438_1	-15265.1	-134770	plasmas
UC b	female	44	1	UC.b_1439_1	-14396.1	-134785	stroma
UC b	female	44	1	UC.b_144_1	-14738.1	-132942	plasmas
UC b	female	44	1	UC.b_1440_1	-19061.1	-134771	plasmas
UC b	female	44	1	UC.b_1441_1	-18782.1	-134766	plasmas
UC b	female	44	1	UC.b_1442_1	-16662.1	-134786	stroma
UC b	female	44	1	UC.b_1443_1	-17765.1	-134774	stroma
UC b	female	44	1	UC.b_1444_1	-17198.1	-134785	plasmas
UC b	female	44	1	UC.b_1445_1	-15921.1	-134791	plasmas
UC b	female	44	1	UC.b_1446_1	-14533.1	-134787	myeloids
UC b	female	44	1	UC.b_1447_1	-18728.1	-134778	plasmas
UC b	female	44	1	UC.b_1448_1	-16471.1	-134790	myeloids
UC b	female	44	1	UC.b_1449_1	-19141.1	-134783	stroma
UC b	female	44	1	UC.b_145_1	-16052.1	-132941	plasmas
UC b	female	44	1	UC.b_1450_1	-16013.1	-134797	myeloids
UC b	female	44	1	UC.b_1451_1	-15517.1	-134787	plasmas
UC b	female	44	1	UC.b_1452_1	-15465.1	-134789	plasmas
UC b	female	44	1	UC.b_1453_1	-13979.1	-134792	plasmas
UC b	female	44	1	UC.b_1454_1	-13877.1	-134772	plasmas
UC b	female	44	1	UC.b_1455_1	-16178.1	-134798	plasmas
UC b	female	44	1	UC.b_1456_1	-14597.1	-134783	stroma
UC b	female	44	1	UC.b_1457_1	-18438.1	-134803	stroma
UC b	female	44	1	UC.b_1458_1	-14849.1	-134804	plasmas
UC b	female	44	1	UC.b_1459_1	-18623.1	-134785	stroma
UC b	female	44	1	UC.b_146_1	-15896.1	-132947	plasmas
UC b	female	44	1	UC.b_1460_1	-18215.1	-134794	plasmas
UC b	female	44	1	UC.b_1461_1	-18158.1	-134789	plasmas
UC b	female	44	1	UC.b_1462_1	-17709.1	-134794	plasmas
UC b	female	44	1	UC.b_1463_1	-15766.1	-134786	stroma
UC b	female	44	1	UC.b_1464_1	-18309.1	-134793	myeloids
UC b	female	44	1	UC.b_1465_1	-17238.1	-134786	stroma
UC b	female	44	1	UC.b_1466_1	-18368.1	-134786	plasmas
UC b	female	44	1	UC.b_1467_1	-17320.1	-134793	plasmas
UC b	female	44	1	UC.b_1468_1	-15584.1	-134802	myeloids
UC b	female	44	1	UC.b_1469_1	-15092.1	-134803	plasmas
UC b	female	44	1	UC.b_147_1	-16908.1	-132951	plasmas
UC b	female	44	1	UC.b_1470_1	-14742.1	-134803	plasmas
UC b	female	44	1	UC.b_1471_1	-13909.1	-134807	plasmas
UC b	female	44	1	UC.b_1472_1	-18820.1	-134808	plasmas
UC b	female	44	1	UC.b_1473_1	-17852.1	-134801	plasmas
UC b	female	44	1	UC.b_1474_1	-17988.1	-134799	myeloids
UC b	female	44	1	UC.b_1475_1	-17930.1	-134791	myeloids
UC b	female	44	1	UC.b_1476_1	-19090.1	-134814	myeloids
UC b	female	44	1	UC.b_1477_1	-18768.1	-134813	stroma
UC b	female	44	1	UC.b_1478_1	-16301.1	-134807	plasmas
UC b	female	44	1	UC.b_1479_1	-18092.1	-134798	plasmas
UC b	female	44	1	UC.b_148_1	-16667.1	-132956	plasmas
UC b	female	44	1	UC.b_1480_1	-17823.1	-134815	plasmas
UC b	female	44	1	UC.b_1481_1	-17394.1	-134807	plasmas
UC b	female	44	1	UC.b_1482_1	-16946.1	-134797	plasmas
UC b	female	44	1	UC.b_1483_1	-16810.1	-134802	plasmas
UC b	female	44	1	UC.b_1484_1	-16097.1	-134799	plasmas
UC b	female	44	1	UC.b_1485_1	-15665.1	-134802	stroma
UC b	female	44	1	UC.b_1486_1	-14239.1	-134804	myeloids
UC b	female	44	1	UC.b_1487_1	-13829.1	-134802	myeloids
UC b	female	44	1	UC.b_1488_1	-17879.1	-134814	plasmas
UC b	female	44	1	UC.b_1489_1	-15724.1	-134827	myeloids
UC b	female	44	1	UC.b_149_1	-15829.1	-132956	myeloids
UC b	female	44	1	UC.b_1490_1	-13867.1	-134813	plasmas
UC b	female	44	1	UC.b_1491_1	-16546.1	-134811	plasmas
UC b	female	44	1	UC.b_1492_1	-14282.1	-134824	myeloids
UC b	female	44	1	UC.b_1493_1	-14169.1	-134800	plasmas
UC b	female	44	1	UC.b_1494_1	-15851.1	-134806	plasmas
UC b	female	44	1	UC.b_1495_1	-15007.1	-134817	plasmas
UC b	female	44	1	UC.b_1496_1	-18048.1	-134824	plasmas
UC b	female	44	1	UC.b_1497_1	-17788.1	-134814	myeloids
UC b	female	44	1	UC.b_1498_1	-18663.1	-134829	stroma
UC b	female	44	1	UC.b_1499_1	-18597.1	-134823	plasmas
UC b	female	44	1	UC.b_15_1	-16176.1	-132651	plasmas
UC b	female	44	1	UC.b_150_1	-15495.1	-132958	tcells
UC b	female	44	1	UC.b_1500_1	-16910.1	-134825	stroma
UC b	female	44	1	UC.b_1501_1	-18015.1	-134826	plasmas
UC b	female	44	1	UC.b_1502_1	-15679.1	-134826	myeloids
UC b	female	44	1	UC.b_1503_1	-15138.1	-134839	plasmas
UC b	female	44	1	UC.b_1504_1	-14943.1	-134820	plasmas
UC b	female	44	1	UC.b_1505_1	-18369.1	-134824	stroma
UC b	female	44	1	UC.b_1506_1	-18826.1	-134833	plasmas
UC b	female	44	1	UC.b_1507_1	-17268.1	-134830	plasmas
UC b	female	44	1	UC.b_1508_1	-15217.1	-134836	plasmas
UC b	female	44	1	UC.b_1509_1	-13783.1	-134831	myeloids
UC b	female	44	1	UC.b_151_1	-15604.1	-132952	plasmas
UC b	female	44	1	UC.b_1510_1	-16630.1	-134840	myeloids
UC b	female	44	1	UC.b_1511_1	-16516.1	-134843	plasmas
UC b	female	44	1	UC.b_1512_1	-15277.1	-134841	plasmas
UC b	female	44	1	UC.b_1513_1	-17040.1	-134816	plasmas
UC b	female	44	1	UC.b_1514_1	-16965.1	-134834	plasmas
UC b	female	44	1	UC.b_1515_1	-18869.1	-134821	plasmas
UC b	female	44	1	UC.b_1516_1	-18320.1	-134829	stroma
UC b	female	44	1	UC.b_1517_1	-17927.1	-134838	myeloids
UC b	female	44	1	UC.b_1518_1	-16214.1	-134832	plasmas
UC b	female	44	1	UC.b_1519_1	-19026.1	-134830	myeloids
UC b	female	44	1	UC.b_152_1	-15239.1	-132962	myeloids
UC b	female	44	1	UC.b_1520_1	-18090.1	-134835	plasmas
UC b	female	44	1	UC.b_1521_1	-17223.1	-134839	plasmas
UC b	female	44	1	UC.b_1522_1	-16271.1	-134839	plasmas
UC b	female	44	1	UC.b_1523_1	-17444.1	-134835	plasmas
UC b	female	44	1	UC.b_1524_1	-15776.1	-134840	plasmas
UC b	female	44	1	UC.b_1525_1	-14606.1	-134841	stroma
UC b	female	44	1	UC.b_1526_1	-16746.1	-134849	plasmas
UC b	female	44	1	UC.b_1527_1	-15955.1	-134856	myeloids
UC b	female	44	1	UC.b_1528_1	-15597.1	-134838	myeloids
UC b	female	44	1	UC.b_1529_1	-14170.1	-134847	plasmas
UC b	female	44	1	UC.b_153_1	-14785.1	-132969	plasmas
UC b	female	44	1	UC.b_1530_1	-18168.1	-134842	plasmas
UC b	female	44	1	UC.b_1531_1	-14805.1	-134841	plasmas
UC b	female	44	1	UC.b_1532_1	-16873.1	-134844	plasmas
UC b	female	44	1	UC.b_1533_1	-16058.1	-134852	stroma
UC b	female	44	1	UC.b_1534_1	-17844.1	-134850	stroma
UC b	female	44	1	UC.b_1535_1	-15425.1	-134862	plasmas
UC b	female	44	1	UC.b_1536_1	-14736.1	-134852	myeloids
UC b	female	44	1	UC.b_1537_1	-16093.1	-134857	plasmas
UC b	female	44	1	UC.b_1538_1	-17163.1	-134852	plasmas
UC b	female	44	1	UC.b_1539_1	-16335.1	-134857	plasmas
UC b	female	44	1	UC.b_154_1	-15901.1	-132986	plasmas
UC b	female	44	1	UC.b_1540_1	-16143.1	-134848	myeloids
UC b	female	44	1	UC.b_1541_1	-14910.1	-134852	plasmas
UC b	female	44	1	UC.b_1542_1	-18934.1	-134856	plasmas
UC b	female	44	1	UC.b_1543_1	-17767.1	-134856	myeloids
UC b	female	44	1	UC.b_1544_1	-15874.1	-134852	plasmas
UC b	female	44	1	UC.b_1545_1	-14233.1	-134858	tcells
UC b	female	44	1	UC.b_1546_1	-18334.1	-134867	tcells
UC b	female	44	1	UC.b_1547_1	-14382.1	-134874	stroma
UC b	female	44	1	UC.b_1548_1	-19157.1	-134864	plasmas
UC b	female	44	1	UC.b_1549_1	-18107.1	-134869	plasmas
UC b	female	44	1	UC.b_155_1	-14129.1	-132967	plasmas
UC b	female	44	1	UC.b_1550_1	-17063.1	-134875	stroma
UC b	female	44	1	UC.b_1551_1	-15490.1	-134854	plasmas
UC b	female	44	1	UC.b_1552_1	-18391.1	-134869	stroma
UC b	female	44	1	UC.b_1553_1	-17626.1	-134869	myeloids
UC b	female	44	1	UC.b_1554_1	-15837.1	-134879	stroma
UC b	female	44	1	UC.b_1555_1	-18285.1	-134864	stroma
UC b	female	44	1	UC.b_1556_1	-17351.1	-134868	myeloids
UC b	female	44	1	UC.b_1557_1	-17119.1	-134869	stroma
UC b	female	44	1	UC.b_1558_1	-16600.1	-134864	plasmas
UC b	female	44	1	UC.b_1559_1	-15587.1	-134893	plasmas
UC b	female	44	1	UC.b_156_1	-16557.1	-132965	myeloids
UC b	female	44	1	UC.b_1560_1	-15062.1	-134871	plasmas
UC b	female	44	1	UC.b_1561_1	-14630.1	-134869	plasmas
UC b	female	44	1	UC.b_1562_1	-17584.1	-134866	stroma
UC b	female	44	1	UC.b_1563_1	-14802.1	-134880	plasmas
UC b	female	44	1	UC.b_1564_1	-18869.1	-134877	plasmas
UC b	female	44	1	UC.b_1565_1	-17451.1	-134870	plasmas
UC b	female	44	1	UC.b_1566_1	-16392.1	-134876	plasmas
UC b	female	44	1	UC.b_1567_1	-17961.1	-134889	plasmas
UC b	female	44	1	UC.b_1568_1	-17892.1	-134885	plasmas
UC b	female	44	1	UC.b_1569_1	-17825.1	-134875	myeloids
UC b	female	44	1	UC.b_157_1	-15638.1	-132968	plasmas
UC b	female	44	1	UC.b_1570_1	-17709.1	-134884	stroma
UC b	female	44	1	UC.b_1571_1	-16829.1	-134891	stroma
UC b	female	44	1	UC.b_1572_1	-16025.1	-134877	plasmas
UC b	female	44	1	UC.b_1573_1	-15362.1	-134871	plasmas
UC b	female	44	1	UC.b_1574_1	-14971.1	-134870	plasmas
UC b	female	44	1	UC.b_1575_1	-18178.1	-134884	plasmas
UC b	female	44	1	UC.b_1576_1	-16999.1	-134889	plasmas
UC b	female	44	1	UC.b_1577_1	-18775.1	-134885	stroma
UC b	female	44	1	UC.b_1578_1	-18717.1	-134886	stroma
UC b	female	44	1	UC.b_1579_1	-18056.1	-134878	stroma
UC b	female	44	1	UC.b_1580_1	-14680.1	-134880	plasmas
UC b	female	44	1	UC.b_1581_1	-15754.1	-134892	plasmas
UC b	female	44	1	UC.b_1582_1	-18451.1	-134870	plasmas
UC b	female	44	1	UC.b_1583_1	-17668.1	-134882	stroma
UC b	female	44	1	UC.b_1584_1	-17496.1	-134885	plasmas
UC b	female	44	1	UC.b_1585_1	-17238.1	-134893	plasmas
UC b	female	44	1	UC.b_1586_1	-14716.1	-134882	myeloids
UC b	female	44	1	UC.b_1587_1	-16323.1	-134890	stroma
UC b	female	44	1	UC.b_1588_1	-16782.1	-134902	plasmas
UC b	female	44	1	UC.b_1589_1	-16677.1	-134916	plasmas
UC b	female	44	1	UC.b_159_1	-15748.1	-132984	stroma
UC b	female	44	1	UC.b_1590_1	-18494.1	-134884	plasmas
UC b	female	44	1	UC.b_1591_1	-17772.1	-134897	myeloids
UC b	female	44	1	UC.b_1592_1	-17541.1	-134900	plasmas
UC b	female	44	1	UC.b_1593_1	-16884.1	-134912	stroma
UC b	female	44	1	UC.b_1594_1	-16448.1	-134898	plasmas
UC b	female	44	1	UC.b_1595_1	-16255.1	-134892	stroma
UC b	female	44	1	UC.b_1596_1	-13935.1	-134898	plasmas
UC b	female	44	1	UC.b_1597_1	-19061.1	-134891	stroma
UC b	female	44	1	UC.b_1598_1	-14293.1	-134932	myeloids
UC b	female	44	1	UC.b_1599_1	-14243.1	-134898	plasmas
UC b	female	44	1	UC.b_16_1	-14695.1	-132656	myeloids
UC b	female	44	1	UC.b_160_1	-15333.1	-132979	plasmas
UC b	female	44	1	UC.b_1600_1	-16197.1	-134897	plasmas
UC b	female	44	1	UC.b_1601_1	-16129.1	-134918	plasmas
UC b	female	44	1	UC.b_1602_1	-15310.1	-134910	plasmas
UC b	female	44	1	UC.b_1603_1	-15372.1	-134915	plasmas
UC b	female	44	1	UC.b_1604_1	-15184.1	-134903	plasmas
UC b	female	44	1	UC.b_1605_1	-14473.1	-134916	myeloids
UC b	female	44	1	UC.b_1606_1	-18638.1	-134908	stroma
UC b	female	44	1	UC.b_1607_1	-18104.1	-134913	plasmas
UC b	female	44	1	UC.b_1608_1	-17336.1	-134907	plasmas
UC b	female	44	1	UC.b_1609_1	-17139.1	-134920	plasmas
UC b	female	44	1	UC.b_161_1	-16057.1	-132983	plasmas
UC b	female	44	1	UC.b_1610_1	-14932.1	-134913	plasmas
UC b	female	44	1	UC.b_1611_1	-14845.1	-134912	stroma
UC b	female	44	1	UC.b_1612_1	-17466.1	-134941	plasmas
UC b	female	44	1	UC.b_1613_1	-16168.1	-134919	plasmas
UC b	female	44	1	UC.b_1614_1	-14634.1	-134915	plasmas
UC b	female	44	1	UC.b_1615_1	-14755.1	-134920	plasmas
UC b	female	44	1	UC.b_1616_1	-14697.1	-134930	plasmas
UC b	female	44	1	UC.b_1617_1	-16255.1	-134932	plasmas
UC b	female	44	1	UC.b_1618_1	-18510.1	-134925	myeloids
UC b	female	44	1	UC.b_1619_1	-18168.1	-134926	stroma
UC b	female	44	1	UC.b_162_1	-15063.1	-132978	stroma
UC b	female	44	1	UC.b_1620_1	-15461.1	-134925	myeloids
UC b	female	44	1	UC.b_1621_1	-15088.1	-134913	plasmas
UC b	female	44	1	UC.b_1622_1	-19040.1	-134921	plasmas
UC b	female	44	1	UC.b_1623_1	-17845.1	-134940	stroma
UC b	female	44	1	UC.b_1624_1	-16024.1	-134930	plasmas
UC b	female	44	1	UC.b_1625_1	-15684.1	-134928	plasmas
UC b	female	44	1	UC.b_1626_1	-18452.1	-134942	plasmas
UC b	female	44	1	UC.b_1627_1	-17202.1	-134932	plasmas
UC b	female	44	1	UC.b_1628_1	-16370.1	-134932	plasmas
UC b	female	44	1	UC.b_1629_1	-17646.1	-134932	plasmas
UC b	female	44	1	UC.b_163_1	-15445.1	-132989	plasmas
UC b	female	44	1	UC.b_1630_1	-16314.1	-134934	plasmas
UC b	female	44	1	UC.b_1631_1	-15415.1	-134930	plasmas
UC b	female	44	1	UC.b_1632_1	-14400.1	-134940	stroma
UC b	female	44	1	UC.b_1633_1	-14179.1	-134941	plasmas
UC b	female	44	1	UC.b_1634_1	-18948.1	-134928	plasmas
UC b	female	44	1	UC.b_1635_1	-15522.1	-134941	plasmas
UC b	female	44	1	UC.b_1636_1	-13800.1	-134932	myeloids
UC b	female	44	1	UC.b_1637_1	-18353.1	-134932	plasmas
UC b	female	44	1	UC.b_1638_1	-14808.1	-134938	plasmas
UC b	female	44	1	UC.b_1639_1	-19111.1	-134929	stroma
UC b	female	44	1	UC.b_164_1	-15989.1	-132990	plasmas
UC b	female	44	1	UC.b_1640_1	-17786.1	-134948	stroma
UC b	female	44	1	UC.b_1641_1	-16493.1	-134938	myeloids
UC b	female	44	1	UC.b_1642_1	-14221.1	-134951	myeloids
UC b	female	44	1	UC.b_1643_1	-18538.1	-134935	myeloids
UC b	female	44	1	UC.b_1644_1	-18239.1	-134939	myeloids
UC b	female	44	1	UC.b_1645_1	-18126.1	-134950	plasmas
UC b	female	44	1	UC.b_1646_1	-15266.1	-134944	plasmas
UC b	female	44	1	UC.b_1647_1	-13999.1	-134955	myeloids
UC b	female	44	1	UC.b_1648_1	-16815.1	-134938	plasmas
UC b	female	44	1	UC.b_1649_1	-16423.1	-134954	stroma
UC b	female	44	1	UC.b_165_1	-15564.1	-132991	stroma
UC b	female	44	1	UC.b_1650_1	-18629.1	-134948	stroma
UC b	female	44	1	UC.b_1651_1	-14885.1	-134951	plasmas
UC b	female	44	1	UC.b_1652_1	-14628.1	-134956	plasmas
UC b	female	44	1	UC.b_1653_1	-16993.1	-134954	plasmas
UC b	female	44	1	UC.b_1654_1	-16593.1	-134954	plasmas
UC b	female	44	1	UC.b_1655_1	-17496.1	-134962	stroma
UC b	female	44	1	UC.b_1656_1	-15771.1	-134965	plasmas
UC b	female	44	1	UC.b_1657_1	-19167.1	-134952	stroma
UC b	female	44	1	UC.b_1658_1	-18816.1	-134957	plasmas
UC b	female	44	1	UC.b_1659_1	-17425.1	-134962	stroma
UC b	female	44	1	UC.b_166_1	-14835.1	-132989	plasmas
UC b	female	44	1	UC.b_1660_1	-16191.1	-134963	plasmas
UC b	female	44	1	UC.b_1661_1	-15326.1	-134968	myeloids
UC b	female	44	1	UC.b_1662_1	-15036.1	-134953	plasmas
UC b	female	44	1	UC.b_1663_1	-14949.1	-134953	myeloids
UC b	female	44	1	UC.b_1664_1	-14112.1	-134961	stroma
UC b	female	44	1	UC.b_1665_1	-19099.1	-134974	stroma
UC b	female	44	1	UC.b_1666_1	-17913.1	-134964	stroma
UC b	female	44	1	UC.b_1667_1	-16828.1	-134968	stroma
UC b	female	44	1	UC.b_1668_1	-15196.1	-134961	plasmas
UC b	female	44	1	UC.b_1669_1	-18395.1	-134966	plasmas
UC b	female	44	1	UC.b_167_1	-16340.1	-132990	stroma
UC b	female	44	1	UC.b_1670_1	-14560.1	-134969	stroma
UC b	female	44	1	UC.b_1671_1	-18889.1	-134965	stroma
UC b	female	44	1	UC.b_1672_1	-17521.1	-134986	stroma
UC b	female	44	1	UC.b_1673_1	-16908.1	-134970	stroma
UC b	female	44	1	UC.b_1674_1	-16342.1	-134977	plasmas
UC b	female	44	1	UC.b_1675_1	-15088.1	-134985	plasmas
UC b	female	44	1	UC.b_1676_1	-19058.1	-134984	myeloids
UC b	female	44	1	UC.b_1677_1	-17648.1	-134991	plasmas
UC b	female	44	1	UC.b_1678_1	-15591.1	-134985	plasmas
UC b	female	44	1	UC.b_1679_1	-15878.1	-134974	plasmas
UC b	female	44	1	UC.b_168_1	-14494.1	-132996	myeloids
UC b	female	44	1	UC.b_1680_1	-14773.1	-134969	plasmas
UC b	female	44	1	UC.b_1681_1	-15407.1	-134979	plasmas
UC b	female	44	1	UC.b_1682_1	-14857.1	-134984	plasmas
UC b	female	44	1	UC.b_1683_1	-16267.1	-134988	plasmas
UC b	female	44	1	UC.b_1684_1	-16128.1	-134979	plasmas
UC b	female	44	1	UC.b_1685_1	-14932.1	-134987	plasmas
UC b	female	44	1	UC.b_1686_1	-18193.1	-134998	stroma
UC b	female	44	1	UC.b_1687_1	-18070.1	-135003	myeloids
UC b	female	44	1	UC.b_1688_1	-14356.1	-134998	stroma
UC b	female	44	1	UC.b_1689_1	-17743.1	-134994	myeloids
UC b	female	44	1	UC.b_169_1	-17094.1	-132998	plasmas
UC b	female	44	1	UC.b_1690_1	-14436.1	-135006	stroma
UC b	female	44	1	UC.b_1691_1	-18782.1	-134993	myeloids
UC b	female	44	1	UC.b_1692_1	-16044.1	-134992	plasmas
UC b	female	44	1	UC.b_1693_1	-15302.1	-135012	plasmas
UC b	female	44	1	UC.b_1694_1	-18997.1	-135001	plasmas
UC b	female	44	1	UC.b_1695_1	-17989.1	-134994	myeloids
UC b	female	44	1	UC.b_1696_1	-15016.1	-134994	plasmas
UC b	female	44	1	UC.b_1697_1	-18754.1	-134999	stroma
UC b	female	44	1	UC.b_1698_1	-16853.1	-135005	plasmas
UC b	female	44	1	UC.b_1699_1	-16971.1	-135003	plasmas
UC b	female	44	1	UC.b_17_1	-14434.1	-132660	myeloids
UC b	female	44	1	UC.b_170_1	-15258.1	-133001	tcells
UC b	female	44	1	UC.b_1700_1	-14630.1	-135002	stroma
UC b	female	44	1	UC.b_1701_1	-16608.1	-135015	plasmas
UC b	female	44	1	UC.b_1702_1	-17614.1	-135024	stroma
UC b	female	44	1	UC.b_1703_1	-19044.1	-135011	stroma
UC b	female	44	1	UC.b_1704_1	-18636.1	-134998	stroma
UC b	female	44	1	UC.b_1705_1	-16725.1	-135008	plasmas
UC b	female	44	1	UC.b_1706_1	-16543.1	-135013	plasmas
UC b	female	44	1	UC.b_1707_1	-15361.1	-135015	plasmas
UC b	female	44	1	UC.b_1708_1	-14312.1	-135014	plasmas
UC b	female	44	1	UC.b_1709_1	-18113.1	-135010	plasmas
UC b	female	44	1	UC.b_171_1	-14135.1	-133018	myeloids
UC b	female	44	1	UC.b_1710_1	-16403.1	-135014	plasmas
UC b	female	44	1	UC.b_1711_1	-15871.1	-135018	plasmas
UC b	female	44	1	UC.b_1712_1	-17389.1	-135009	plasmas
UC b	female	44	1	UC.b_1713_1	-17309.1	-135017	plasmas
UC b	female	44	1	UC.b_1714_1	-16210.1	-135012	plasmas
UC b	female	44	1	UC.b_1715_1	-14016.1	-135021	stroma
UC b	female	44	1	UC.b_1716_1	-18330.1	-135024	myeloids
UC b	female	44	1	UC.b_1717_1	-17900.1	-135027	stroma
UC b	female	44	1	UC.b_1718_1	-15140.1	-135015	stroma
UC b	female	44	1	UC.b_1719_1	-15070.1	-135013	plasmas
UC b	female	44	1	UC.b_172_1	-13848.1	-133018	myeloids
UC b	female	44	1	UC.b_1720_1	-14519.1	-135023	stroma
UC b	female	44	1	UC.b_1721_1	-16817.1	-135034	plasmas
UC b	female	44	1	UC.b_1722_1	-15204.1	-135022	plasmas
UC b	female	44	1	UC.b_1723_1	-16292.1	-135031	plasmas
UC b	female	44	1	UC.b_1724_1	-18667.1	-135015	myeloids
UC b	female	44	1	UC.b_1725_1	-16953.1	-135031	plasmas
UC b	female	44	1	UC.b_1726_1	-16098.1	-135018	plasmas
UC b	female	44	1	UC.b_1727_1	-14921.1	-135019	myeloids
UC b	female	44	1	UC.b_1728_1	-17436.1	-135015	plasmas
UC b	female	44	1	UC.b_1729_1	-14099.1	-135020	stroma
UC b	female	44	1	UC.b_173_1	-14646.1	-132999	plasmas
UC b	female	44	1	UC.b_1730_1	-17793.1	-135039	stroma
UC b	female	44	1	UC.b_1731_1	-16151.1	-135028	plasmas
UC b	female	44	1	UC.b_1732_1	-15948.1	-135020	plasmas
UC b	female	44	1	UC.b_1733_1	-14597.1	-135027	myeloids
UC b	female	44	1	UC.b_1734_1	-16894.1	-135039	stroma
UC b	female	44	1	UC.b_1735_1	-16004.1	-135024	plasmas
UC b	female	44	1	UC.b_1736_1	-18512.1	-135032	stroma
UC b	female	44	1	UC.b_1737_1	-18220.1	-135042	stroma
UC b	female	44	1	UC.b_1738_1	-18153.1	-135047	myeloids
UC b	female	44	1	UC.b_1739_1	-17950.1	-135035	stroma
UC b	female	44	1	UC.b_174_1	-17183.1	-132993	plasmas
UC b	female	44	1	UC.b_1740_1	-17411.1	-135045	stroma
UC b	female	44	1	UC.b_1741_1	-15790.1	-135044	myeloids
UC b	female	44	1	UC.b_1742_1	-14836.1	-135035	myeloids
UC b	female	44	1	UC.b_1743_1	-14891.1	-135046	plasmas
UC b	female	44	1	UC.b_1744_1	-18617.1	-135033	stroma
UC b	female	44	1	UC.b_1745_1	-17083.1	-135047	myeloids
UC b	female	44	1	UC.b_1746_1	-15722.1	-135033	plasmas
UC b	female	44	1	UC.b_1747_1	-15512.1	-135042	myeloids
UC b	female	44	1	UC.b_1748_1	-15017.1	-135053	plasmas
UC b	female	44	1	UC.b_1749_1	-14954.1	-135049	plasmas
UC b	female	44	1	UC.b_175_1	-16122.1	-133003	stroma
UC b	female	44	1	UC.b_1750_1	-16449.1	-135049	plasmas
UC b	female	44	1	UC.b_1751_1	-16385.1	-135057	stroma
UC b	female	44	1	UC.b_1752_1	-14629.1	-135046	plasmas
UC b	female	44	1	UC.b_1753_1	-14287.1	-135055	stroma
UC b	female	44	1	UC.b_1754_1	-19106.1	-135044	myeloids
UC b	female	44	1	UC.b_1755_1	-15667.1	-135067	plasmas
UC b	female	44	1	UC.b_1756_1	-15413.1	-135059	plasmas
UC b	female	44	1	UC.b_1757_1	-18737.1	-135053	stroma
UC b	female	44	1	UC.b_1758_1	-18700.1	-135061	stroma
UC b	female	44	1	UC.b_1759_1	-16053.1	-135071	myeloids
UC b	female	44	1	UC.b_176_1	-13776.1	-133000	plasmas
UC b	female	44	1	UC.b_1760_1	-14790.1	-135066	plasmas
UC b	female	44	1	UC.b_1761_1	-17364.1	-135070	plasmas
UC b	female	44	1	UC.b_1762_1	-16338.1	-135051	plasmas
UC b	female	44	1	UC.b_1763_1	-16016.1	-135076	myeloids
UC b	female	44	1	UC.b_1764_1	-15546.1	-135072	plasmas
UC b	female	44	1	UC.b_1765_1	-15621.1	-135060	stroma
UC b	female	44	1	UC.b_1766_1	-17540.1	-135079	myeloids
UC b	female	44	1	UC.b_1767_1	-16143.1	-135076	plasmas
UC b	female	44	1	UC.b_1768_1	-16229.1	-135067	plasmas
UC b	female	44	1	UC.b_1769_1	-15920.1	-135067	plasmas
UC b	female	44	1	UC.b_177_1	-16403.1	-133006	stroma
UC b	female	44	1	UC.b_1770_1	-15090.1	-135062	stroma
UC b	female	44	1	UC.b_1771_1	-18661.1	-135073	myeloids
UC b	female	44	1	UC.b_1772_1	-16277.1	-135075	myeloids
UC b	female	44	1	UC.b_1773_1	-16188.1	-135068	plasmas
UC b	female	44	1	UC.b_1774_1	-16103.1	-135070	myeloids
UC b	female	44	1	UC.b_1775_1	-15966.1	-135088	plasmas
UC b	female	44	1	UC.b_1776_1	-14087.1	-135073	stroma
UC b	female	44	1	UC.b_1777_1	-17650.1	-135086	myeloids
UC b	female	44	1	UC.b_1778_1	-17021.1	-135076	stroma
UC b	female	44	1	UC.b_1779_1	-16499.1	-135077	stroma
UC b	female	44	1	UC.b_178_1	-16512.1	-133010	stroma
UC b	female	44	1	UC.b_1780_1	-18377.1	-135080	stroma
UC b	female	44	1	UC.b_1781_1	-17991.1	-135077	plasmas
UC b	female	44	1	UC.b_1782_1	-16972.1	-135080	plasmas
UC b	female	44	1	UC.b_1783_1	-16356.1	-135085	plasmas
UC b	female	44	1	UC.b_1784_1	-15710.1	-135091	stroma
UC b	female	44	1	UC.b_1785_1	-15274.1	-135093	stroma
UC b	female	44	1	UC.b_1786_1	-15134.1	-135086	plasmas
UC b	female	44	1	UC.b_1787_1	-18306.1	-135091	tcells
UC b	female	44	1	UC.b_1788_1	-15846.1	-135092	plasmas
UC b	female	44	1	UC.b_1789_1	-16707.1	-135080	plasmas
UC b	female	44	1	UC.b_179_1	-16224.1	-133013	plasmas
UC b	female	44	1	UC.b_1790_1	-19099.1	-135090	stroma
UC b	female	44	1	UC.b_1791_1	-16616.1	-135080	plasmas
UC b	female	44	1	UC.b_1792_1	-16745.1	-135109	stroma
UC b	female	44	1	UC.b_1793_1	-18112.1	-135099	myeloids
UC b	female	44	1	UC.b_1794_1	-17400.1	-135090	plasmas
UC b	female	44	1	UC.b_1795_1	-16303.1	-135099	plasmas
UC b	female	44	1	UC.b_1796_1	-15594.1	-135103	plasmas
UC b	female	44	1	UC.b_1797_1	-18425.1	-135105	myeloids
UC b	female	44	1	UC.b_1798_1	-16463.1	-135109	plasmas
UC b	female	44	1	UC.b_1799_1	-18249.1	-135110	plasmas
UC b	female	44	1	UC.b_18_1	-15842.1	-132653	stroma
UC b	female	44	1	UC.b_180_1	-16163.1	-133010	plasmas
UC b	female	44	1	UC.b_1800_1	-16793.1	-135102	plasmas
UC b	female	44	1	UC.b_1801_1	-16892.1	-135100	plasmas
UC b	female	44	1	UC.b_1802_1	-17583.1	-135102	myeloids
UC b	female	44	1	UC.b_1803_1	-16221.1	-135119	plasmas
UC b	female	44	1	UC.b_1804_1	-18855.1	-135100	stroma
UC b	female	44	1	UC.b_1805_1	-15881.1	-135124	myeloids
UC b	female	44	1	UC.b_1806_1	-14953.1	-135116	plasmas
UC b	female	44	1	UC.b_1807_1	-16942.1	-135108	plasmas
UC b	female	44	1	UC.b_1808_1	-16110.1	-135122	plasmas
UC b	female	44	1	UC.b_1809_1	-15331.1	-135102	plasmas
UC b	female	44	1	UC.b_181_1	-15213.1	-133023	stroma
UC b	female	44	1	UC.b_1810_1	-16542.1	-135108	plasmas
UC b	female	44	1	UC.b_1811_1	-15415.1	-135122	myeloids
UC b	female	44	1	UC.b_1812_1	-14892.1	-135117	myeloids
UC b	female	44	1	UC.b_1813_1	-14800.1	-135119	plasmas
UC b	female	44	1	UC.b_1814_1	-14337.1	-135119	plasmas
UC b	female	44	1	UC.b_1815_1	-19026.1	-135111	stroma
UC b	female	44	1	UC.b_1816_1	-18193.1	-135122	stroma
UC b	female	44	1	UC.b_1817_1	-17728.1	-135115	stroma
UC b	female	44	1	UC.b_1818_1	-16700.1	-135132	plasmas
UC b	female	44	1	UC.b_1819_1	-18656.1	-135123	stroma
UC b	female	44	1	UC.b_182_1	-16879.1	-133016	plasmas
UC b	female	44	1	UC.b_1820_1	-14068.1	-135122	stroma
UC b	female	44	1	UC.b_1821_1	-18972.1	-135130	stroma
UC b	female	44	1	UC.b_1822_1	-18478.1	-135119	stroma
UC b	female	44	1	UC.b_1823_1	-15184.1	-135127	plasmas
UC b	female	44	1	UC.b_1824_1	-18718.1	-135134	plasmas
UC b	female	44	1	UC.b_1825_1	-17636.1	-135139	myeloids
UC b	female	44	1	UC.b_1826_1	-16410.1	-135122	stroma
UC b	female	44	1	UC.b_1827_1	-15557.1	-135142	plasmas
UC b	female	44	1	UC.b_1828_1	-17105.1	-135118	stroma
UC b	female	44	1	UC.b_1829_1	-16369.1	-135138	plasmas
UC b	female	44	1	UC.b_183_1	-15087.1	-133024	plasmas
UC b	female	44	1	UC.b_1830_1	-16006.1	-135131	stroma
UC b	female	44	1	UC.b_1831_1	-18575.1	-135133	plasmas
UC b	female	44	1	UC.b_1832_1	-16626.1	-135143	plasmas
UC b	female	44	1	UC.b_1833_1	-14479.1	-135130	myeloids
UC b	female	44	1	UC.b_1834_1	-17335.1	-135137	stroma
UC b	female	44	1	UC.b_1835_1	-15804.1	-135130	myeloids
UC b	female	44	1	UC.b_1836_1	-15060.1	-135146	myeloids
UC b	female	44	1	UC.b_1837_1	-16086.1	-135139	plasmas
UC b	female	44	1	UC.b_1838_1	-15919.1	-135147	plasmas
UC b	female	44	1	UC.b_1839_1	-16992.1	-135153	plasmas
UC b	female	44	1	UC.b_184_1	-15925.1	-133021	stroma
UC b	female	44	1	UC.b_1840_1	-15474.1	-135152	stroma
UC b	female	44	1	UC.b_1841_1	-17584.1	-135154	stroma
UC b	female	44	1	UC.b_1842_1	-16918.1	-135157	plasmas
UC b	female	44	1	UC.b_1843_1	-16545.1	-135149	plasmas
UC b	female	44	1	UC.b_1844_1	-15366.1	-135132	plasmas
UC b	female	44	1	UC.b_1845_1	-18694.1	-135158	myeloids
UC b	female	44	1	UC.b_1846_1	-17987.1	-135176	plasmas
UC b	female	44	1	UC.b_1847_1	-14083.1	-135166	stroma
UC b	female	44	1	UC.b_1848_1	-15712.1	-135159	plasmas
UC b	female	44	1	UC.b_1849_1	-13808.1	-135149	stroma
UC b	female	44	1	UC.b_185_1	-15662.1	-133019	plasmas
UC b	female	44	1	UC.b_1850_1	-16345.1	-135179	plasmas
UC b	female	44	1	UC.b_1851_1	-18829.1	-135159	stroma
UC b	female	44	1	UC.b_1852_1	-17125.1	-135168	stroma
UC b	female	44	1	UC.b_1853_1	-15315.1	-135164	plasmas
UC b	female	44	1	UC.b_1854_1	-15036.1	-135167	plasmas
UC b	female	44	1	UC.b_1855_1	-15817.1	-135171	plasmas
UC b	female	44	1	UC.b_1856_1	-15358.1	-135178	plasmas
UC b	female	44	1	UC.b_1857_1	-14933.1	-135171	tcells
UC b	female	44	1	UC.b_1858_1	-17081.1	-135168	stroma
UC b	female	44	1	UC.b_1859_1	-16430.1	-135174	plasmas
UC b	female	44	1	UC.b_186_1	-15028.1	-133027	plasmas
UC b	female	44	1	UC.b_1860_1	-15202.1	-135163	stroma
UC b	female	44	1	UC.b_1861_1	-14380.1	-135170	stroma
UC b	female	44	1	UC.b_1863_1	-17508.1	-135173	stroma
UC b	female	44	1	UC.b_1864_1	-13907.1	-135187	myeloids
UC b	female	44	1	UC.b_1865_1	-15956.1	-135185	plasmas
UC b	female	44	1	UC.b_1866_1	-16017.1	-135174	plasmas
UC b	female	44	1	UC.b_1867_1	-15673.1	-135172	plasmas
UC b	female	44	1	UC.b_1868_1	-14680.1	-135173	plasmas
UC b	female	44	1	UC.b_1869_1	-17709.1	-135181	stroma
UC b	female	44	1	UC.b_187_1	-15710.1	-133043	plasmas
UC b	female	44	1	UC.b_1870_1	-14976.1	-135178	plasmas
UC b	female	44	1	UC.b_1871_1	-14747.1	-135183	plasmas
UC b	female	44	1	UC.b_1872_1	-17584.1	-135186	stroma
UC b	female	44	1	UC.b_1873_1	-16157.1	-135186	plasmas
UC b	female	44	1	UC.b_1874_1	-18438.1	-135174	myeloids
UC b	female	44	1	UC.b_1875_1	-15003.1	-135188	plasmas
UC b	female	44	1	UC.b_1876_1	-19063.1	-135196	stroma
UC b	female	44	1	UC.b_1877_1	-18754.1	-135185	stroma
UC b	female	44	1	UC.b_1878_1	-18246.1	-135200	plasmas
UC b	female	44	1	UC.b_1879_1	-16863.1	-135198	plasmas
UC b	female	44	1	UC.b_188_1	-14930.1	-133040	plasmas
UC b	female	44	1	UC.b_1880_1	-15580.1	-135175	stroma
UC b	female	44	1	UC.b_1881_1	-14825.1	-135192	plasmas
UC b	female	44	1	UC.b_1882_1	-14515.1	-135183	stroma
UC b	female	44	1	UC.b_1883_1	-15628.1	-135194	plasmas
UC b	female	44	1	UC.b_1884_1	-15184.1	-135204	myeloids
UC b	female	44	1	UC.b_1885_1	-16716.1	-135204	plasmas
UC b	female	44	1	UC.b_1886_1	-15738.1	-135180	myeloids
UC b	female	44	1	UC.b_1887_1	-16550.1	-135201	stroma
UC b	female	44	1	UC.b_1888_1	-16490.1	-135221	plasmas
UC b	female	44	1	UC.b_1889_1	-17778.1	-135190	stroma
UC b	female	44	1	UC.b_189_1	-17026.1	-133042	plasmas
UC b	female	44	1	UC.b_1890_1	-18968.1	-135205	myeloids
UC b	female	44	1	UC.b_1891_1	-16609.1	-135192	epi
UC b	female	44	1	UC.b_1892_1	-17150.1	-135208	plasmas
UC b	female	44	1	UC.b_1893_1	-14034.1	-135203	stroma
UC b	female	44	1	UC.b_1894_1	-14124.1	-135200	myeloids
UC b	female	44	1	UC.b_1895_1	-13806.1	-135209	stroma
UC b	female	44	1	UC.b_1896_1	-17920.1	-135215	stroma
UC b	female	44	1	UC.b_1897_1	-15574.1	-135204	plasmas
UC b	female	44	1	UC.b_1898_1	-18598.1	-135210	plasmas
UC b	female	44	1	UC.b_1899_1	-18196.1	-135201	tcells
UC b	female	44	1	UC.b_19_1	-15133.1	-132649	plasmas
UC b	female	44	1	UC.b_190_1	-15605.1	-133039	stroma
UC b	female	44	1	UC.b_1900_1	-17273.1	-135201	plasmas
UC b	female	44	1	UC.b_1901_1	-15843.1	-135211	plasmas
UC b	female	44	1	UC.b_1902_1	-15496.1	-135209	plasmas
UC b	female	44	1	UC.b_1903_1	-15781.1	-135199	plasmas
UC b	female	44	1	UC.b_1904_1	-14786.1	-135208	plasmas
UC b	female	44	1	UC.b_1905_1	-18377.1	-135206	myeloids
UC b	female	44	1	UC.b_1906_1	-16948.1	-135218	plasmas
UC b	female	44	1	UC.b_1907_1	-17820.1	-135207	stroma
UC b	female	44	1	UC.b_1908_1	-18441.1	-135221	stroma
UC b	female	44	1	UC.b_1909_1	-16280.1	-135218	plasmas
UC b	female	44	1	UC.b_191_1	-15821.1	-133046	stroma
UC b	female	44	1	UC.b_1910_1	-15037.1	-135234	myeloids
UC b	female	44	1	UC.b_1911_1	-14212.1	-135217	stroma
UC b	female	44	1	UC.b_1912_1	-16025.1	-135229	plasmas
UC b	female	44	1	UC.b_1913_1	-14924.1	-135217	plasmas
UC b	female	44	1	UC.b_1914_1	-13869.1	-135215	stroma
UC b	female	44	1	UC.b_1915_1	-15662.1	-135234	plasmas
UC b	female	44	1	UC.b_1916_1	-18034.1	-135232	plasmas
UC b	female	44	1	UC.b_1917_1	-17460.1	-135244	stroma
UC b	female	44	1	UC.b_1918_1	-16450.1	-135249	plasmas
UC b	female	44	1	UC.b_1919_1	-15760.1	-135240	plasmas
UC b	female	44	1	UC.b_192_1	-14584.1	-133051	stroma
UC b	female	44	1	UC.b_1920_1	-18181.1	-135224	plasmas
UC b	female	44	1	UC.b_1921_1	-17241.1	-135234	plasmas
UC b	female	44	1	UC.b_1922_1	-17097.1	-135226	plasmas
UC b	female	44	1	UC.b_1923_1	-14520.1	-135242	plasmas
UC b	female	44	1	UC.b_1924_1	-14134.1	-135237	stroma
UC b	female	44	1	UC.b_1925_1	-16897.1	-135226	plasmas
UC b	female	44	1	UC.b_1926_1	-15374.1	-135246	myeloids
UC b	female	44	1	UC.b_1927_1	-15249.1	-135256	stroma
UC b	female	44	1	UC.b_1928_1	-14434.1	-135249	plasmas
UC b	female	44	1	UC.b_1929_1	-18851.1	-135229	plasmas
UC b	female	44	1	UC.b_193_1	-16451.1	-133050	stroma
UC b	female	44	1	UC.b_1930_1	-13824.1	-135256	stroma
UC b	female	44	1	UC.b_1931_1	-15880.1	-135245	plasmas
UC b	female	44	1	UC.b_1932_1	-14976.1	-135251	plasmas
UC b	female	44	1	UC.b_1933_1	-14883.1	-135241	plasmas
UC b	female	44	1	UC.b_1934_1	-18470.1	-135240	stroma
UC b	female	44	1	UC.b_1935_1	-17374.1	-135244	plasmas
UC b	female	44	1	UC.b_1936_1	-13963.1	-135242	stroma
UC b	female	44	1	UC.b_1937_1	-16347.1	-135245	plasmas
UC b	female	44	1	UC.b_1938_1	-17794.1	-135250	stroma
UC b	female	44	1	UC.b_1939_1	-16665.1	-135247	plasmas
UC b	female	44	1	UC.b_194_1	-15765.1	-133060	plasmas
UC b	female	44	1	UC.b_1940_1	-16388.1	-135264	plasmas
UC b	female	44	1	UC.b_1941_1	-16210.1	-135258	plasmas
UC b	female	44	1	UC.b_1942_1	-18399.1	-135264	plasmas
UC b	female	44	1	UC.b_1943_1	-17736.1	-135261	stroma
UC b	female	44	1	UC.b_1944_1	-16305.1	-135255	plasmas
UC b	female	44	1	UC.b_1945_1	-15425.1	-135268	plasmas
UC b	female	44	1	UC.b_1946_1	-17595.1	-135247	plasmas
UC b	female	44	1	UC.b_1947_1	-18946.1	-135257	stroma
UC b	female	44	1	UC.b_1948_1	-17136.1	-135264	myeloids
UC b	female	44	1	UC.b_1949_1	-16550.1	-135253	plasmas
UC b	female	44	1	UC.b_195_1	-14838.1	-133055	plasmas
UC b	female	44	1	UC.b_1950_1	-18143.1	-135261	myeloids
UC b	female	44	1	UC.b_1951_1	-17665.1	-135248	epi
UC b	female	44	1	UC.b_1952_1	-17052.1	-135248	plasmas
UC b	female	44	1	UC.b_1953_1	-18209.1	-135256	plasmas
UC b	female	44	1	UC.b_1954_1	-15499.1	-135265	plasmas
UC b	female	44	1	UC.b_1955_1	-13893.1	-135262	stroma
UC b	female	44	1	UC.b_1956_1	-18342.1	-135253	stroma
UC b	female	44	1	UC.b_1957_1	-15561.1	-135264	plasmas
UC b	female	44	1	UC.b_1958_1	-15004.1	-135277	plasmas
UC b	female	44	1	UC.b_1959_1	-14011.1	-135269	stroma
UC b	female	44	1	UC.b_196_1	-14750.1	-133050	plasmas
UC b	female	44	1	UC.b_1960_1	-16944.1	-135274	plasmas
UC b	female	44	1	UC.b_1961_1	-14811.1	-135276	plasmas
UC b	female	44	1	UC.b_1962_1	-14185.1	-135271	stroma
UC b	female	44	1	UC.b_1963_1	-16091.1	-135258	plasmas
UC b	female	44	1	UC.b_1964_1	-14715.1	-135276	myeloids
UC b	female	44	1	UC.b_1965_1	-18862.1	-135274	plasmas
UC b	female	44	1	UC.b_1966_1	-14557.1	-135269	plasmas
UC b	female	44	1	UC.b_1967_1	-14097.1	-135279	stroma
UC b	female	44	1	UC.b_1968_1	-18780.1	-135281	stroma
UC b	female	44	1	UC.b_1969_1	-18008.1	-135278	plasmas
UC b	female	44	1	UC.b_197_1	-13904.1	-133042	myeloids
UC b	female	44	1	UC.b_1970_1	-16129.1	-135280	plasmas
UC b	female	44	1	UC.b_1971_1	-18483.1	-135289	plasmas
UC b	female	44	1	UC.b_1972_1	-17083.1	-135281	stroma
UC b	female	44	1	UC.b_1973_1	-16889.1	-135295	plasmas
UC b	female	44	1	UC.b_1974_1	-15850.1	-135289	plasmas
UC b	female	44	1	UC.b_1975_1	-18165.1	-135279	plasmas
UC b	female	44	1	UC.b_1976_1	-15098.1	-135288	plasmas
UC b	female	44	1	UC.b_1977_1	-18217.1	-135287	plasmas
UC b	female	44	1	UC.b_1978_1	-17283.1	-135285	plasmas
UC b	female	44	1	UC.b_1979_1	-17196.1	-135281	plasmas
UC b	female	44	1	UC.b_198_1	-17096.1	-133051	plasmas
UC b	female	44	1	UC.b_1980_1	-16699.1	-135282	stroma
UC b	female	44	1	UC.b_1981_1	-14856.1	-135290	plasmas
UC b	female	44	1	UC.b_1982_1	-14622.1	-135282	plasmas
UC b	female	44	1	UC.b_1983_1	-18532.1	-135297	stroma
UC b	female	44	1	UC.b_1984_1	-16758.1	-135282	plasmas
UC b	female	44	1	UC.b_1985_1	-14914.1	-135297	plasmas
UC b	female	44	1	UC.b_1986_1	-17589.1	-135302	myeloids
UC b	female	44	1	UC.b_1987_1	-16537.1	-135296	plasmas
UC b	female	44	1	UC.b_1988_1	-16352.1	-135294	plasmas
UC b	female	44	1	UC.b_1989_1	-18345.1	-135293	plasmas
UC b	female	44	1	UC.b_199_1	-15093.1	-133057	myeloids
UC b	female	44	1	UC.b_1990_1	-17655.1	-135297	plasmas
UC b	female	44	1	UC.b_1991_1	-13781.1	-135308	stroma
UC b	female	44	1	UC.b_1992_1	-17031.1	-135298	plasmas
UC b	female	44	1	UC.b_1993_1	-16648.1	-135313	stroma
UC b	female	44	1	UC.b_1994_1	-16200.1	-135304	stroma
UC b	female	44	1	UC.b_1995_1	-16097.1	-135308	plasmas
UC b	female	44	1	UC.b_1996_1	-16062.1	-135308	plasmas
UC b	female	44	1	UC.b_1997_1	-15952.1	-135304	plasmas
UC b	female	44	1	UC.b_1998_1	-15740.1	-135310	tcells
UC b	female	44	1	UC.b_1999_1	-15626.1	-135303	plasmas
UC b	female	44	1	UC.b_2_1	-15865.1	-132623	plasmas
UC b	female	44	1	UC.b_20_1	-14619.1	-132657	plasmas
UC b	female	44	1	UC.b_200_1	-14659.1	-133063	plasmas
UC b	female	44	1	UC.b_2000_1	-14300.1	-135313	plasmas
UC b	female	44	1	UC.b_2001_1	-18038.1	-135312	plasmas
UC b	female	44	1	UC.b_2002_1	-17710.1	-135299	stroma
UC b	female	44	1	UC.b_2003_1	-17278.1	-135314	plasmas
UC b	female	44	1	UC.b_2004_1	-16611.1	-135321	plasmas
UC b	female	44	1	UC.b_2005_1	-14443.1	-135320	plasmas
UC b	female	44	1	UC.b_2006_1	-17780.1	-135305	tcells
UC b	female	44	1	UC.b_2007_1	-17178.1	-135300	plasmas
UC b	female	44	1	UC.b_2008_1	-18691.1	-135316	plasmas
UC b	female	44	1	UC.b_2009_1	-18391.1	-135324	tcells
UC b	female	44	1	UC.b_201_1	-16876.1	-133070	myeloids
UC b	female	44	1	UC.b_2010_1	-14955.1	-135319	plasmas
UC b	female	44	1	UC.b_2011_1	-19089.1	-135318	plasmas
UC b	female	44	1	UC.b_2012_1	-17075.1	-135331	plasmas
UC b	female	44	1	UC.b_2013_1	-14763.1	-135314	stroma
UC b	female	44	1	UC.b_2014_1	-14546.1	-135329	stroma
UC b	female	44	1	UC.b_2015_1	-15580.1	-135313	plasmas
UC b	female	44	1	UC.b_2016_1	-17432.1	-135312	plasmas
UC b	female	44	1	UC.b_2017_1	-17820.1	-135318	plasmas
UC b	female	44	1	UC.b_2018_1	-15912.1	-135330	plasmas
UC b	female	44	1	UC.b_2019_1	-15493.1	-135345	plasmas
UC b	female	44	1	UC.b_202_1	-15557.1	-133066	stroma
UC b	female	44	1	UC.b_2020_1	-15235.1	-135333	stroma
UC b	female	44	1	UC.b_2021_1	-18806.1	-135316	stroma
UC b	female	44	1	UC.b_2022_1	-18171.1	-135326	stroma
UC b	female	44	1	UC.b_2023_1	-16003.1	-135327	stroma
UC b	female	44	1	UC.b_2024_1	-16746.1	-135331	plasmas
UC b	female	44	1	UC.b_2025_1	-15357.1	-135332	plasmas
UC b	female	44	1	UC.b_2026_1	-14138.1	-135327	plasmas
UC b	female	44	1	UC.b_2027_1	-18350.1	-135341	tcells
UC b	female	44	1	UC.b_2028_1	-17402.1	-135329	plasmas
UC b	female	44	1	UC.b_2029_1	-14604.1	-135346	plasmas
UC b	female	44	1	UC.b_203_1	-16619.1	-133074	stroma
UC b	female	44	1	UC.b_2030_1	-17349.1	-135337	myeloids
UC b	female	44	1	UC.b_2031_1	-18759.1	-135333	plasmas
UC b	female	44	1	UC.b_2032_1	-18582.1	-135327	stroma
UC b	female	44	1	UC.b_2033_1	-16592.1	-135347	stroma
UC b	female	44	1	UC.b_2034_1	-16422.1	-135340	plasmas
UC b	female	44	1	UC.b_2035_1	-14677.1	-135327	plasmas
UC b	female	44	1	UC.b_2036_1	-14020.1	-135344	myeloids
UC b	female	44	1	UC.b_2037_1	-17269.1	-135343	plasmas
UC b	female	44	1	UC.b_2038_1	-16835.1	-135338	plasmas
UC b	female	44	1	UC.b_2039_1	-16701.1	-135360	plasmas
UC b	female	44	1	UC.b_204_1	-15628.1	-133078	stroma
UC b	female	44	1	UC.b_2040_1	-15661.1	-135339	plasmas
UC b	female	44	1	UC.b_2041_1	-14078.1	-135334	plasmas
UC b	female	44	1	UC.b_2042_1	-18647.1	-135353	plasmas
UC b	female	44	1	UC.b_2043_1	-18000.1	-135347	plasmas
UC b	female	44	1	UC.b_2044_1	-17718.1	-135346	stroma
UC b	female	44	1	UC.b_2045_1	-15865.1	-135349	myeloids
UC b	female	44	1	UC.b_2046_1	-14252.1	-135349	plasmas
UC b	female	44	1	UC.b_2047_1	-15174.1	-135342	myeloids
UC b	female	44	1	UC.b_2048_1	-16541.1	-135362	plasmas
UC b	female	44	1	UC.b_2049_1	-17018.1	-135347	myeloids
UC b	female	44	1	UC.b_205_1	-15420.1	-133073	tcells
UC b	female	44	1	UC.b_2050_1	-14871.1	-135365	plasmas
UC b	female	44	1	UC.b_2051_1	-17326.1	-135351	plasmas
UC b	female	44	1	UC.b_2052_1	-14925.1	-135357	plasmas
UC b	female	44	1	UC.b_2053_1	-15955.1	-135358	plasmas
UC b	female	44	1	UC.b_2054_1	-17563.1	-135371	plasmas
UC b	female	44	1	UC.b_2055_1	-14156.1	-135366	stroma
UC b	female	44	1	UC.b_2056_1	-16770.1	-135359	plasmas
UC b	female	44	1	UC.b_2057_1	-16361.1	-135364	plasmas
UC b	female	44	1	UC.b_2058_1	-14808.1	-135357	stroma
UC b	female	44	1	UC.b_2059_1	-14738.1	-135366	stroma
UC b	female	44	1	UC.b_206_1	-15002.1	-133073	plasmas
UC b	female	44	1	UC.b_2060_1	-14360.1	-135355	plasmas
UC b	female	44	1	UC.b_2061_1	-15772.1	-135368	tcells
UC b	female	44	1	UC.b_2062_1	-15708.1	-135366	plasmas
UC b	female	44	1	UC.b_2063_1	-17780.1	-135364	myeloids
UC b	female	44	1	UC.b_2064_1	-15063.1	-135365	plasmas
UC b	female	44	1	UC.b_2065_1	-17880.1	-135360	stroma
UC b	female	44	1	UC.b_2066_1	-15601.1	-135372	plasmas
UC b	female	44	1	UC.b_2067_1	-17130.1	-135365	plasmas
UC b	female	44	1	UC.b_2068_1	-18053.1	-135384	myeloids
UC b	female	44	1	UC.b_2069_1	-15385.1	-135377	stroma
UC b	female	44	1	UC.b_207_1	-15993.1	-133068	myeloids
UC b	female	44	1	UC.b_2070_1	-13928.1	-135377	myeloids
UC b	female	44	1	UC.b_2071_1	-16462.1	-135383	plasmas
UC b	female	44	1	UC.b_2072_1	-14677.1	-135378	stroma
UC b	female	44	1	UC.b_2073_1	-18888.1	-135368	plasmas
UC b	female	44	1	UC.b_2074_1	-17067.1	-135371	plasmas
UC b	female	44	1	UC.b_2075_1	-15895.1	-135380	plasmas
UC b	female	44	1	UC.b_2076_1	-17966.1	-135392	plasmas
UC b	female	44	1	UC.b_2077_1	-16174.1	-135398	myeloids
UC b	female	44	1	UC.b_2078_1	-18579.1	-135384	stroma
UC b	female	44	1	UC.b_2079_1	-17016.1	-135395	tcells
UC b	female	44	1	UC.b_208_1	-17348.1	-133076	plasmas
UC b	female	44	1	UC.b_2080_1	-14079.1	-135398	stroma
UC b	female	44	1	UC.b_2081_1	-18756.1	-135393	plasmas
UC b	female	44	1	UC.b_2082_1	-17637.1	-135385	stroma
UC b	female	44	1	UC.b_2083_1	-17383.1	-135384	plasmas
UC b	female	44	1	UC.b_2084_1	-14771.1	-135378	plasmas
UC b	female	44	1	UC.b_2085_1	-19153.1	-135377	plasmas
UC b	female	44	1	UC.b_2086_1	-17145.1	-135389	plasmas
UC b	female	44	1	UC.b_2087_1	-15547.1	-135406	plasmas
UC b	female	44	1	UC.b_2088_1	-18697.1	-135390	plasmas
UC b	female	44	1	UC.b_2089_1	-18524.1	-135388	plasmas
UC b	female	44	1	UC.b_209_1	-16138.1	-133076	myeloids
UC b	female	44	1	UC.b_2090_1	-14558.1	-135402	plasmas
UC b	female	44	1	UC.b_2091_1	-18625.1	-135397	myeloids
UC b	female	44	1	UC.b_2092_1	-17205.1	-135392	plasmas
UC b	female	44	1	UC.b_2093_1	-15647.1	-135394	plasmas
UC b	female	44	1	UC.b_2094_1	-14478.1	-135409	myeloids
UC b	female	44	1	UC.b_2095_1	-13985.1	-135392	plasmas
UC b	female	44	1	UC.b_2096_1	-16035.1	-135403	stroma
UC b	female	44	1	UC.b_2097_1	-18197.1	-135412	stroma
UC b	female	44	1	UC.b_2098_1	-17307.1	-135399	plasmas
UC b	female	44	1	UC.b_2099_1	-19012.1	-135397	myeloids
UC b	female	44	1	UC.b_21_1	-13776.1	-132654	plasmas
UC b	female	44	1	UC.b_210_1	-15152.1	-133076	plasmas
UC b	female	44	1	UC.b_2100_1	-18341.1	-135406	stroma
UC b	female	44	1	UC.b_2101_1	-19100.1	-135396	stroma
UC b	female	44	1	UC.b_2102_1	-16770.1	-135410	plasmas
UC b	female	44	1	UC.b_2103_1	-18818.1	-135401	stroma
UC b	female	44	1	UC.b_2104_1	-17054.1	-135414	plasmas
UC b	female	44	1	UC.b_2105_1	-15748.1	-135409	plasmas
UC b	female	44	1	UC.b_2106_1	-15077.1	-135409	plasmas
UC b	female	44	1	UC.b_2107_1	-19161.1	-135417	stroma
UC b	female	44	1	UC.b_2108_1	-17891.1	-135402	myeloids
UC b	female	44	1	UC.b_2109_1	-17109.1	-135415	stroma
UC b	female	44	1	UC.b_211_1	-14780.1	-133090	plasmas
UC b	female	44	1	UC.b_2110_1	-16130.1	-135411	stroma
UC b	female	44	1	UC.b_2111_1	-15790.1	-135418	plasmas
UC b	female	44	1	UC.b_2112_1	-15323.1	-135419	plasmas
UC b	female	44	1	UC.b_2113_1	-16672.1	-135419	plasmas
UC b	female	44	1	UC.b_2114_1	-16333.1	-135410	plasmas
UC b	female	44	1	UC.b_2115_1	-14628.1	-135419	plasmas
UC b	female	44	1	UC.b_2116_1	-17235.1	-135425	plasmas
UC b	female	44	1	UC.b_2117_1	-18424.1	-135415	stroma
UC b	female	44	1	UC.b_2118_1	-16927.1	-135415	myeloids
UC b	female	44	1	UC.b_2119_1	-16813.1	-135423	plasmas
UC b	female	44	1	UC.b_212_1	-15199.1	-133076	stroma
UC b	female	44	1	UC.b_2120_1	-18826.1	-135430	myeloids
UC b	female	44	1	UC.b_2121_1	-17267.1	-135427	plasmas
UC b	female	44	1	UC.b_2122_1	-14945.1	-135424	myeloids
UC b	female	44	1	UC.b_2123_1	-16097.1	-135435	stroma
UC b	female	44	1	UC.b_2124_1	-15918.1	-135419	plasmas
UC b	female	44	1	UC.b_2125_1	-17191.1	-135426	stroma
UC b	female	44	1	UC.b_2126_1	-18088.1	-135435	stroma
UC b	female	44	1	UC.b_2127_1	-17596.1	-135431	myeloids
UC b	female	44	1	UC.b_2128_1	-15588.1	-135428	myeloids
UC b	female	44	1	UC.b_2129_1	-14789.1	-135442	myeloids
UC b	female	44	1	UC.b_213_1	-16239.1	-133087	plasmas
UC b	female	44	1	UC.b_2130_1	-14350.1	-135446	myeloids
UC b	female	44	1	UC.b_2131_1	-19121.1	-135450	stroma
UC b	female	44	1	UC.b_2132_1	-15665.1	-135429	plasmas
UC b	female	44	1	UC.b_2133_1	-15878.1	-135449	stroma
UC b	female	44	1	UC.b_2134_1	-15431.1	-135459	stroma
UC b	female	44	1	UC.b_2135_1	-18511.1	-135438	plasmas
UC b	female	44	1	UC.b_2136_1	-17862.1	-135446	myeloids
UC b	female	44	1	UC.b_2137_1	-16910.1	-135440	plasmas
UC b	female	44	1	UC.b_2138_1	-15829.1	-135436	plasmas
UC b	female	44	1	UC.b_2139_1	-16297.1	-135444	stroma
UC b	female	44	1	UC.b_214_1	-17056.1	-133092	plasmas
UC b	female	44	1	UC.b_2140_1	-15725.1	-135436	plasmas
UC b	female	44	1	UC.b_2141_1	-15157.1	-135477	plasmas
UC b	female	44	1	UC.b_2142_1	-14264.1	-135459	myeloids
UC b	female	44	1	UC.b_2143_1	-16209.1	-135450	stroma
UC b	female	44	1	UC.b_2144_1	-18932.1	-135455	stroma
UC b	female	44	1	UC.b_2145_1	-17273.1	-135460	plasmas
UC b	female	44	1	UC.b_2146_1	-16049.1	-135445	stroma
UC b	female	44	1	UC.b_2147_1	-16388.1	-135447	stroma
UC b	female	44	1	UC.b_2148_1	-14411.1	-135468	myeloids
UC b	female	44	1	UC.b_2149_1	-19047.1	-135455	plasmas
UC b	female	44	1	UC.b_215_1	-15067.1	-133095	plasmas
UC b	female	44	1	UC.b_2150_1	-17071.1	-135469	plasmas
UC b	female	44	1	UC.b_2151_1	-16504.1	-135450	plasmas
UC b	female	44	1	UC.b_2152_1	-15791.1	-135468	plasmas
UC b	female	44	1	UC.b_2153_1	-18472.1	-135461	stroma
UC b	female	44	1	UC.b_2154_1	-14668.1	-135461	epi
UC b	female	44	1	UC.b_2155_1	-16855.1	-135465	stroma
UC b	female	44	1	UC.b_2156_1	-16339.1	-135464	plasmas
UC b	female	44	1	UC.b_2157_1	-13822.1	-135462	stroma
UC b	female	44	1	UC.b_2158_1	-19010.1	-135464	plasmas
UC b	female	44	1	UC.b_2159_1	-17787.1	-135469	plasmas
UC b	female	44	1	UC.b_216_1	-14052.1	-133083	stroma
UC b	female	44	1	UC.b_2160_1	-17202.1	-135474	plasmas
UC b	female	44	1	UC.b_2161_1	-17097.1	-135480	stroma
UC b	female	44	1	UC.b_2162_1	-13997.1	-135486	plasmas
UC b	female	44	1	UC.b_2163_1	-18418.1	-135476	plasmas
UC b	female	44	1	UC.b_2164_1	-16158.1	-135479	stroma
UC b	female	44	1	UC.b_2165_1	-15091.1	-135488	stroma
UC b	female	44	1	UC.b_2166_1	-13925.1	-135469	plasmas
UC b	female	44	1	UC.b_2167_1	-17412.1	-135478	tcells
UC b	female	44	1	UC.b_2168_1	-15661.1	-135484	plasmas
UC b	female	44	1	UC.b_2169_1	-14920.1	-135481	plasmas
UC b	female	44	1	UC.b_217_1	-13936.1	-133098	plasmas
UC b	female	44	1	UC.b_2170_1	-17949.1	-135488	tcells
UC b	female	44	1	UC.b_2171_1	-15391.1	-135489	plasmas
UC b	female	44	1	UC.b_2172_1	-16949.1	-135474	plasmas
UC b	female	44	1	UC.b_2173_1	-15729.1	-135488	myeloids
UC b	female	44	1	UC.b_2174_1	-14824.1	-135485	plasmas
UC b	female	44	1	UC.b_2175_1	-17667.1	-135486	plasmas
UC b	female	44	1	UC.b_2176_1	-16059.1	-135497	stroma
UC b	female	44	1	UC.b_2177_1	-15030.1	-135489	plasmas
UC b	female	44	1	UC.b_2178_1	-18508.1	-135494	tcells
UC b	female	44	1	UC.b_2179_1	-16996.1	-135495	plasmas
UC b	female	44	1	UC.b_218_1	-17171.1	-133097	plasmas
UC b	female	44	1	UC.b_2180_1	-14706.1	-135496	plasmas
UC b	female	44	1	UC.b_2181_1	-13913.1	-135499	myeloids
UC b	female	44	1	UC.b_2182_1	-13791.1	-135488	myeloids
UC b	female	44	1	UC.b_2183_1	-17909.1	-135487	stroma
UC b	female	44	1	UC.b_2184_1	-14964.1	-135497	plasmas
UC b	female	44	1	UC.b_2185_1	-18262.1	-135498	myeloids
UC b	female	44	1	UC.b_2186_1	-16307.1	-135495	plasmas
UC b	female	44	1	UC.b_2187_1	-15839.1	-135505	tcells
UC b	female	44	1	UC.b_2188_1	-19091.1	-135486	plasmas
UC b	female	44	1	UC.b_2189_1	-16917.1	-135496	plasmas
UC b	female	44	1	UC.b_219_1	-16543.1	-133097	stroma
UC b	female	44	1	UC.b_2190_1	-17513.1	-135488	myeloids
UC b	female	44	1	UC.b_2191_1	-16535.1	-135497	plasmas
UC b	female	44	1	UC.b_2192_1	-14075.1	-135498	plasmas
UC b	female	44	1	UC.b_2193_1	-16486.1	-135508	plasmas
UC b	female	44	1	UC.b_2194_1	-14581.1	-135506	plasmas
UC b	female	44	1	UC.b_2195_1	-18407.1	-135512	plasmas
UC b	female	44	1	UC.b_2196_1	-15261.1	-135516	myeloids
UC b	female	44	1	UC.b_2197_1	-14875.1	-135505	plasmas
UC b	female	44	1	UC.b_2198_1	-14764.1	-135513	plasmas
UC b	female	44	1	UC.b_2199_1	-19008.1	-135521	plasmas
UC b	female	44	1	UC.b_22_1	-16581.1	-132661	plasmas
UC b	female	44	1	UC.b_220_1	-16291.1	-133100	stroma
UC b	female	44	1	UC.b_2200_1	-18133.1	-135524	stroma
UC b	female	44	1	UC.b_2201_1	-17036.1	-135525	plasmas
UC b	female	44	1	UC.b_2202_1	-15944.1	-135518	plasmas
UC b	female	44	1	UC.b_2203_1	-15066.1	-135518	myeloids
UC b	female	44	1	UC.b_2204_1	-18077.1	-135508	stroma
UC b	female	44	1	UC.b_2205_1	-17708.1	-135530	stroma
UC b	female	44	1	UC.b_2206_1	-17124.1	-135518	plasmas
UC b	female	44	1	UC.b_2207_1	-19084.1	-135527	plasmas
UC b	female	44	1	UC.b_2208_1	-16417.1	-135529	plasmas
UC b	female	44	1	UC.b_2209_1	-17180.1	-135529	plasmas
UC b	female	44	1	UC.b_221_1	-16384.1	-133107	plasmas
UC b	female	44	1	UC.b_2210_1	-15713.1	-135537	plasmas
UC b	female	44	1	UC.b_2211_1	-17788.1	-135536	myeloids
UC b	female	44	1	UC.b_2212_1	-16960.1	-135531	plasmas
UC b	female	44	1	UC.b_2213_1	-17313.1	-135523	plasmas
UC b	female	44	1	UC.b_2214_1	-16773.1	-135534	plasmas
UC b	female	44	1	UC.b_2215_1	-16728.1	-135538	plasmas
UC b	female	44	1	UC.b_2216_1	-14036.1	-135524	plasmas
UC b	female	44	1	UC.b_2217_1	-13759.1	-135529	stroma
UC b	female	44	1	UC.b_2218_1	-15635.1	-135544	plasmas
UC b	female	44	1	UC.b_2219_1	-18700.1	-135529	plasmas
UC b	female	44	1	UC.b_222_1	-15835.1	-133109	myeloids
UC b	female	44	1	UC.b_2220_1	-16325.1	-135539	myeloids
UC b	female	44	1	UC.b_2221_1	-15508.1	-135538	plasmas
UC b	female	44	1	UC.b_2222_1	-18935.1	-135534	plasmas
UC b	female	44	1	UC.b_2223_1	-18080.1	-135544	stroma
UC b	female	44	1	UC.b_2224_1	-17609.1	-135539	stroma
UC b	female	44	1	UC.b_2225_1	-15330.1	-135541	plasmas
UC b	female	44	1	UC.b_2226_1	-14365.1	-135559	plasmas
UC b	female	44	1	UC.b_2227_1	-13807.1	-135541	plasmas
UC b	female	44	1	UC.b_2228_1	-17929.1	-135551	epi
UC b	female	44	1	UC.b_2229_1	-17238.1	-135535	stroma
UC b	female	44	1	UC.b_223_1	-14861.1	-133117	stroma
UC b	female	44	1	UC.b_2230_1	-16831.1	-135545	plasmas
UC b	female	44	1	UC.b_2231_1	-15481.1	-135553	plasmas
UC b	female	44	1	UC.b_2232_1	-16889.1	-135539	plasmas
UC b	female	44	1	UC.b_2233_1	-19170.1	-135552	myeloids
UC b	female	44	1	UC.b_2234_1	-18777.1	-135551	plasmas
UC b	female	44	1	UC.b_2235_1	-14946.1	-135552	myeloids
UC b	female	44	1	UC.b_2236_1	-17857.1	-135553	myeloids
UC b	female	44	1	UC.b_2237_1	-16611.1	-135554	epi
UC b	female	44	1	UC.b_2238_1	-16673.1	-135556	plasmas
UC b	female	44	1	UC.b_2239_1	-14858.1	-135566	plasmas
UC b	female	44	1	UC.b_224_1	-16695.1	-133091	stroma
UC b	female	44	1	UC.b_2240_1	-18119.1	-135567	myeloids
UC b	female	44	1	UC.b_2241_1	-17559.1	-135554	plasmas
UC b	female	44	1	UC.b_2242_1	-17408.1	-135570	plasmas
UC b	female	44	1	UC.b_2243_1	-15744.1	-135551	plasmas
UC b	female	44	1	UC.b_2244_1	-17284.1	-135557	plasmas
UC b	female	44	1	UC.b_2245_1	-17102.1	-135551	plasmas
UC b	female	44	1	UC.b_2246_1	-13889.1	-135570	plasmas
UC b	female	44	1	UC.b_2247_1	-18491.1	-135556	plasmas
UC b	female	44	1	UC.b_2248_1	-13830.1	-135564	plasmas
UC b	female	44	1	UC.b_2249_1	-18739.1	-135558	plasmas
UC b	female	44	1	UC.b_225_1	-15897.1	-133120	stroma
UC b	female	44	1	UC.b_2250_1	-15856.1	-135585	stroma
UC b	female	44	1	UC.b_2251_1	-15803.1	-135567	myeloids
UC b	female	44	1	UC.b_2252_1	-18648.1	-135573	stroma
UC b	female	44	1	UC.b_2253_1	-14684.1	-135576	plasmas
UC b	female	44	1	UC.b_2254_1	-14640.1	-135576	plasmas
UC b	female	44	1	UC.b_2255_1	-18341.1	-135570	stroma
UC b	female	44	1	UC.b_2256_1	-14931.1	-135565	plasmas
UC b	female	44	1	UC.b_2257_1	-19125.1	-135582	stroma
UC b	female	44	1	UC.b_2258_1	-17729.1	-135582	myeloids
UC b	female	44	1	UC.b_2259_1	-17162.1	-135572	plasmas
UC b	female	44	1	UC.b_226_1	-17144.1	-133109	plasmas
UC b	female	44	1	UC.b_2260_1	-16382.1	-135590	plasmas
UC b	female	44	1	UC.b_2261_1	-16033.1	-135577	myeloids
UC b	female	44	1	UC.b_2262_1	-14746.1	-135580	plasmas
UC b	female	44	1	UC.b_2263_1	-14593.1	-135585	plasmas
UC b	female	44	1	UC.b_2264_1	-16987.1	-135581	plasmas
UC b	female	44	1	UC.b_2265_1	-16636.1	-135594	epi
UC b	female	44	1	UC.b_2266_1	-16271.1	-135584	stroma
UC b	female	44	1	UC.b_2267_1	-17315.1	-135587	stroma
UC b	female	44	1	UC.b_2268_1	-17070.1	-135573	tcells
UC b	female	44	1	UC.b_2269_1	-17039.1	-135583	plasmas
UC b	female	44	1	UC.b_227_1	-15965.1	-133115	plasmas
UC b	female	44	1	UC.b_2270_1	-18901.1	-135586	plasmas
UC b	female	44	1	UC.b_2271_1	-17236.1	-135596	plasmas
UC b	female	44	1	UC.b_2272_1	-15980.1	-135580	plasmas
UC b	female	44	1	UC.b_2273_1	-13780.1	-135607	plasmas
UC b	female	44	1	UC.b_2274_1	-16330.1	-135609	plasmas
UC b	female	44	1	UC.b_2275_1	-18093.1	-135599	stroma
UC b	female	44	1	UC.b_2276_1	-15771.1	-135601	epi
UC b	female	44	1	UC.b_2277_1	-17825.1	-135602	myeloids
UC b	female	44	1	UC.b_2278_1	-16121.1	-135610	stroma
UC b	female	44	1	UC.b_2279_1	-17763.1	-135597	plasmas
UC b	female	44	1	UC.b_228_1	-15207.1	-133131	plasmas
UC b	female	44	1	UC.b_2280_1	-17111.1	-135597	plasmas
UC b	female	44	1	UC.b_2281_1	-16785.1	-135595	plasmas
UC b	female	44	1	UC.b_2282_1	-17471.1	-135611	plasmas
UC b	female	44	1	UC.b_2283_1	-16581.1	-135609	plasmas
UC b	female	44	1	UC.b_2284_1	-14924.1	-135617	stroma
UC b	female	44	1	UC.b_2285_1	-15935.1	-135611	plasmas
UC b	female	44	1	UC.b_2286_1	-18803.1	-135612	plasmas
UC b	female	44	1	UC.b_2287_1	-18738.1	-135607	plasmas
UC b	female	44	1	UC.b_2288_1	-19058.1	-135614	plasmas
UC b	female	44	1	UC.b_2289_1	-18478.1	-135611	stroma
UC b	female	44	1	UC.b_229_1	-14994.1	-133117	stroma
UC b	female	44	1	UC.b_2290_1	-18279.1	-135618	stroma
UC b	female	44	1	UC.b_2291_1	-17570.1	-135620	plasmas
UC b	female	44	1	UC.b_2292_1	-16864.1	-135614	stroma
UC b	female	44	1	UC.b_2293_1	-15501.1	-135632	plasmas
UC b	female	44	1	UC.b_2294_1	-14104.1	-135606	plasmas
UC b	female	44	1	UC.b_2295_1	-15076.1	-135616	stroma
UC b	female	44	1	UC.b_2296_1	-18974.1	-135611	plasmas
UC b	female	44	1	UC.b_2297_1	-17368.1	-135630	plasmas
UC b	female	44	1	UC.b_2298_1	-14329.1	-135628	stroma
UC b	female	44	1	UC.b_2299_1	-14037.1	-135615	plasmas
UC b	female	44	1	UC.b_23_1	-15092.1	-132657	plasmas
UC b	female	44	1	UC.b_230_1	-14344.1	-133112	stroma
UC b	female	44	1	UC.b_2300_1	-15336.1	-135626	plasmas
UC b	female	44	1	UC.b_2301_1	-14534.1	-135626	tcells
UC b	female	44	1	UC.b_2302_1	-18544.1	-135631	stroma
UC b	female	44	1	UC.b_2303_1	-17148.1	-135624	stroma
UC b	female	44	1	UC.b_2304_1	-17065.1	-135621	plasmas
UC b	female	44	1	UC.b_2305_1	-19158.1	-135624	stroma
UC b	female	44	1	UC.b_2306_1	-15016.1	-135639	stroma
UC b	female	44	1	UC.b_2308_1	-16622.1	-135647	plasmas
UC b	female	44	1	UC.b_2309_1	-16045.1	-135625	plasmas
UC b	female	44	1	UC.b_231_1	-15506.1	-133103	plasmas
UC b	female	44	1	UC.b_2310_1	-15199.1	-135625	stroma
UC b	female	44	1	UC.b_2311_1	-13951.1	-135644	myeloids
UC b	female	44	1	UC.b_2312_1	-17245.1	-135640	plasmas
UC b	female	44	1	UC.b_2313_1	-16789.1	-135644	plasmas
UC b	female	44	1	UC.b_2314_1	-15996.1	-135645	plasmas
UC b	female	44	1	UC.b_2315_1	-14742.1	-135637	plasmas
UC b	female	44	1	UC.b_2316_1	-14018.1	-135637	plasmas
UC b	female	44	1	UC.b_2317_1	-13834.1	-135649	stroma
UC b	female	44	1	UC.b_2318_1	-18707.1	-135642	plasmas
UC b	female	44	1	UC.b_2319_1	-16921.1	-135640	plasmas
UC b	female	44	1	UC.b_232_1	-17088.1	-133113	plasmas
UC b	female	44	1	UC.b_2320_1	-16876.1	-135646	tcells
UC b	female	44	1	UC.b_2321_1	-14077.1	-135649	stroma
UC b	female	44	1	UC.b_2322_1	-17287.1	-135648	plasmas
UC b	female	44	1	UC.b_2323_1	-18929.1	-135647	stroma
UC b	female	44	1	UC.b_2324_1	-17785.1	-135647	myeloids
UC b	female	44	1	UC.b_2325_1	-14901.1	-135643	plasmas
UC b	female	44	1	UC.b_2326_1	-14576.1	-135654	stroma
UC b	female	44	1	UC.b_2327_1	-18843.1	-135645	stroma
UC b	female	44	1	UC.b_2328_1	-15940.1	-135650	plasmas
UC b	female	44	1	UC.b_2329_1	-15598.1	-135661	plasmas
UC b	female	44	1	UC.b_233_1	-17005.1	-133116	plasmas
UC b	female	44	1	UC.b_2330_1	-18303.1	-135649	stroma
UC b	female	44	1	UC.b_2331_1	-15660.1	-135657	plasmas
UC b	female	44	1	UC.b_2332_1	-18076.1	-135651	stroma
UC b	female	44	1	UC.b_2333_1	-15209.1	-135658	plasmas
UC b	female	44	1	UC.b_2334_1	-18994.1	-135666	plasmas
UC b	female	44	1	UC.b_2335_1	-18753.1	-135660	plasmas
UC b	female	44	1	UC.b_2336_1	-17769.1	-135654	tcells
UC b	female	44	1	UC.b_2337_1	-17330.1	-135654	plasmas
UC b	female	44	1	UC.b_2338_1	-14832.1	-135660	plasmas
UC b	female	44	1	UC.b_2339_1	-18371.1	-135658	tcells
UC b	female	44	1	UC.b_234_1	-15294.1	-133119	myeloids
UC b	female	44	1	UC.b_2340_1	-16962.1	-135665	plasmas
UC b	female	44	1	UC.b_2341_1	-17879.1	-135666	stroma
UC b	female	44	1	UC.b_2342_1	-16826.1	-135681	plasmas
UC b	female	44	1	UC.b_2343_1	-14164.1	-135665	plasmas
UC b	female	44	1	UC.b_2344_1	-13983.1	-135675	myeloids
UC b	female	44	1	UC.b_2345_1	-16113.1	-135674	plasmas
UC b	female	44	1	UC.b_2346_1	-16051.1	-135679	plasmas
UC b	female	44	1	UC.b_2347_1	-15844.1	-135657	plasmas
UC b	female	44	1	UC.b_2348_1	-17663.1	-135670	plasmas
UC b	female	44	1	UC.b_2349_1	-17169.1	-135678	plasmas
UC b	female	44	1	UC.b_235_1	-14185.1	-133120	myeloids
UC b	female	44	1	UC.b_2350_1	-16678.1	-135667	plasmas
UC b	female	44	1	UC.b_2351_1	-14627.1	-135668	plasmas
UC b	female	44	1	UC.b_2352_1	-17102.1	-135680	plasmas
UC b	female	44	1	UC.b_2353_1	-16932.1	-135682	stroma
UC b	female	44	1	UC.b_2354_1	-18126.1	-135666	tcells
UC b	female	44	1	UC.b_2355_1	-15909.1	-135675	plasmas
UC b	female	44	1	UC.b_2356_1	-14702.1	-135683	plasmas
UC b	female	44	1	UC.b_2357_1	-17560.1	-135684	plasmas
UC b	female	44	1	UC.b_2358_1	-16884.1	-135699	plasmas
UC b	female	44	1	UC.b_2359_1	-16730.1	-135679	plasmas
UC b	female	44	1	UC.b_236_1	-16748.1	-133118	myeloids
UC b	female	44	1	UC.b_2360_1	-14791.1	-135683	myeloids
UC b	female	44	1	UC.b_2361_1	-18237.1	-135673	plasmas
UC b	female	44	1	UC.b_2362_1	-18174.1	-135676	stroma
UC b	female	44	1	UC.b_2363_1	-19167.1	-135682	myeloids
UC b	female	44	1	UC.b_2364_1	-18695.1	-135678	plasmas
UC b	female	44	1	UC.b_2365_1	-17950.1	-135675	stroma
UC b	female	44	1	UC.b_2366_1	-14754.1	-135695	plasmas
UC b	female	44	1	UC.b_2367_1	-16176.1	-135683	stroma
UC b	female	44	1	UC.b_2368_1	-15958.1	-135692	plasmas
UC b	female	44	1	UC.b_2369_1	-14284.1	-135671	myeloids
UC b	female	44	1	UC.b_237_1	-15571.1	-133129	plasmas
UC b	female	44	1	UC.b_2370_1	-18508.1	-135679	plasmas
UC b	female	44	1	UC.b_2371_1	-17624.1	-135686	myeloids
UC b	female	44	1	UC.b_2372_1	-17497.1	-135710	stroma
UC b	female	44	1	UC.b_2373_1	-17033.1	-135709	myeloids
UC b	female	44	1	UC.b_2374_1	-16454.1	-135703	myeloids
UC b	female	44	1	UC.b_2375_1	-15768.1	-135688	stroma
UC b	female	44	1	UC.b_2376_1	-17862.1	-135705	stroma
UC b	female	44	1	UC.b_2377_1	-15837.1	-135699	plasmas
UC b	female	44	1	UC.b_2378_1	-17329.1	-135712	plasmas
UC b	female	44	1	UC.b_2379_1	-15887.1	-135698	plasmas
UC b	female	44	1	UC.b_238_1	-16487.1	-133131	plasmas
UC b	female	44	1	UC.b_2380_1	-18087.1	-135698	stroma
UC b	female	44	1	UC.b_2381_1	-17791.1	-135705	plasmas
UC b	female	44	1	UC.b_2382_1	-18291.1	-135711	stroma
UC b	female	44	1	UC.b_2383_1	-16010.1	-135711	stroma
UC b	female	44	1	UC.b_2384_1	-15669.1	-135710	plasmas
UC b	female	44	1	UC.b_2385_1	-15457.1	-135717	stroma
UC b	female	44	1	UC.b_2386_1	-13901.1	-135691	plasmas
UC b	female	44	1	UC.b_2387_1	-13841.1	-135698	plasmas
UC b	female	44	1	UC.b_2388_1	-19149.1	-135721	plasmas
UC b	female	44	1	UC.b_2389_1	-17984.1	-135704	plasmas
UC b	female	44	1	UC.b_239_1	-16181.1	-133137	plasmas
UC b	female	44	1	UC.b_2390_1	-17600.1	-135711	plasmas
UC b	female	44	1	UC.b_2391_1	-17279.1	-135708	plasmas
UC b	female	44	1	UC.b_2392_1	-16976.1	-135710	plasmas
UC b	female	44	1	UC.b_2393_1	-14289.1	-135714	myeloids
UC b	female	44	1	UC.b_2394_1	-16671.1	-135717	plasmas
UC b	female	44	1	UC.b_2395_1	-14135.1	-135724	tcells
UC b	female	44	1	UC.b_2396_1	-18498.1	-135715	stroma
UC b	female	44	1	UC.b_2397_1	-14002.1	-135730	plasmas
UC b	female	44	1	UC.b_2398_1	-18360.1	-135721	myeloids
UC b	female	44	1	UC.b_2399_1	-18225.1	-135724	stroma
UC b	female	44	1	UC.b_24_1	-16394.1	-132651	plasmas
UC b	female	44	1	UC.b_240_1	-16694.1	-133144	stroma
UC b	female	44	1	UC.b_2400_1	-18045.1	-135725	epi
UC b	female	44	1	UC.b_2401_1	-14413.1	-135718	stroma
UC b	female	44	1	UC.b_2402_1	-16557.1	-135719	plasmas
UC b	female	44	1	UC.b_2403_1	-17666.1	-135725	plasmas
UC b	female	44	1	UC.b_2404_1	-16806.1	-135722	stroma
UC b	female	44	1	UC.b_2405_1	-15936.1	-135737	plasmas
UC b	female	44	1	UC.b_2406_1	-15739.1	-135719	plasmas
UC b	female	44	1	UC.b_2407_1	-14092.1	-135734	plasmas
UC b	female	44	1	UC.b_2408_1	-17810.1	-135726	plasmas
UC b	female	44	1	UC.b_2409_1	-17735.1	-135737	stroma
UC b	female	44	1	UC.b_241_1	-16602.1	-133130	stroma
UC b	female	44	1	UC.b_2410_1	-14641.1	-135737	plasmas
UC b	female	44	1	UC.b_2411_1	-13886.1	-135740	plasmas
UC b	female	44	1	UC.b_2412_1	-16949.1	-135741	myeloids
UC b	female	44	1	UC.b_2413_1	-14580.1	-135732	plasmas
UC b	female	44	1	UC.b_2414_1	-14175.1	-135745	plasmas
UC b	female	44	1	UC.b_2415_1	-18905.1	-135730	plasmas
UC b	female	44	1	UC.b_2416_1	-14234.1	-135736	stroma
UC b	female	44	1	UC.b_2417_1	-17649.1	-135750	plasmas
UC b	female	44	1	UC.b_2418_1	-19060.1	-135737	stroma
UC b	female	44	1	UC.b_2419_1	-18648.1	-135744	plasmas
UC b	female	44	1	UC.b_242_1	-17355.1	-133135	plasmas
UC b	female	44	1	UC.b_2420_1	-16478.1	-135744	plasmas
UC b	female	44	1	UC.b_2421_1	-16126.1	-135746	plasmas
UC b	female	44	1	UC.b_2422_1	-17941.1	-135739	plasmas
UC b	female	44	1	UC.b_2423_1	-16648.1	-135743	plasmas
UC b	female	44	1	UC.b_2424_1	-16732.1	-135751	plasmas
UC b	female	44	1	UC.b_2425_1	-17573.1	-135759	plasmas
UC b	female	44	1	UC.b_2426_1	-17113.1	-135752	plasmas
UC b	female	44	1	UC.b_2427_1	-15537.1	-135747	myeloids
UC b	female	44	1	UC.b_2428_1	-14950.1	-135759	myeloids
UC b	female	44	1	UC.b_2429_1	-14314.1	-135743	tcells
UC b	female	44	1	UC.b_243_1	-15343.1	-133139	plasmas
UC b	female	44	1	UC.b_2430_1	-16179.1	-135738	plasmas
UC b	female	44	1	UC.b_2431_1	-15832.1	-135766	plasmas
UC b	female	44	1	UC.b_2432_1	-15687.1	-135744	plasmas
UC b	female	44	1	UC.b_2433_1	-16863.1	-135750	stroma
UC b	female	44	1	UC.b_2434_1	-16524.1	-135765	plasmas
UC b	female	44	1	UC.b_2435_1	-15995.1	-135758	stroma
UC b	female	44	1	UC.b_2436_1	-15385.1	-135739	myeloids
UC b	female	44	1	UC.b_2437_1	-14441.1	-135753	stroma
UC b	female	44	1	UC.b_2438_1	-17890.1	-135775	plasmas
UC b	female	44	1	UC.b_2439_1	-17071.1	-135766	stroma
UC b	female	44	1	UC.b_244_1	-15710.1	-133154	stroma
UC b	female	44	1	UC.b_2440_1	-16421.1	-135781	stroma
UC b	female	44	1	UC.b_2441_1	-16252.1	-135764	stroma
UC b	female	44	1	UC.b_2442_1	-18201.1	-135770	stroma
UC b	female	44	1	UC.b_2443_1	-16039.1	-135769	plasmas
UC b	female	44	1	UC.b_2444_1	-14881.1	-135757	plasmas
UC b	female	44	1	UC.b_2445_1	-14042.1	-135766	tcells
UC b	female	44	1	UC.b_2446_1	-14804.1	-135768	plasmas
UC b	female	44	1	UC.b_2447_1	-18599.1	-135776	stroma
UC b	female	44	1	UC.b_2448_1	-18003.1	-135769	stroma
UC b	female	44	1	UC.b_2449_1	-15135.1	-135774	stroma
UC b	female	44	1	UC.b_245_1	-15610.1	-133139	myeloids
UC b	female	44	1	UC.b_2450_1	-14741.1	-135777	plasmas
UC b	female	44	1	UC.b_2451_1	-15397.1	-135776	plasmas
UC b	female	44	1	UC.b_2452_1	-17157.1	-135773	stroma
UC b	female	44	1	UC.b_2453_1	-16340.1	-135780	plasmas
UC b	female	44	1	UC.b_2454_1	-15588.1	-135774	stroma
UC b	female	44	1	UC.b_2455_1	-17947.1	-135798	plasmas
UC b	female	44	1	UC.b_2456_1	-16095.1	-135778	plasmas
UC b	female	44	1	UC.b_2457_1	-17805.1	-135785	plasmas
UC b	female	44	1	UC.b_2458_1	-18517.1	-135771	myeloids
UC b	female	44	1	UC.b_2459_1	-18070.1	-135788	plasmas
UC b	female	44	1	UC.b_246_1	-15046.1	-133149	myeloids
UC b	female	44	1	UC.b_2460_1	-16174.1	-135796	plasmas
UC b	female	44	1	UC.b_2461_1	-13948.1	-135789	plasmas
UC b	female	44	1	UC.b_2462_1	-18341.1	-135797	myeloids
UC b	female	44	1	UC.b_2463_1	-15487.1	-135789	plasmas
UC b	female	44	1	UC.b_2464_1	-14603.1	-135793	stroma
UC b	female	44	1	UC.b_2465_1	-18682.1	-135778	plasmas
UC b	female	44	1	UC.b_2466_1	-18241.1	-135785	plasmas
UC b	female	44	1	UC.b_2467_1	-18547.1	-135784	plasmas
UC b	female	44	1	UC.b_2468_1	-18148.1	-135792	myeloids
UC b	female	44	1	UC.b_2469_1	-17197.1	-135784	plasmas
UC b	female	44	1	UC.b_247_1	-14117.1	-133155	myeloids
UC b	female	44	1	UC.b_2470_1	-18475.1	-135783	stroma
UC b	female	44	1	UC.b_2471_1	-16648.1	-135798	plasmas
UC b	female	44	1	UC.b_2472_1	-15711.1	-135793	plasmas
UC b	female	44	1	UC.b_2473_1	-18955.1	-135791	plasmas
UC b	female	44	1	UC.b_2474_1	-17850.1	-135793	myeloids
UC b	female	44	1	UC.b_2475_1	-15888.1	-135802	plasmas
UC b	female	44	1	UC.b_2476_1	-14034.1	-135792	plasmas
UC b	female	44	1	UC.b_2477_1	-15658.1	-135794	plasmas
UC b	female	44	1	UC.b_2478_1	-14341.1	-135803	myeloids
UC b	female	44	1	UC.b_2479_1	-14257.1	-135802	plasmas
UC b	female	44	1	UC.b_248_1	-16089.1	-133140	stroma
UC b	female	44	1	UC.b_2480_1	-16228.1	-135805	plasmas
UC b	female	44	1	UC.b_2481_1	-14405.1	-135801	stroma
UC b	female	44	1	UC.b_2482_1	-17105.1	-135815	plasmas
UC b	female	44	1	UC.b_2483_1	-14685.1	-135806	plasmas
UC b	female	44	1	UC.b_2484_1	-13983.1	-135806	plasmas
UC b	female	44	1	UC.b_2485_1	-14770.1	-135816	tcells
UC b	female	44	1	UC.b_2486_1	-19082.1	-135805	stroma
UC b	female	44	1	UC.b_2487_1	-17566.1	-135812	myeloids
UC b	female	44	1	UC.b_2488_1	-15606.1	-135823	stroma
UC b	female	44	1	UC.b_2489_1	-15473.1	-135819	myeloids
UC b	female	44	1	UC.b_249_1	-13917.1	-133153	epi
UC b	female	44	1	UC.b_2490_1	-14837.1	-135811	plasmas
UC b	female	44	1	UC.b_2491_1	-18110.1	-135814	plasmas
UC b	female	44	1	UC.b_2492_1	-14907.1	-135816	plasmas
UC b	female	44	1	UC.b_2493_1	-14560.1	-135829	plasmas
UC b	female	44	1	UC.b_2494_1	-18490.1	-135827	plasmas
UC b	female	44	1	UC.b_2495_1	-18418.1	-135817	stroma
UC b	female	44	1	UC.b_2496_1	-15782.1	-135820	plasmas
UC b	female	44	1	UC.b_2497_1	-17618.1	-135826	myeloids
UC b	female	44	1	UC.b_2498_1	-15537.1	-135822	stroma
UC b	female	44	1	UC.b_2499_1	-15432.1	-135842	epi
UC b	female	44	1	UC.b_25_1	-15911.1	-132663	stroma
UC b	female	44	1	UC.b_250_1	-17413.1	-133156	plasmas
UC b	female	44	1	UC.b_2500_1	-18231.1	-135837	plasmas
UC b	female	44	1	UC.b_2501_1	-17989.1	-135823	plasmas
UC b	female	44	1	UC.b_2502_1	-17533.1	-135828	plasmas
UC b	female	44	1	UC.b_2503_1	-17415.1	-135826	plasmas
UC b	female	44	1	UC.b_2504_1	-17053.1	-135837	tcells
UC b	female	44	1	UC.b_2505_1	-17742.1	-135827	plasmas
UC b	female	44	1	UC.b_2506_1	-19178.1	-135824	plasmas
UC b	female	44	1	UC.b_2507_1	-16867.1	-135836	plasmas
UC b	female	44	1	UC.b_2508_1	-15277.1	-135838	plasmas
UC b	female	44	1	UC.b_2509_1	-14179.1	-135854	myeloids
UC b	female	44	1	UC.b_251_1	-15498.1	-133153	plasmas
UC b	female	44	1	UC.b_2510_1	-18174.1	-135840	stroma
UC b	female	44	1	UC.b_2511_1	-17299.1	-135847	plasmas
UC b	female	44	1	UC.b_2512_1	-16341.1	-135864	stroma
UC b	female	44	1	UC.b_2513_1	-17804.1	-135847	plasmas
UC b	female	44	1	UC.b_2514_1	-17157.1	-135837	plasmas
UC b	female	44	1	UC.b_2515_1	-17007.1	-135846	plasmas
UC b	female	44	1	UC.b_2516_1	-15748.1	-135842	plasmas
UC b	female	44	1	UC.b_2517_1	-18545.1	-135838	plasmas
UC b	female	44	1	UC.b_2518_1	-18383.1	-135843	stroma
UC b	female	44	1	UC.b_2519_1	-16721.1	-135852	plasmas
UC b	female	44	1	UC.b_252_1	-16586.1	-133161	stroma
UC b	female	44	1	UC.b_2520_1	-15984.1	-135851	plasmas
UC b	female	44	1	UC.b_2521_1	-17473.1	-135862	plasmas
UC b	female	44	1	UC.b_2522_1	-15570.1	-135856	myeloids
UC b	female	44	1	UC.b_2523_1	-18847.1	-135848	stroma
UC b	female	44	1	UC.b_2524_1	-16665.1	-135844	plasmas
UC b	female	44	1	UC.b_2525_1	-16959.1	-135850	plasmas
UC b	female	44	1	UC.b_2526_1	-16614.1	-135839	plasmas
UC b	female	44	1	UC.b_2527_1	-14027.1	-135854	plasmas
UC b	female	44	1	UC.b_2528_1	-18463.1	-135866	plasmas
UC b	female	44	1	UC.b_2529_1	-18099.1	-135868	plasmas
UC b	female	44	1	UC.b_253_1	-15420.1	-133160	plasmas
UC b	female	44	1	UC.b_2530_1	-15959.1	-135864	plasmas
UC b	female	44	1	UC.b_2531_1	-18625.1	-135859	plasmas
UC b	female	44	1	UC.b_2532_1	-16994.1	-135860	plasmas
UC b	female	44	1	UC.b_2533_1	-14726.1	-135869	plasmas
UC b	female	44	1	UC.b_2534_1	-14102.1	-135872	plasmas
UC b	female	44	1	UC.b_2535_1	-16286.1	-135867	plasmas
UC b	female	44	1	UC.b_2536_1	-17982.1	-135870	stroma
UC b	female	44	1	UC.b_2537_1	-13888.1	-135873	plasmas
UC b	female	44	1	UC.b_2538_1	-18149.1	-135864	plasmas
UC b	female	44	1	UC.b_2539_1	-18045.1	-135862	plasmas
UC b	female	44	1	UC.b_254_1	-16769.1	-133166	plasmas
UC b	female	44	1	UC.b_2540_1	-17249.1	-135875	plasmas
UC b	female	44	1	UC.b_2541_1	-17067.1	-135878	plasmas
UC b	female	44	1	UC.b_2542_1	-15809.1	-135874	myeloids
UC b	female	44	1	UC.b_2543_1	-15154.1	-135872	stroma
UC b	female	44	1	UC.b_2544_1	-19139.1	-135876	plasmas
UC b	female	44	1	UC.b_2545_1	-18691.1	-135876	plasmas
UC b	female	44	1	UC.b_2546_1	-16548.1	-135877	plasmas
UC b	female	44	1	UC.b_2547_1	-15227.1	-135867	myeloids
UC b	female	44	1	UC.b_2548_1	-17164.1	-135886	plasmas
UC b	female	44	1	UC.b_2549_1	-16693.1	-135871	plasmas
UC b	female	44	1	UC.b_255_1	-15580.1	-133177	plasmas
UC b	female	44	1	UC.b_2550_1	-14258.1	-135881	myeloids
UC b	female	44	1	UC.b_2551_1	-18517.1	-135884	plasmas
UC b	female	44	1	UC.b_2552_1	-16770.1	-135881	plasmas
UC b	female	44	1	UC.b_2553_1	-15513.1	-135885	stroma
UC b	female	44	1	UC.b_2554_1	-19180.1	-135880	myeloids
UC b	female	44	1	UC.b_2555_1	-13787.1	-135892	stroma
UC b	female	44	1	UC.b_2556_1	-17122.1	-135883	plasmas
UC b	female	44	1	UC.b_2557_1	-16886.1	-135900	plasmas
UC b	female	44	1	UC.b_2558_1	-15892.1	-135885	stroma
UC b	female	44	1	UC.b_2559_1	-13941.1	-135891	plasmas
UC b	female	44	1	UC.b_256_1	-14046.1	-133176	plasmas
UC b	female	44	1	UC.b_2560_1	-16828.1	-135899	plasmas
UC b	female	44	1	UC.b_2561_1	-18968.1	-135877	stroma
UC b	female	44	1	UC.b_2562_1	-17210.1	-135889	plasmas
UC b	female	44	1	UC.b_2563_1	-14799.1	-135907	myeloids
UC b	female	44	1	UC.b_2564_1	-18214.1	-135892	plasmas
UC b	female	44	1	UC.b_2565_1	-15464.1	-135898	stroma
UC b	female	44	1	UC.b_2566_1	-18620.1	-135902	stroma
UC b	female	44	1	UC.b_2567_1	-16103.1	-135898	plasmas
UC b	female	44	1	UC.b_2568_1	-17735.1	-135889	plasmas
UC b	female	44	1	UC.b_2569_1	-16793.1	-135895	tcells
UC b	female	44	1	UC.b_257_1	-16103.1	-133188	stroma
UC b	female	44	1	UC.b_2570_1	-15569.1	-135906	myeloids
UC b	female	44	1	UC.b_2571_1	-17854.1	-135904	plasmas
UC b	female	44	1	UC.b_2572_1	-15771.1	-135910	plasmas
UC b	female	44	1	UC.b_2573_1	-17959.1	-135901	plasmas
UC b	female	44	1	UC.b_2574_1	-17629.1	-135897	stroma
UC b	female	44	1	UC.b_2575_1	-15720.1	-135906	plasmas
UC b	female	44	1	UC.b_2576_1	-15260.1	-135903	stroma
UC b	female	44	1	UC.b_2577_1	-14593.1	-135920	stroma
UC b	female	44	1	UC.b_2578_1	-19014.1	-135912	epi
UC b	female	44	1	UC.b_2579_1	-15949.1	-135908	stroma
UC b	female	44	1	UC.b_258_1	-15259.1	-133185	plasmas
UC b	female	44	1	UC.b_2580_1	-18721.1	-135905	stroma
UC b	female	44	1	UC.b_2581_1	-18049.1	-135918	stroma
UC b	female	44	1	UC.b_2582_1	-16298.1	-135926	myeloids
UC b	female	44	1	UC.b_2583_1	-15362.1	-135907	plasmas
UC b	female	44	1	UC.b_2584_1	-14932.1	-135909	myeloids
UC b	female	44	1	UC.b_2585_1	-14443.1	-135923	stroma
UC b	female	44	1	UC.b_2586_1	-18933.1	-135915	plasmas
UC b	female	44	1	UC.b_2587_1	-16513.1	-135907	plasmas
UC b	female	44	1	UC.b_2588_1	-16144.1	-135918	plasmas
UC b	female	44	1	UC.b_2589_1	-15834.1	-135929	plasmas
UC b	female	44	1	UC.b_259_1	-16882.1	-133196	stroma
UC b	female	44	1	UC.b_2590_1	-19169.1	-135926	plasmas
UC b	female	44	1	UC.b_2591_1	-16929.1	-135920	plasmas
UC b	female	44	1	UC.b_2592_1	-16213.1	-135922	plasmas
UC b	female	44	1	UC.b_2593_1	-14172.1	-135926	stroma
UC b	female	44	1	UC.b_2594_1	-15219.1	-135928	stroma
UC b	female	44	1	UC.b_2595_1	-18261.1	-135919	plasmas
UC b	female	44	1	UC.b_2596_1	-15428.1	-135933	myeloids
UC b	female	44	1	UC.b_2597_1	-15160.1	-135951	myeloids
UC b	female	44	1	UC.b_2598_1	-15085.1	-135921	plasmas
UC b	female	44	1	UC.b_2599_1	-17729.1	-135931	plasmas
UC b	female	44	1	UC.b_26_1	-16472.1	-132655	stroma
UC b	female	44	1	UC.b_260_1	-15637.1	-133191	plasmas
UC b	female	44	1	UC.b_2600_1	-16685.1	-135946	plasmas
UC b	female	44	1	UC.b_2601_1	-18090.1	-135928	plasmas
UC b	female	44	1	UC.b_2602_1	-17439.1	-135940	stroma
UC b	female	44	1	UC.b_2603_1	-18659.1	-135938	plasmas
UC b	female	44	1	UC.b_2604_1	-17220.1	-135948	plasmas
UC b	female	44	1	UC.b_2605_1	-16789.1	-135934	stroma
UC b	female	44	1	UC.b_2606_1	-14346.1	-135929	plasmas
UC b	female	44	1	UC.b_2607_1	-14083.1	-135938	stroma
UC b	female	44	1	UC.b_2608_1	-17785.1	-135942	stroma
UC b	female	44	1	UC.b_2609_1	-18599.1	-135935	plasmas
UC b	female	44	1	UC.b_261_1	-14957.1	-133172	stroma
UC b	female	44	1	UC.b_2610_1	-16733.1	-135941	plasmas
UC b	female	44	1	UC.b_2611_1	-15009.1	-135944	myeloids
UC b	female	44	1	UC.b_2612_1	-18509.1	-135950	plasmas
UC b	female	44	1	UC.b_2613_1	-17936.1	-135943	myeloids
UC b	female	44	1	UC.b_2614_1	-16192.1	-135940	plasmas
UC b	female	44	1	UC.b_2615_1	-18208.1	-135941	plasmas
UC b	female	44	1	UC.b_2616_1	-16867.1	-135949	myeloids
UC b	female	44	1	UC.b_2617_1	-16987.1	-135954	myeloids
UC b	female	44	1	UC.b_2618_1	-16525.1	-135949	plasmas
UC b	female	44	1	UC.b_2619_1	-15714.1	-135936	plasmas
UC b	female	44	1	UC.b_262_1	-15891.1	-133192	plasmas
UC b	female	44	1	UC.b_2620_1	-16320.1	-135950	plasmas
UC b	female	44	1	UC.b_2621_1	-14507.1	-135952	plasmas
UC b	female	44	1	UC.b_2622_1	-18900.1	-135957	epi
UC b	female	44	1	UC.b_2623_1	-15948.1	-135960	plasmas
UC b	female	44	1	UC.b_2624_1	-15526.1	-135952	plasmas
UC b	female	44	1	UC.b_2625_1	-17628.1	-135950	plasmas
UC b	female	44	1	UC.b_2626_1	-15334.1	-135955	stroma
UC b	female	44	1	UC.b_2627_1	-17877.1	-135962	plasmas
UC b	female	44	1	UC.b_2628_1	-17571.1	-135965	plasmas
UC b	female	44	1	UC.b_2629_1	-17326.1	-135967	plasmas
UC b	female	44	1	UC.b_263_1	-16226.1	-133182	stroma
UC b	female	44	1	UC.b_2630_1	-16398.1	-135956	stroma
UC b	female	44	1	UC.b_2631_1	-15802.1	-135974	stroma
UC b	female	44	1	UC.b_2632_1	-18083.1	-135955	plasmas
UC b	female	44	1	UC.b_2633_1	-15127.1	-135969	stroma
UC b	female	44	1	UC.b_2634_1	-17674.1	-135961	myeloids
UC b	female	44	1	UC.b_2635_1	-14927.1	-135967	tcells
UC b	female	44	1	UC.b_2636_1	-19109.1	-135960	plasmas
UC b	female	44	1	UC.b_2637_1	-18764.1	-135946	plasmas
UC b	female	44	1	UC.b_2638_1	-17767.1	-135974	plasmas
UC b	female	44	1	UC.b_2639_1	-15629.1	-135978	plasmas
UC b	female	44	1	UC.b_264_1	-15362.1	-133201	myeloids
UC b	female	44	1	UC.b_2640_1	-15398.1	-135968	plasmas
UC b	female	44	1	UC.b_2641_1	-15243.1	-135974	myeloids
UC b	female	44	1	UC.b_2642_1	-16634.1	-135964	myeloids
UC b	female	44	1	UC.b_2643_1	-18028.1	-135961	stroma
UC b	female	44	1	UC.b_2644_1	-16161.1	-135969	plasmas
UC b	female	44	1	UC.b_2645_1	-16835.1	-135970	myeloids
UC b	female	44	1	UC.b_2646_1	-16226.1	-135971	plasmas
UC b	female	44	1	UC.b_2647_1	-13912.1	-135968	plasmas
UC b	female	44	1	UC.b_2648_1	-18244.1	-135977	plasmas
UC b	female	44	1	UC.b_2649_1	-15088.1	-135980	plasmas
UC b	female	44	1	UC.b_265_1	-15035.1	-133201	stroma
UC b	female	44	1	UC.b_2650_1	-15764.1	-136000	plasmas
UC b	female	44	1	UC.b_2651_1	-15721.1	-135969	plasmas
UC b	female	44	1	UC.b_2652_1	-14136.1	-135978	myeloids
UC b	female	44	1	UC.b_2653_1	-14855.1	-135977	plasmas
UC b	female	44	1	UC.b_2654_1	-14742.1	-135969	plasmas
UC b	female	44	1	UC.b_2655_1	-18947.1	-135982	plasmas
UC b	female	44	1	UC.b_2656_1	-18393.1	-135975	plasmas
UC b	female	44	1	UC.b_2657_1	-17722.1	-135992	plasmas
UC b	female	44	1	UC.b_2658_1	-16780.1	-135974	plasmas
UC b	female	44	1	UC.b_2659_1	-18207.1	-135988	plasmas
UC b	female	44	1	UC.b_266_1	-17066.1	-133214	stroma
UC b	female	44	1	UC.b_2660_1	-17074.1	-135970	plasmas
UC b	female	44	1	UC.b_2661_1	-14046.1	-135982	myeloids
UC b	female	44	1	UC.b_2662_1	-14326.1	-136000	stroma
UC b	female	44	1	UC.b_2663_1	-14264.1	-135988	stroma
UC b	female	44	1	UC.b_2664_1	-17246.1	-135988	plasmas
UC b	female	44	1	UC.b_2665_1	-18100.1	-135992	plasmas
UC b	female	44	1	UC.b_2666_1	-15573.1	-135973	plasmas
UC b	female	44	1	UC.b_2667_1	-19126.1	-135983	plasmas
UC b	female	44	1	UC.b_2668_1	-17604.1	-135996	plasmas
UC b	female	44	1	UC.b_2669_1	-15686.1	-135984	plasmas
UC b	female	44	1	UC.b_267_1	-15507.1	-133197	plasmas
UC b	female	44	1	UC.b_2670_1	-18853.1	-135989	plasmas
UC b	female	44	1	UC.b_2671_1	-17659.1	-136001	plasmas
UC b	female	44	1	UC.b_2672_1	-15506.1	-135993	stroma
UC b	female	44	1	UC.b_2673_1	-15033.1	-135999	plasmas
UC b	female	44	1	UC.b_2674_1	-19187.1	-136003	plasmas
UC b	female	44	1	UC.b_2675_1	-18644.1	-135992	stroma
UC b	female	44	1	UC.b_2676_1	-18565.1	-135998	plasmas
UC b	female	44	1	UC.b_2677_1	-18335.1	-135986	plasmas
UC b	female	44	1	UC.b_2678_1	-17048.1	-135998	plasmas
UC b	female	44	1	UC.b_2679_1	-16947.1	-136004	plasmas
UC b	female	44	1	UC.b_268_1	-16050.1	-133213	myeloids
UC b	female	44	1	UC.b_2680_1	-17528.1	-135995	plasmas
UC b	female	44	1	UC.b_2681_1	-15865.1	-135999	stroma
UC b	female	44	1	UC.b_2682_1	-15545.1	-136004	plasmas
UC b	female	44	1	UC.b_2683_1	-15336.1	-136030	plasmas
UC b	female	44	1	UC.b_2684_1	-17178.1	-135988	plasmas
UC b	female	44	1	UC.b_2685_1	-19148.1	-135997	stroma
UC b	female	44	1	UC.b_2686_1	-16856.1	-135992	plasmas
UC b	female	44	1	UC.b_2687_1	-15418.1	-136002	plasmas
UC b	female	44	1	UC.b_2688_1	-18698.1	-136005	stroma
UC b	female	44	1	UC.b_2689_1	-18794.1	-135999	plasmas
UC b	female	44	1	UC.b_269_1	-14159.1	-133195	tcells
UC b	female	44	1	UC.b_2690_1	-16057.1	-136014	stroma
UC b	female	44	1	UC.b_2691_1	-16113.1	-135996	plasmas
UC b	female	44	1	UC.b_2692_1	-18926.1	-136018	myeloids
UC b	female	44	1	UC.b_2693_1	-16785.1	-136021	plasmas
UC b	female	44	1	UC.b_2694_1	-16626.1	-136011	plasmas
UC b	female	44	1	UC.b_2695_1	-16429.1	-136024	stroma
UC b	female	44	1	UC.b_2696_1	-15724.1	-136030	plasmas
UC b	female	44	1	UC.b_2697_1	-19044.1	-136010	plasmas
UC b	female	44	1	UC.b_2698_1	-17996.1	-136019	myeloids
UC b	female	44	1	UC.b_2699_1	-17871.1	-136026	plasmas
UC b	female	44	1	UC.b_27_1	-15598.1	-132670	myeloids
UC b	female	44	1	UC.b_270_1	-16142.1	-133195	myeloids
UC b	female	44	1	UC.b_2700_1	-17003.1	-136017	plasmas
UC b	female	44	1	UC.b_2701_1	-15931.1	-136020	stroma
UC b	female	44	1	UC.b_2702_1	-18063.1	-136024	stroma
UC b	female	44	1	UC.b_2703_1	-18341.1	-136023	plasmas
UC b	female	44	1	UC.b_2704_1	-17565.1	-136020	plasmas
UC b	female	44	1	UC.b_2705_1	-15984.1	-136038	myeloids
UC b	female	44	1	UC.b_2706_1	-18310.1	-136032	plasmas
UC b	female	44	1	UC.b_2707_1	-17277.1	-136022	plasmas
UC b	female	44	1	UC.b_2708_1	-15583.1	-136028	plasmas
UC b	female	44	1	UC.b_2709_1	-15473.1	-136006	plasmas
UC b	female	44	1	UC.b_271_1	-15571.1	-133204	stroma
UC b	female	44	1	UC.b_2710_1	-16864.1	-136025	plasmas
UC b	female	44	1	UC.b_2711_1	-16308.1	-136028	plasmas
UC b	female	44	1	UC.b_2712_1	-14924.1	-136029	plasmas
UC b	female	44	1	UC.b_2713_1	-14134.1	-136042	plasmas
UC b	female	44	1	UC.b_2714_1	-17631.1	-136036	plasmas
UC b	female	44	1	UC.b_2715_1	-18631.1	-136038	stroma
UC b	female	44	1	UC.b_2716_1	-16542.1	-136028	plasmas
UC b	female	44	1	UC.b_2717_1	-15073.1	-136040	plasmas
UC b	female	44	1	UC.b_2718_1	-14072.1	-136043	plasmas
UC b	female	44	1	UC.b_2719_1	-19070.1	-136028	stroma
UC b	female	44	1	UC.b_272_1	-16744.1	-133225	plasmas
UC b	female	44	1	UC.b_2720_1	-15803.1	-136041	stroma
UC b	female	44	1	UC.b_2721_1	-15408.1	-136042	plasmas
UC b	female	44	1	UC.b_2722_1	-14883.1	-136038	plasmas
UC b	female	44	1	UC.b_2723_1	-16110.1	-136039	plasmas
UC b	female	44	1	UC.b_2724_1	-14018.1	-136047	stroma
UC b	female	44	1	UC.b_2725_1	-15213.1	-136039	epi
UC b	female	44	1	UC.b_2726_1	-19130.1	-136040	plasmas
UC b	female	44	1	UC.b_2727_1	-18227.1	-136040	plasmas
UC b	female	44	1	UC.b_2728_1	-18117.1	-136038	plasmas
UC b	female	44	1	UC.b_2729_1	-14473.1	-136042	plasmas
UC b	female	44	1	UC.b_273_1	-14967.1	-133210	stroma
UC b	female	44	1	UC.b_2730_1	-16583.1	-136048	plasmas
UC b	female	44	1	UC.b_2731_1	-15864.1	-136050	plasmas
UC b	female	44	1	UC.b_2732_1	-15474.1	-136042	plasmas
UC b	female	44	1	UC.b_2733_1	-18168.1	-136040	plasmas
UC b	female	44	1	UC.b_2734_1	-17528.1	-136050	plasmas
UC b	female	44	1	UC.b_2735_1	-16632.1	-136064	plasmas
UC b	female	44	1	UC.b_2736_1	-15308.1	-136052	plasmas
UC b	female	44	1	UC.b_2737_1	-14854.1	-136058	plasmas
UC b	female	44	1	UC.b_2738_1	-18022.1	-136059	plasmas
UC b	female	44	1	UC.b_2739_1	-17467.1	-136046	stroma
UC b	female	44	1	UC.b_274_1	-14898.1	-133207	plasmas
UC b	female	44	1	UC.b_2740_1	-16887.1	-136051	plasmas
UC b	female	44	1	UC.b_2741_1	-18942.1	-136055	stroma
UC b	female	44	1	UC.b_2742_1	-18888.1	-136047	stroma
UC b	female	44	1	UC.b_2743_1	-14792.1	-136054	epi
UC b	female	44	1	UC.b_2744_1	-17581.1	-136067	plasmas
UC b	female	44	1	UC.b_2745_1	-17289.1	-136053	plasmas
UC b	female	44	1	UC.b_2746_1	-18434.1	-136053	plasmas
UC b	female	44	1	UC.b_2748_1	-15700.1	-136060	plasmas
UC b	female	44	1	UC.b_2749_1	-14717.1	-136060	plasmas
UC b	female	44	1	UC.b_275_1	-14725.1	-133207	plasmas
UC b	female	44	1	UC.b_2750_1	-17962.1	-136058	plasmas
UC b	female	44	1	UC.b_2751_1	-16794.1	-136068	plasmas
UC b	female	44	1	UC.b_2752_1	-15599.1	-136086	myeloids
UC b	female	44	1	UC.b_2753_1	-18072.1	-136077	plasmas
UC b	female	44	1	UC.b_2754_1	-16048.1	-136067	plasmas
UC b	female	44	1	UC.b_2755_1	-14291.1	-136091	plasmas
UC b	female	44	1	UC.b_2756_1	-14194.1	-136079	stroma
UC b	female	44	1	UC.b_2757_1	-18138.1	-136083	plasmas
UC b	female	44	1	UC.b_2758_1	-15783.1	-136087	stroma
UC b	female	44	1	UC.b_2759_1	-16403.1	-136082	plasmas
UC b	female	44	1	UC.b_276_1	-14816.1	-133228	myeloids
UC b	female	44	1	UC.b_2760_1	-15846.1	-136081	myeloids
UC b	female	44	1	UC.b_2761_1	-13906.1	-136074	myeloids
UC b	female	44	1	UC.b_2762_1	-17060.1	-136080	plasmas
UC b	female	44	1	UC.b_2763_1	-19015.1	-136079	stroma
UC b	female	44	1	UC.b_2764_1	-17161.1	-136085	plasmas
UC b	female	44	1	UC.b_2765_1	-14743.1	-136091	stroma
UC b	female	44	1	UC.b_2766_1	-16341.1	-136094	plasmas
UC b	female	44	1	UC.b_2767_1	-19120.1	-136094	stroma
UC b	female	44	1	UC.b_2768_1	-18195.1	-136093	epi
UC b	female	44	1	UC.b_2769_1	-17775.1	-136077	stroma
UC b	female	44	1	UC.b_277_1	-16588.1	-133218	myeloids
UC b	female	44	1	UC.b_2770_1	-16864.1	-136086	stroma
UC b	female	44	1	UC.b_2771_1	-19063.1	-136092	stroma
UC b	female	44	1	UC.b_2772_1	-17473.1	-136097	plasmas
UC b	female	44	1	UC.b_2773_1	-17300.1	-136091	plasmas
UC b	female	44	1	UC.b_2774_1	-16775.1	-136088	plasmas
UC b	female	44	1	UC.b_2775_1	-18871.1	-136088	stroma
UC b	female	44	1	UC.b_2776_1	-16292.1	-136094	myeloids
UC b	female	44	1	UC.b_2777_1	-14105.1	-136108	plasmas
UC b	female	44	1	UC.b_2778_1	-17641.1	-136106	plasmas
UC b	female	44	1	UC.b_2779_1	-15233.1	-136105	stroma
UC b	female	44	1	UC.b_278_1	-16166.1	-133228	myeloids
UC b	female	44	1	UC.b_2780_1	-16698.1	-136100	stroma
UC b	female	44	1	UC.b_2781_1	-15942.1	-136087	epi
UC b	female	44	1	UC.b_2782_1	-13776.1	-136113	plasmas
UC b	female	44	1	UC.b_2783_1	-18582.1	-136097	plasmas
UC b	female	44	1	UC.b_2784_1	-17967.1	-136098	stroma
UC b	female	44	1	UC.b_2785_1	-17235.1	-136095	plasmas
UC b	female	44	1	UC.b_2786_1	-16603.1	-136100	plasmas
UC b	female	44	1	UC.b_2787_1	-15461.1	-136102	stroma
UC b	female	44	1	UC.b_2788_1	-14547.1	-136105	plasmas
UC b	female	44	1	UC.b_2789_1	-15746.1	-136111	plasmas
UC b	female	44	1	UC.b_279_1	-15939.1	-133222	myeloids
UC b	female	44	1	UC.b_2791_1	-18465.1	-136092	plasmas
UC b	female	44	1	UC.b_2792_1	-16926.1	-136100	plasmas
UC b	female	44	1	UC.b_2793_1	-14484.1	-136101	plasmas
UC b	female	44	1	UC.b_2794_1	-17898.1	-136110	plasmas
UC b	female	44	1	UC.b_2795_1	-17509.1	-136110	plasmas
UC b	female	44	1	UC.b_2796_1	-16992.1	-136106	stroma
UC b	female	44	1	UC.b_2797_1	-18037.1	-136123	plasmas
UC b	female	44	1	UC.b_2798_1	-17301.1	-136119	tcells
UC b	female	44	1	UC.b_2799_1	-14400.1	-136124	myeloids
UC b	female	44	1	UC.b_28_1	-16710.1	-132665	plasmas
UC b	female	44	1	UC.b_280_1	-16637.1	-133224	plasmas
UC b	female	44	1	UC.b_2800_1	-18667.1	-136114	plasmas
UC b	female	44	1	UC.b_2801_1	-15679.1	-136139	plasmas
UC b	female	44	1	UC.b_2802_1	-17774.1	-136125	stroma
UC b	female	44	1	UC.b_2803_1	-17576.1	-136129	stroma
UC b	female	44	1	UC.b_2804_1	-16835.1	-136120	plasmas
UC b	female	44	1	UC.b_2805_1	-16090.1	-136121	stroma
UC b	female	44	1	UC.b_2806_1	-15539.1	-136114	myeloids
UC b	female	44	1	UC.b_2807_1	-15823.1	-136131	tcells
[truncated: 74,614 more rows]
