# Supplementary material for: Macrophage and neutrophil heterogeneity at single-cell spatial resolution in human inflammatory bowel disease
Source: Nat Commun. 2023 Jul 26;14:4506. doi: 10.1038/s41467-023-40156-6 (PMC10372067; doi:10.1038/s41467-023-40156-6)
Supplement: Supplementary file 4 — Source Data [file 41467_2023_40156_MOESM4_ESM.zip › Source_data_file_supplementary_figure_3.xlsx]

## Sheet: e.fig 3 a
morisita	subset	health	sample_name_1	sample_name_2
0.882435	Epithelium	HC	HC 6	HC 5
0.951272	Epithelium	HC	HC 6	HC 4
0.768216	Epithelium	HC	HC 6	HC 3
0.959618	Epithelium	HC	HC 5	HC 4
0.756421	Epithelium	HC	HC 5	HC 3
0.729552	Epithelium	HC	HC 4	HC 3
0.847448	Epithelium	HC	HC 2	HC 1
0.782018	Epithelium	CD	CD 6	CD 5
0.917383	Epithelium	CD	CD 6	CD 4
0.911182	Epithelium	CD	CD 6	CD 3
0.916737	Epithelium	CD	CD 5	CD 4
0.756843	Epithelium	CD	CD 5	CD 3
0.88237	Epithelium	CD	CD 4	CD 3
0.85203	Epithelium	CD	CD 2	CD 1
0.906533	Epithelium	UC	UC 5	UC 4
0.931902	Epithelium	UC	UC 5	UC 3
0.86748	Epithelium	UC	UC 5	UC 2
0.777352	Epithelium	UC	UC 5	UC 1
0.918799	Epithelium	UC	UC 4	UC 3
0.782016	Epithelium	UC	UC 4	UC 2
0.774511	Epithelium	UC	UC 4	UC 1
0.718892	Epithelium	UC	UC 3	UC 2
0.799079	Epithelium	UC	UC 3	UC 1
0.542525	Epithelium	UC	UC 2	UC 1
0.885078	Myeloid cells	HC	HC 6	HC 5
0.982577	Myeloid cells	HC	HC 6	HC 4
0.544424	Myeloid cells	HC	HC 6	HC 3
0.849458	Myeloid cells	HC	HC 5	HC 4
0.414488	Myeloid cells	HC	HC 5	HC 3
0.511267	Myeloid cells	HC	HC 4	HC 3
0.520275	Myeloid cells	HC	HC 2	HC 1
0.0505745	Myeloid cells	CD	CD 6	CD 5
0.710541	Myeloid cells	CD	CD 6	CD 4
0.739333	Myeloid cells	CD	CD 6	CD 3
0.0863083	Myeloid cells	CD	CD 5	CD 4
0.129116	Myeloid cells	CD	CD 5	CD 3
0.902692	Myeloid cells	CD	CD 4	CD 3
0.798085	Myeloid cells	CD	CD 2	CD 1
0.374662	Myeloid cells	UC	UC 5	UC 4
0.294913	Myeloid cells	UC	UC 5	UC 3
0.778477	Myeloid cells	UC	UC 5	UC 2
0.659912	Myeloid cells	UC	UC 5	UC 1
0.465913	Myeloid cells	UC	UC 4	UC 3
0.301156	Myeloid cells	UC	UC 4	UC 2
0.387327	Myeloid cells	UC	UC 4	UC 1
0.580737	Myeloid cells	UC	UC 3	UC 2
0.455223	Myeloid cells	UC	UC 3	UC 1
0.821306	Myeloid cells	UC	UC 2	UC 1
0.939329	Plasma and B cells	HC	HC 6	HC 5
0.979669	Plasma and B cells	HC	HC 6	HC 4
0.871713	Plasma and B cells	HC	HC 6	HC 3
0.955051	Plasma and B cells	HC	HC 5	HC 4
0.940692	Plasma and B cells	HC	HC 5	HC 3
0.88451	Plasma and B cells	HC	HC 4	HC 3
0.823991	Plasma and B cells	HC	HC 2	HC 1
0.829362	Plasma and B cells	CD	CD 6	CD 5
0.654517	Plasma and B cells	CD	CD 6	CD 4
0.89259	Plasma and B cells	CD	CD 6	CD 3
0.739947	Plasma and B cells	CD	CD 5	CD 4
0.914694	Plasma and B cells	CD	CD 5	CD 3
0.780529	Plasma and B cells	CD	CD 4	CD 3
0.757705	Plasma and B cells	CD	CD 2	CD 1
0.41684	Plasma and B cells	UC	UC 5	UC 4
0.889875	Plasma and B cells	UC	UC 5	UC 3
0.750044	Plasma and B cells	UC	UC 5	UC 2
0.896696	Plasma and B cells	UC	UC 5	UC 1
0.536761	Plasma and B cells	UC	UC 4	UC 3
0.494224	Plasma and B cells	UC	UC 4	UC 2
0.492968	Plasma and B cells	UC	UC 4	UC 1
0.75943	Plasma and B cells	UC	UC 3	UC 2
0.918547	Plasma and B cells	UC	UC 3	UC 1
0.915669	Plasma and B cells	UC	UC 2	UC 1
0.910535	Stroma	HC	HC 6	HC 5
0.95771	Stroma	HC	HC 6	HC 4
0.909391	Stroma	HC	HC 6	HC 3
0.908657	Stroma	HC	HC 5	HC 4
0.909807	Stroma	HC	HC 5	HC 3
0.906106	Stroma	HC	HC 4	HC 3
0.876832	Stroma	HC	HC 2	HC 1
0.138579	Stroma	CD	CD 6	CD 5
0.382598	Stroma	CD	CD 6	CD 4
0.587012	Stroma	CD	CD 6	CD 3
0.425863	Stroma	CD	CD 5	CD 4
0.447421	Stroma	CD	CD 5	CD 3
0.723869	Stroma	CD	CD 4	CD 3
0.676764	Stroma	CD	CD 2	CD 1
0.538391	Stroma	UC	UC 5	UC 4
0.894964	Stroma	UC	UC 5	UC 3
0.782657	Stroma	UC	UC 5	UC 2
0.618184	Stroma	UC	UC 5	UC 1
0.779518	Stroma	UC	UC 4	UC 3
0.513466	Stroma	UC	UC 4	UC 2
0.392212	Stroma	UC	UC 4	UC 1
0.764196	Stroma	UC	UC 3	UC 2
0.625896	Stroma	UC	UC 3	UC 1
0.758801	Stroma	UC	UC 2	UC 1
0.974462	T cells	HC	HC 6	HC 5
0.871116	T cells	HC	HC 6	HC 4
0.819662	T cells	HC	HC 6	HC 3
0.90833	T cells	HC	HC 5	HC 4
0.905969	T cells	HC	HC 5	HC 3
0.80759	T cells	HC	HC 4	HC 3
0.961228	T cells	HC	HC 2	HC 1
0.915925	T cells	CD	CD 6	CD 5
0.938313	T cells	CD	CD 6	CD 4
0.925042	T cells	CD	CD 6	CD 3
0.832742	T cells	CD	CD 5	CD 4
0.971423	T cells	CD	CD 5	CD 3
0.847757	T cells	CD	CD 4	CD 3
0.78777	T cells	CD	CD 2	CD 1
0.921708	T cells	UC	UC 5	UC 4
0.921732	T cells	UC	UC 5	UC 3
0.909869	T cells	UC	UC 5	UC 2
0.921363	T cells	UC	UC 5	UC 1
0.926551	T cells	UC	UC 4	UC 3
0.944231	T cells	UC	UC 4	UC 2
0.891219	T cells	UC	UC 4	UC 1
0.917022	T cells	UC	UC 3	UC 2
0.795579	T cells	UC	UC 3	UC 1
0.89975	T cells	UC	UC 2	UC 1

## Sheet: e.fig 3 b
avg.exp	pct.exp	features.plot	id	avg.exp.scaled
68.2984	95.2381	HLA-DPA1	M0	1.54303
67.2397	94.9206	HLA-DRB1	M0	1.36601
7.73354	41.5873	CD14	M0	0.984823
9.56906	53.6508	CD68	M0	1.84506
41.8123	85.0794	SELENOP	M0	1.38321
122.723	92.0635	LYZ	M0	2.1509
56.7896	94.2857	C1QA	M0	1.75718
53.3792	95.2381	C1QB	M0	1.86231
1.02456	9.20635	CD209	M0	0.610581
1.35921	11.1111	CD163L1	M0	0.532138
13.5761	51.1111	FUCA1	M0	1.68724
2.71068	15.873	MRC1	M0	0.666069
3.1933	19.0476	FOLR2	M0	1.42765
2.77673	19.6825	A2M	M0	0.769557
2.75571	20	PTPRC	M0	-0.588322
0.23214	3.49206	IL10RA	M0	-0.749391
0.0225469	0.31746	KLF4	M0	-0.669822
0.0308814	0.31746	NRG1	M0	-0.40156
0	0	EREG	M0	-0.540151
0.108481	0.952381	HBEGF	M0	-0.6715
0.00836302	0.31746	CD300E	M0	-0.439658
0	0	VCAN	M0	-0.429556
0.151201	0.634921	FCN1	M0	-0.434511
0.0988766	0.634921	INHBA	M0	-0.382639
0	0	ACOD1	M0	-0.31778
0.106889	0.31746	CXCL5	M0	-0.226457
1.50734	0.952381	SPP1	M0	-0.11194
3.31487	14.2857	MMP9	M0	0.0703189
0	0	CLEC5A	M0	-0.401057
0.153424	0.952381	S100A8	M0	-0.456074
3.53097	18.4127	S100A9	M0	-0.538829
0	0	OSM	M0	-0.582593
0.0785252	0.634921	TNF	M0	-0.605251
0	0	IL1A	M0	-0.504337
0.567265	5.07937	IL1B	M0	-0.646204
0	0	IL6	M0	-0.379524
0.0580609	0.634921	CCL20	M0	-0.459724
0.0401497	0.634921	CD1C	M0	-0.347359
0	0	TCTN3	M0	-0.459572
0.182468	1.5873	LAMP3	M0	-0.298428
0	0	CCR7	M0	-0.305535
0	0	LAD1	M0	-0.342769
0	0	CCL22	M0	-0.307605
0.276495	2.22222	CCL19	M0	-0.305539
0	0	CCL17	M0	-0.341198
0	0	FCGR3B	M0	-0.35258
0	0	CMTM2	M0	-0.400272
0	0	AQP9	M0	-0.511507
1.08709	4.7619	CXCL8	M0	-0.439389
0.0594298	0.952381	HCAR3	M0	-0.430353
0.16848	1.5873	CSF3R	M0	-0.395403
0	0	FFAR2	M0	-0.359528
0	0	PROK2	M0	-0.369387
0	0	CXCR2	M0	-0.348966
0.350077	2.85714	CXCR4	M0	-0.487302
0.240719	1.5873	CCL3L1	M0	-0.553731
0.149508	1.5873	IFIT2	M0	-0.287714
0.230112	2.22222	IFIT3	M0	-0.246571
0.857061	8.57143	GBP5	M0	-0.233149
2.56264	16.1905	GBP1	M0	-0.240173
0	0	CLC	M0	-0.229862
0	0	IL4	M0	-0.229416
0	0	IL13	M0	-0.341928
0	0	MS4A3	M0	-0.232143
0	0	TPSB2	M0	-0.365969
0	0	TPSAB1	M0	-0.387512
0.192554	0.634921	LTC4S	M0	-0.202748
0	0	MS4A2	M0	-0.477512
0.0504706	0.31746	CD69	M0	-0.562162
0	0	GATA2	M0	-0.374475
0.0537158	0.31746	TOP2A	M0	-0.189108
0	0	MKI67	M0	-0.239088
0.0545479	0.634921	PCLAF	M0	-0.209761
40.5861	85	HLA-DPA1	M0 Ribhi	0.497434
28.2917	62.8125	HLA-DRB1	M0 Ribhi	0.00648459
0.697442	5.9375	CD14	M0 Ribhi	-0.779539
2.70341	19.6875	CD68	M0 Ribhi	-0.166389
6.36248	21.25	SELENOP	M0 Ribhi	-0.201569
48.7827	77.5	LYZ	M0 Ribhi	0.24925
12.6572	45	C1QA	M0 Ribhi	-0.0538758
8.53232	36.5625	C1QB	M0 Ribhi	-0.168594
0.086563	1.25	CD209	M0 Ribhi	-0.382511
0.366324	1.875	CD163L1	M0 Ribhi	-0.212886
0.945958	6.875	FUCA1	M0 Ribhi	-0.325056
0.65752	5.625	MRC1	M0 Ribhi	-0.347344
0.272001	2.1875	FOLR2	M0 Ribhi	-0.296706
0.206313	1.875	A2M	M0 Ribhi	-0.394256
1.36565	10.9375	PTPRC	M0 Ribhi	-0.843888
0.194721	2.5	IL10RA	M0 Ribhi	-0.805975
0.14381	0.9375	KLF4	M0 Ribhi	-0.594353
0.096469	0.9375	NRG1	M0 Ribhi	-0.119511
0.0292877	0.3125	EREG	M0 Ribhi	-0.536653
0.257606	0.9375	HBEGF	M0 Ribhi	-0.569006
0.0567151	0.3125	CD300E	M0 Ribhi	-0.415801
0.0521296	0.625	VCAN	M0 Ribhi	-0.418032
0.825479	4.6875	FCN1	M0 Ribhi	-0.197431
0	0	INHBA	M0 Ribhi	-0.405172
0	0	ACOD1	M0 Ribhi	-0.31778
0	0	CXCL5	M0 Ribhi	-0.236632
0.0541594	0.3125	SPP1	M0 Ribhi	-0.284832
0.461722	3.125	MMP9	M0 Ribhi	-0.277946
0	0	CLEC5A	M0 Ribhi	-0.401057
3.75367	5.9375	S100A8	M0 Ribhi	-0.419678
10.1807	14.6875	S100A9	M0 Ribhi	-0.426532
0.0233035	0.3125	OSM	M0 Ribhi	-0.577272
0.200562	1.25	TNF	M0 Ribhi	-0.55848
0.0658588	0.3125	IL1A	M0 Ribhi	-0.48687
3.31683	6.875	IL1B	M0 Ribhi	-0.585926
0	0	IL6	M0 Ribhi	-0.379524
0.174424	0.9375	CCL20	M0 Ribhi	-0.428846
0.273116	4.0625	CD1C	M0 Ribhi	0.0499104
0.183572	1.5625	TCTN3	M0 Ribhi	-0.074664
0.283662	2.1875	LAMP3	M0 Ribhi	-0.256005
0	0	CCR7	M0 Ribhi	-0.305535
0.0559713	0.625	LAD1	M0 Ribhi	-0.272625
0.0135048	0.3125	CCL22	M0 Ribhi	-0.304277
0.400032	1.875	CCL19	M0 Ribhi	-0.287927
0.0258906	0.3125	CCL17	M0 Ribhi	-0.331859
0.11121	0.3125	FCGR3B	M0 Ribhi	-0.333344
0	0	CMTM2	M0 Ribhi	-0.400272
0.0323053	0.3125	AQP9	M0 Ribhi	-0.507087
1.4636	4.375	CXCL8	M0 Ribhi	-0.437667
0	0	HCAR3	M0 Ribhi	-0.434634
0	0	CSF3R	M0 Ribhi	-0.417578
0	0	FFAR2	M0 Ribhi	-0.359528
0	0	PROK2	M0 Ribhi	-0.369387
0	0	CXCR2	M0 Ribhi	-0.348966
0.444932	3.125	CXCR4	M0 Ribhi	-0.480616
0.261194	1.25	CCL3L1	M0 Ribhi	-0.552922
0.203079	1.5625	IFIT2	M0 Ribhi	-0.276759
0.0905269	0.9375	IFIT3	M0 Ribhi	-0.28398
0.825374	8.125	GBP5	M0 Ribhi	-0.239421
3.76011	23.125	GBP1	M0 Ribhi	-0.100957
0	0	CLC	M0 Ribhi	-0.229862
0	0	IL4	M0 Ribhi	-0.229416
0	0	IL13	M0 Ribhi	-0.341928
0	0	MS4A3	M0 Ribhi	-0.232143
0	0	TPSB2	M0 Ribhi	-0.365969
0.0392588	0.3125	TPSAB1	M0 Ribhi	-0.386121
0.116887	1.25	LTC4S	M0 Ribhi	-0.249332
0	0	MS4A2	M0 Ribhi	-0.477512
0.0497611	0.3125	CD69	M0 Ribhi	-0.562261
0	0	GATA2	M0 Ribhi	-0.374475
0	0	TOP2A	M0 Ribhi	-0.253673
0.0624584	0.3125	MKI67	M0 Ribhi	-0.179294
0.11411	0.625	PCLAF	M0 Ribhi	-0.161302
41.2403	100	HLA-DPA1	M2	0.522115
50.3518	99.0654	HLA-DRB1	M2	0.776517
7.54587	90.1869	CD14	M2	0.937763
9.04611	97.1963	CD68	M2	1.69185
67.0089	100	SELENOP	M2	2.5
43.4512	92.0561	LYZ	M2	0.112133
50.9553	100	C1QA	M2	1.51776
37.9508	100	C1QB	M2	1.16363
3.08774	77.5701	CD209	M2	2.5
4.1057	85.0467	CD163L1	M2	2.5
10.7022	89.2523	FUCA1	M2	1.22936
6.13875	87.3832	MRC1	M2	2.35812
4.59194	73.8318	FOLR2	M2	2.25323
8.35748	92.9907	A2M	M2	2.5
3.76892	78.972	PTPRC	M2	-0.402042
2.01745	70.0935	IL10RA	M2	1.95029
6.17594	74.2991	KLF4	M2	2.5
0.0167459	1.40187	NRG1	M2	-0.462347
0.882965	14.0187	EREG	M2	-0.434699
4.6498	68.6916	HBEGF	M2	2.44975
0.175382	8.41121	CD300E	M2	-0.357251
0	0	VCAN	M2	-0.429556
0	0	FCN1	M2	-0.487674
0.178512	6.54206	INHBA	M2	-0.364491
0	0	ACOD1	M2	-0.31778
0	0	CXCL5	M2	-0.236632
0.0179423	0.46729	SPP1	M2	-0.289141
2.67482	56.5421	MMP9	M2	-0.00780708
0	0	CLEC5A	M2	-0.401057
0.204506	4.20561	S100A8	M2	-0.455557
2.63739	48.5981	S100A9	M2	-0.553919
0.714782	25.2336	OSM	M2	-0.419389
0.924365	18.6916	TNF	M2	-0.281075
0.276452	7.94393	IL1A	M2	-0.431017
15.4617	51.4019	IL1B	M2	-0.319676
0.28584	10.7477	IL6	M2	-0.116829
0.271088	7.47664	CCL20	M2	-0.403195
0.00517773	0.46729	CD1C	M2	-0.406996
0.110019	9.34579	TCTN3	M2	-0.228887
0.0347209	2.33645	LAMP3	M2	-0.360366
0.205132	6.54206	CCR7	M2	-0.267785
0.00589938	0.46729	LAD1	M2	-0.335375
0.00483037	0.46729	CCL22	M2	-0.306414
0.00672391	0.934579	CCL19	M2	-0.344001
0	0	CCL17	M2	-0.341198
0	0	FCGR3B	M2	-0.35258
0	0	CMTM2	M2	-0.400272
0.0245206	1.40187	AQP9	M2	-0.508152
26.4939	68.6916	CXCL8	M2	-0.32319
0.166043	13.0841	HCAR3	M2	-0.422672
0.337667	22.4299	CSF3R	M2	-0.373134
0.00227137	0.46729	FFAR2	M2	-0.359026
0.00397829	0.46729	PROK2	M2	-0.368776
0.0163789	0.46729	CXCR2	M2	-0.340965
3.43983	64.486	CXCR4	M2	-0.269498
4.48414	28.5047	CCL3L1	M2	-0.386147
0.0638696	5.14019	IFIT2	M2	-0.305226
0.0326325	3.27103	IFIT3	M2	-0.299496
0.405426	19.1589	GBP5	M2	-0.322548
0.961514	35.0467	GBP1	M2	-0.426318
0	0	CLC	M2	-0.229862
0	0	IL4	M2	-0.229416
0	0	IL13	M2	-0.341928
0	0	MS4A3	M2	-0.232143
0.0103981	0.46729	TPSB2	M2	-0.365674
0	0	TPSAB1	M2	-0.387512
0.0677513	3.27103	LTC4S	M2	-0.279582
0	0	MS4A2	M2	-0.477512
0.306967	14.9533	CD69	M2	-0.526312
0.00359039	0.46729	GATA2	M2	-0.373979
0.0208354	2.33645	TOP2A	M2	-0.228629
0	0	MKI67	M2	-0.239088
0.00503675	0.934579	PCLAF	M2	-0.250043
73.1307	98.773	HLA-DPA1	M2.2	1.72536
85.3468	98.773	HLA-DRB1	M2.2	1.99805
12.9485	67.4847	CD14	M2.2	2.29251
10.4169	77.3006	CD68	M2.2	2.09347
67.8484	99.3865	SELENOP	M2.2	2.5
97.2899	88.9571	LYZ	M2.2	1.49678
83.7287	98.773	C1QA	M2.2	2.5
76.4221	99.3865	C1QB	M2.2	2.5
2.9232	42.3313	CD209	M2.2	2.5
4.05391	54.6012	CD163L1	M2.2	2.5
23.0519	79.7546	FUCA1	M2.2	2.5
6.48791	55.8282	MRC1	M2.2	2.5
5.58955	50.3067	FOLR2	M2.2	2.5
5.31073	58.8957	A2M	M2.2	1.91688
3.78429	51.5337	PTPRC	M2.2	-0.399217
0.935119	26.9939	IL10RA	M2.2	0.31363
0.870528	12.8834	KLF4	M2.2	-0.142071
0.173282	6.13497	NRG1	M2.2	0.210811
0.0312663	0.613497	EREG	M2.2	-0.536417
0.37962	9.20245	HBEGF	M2.2	-0.485146
0.00293849	0.613497	CD300E	M2.2	-0.442334
0.00260553	0.613497	VCAN	M2.2	-0.42898
0	0	FCN1	M2.2	-0.487674
0	0	INHBA	M2.2	-0.405172
0.00862986	0.613497	ACOD1	M2.2	-0.304813
0	0	CXCL5	M2.2	-0.236632
0.0138549	0.613497	SPP1	M2.2	-0.289627
3.09107	26.3804	MMP9	M2.2	0.0430019
0.0320465	2.45399	CLEC5A	M2.2	-0.363121
0.0513145	1.84049	S100A8	M2.2	-0.457106
4.70687	33.7423	S100A9	M2.2	-0.518971
0.0102626	0.613497	OSM	M2.2	-0.58025
0.194529	8.58896	TNF	M2.2	-0.560792
0.00260553	0.613497	IL1A	M2.2	-0.503646
1.87665	12.2699	IL1B	M2.2	-0.617499
0.0084825	1.22699	IL6	M2.2	-0.371728
0.0156332	0.613497	CCL20	M2.2	-0.470983
0.0712059	3.06748	CD1C	M2.2	-0.2944
0.250552	4.29448	TCTN3	M2.2	0.0657784
0.038327	3.06748	LAMP3	M2.2	-0.358854
0	0	CCR7	M2.2	-0.305535
0	0	LAD1	M2.2	-0.342769
0.0105539	0.613497	CCL22	M2.2	-0.305004
0.0567544	3.06748	CCL19	M2.2	-0.336868
0	0	CCL17	M2.2	-0.341198
0	0	FCGR3B	M2.2	-0.35258
0	0	CMTM2	M2.2	-0.400272
0.0458518	0.613497	AQP9	M2.2	-0.505234
2.47571	14.1104	CXCL8	M2.2	-0.433039
0.0479507	3.68098	HCAR3	M2.2	-0.43118
0.307487	9.81595	CSF3R	M2.2	-0.377107
0	0	FFAR2	M2.2	-0.359528
0	0	PROK2	M2.2	-0.369387
0.00265859	0.613497	CXCR2	M2.2	-0.347667
0.467776	7.36196	CXCR4	M2.2	-0.479005
1.24697	10.4294	CCL3L1	M2.2	-0.513992
0.0988412	4.29448	IFIT2	M2.2	-0.298075
0.121868	6.13497	IFIT3	M2.2	-0.275581
0.718691	15.3374	GBP5	M2.2	-0.260539
2.25525	28.8344	GBP1	M2.2	-0.27591
0	0	CLC	M2.2	-0.229862
0	0	IL4	M2.2	-0.229416
0	0	IL13	M2.2	-0.341928
0	0	MS4A3	M2.2	-0.232143
0	0	TPSB2	M2.2	-0.365969
0.0104907	0.613497	TPSAB1	M2.2	-0.38714
0.630617	11.0429	LTC4S	M2.2	0.06694
0	0	MS4A2	M2.2	-0.477512
0.122823	4.90798	CD69	M2.2	-0.552049
0	0	GATA2	M2.2	-0.374475
0.0983168	0.613497	TOP2A	M2.2	-0.135498
0.0077776	0.613497	MKI67	M2.2	-0.231643
0.0230109	1.84049	PCLAF	M2.2	-0.23542
42.9127	99.4565	HLA-DPA1	IDA macrophage	0.585219
56.9715	99.1848	HLA-DRB1	IDA macrophage	1.00758
4.97551	72.8261	CD14	IDA macrophage	0.293223
5.61043	94.2935	CD68	IDA macrophage	0.685292
2.38881	14.6739	SELENOP	IDA macrophage	-0.379211
67.2517	98.6413	LYZ	IDA macrophage	0.724247
16.8595	59.5109	C1QA	IDA macrophage	0.118574
12.3549	55.7065	C1QB	IDA macrophage	0.00451131
0.54757	25.5435	CD209	IDA macrophage	0.105573
0.126389	6.79348	CD163L1	IDA macrophage	-0.392925
0.474138	19.0217	FUCA1	IDA macrophage	-0.400229
2.43619	54.3478	MRC1	IDA macrophage	0.530582
0.21121	12.2283	FOLR2	IDA macrophage	-0.332589
0.312744	13.3152	A2M	IDA macrophage	-0.346067
8.58039	95.9239	PTPRC	IDA macrophage	0.48255
1.57389	60.5978	IL10RA	IDA macrophage	1.27955
4.5124	74.1848	KLF4	IDA macrophage	2.12449
0.930513	32.8804	NRG1	IDA macrophage	2.5
10.4775	60.3261	EREG	IDA macrophage	0.71117
4.54388	69.837	HBEGF	IDA macrophage	2.37696
1.92346	44.0217	CD300E	IDA macrophage	0.505242
3.19711	39.4022	VCAN	IDA macrophage	0.277203
5.11967	58.1522	FCN1	IDA macrophage	1.31243
1.67027	19.837	INHBA	IDA macrophage	-0.0245403
0.082385	1.90217	ACOD1	IDA macrophage	-0.193989
0.0465227	1.3587	CXCL5	IDA macrophage	-0.232204
0.0720283	1.90217	SPP1	IDA macrophage	-0.282706
1.40144	25.8152	MMP9	IDA macrophage	-0.163241
0.368754	13.8587	CLEC5A	IDA macrophage	0.0354658
11.9621	50.5435	S100A8	IDA macrophage	-0.336697
29.9066	68.4783	S100A9	IDA macrophage	-0.0934132
2.57018	39.1304	OSM	IDA macrophage	0.00424757
2.87037	22.0109	TNF	IDA macrophage	0.464749
0.26861	8.42391	IL1A	IDA macrophage	-0.433097
29.0684	70.6522	IL1B	IDA macrophage	-0.0213802
0.312102	5.97826	IL6	IDA macrophage	-0.092693
2.53118	14.6739	CCL20	IDA macrophage	0.196541
0.287517	14.6739	CD1C	IDA macrophage	0.0744674
0.209363	11.413	TCTN3	IDA macrophage	-0.0205856
0.214845	9.23913	LAMP3	IDA macrophage	-0.284855
0.180479	5.16304	CCR7	IDA macrophage	-0.272322
0.00638758	0.815217	LAD1	IDA macrophage	-0.334764
0.0173969	0.271739	CCL22	IDA macrophage	-0.303318
0.137236	5.43478	CCL19	IDA macrophage	-0.325394
0	0	CCL17	IDA macrophage	-0.341198
0.0240549	1.63043	FCGR3B	IDA macrophage	-0.348419
0.0177509	1.08696	CMTM2	IDA macrophage	-0.395218
1.05416	28.8043	AQP9	IDA macrophage	-0.367267
23.5879	57.8804	CXCL8	IDA macrophage	-0.336481
0.641283	23.913	HCAR3	IDA macrophage	-0.388435
0.836345	39.4022	CSF3R	IDA macrophage	-0.307499
0.0453211	2.98913	FFAR2	IDA macrophage	-0.349499
0.0519451	1.63043	PROK2	IDA macrophage	-0.361417
0.025835	2.17391	CXCR2	IDA macrophage	-0.336346
7.33541	80.163	CXCR4	IDA macrophage	0.00510991
5.60396	36.413	CCL3L1	IDA macrophage	-0.341922
0.348361	8.96739	IFIT2	IDA macrophage	-0.247051
0.12686	8.15217	IFIT3	IDA macrophage	-0.274243
1.47093	40.2174	GBP5	IDA macrophage	-0.111637
3.71601	62.5	GBP1	IDA macrophage	-0.106084
0.0130202	0.543478	CLC	IDA macrophage	-0.228721
0	0	IL4	IDA macrophage	-0.229416
0	0	IL13	IDA macrophage	-0.341928
0	0	MS4A3	IDA macrophage	-0.232143
0.00240371	0.271739	TPSB2	IDA macrophage	-0.365901
0	0	TPSAB1	IDA macrophage	-0.387512
0.0312455	2.44565	LTC4S	IDA macrophage	-0.302056
0	0	MS4A2	IDA macrophage	-0.477512
0.46285	17.663	CD69	IDA macrophage	-0.504525
0	0	GATA2	IDA macrophage	-0.374475
0.0183191	1.08696	TOP2A	IDA macrophage	-0.231654
0.00732241	0.815217	MKI67	IDA macrophage	-0.232078
0.0124857	0.815217	PCLAF	IDA macrophage	-0.243983
17.216	87.7698	HLA-DPA1	M1 ACOD1	-0.38433
23.6244	92.0863	HLA-DRB1	M1 ACOD1	-0.15643
6.15477	71.9424	CD14	M1 ACOD1	0.588933
3.91584	79.4964	CD68	M1 ACOD1	0.188819
0.0323508	1.07914	SELENOP	M1 ACOD1	-0.484557
46.0149	95.3237	LYZ	M1 ACOD1	0.178067
0.44828	6.11511	C1QA	M1 ACOD1	-0.55489
0.621038	7.19424	C1QB	M1 ACOD1	-0.526858
0.0998999	5.7554	CD209	M1 ACOD1	-0.368391
0	0	CD163L1	M1 ACOD1	-0.487763
0.0519053	3.23741	FUCA1	M1 ACOD1	-0.467501
0.961642	21.223	MRC1	M1 ACOD1	-0.197233
0.0666347	3.59712	FOLR2	M1 ACOD1	-0.417928
0.0321094	1.07914	A2M	M1 ACOD1	-0.473131
8.14524	91.0072	PTPRC	M1 ACOD1	0.402548
1.46462	47.8417	IL10RA	M1 ACOD1	1.11432
1.17247	33.0935	KLF4	M1 ACOD1	0.0458454
0.372799	16.1871	NRG1	M1 ACOD1	1.0688
15.8147	70.8633	EREG	M1 ACOD1	1.34859
2.30095	39.2086	HBEGF	M1 ACOD1	0.835382
6.23435	79.1367	CD300E	M1 ACOD1	2.5
9.29761	77.6978	VCAN	M1 ACOD1	1.62579
6.12778	73.3813	FCN1	M1 ACOD1	1.66689
15.9093	50.3597	INHBA	M1 ACOD1	2.5
2.92299	36.6906	ACOD1	M1 ACOD1	2.5
0.963469	5.7554	CXCL5	M1 ACOD1	-0.14492
6.7626	13.6691	SPP1	M1 ACOD1	0.513306
1.32395	17.9856	MMP9	M1 ACOD1	-0.172699
1.37079	31.6547	CLEC5A	M1 ACOD1	1.22166
49.4714	93.1655	S100A8	M1 ACOD1	0.0424926
100.209	96.4029	S100A9	M1 ACOD1	1.09381
1.88974	33.4532	OSM	M1 ACOD1	-0.151115
7.14163	54.6763	TNF	M1 ACOD1	2.10175
3.1816	37.7698	IL1A	M1 ACOD1	0.339472
143.414	92.0863	IL1B	M1 ACOD1	2.4854
3.25589	22.6619	IL6	M1 ACOD1	2.5
15.1802	37.0504	CCL20	M1 ACOD1	2.5
0.0347058	3.59712	CD1C	M1 ACOD1	-0.356643
0.0496357	2.51799	TCTN3	M1 ACOD1	-0.355497
0.530363	15.4676	LAMP3	M1 ACOD1	-0.152584
0.86929	10.4317	CCR7	M1 ACOD1	-0.145563
0	0	LAD1	M1 ACOD1	-0.342769
0.0312223	0.719424	CCL22	M1 ACOD1	-0.299911
0.218656	3.23741	CCL19	M1 ACOD1	-0.313786
0	0	CCL17	M1 ACOD1	-0.341198
0	0	FCGR3B	M1 ACOD1	-0.35258
0.05785	2.8777	CMTM2	M1 ACOD1	-0.383803
6.61021	82.0144	AQP9	M1 ACOD1	0.392969
86.7278	88.4892	CXCL8	M1 ACOD1	-0.0477081
0.389027	17.2662	HCAR3	M1 ACOD1	-0.406608
1.34362	42.446	CSF3R	M1 ACOD1	-0.240731
0.660542	15.4676	FFAR2	M1 ACOD1	-0.213358
0.132261	3.23741	PROK2	M1 ACOD1	-0.349095
0	0	CXCR2	M1 ACOD1	-0.348966
1.93318	38.1295	CXCR4	M1 ACOD1	-0.375705
45.2344	72.3022	CCL3L1	M1 ACOD1	1.22319
2.27358	17.6259	IFIT2	M1 ACOD1	0.146634
0.90314	18.705	IFIT3	M1 ACOD1	-0.0661987
5.82477	71.223	GBP5	M1 ACOD1	0.750183
12.6073	79.8561	GBP1	M1 ACOD1	0.927605
0	0	CLC	M1 ACOD1	-0.229862
0	0	IL4	M1 ACOD1	-0.229416
0	0	IL13	M1 ACOD1	-0.341928
0	0	MS4A3	M1 ACOD1	-0.232143
0	0	TPSB2	M1 ACOD1	-0.365969
0.0126437	0.359712	TPSAB1	M1 ACOD1	-0.387064
0	0	LTC4S	M1 ACOD1	-0.321292
0	0	MS4A2	M1 ACOD1	-0.477512
0.618115	11.1511	CD69	M1 ACOD1	-0.482824
0	0	GATA2	M1 ACOD1	-0.374475
0	0	TOP2A	M1 ACOD1	-0.253673
0.00449696	0.359712	MKI67	M1 ACOD1	-0.234783
0	0	PCLAF	M1 ACOD1	-0.254141
16.7714	91.453	HLA-DPA1	M1 CXCL5	-0.401103
15.0904	94.0171	HLA-DRB1	M1 CXCL5	-0.454319
9.09467	80.3419	CD14	M1 CXCL5	1.32614
5.52026	91.453	CD68	M1 CXCL5	0.658874
0.19623	3.4188	SELENOP	M1 CXCL5	-0.47723
55.6966	97.4359	LYZ	M1 CXCL5	0.427066
4.55978	39.3162	C1QA	M1 CXCL5	-0.386167
3.65321	34.188	C1QB	M1 CXCL5	-0.389546
0.0586789	6.83761	CD209	M1 CXCL5	-0.412033
0.043539	4.2735	CD163L1	M1 CXCL5	-0.455093
0.13149	5.12821	FUCA1	M1 CXCL5	-0.454821
3.10335	67.5214	MRC1	M1 CXCL5	0.859886
0.0202577	2.5641	FOLR2	M1 CXCL5	-0.445303
0.938721	32.4786	A2M	M1 CXCL5	-0.0626428
4.79276	81.1966	PTPRC	M1 CXCL5	-0.213808
0.664807	40.1709	IL10RA	M1 CXCL5	-0.0951266
0.786386	35.0427	KLF4	M1 CXCL5	-0.194438
0.387687	16.2393	NRG1	M1 CXCL5	1.13282
18.7902	82.0513	EREG	M1 CXCL5	1.70395
1.18134	36.7521	HBEGF	M1 CXCL5	0.0658735
1.72708	48.7179	CD300E	M1 CXCL5	0.408347
6.71488	64.9573	VCAN	M1 CXCL5	1.05485
1.05798	37.6068	FCN1	M1 CXCL5	-0.115681
12.1654	76.9231	INHBA	M1 CXCL5	2.36714
0.247289	5.98291	ACOD1	M1 CXCL5	0.0537928
45.8583	65.812	CXCL5	M1 CXCL5	2.5
36.5617	62.3932	SPP1	M1 CXCL5	2.5
36.2824	92.3077	MMP9	M1 CXCL5	2.5
3.55238	74.359	CLEC5A	M1 CXCL5	2.5
23.8931	81.1966	S100A8	M1 CXCL5	-0.216084
23.6724	92.3077	S100A9	M1 CXCL5	-0.198694
0.545319	22.2222	OSM	M1 CXCL5	-0.458082
9.7863	60.6838	TNF	M1 CXCL5	2.5
10.0502	55.5556	IL1A	M1 CXCL5	2.16111
102.728	92.3077	IL1B	M1 CXCL5	1.59345
3.70562	34.188	IL6	M1 CXCL5	2.5
7.45709	31.6239	CCL20	M1 CXCL5	1.50368
0.146908	11.1111	CD1C	M1 CXCL5	-0.165309
0.14126	11.1111	TCTN3	M1 CXCL5	-0.163383
0.540593	12.8205	LAMP3	M1 CXCL5	-0.148295
0.0541029	2.5641	CCR7	M1 CXCL5	-0.295579
0.103726	5.12821	LAD1	M1 CXCL5	-0.212779
0.314171	5.12821	CCL22	M1 CXCL5	-0.230184
0.0200305	0.854701	CCL19	M1 CXCL5	-0.342104
1.30627	2.5641	CCL17	M1 CXCL5	0.129981
0.0504695	0.854701	FCGR3B	M1 CXCL5	-0.34385
0.04732	1.7094	CMTM2	M1 CXCL5	-0.386801
1.51733	53.8462	AQP9	M1 CXCL5	-0.30389
103.5	94.8718	CXCL8	M1 CXCL5	0.0289997
1.08071	41.0256	HCAR3	M1 CXCL5	-0.356777
0.073584	6.83761	CSF3R	M1 CXCL5	-0.407893
0.052902	3.4188	FFAR2	M1 CXCL5	-0.347822
0	0	PROK2	M1 CXCL5	-0.369387
0	0	CXCR2	M1 CXCL5	-0.348966
1.37905	32.4786	CXCR4	M1 CXCL5	-0.414767
25.6808	71.7949	CCL3L1	M1 CXCL5	0.450968
0.421502	7.69231	IFIT2	M1 CXCL5	-0.232094
0.522467	11.1111	IFIT3	M1 CXCL5	-0.16822
0.445896	12.8205	GBP5	M1 CXCL5	-0.314537
0.351971	15.3846	GBP1	M1 CXCL5	-0.497183
0	0	CLC	M1 CXCL5	-0.229862
0	0	IL4	M1 CXCL5	-0.229416
0	0	IL13	M1 CXCL5	-0.341928
0	0	MS4A3	M1 CXCL5	-0.232143
0	0	TPSB2	M1 CXCL5	-0.365969
0	0	TPSAB1	M1 CXCL5	-0.387512
0	0	LTC4S	M1 CXCL5	-0.321292
0	0	MS4A2	M1 CXCL5	-0.477512
0.0560043	4.2735	CD69	M1 CXCL5	-0.561388
0	0	GATA2	M1 CXCL5	-0.374475
0.0224876	2.5641	TOP2A	M1 CXCL5	-0.226643
0	0	MKI67	M1 CXCL5	-0.239088
0.0050869	0.854701	PCLAF	M1 CXCL5	-0.250003
13.9482	79.4872	HLA-DPA1	Inflammatory monocytes	-0.507625
20.2366	83.7607	HLA-DRB1	Inflammatory monocytes	-0.274687
8.72937	69.6581	CD14	Inflammatory monocytes	1.23454
4.82266	70.9402	CD68	Inflammatory monocytes	0.454496
0.929503	1.28205	SELENOP	Inflammatory monocytes	-0.444449
77.8537	95.7265	LYZ	Inflammatory monocytes	0.996914
2.28054	9.40171	C1QA	Inflammatory monocytes	-0.479699
1.00211	5.55556	C1QB	Inflammatory monocytes	-0.509601
0	0	CD209	Inflammatory monocytes	-0.474158
0.0856414	0.42735	CD163L1	Inflammatory monocytes	-0.4235
0.0645599	2.99145	FUCA1	Inflammatory monocytes	-0.465485
0.223261	5.98291	MRC1	Inflammatory monocytes	-0.561688
0.0725259	2.99145	FOLR2	Inflammatory monocytes	-0.414451
0	0	A2M	Inflammatory monocytes	-0.487669
9.63588	77.7778	PTPRC	Inflammatory monocytes	0.676605
1.62054	39.3162	IL10RA	Inflammatory monocytes	1.3501
1.87661	37.1795	KLF4	Inflammatory monocytes	0.484079
0.242857	7.69231	NRG1	Inflammatory monocytes	0.510006
6.87748	50.4274	EREG	Inflammatory monocytes	0.281223
1.6657	24.7863	HBEGF	Inflammatory monocytes	0.398777
6.60529	69.2308	CD300E	Inflammatory monocytes	2.5
17.2698	70.9402	VCAN	Inflammatory monocytes	2.5
10.7082	72.6496	FCN1	Inflammatory monocytes	2.5
1.10808	10.2564	INHBA	Inflammatory monocytes	-0.152655
0.287872	4.70085	ACOD1	Inflammatory monocytes	0.114771
0.132979	1.28205	CXCL5	Inflammatory monocytes	-0.223974
0.111757	1.28205	SPP1	Inflammatory monocytes	-0.277979
0.438314	5.12821	MMP9	Inflammatory monocytes	-0.280804
0.548051	11.9658	CLEC5A	Inflammatory monocytes	0.247714
69.0797	85.8974	S100A8	Inflammatory monocytes	0.240717
125.812	91.453	S100A9	Inflammatory monocytes	1.52617
1.59365	24.359	OSM	Inflammatory monocytes	-0.218719
1.87873	13.2479	TNF	Inflammatory monocytes	0.0846947
0.829318	5.98291	IL1A	Inflammatory monocytes	-0.284389
39.1987	72.2222	IL1B	Inflammatory monocytes	0.200703
0.179614	2.5641	IL6	Inflammatory monocytes	-0.214453
3.3449	12.8205	CCL20	Inflammatory monocytes	0.41247
0.0870527	4.2735	CD1C	Inflammatory monocytes	-0.267377
0.187704	2.99145	TCTN3	Inflammatory monocytes	-0.0659997
0.00922625	0.854701	LAMP3	Inflammatory monocytes	-0.371054
0.0834346	1.7094	CCR7	Inflammatory monocytes	-0.290181
0	0	LAD1	Inflammatory monocytes	-0.342769
0	0	CCL22	Inflammatory monocytes	-0.307605
0.00934304	0.42735	CCL19	Inflammatory monocytes	-0.343627
0	0	CCL17	Inflammatory monocytes	-0.341198
0.0597693	0.42735	FCGR3B	Inflammatory monocytes	-0.342241
0.185657	4.70085	CMTM2	Inflammatory monocytes	-0.34742
4.01337	54.7009	AQP9	Inflammatory monocytes	0.0376432
19.1828	62.8205	CXCL8	Inflammatory monocytes	-0.356628
0.404566	6.83761	HCAR3	Inflammatory monocytes	-0.405489
2.10249	44.0171	CSF3R	Inflammatory monocytes	-0.14085
0.400231	8.11966	FFAR2	Inflammatory monocytes	-0.270962
0.105281	2.5641	PROK2	Inflammatory monocytes	-0.353235
0.114488	0.854701	CXCR2	Inflammatory monocytes	-0.293043
5.1788	54.2735	CXCR4	Inflammatory monocytes	-0.146915
4.05133	18.8034	CCL3L1	Inflammatory monocytes	-0.403239
0.215618	3.4188	IFIT2	Inflammatory monocytes	-0.274195
0.210483	5.12821	IFIT3	Inflammatory monocytes	-0.251832
2.03634	31.1966	GBP5	Inflammatory monocytes	0.000283553
4.43437	46.5812	GBP1	Inflammatory monocytes	-0.0225682
0	0	CLC	Inflammatory monocytes	-0.229862
0	0	IL4	Inflammatory monocytes	-0.229416
0	0	IL13	Inflammatory monocytes	-0.341928
0	0	MS4A3	Inflammatory monocytes	-0.232143
0.149489	0.42735	TPSB2	Inflammatory monocytes	-0.361725
0.0467152	0.42735	TPSAB1	Inflammatory monocytes	-0.385857
0	0	LTC4S	Inflammatory monocytes	-0.321292
0	0	MS4A2	Inflammatory monocytes	-0.477512
0.26284	3.84615	CD69	Inflammatory monocytes	-0.532479
0.00934304	0.42735	GATA2	Inflammatory monocytes	-0.373184
0.0365257	0.42735	TOP2A	Inflammatory monocytes	-0.20977
0	0	MKI67	Inflammatory monocytes	-0.239088
0	0	PCLAF	Inflammatory monocytes	-0.254141
69.5477	100	HLA-DPA1	DCs CD1c	1.59017
79.5207	100	HLA-DRB1	DCs CD1c	1.79469
0.636649	17.8295	CD14	DCs CD1c	-0.794783
1.44581	66.6667	CD68	DCs CD1c	-0.534835
0.0145792	1.55039	SELENOP	DCs CD1c	-0.485351
58.1782	89.1473	LYZ	DCs CD1c	0.49089
3.13023	32.5581	C1QA	DCs CD1c	-0.444831
2.62628	32.5581	C1QB	DCs CD1c	-0.436051
0.0342621	3.87597	CD209	DCs CD1c	-0.437884
0.0425446	3.10078	CD163L1	DCs CD1c	-0.455839
0.257079	17.0543	FUCA1	DCs CD1c	-0.434812
1.88739	45.7364	MRC1	DCs CD1c	0.259703
0.0295805	3.87597	FOLR2	DCs CD1c	-0.4398
0.335179	13.1783	A2M	DCs CD1c	-0.335909
7.59716	94.5736	PTPRC	DCs CD1c	0.301784
1.1045	58.1395	IL10RA	DCs CD1c	0.569767
1.50421	55.814	KLF4	DCs CD1c	0.25231
0.109705	5.42636	NRG1	DCs CD1c	-0.0625899
2.72449	34.8837	EREG	DCs CD1c	-0.214766
0.844577	24.8062	HBEGF	DCs CD1c	-0.16558
0.310234	15.5039	CD300E	DCs CD1c	-0.290716
0.236802	10.8527	VCAN	DCs CD1c	-0.377208
0.816577	20.9302	FCN1	DCs CD1c	-0.200561
0.470705	7.75194	INHBA	DCs CD1c	-0.297905
0	0	ACOD1	DCs CD1c	-0.31778
0	0	CXCL5	DCs CD1c	-0.236632
0.0878382	1.55039	SPP1	DCs CD1c	-0.280825
0.3133	15.5039	MMP9	DCs CD1c	-0.296063
0.0950121	6.97674	CLEC5A	DCs CD1c	-0.288584
0.841465	16.2791	S100A8	DCs CD1c	-0.449118
4.39661	32.5581	S100A9	DCs CD1c	-0.52421
0.387278	22.4806	OSM	DCs CD1c	-0.494167
0.385391	10.0775	TNF	DCs CD1c	-0.487642
0.109262	3.87597	IL1A	DCs CD1c	-0.475359
6.64112	38.7597	IL1B	DCs CD1c	-0.513048
0.0106036	0.775194	IL6	DCs CD1c	-0.369779
0.260407	3.87597	CCL20	DCs CD1c	-0.40603
2.55253	50.3876	CD1C	DCs CD1c	2.5
2.11144	58.9147	TCTN3	DCs CD1c	2.5
0.729621	26.3566	LAMP3	DCs CD1c	-0.069051
1.51334	37.2093	CCR7	DCs CD1c	-0.0270401
0.0177756	0.775194	LAD1	DCs CD1c	-0.320492
0.426017	9.30233	CCL22	DCs CD1c	-0.202622
0.205051	8.52713	CCL19	DCs CD1c	-0.315725
0.259097	6.20155	CCL17	DCs CD1c	-0.24774
0	0	FCGR3B	DCs CD1c	-0.35258
0.0116448	0.775194	CMTM2	DCs CD1c	-0.396957
0	0	AQP9	DCs CD1c	-0.511507
6.49297	34.1085	CXCL8	DCs CD1c	-0.414665
0.0576456	6.20155	HCAR3	DCs CD1c	-0.430481
0.417873	34.1085	CSF3R	DCs CD1c	-0.362578
0.00971602	1.55039	FFAR2	DCs CD1c	-0.357378
0	0	PROK2	DCs CD1c	-0.369387
0	0	CXCR2	DCs CD1c	-0.348966
6.9484	81.3953	CXCR4	DCs CD1c	-0.0221719
0.856615	6.97674	CCL3L1	DCs CD1c	-0.529408
0.0725804	3.87597	IFIT2	DCs CD1c	-0.303445
0.0382683	3.87597	IFIT3	DCs CD1c	-0.297986
0.692853	27.1318	GBP5	DCs CD1c	-0.265653
2.83592	60.4651	GBP1	DCs CD1c	-0.208401
0	0	CLC	DCs CD1c	-0.229862
0	0	IL4	DCs CD1c	-0.229416
0	0	IL13	DCs CD1c	-0.341928
0	0	MS4A3	DCs CD1c	-0.232143
0.00939629	0.775194	TPSB2	DCs CD1c	-0.365703
0.00447236	0.775194	TPSAB1	DCs CD1c	-0.387353
0.0169707	2.32558	LTC4S	DCs CD1c	-0.310844
0	0	MS4A2	DCs CD1c	-0.477512
0.247594	13.9535	CD69	DCs CD1c	-0.53461
0	0	GATA2	DCs CD1c	-0.374475
0.0264754	1.55039	TOP2A	DCs CD1c	-0.22185
0.017357	1.55039	MKI67	DCs CD1c	-0.222472
0.0485932	5.42636	PCLAF	DCs CD1c	-0.214606
49.4448	100	HLA-DPA1	DCs CCL22	0.831678
40.1077	100	HLA-DRB1	DCs CCL22	0.418936
0	0	CD14	DCs CCL22	-0.954428
0.156058	12.5	CD68	DCs CCL22	-0.912697
0	0	SELENOP	DCs CCL22	-0.486003
6.65936	71.875	LYZ	DCs CCL22	-0.834097
0.019451	3.125	C1QA	DCs CCL22	-0.572488
0.273423	9.375	C1QB	DCs CCL22	-0.5426
0	0	CD209	DCs CCL22	-0.474158
0	0	CD163L1	DCs CCL22	-0.487763
0.058353	3.125	FUCA1	DCs CCL22	-0.466474
0.0211092	3.125	MRC1	DCs CCL22	-0.661468
0	0	FOLR2	DCs CCL22	-0.45726
0.412793	18.75	A2M	DCs CCL22	-0.300768
1.66404	68.75	PTPRC	DCs CCL22	-0.789028
1.56178	62.5	IL10RA	DCs CCL22	1.26124
0.933236	40.625	KLF4	DCs CCL22	-0.103043
0	0	NRG1	DCs CCL22	-0.53436
0.0510722	6.25	EREG	DCs CCL22	-0.534052
0	0	HBEGF	DCs CCL22	-0.746059
0	0	CD300E	DCs CCL22	-0.443784
0.119611	6.25	VCAN	DCs CCL22	-0.403115
0	0	FCN1	DCs CCL22	-0.487674
0.0542346	3.125	INHBA	DCs CCL22	-0.392812
0	0	ACOD1	DCs CCL22	-0.31778
0.0360189	3.125	CXCL5	DCs CCL22	-0.233203
0	0	SPP1	DCs CCL22	-0.291275
0.0328463	3.125	MMP9	DCs CCL22	-0.330297
0	0	CLEC5A	DCs CCL22	-0.401057
0.271032	6.25	S100A8	DCs CCL22	-0.454885
0.364883	12.5	S100A9	DCs CCL22	-0.592296
0	0	OSM	DCs CCL22	-0.582593
0.0211092	3.125	TNF	DCs CCL22	-0.627257
0.0254562	3.125	IL1A	DCs CCL22	-0.497585
0.224657	9.375	IL1B	DCs CCL22	-0.653715
0	0	IL6	DCs CCL22	-0.379524
0	0	CCL20	DCs CCL22	-0.475131
0.119284	6.25	CD1C	DCs CCL22	-0.212415
0.286603	6.25	TCTN3	DCs CCL22	0.141368
9.82108	100	LAMP3	DCs CCL22	2.5
23.5727	100	CCR7	DCs CCL22	2.5
2.91169	75	LAD1	DCs CCL22	2.5
17.0864	71.875	CCL22	DCs CCL22	2.5
22.3335	65.625	CCL19	DCs CCL22	2.5
11.3513	37.5	CCL17	DCs CCL22	2.5
0	0	FCGR3B	DCs CCL22	-0.35258
0	0	CMTM2	DCs CCL22	-0.400272
0.164128	3.125	AQP9	DCs CCL22	-0.48905
1.07895	9.375	CXCL8	DCs CCL22	-0.439427
0	0	HCAR3	DCs CCL22	-0.434634
0.0786065	6.25	CSF3R	DCs CCL22	-0.407232
0	0	FFAR2	DCs CCL22	-0.359528
0	0	PROK2	DCs CCL22	-0.369387
0	0	CXCR2	DCs CCL22	-0.348966
8.12797	87.5	CXCR4	DCs CCL22	0.060979
0	0	CCL3L1	DCs CCL22	-0.563238
0	0	IFIT2	DCs CCL22	-0.318287
0	0	IFIT3	DCs CCL22	-0.308241
0.172639	9.375	GBP5	DCs CCL22	-0.368627
4.05993	68.75	GBP1	DCs CCL22	-0.0660997
0	0	CLC	DCs CCL22	-0.229862
0	0	IL4	DCs CCL22	-0.229416
0	0	IL13	DCs CCL22	-0.341928
0	0	MS4A3	DCs CCL22	-0.232143
0	0	TPSB2	DCs CCL22	-0.365969
0	0	TPSAB1	DCs CCL22	-0.387512
0	0	LTC4S	DCs CCL22	-0.321292
0.034757	3.125	MS4A2	DCs CCL22	-0.470037
0.0497216	3.125	CD69	DCs CCL22	-0.562266
0	0	GATA2	DCs CCL22	-0.374475
0.0324473	3.125	TOP2A	DCs CCL22	-0.214672
0	0	MKI67	DCs CCL22	-0.239088
0.031344	3.125	PCLAF	DCs CCL22	-0.22864
43.0037	84.2105	HLA-DPA1	DCs CCL22 Ribhi	0.588651
23.4498	55.2632	HLA-DRB1	DCs CCL22 Ribhi	-0.162527
0	0	CD14	DCs CCL22 Ribhi	-0.954428
0.61219	5.26316	CD68	DCs CCL22 Ribhi	-0.779063
0.360985	2.63158	SELENOP	DCs CCL22 Ribhi	-0.469865
17.7903	44.7368	LYZ	DCs CCL22 Ribhi	-0.547826
0.180369	2.63158	C1QA	DCs CCL22 Ribhi	-0.565884
0	0	C1QB	DCs CCL22 Ribhi	-0.554982
0	0	CD209	DCs CCL22 Ribhi	-0.474158
0	0	CD163L1	DCs CCL22 Ribhi	-0.487763
0	0	FUCA1	DCs CCL22 Ribhi	-0.475771
0	0	MRC1	DCs CCL22 Ribhi	-0.671887
0	0	FOLR2	DCs CCL22 Ribhi	-0.45726
0.0659874	2.63158	A2M	DCs CCL22 Ribhi	-0.457792
0.802177	7.89474	PTPRC	DCs CCL22 Ribhi	-0.947482
0.240547	2.63158	IL10RA	DCs CCL22 Ribhi	-0.736679
0.175556	2.63158	KLF4	DCs CCL22 Ribhi	-0.574595
0	0	NRG1	DCs CCL22 Ribhi	-0.53436
0	0	EREG	DCs CCL22 Ribhi	-0.540151
0	0	HBEGF	DCs CCL22 Ribhi	-0.746059
0	0	CD300E	DCs CCL22 Ribhi	-0.443784
0	0	VCAN	DCs CCL22 Ribhi	-0.429556
0	0	FCN1	DCs CCL22 Ribhi	-0.487674
0	0	INHBA	DCs CCL22 Ribhi	-0.405172
0	0	ACOD1	DCs CCL22 Ribhi	-0.31778
0	0	CXCL5	DCs CCL22 Ribhi	-0.236632
0	0	SPP1	DCs CCL22 Ribhi	-0.291275
0	0	MMP9	DCs CCL22 Ribhi	-0.334306
0	0	CLEC5A	DCs CCL22 Ribhi	-0.401057
0.183385	2.63158	S100A8	DCs CCL22 Ribhi	-0.455771
0	0	S100A9	DCs CCL22 Ribhi	-0.598457
0	0	OSM	DCs CCL22 Ribhi	-0.582593
0	0	TNF	DCs CCL22 Ribhi	-0.635347
0	0	IL1A	DCs CCL22 Ribhi	-0.504337
0.211033	2.63158	IL1B	DCs CCL22 Ribhi	-0.654013
0	0	IL6	DCs CCL22 Ribhi	-0.379524
0	0	CCL20	DCs CCL22 Ribhi	-0.475131
0.293376	2.63158	CD1C	DCs CCL22 Ribhi	0.0844577
0.495589	2.63158	TCTN3	DCs CCL22 Ribhi	0.579563
4.45908	31.5789	LAMP3	DCs CCL22 Ribhi	1.49441
5.00807	23.6842	CCR7	DCs CCL22 Ribhi	0.616083
2.09532	18.4211	LAD1	DCs CCL22 Ribhi	2.28309
5.81274	31.5789	CCL22	DCs CCL22 Ribhi	1.12482
22.308	52.6316	CCL19	DCs CCL22 Ribhi	2.5
4.97182	13.1579	CCL17	DCs CCL22 Ribhi	1.45216
0	0	FCGR3B	DCs CCL22 Ribhi	-0.35258
0	0	CMTM2	DCs CCL22 Ribhi	-0.400272
0	0	AQP9	DCs CCL22 Ribhi	-0.511507
0	0	CXCL8	DCs CCL22 Ribhi	-0.444361
0	0	HCAR3	DCs CCL22 Ribhi	-0.434634
0	0	CSF3R	DCs CCL22 Ribhi	-0.417578
0	0	FFAR2	DCs CCL22 Ribhi	-0.359528
0	0	PROK2	DCs CCL22 Ribhi	-0.369387
0	0	CXCR2	DCs CCL22 Ribhi	-0.348966
1.38454	5.26316	CXCR4	DCs CCL22 Ribhi	-0.414381
0	0	CCL3L1	DCs CCL22 Ribhi	-0.563238
0	0	IFIT2	DCs CCL22 Ribhi	-0.318287
0	0	IFIT3	DCs CCL22 Ribhi	-0.308241
0	0	GBP5	DCs CCL22 Ribhi	-0.4028
3.61928	26.3158	GBP1	DCs CCL22 Ribhi	-0.117329
0	0	CLC	DCs CCL22 Ribhi	-0.229862
0	0	IL4	DCs CCL22 Ribhi	-0.229416
0	0	IL13	DCs CCL22 Ribhi	-0.341928
0	0	MS4A3	DCs CCL22 Ribhi	-0.232143
0	0	TPSB2	DCs CCL22 Ribhi	-0.365969
0	0	TPSAB1	DCs CCL22 Ribhi	-0.387512
0	0	LTC4S	DCs CCL22 Ribhi	-0.321292
0	0	MS4A2	DCs CCL22 Ribhi	-0.477512
0	0	CD69	DCs CCL22 Ribhi	-0.569216
0	0	GATA2	DCs CCL22 Ribhi	-0.374475
0	0	TOP2A	DCs CCL22 Ribhi	-0.253673
0	0	MKI67	DCs CCL22 Ribhi	-0.239088
0	0	PCLAF	DCs CCL22 Ribhi	-0.254141
0.0390993	0.250627	HLA-DPA1	Neutrophil 1	-1.03242
0.0768617	0.501253	HLA-DRB1	Neutrophil 1	-0.978383
4.65032	20.0501	CD14	Neutrophil 1	0.211678
0.380675	2.50627	CD68	Neutrophil 1	-0.846891
0.150097	1.00251	SELENOP	Neutrophil 1	-0.479293
3.74259	18.5464	LYZ	Neutrophil 1	-0.909112
0	0	C1QA	Neutrophil 1	-0.573286
0.0813891	0.501253	C1QB	Neutrophil 1	-0.551296
0	0	CD209	Neutrophil 1	-0.474158
0	0	CD163L1	Neutrophil 1	-0.487763
0	0	FUCA1	Neutrophil 1	-0.475771
0.0409521	0.250627	MRC1	Neutrophil 1	-0.651674
0	0	FOLR2	Neutrophil 1	-0.45726
0	0	A2M	Neutrophil 1	-0.487669
14.6249	57.8947	PTPRC	Neutrophil 1	1.59383
0.50029	3.25815	IL10RA	Neutrophil 1	-0.343904
0.141413	1.25313	KLF4	Neutrophil 1	-0.595845
0	0	NRG1	Neutrophil 1	-0.53436
0.145028	0.501253	EREG	Neutrophil 1	-0.522831
1.38384	8.77193	HBEGF	Neutrophil 1	0.205053
0.0457348	0.250627	CD300E	Neutrophil 1	-0.421218
0.0292617	0.250627	VCAN	Neutrophil 1	-0.423087
1.01257	6.76692	FCN1	Neutrophil 1	-0.131647
0.383908	1.50376	INHBA	Neutrophil 1	-0.317684
0	0	ACOD1	Neutrophil 1	-0.31778
0	0	CXCL5	Neutrophil 1	-0.236632
0.206626	1.25313	SPP1	Neutrophil 1	-0.266692
1.19099	7.26817	MMP9	Neutrophil 1	-0.18893
0.146672	0.75188	CLEC5A	Neutrophil 1	-0.22743
361.565	99.4987	S100A8	Neutrophil 1	2.5
152.16	96.7419	S100A9	Neutrophil 1	1.97113
15.5869	50.1253	OSM	Neutrophil 1	2.5
2.39638	11.0276	TNF	Neutrophil 1	0.28309
12.878	26.0652	IL1A	Neutrophil 1	2.5
124.994	86.2155	IL1B	Neutrophil 1	2.08158
0	0	IL6	Neutrophil 1	-0.379524
3.47875	3.00752	CCL20	Neutrophil 1	0.447987
0	0	CD1C	Neutrophil 1	-0.415825
0	0	TCTN3	Neutrophil 1	-0.459572
0.0449665	0.501253	LAMP3	Neutrophil 1	-0.356071
0	0	CCR7	Neutrophil 1	-0.305535
0	0	LAD1	Neutrophil 1	-0.342769
0	0	CCL22	Neutrophil 1	-0.307605
0	0	CCL19	Neutrophil 1	-0.344959
0	0	CCL17	Neutrophil 1	-0.341198
13.9454	57.6441	FCGR3B	Neutrophil 1	2.05958
12.8902	51.8797	CMTM2	Neutrophil 1	2.5
21.8639	71.1779	AQP9	Neutrophil 1	2.48013
587.625	98.2456	CXCL8	Neutrophil 1	2.24317
38.7713	73.4336	HCAR3	Neutrophil 1	2.35852
16.6822	66.416	CSF3R	Neutrophil 1	1.77812
7.70405	35.3383	FFAR2	Neutrophil 1	1.34529
26.1568	56.6416	PROK2	Neutrophil 1	2.5
5.84394	31.3283	CXCR2	Neutrophil 1	2.5
5.65668	21.8045	CXCR4	Neutrophil 1	-0.113228
52.7141	50.3759	CCL3L1	Neutrophil 1	1.51859
2.21597	9.52381	IFIT2	Neutrophil 1	0.134853
1.69013	9.02256	IFIT3	Neutrophil 1	0.144716
2.41063	11.2782	GBP5	Neutrophil 1	0.0743728
5.43362	24.3108	GBP1	Neutrophil 1	0.0936036
0	0	CLC	Neutrophil 1	-0.229862
0	0	IL4	Neutrophil 1	-0.229416
0	0	IL13	Neutrophil 1	-0.341928
0	0	MS4A3	Neutrophil 1	-0.232143
0	0	TPSB2	Neutrophil 1	-0.365969
0	0	TPSAB1	Neutrophil 1	-0.387512
0	0	LTC4S	Neutrophil 1	-0.321292
0	0	MS4A2	Neutrophil 1	-0.477512
14.6646	33.584	CD69	Neutrophil 1	1.48042
0.0146309	0.250627	GATA2	Neutrophil 1	-0.372453
0	0	TOP2A	Neutrophil 1	-0.253673
0	0	MKI67	Neutrophil 1	-0.239088
0	0	PCLAF	Neutrophil 1	-0.254141
0	0	HLA-DPA1	Neutrophil 2	-1.0339
0	0	HLA-DRB1	Neutrophil 2	-0.981066
1.30445	7.61421	CD14	Neutrophil 2	-0.627325
1.71574	10.6599	CD68	Neutrophil 2	-0.455752
0.0625911	0.507614	SELENOP	Neutrophil 2	-0.483205
1.74635	10.1523	LYZ	Neutrophil 2	-0.960453
0	0	C1QA	Neutrophil 2	-0.573286
0.0881275	0.507614	C1QB	Neutrophil 2	-0.550991
0	0	CD209	Neutrophil 2	-0.474158
0	0	CD163L1	Neutrophil 2	-0.487763
0.0562765	0.507614	FUCA1	Neutrophil 2	-0.466805
0	0	MRC1	Neutrophil 2	-0.671887
0	0	FOLR2	Neutrophil 2	-0.45726
0	0	A2M	Neutrophil 2	-0.487669
6.41977	32.4873	PTPRC	Neutrophil 2	0.0853181
0.0632935	0.507614	IL10RA	Neutrophil 2	-1.00471
0.166247	1.01523	KLF4	Neutrophil 2	-0.580389
0	0	NRG1	Neutrophil 2	-0.53436
0	0	EREG	Neutrophil 2	-0.540151
2.34902	11.1675	HBEGF	Neutrophil 2	0.868425
0	0	CD300E	Neutrophil 2	-0.443784
0	0	VCAN	Neutrophil 2	-0.429556
0	0	FCN1	Neutrophil 2	-0.487674
0.367241	2.03046	INHBA	Neutrophil 2	-0.321483
0	0	ACOD1	Neutrophil 2	-0.31778
0.0881275	0.507614	CXCL5	Neutrophil 2	-0.228243
0.382384	0.507614	SPP1	Neutrophil 2	-0.245781
0.506758	3.04569	MMP9	Neutrophil 2	-0.272449
0.221305	1.52284	CLEC5A	Neutrophil 2	-0.139081
70.4509	85.2792	S100A8	Neutrophil 2	0.254578
22.7618	61.4213	S100A9	Neutrophil 2	-0.21407
4.35024	22.335	OSM	Neutrophil 2	0.410685
2.59675	13.198	TNF	Neutrophil 2	0.359883
6.61516	22.8426	IL1A	Neutrophil 2	1.2501
31.2988	63.9594	IL1B	Neutrophil 2	0.0275171
0.0881275	0.507614	IL6	Neutrophil 2	-0.298532
0.496678	2.53807	CCL20	Neutrophil 2	-0.343333
0	0	CD1C	Neutrophil 2	-0.415825
0	0	TCTN3	Neutrophil 2	-0.459572
0	0	LAMP3	Neutrophil 2	-0.374922
0	0	CCR7	Neutrophil 2	-0.305535
0	0	LAD1	Neutrophil 2	-0.342769
0	0	CCL22	Neutrophil 2	-0.307605
0	0	CCL19	Neutrophil 2	-0.344959
0.058146	0.507614	CCL17	Neutrophil 2	-0.320224
2.65101	16.2437	FCGR3B	Neutrophil 2	0.105969
5.58362	28.4264	CMTM2	Neutrophil 2	1.18925
12.8684	51.269	AQP9	Neutrophil 2	1.24928
809.009	99.4924	CXCL8	Neutrophil 2	2.5
27.5834	70.5584	HCAR3	Neutrophil 2	1.55253
8.32411	46.1929	CSF3R	Neutrophil 2	0.678034
1.16641	7.61421	FFAR2	Neutrophil 2	-0.101414
7.85241	15.736	PROK2	Neutrophil 2	0.835321
0.444937	3.5533	CXCR2	Neutrophil 2	-0.13163
26.5017	71.5736	CXCR4	Neutrophil 2	1.35619
96.2177	85.2792	CCL3L1	Neutrophil 2	2.5
1.08843	4.06091	IFIT2	Neutrophil 2	-0.095716
0.577485	3.04569	IFIT3	Neutrophil 2	-0.153475
0.277146	2.03046	GBP5	Neutrophil 2	-0.34794
1.11898	6.09137	GBP1	Neutrophil 2	-0.408011
0	0	CLC	Neutrophil 2	-0.229862
0	0	IL4	Neutrophil 2	-0.229416
0	0	IL13	Neutrophil 2	-0.341928
0	0	MS4A3	Neutrophil 2	-0.232143
0	0	TPSB2	Neutrophil 2	-0.365969
0	0	TPSAB1	Neutrophil 2	-0.387512
0	0	LTC4S	Neutrophil 2	-0.321292
0	0	MS4A2	Neutrophil 2	-0.477512
4.81769	15.736	CD69	Neutrophil 2	0.104139
0	0	GATA2	Neutrophil 2	-0.374475
0	0	TOP2A	Neutrophil 2	-0.253673
0.0684116	0.507614	MKI67	Neutrophil 2	-0.173595
0.0576834	0.507614	PCLAF	Neutrophil 2	-0.20721
0.219004	1.37931	HLA-DPA1	Neutrophil 3	-1.02563
0.189885	1.37931	HLA-DRB1	Neutrophil 3	-0.974438
4.59913	23.4483	CD14	Neutrophil 3	0.198844
0.466461	3.44828	CD68	Neutrophil 3	-0.821758
0.260922	1.37931	SELENOP	Neutrophil 3	-0.474338
4.31664	25.5172	LYZ	Neutrophil 3	-0.894348
0.201994	1.37931	C1QA	Neutrophil 3	-0.564997
0.1844	0.689655	C1QB	Neutrophil 3	-0.546632
0	0	CD209	Neutrophil 3	-0.474158
0	0	CD163L1	Neutrophil 3	-0.487763
0	0	FUCA1	Neutrophil 3	-0.475771
0	0	MRC1	Neutrophil 3	-0.671887
0	0	FOLR2	Neutrophil 3	-0.45726
0	0	A2M	Neutrophil 3	-0.487669
21.8718	73.7931	PTPRC	Neutrophil 3	2.5
0.98572	6.2069	IL10RA	Neutrophil 3	0.390147
0.477617	3.44828	KLF4	Neutrophil 3	-0.386604
0	0	NRG1	Neutrophil 3	-0.53436
0	0	EREG	Neutrophil 3	-0.540151
0.443352	4.13793	HBEGF	Neutrophil 3	-0.441343
0	0	CD300E	Neutrophil 3	-0.443784
0	0	VCAN	Neutrophil 3	-0.429556
0.45145	2.75862	FCN1	Neutrophil 3	-0.328941
0.953127	0.689655	INHBA	Neutrophil 3	-0.187967
0.328175	1.37931	ACOD1	Neutrophil 3	0.17533
0	0	CXCL5	Neutrophil 3	-0.236632
0.725605	1.37931	SPP1	Neutrophil 3	-0.204947
0.72643	4.82759	MMP9	Neutrophil 3	-0.245635
0.102074	1.37931	CLEC5A	Neutrophil 3	-0.280224
267.254	96.5517	S100A8	Neutrophil 3	2.2441
189.224	96.5517	S100A9	Neutrophil 3	2.5
10.3825	38.6207	OSM	Neutrophil 3	1.788
1.30006	8.27586	TNF	Neutrophil 3	-0.137085
1.73829	11.0345	IL1A	Neutrophil 3	-0.0433172
64.6093	73.7931	IL1B	Neutrophil 3	0.757775
0	0	IL6	Neutrophil 3	-0.379524
0.595166	1.37931	CCL20	Neutrophil 3	-0.317198
0	0	CD1C	Neutrophil 3	-0.415825
0	0	TCTN3	Neutrophil 3	-0.459572
0.103397	0.689655	LAMP3	Neutrophil 3	-0.331576
0	0	CCR7	Neutrophil 3	-0.305535
0	0	LAD1	Neutrophil 3	-0.342769
0	0	CCL22	Neutrophil 3	-0.307605
0	0	CCL19	Neutrophil 3	-0.344959
0	0	CCL17	Neutrophil 3	-0.341198
21.8871	66.8966	FCGR3B	Neutrophil 3	2.5
7.89296	38.6207	CMTM2	Neutrophil 3	1.84667
22.8047	74.4828	AQP9	Neutrophil 3	2.5
136.417	82.069	CXCL8	Neutrophil 3	0.17955
43.479	67.5862	HCAR3	Neutrophil 3	2.5
29.5864	84.8276	CSF3R	Neutrophil 3	2.5
18.7662	65.5172	FFAR2	Neutrophil 3	2.5
11.3581	37.931	PROK2	Neutrophil 3	1.37316
7.12566	39.3103	CXCR2	Neutrophil 3	2.5
7.13801	22.7586	CXCR4	Neutrophil 3	-0.00880565
18.8222	29.6552	CCL3L1	Neutrophil 3	0.180102
21.5538	52.4138	IFIT2	Neutrophil 3	2.5
16.466	51.0345	IFIT3	Neutrophil 3	2.5
22.1136	63.4483	GBP5	Neutrophil 3	2.5
38.0663	83.4483	GBP1	Neutrophil 3	2.5
0	0	CLC	Neutrophil 3	-0.229862
0	0	IL4	Neutrophil 3	-0.229416
0	0	IL13	Neutrophil 3	-0.341928
0	0	MS4A3	Neutrophil 3	-0.232143
0	0	TPSB2	Neutrophil 3	-0.365969
0	0	TPSAB1	Neutrophil 3	-0.387512
0	0	LTC4S	Neutrophil 3	-0.321292
0	0	MS4A2	Neutrophil 3	-0.477512
3.94289	17.931	CD69	Neutrophil 3	-0.0181302
0	0	GATA2	Neutrophil 3	-0.374475
0	0	TOP2A	Neutrophil 3	-0.253673
0	0	MKI67	Neutrophil 3	-0.239088
0.130617	0.689655	PCLAF	Neutrophil 3	-0.147873
0	0	HLA-DPA1	Eosinophils	-1.0339
0	0	HLA-DRB1	Eosinophils	-0.981066
0	0	CD14	Eosinophils	-0.954428
0	0	CD68	Eosinophils	-0.958418
0	0	SELENOP	Eosinophils	-0.486003
2.32214	19.2982	LYZ	Eosinophils	-0.945644
0.68891	3.50877	C1QA	Eosinophils	-0.545015
0.187836	1.75439	C1QB	Eosinophils	-0.546476
0	0	CD209	Eosinophils	-0.474158
0	0	CD163L1	Eosinophils	-0.487763
0.375672	1.75439	FUCA1	Eosinophils	-0.415917
0	0	MRC1	Eosinophils	-0.671887
0	0	FOLR2	Eosinophils	-0.45726
0	0	A2M	Eosinophils	-0.487669
10.2334	57.8947	PTPRC	Eosinophils	0.786463
0.504544	5.26316	IL10RA	Eosinophils	-0.337471
0	0	KLF4	Eosinophils	-0.683855
0	0	NRG1	Eosinophils	-0.53436
29.6996	57.8947	EREG	Eosinophils	2.5
0	0	HBEGF	Eosinophils	-0.746059
0	0	CD300E	Eosinophils	-0.443784
0	0	VCAN	Eosinophils	-0.429556
0	0	FCN1	Eosinophils	-0.487674
0.288077	1.75439	INHBA	Eosinophils	-0.339523
0	0	ACOD1	Eosinophils	-0.31778
0	0	CXCL5	Eosinophils	-0.236632
0	0	SPP1	Eosinophils	-0.291275
0	0	MMP9	Eosinophils	-0.334306
0	0	CLEC5A	Eosinophils	-0.401057
0	0	S100A8	Eosinophils	-0.457625
0.241774	3.50877	S100A9	Eosinophils	-0.594374
9.22905	38.5965	OSM	Eosinophils	1.52465
0	0	TNF	Eosinophils	-0.635347
0	0	IL1A	Eosinophils	-0.504337
4.75661	15.7895	IL1B	Eosinophils	-0.554362
0	0	IL6	Eosinophils	-0.379524
0.140576	1.75439	CCL20	Eosinophils	-0.437828
0	0	CD1C	Eosinophils	-0.415825
0	0	TCTN3	Eosinophils	-0.459572
0	0	LAMP3	Eosinophils	-0.374922
0	0	CCR7	Eosinophils	-0.305535
0	0	LAD1	Eosinophils	-0.342769
0	0	CCL22	Eosinophils	-0.307605
0	0	CCL19	Eosinophils	-0.344959
0	0	CCL17	Eosinophils	-0.341198
0	0	FCGR3B	Eosinophils	-0.35258
0	0	CMTM2	Eosinophils	-0.400272
0	0	AQP9	Eosinophils	-0.511507
39.5768	61.4035	CXCL8	Eosinophils	-0.263355
1.8195	12.2807	HCAR3	Eosinophils	-0.303554
0	0	CSF3R	Eosinophils	-0.417578
2.0617	10.5263	FFAR2	Eosinophils	0.0967028
0.0854964	1.75439	PROK2	Eosinophils	-0.35627
0	0	CXCR2	Eosinophils	-0.348966
60.1971	89.4737	CXCR4	Eosinophils	2.5
15.4441	5.26316	CCL3L1	Eosinophils	0.0466941
0.383903	3.50877	IFIT2	Eosinophils	-0.239783
0	0	IFIT3	Eosinophils	-0.308241
0	0	GBP5	Eosinophils	-0.4028
0.530578	5.26316	GBP1	Eosinophils	-0.476418
49.7331	84.2105	CLC	Eosinophils	2.5
16.9469	52.6316	IL4	Eosinophils	2.5
13.1566	42.1053	IL13	Eosinophils	2.5
8.44989	45.614	MS4A3	Eosinophils	2.5
0.109104	1.75439	TPSB2	Eosinophils	-0.362871
0.204712	1.75439	TPSAB1	Eosinophils	-0.38026
0	0	LTC4S	Eosinophils	-0.321292
7.14155	38.5965	MS4A2	Eosinophils	1.05838
7.34574	26.3158	CD69	Eosinophils	0.457477
30.3569	82.4561	GATA2	Eosinophils	2.5
0	0	TOP2A	Eosinophils	-0.253673
0	0	MKI67	Eosinophils	-0.239088
0	0	PCLAF	Eosinophils	-0.254141
0.552073	16.0656	HLA-DPA1	Mast 1	-1.01307
1.04279	21.9672	HLA-DRB1	Mast 1	-0.944666
0.0394908	0.983607	CD14	Mast 1	-0.944526
0.672293	18.6885	CD68	Mast 1	-0.761454
0.0161652	0.655738	SELENOP	Mast 1	-0.48528
0.0812177	2.62295	LYZ	Mast 1	-1.00328
0.00994748	0.327869	C1QA	Mast 1	-0.572878
0.0190732	0.327869	C1QB	Mast 1	-0.554118
0	0	CD209	Mast 1	-0.474158
0	0	CD163L1	Mast 1	-0.487763
0.0760768	3.60656	FUCA1	Mast 1	-0.46365
0	0	MRC1	Mast 1	-0.671887
0.0203983	0.655738	FOLR2	Mast 1	-0.44522
0	0	A2M	Mast 1	-0.487669
1.67254	37.7049	PTPRC	Mast 1	-0.787464
0.0345366	1.31148	IL10RA	Mast 1	-1.0482
0.859237	14.0984	KLF4	Mast 1	-0.149098
0	0	NRG1	Mast 1	-0.53436
0.0395556	0.983607	EREG	Mast 1	-0.535427
0.0681131	1.31148	HBEGF	Mast 1	-0.699245
0	0	CD300E	Mast 1	-0.443784
0	0	VCAN	Mast 1	-0.429556
0.011432	0.327869	FCN1	Mast 1	-0.483654
0.0423467	0.655738	INHBA	Mast 1	-0.395522
0	0	ACOD1	Mast 1	-0.31778
0	0	CXCL5	Mast 1	-0.236632
0	0	SPP1	Mast 1	-0.291275
0	0	MMP9	Mast 1	-0.334306
0	0	CLEC5A	Mast 1	-0.401057
0.0114961	0.327869	S100A8	Mast 1	-0.457508
0.00639869	0.327869	S100A9	Mast 1	-0.598349
0.441366	12.459	OSM	Mast 1	-0.481817
0.5414	9.83607	TNF	Mast 1	-0.42785
0.0482261	1.31148	IL1A	Mast 1	-0.491546
0.146684	3.93443	IL1B	Mast 1	-0.655424
0	0	IL6	Mast 1	-0.379524
0	0	CCL20	Mast 1	-0.475131
0.00820287	0.327869	CD1C	Mast 1	-0.401837
0.0955966	4.2623	TCTN3	Mast 1	-0.259128
0	0	LAMP3	Mast 1	-0.374922
0.00835335	0.327869	CCR7	Mast 1	-0.303998
0	0	LAD1	Mast 1	-0.342769
0	0	CCL22	Mast 1	-0.307605
0	0	CCL19	Mast 1	-0.344959
0	0	CCL17	Mast 1	-0.341198
0	0	FCGR3B	Mast 1	-0.35258
0.0281191	0.327869	CMTM2	Mast 1	-0.392267
0.0281191	0.327869	AQP9	Mast 1	-0.50766
0.531393	1.63934	CXCL8	Mast 1	-0.441931
0	0	HCAR3	Mast 1	-0.434634
0.0209635	0.327869	CSF3R	Mast 1	-0.414819
0	0	FFAR2	Mast 1	-0.359528
0	0	PROK2	Mast 1	-0.369387
0	0	CXCR2	Mast 1	-0.348966
0.265884	4.2623	CXCR4	Mast 1	-0.493237
0.0843573	0.327869	CCL3L1	Mast 1	-0.559906
0.062795	1.31148	IFIT2	Mast 1	-0.305446
0.217661	6.88525	IFIT3	Mast 1	-0.249908
0.0599995	1.96721	GBP5	Mast 1	-0.390923
0.0835582	2.62295	GBP1	Mast 1	-0.528388
0	0	CLC	Mast 1	-0.229862
0	0	IL4	Mast 1	-0.229416
2.74187	15.4098	IL13	Mast 1	0.556421
0.0640897	1.63934	MS4A3	Mast 1	-0.199062
138.057	98.6885	TPSB2	Mast 1	2.5
105.741	99.3443	TPSAB1	Mast 1	2.5
7.13067	56.7213	LTC4S	Mast 1	2.5
14.352	92.459	MS4A2	Mast 1	2.5
28.0624	81.9672	CD69	Mast 1	2.5
9.68734	79.6721	GATA2	Mast 1	0.964516
0.0558773	0.655738	TOP2A	Mast 1	-0.18651
0.0148525	0.327869	MKI67	Mast 1	-0.224869
0	0	PCLAF	Mast 1	-0.254141
0.71371	16.6667	HLA-DPA1	Mast 2	-1.00697
1.0518	19.5122	HLA-DRB1	Mast 2	-0.944351
0.0174798	0.813008	CD14	Mast 2	-0.950045
0.625226	18.6992	CD68	Mast 2	-0.775244
0.0125892	0.406504	SELENOP	Mast 2	-0.48544
0.155918	3.65854	LYZ	Mast 2	-1.00136
0	0	C1QA	Mast 2	-0.573286
0.0125892	0.406504	C1QB	Mast 2	-0.554412
0	0	CD209	Mast 2	-0.474158
0	0	CD163L1	Mast 2	-0.487763
0.0659834	2.43902	FUCA1	Mast 2	-0.465258
0	0	MRC1	Mast 2	-0.671887
0.0127631	0.406504	FOLR2	Mast 2	-0.449727
0.0253895	1.21951	A2M	Mast 2	-0.476173
2.43855	45.935	PTPRC	Mast 2	-0.646634
0.0698049	2.03252	IL10RA	Mast 2	-0.994869
0.162322	3.25203	KLF4	Mast 2	-0.582831
0	0	NRG1	Mast 2	-0.53436
0.146195	2.84553	EREG	Mast 2	-0.522691
0.0116111	0.406504	HBEGF	Mast 2	-0.738079
0	0	CD300E	Mast 2	-0.443784
0	0	VCAN	Mast 2	-0.429556
0	0	FCN1	Mast 2	-0.487674
0.0753451	1.21951	INHBA	Mast 2	-0.388002
0	0	ACOD1	Mast 2	-0.31778
0	0	CXCL5	Mast 2	-0.236632
0.0120374	0.406504	SPP1	Mast 2	-0.289843
0	0	MMP9	Mast 2	-0.334306
0	0	CLEC5A	Mast 2	-0.401057
0	0	S100A8	Mast 2	-0.457625
0.00604737	0.406504	S100A9	Mast 2	-0.598355
0.435542	8.13008	OSM	Mast 2	-0.483147
0.510189	8.53659	TNF	Mast 2	-0.439812
0.0416907	1.21951	IL1A	Mast 2	-0.49328
0.595522	7.31707	IL1B	Mast 2	-0.645584
0	0	IL6	Mast 2	-0.379524
0	0	CCL20	Mast 2	-0.475131
0	0	CD1C	Mast 2	-0.415825
0.0431045	1.62602	TCTN3	Mast 2	-0.369192
0	0	LAMP3	Mast 2	-0.374922
0.0315803	1.21951	CCR7	Mast 2	-0.299723
0	0	LAD1	Mast 2	-0.342769
0	0	CCL22	Mast 2	-0.307605
0	0	CCL19	Mast 2	-0.344959
0	0	CCL17	Mast 2	-0.341198
0	0	FCGR3B	Mast 2	-0.35258
0	0	CMTM2	Mast 2	-0.400272
0	0	AQP9	Mast 2	-0.511507
0.038371	0.813008	CXCL8	Mast 2	-0.444186
0	0	HCAR3	Mast 2	-0.434634
0	0	CSF3R	Mast 2	-0.417578
0	0	FFAR2	Mast 2	-0.359528
0	0	PROK2	Mast 2	-0.369387
0	0	CXCR2	Mast 2	-0.348966
0.440945	3.65854	CXCR4	Mast 2	-0.480897
0	0	CCL3L1	Mast 2	-0.563238
0.0546177	1.21951	IFIT2	Mast 2	-0.307118
0.138285	4.47154	IFIT3	Mast 2	-0.271181
0	0	GBP5	Mast 2	-0.4028
0.114748	2.43902	GBP1	Mast 2	-0.524762
0.0787672	0.813008	CLC	Mast 2	-0.222958
0	0	IL4	Mast 2	-0.229416
2.09846	10.9756	IL13	Mast 2	0.345613
0.0312863	0.813008	MS4A3	Mast 2	-0.215994
72.5911	98.7805	TPSB2	Mast 2	1.6952
62.2178	97.9675	TPSAB1	Mast 2	1.8165
0.398694	4.87805	LTC4S	Mast 2	-0.0758406
12.8268	86.5854	MS4A2	Mast 2	2.28107
10.1249	52.8455	CD69	Mast 2	0.845911
6.47999	63.0081	GATA2	Mast 2	0.521195
0	0	TOP2A	Mast 2	-0.253673
0	0	MKI67	Mast 2	-0.239088
0.00753483	0.406504	PCLAF	Mast 2	-0.248011
0.541678	6.01093	HLA-DPA1	Mast Ribhi	-1.01346
0	0	HLA-DRB1	Mast Ribhi	-0.981066
0	0	CD14	Mast Ribhi	-0.954428
0.418811	3.27869	CD68	Mast Ribhi	-0.835718
0.0465855	0.546448	SELENOP	Mast Ribhi	-0.48392
0	0	LYZ	Mast Ribhi	-1.00537
0	0	C1QA	Mast Ribhi	-0.573286
0.05326	0.546448	C1QB	Mast Ribhi	-0.55257
0	0	CD209	Mast Ribhi	-0.474158
0	0	CD163L1	Mast Ribhi	-0.487763
0	0	FUCA1	Mast Ribhi	-0.475771
0	0	MRC1	Mast Ribhi	-0.671887
0	0	FOLR2	Mast Ribhi	-0.45726
0.0249406	0.546448	A2M	Mast Ribhi	-0.476376
1.27688	9.28962	PTPRC	Mast Ribhi	-0.860207
0	0	IL10RA	Mast Ribhi	-1.10043
0.50689	3.82514	KLF4	Mast Ribhi	-0.368385
0	0	NRG1	Mast Ribhi	-0.53436
0	0	EREG	Mast Ribhi	-0.540151
0	0	HBEGF	Mast Ribhi	-0.746059
0	0	CD300E	Mast Ribhi	-0.443784
0	0	VCAN	Mast Ribhi	-0.429556
0	0	FCN1	Mast Ribhi	-0.487674
0	0	INHBA	Mast Ribhi	-0.405172
0	0	ACOD1	Mast Ribhi	-0.31778
0	0	CXCL5	Mast Ribhi	-0.236632
0	0	SPP1	Mast Ribhi	-0.291275
0	0	MMP9	Mast Ribhi	-0.334306
0	0	CLEC5A	Mast Ribhi	-0.401057
0	0	S100A8	Mast Ribhi	-0.457625
0	0	S100A9	Mast Ribhi	-0.598457
0.228853	2.18579	OSM	Mast Ribhi	-0.53034
0.628369	3.82514	TNF	Mast Ribhi	-0.394518
0	0	IL1A	Mast Ribhi	-0.504337
0.843338	5.46448	IL1B	Mast Ribhi	-0.640152
0	0	IL6	Mast Ribhi	-0.379524
0	0	CCL20	Mast Ribhi	-0.475131
0	0	CD1C	Mast Ribhi	-0.415825
0	0	TCTN3	Mast Ribhi	-0.459572
0	0	LAMP3	Mast Ribhi	-0.374922
0	0	CCR7	Mast Ribhi	-0.305535
0	0	LAD1	Mast Ribhi	-0.342769
0	0	CCL22	Mast Ribhi	-0.307605
0	0	CCL19	Mast Ribhi	-0.344959
0	0	CCL17	Mast Ribhi	-0.341198
0	0	FCGR3B	Mast Ribhi	-0.35258
0	0	CMTM2	Mast Ribhi	-0.400272
0	0	AQP9	Mast Ribhi	-0.511507
0	0	CXCL8	Mast Ribhi	-0.444361
0	0	HCAR3	Mast Ribhi	-0.434634
0	0	CSF3R	Mast Ribhi	-0.417578
0	0	FFAR2	Mast Ribhi	-0.359528
0	0	PROK2	Mast Ribhi	-0.369387
0	0	CXCR2	Mast Ribhi	-0.348966
0.150994	1.63934	CXCR4	Mast Ribhi	-0.501336
0	0	CCL3L1	Mast Ribhi	-0.563238
0.101007	0.546448	IFIT2	Mast Ribhi	-0.297632
0.161887	1.63934	IFIT3	Mast Ribhi	-0.264856
0	0	GBP5	Mast Ribhi	-0.4028
0.0998991	0.546448	GBP1	Mast Ribhi	-0.526489
0	0	CLC	Mast Ribhi	-0.229862
0	0	IL4	Mast Ribhi	-0.229416
1.83161	7.65027	IL13	Mast Ribhi	0.258182
0	0	MS4A3	Mast Ribhi	-0.232143
33.96	86.3388	TPSB2	Mast Ribhi	0.598298
39.5687	90.1639	TPSAB1	Mast Ribhi	1.01417
1.06668	6.01093	LTC4S	Mast Ribhi	0.335397
7.83111	48.0874	MS4A2	Mast Ribhi	1.20667
6.1595	22.4044	CD69	Mast Ribhi	0.29168
4.92404	31.694	GATA2	Mast Ribhi	0.306129
0	0	TOP2A	Mast Ribhi	-0.253673
0	0	MKI67	Mast Ribhi	-0.239088
0.0595259	0.546448	PCLAF	Mast Ribhi	-0.205711
42.4763	90.9091	HLA-DPA1	Cycling myeloid	0.568752
41.4195	93.9394	HLA-DRB1	Cycling myeloid	0.464727
3.18996	33.3333	CD14	Cycling myeloid	-0.154518
4.05758	39.3939	CD68	Cycling myeloid	0.230345
19.0523	72.7273	SELENOP	Cycling myeloid	0.36573
88.6755	96.9697	LYZ	Cycling myeloid	1.27523
32.9206	90.9091	C1QA	Cycling myeloid	0.777673
35.4076	87.8788	C1QB	Cycling myeloid	1.04846
0.646749	15.1515	CD209	Cycling myeloid	0.210577
2.16738	21.2121	CD163L1	Cycling myeloid	1.13857
6.8494	45.4545	FUCA1	Cycling myeloid	0.615511
1.19469	12.1212	MRC1	Cycling myeloid	-0.0822015
0.638435	9.09091	FOLR2	Cycling myeloid	-0.0804114
1.6653	24.2424	A2M	Cycling myeloid	0.266332
1.72836	21.2121	PTPRC	Cycling myeloid	-0.777202
0.0582832	6.06061	IL10RA	Cycling myeloid	-1.01229
0.389868	6.06061	KLF4	Cycling myeloid	-0.441216
0	0	NRG1	Cycling myeloid	-0.53436
0.223114	6.06061	EREG	Cycling myeloid	-0.513505
0.436456	12.1212	HBEGF	Cycling myeloid	-0.446083
0	0	CD300E	Cycling myeloid	-0.443784
0	0	VCAN	Cycling myeloid	-0.429556
0.0704722	3.0303	FCN1	Cycling myeloid	-0.462896
0.0157705	3.0303	INHBA	Cycling myeloid	-0.401578
0.140944	3.0303	ACOD1	Cycling myeloid	-0.105999
0	0	CXCL5	Cycling myeloid	-0.236632
0	0	SPP1	Cycling myeloid	-0.291275
0.278009	6.06061	MMP9	Cycling myeloid	-0.300371
0	0	CLEC5A	Cycling myeloid	-0.401057
0.946845	9.09091	S100A8	Cycling myeloid	-0.448053
3.50792	21.2121	S100A9	Cycling myeloid	-0.539218
0.0909175	6.06061	OSM	Cycling myeloid	-0.561834
0.0425127	3.0303	TNF	Cycling myeloid	-0.619054
0	0	IL1A	Cycling myeloid	-0.504337
0.875897	15.1515	IL1B	Cycling myeloid	-0.639438
0	0	IL6	Cycling myeloid	-0.379524
0.0157705	3.0303	CCL20	Cycling myeloid	-0.470946
0.713883	9.09091	CD1C	Cycling myeloid	0.801534
0	0	TCTN3	Cycling myeloid	-0.459572
0	0	LAMP3	Cycling myeloid	-0.374922
0.0187868	3.0303	CCR7	Cycling myeloid	-0.302078
0	0	LAD1	Cycling myeloid	-0.342769
0	0	CCL22	Cycling myeloid	-0.307605
0	0	CCL19	Cycling myeloid	-0.344959
0	0	CCL17	Cycling myeloid	-0.341198
0	0	FCGR3B	Cycling myeloid	-0.35258
0	0	CMTM2	Cycling myeloid	-0.400272
0	0	AQP9	Cycling myeloid	-0.511507
0.733396	12.1212	CXCL8	Cycling myeloid	-0.441007
0.128491	6.06061	HCAR3	Cycling myeloid	-0.425378
0	0	CSF3R	Cycling myeloid	-0.417578
0	0	FFAR2	Cycling myeloid	-0.359528
0	0	PROK2	Cycling myeloid	-0.369387
0	0	CXCR2	Cycling myeloid	-0.348966
0.654261	6.06061	CXCR4	Cycling myeloid	-0.465859
0.031541	3.0303	CCL3L1	Cycling myeloid	-0.561992
0.266095	6.06061	IFIT2	Cycling myeloid	-0.263873
0.325055	9.09091	IFIT3	Cycling myeloid	-0.221126
0.351963	15.1515	GBP5	Cycling myeloid	-0.333131
1.32933	21.2121	GBP1	Cycling myeloid	-0.383556
0	0	CLC	Cycling myeloid	-0.229862
0	0	IL4	Cycling myeloid	-0.229416
0	0	IL13	Cycling myeloid	-0.341928
0	0	MS4A3	Cycling myeloid	-0.232143
0	0	TPSB2	Cycling myeloid	-0.365969
0	0	TPSAB1	Cycling myeloid	-0.387512
0.263734	3.0303	LTC4S	Cycling myeloid	-0.158927
0	0	MS4A2	Cycling myeloid	-0.477512
0.0345573	6.06061	CD69	Cycling myeloid	-0.564386
0	0	GATA2	Cycling myeloid	-0.374475
3.64488	36.3636	TOP2A	Cycling myeloid	2.5
4.56241	33.3333	MKI67	Cycling myeloid	2.5
5.38545	54.5455	PCLAF	Cycling myeloid	2.5

## Sheet: e.fig 3 c
sample	sex	age	cell	ident	PTPRC
HC 1	male	61	HC_1_AACTGGTGTCTCAACA-1	Mast	1.37096e-05
HC 1	male	61	HC_1_AAGACCTTCAGCGATT-1	M2	1.62236
HC 1	male	61	HC_1_ACGGGTCCAGCATGAG-1	Mast	3.63128e-06
HC 1	male	61	HC_1_ACTGAACGTCCTCTTG-1	Mast	6.32863e-06
HC 1	male	61	HC_1_AGACGTTGTCTGGAGA-1	M2	4.04268e-06
HC 1	male	61	HC_1_AGATCTGTCCAAACTG-1	M2	1.0808
HC 1	male	61	HC_1_AGGCCACCAGCTTCGG-1	Mast	2.1194
HC 1	male	61	HC_1_AGGCCACTCCGTCATC-1	M2	2.28346
HC 1	male	61	HC_1_AGTAGTCAGGTAGCCA-1	Mast	2.01842e-05
HC 1	male	61	HC_1_AGTGTCAAGACTTGAA-1	M0	-6.27141e-07
HC 1	male	61	HC_1_ATAACGCCATTATCTC-1	Cycling myeloid	1.30487e-05
HC 1	male	61	HC_1_ATCACGATCAAACGGG-1	Mast	1.38169
HC 1	male	61	HC_1_ATCATCTCAGATTGCT-1	Mast	-1.38886e-05
HC 1	male	61	HC_1_ATCCACCAGAGCAATT-1	M2	0.533632
HC 1	male	61	HC_1_ATCTGCCAGAATGTTG-1	M2	1.11584
HC 1	male	61	HC_1_ATGCGATGTGGACGAT-1	Mast	6.3595e-06
HC 1	male	61	HC_1_ATTTCTGCACCTTGTC-1	Mast	-2.84253e-06
HC 1	male	61	HC_1_CAAGTTGTCCGCGGTA-1	M2	-2.65646e-05
HC 1	male	61	HC_1_CATCAAGAGCCGCCTA-1	M2	0.884682
HC 1	male	61	HC_1_CCAGCGAAGTCTCGGC-1	M2	0.726556
HC 1	male	61	HC_1_CCCATACTCACGAAGG-1	Mast	-3.06639e-06
HC 1	male	61	HC_1_CCTCAGTAGGTGATAT-1	Mast	-1.78131e-05
HC 1	male	61	HC_1_CGGACGTGTCCCTTGT-1	M2	-1.71917e-06
HC 1	male	61	HC_1_CGTGTAACAAGACGTG-1	Mast	1.21467e-05
HC 1	male	61	HC_1_CGTGTCTGTGCGATAG-1	Mast	1.89519e-05
HC 1	male	61	HC_1_CTAGAGTGTCTGATCA-1	M2	1.06635
HC 1	male	61	HC_1_CTCGAAACACTTCGAA-1	M2	1.58002
HC 1	male	61	HC_1_CTGCGGAGTCAACATC-1	Mast	-1.76316e-05
HC 1	male	61	HC_1_CTTAACTCACGGTAGA-1	Mast	4.60097e-06
HC 1	male	61	HC_1_CTTACCGCAGGGAGAG-1	M2	-6.39995e-06
HC 1	male	61	HC_1_CTTTGCGAGGCCATAG-1	Mast	1.69424
HC 1	male	61	HC_1_CTTTGCGTCCAGATCA-1	Mast	7.04837e-06
HC 1	male	61	HC_1_GACCAATAGGCTCATT-1	Mast	1.42135
HC 1	male	61	HC_1_GACGTTAAGCTAAGAT-1	M0	-6.08926e-06
HC 1	male	61	HC_1_GACTGCGAGCCGGTAA-1	M2	1.12898
HC 1	male	61	HC_1_GATCGATGTGCATCTA-1	Mast	-1.71701e-05
HC 1	male	61	HC_1_GCAGCCACAACTTGAC-1	M2	1.63023
HC 1	male	61	HC_1_GCGCAACAGGGATACC-1	Mast	-8.50908e-06
HC 1	male	61	HC_1_GCTGCGAGTGTTGAGG-1	M2	2.36097
HC 1	male	61	HC_1_GCTGCGATCCTTGACC-1	M2	3.61226e-07
HC 1	male	61	HC_1_GGCTGGTAGTGGTAAT-1	Mast	2.05999e-06
HC 1	male	61	HC_1_GGGAATGTCACCAGGC-1	Mast	-3.61057e-06
HC 1	male	61	HC_1_GTATCTTCATGCTAGT-1	Mast	7.58163e-06
HC 1	male	61	HC_1_GTCACAACAGACAAGC-1	M0	-7.26705e-06
HC 1	male	61	HC_1_GTGCATAAGCCCAGCT-1	Macrophage NRG1	1.35705
HC 1	male	61	HC_1_GTGCTTCAGCCGTCGT-1	M2	4.32818e-06
HC 1	male	61	HC_1_TACGGATTCTTACCTA-1	M2	1.00073
HC 1	male	61	HC_1_TACTTGTTCAGATAAG-1	M2	1.4441e-05
HC 1	male	61	HC_1_TCGCGTTAGCACACAG-1	Mast	-4.31446e-06
HC 1	male	61	HC_1_TCGGTAACACGGTAAG-1	Mast	1.24216
HC 1	male	61	HC_1_TCTATTGCAATAAGCA-1	M2	3.21925e-06
HC 1	male	61	HC_1_TCTCTAACAAGCTGAG-1	M2	-7.83839e-06
HC 1	male	61	HC_1_TCTGGAATCAGTTTGG-1	M2	1.57573e-05
HC 1	male	61	HC_1_TGAGAGGAGCTTTGGT-1	M0	6.42899e-06
HC 1	male	61	HC_1_TGAGGGATCCAGTAGT-1	Macrophage NRG1	8.97606e-07
HC 1	male	61	HC_1_TGCGCAGAGGGCTTCC-1	M2	1.22152
HC 1	male	61	HC_1_TTCGGTCGTCGAGTTT-1	M2	0.538944
HC 1	male	61	HC_1_TTGAACGAGGACAGCT-1	M2	1.27018
HC 1	male	61	HC_1_TTGGAACAGGAATCGC-1	Mast	-2.99309e-05
HC 1	male	61	HC_1_TTTGGTTTCTGTCCGT-1	M2	1.89266
CD 1	female	49	CD_1_AAAGGATCATCACGGC-1	Mast	1.76397
CD 1	female	49	CD_1_AAAGGGCGTTACAGCT-1	Mast	1.85231e-06
CD 1	female	49	CD_1_AAAGTGAGTGGTCTGC-1	Mast	5.81824e-06
CD 1	female	49	CD_1_AAGCCATCACTGGCGT-1	Mast	1.39974e-05
CD 1	female	49	CD_1_ACAGAAAAGATAACAC-1	DCs	2.05926
CD 1	female	49	CD_1_ACCCAAACACAGTATC-1	DCs	2.13898
CD 1	female	49	CD_1_ACGTAACAGTTTGAGA-1	DCs	2.78943
CD 1	female	49	CD_1_ACTATCTAGAAGTCCG-1	Inflammatory monocytes	1.03851e-05
CD 1	female	49	CD_1_ACTGCAACAAGCTGCC-1	Mast	9.20729e-06
CD 1	female	49	CD_1_AGAAGTAGTCTGTGCG-1	Mast	1.54748
CD 1	female	49	CD_1_AGCTACACAATAACCC-1	M1	2.28436
CD 1	female	49	CD_1_AGGAAATTCAGGTAAA-1	DCs	2.28224
CD 1	female	49	CD_1_AGGACGAGTACCCACG-1	Mast	1.29832
CD 1	female	49	CD_1_AGGACTTCATTAAAGG-1	Neutrophil	-9.53523e-06
CD 1	female	49	CD_1_ATATCCTAGCATGGGT-1	DCs	2.31656
CD 1	female	49	CD_1_ATCGATGGTTGACTAC-1	Mast	5.80996e-06
CD 1	female	49	CD_1_ATCTTCATCCGGTAGC-1	DCs	2.4845
CD 1	female	49	CD_1_ATGATCGGTACAAGCG-1	M2	1.86218
CD 1	female	49	CD_1_ATGGATCCAGCATGCC-1	Mast	-8.85776e-06
CD 1	female	49	CD_1_ATTCCTAGTCATCTAG-1	Neutrophil	3.06182
CD 1	female	49	CD_1_ATTTCACAGGGCAGGA-1	Mast	1.51271e-05
CD 1	female	49	CD_1_CAATGACCACGACGTC-1	Mast	1.37966
CD 1	female	49	CD_1_CACCGTTCAAGTTCCA-1	Mast	1.17577
CD 1	female	49	CD_1_CACCGTTCAATTGCAC-1	M1	2.73816
CD 1	female	49	CD_1_CACGGGTAGCTAAATG-1	DCs	1.46331
CD 1	female	49	CD_1_CACTGGGGTTCTCCTG-1	M1	2.27455
CD 1	female	49	CD_1_CATTCCGAGAGTCTGG-1	DCs	2.14633
CD 1	female	49	CD_1_CCACGAGCAATCCTAG-1	Inflammatory monocytes	1.25581
CD 1	female	49	CD_1_CCACGAGCAGAGATTA-1	Mast	9.33346e-06
CD 1	female	49	CD_1_CCGTGAGGTGATGAAT-1	Mast	8.21773e-06
CD 1	female	49	CD_1_CGACAGCGTCTCGACG-1	Neutrophil	3.70969
CD 1	female	49	CD_1_CGAGAAGAGTGGTTAA-1	Mast	-4.76174e-06
CD 1	female	49	CD_1_CGAGTTAGTGTGAGCA-1	Neutrophil	3.04073
CD 1	female	49	CD_1_CGGGTCACATATAGCC-1	DCs	1.80505
CD 1	female	49	CD_1_CTAACTTCAGGGACTA-1	Mast	1.81482
CD 1	female	49	CD_1_CTACATTTCCATCTAT-1	Mast	1.74597
CD 1	female	49	CD_1_CTCATTAAGACATAGT-1	M2	-1.13174e-05
CD 1	female	49	CD_1_CTCCTCCGTTGGACCC-1	DCs	-1.45921e-05
CD 1	female	49	CD_1_CTGAGCGAGACGACGT-1	Neutrophil	3.48673
CD 1	female	49	CD_1_CTGAGGCTCGTCAAAC-1	M0	6.53204e-06
CD 1	female	49	CD_1_CTGTAGAAGCGTACAG-1	DCs	2.78179
CD 1	female	49	CD_1_GAAACCTTCGCCATAA-1	Mast	1.04475e-05
CD 1	female	49	CD_1_GAAGCCCTCGTGGTAT-1	DCs	1.26833
CD 1	female	49	CD_1_GACGCTGAGACAACTA-1	DCs	1.97538
CD 1	female	49	CD_1_GAGTCTAGTAGGACTG-1	Mast	-6.66773e-06
CD 1	female	49	CD_1_GATAGAAAGAGGACTC-1	Inflammatory monocytes	2.0527
CD 1	female	49	CD_1_GCACGGTCATATGGCT-1	Mast	1.42468
CD 1	female	49	CD_1_GCCAGCACACCCTGAG-1	M1	2.30836
CD 1	female	49	CD_1_GCGTGCATCCTTCTTC-1	Eosinophils	3.40916
CD 1	female	49	CD_1_GGAATGGAGATCCCGC-1	M1	2.2841
CD 1	female	49	CD_1_GGGTCACAGCCGTAAG-1	Macrophage NRG1	1.15805
CD 1	female	49	CD_1_GTACAGTCAAGTGATA-1	Neutrophil	1.08073e-06
CD 1	female	49	CD_1_GTCAAACCAACCGACC-1	DCs	2.83592
CD 1	female	49	CD_1_GTGATGTTCTGGGCGT-1	M1	2.56552
CD 1	female	49	CD_1_GTGCAGCTCCCGTTGT-1	DCs	1.73593
CD 1	female	49	CD_1_TAAGCGTAGGTTTGAA-1	M1	1.39612
CD 1	female	49	CD_1_TACCGGGCATAGATGA-1	DCs	1.27908
CD 1	female	49	CD_1_TACCTGCCATTGCAAC-1	Mast	2.70189e-05
CD 1	female	49	CD_1_TAGACTGGTTCTCCCA-1	Mast	2.38974
CD 1	female	49	CD_1_TAGCACAGTCTCACAA-1	M0	1.37256e-06
CD 1	female	49	CD_1_TATACCTAGCAACTCT-1	Mast	1.91648
CD 1	female	49	CD_1_TATCTGTAGCCTGAGA-1	M1	2.76636
CD 1	female	49	CD_1_TCAGGTAGTGGTCCGT-1	Mast	1.24702e-06
CD 1	female	49	CD_1_TCATTACTCTGAGTCA-1	Mast	1.97938
CD 1	female	49	CD_1_TCCAGAACATGCCGCA-1	Neutrophil	4.39445
CD 1	female	49	CD_1_TCGAACACAACCAACT-1	Macrophage NRG1	1.54056
CD 1	female	49	CD_1_TCGCTTGTCATTTACC-1	DCs	1.72009
CD 1	female	49	CD_1_TCTACCGAGGTCGTCC-1	Mast	2.12649
CD 1	female	49	CD_1_TCTATACCATCCGTGG-1	M1	2.85011
CD 1	female	49	CD_1_TCTGCCAAGCGCGTTC-1	Mast	1.79516e-06
CD 1	female	49	CD_1_TCTTCCTTCTCCGAGG-1	DCs	3.05366
CD 1	female	49	CD_1_TGAGACTGTAAGCTCT-1	Neutrophil	4.05916
CD 1	female	49	CD_1_TGAGTCATCGTCTACC-1	Mast	1.46378
CD 1	female	49	CD_1_TGCACGGTCTTGTTAC-1	Mast	1.12289e-05
CD 1	female	49	CD_1_TGCTTCGGTGGTTCTA-1	M1	2.00288
CD 1	female	49	CD_1_TGTTCCGCAGAAGCTG-1	Mast	-1.09711e-05
CD 1	female	49	CD_1_TTACGTTAGAGCAAGA-1	Neutrophil	-1.1732e-06
CD 1	female	49	CD_1_TTAGGCAGTAAGATTG-1	Mast	1.2015e-05
CD 1	female	49	CD_1_TTCCAATGTACCCGCA-1	M1	2.03939
CD 1	female	49	CD_1_TTGGGCGTCAGCTCTC-1	M1	2.36813
CD 1	female	49	CD_1_TTGTTTGTCTGAACGT-1	M1	2.40184
CD 2	male	45	CD_2_AACAACCGTAGGGTAC-1	Mast	0.948857
CD 2	male	45	CD_2_AACCTGATCTGAATCG-1	Mast	-4.44684e-06
CD 2	male	45	CD_2_AATAGAGTCAGTCAGT-1	Eosinophils	-2.94449e-07
CD 2	male	45	CD_2_ACACAGTTCCTATGGA-1	DCs	2.80459
CD 2	male	45	CD_2_AGAAGTACAACAGCTT-1	Neutrophil	1.11339e-05
CD 2	male	45	CD_2_AGACCCGCATCACAGT-1	Macrophage NRG1	1.3411
CD 2	male	45	CD_2_AGGAATAAGGGCTTCC-1	DCs	2.06883
CD 2	male	45	CD_2_AGGATAATCGCCAACG-1	M1	2.31295
CD 2	male	45	CD_2_AGTTCGAGTCGTGGTC-1	M2	1.59362
CD 2	male	45	CD_2_ATCGCCTAGGGATGTC-1	M2	-4.06985e-07
CD 2	male	45	CD_2_ATTCACTAGCTGGCCT-1	M2	1.46735
CD 2	male	45	CD_2_ATTTCACGTCGCGTCA-1	Mast	1.16717e-05
CD 2	male	45	CD_2_CAACCTCGTGAGACGT-1	M1	1.40406
CD 2	male	45	CD_2_CAGATACGTTCGGCTG-1	DCs	0.773087
CD 2	male	45	CD_2_CATCAAGGTGAATTAG-1	DCs	1.16272
CD 2	male	45	CD_2_CCCAACTCAGCGTATT-1	Inflammatory monocytes	2.93124
CD 2	male	45	CD_2_CCCTCTCCAAGATCCT-1	M2	-8.00282e-06
CD 2	male	45	CD_2_CGACAGCCACAGCCAC-1	Macrophage NRG1	1.71833
CD 2	male	45	CD_2_CGGAGAAGTAAGTCAA-1	Mast	1.02326
CD 2	male	45	CD_2_CGTAATGCATATCTGG-1	Macrophage NRG1	1.98848
CD 2	male	45	CD_2_CTCATGCCAGACCGCT-1	Mast	0.971437
CD 2	male	45	CD_2_CTGCATCGTAGGTACG-1	Mast	0.924347
CD 2	male	45	CD_2_GAACGTTCAGCGTATT-1	M2	1.34508
CD 2	male	45	CD_2_GAGAGGTCATCAGTCA-1	Mast	1.24137
CD 2	male	45	CD_2_GATGACTCAGTGTGGA-1	Eosinophils	2.83473
CD 2	male	45	CD_2_GGAAGTGGTGTTCGAT-1	Inflammatory monocytes	3.71747
CD 2	male	45	CD_2_GTCACTCAGAGCTGCA-1	DCs	1.96128
CD 2	male	45	CD_2_GTTCCGTTCACATCAG-1	DCs	1.45254
CD 2	male	45	CD_2_TACGGGCAGAGCCATG-1	M2	8.95566e-06
CD 2	male	45	CD_2_TACGGTATCTCATAGG-1	Neutrophil	2.9218
CD 2	male	45	CD_2_TACGTCCTCTGACGCG-1	Mast	8.36619e-06
CD 2	male	45	CD_2_TATTCCACATGGTACT-1	M1	1.98109
CD 2	male	45	CD_2_TCAAGTGCAGAACATA-1	Eosinophils	1.81895
CD 2	male	45	CD_2_TCACATTCAGCAGTGA-1	Eosinophils	3.27815
CD 2	male	45	CD_2_TGACTCCGTCGTGCCA-1	DCs	1.30487
CD 2	male	45	CD_2_TGCAGTAGTGGAGGTT-1	M1	2.99211
CD 2	male	45	CD_2_TGGTGATCAGCAATTC-1	M0	6.43009e-06
CD 2	male	45	CD_2_TGGTGATCATTGCCGG-1	M2	2.42751
UC 1	male	48	UC_1_AACAAGACACTACGGC-1	DCs	2.50041
UC 1	male	48	UC_1_AACCATGAGCTGTTAC-1	DCs	1.97872
UC 1	male	48	UC_1_AAGGTAAAGCCTCTGG-1	Mast	-5.84109e-06
UC 1	male	48	UC_1_AAGTGAAAGGACAGCT-1	DCs	3.68807e-06
UC 1	male	48	UC_1_AATTCCTTCCTTCTAA-1	Mast	2.94654e-06
UC 1	male	48	UC_1_ACACGCGCAGCGGTCT-1	Mast	2.44175
UC 1	male	48	UC_1_ACATCGATCCATCAGA-1	Inflammatory monocytes	-1.33624e-05
UC 1	male	48	UC_1_ACGATGTTCCGCACTT-1	M1	1.30104
UC 1	male	48	UC_1_ACGTACATCCAGCCTT-1	Macrophage NRG1	1.63888
UC 1	male	48	UC_1_ACGTTCCCAATCCTTT-1	Inflammatory monocytes	-8.36307e-06
UC 1	male	48	UC_1_AGGACTTTCCAAGGGA-1	DCs	1.9345
UC 1	male	48	UC_1_AGGAGGTCAACATACC-1	Mast	2.69416
UC 1	male	48	UC_1_ATAGGCTAGACACACG-1	Mast	2.30348
UC 1	male	48	UC_1_ATCACAGCAGTGTATC-1	Macrophage NRG1	1.89698
UC 1	male	48	UC_1_ATGGTTGGTCATAAAG-1	Macrophage NRG1	1.52149
UC 1	male	48	UC_1_ATTACTCCAACCTAAC-1	Macrophage NRG1	1.65579
UC 1	male	48	UC_1_ATTCGTTCAGGTTCCG-1	Macrophage NRG1	1.85478
UC 1	male	48	UC_1_CACGGGTTCAACACCA-1	Inflammatory monocytes	4.03775e-06
UC 1	male	48	UC_1_CACGTTCTCCTGTAGA-1	Macrophage NRG1	1.56834
UC 1	male	48	UC_1_CATAAGCAGGAACGTC-1	Macrophage NRG1	1.13915
UC 1	male	48	UC_1_CATTTCATCGTAACAC-1	M0	1.28821e-06
UC 1	male	48	UC_1_CCACCATTCTTTCAGT-1	M2	3.36227
UC 1	male	48	UC_1_CCCATTGGTAGTGGCA-1	M0	3.33777e-06
UC 1	male	48	UC_1_CCTCAACTCACTTTGT-1	Macrophage NRG1	1.17133e-05
UC 1	male	48	UC_1_CCTCTAGCATAATGAG-1	Macrophage NRG1	2.32044
UC 1	male	48	UC_1_CTCTCAGCAGCTACTA-1	Inflammatory monocytes	-1.37686e-05
UC 1	male	48	UC_1_CTGCATCGTACGATGG-1	DCs	2.85918
UC 1	male	48	UC_1_CTGCATCTCCGCAACG-1	Mast	-7.05821e-06
UC 1	male	48	UC_1_GAACACTGTAAGTAGT-1	DCs	1.45213
UC 1	male	48	UC_1_GACCCAGTCTGTTCAT-1	Macrophage NRG1	2.42632
UC 1	male	48	UC_1_GAGAGGTTCTGAGGCC-1	Macrophage NRG1	1.36147
UC 1	male	48	UC_1_GAGGCCTGTAGAAACT-1	M2	2.41071
UC 1	male	48	UC_1_GAGTTGTAGCGACCCT-1	M1	1.93327
UC 1	male	48	UC_1_GATAGCTGTTATGGTC-1	Mast	1.07775e-06
UC 1	male	48	UC_1_GATGATCCAAGAAATC-1	Mast	-8.41081e-07
UC 1	male	48	UC_1_TCACAAGAGTAGGGTC-1	M0	4.9562e-06
UC 1	male	48	UC_1_TCACTATGTGGTCTGC-1	M1	2.19936
UC 1	male	48	UC_1_TCGGGACGTAGCGTCC-1	Macrophage NRG1	1.70871
UC 1	male	48	UC_1_TCGGTCTGTGACTGAG-1	Macrophage NRG1	1.57001
UC 1	male	48	UC_1_TCTACATTCCTCTAAT-1	M1	2.10575
UC 1	male	48	UC_1_TCTCAGCCAGCTCATA-1	Mast	4.20478
UC 1	male	48	UC_1_TGAGCGCAGCCGATTT-1	Inflammatory monocytes	3.85668e-06
UC 1	male	48	UC_1_TGCGGCAAGGATCACG-1	M1	2.04562
UC 1	male	48	UC_1_TGGGAAGCAGGTGAGT-1	M0	2.74308
UC 1	male	48	UC_1_TGGGATTTCCTGGGTG-1	Macrophage NRG1	2.62123
UC 1	male	48	UC_1_TGTGATGTCGACATAC-1	M0	4.28366e-06
UC 1	male	48	UC_1_TTCCTTCTCCGAGTGC-1	Mast	-1.74018e-06
UC 1	male	48	UC_1_TTCTTCCCAGCCTTCT-1	DCs	5.15668e-06
UC 1	male	48	UC_1_TTTCCTCTCATCACCC-1	Inflammatory monocytes	-2.34365e-06
UC 2	male	43	UC_2_AAAGGATCATCGGCCA-1	Mast	-6.58503e-06
UC 2	male	43	UC_2_AAAGGGCGTTGTCTAG-1	DCs	1.25024e-05
UC 2	male	43	UC_2_AAAGTCCTCGAAATCC-1	Neutrophil	-2.71764e-06
UC 2	male	43	UC_2_AACCACATCTCTCGAC-1	Eosinophils	2.39609
UC 2	male	43	UC_2_AACGAAATCCGGCAAC-1	Inflammatory monocytes	-1.20158e-05
UC 2	male	43	UC_2_AACTTCTTCACCCTGT-1	Mast	-4.66116e-06
UC 2	male	43	UC_2_AAGGTAATCGACCTAA-1	Mast	-2.69351e-06
UC 2	male	43	UC_2_AAGTTCGTCTTTCCAA-1	Macrophage NRG1	2.89683
UC 2	male	43	UC_2_AATCGTGCACAAGCTT-1	Macrophage NRG1	1.80339
UC 2	male	43	UC_2_AATGCCATCGCTTTAT-1	Neutrophil	3.30115
UC 2	male	43	UC_2_ACAAGCTTCACAGAGG-1	Mast	2.44226e-06
UC 2	male	43	UC_2_ACATGCAAGCAGAAAG-1	Neutrophil	3.67719
UC 2	male	43	UC_2_ACATTTCAGCGAGTAC-1	Macrophage NRG1	2.69016
UC 2	male	43	UC_2_ACGATGTGTCCCTGTT-1	Macrophage NRG1	1.58341
UC 2	male	43	UC_2_ACTTATCCACAGCGCT-1	Neutrophil	2.62736
UC 2	male	43	UC_2_AGAAATGCACCTGCAG-1	Macrophage NRG1	2.25364
UC 2	male	43	UC_2_AGCTTCCCATATACCG-1	Neutrophil	-1.38064e-05
UC 2	male	43	UC_2_AGGGTGAGTACTGCGC-1	DCs	1.39489
UC 2	male	43	UC_2_AGGGTTTAGATGCGAC-1	DCs	2.4972
UC 2	male	43	UC_2_AGTACTGGTCCCGTGA-1	Neutrophil	-2.67175e-07
UC 2	male	43	UC_2_AGTAGCTGTAGAGTTA-1	Inflammatory monocytes	7.03608e-06
UC 2	male	43	UC_2_ATAGACCTCCGCTGTT-1	M1	1.95587
UC 2	male	43	UC_2_ATCACAGCACTGTCCT-1	Eosinophils	-1.09616e-05
UC 2	male	43	UC_2_ATCATTCTCGAGTACT-1	Macrophage NRG1	1.89122
UC 2	male	43	UC_2_ATCCACCTCATTTGTC-1	Macrophage NRG1	2.43708
UC 2	male	43	UC_2_ATGACCATCATAGACC-1	Mast	1.90019e-06
UC 2	male	43	UC_2_ATGGAGGCAGACTCTA-1	Mast	1.29771e-05
UC 2	male	43	UC_2_ATTACTCGTTTACTGG-1	Mast	-1.03387e-05
UC 2	male	43	UC_2_ATTGGGTTCATTCATC-1	Inflammatory monocytes	2.84229
UC 2	male	43	UC_2_CAAGCTATCCTGTACC-1	Neutrophil	3.09881
UC 2	male	43	UC_2_CACACAATCTCGCCTA-1	Inflammatory monocytes	-1.0176e-05
UC 2	male	43	UC_2_CACGAATAGGTAGACC-1	Macrophage NRG1	1.42134
UC 2	male	43	UC_2_CAGCGTGGTCAAACGG-1	Inflammatory monocytes	1.9325
UC 2	male	43	UC_2_CAGTTCCCAGAGAGGG-1	Macrophage NRG1	1.10533
UC 2	male	43	UC_2_CATCAAGCAGCATGCC-1	Mast	1.69824
UC 2	male	43	UC_2_CATCAAGCAGTTTGGT-1	DCs	1.42419
UC 2	male	43	UC_2_CATCCCACAGCTTCCT-1	Neutrophil	-5.39967e-07
UC 2	male	43	UC_2_CATCGGGAGCACTAGG-1	Macrophage NRG1	1.76479
UC 2	male	43	UC_2_CATGCGGGTTGGTAGG-1	Inflammatory monocytes	8.13195e-06
UC 2	male	43	UC_2_CCCTAACAGGGAGAAT-1	Inflammatory monocytes	3.21031
UC 2	male	43	UC_2_CCCTGATCATATGCGT-1	Macrophage NRG1	2.7312
UC 2	male	43	UC_2_CCGCAAGTCAACGAGG-1	Mast	2.16859
UC 2	male	43	UC_2_CGCGTGAGTTTCGATG-1	Mast	5.73752e-06
UC 2	male	43	UC_2_CGGCAGTAGCAATAAC-1	M0	4.58036e-07
UC 2	male	43	UC_2_CGTCAAAAGGTTGGTG-1	Macrophage NRG1	0.733226
UC 2	male	43	UC_2_CGTCCATAGACTGGGT-1	Mast	4.31565e-06
UC 2	male	43	UC_2_CGTTCTGTCTGAACGT-1	Macrophage NRG1	2.75105
UC 2	male	43	UC_2_CGTTGGGCAAAGCAAT-1	Neutrophil	1.30998e-05
UC 2	male	43	UC_2_CTAGACAAGGAACGTC-1	Eosinophils	4.70393e-06
UC 2	male	43	UC_2_CTAGACAGTGCATTAC-1	Macrophage NRG1	2.06601
UC 2	male	43	UC_2_CTATCCGGTGTGTGTT-1	Macrophage NRG1	2.55785
UC 2	male	43	UC_2_CTCAGGGTCGGAACTT-1	Macrophage NRG1	0.948781
UC 2	male	43	UC_2_CTCCAACTCATCCCGT-1	M1	8.24074e-06
UC 2	male	43	UC_2_CTGAATGCAAAGGGTC-1	Mast	-1.66263e-05
UC 2	male	43	UC_2_CTTCCTTCACCCTAAA-1	DCs	2.37408
UC 2	male	43	UC_2_CTTCGGTGTGGTACAG-1	Neutrophil	6.35514e-06
UC 2	male	43	UC_2_CTTCGGTTCACTACTT-1	Macrophage NRG1	2.20293
UC 2	male	43	UC_2_CTTTCAACAGGTGTTT-1	DCs	3.08377
UC 2	male	43	UC_2_GAACGTTGTGCAGATG-1	M1	2.20835
UC 2	male	43	UC_2_GACCCAGCAGGAATAT-1	DCs	2.01419
UC 2	male	43	UC_2_GAGGCAACAGGTACGA-1	Mast	2.41672
UC 2	male	43	UC_2_GAGGCCTAGTCACTAC-1	Macrophage NRG1	3.30295
UC 2	male	43	UC_2_GAGTGTTGTTTAGAGA-1	DCs	-6.87597e-06
UC 2	male	43	UC_2_GATCACAAGACGTCCC-1	Macrophage NRG1	3.38366
UC 2	male	43	UC_2_GATCACAGTCTACGAT-1	Macrophage NRG1	1.67774
UC 2	male	43	UC_2_GATCATGAGACCATTC-1	Neutrophil	2.21206e-05
UC 2	male	43	UC_2_GATTCTTAGTAGGTTA-1	DCs	2.47622
UC 2	male	43	UC_2_GCCCAGAAGTGCAAAT-1	Macrophage NRG1	0.762562
UC 2	male	43	UC_2_GCTGCAGAGAAGTCAT-1	DCs	1.72728
UC 2	male	43	UC_2_GGAGAACAGAACGCGT-1	Mast	1.85989
UC 2	male	43	UC_2_GGAGATGGTATGGAAT-1	Neutrophil	9.73405e-07
UC 2	male	43	UC_2_GGAGGATGTACCAATC-1	Macrophage NRG1	3.12801
UC 2	male	43	UC_2_GGTAACTTCGGAGCAA-1	DCs	1.14
UC 2	male	43	UC_2_GGTGTTAAGTGATTCC-1	Mast	7.60242e-06
UC 2	male	43	UC_2_GGTGTTAGTAGGTTTC-1	Mast	3.89909e-07
UC 2	male	43	UC_2_GTAATCGCACCCTTAC-1	Mast	2.19156
UC 2	male	43	UC_2_GTACAACCAGCTTCCT-1	M1	1.75719
UC 2	male	43	UC_2_GTAGAAAAGTAAGGGA-1	Macrophage NRG1	2.29756
UC 2	male	43	UC_2_GTCAAGTCAAGTCCAT-1	M2	2.63093
UC 2	male	43	UC_2_GTCATGACAATTCGTG-1	Inflammatory monocytes	3.13315
UC 2	male	43	UC_2_GTCGAATCACCGTGAC-1	Mast	-1.2464e-05
UC 2	male	43	UC_2_GTGGCGTCATAATCCG-1	DCs	-3.34875e-07
UC 2	male	43	UC_2_GTGGGAAGTTTACGAC-1	Mast	-7.09622e-07
UC 2	male	43	UC_2_GTGGGAATCTCGGTCT-1	Macrophage NRG1	2.89904
UC 2	male	43	UC_2_GTGGTTAGTATGAAGT-1	Macrophage NRG1	1.25311
UC 2	male	43	UC_2_GTTGTCCAGACAGTCG-1	M0	-6.30732e-06
UC 2	male	43	UC_2_TAACACGGTCACTCTC-1	DCs	2.6451
UC 2	male	43	UC_2_TAACCAGGTCTGCCTT-1	M0	1.76197
UC 2	male	43	UC_2_TACCCACCAATTAGGA-1	DCs	2.29702
UC 2	male	43	UC_2_TACCGGGGTAATGCTC-1	Macrophage NRG1	2.68754
UC 2	male	43	UC_2_TACGGGCCAACCGCCA-1	M2	0.766173
UC 2	male	43	UC_2_TACTGCCGTGACTAAA-1	Neutrophil	3.30368
UC 2	male	43	UC_2_TAGATCGCACGTGAGA-1	DCs	-4.84595e-06
UC 2	male	43	UC_2_TAGGGTTCATAGACTC-1	Macrophage NRG1	2.36872
UC 2	male	43	UC_2_TCAAGCACAACGCATT-1	Macrophage NRG1	1.90631
UC 2	male	43	UC_2_TCAAGTGCACCAATTG-1	Inflammatory monocytes	2.76373
UC 2	male	43	UC_2_TCAGGGCCAAGGGTCA-1	M2	1.16253
UC 2	male	43	UC_2_TCATGGACACATATGC-1	Inflammatory monocytes	2.52139
UC 2	male	43	UC_2_TCATTACAGGGACCAT-1	DCs	1.35163
UC 2	male	43	UC_2_TCCAGAACATTGTACG-1	Inflammatory monocytes	3.15732e-07
UC 2	male	43	UC_2_TCCATCGTCGCATTAG-1	Neutrophil	3.73063
UC 2	male	43	UC_2_TCCTCGACACAGAGAC-1	M0	4.14491
UC 2	male	43	UC_2_TCCTCTTTCGGTGTAT-1	DCs	7.46772e-06
UC 2	male	43	UC_2_TCGCTTGTCACAAGGG-1	DCs	1.63988
UC 2	male	43	UC_2_TCGTAGATCATATGGC-1	Macrophage NRG1	2.18961
UC 2	male	43	UC_2_TCTACATAGACAACAT-1	M2	1.52508
UC 2	male	43	UC_2_TCTACATGTCCAGCAC-1	Neutrophil	9.88597e-06
UC 2	male	43	UC_2_TCTATCAGTCGATGCC-1	DCs	1.12883
UC 2	male	43	UC_2_TCTCCGAGTCGTCATA-1	Macrophage NRG1	2.53035
UC 2	male	43	UC_2_TCTCCGATCCCAAGTA-1	Macrophage NRG1	1.30316
UC 2	male	43	UC_2_TCTGGCTAGTACGTCT-1	Neutrophil	3.69043
UC 2	male	43	UC_2_TGACGCGAGAGATCGC-1	Inflammatory monocytes	3.5657
UC 2	male	43	UC_2_TGAGACTTCTATTTCG-1	Inflammatory monocytes	-2.14271e-07
UC 2	male	43	UC_2_TGAGCGCCATGGTACT-1	DCs	2.03236
UC 2	male	43	UC_2_TGAGCGCTCACGGGCT-1	DCs	1.62171
UC 2	male	43	UC_2_TGATTTCGTGGTTTGT-1	Macrophage NRG1	-1.11388e-05
UC 2	male	43	UC_2_TGCGGGTTCTGCGATA-1	Macrophage NRG1	1.82907
UC 2	male	43	UC_2_TGGAACTAGGAGATAG-1	M0	2.75457e-06
UC 2	male	43	UC_2_TGGAACTTCTACACTT-1	Mast	1.15735e-05
UC 2	male	43	UC_2_TGGATCAAGGAAGTGA-1	Neutrophil	3.4035
UC 2	male	43	UC_2_TGGGAAGAGAAATTCG-1	DCs	1.09028
UC 2	male	43	UC_2_TGGTACAGTTGCCGAC-1	DCs	1.90717
UC 2	male	43	UC_2_TGTTCATCAGAGTGAC-1	Eosinophils	7.24174e-06
UC 2	male	43	UC_2_TTACAGGGTACGACTT-1	Inflammatory monocytes	2.28187
UC 2	male	43	UC_2_TTACCATGTCGCGGTT-1	Inflammatory monocytes	7.32528e-06
UC 2	male	43	UC_2_TTACGCCAGGTAAACT-1	Inflammatory monocytes	-8.71927e-06
UC 2	male	43	UC_2_TTCACCGTCGCCTAGG-1	Mast	2.2284
UC 2	male	43	UC_2_TTCATGTTCTCACCCA-1	DCs	2.22826
UC 2	male	43	UC_2_TTCATTGAGCAATAAC-1	Inflammatory monocytes	2.73739
UC 2	male	43	UC_2_TTCATTGAGCTCGCAC-1	M2	2.50245
UC 2	male	43	UC_2_TTCATTGGTATCGCGC-1	Macrophage NRG1	2.8477
UC 2	male	43	UC_2_TTCTAGTCATATCTCT-1	Mast	1.70334
UC 2	male	43	UC_2_TTGACCCCATTATGCG-1	Neutrophil	2.93519
UC 2	male	43	UC_2_TTGAGTGCAATTTCTC-1	Mast	-1.08852e-05
UC 2	male	43	UC_2_TTGGGTAAGCGTGCTC-1	Neutrophil	-4.84291e-06
UC 2	male	43	UC_2_TTGGTTTGTAGGGTAC-1	Eosinophils	3.03504
UC 2	male	43	UC_2_TTTCATGCACAAGCAG-1	Inflammatory monocytes	1.15392
UC 2	male	43	UC_2_TTTGTTGTCATTGCCC-1	Inflammatory monocytes	3.12097
HC 2	male	63	HC_2_AAACCCACAGGAGACT-1	Mast	2.30961
HC 2	male	63	HC_2_AACACACCAGCATGCC-1	Mast	-1.386e-05
HC 2	male	63	HC_2_AAGTTCGTCAACTGGT-1	Mast	-4.14824e-06
HC 2	male	63	HC_2_AATCGACGTAGAGGAA-1	M0	3.49082e-06
HC 2	male	63	HC_2_ACAGCCGAGCCTCAAT-1	Mast	1.67424
HC 2	male	63	HC_2_ACGTTCCTCAGGGTAG-1	Eosinophils	8.85219e-07
HC 2	male	63	HC_2_ACTATGGGTCCAAAGG-1	Mast	1.59411
HC 2	male	63	HC_2_ACTCTCGAGCTCGTGC-1	Mast	1.28813
HC 2	male	63	HC_2_AGCCAATAGAGCCTGA-1	Mast	1.44636e-05
HC 2	male	63	HC_2_AGCGATTGTTCAAGGG-1	Macrophage NRG1	1.2299
HC 2	male	63	HC_2_AGCGCTGTCATTTCCA-1	Mast	-2.76431e-06
HC 2	male	63	HC_2_AGCGTATCAGCAGTAG-1	Mast	2.9696
HC 2	male	63	HC_2_AGGTCATCAACATCGT-1	Mast	1.33869e-06
HC 2	male	63	HC_2_AGGTCTAGTGGTATGG-1	Mast	1.42065
HC 2	male	63	HC_2_AGTAGCTTCGGACAAG-1	Mast	2.42216e-05
HC 2	male	63	HC_2_AGTCAACCATGCACTA-1	Mast	1.12911
HC 2	male	63	HC_2_AGTGATCTCTAGGCAT-1	Mast	4.85941e-06
HC 2	male	63	HC_2_AGTGTTGGTATCGAGG-1	Mast	1.38852e-05
HC 2	male	63	HC_2_AGTTCCCTCAAATGAG-1	Mast	1.19229
HC 2	male	63	HC_2_ATACCGAGTCCGAAGA-1	Mast	-2.18175e-06
HC 2	male	63	HC_2_ATCAGGTGTCCGGTCA-1	M2	1.39462
HC 2	male	63	HC_2_ATCGCCTCATTCTCTA-1	Mast	1.15781
HC 2	male	63	HC_2_ATCGGCGCACACTGGC-1	Mast	1.15379
HC 2	male	63	HC_2_ATGCCTCGTCCGCAGT-1	Mast	1.18014
HC 2	male	63	HC_2_ATGTCCCGTTATTCCT-1	Mast	1.29696
HC 2	male	63	HC_2_CACGTTCAGACCAGAC-1	Eosinophils	1.70042
HC 2	male	63	HC_2_CAGATACTCTAAGAAG-1	Mast	4.98349e-06
HC 2	male	63	HC_2_CAGCGTGCAACGTAAA-1	Macrophage NRG1	1.28218
HC 2	male	63	HC_2_CAGGCCAGTTAGGACG-1	Eosinophils	2.99992
HC 2	male	63	HC_2_CAGTTCCTCACAGTGT-1	Mast	1.09651e-05
HC 2	male	63	HC_2_CATACAGCAGTTAAAG-1	Mast	4.42013e-06
HC 2	male	63	HC_2_CATCAAGTCGTTAGTG-1	Macrophage NRG1	1.80207
HC 2	male	63	HC_2_CATCCACGTTAAGAAC-1	Mast	-2.55608e-06
HC 2	male	63	HC_2_CATCCCAGTACGAGTG-1	Mast	9.31033e-06
HC 2	male	63	HC_2_CATCCGTAGAATTCAG-1	Mast	1.33491e-05
HC 2	male	63	HC_2_CATCGCTGTCACGCTG-1	Mast	-8.69272e-06
HC 2	male	63	HC_2_CATGAGTCACGCTGAC-1	DCs	2.57681
HC 2	male	63	HC_2_CATGAGTTCTGGTTGA-1	Mast	4.90669e-07
HC 2	male	63	HC_2_CATGCCTCAGCTACAT-1	M2	1.00073
HC 2	male	63	HC_2_CATTCTATCCGATAGT-1	Mast	1.29138
HC 2	male	63	HC_2_CCCTCAATCGCAAGAG-1	Eosinophils	-2.43278e-08
HC 2	male	63	HC_2_CCCTCTCCATGACTAC-1	Mast	6.55512e-06
HC 2	male	63	HC_2_CCCTGATAGTTGGGAC-1	Mast	1.47684e-05
HC 2	male	63	HC_2_CCGGTGAGTGGGTCAA-1	Macrophage NRG1	-1.90915e-05
HC 2	male	63	HC_2_CCGTAGGGTCGACTTA-1	Mast	-7.02439e-06
HC 2	male	63	HC_2_CCGTGAGAGCTCGTGC-1	Mast	1.02051
HC 2	male	63	HC_2_CCTCACATCTGGAAGG-1	Mast	0.95402
HC 2	male	63	HC_2_CGATGCGTCAGGACAG-1	Mast	-7.50533e-06
HC 2	male	63	HC_2_CGCGTGAGTATCGGTT-1	Mast	-7.77352e-06
HC 2	male	63	HC_2_CGTGAATTCTAACGGT-1	Mast	1.42732
HC 2	male	63	HC_2_CTAGACATCATTTGGG-1	Mast	1.88454
HC 2	male	63	HC_2_CTCCCAACACATCCCT-1	Mast	2.13419e-06
HC 2	male	63	HC_2_GAAGTAACACTGTGAT-1	Mast	-6.31923e-06
HC 2	male	63	HC_2_GAATCACTCCCGAGTG-1	Mast	1.52049e-05
HC 2	male	63	HC_2_GACAGCCAGCGTTAGG-1	Mast	7.95956e-06
HC 2	male	63	HC_2_GACATCAAGGGTATAT-1	DCs	1.61824
HC 2	male	63	HC_2_GACATCACAGTGTGCC-1	Mast	9.83954e-07
HC 2	male	63	HC_2_GACTTCCCACCGGTCA-1	Mast	1.03153
HC 2	male	63	HC_2_GAGTTTGCACTGAATC-1	Mast	1.71411
HC 2	male	63	HC_2_GCCCAGACACTCAAGT-1	Mast	1.2853
HC 2	male	63	HC_2_GCCGATGGTATTCCTT-1	Mast	0.911512
HC 2	male	63	HC_2_GCCTGTTGTTCAACGT-1	Mast	4.38397e-06
HC 2	male	63	HC_2_GCTGGGTCACGGGTAA-1	M0	1.52608e-06
HC 2	male	63	HC_2_GCTGGGTCAGCGACCT-1	Mast	-1.64618e-06
HC 2	male	63	HC_2_GGTCTGGAGTACTGTC-1	Mast	2.01989e-05
HC 2	male	63	HC_2_GGTGATTGTGTTCATG-1	Mast	-5.29386e-06
HC 2	male	63	HC_2_GGTTGTACAGGTGTGA-1	Mast	1.57956
HC 2	male	63	HC_2_GTAAGTCCAAGTATCC-1	Mast	-1.54594e-05
HC 2	male	63	HC_2_GTAGGAGTCGCTCATC-1	DCs	1.05268
HC 2	male	63	HC_2_GTAGTACGTTTCGGCG-1	Mast	8.90356e-06
HC 2	male	63	HC_2_GTCAAACTCTTCGACC-1	Mast	-2.07139e-05
HC 2	male	63	HC_2_GTCGTTCCACAACATC-1	Mast	1.36907
HC 2	male	63	HC_2_GTCGTTCTCATTGCTT-1	Mast	1.45514
HC 2	male	63	HC_2_GTGGAAGCAAGTTTGC-1	M2	1.45769
HC 2	male	63	HC_2_GTGTGATGTCAACCAT-1	Mast	1.3579e-05
HC 2	male	63	HC_2_GTTACAGGTTAAGGGC-1	Mast	3.34503e-06
HC 2	male	63	HC_2_GTTGCTCAGCTCGCAC-1	Mast	1.40698
HC 2	male	63	HC_2_GTTGTGACACGTCGGT-1	Macrophage NRG1	2.22495
HC 2	male	63	HC_2_GTTTGGACAAGAGCTG-1	Mast	9.50652e-06
HC 2	male	63	HC_2_TAATCTCCAACAGCTT-1	Mast	1.3386
HC 2	male	63	HC_2_TACTGCCGTAGGAAAG-1	Mast	3.20958e-06
HC 2	male	63	HC_2_TAGACCACATGGCTAT-1	Mast	-2.99396e-06
HC 2	male	63	HC_2_TAGAGTCCACCTGAAT-1	Mast	1.30213
HC 2	male	63	HC_2_TAGCACAAGGACAGCT-1	DCs	0.722328
HC 2	male	63	HC_2_TAGCACACAGGCATGA-1	Mast	-1.30382e-05
HC 2	male	63	HC_2_TATACCTTCTTCGGAA-1	Mast	1.14421
HC 2	male	63	HC_2_TATTTCGTCTATACGG-1	Mast	1.71007e-06
HC 2	male	63	HC_2_TCACGGGCAGGCTATT-1	Mast	-4.03467e-06
HC 2	male	63	HC_2_TCACTATCAAAGGAGA-1	M2	1.14604
HC 2	male	63	HC_2_TCATACTCAGAACTCT-1	DCs	2.11296
HC 2	male	63	HC_2_TCCACCAGTTCGGGTC-1	Eosinophils	1.61834e-05
HC 2	male	63	HC_2_TCCCACAGTAGGAAAG-1	Mast	7.14189e-06
HC 2	male	63	HC_2_TCCCATGGTATACCCA-1	Mast	2.96587e-05
HC 2	male	63	HC_2_TCCTCCCTCGTGTCAA-1	DCs	2.60122
HC 2	male	63	HC_2_TCGTCCAAGAGTTCGG-1	Mast	8.14366e-06
HC 2	male	63	HC_2_TCTTTGAAGGTTAAAC-1	Mast	2.09803e-05
HC 2	male	63	HC_2_TGAGCGCGTGTCTTGA-1	Mast	1.37192
HC 2	male	63	HC_2_TGAGGAGGTACGATTC-1	Mast	1.65374
HC 2	male	63	HC_2_TGAGTCATCAGCTGTA-1	Mast	-1.00632e-05
HC 2	male	63	HC_2_TGATCAGTCTAAGCCA-1	Mast	1.15885
HC 2	male	63	HC_2_TGCGGGTAGCGTCTGC-1	Mast	0.704655
HC 2	male	63	HC_2_TGCTGAACAGGTCCCA-1	Mast	7.504e-06
HC 2	male	63	HC_2_TGGCGTGGTACGCGTC-1	Mast	-2.13837e-05
HC 2	male	63	HC_2_TGGGAGACATCATTTC-1	Mast	-7.00354e-06
HC 2	male	63	HC_2_TGTGAGTAGCAGCCCT-1	Mast	-9.05648e-08
HC 2	male	63	HC_2_TTACAGGCAAATGCGG-1	Mast	-1.45813e-05
HC 2	male	63	HC_2_TTACCGCCACACAGCC-1	Mast	6.9453e-06
HC 2	male	63	HC_2_TTCTCTCGTTAGGAGC-1	Mast	-2.46134e-05
HC 2	male	63	HC_2_TTGAACGTCACTTCTA-1	Mast	1.65204
HC 2	male	63	HC_2_TTGCTGCGTTAAGAAC-1	Mast	1.31064
HC 2	male	63	HC_2_TTTCAGTGTCCTTTGC-1	Mast	1.01442
HC 2	male	63	HC_2_TTTGTTGTCTTCGATT-1	Mast	-2.83647e-06
CD 3	female	23	CD_3_AAAGGATAGATTGAGT-1	Macrophage NRG1	1.95344
CD 3	female	23	CD_3_AAAGGATCAATCTAGC-1	M0	2.46114
CD 3	female	23	CD_3_AACAAAGAGATGCAGC-1	Cycling myeloid	-2.25604e-06
CD 3	female	23	CD_3_AACAAAGAGCCTCCAG-1	M1	2.07631
CD 3	female	23	CD_3_AACAAGACATGGTACT-1	Inflammatory monocytes	-1.43923e-05
CD 3	female	23	CD_3_AACAAGAGTAGGACCA-1	M0	-1.46966e-05
CD 3	female	23	CD_3_AACAAGATCCTCTCTT-1	M0	7.61863e-06
CD 3	female	23	CD_3_AACAGGGTCAGTCATG-1	Neutrophil	2.86385
CD 3	female	23	CD_3_AACCATGCAATCGCGC-1	M0	2.69677e-06
CD 3	female	23	CD_3_AACCTTTTCTCTCAAT-1	M1	2.52009
CD 3	female	23	CD_3_AACGGGACACTGGAAG-1	M0	-5.35588e-06
CD 3	female	23	CD_3_AAGCCATGTGGCTGCT-1	M1	2.2935
CD 3	female	23	CD_3_AATAGAGGTTTCGTTT-1	Macrophage NRG1	1.59163
CD 3	female	23	CD_3_AATCACGCATCGTGCG-1	DCs	2.03226
CD 3	female	23	CD_3_AATCGACAGAATCGTA-1	M1	1.93654
CD 3	female	23	CD_3_AATCGTGGTGACTGAG-1	M1	1.82744
CD 3	female	23	CD_3_AATGAAGGTCATACCA-1	Cycling myeloid	2.35709
CD 3	female	23	CD_3_AATGAAGGTCCAAAGG-1	M0	6.76126e-06
CD 3	female	23	CD_3_AATGGAAGTTTGGAGG-1	M0	8.986e-06
CD 3	female	23	CD_3_AATTCCTCATTGAGCT-1	Neutrophil	2.93014
CD 3	female	23	CD_3_ACAACCAGTTATCTTC-1	M0	1.21259e-06
CD 3	female	23	CD_3_ACAAGCTTCGGTAGAG-1	Macrophage NRG1	1.75344
CD 3	female	23	CD_3_ACACCAATCTGTGCAA-1	M0	2.45919
CD 3	female	23	CD_3_ACAGAAACACATTACG-1	DCs	9.14775e-06
CD 3	female	23	CD_3_ACAGAAATCTACACTT-1	Neutrophil	-2.45627e-08
CD 3	female	23	CD_3_ACATCCCCATACAGCT-1	M2	1.52478
CD 3	female	23	CD_3_ACCAACAAGATGAAGG-1	M0	-7.20154e-06
CD 3	female	23	CD_3_ACCATTTAGTTGCTGT-1	DCs	1.24087
CD 3	female	23	CD_3_ACCATTTGTCATCGGC-1	Macrophage NRG1	1.85835
CD 3	female	23	CD_3_ACCGTTCGTTTAGAGA-1	M0	-9.66956e-06
CD 3	female	23	CD_3_ACCTGAAAGTCCTGTA-1	Mast	1.11929
CD 3	female	23	CD_3_ACCTGAATCTGTACAG-1	Inflammatory monocytes	8.36208e-06
CD 3	female	23	CD_3_ACGATCACAACCTAAC-1	M0	1.11497e-05
CD 3	female	23	CD_3_ACGATGTGTTATTCTC-1	Mast	-4.12945e-06
CD 3	female	23	CD_3_ACGGAAGAGAAGTGTT-1	Macrophage NRG1	2.21577
CD 3	female	23	CD_3_ACGGTCGAGGGCGAAG-1	M1	1.75998
CD 3	female	23	CD_3_ACGTACACAGGACATG-1	M0	2.2419e-05
CD 3	female	23	CD_3_ACTACGAAGAATCGTA-1	M0	2.04131e-05
CD 3	female	23	CD_3_ACTACGAGTACGACTT-1	M0	-1.7198e-05
CD 3	female	23	CD_3_ACTATCTCAATGAACA-1	M0	-3.56907e-06
CD 3	female	23	CD_3_ACTATCTTCGGACTGC-1	M2	1.53328e-05
CD 3	female	23	CD_3_ACTATTCAGAGGTGCT-1	DCs	1.61184
CD 3	female	23	CD_3_ACTGTGAAGAATCTAG-1	M0	1.59741e-05
CD 3	female	23	CD_3_ACTGTGACAGCATTGT-1	M0	-3.33585e-06
CD 3	female	23	CD_3_ACTTAGGCATCCTGTC-1	Mast	2.06915
CD 3	female	23	CD_3_ACTTATCGTCGCATCG-1	Neutrophil	2.9945
CD 3	female	23	CD_3_ACTTATCTCCCAGGCA-1	Neutrophil	3.22907e-05
CD 3	female	23	CD_3_ACTTCGCCAGTTTCAG-1	Neutrophil	3.20668
CD 3	female	23	CD_3_ACTTTGTTCATAGGCT-1	Macrophage NRG1	2.81041
CD 3	female	23	CD_3_AGAAATGGTGAGCAGT-1	Neutrophil	-6.03881e-06
CD 3	female	23	CD_3_AGAACAAAGCTGTGCC-1	M0	3.70235e-06
CD 3	female	23	CD_3_AGAACCTAGGCTTAGG-1	Neutrophil	-1.901e-05
CD 3	female	23	CD_3_AGAAGTAAGGTTACCT-1	M2	-1.80441e-05
CD 3	female	23	CD_3_AGACACTCAAGACAAT-1	Macrophage NRG1	1.65845
CD 3	female	23	CD_3_AGACCCGCAACGGGTA-1	M0	-3.4793e-06
CD 3	female	23	CD_3_AGACTCATCCGCCTAT-1	M1	2.90183
CD 3	female	23	CD_3_AGAGCCCGTACTCCGG-1	M0	-2.74198e-06
CD 3	female	23	CD_3_AGATCCAAGGTAGGCT-1	M0	1.62381e-06
CD 3	female	23	CD_3_AGATCCAGTGGCTCTG-1	Neutrophil	-6.46069e-07
CD 3	female	23	CD_3_AGATCGTGTCACTCAA-1	M0	-7.05237e-06
CD 3	female	23	CD_3_AGATGCTAGTCGGGAT-1	M0	2.02997
CD 3	female	23	CD_3_AGATGCTCAGACAAGC-1	M2	1.41552
CD 3	female	23	CD_3_AGCGTATTCTGCTTTA-1	M0	-2.28434e-06
CD 3	female	23	CD_3_AGCGTCGCAGGACAGT-1	Inflammatory monocytes	1.93755
CD 3	female	23	CD_3_AGCTCAATCTGAACGT-1	M2	5.32129e-06
CD 3	female	23	CD_3_AGGAAATGTCCTACAA-1	DCs	1.60723e-05
CD 3	female	23	CD_3_AGGACGAGTCAACACT-1	Macrophage NRG1	1.36277
CD 3	female	23	CD_3_AGGACTTTCTAGTACG-1	Neutrophil	3.64946
CD 3	female	23	CD_3_AGGCCACTCACTGAAC-1	Neutrophil	3.02755
CD 3	female	23	CD_3_AGGGCTCCAGCACAGA-1	M1	2.06064
CD 3	female	23	CD_3_AGGGTCCTCACCTTAT-1	DCs	8.15438e-07
CD 3	female	23	CD_3_AGGGTTTAGGTAAGTT-1	M1	2.23201
CD 3	female	23	CD_3_AGGGTTTAGTTTCAGC-1	M0	-1.56127e-05
CD 3	female	23	CD_3_AGGGTTTGTCAAGCGA-1	Macrophage NRG1	1.34166
CD 3	female	23	CD_3_AGGTAGGAGGGTTAGC-1	Neutrophil	-1.5679e-06
CD 3	female	23	CD_3_AGGTCTAAGTCTGCAT-1	M0	8.77784e-06
CD 3	female	23	CD_3_AGGTTACCACCGCTAG-1	Neutrophil	7.50167e-06
CD 3	female	23	CD_3_AGTAACCGTGACCTGC-1	DCs	1.72364
CD 3	female	23	CD_3_AGTACCAAGGTAAGTT-1	Neutrophil	4.04438
CD 3	female	23	CD_3_AGTACTGGTATCTCGA-1	Neutrophil	-1.52549e-05
CD 3	female	23	CD_3_AGTAGTCCACCCTTGT-1	Neutrophil	3.25931
CD 3	female	23	CD_3_AGTTCCCAGAAAGCGA-1	M0	-1.57953e-05
CD 3	female	23	CD_3_AGTTCCCCAGCAGTCC-1	M2	1.48868
CD 3	female	23	CD_3_AGTTCGATCAGATTGC-1	M0	8.96423e-07
CD 3	female	23	CD_3_ATACCTTAGACTCATC-1	M1	2.40418
CD 3	female	23	CD_3_ATATCCTCAGGTCAGA-1	Neutrophil	7.88124e-07
CD 3	female	23	CD_3_ATCAGGTGTCGCACGT-1	Neutrophil	3.30239
CD 3	female	23	CD_3_ATCCACCTCCTCGCAT-1	Neutrophil	3.72402
CD 3	female	23	CD_3_ATCCATTGTCTGTGGC-1	Neutrophil	5.40974e-06
CD 3	female	23	CD_3_ATCCATTGTTTACCTT-1	M0	-7.33766e-07
CD 3	female	23	CD_3_ATCGCCTGTCCTGGGT-1	M2	2.28108
CD 3	female	23	CD_3_ATCGCCTTCGACGACC-1	M0	-3.11068e-06
CD 3	female	23	CD_3_ATCGGCGAGAATTTGG-1	M2	-6.71415e-06
CD 3	female	23	CD_3_ATCGTAGGTGTGGTCC-1	Neutrophil	2.77776
CD 3	female	23	CD_3_ATCGTCCTCGACATCA-1	Neutrophil	3.56736
CD 3	female	23	CD_3_ATCTTCACAAAGACTA-1	M0	-1.98301e-05
CD 3	female	23	CD_3_ATGAAAGGTAAGTAGT-1	Mast	-2.196e-06
CD 3	female	23	CD_3_ATGACCAGTTACTCAG-1	M0	1.04528e-05
CD 3	female	23	CD_3_ATGAGTCAGTTGCGCC-1	M0	1.87733e-05
CD 3	female	23	CD_3_ATGCATGAGAAGGATG-1	M1	2.09792
CD 3	female	23	CD_3_ATGCATGTCTCCTGAC-1	Inflammatory monocytes	-8.06699e-07
CD 3	female	23	CD_3_ATGGAGGAGTGCCGAA-1	Mast	9.62982e-06
CD 3	female	23	CD_3_ATGGGTTTCAATCCAG-1	M0	5.3571e-07
CD 3	female	23	CD_3_ATTACTCGTGTCCGGT-1	M0	-4.34898e-06
CD 3	female	23	CD_3_ATTATCCGTGAGCCAA-1	M0	2.91022
CD 3	female	23	CD_3_ATTCATCTCATTCTTG-1	DCs	-1.2637e-05
CD 3	female	23	CD_3_ATTCCCGGTCATCCGG-1	M2	2.51164
CD 3	female	23	CD_3_ATTCGTTCACAATTCG-1	Inflammatory monocytes	-1.45965e-05
CD 3	female	23	CD_3_ATTCGTTCAGTCCCGA-1	DCs	1.80311
CD 3	female	23	CD_3_ATTGTTCAGTGCCTCG-1	M1	1.34074
CD 3	female	23	CD_3_ATTTCACGTGGTAATA-1	Neutrophil	2.41164
CD 3	female	23	CD_3_ATTTCTGCAGGTCAAG-1	M1	-2.33596e-08
CD 3	female	23	CD_3_CAAAGAAGTGCTATTG-1	Macrophage NRG1	1.48653
CD 3	female	23	CD_3_CAAGACTTCACGATCA-1	Mast	1.80756
CD 3	female	23	CD_3_CAAGCTAAGGTGCTTT-1	M0	5.98511e-06
CD 3	female	23	CD_3_CAAGCTAAGGTTGACG-1	Neutrophil	2.52527
CD 3	female	23	CD_3_CACAACACAGCGGTTC-1	M0	-2.48536e-06
CD 3	female	23	CD_3_CACAGGCAGACCACGA-1	M0	1.29987
CD 3	female	23	CD_3_CACATGATCAAGCCGC-1	M0	-4.33642e-06
CD 3	female	23	CD_3_CACGTGGAGTTTAGGA-1	Mast	1.53741e-05
CD 3	female	23	CD_3_CACTAAGCATTGGATC-1	Neutrophil	-2.17025e-05
CD 3	female	23	CD_3_CAGATACAGGATGTTA-1	M0	2.84688
CD 3	female	23	CD_3_CAGATCATCCGATCGG-1	M1	-2.48483e-06
CD 3	female	23	CD_3_CAGCAGCCAGAGTGAC-1	Neutrophil	4.2232e-06
CD 3	female	23	CD_3_CAGCCAGAGTCGCCAC-1	M0	9.87653e-06
CD 3	female	23	CD_3_CAGCGTGAGAGTCACG-1	M0	8.35568e-06
CD 3	female	23	CD_3_CAGCGTGCACTCAAGT-1	M1	-6.60522e-06
CD 3	female	23	CD_3_CAGGGCTTCTGGCCAG-1	Mast	1.56407e-05
CD 3	female	23	CD_3_CAGGTATCACTTGGCG-1	M1	2.16333
CD 3	female	23	CD_3_CAGTGCGTCACTTATC-1	Neutrophil	3.29488
CD 3	female	23	CD_3_CAGTTAGTCGATCCCT-1	M0	-5.11603e-06
CD 3	female	23	CD_3_CAGTTCCTCGGACCAC-1	DCs	2.20262
CD 3	female	23	CD_3_CATACAGGTTCGTAAC-1	Macrophage NRG1	2.31801
CD 3	female	23	CD_3_CATGCAAGTGATTCTG-1	Eosinophils	2.45179e-06
CD 3	female	23	CD_3_CATGGATAGAGTCGAC-1	M0	2.22353e-05
CD 3	female	23	CD_3_CATGGATTCTACTGAG-1	Mast	2.2284
CD 3	female	23	CD_3_CATTCATAGGTACCTT-1	Macrophage NRG1	3.06719
CD 3	female	23	CD_3_CATTCATTCCTTACCG-1	Mast	1.18975
CD 3	female	23	CD_3_CATTGAGAGGCTGTAG-1	M2	2.02351
CD 3	female	23	CD_3_CATTGTTAGATGCTGG-1	M0	2.71763
CD 3	female	23	CD_3_CCACAAAGTGCAACAG-1	Macrophage NRG1	2.2968
CD 3	female	23	CD_3_CCACCATCAGTGTGCC-1	Neutrophil	2.92513
CD 3	female	23	CD_3_CCCGAAGCACACCTGG-1	M0	1.00111e-05
CD 3	female	23	CD_3_CCGAACGAGGAGAATG-1	M0	7.47452e-06
CD 3	female	23	CD_3_CCGGACAGTGTTCAGT-1	Neutrophil	3.50586
CD 3	female	23	CD_3_CCGGGTAAGTAATACG-1	Neutrophil	3.95224e-06
CD 3	female	23	CD_3_CCGGGTAGTTTCTTAC-1	Macrophage NRG1	3.39568
CD 3	female	23	CD_3_CCGTAGGAGGCTGTAG-1	M1	2.99887
CD 3	female	23	CD_3_CCGTGAGAGCAAGGAA-1	Neutrophil	3.92304
CD 3	female	23	CD_3_CCTCAACAGGTTGGAC-1	Macrophage NRG1	2.45723
CD 3	female	23	CD_3_CCTCATGGTGACTGAG-1	M0	3.67999e-06
CD 3	female	23	CD_3_CCTGTTGCAATTCGTG-1	Macrophage NRG1	2.80081
CD 3	female	23	CD_3_CCTTCAGTCTGGTGGC-1	M1	2.40919
CD 3	female	23	CD_3_CCTTGTGCAACCGCTG-1	M0	5.74356e-06
CD 3	female	23	CD_3_CCTTGTGGTCTACAGT-1	Mast	-2.307e-06
CD 3	female	23	CD_3_CGAAGGACACCCGTAG-1	M0	2.89721
CD 3	female	23	CD_3_CGAATTGTCTCCGAGG-1	M0	1.3927e-05
CD 3	female	23	CD_3_CGACAGCCAGGAAGTC-1	Mast	1.22439
CD 3	female	23	CD_3_CGAGGAAAGGTGCCAA-1	M0	-7.77369e-06
CD 3	female	23	CD_3_CGAGGAATCGTTAGTG-1	DCs	2.25564
CD 3	female	23	CD_3_CGAGGCTGTGGTCCGT-1	M0	-9.13312e-06
CD 3	female	23	CD_3_CGAGTGCAGCTTCATG-1	M0	-4.49424e-06
CD 3	female	23	CD_3_CGAGTGCGTACGAGTG-1	M0	8.02933e-06
CD 3	female	23	CD_3_CGCAGGTGTTGTGCAT-1	M0	-5.73477e-06
CD 3	female	23	CD_3_CGCCAGAGTCTTCCGT-1	M1	2.13934
CD 3	female	23	CD_3_CGCCATTTCCCTCATG-1	Neutrophil	2.85456
CD 3	female	23	CD_3_CGGAATTAGGACAACC-1	Cycling myeloid	-1.60254e-05
CD 3	female	23	CD_3_CGGAGAACAAGAGCTG-1	M0	-1.3546e-05
CD 3	female	23	CD_3_CGGGCATGTGCTCCGA-1	Macrophage NRG1	2.08883
CD 3	female	23	CD_3_CGTGATACAATTCTCT-1	M1	2.86943
CD 3	female	23	CD_3_CGTGCTTAGAGCCGAT-1	Neutrophil	2.88276
CD 3	female	23	CD_3_CGTTCTGCAAGCGAGT-1	M1	1.87366
CD 3	female	23	CD_3_CTACAGAAGTCGAAGC-1	Neutrophil	2.81681
CD 3	female	23	CD_3_CTACATTCAGTCAGTT-1	M1	3.38101
CD 3	female	23	CD_3_CTACCCAAGTTCGCAT-1	Neutrophil	-1.10558e-05
CD 3	female	23	CD_3_CTATCCGTCCGCAAAT-1	M0	5.63776e-06
CD 3	female	23	CD_3_CTATCTATCTAGTTCT-1	Macrophage NRG1	2.03377
CD 3	female	23	CD_3_CTCAACCGTTCGGCGT-1	M0	1.57665
CD 3	female	23	CD_3_CTCAAGATCTAGTTCT-1	DCs	1.31765
CD 3	female	23	CD_3_CTCAATTAGGACGCAT-1	Neutrophil	2.61375
CD 3	female	23	CD_3_CTCAATTAGTGCTCAT-1	M2	-1.28968e-05
CD 3	female	23	CD_3_CTCAATTCAAGGCTTT-1	Neutrophil	2.878
CD 3	female	23	CD_3_CTCACTGCACTTTATC-1	Neutrophil	-5.99182e-06
CD 3	female	23	CD_3_CTCAGGGTCCTTATGT-1	M1	2.26054
CD 3	female	23	CD_3_CTCAGTCGTTCTCAGA-1	M0	2.23732
CD 3	female	23	CD_3_CTCATTATCTAGGCCG-1	M0	7.28093e-06
CD 3	female	23	CD_3_CTCCACAGTTTCCAAG-1	M0	3.20328
CD 3	female	23	CD_3_CTCCATGCATCATCTT-1	Mast	1.00314
CD 3	female	23	CD_3_CTCCTCCGTAACCAGG-1	M1	2.16134
CD 3	female	23	CD_3_CTCCTTTAGGTCACCC-1	M2	3.02567
CD 3	female	23	CD_3_CTCCTTTGTGCCCTTT-1	Inflammatory monocytes	2.92428
CD 3	female	23	CD_3_CTCTCAGAGCTAGTTC-1	Neutrophil	2.62023
CD 3	female	23	CD_3_CTGAATGCATGACCCG-1	M0	7.18136e-06
CD 3	female	23	CD_3_CTGAGGCAGCGATTCT-1	M0	4.89457e-06
CD 3	female	23	CD_3_CTGATCCAGCAGGCTA-1	M0	-1.73888e-06
CD 3	female	23	CD_3_CTGCCATCACAACGTT-1	Inflammatory monocytes	3.21733
CD 3	female	23	CD_3_CTGCCATCAGGCTATT-1	M0	6.46398e-06
CD 3	female	23	CD_3_CTGTATTTCTCTCGAC-1	Macrophage NRG1	2.33644
CD 3	female	23	CD_3_CTGTGAACATGTGCCG-1	M1	2.33334
CD 3	female	23	CD_3_CTTAGGATCATCGCAA-1	Neutrophil	3.04453
CD 3	female	23	CD_3_CTTTCAAGTCATAACC-1	Macrophage NRG1	1.81375
CD 3	female	23	CD_3_CTTTCGGAGGGACTGT-1	Mast	2.44364e-06
CD 3	female	23	CD_3_CTTTCGGGTACTGAGG-1	Cycling myeloid	2.77219e-08
CD 3	female	23	CD_3_GAAACCTTCCTTACCG-1	M0	3.42396
CD 3	female	23	CD_3_GAACACTGTATGTCTG-1	Macrophage NRG1	2.22472
CD 3	female	23	CD_3_GAACACTTCTCGAACA-1	Mast	1.612
CD 3	female	23	CD_3_GAAGAATGTAGGACTG-1	M2	1.47721
CD 3	female	23	CD_3_GAAGAATTCACATTGG-1	Macrophage NRG1	1.84313
CD 3	female	23	CD_3_GAAGCCCGTTCGTAAC-1	DCs	-5.75057e-06
CD 3	female	23	CD_3_GAATAGATCCGGACGT-1	DCs	-3.1226e-07
CD 3	female	23	CD_3_GACACGCAGGCGTCCT-1	DCs	1.95077
CD 3	female	23	CD_3_GACAGCCCAATCAGCT-1	M0	-3.56601e-06
CD 3	female	23	CD_3_GACAGCCGTAGCGCTC-1	M0	-8.77664e-06
CD 3	female	23	CD_3_GACATCAAGTTCTACG-1	M0	2.80504
CD 3	female	23	CD_3_GACCGTGAGCTGTTCA-1	M0	6.13287e-06
CD 3	female	23	CD_3_GACGCTGCAACCGTAT-1	M0	-8.06203e-06
CD 3	female	23	CD_3_GACGCTGGTTTCGATG-1	M2	-1.37646e-05
CD 3	female	23	CD_3_GACTCTCAGCGTCAAG-1	M0	-5.07848e-06
CD 3	female	23	CD_3_GAGAAATCACCAACAT-1	M2	2.8272
CD 3	female	23	CD_3_GAGATGGTCCTGTTGC-1	Macrophage NRG1	2.08346
CD 3	female	23	CD_3_GAGCTGCAGGTACAGC-1	M0	-2.90937e-06
CD 3	female	23	CD_3_GAGTTACTCGTTAGTG-1	M0	1.67174e-06
CD 3	female	23	CD_3_GAGTTGTAGGTGCGAT-1	Neutrophil	2.94692e-06
CD 3	female	23	CD_3_GAGTTGTCAAGTGATA-1	Macrophage NRG1	2.13897
CD 3	female	23	CD_3_GAGTTTGGTCTGTGTA-1	Neutrophil	3.46597
CD 3	female	23	CD_3_GATCACAAGACGACGT-1	M0	-3.25727e-06
CD 3	female	23	CD_3_GATCACAAGATCGACG-1	Macrophage NRG1	1.31063
CD 3	female	23	CD_3_GATCACATCACGACTA-1	M0	-6.35431e-06
CD 3	female	23	CD_3_GATGACTGTTGGCCGT-1	M0	-1.20984e-05
CD 3	female	23	CD_3_GATGAGGTCTTCTAAC-1	M2	1.95452
CD 3	female	23	CD_3_GATGTTGCAAATACAG-1	M1	2.23688
CD 3	female	23	CD_3_GATTGGTAGCAGATAT-1	M0	-2.72522e-06
CD 3	female	23	CD_3_GATTGGTAGCATGAAT-1	M1	2.73044
CD 3	female	23	CD_3_GCAACATGTCATTGCA-1	M1	1.5277
CD 3	female	23	CD_3_GCAACCGGTGGCACTC-1	M0	-5.83922e-07
CD 3	female	23	CD_3_GCACGGTGTCCTCAGG-1	M1	2.7694
CD 3	female	23	CD_3_GCACTAACAAGTAGTA-1	M0	7.47287e-06
CD 3	female	23	CD_3_GCAGGCTGTCACCTTC-1	M1	2.17946
CD 3	female	23	CD_3_GCAGGCTTCAACTCTT-1	M0	1.37291e-05
CD 3	female	23	CD_3_GCATTAGAGACGAGCT-1	Cycling myeloid	-3.77672e-06
CD 3	female	23	CD_3_GCCAACGTCAAGCCTA-1	M0	-6.16153e-06
CD 3	female	23	CD_3_GCCAGCAGTACAAAGT-1	M0	-1.16813e-05
CD 3	female	23	CD_3_GCCAGTGCAAATCAAG-1	Mast	3.2864e-06
CD 3	female	23	CD_3_GCCATGGAGGTTCATC-1	DCs	1.46651e-05
CD 3	female	23	CD_3_GCCATGGTCCACTTTA-1	Neutrophil	4.27733
CD 3	female	23	CD_3_GCCATGGTCGCTCATC-1	M2	1.20491
CD 3	female	23	CD_3_GCCCGAAAGAGCAGAA-1	M1	1.64594
CD 3	female	23	CD_3_GCCCGAAAGGGAGTGG-1	M0	1.42219e-05
CD 3	female	23	CD_3_GCCCGAAGTGATACTC-1	M0	6.63877e-06
CD 3	female	23	CD_3_GCCTGTTCAATGAACA-1	Macrophage NRG1	2.44815
CD 3	female	23	CD_3_GCGATCGGTGCGGCTT-1	Macrophage NRG1	0.988385
CD 3	female	23	CD_3_GCTGAATGTTTGTGGT-1	Neutrophil	3.83108
CD 3	female	23	CD_3_GCTTTCGAGACATAAC-1	Neutrophil	2.80505
CD 3	female	23	CD_3_GCTTTCGGTGCAAGAC-1	Mast	-3.94722e-08
CD 3	female	23	CD_3_GGAGATGAGGTGCATG-1	M0	3.67938e-06
CD 3	female	23	CD_3_GGAGGATAGTGCCAGA-1	M0	-6.57343e-06
CD 3	female	23	CD_3_GGAGGATCAGTGACCC-1	M1	1.08565
CD 3	female	23	CD_3_GGAGGATTCACTCACC-1	Macrophage NRG1	1.29092
CD 3	female	23	CD_3_GGAGGATTCTCAGAAC-1	M1	1.74137
CD 3	female	23	CD_3_GGAGGTAGTCGAAACG-1	Neutrophil	3.90921
CD 3	female	23	CD_3_GGATCTAAGTAGAGTT-1	Macrophage NRG1	2.07534
CD 3	female	23	CD_3_GGCACGTGTTACGGAG-1	Mast	1.34963e-07
CD 3	female	23	CD_3_GGCGTCAGTGTGACCC-1	Neutrophil	-9.16535e-06
CD 3	female	23	CD_3_GGCTTGGGTCGTGGTC-1	DCs	0.96609
CD 3	female	23	CD_3_GGGACAATCTCTGCTG-1	Macrophage NRG1	1.96799
CD 3	female	23	CD_3_GGGAGATAGTATAACG-1	M0	-1.78104e-05
CD 3	female	23	CD_3_GGTAATCTCTCGCTCA-1	M1	3.01121
CD 3	female	23	CD_3_GGTCACGGTGGAGGTT-1	M0	6.51126e-06
CD 3	female	23	CD_3_GGTCACGTCACCGACG-1	M0	-5.32833e-06
CD 3	female	23	CD_3_GGTTAACCAAAGCAAT-1	M1	1.49305
CD 3	female	23	CD_3_GTACAACGTAAGTTGA-1	M0	2.89627e-06
CD 3	female	23	CD_3_GTAGGAGTCCTACGAA-1	M0	-4.66484e-06
CD 3	female	23	CD_3_GTAGGAGTCGTGTGAT-1	Mast	-1.60806e-05
CD 3	female	23	CD_3_GTAGTACGTCACTTAG-1	Mast	-1.94978e-05
CD 3	female	23	CD_3_GTCAAGTTCGCATTGA-1	M1	2.07539
CD 3	female	23	CD_3_GTCATCCCACGTAGAG-1	M0	1.74726e-06
CD 3	female	23	CD_3_GTCATCCGTGGACAGT-1	M0	-2.27778e-05
CD 3	female	23	CD_3_GTCATTTGTAAGTTGA-1	M0	2.90524e-06
CD 3	female	23	CD_3_GTCGAATAGCATATGA-1	Eosinophils	4.22306e-06
CD 3	female	23	CD_3_GTCTCACAGGATTCCT-1	M0	1.29474e-05
CD 3	female	23	CD_3_GTCTCACTCAATGTCG-1	M0	2.08041
CD 3	female	23	CD_3_GTCTTTATCCCGAGGT-1	Mast	1.48113
CD 3	female	23	CD_3_GTGACGCGTAGATTAG-1	M1	3.12576
CD 3	female	23	CD_3_GTGCACGCAGCTGGTC-1	M2	-1.91408e-07
CD 3	female	23	CD_3_GTGCAGCCAGGTACGA-1	M0	-7.97143e-07
CD 3	female	23	CD_3_GTGCGTGCATGTGGTT-1	M1	2.11544
CD 3	female	23	CD_3_GTGGAGACACAAATCC-1	DCs	2.40591
CD 3	female	23	CD_3_GTGGCGTTCGAGCTGC-1	Neutrophil	-4.31291e-06
CD 3	female	23	CD_3_GTGGTTACAGCTGTAT-1	M1	2.39509
CD 3	female	23	CD_3_GTGTGATCACACCAGC-1	M0	-8.65162e-06
CD 3	female	23	CD_3_GTGTGGCAGACTACCT-1	Cycling myeloid	-9.57757e-06
CD 3	female	23	CD_3_GTGTGGCAGCATGCGA-1	DCs	3.268e-06
CD 3	female	23	CD_3_GTGTTAGCATACTGTG-1	M0	1.66306
CD 3	female	23	CD_3_GTTACGAAGCTTCTAG-1	M0	-9.6886e-06
CD 3	female	23	CD_3_GTTCATTAGATGAAGG-1	M0	-1.8844e-06
CD 3	female	23	CD_3_TAACTTCCAGTCTTCC-1	M0	-1.03e-05
CD 3	female	23	CD_3_TAAGCGTAGCTAGCCC-1	DCs	2.36927
CD 3	female	23	CD_3_TAAGTCGGTGATACAA-1	M2	2.24861
CD 3	female	23	CD_3_TAATCTCCACGACGTC-1	M1	1.40744
CD 3	female	23	CD_3_TAATCTCCATCATTGG-1	DCs	3.48028e-06
CD 3	female	23	CD_3_TACCCGTGTCTGTGGC-1	Neutrophil	3.29195
CD 3	female	23	CD_3_TACCGAAGTGGTCTCG-1	DCs	-1.04744e-06
CD 3	female	23	CD_3_TACCGAATCCTTACCG-1	Inflammatory monocytes	-2.28343e-06
CD 3	female	23	CD_3_TACGCTCCACAATGAA-1	Inflammatory monocytes	2.78344
CD 3	female	23	CD_3_TACGCTCGTCTGTCAA-1	M0	-1.23324e-05
CD 3	female	23	CD_3_TACGGTACAGAGATGC-1	M0	1.38692
CD 3	female	23	CD_3_TAGACCAAGGAAGTGA-1	Macrophage NRG1	2.82647
CD 3	female	23	CD_3_TAGAGTCTCCATGAGT-1	M1	2.21592
CD 3	female	23	CD_3_TAGATCGCACCAAATC-1	M0	-6.60296e-06
CD 3	female	23	CD_3_TAGCACACACATTCGA-1	Neutrophil	1.13014e-06
CD 3	female	23	CD_3_TATACCTCACACAGCC-1	M2	-3.20399e-06
CD 3	female	23	CD_3_TATCCTATCAAGAGGC-1	Neutrophil	1.86638e-05
CD 3	female	23	CD_3_TATCCTATCCTAACAG-1	M0	2.59531e-06
CD 3	female	23	CD_3_TATCGCCAGGAGGGTG-1	Mast	1.6156e-06
CD 3	female	23	CD_3_TATCGCCAGGTGCAGT-1	Macrophage NRG1	1.44641
CD 3	female	23	CD_3_TATTCCAAGCTGACTT-1	Macrophage NRG1	1.91329
CD 3	female	23	CD_3_TATTGCTAGGGATGTC-1	M0	4.87397e-07
CD 3	female	23	CD_3_TATTGGGAGACTGGGT-1	M0	1.84761
CD 3	female	23	CD_3_TATTTCGGTTGTGCCG-1	Macrophage NRG1	2.04508
CD 3	female	23	CD_3_TATTTCGTCCCTATTA-1	Mast	-1.20721e-05
CD 3	female	23	CD_3_TCAAGCAAGACGACGT-1	M0	1.14109e-06
CD 3	female	23	CD_3_TCAAGCATCATCCTGC-1	DCs	2.04386
CD 3	female	23	CD_3_TCACATTAGGACTTCT-1	Macrophage NRG1	2.55063
CD 3	female	23	CD_3_TCACTATCATAATCCG-1	M2	1.47082
CD 3	female	23	CD_3_TCAGCAAGTTGCCGAC-1	Mast	1.30847
CD 3	female	23	CD_3_TCAGGTATCGAGTTGT-1	Macrophage NRG1	1.55598
CD 3	female	23	CD_3_TCAGTCCTCAGCTGAT-1	Neutrophil	1.93653
CD 3	female	23	CD_3_TCATCATCAGTCCCGA-1	M2	-3.08938e-06
CD 3	female	23	CD_3_TCATCATTCTGTCCCA-1	M0	-4.52903e-06
CD 3	female	23	CD_3_TCATCCGTCGGTCTAA-1	M2	3.09558
CD 3	female	23	CD_3_TCATGAGGTTCGGTCG-1	M0	1.30863e-05
CD 3	female	23	CD_3_TCATGCCAGAATCGGT-1	Inflammatory monocytes	5.0104e-06
CD 3	female	23	CD_3_TCATGCCCAGAATCGG-1	M1	3.32439
CD 3	female	23	CD_3_TCATGGACAAACTGCT-1	M1	2.9557
CD 3	female	23	CD_3_TCATTGTTCCGTAGTA-1	Neutrophil	1.01035e-05
CD 3	female	23	CD_3_TCATTGTTCTATGTGG-1	Macrophage NRG1	2.44016
CD 3	female	23	CD_3_TCATTTGAGACAAGCC-1	M1	2.99773
CD 3	female	23	CD_3_TCCAGAAAGCATAGGC-1	M1	1.92983
CD 3	female	23	CD_3_TCCCACATCCGCATAA-1	Macrophage NRG1	2.04959
CD 3	female	23	CD_3_TCCGTGTTCCACGTCT-1	M2	7.61306e-06
CD 3	female	23	CD_3_TCCTAATTCTATCGTT-1	Neutrophil	3.79925
CD 3	female	23	CD_3_TCGAACATCTACGGGC-1	M0	3.2112e-05
CD 3	female	23	CD_3_TCGCACTAGCTCGGCT-1	M0	2.31407
CD 3	female	23	CD_3_TCGCTTGGTCCGGATC-1	M0	-2.35934e-06
CD 3	female	23	CD_3_TCGGATAAGGTCACAG-1	M0	-2.59563e-06
CD 3	female	23	CD_3_TCGGGACCAATCCTAG-1	M0	-6.63367e-06
CD 3	female	23	CD_3_TCGGGCATCTCATGCC-1	M1	2.9562
CD 3	female	23	CD_3_TCGTGGGGTTGGGACA-1	Macrophage NRG1	2.0576
CD 3	female	23	CD_3_TCTACCGTCGGCTTCT-1	M1	2.86697
CD 3	female	23	CD_3_TCTATACGTCTCACGG-1	DCs	1.67791
CD 3	female	23	CD_3_TCTCACGAGGTCGCCT-1	Inflammatory monocytes	9.37679e-07
CD 3	female	23	CD_3_TCTCCGAGTTGTTTGG-1	M0	-1.81981e-08
CD 3	female	23	CD_3_TCTGGCTTCTTACCGC-1	M0	-1.31007e-07
CD 3	female	23	CD_3_TCTTAGTCAGGCAATG-1	Macrophage NRG1	6.67968e-06
CD 3	female	23	CD_3_TCTTCCTAGCCTCATA-1	Mast	-1.31677e-07
CD 3	female	23	CD_3_TCTTGCGTCACACCGG-1	M0	7.76047e-06
CD 3	female	23	CD_3_TGAATCGAGCGACTTT-1	Neutrophil	2.83019
CD 3	female	23	CD_3_TGACTCCGTCTGTTAG-1	Eosinophils	-1.12818e-05
CD 3	female	23	CD_3_TGAGGTTAGGAGAGGC-1	M0	3.488e-06
CD 3	female	23	CD_3_TGAGTCAAGTAACAGT-1	Eosinophils	1.69787
CD 3	female	23	CD_3_TGCATCCAGACAGTCG-1	M0	9.44775e-06
CD 3	female	23	CD_3_TGCATCCAGACCATGG-1	M0	-1.00472e-05
CD 3	female	23	CD_3_TGCCGAGAGGTCCTGC-1	M1	1.81865
CD 3	female	23	CD_3_TGCCGAGTCTATCCAT-1	M2	1.93603
CD 3	female	23	CD_3_TGCGATAAGTTTCGAC-1	M0	-1.11304e-05
CD 3	female	23	CD_3_TGCGGGTCAATGACCT-1	M0	-3.42805e-06
CD 3	female	23	CD_3_TGCGGGTTCCCTTTGG-1	M0	2.59463
CD 3	female	23	CD_3_TGCTCCATCATTTGCT-1	M1	1.58123
CD 3	female	23	CD_3_TGCTCGTCAGCACACC-1	M1	1.9217
CD 3	female	23	CD_3_TGCTTCGAGACAGTCG-1	Neutrophil	3.16335
CD 3	female	23	CD_3_TGCTTGCAGCCGAACA-1	M0	1.01677e-05
CD 3	female	23	CD_3_TGGGATTCACTTCATT-1	M0	2.24333
CD 3	female	23	CD_3_TGGTACATCTCAGGCG-1	M0	-1.03253e-05
CD 3	female	23	CD_3_TGTCAGACAATCCAGT-1	M1	2.05389
CD 3	female	23	CD_3_TGTCCCAAGCTAGTTC-1	DCs	-2.55581e-06
CD 3	female	23	CD_3_TGTGAGTAGAGCCGTA-1	Macrophage NRG1	2.22772
CD 3	female	23	CD_3_TGTGGCGCATTCAGGT-1	M0	4.21197e-06
CD 3	female	23	CD_3_TGTGTGAGTTGTGGAG-1	M0	2.46015
CD 3	female	23	CD_3_TGTTCATAGCTTAGTC-1	M0	8.8018e-06
CD 3	female	23	CD_3_TGTTCTAGTCGCACGT-1	Neutrophil	-1.94864e-06
CD 3	female	23	CD_3_TGTTGGAAGCCGATAG-1	M0	2.93521
CD 3	female	23	CD_3_TGTTTGTGTCCTGTCT-1	Neutrophil	4.03133
CD 3	female	23	CD_3_TTACGCCAGAACAAGG-1	M0	2.19548e-06
CD 3	female	23	CD_3_TTACGTTCAATATCCG-1	M2	1.56813
CD 3	female	23	CD_3_TTACGTTGTAACGCGA-1	M0	2.53271
CD 3	female	23	CD_3_TTAGGGTCATGTACGT-1	M1	2.56079
CD 3	female	23	CD_3_TTCAGGAAGTCGCTAT-1	M0	-1.29965e-07
CD 3	female	23	CD_3_TTCATTGAGATCGGTG-1	M1	1.79093
CD 3	female	23	CD_3_TTCATTGCAAGAGGTC-1	M0	1.36503e-05
CD 3	female	23	CD_3_TTCCTAACAGGCGAAT-1	Neutrophil	2.6167
CD 3	female	23	CD_3_TTCCTCTAGGTGAGAA-1	M0	-6.09888e-06
CD 3	female	23	CD_3_TTCCTTCAGGGTAATT-1	Neutrophil	1.39644e-05
CD 3	female	23	CD_3_TTCGATTAGTTCGGTT-1	Neutrophil	2.96961
CD 3	female	23	CD_3_TTCTAACAGGTGGTTG-1	Eosinophils	3.69043
CD 3	female	23	CD_3_TTCTAACTCAACACGT-1	M0	2.68776
CD 3	female	23	CD_3_TTCTAGTCATCCGAGC-1	M0	-1.57187e-06
CD 3	female	23	CD_3_TTCTAGTTCGACATCA-1	M1	2.70599
CD 3	female	23	CD_3_TTCTGTAGTTACACAC-1	M1	2.57064
CD 3	female	23	CD_3_TTGATGGCAGTCAGCC-1	M0	-8.19825e-06
CD 3	female	23	CD_3_TTGCCTGCAAGACGGT-1	M1	1.36292e-05
CD 3	female	23	CD_3_TTGCCTGTCTACTGAG-1	DCs	2.59214
CD 3	female	23	CD_3_TTGGGCGGTGGCTTGC-1	Macrophage NRG1	1.54834
CD 3	female	23	CD_3_TTGGGTAAGAGGATGA-1	M2	-9.00092e-06
CD 3	female	23	CD_3_TTGGTTTCACACTTAG-1	M1	2.79772
CD 3	female	23	CD_3_TTTACCACACATACTG-1	Neutrophil	3.00722
CD 3	female	23	CD_3_TTTAGTCCAGAGGTAC-1	Neutrophil	3.66044
CD 3	female	23	CD_3_TTTGACTGTCTTGAGT-1	M0	-1.30231e-05
CD 3	female	23	CD_3_TTTGGAGTCTTGTTAC-1	M0	2.6235e-05
CD 4	male	56	CD_4_AAAGGATCAAGGCTTT-1	M2	1.75465
CD 4	male	56	CD_4_AAAGGTACAACCCTCT-1	M0	1.8675e-06
CD 4	male	56	CD_4_AAAGGTACAGAAACCG-1	M0	7.61366e-07
CD 4	male	56	CD_4_AAAGGTATCACTTGGA-1	M0	1.40486e-05
CD 4	male	56	CD_4_AAAGTCCTCCAACACA-1	Neutrophil	3.41483
CD 4	male	56	CD_4_AAAGTGAGTAGGTTTC-1	M0	1.45939e-05
CD 4	male	56	CD_4_AACAAAGTCGATTCCC-1	M0	2.46113
CD 4	male	56	CD_4_AACACACAGCCGCACT-1	Neutrophil	3.8014
CD 4	male	56	CD_4_AACCAACAGAATCGTA-1	Neutrophil	2.81605
CD 4	male	56	CD_4_AACCACAAGGTACAGC-1	Neutrophil	3.14369
CD 4	male	56	CD_4_AACCACAGTTGGACCC-1	M0	1.20067e-05
CD 4	male	56	CD_4_AACCTGAAGGAATGTT-1	Neutrophil	3.48469
CD 4	male	56	CD_4_AACCTGAAGGATTCAA-1	Neutrophil	4.58374
CD 4	male	56	CD_4_AACCTTTCAGGAACCA-1	Macrophage NRG1	2.37145
CD 4	male	56	CD_4_AACGGGACATCGAAGG-1	Neutrophil	2.6626
CD 4	male	56	CD_4_AACGGGATCACTACTT-1	M1	2.99924
CD 4	male	56	CD_4_AAGCATCAGATAGGGA-1	M0	9.64789e-07
CD 4	male	56	CD_4_AAGCGAGGTTAGAGTA-1	Mast	1.76638
CD 4	male	56	CD_4_AAGCGTTGTGTGTCCG-1	Neutrophil	2.17867e-05
CD 4	male	56	CD_4_AAGCGTTTCGGTATGT-1	M0	-2.95878e-05
CD 4	male	56	CD_4_AAGTCGTTCTGAGAAA-1	M0	8.08882e-07
CD 4	male	56	CD_4_AATCGACAGTACTGTC-1	Mast	2.61346
CD 4	male	56	CD_4_AATGGAAAGTGGAAAG-1	M0	2.13448e-06
CD 4	male	56	CD_4_ACAAGCTTCCTTCAGC-1	Macrophage NRG1	1.86496
CD 4	male	56	CD_4_ACATCGAAGCTGCGAA-1	M0	2.16212e-06
CD 4	male	56	CD_4_ACATGCACATCGTGGC-1	M0	1.87664e-06
CD 4	male	56	CD_4_ACCATTTGTCTTACTT-1	Mast	1.25862e-05
CD 4	male	56	CD_4_ACCCAAATCACCTACC-1	M0	5.23518e-06
CD 4	male	56	CD_4_ACCTGAACATCCGAGC-1	Mast	1.11545e-05
CD 4	male	56	CD_4_ACGATCAAGTCAGCCC-1	M2	-9.57502e-06
CD 4	male	56	CD_4_ACGCACGGTGATTCTG-1	Neutrophil	3.4496
CD 4	male	56	CD_4_ACGTAACCAGTTGTTG-1	M0	1.91738e-06
CD 4	male	56	CD_4_ACGTCCTTCTCCGAGG-1	M2	1.67787
CD 4	male	56	CD_4_ACTACGACACGAGGTA-1	Neutrophil	2.63092
CD 4	male	56	CD_4_ACTATGGAGGTCATTC-1	M0	1.47917e-05
CD 4	male	56	CD_4_ACTGTCCAGAACAAGG-1	DCs	2.41534
CD 4	male	56	CD_4_AGAACAAAGACTCGAG-1	M0	2.40289
CD 4	male	56	CD_4_AGAAGTATCCATTTCA-1	Mast	1.72615
CD 4	male	56	CD_4_AGACAAATCTGGAAGG-1	M0	2.73228
CD 4	male	56	CD_4_AGACCCGTCGAGAGAC-1	M0	9.44127e-06
CD 4	male	56	CD_4_AGATCGTAGACTCTAC-1	M0	-9.46261e-06
CD 4	male	56	CD_4_AGCCAGCGTGCCTGAC-1	M0	2.62615
CD 4	male	56	CD_4_AGCGCCAGTACGGGAT-1	M0	-1.32844e-05
CD 4	male	56	CD_4_AGCTTCCGTGCAAGAC-1	Macrophage NRG1	1.97926
CD 4	male	56	CD_4_AGGAGGTCAAACGGCA-1	M2	3.47697e-06
CD 4	male	56	CD_4_AGGCTGCTCTGGGCCA-1	Neutrophil	1.72463
CD 4	male	56	CD_4_AGGGAGTTCTGGGAGA-1	Neutrophil	2.77588
CD 4	male	56	CD_4_AGGTCATCACGAGGAT-1	M0	-6.07548e-06
CD 4	male	56	CD_4_AGGTCATCAGGACAGT-1	Cycling myeloid	1.79658e-06
CD 4	male	56	CD_4_AGGTCATGTACATTGC-1	M0	-1.90841e-05
CD 4	male	56	CD_4_AGGTGTTTCGTTTACT-1	Mast	5.02946e-06
CD 4	male	56	CD_4_AGTAACCTCCTACCAC-1	M2	2.07279
CD 4	male	56	CD_4_AGTACCAAGGATACGC-1	M1	2.13082
CD 4	male	56	CD_4_AGTACCAAGGCACGAT-1	M2	-2.13602e-05
CD 4	male	56	CD_4_AGTCATGAGACACACG-1	M0	-1.52283e-05
CD 4	male	56	CD_4_AGTTAGCTCAGAGCGA-1	Neutrophil	2.34762
CD 4	male	56	CD_4_AGTTCCCAGTGTAGAT-1	M1	2.58449
CD 4	male	56	CD_4_AGTTCGAGTAAGTAGT-1	M0	3.48194e-08
CD 4	male	56	CD_4_ATAGGCTAGGTAATCA-1	Mast	-1.23779e-05
CD 4	male	56	CD_4_ATCACGACAGCTATTG-1	M0	5.55699e-06
CD 4	male	56	CD_4_ATCAGGTGTCACCGAC-1	Neutrophil	3.57575
CD 4	male	56	CD_4_ATCCACCAGCCTCCAG-1	M0	-2.47024e-06
CD 4	male	56	CD_4_ATCCATTTCCTACGGG-1	M0	1.11286e-05
CD 4	male	56	CD_4_ATCCGTCTCTTTACAC-1	M0	-3.41673e-06
CD 4	male	56	CD_4_ATCGATGGTCCTACAA-1	Mast	1.30544e-05
CD 4	male	56	CD_4_ATCGCCTCACTGAATC-1	M0	1.79532e-05
CD 4	male	56	CD_4_ATCGCCTTCATGGAGG-1	M0	-1.16784e-05
CD 4	male	56	CD_4_ATCGCCTTCCCATAGA-1	Cycling myeloid	-1.15229e-05
CD 4	male	56	CD_4_ATCTTCACAAACGTGG-1	Cycling myeloid	-9.14455e-06
CD 4	male	56	CD_4_ATCTTCACAGGTGTTT-1	Neutrophil	3.39653
CD 4	male	56	CD_4_ATGACCAAGGATTCAA-1	M1	1.47878
CD 4	male	56	CD_4_ATGAGTCGTATCGGTT-1	M0	1.20914e-05
CD 4	male	56	CD_4_ATGAGTCTCAACCTTT-1	M0	1.29947e-05
CD 4	male	56	CD_4_ATGCATGAGTTGTCAC-1	DCs	1.07573e-05
CD 4	male	56	CD_4_ATGCATGTCTTCGCTG-1	Mast	2.37814
CD 4	male	56	CD_4_ATGGTTGCAAGGAGTC-1	M0	1.63375e-06
CD 4	male	56	CD_4_ATTCACTGTCCACACG-1	M0	-8.88139e-06
CD 4	male	56	CD_4_ATTCACTTCTTCTGTA-1	M0	-7.26161e-06
CD 4	male	56	CD_4_ATTCATCTCCACCCTA-1	M0	4.07597e-06
CD 4	male	56	CD_4_ATTTCACGTACGTAGG-1	Neutrophil	3.03507
CD 4	male	56	CD_4_ATTTCTGTCCTCTCTT-1	Neutrophil	2.73633
CD 4	male	56	CD_4_CAAAGAAAGCATATGA-1	Mast	-1.92617e-05
CD 4	male	56	CD_4_CAACGATTCGTTCCTG-1	M0	-8.33998e-06
CD 4	male	56	CD_4_CAAGGGATCGTTAGTG-1	M0	1.63356
CD 4	male	56	CD_4_CAATACGAGCTTGTGT-1	M0	-1.06411e-05
CD 4	male	56	CD_4_CAATTTCCAACCACAT-1	Neutrophil	3.56791
CD 4	male	56	CD_4_CACACAAGTCTTCATT-1	M0	5.99811e-06
CD 4	male	56	CD_4_CACAGATTCAAACGAA-1	M0	1.73296e-05
CD 4	male	56	CD_4_CACGAATCAACGTTAC-1	M2	1.9345e-05
CD 4	male	56	CD_4_CACGGGTCACAAGCAG-1	M0	5.32821e-06
CD 4	male	56	CD_4_CACGTGGCACGTACTA-1	Neutrophil	3.54099
CD 4	male	56	CD_4_CAGCCAGTCGGTGTTA-1	M0	2.68457
CD 4	male	56	CD_4_CAGGCCATCGCCCAGA-1	Neutrophil	3.84741
CD 4	male	56	CD_4_CAGTTCCTCCAGCCTT-1	M0	-3.37174e-05
CD 4	male	56	CD_4_CATCAAGAGAGTTCGG-1	Mast	7.60703e-06
CD 4	male	56	CD_4_CATCAAGCATCCTGTC-1	M0	-3.91227e-06
CD 4	male	56	CD_4_CATCAAGTCAAGAGGC-1	Neutrophil	3.3576
CD 4	male	56	CD_4_CATGCAAAGTCGAAAT-1	Neutrophil	3.83758
CD 4	male	56	CD_4_CATGCCTAGGGAGGCA-1	Mast	1.66095
CD 4	male	56	CD_4_CATGCCTAGGTGATCG-1	M0	1.24524e-05
CD 4	male	56	CD_4_CCAATGAGTAGCGTCC-1	M0	1.81377e-06
CD 4	male	56	CD_4_CCACGTTCAATCGTCA-1	M0	3.4953e-05
CD 4	male	56	CD_4_CCACTTGCAGGTCCCA-1	M0	9.15592e-06
CD 4	male	56	CD_4_CCACTTGTCTACTATC-1	M0	1.04851e-05
CD 4	male	56	CD_4_CCCTCAAGTACTCCGG-1	Neutrophil	7.63825e-06
CD 4	male	56	CD_4_CCGGACAAGCATCAGG-1	Neutrophil	2.56531
CD 4	male	56	CD_4_CCGGTAGAGCATGCGA-1	M2	-3.7043e-06
CD 4	male	56	CD_4_CCGTTCACAGGTACGA-1	Inflammatory monocytes	2.89559
CD 4	male	56	CD_4_CCTCAACTCTAAGGAA-1	Macrophage NRG1	1.05511e-05
CD 4	male	56	CD_4_CCTCCAATCCAGGACC-1	M0	5.82972e-06
CD 4	male	56	CD_4_CCTCCTCGTTGATCGT-1	M0	-9.86567e-06
CD 4	male	56	CD_4_CCTGCATTCCACACCT-1	M0	1.68462e-05
CD 4	male	56	CD_4_CCTGTTGTCACCATCC-1	Cycling myeloid	-1.36684e-05
CD 4	male	56	CD_4_CGAGTTATCTGCGAGC-1	M0	-4.33214e-06
CD 4	male	56	CD_4_CGATGGCGTTACAGCT-1	M0	2.32506e-05
CD 4	male	56	CD_4_CGCAGGTCAAGAAATC-1	Neutrophil	3.7126
CD 4	male	56	CD_4_CGCATAATCCTCGATC-1	Macrophage NRG1	1.41456
CD 4	male	56	CD_4_CGCCAGAGTCGCTCGA-1	M0	3.76973e-06
CD 4	male	56	CD_4_CGGAATTGTGGCCCAT-1	M0	2.1543
CD 4	male	56	CD_4_CGGCAGTAGCCTGTGC-1	M1	2.82903
CD 4	male	56	CD_4_CGGCAGTTCGCACGAC-1	Macrophage NRG1	2.63066
CD 4	male	56	CD_4_CGGGTCACATACACCA-1	Neutrophil	3.74629
CD 4	male	56	CD_4_CGTAAGTTCATTATCC-1	Cycling myeloid	-8.47914e-06
CD 4	male	56	CD_4_CGTCCATTCAATCTTC-1	DCs	7.98585e-06
CD 4	male	56	CD_4_CGTGAATCAACTTGCA-1	Mast	1.72614
CD 4	male	56	CD_4_CGTGATACACTCGATA-1	M0	2.85764
CD 4	male	56	CD_4_CGTTGGGGTCTGCATA-1	M1	3.69236
CD 4	male	56	CD_4_CTACCCAGTGACATCT-1	Neutrophil	3.71357
CD 4	male	56	CD_4_CTAGACAGTGTCTTGA-1	M0	2.55213
CD 4	male	56	CD_4_CTATCTATCCCGAGGT-1	M0	-1.42233e-05
CD 4	male	56	CD_4_CTCAACCAGCGATGGT-1	Neutrophil	3.04023
CD 4	male	56	CD_4_CTCAAGATCCGAGCTG-1	Neutrophil	3.72402
CD 4	male	56	CD_4_CTCATGCCATCAGCAT-1	M0	8.43985e-07
CD 4	male	56	CD_4_CTCCATGCAGACCAGA-1	DCs	-2.06126e-06
CD 4	male	56	CD_4_CTCGAGGTCATCACAG-1	Cycling myeloid	1.44187e-05
CD 4	male	56	CD_4_CTGAATGCACATGTTG-1	M0	-4.17821e-07
CD 4	male	56	CD_4_CTGAGGCAGGCCCAAA-1	Neutrophil	1.35375e-05
CD 4	male	56	CD_4_CTGAGGCAGGGACCAT-1	M0	1.94523e-05
CD 4	male	56	CD_4_CTGCAGGGTATCTTCT-1	Neutrophil	4.19123
CD 4	male	56	CD_4_CTGCATCAGCGCCATC-1	Neutrophil	3.28741
CD 4	male	56	CD_4_CTGCATCCACTGGACC-1	Mast	-8.44893e-06
CD 4	male	56	CD_4_CTGCCTACAATGTTGC-1	M0	7.3799e-06
CD 4	male	56	CD_4_CTGCGAGAGAGCCCAA-1	Inflammatory monocytes	2.48096
CD 4	male	56	CD_4_CTGGACGTCAGATTGC-1	Neutrophil	3.70773
CD 4	male	56	CD_4_CTGGTCTTCTGCGGAC-1	Neutrophil	3.10456
CD 4	male	56	CD_4_CTGTATTTCCGCTAGG-1	Macrophage NRG1	2.63998
CD 4	male	56	CD_4_CTTACCGGTTGGACCC-1	Mast	1.88252
CD 4	male	56	CD_4_CTTAGGACACAACGCC-1	M0	6.93349e-07
CD 4	male	56	CD_4_CTTCCGAGTTGTAGCT-1	M2	-5.28644e-06
CD 4	male	56	CD_4_GAACTGTTCCGCAACG-1	Neutrophil	2.80262
CD 4	male	56	CD_4_GAAGCCCTCCCTTGTG-1	Macrophage NRG1	2.17352
CD 4	male	56	CD_4_GAAGCGAGTGGTTTAC-1	M0	-1.78951e-07
CD 4	male	56	CD_4_GAATCGTAGTTGTACC-1	M0	-1.31849e-05
CD 4	male	56	CD_4_GACACGCGTCGGCCTA-1	Neutrophil	-8.4456e-06
CD 4	male	56	CD_4_GACCCTTAGCCTCGTG-1	M0	-1.10181e-05
CD 4	male	56	CD_4_GAGACTTGTAGCGTCC-1	M0	2.97311
CD 4	male	56	CD_4_GAGCTGCGTAGACGGT-1	Neutrophil	3.47502
CD 4	male	56	CD_4_GAGGGTAGTCGAGTGA-1	Cycling myeloid	-2.62585e-05
CD 4	male	56	CD_4_GAGTGTTAGCGAATGC-1	M0	6.69066e-06
CD 4	male	56	CD_4_GAGTGTTAGTCATGCT-1	M0	6.60042e-06
CD 4	male	56	CD_4_GAGTTACGTACGCTTA-1	M0	-2.506e-06
CD 4	male	56	CD_4_GATCAGTAGTTTGAGA-1	M0	-7.23797e-06
CD 4	male	56	CD_4_GATCATGGTTGCGGAA-1	M0	-8.12182e-06
CD 4	male	56	CD_4_GCAACCGCACGCGGTT-1	M0	3.98734e-06
CD 4	male	56	CD_4_GCATCGGTCGCCTTTG-1	M0	2.26564e-06
CD 4	male	56	CD_4_GCCAGGTAGGCATCAG-1	Macrophage NRG1	1.78385
CD 4	male	56	CD_4_GCCATGGGTCGCTGCA-1	M2	0.881794
CD 4	male	56	CD_4_GCCCGAATCACTCACC-1	DCs	6.18984e-06
CD 4	male	56	CD_4_GCGATCGAGCGCAATG-1	M0	4.31134e-06
CD 4	male	56	CD_4_GCGATCGGTACAAACA-1	Neutrophil	3.32281
CD 4	male	56	CD_4_GCGGATCCAGATCACT-1	M0	4.95961e-06
CD 4	male	56	CD_4_GCTACAATCCGTGACG-1	M0	1.66189e-05
CD 4	male	56	CD_4_GCTGGGTAGACATAAC-1	DCs	-1.05503e-05
CD 4	male	56	CD_4_GCTGGGTTCCTGGGAC-1	Cycling myeloid	1.50832e-05
CD 4	male	56	CD_4_GCTTCACCACTACACA-1	M0	-3.34209e-06
CD 4	male	56	CD_4_GGAGAACTCGAGAATA-1	M0	-6.49807e-07
CD 4	male	56	CD_4_GGAGCAAAGGCCACTC-1	M0	8.10815e-07
CD 4	male	56	CD_4_GGAGGTAGTACGTTCA-1	M0	-4.48215e-06
CD 4	male	56	CD_4_GGCTTGGGTCTTCATT-1	Mast	-2.55381e-05
CD 4	male	56	CD_4_GGGAAGTCATGTTACG-1	M0	1.95297
CD 4	male	56	CD_4_GGGACCTCAGATCCAT-1	M0	4.13832e-07
CD 4	male	56	CD_4_GGGAGATGTCTCAGGC-1	M0	-1.73773e-05
CD 4	male	56	CD_4_GGGAGTACATACTTTC-1	Macrophage NRG1	2.48955
CD 4	male	56	CD_4_GGGAGTACATCTCCCA-1	M0	-5.97274e-06
CD 4	male	56	CD_4_GGGCTACGTCACTGAT-1	M0	1.44774e-05
CD 4	male	56	CD_4_GGGTTATGTCTTCTAT-1	Mast	2.1066
CD 4	male	56	CD_4_GGGTTTACAGTGGTGA-1	M0	-7.88783e-06
CD 4	male	56	CD_4_GGTAATCCACATGTTG-1	DCs	2.33457
CD 4	male	56	CD_4_GGTGGCTAGAAATTGC-1	Neutrophil	2.5598
CD 4	male	56	CD_4_GGTGTCGTCCTCTAGC-1	Mast	1.83381
CD 4	male	56	CD_4_GGTGTTACATGACTTG-1	M2	1.33695
CD 4	male	56	CD_4_GTAGAGGCAAGACGAC-1	M0	-2.03338e-05
CD 4	male	56	CD_4_GTAGAGGGTTCACCGG-1	Neutrophil	3.60315
CD 4	male	56	CD_4_GTAGTACCAGTCAGTT-1	Mast	-8.57251e-06
CD 4	male	56	CD_4_GTCAGCGAGCTGGCTC-1	M0	4.26265e-06
CD 4	male	56	CD_4_GTCATCCAGACCAAAT-1	Neutrophil	3.79571
CD 4	male	56	CD_4_GTCATTTTCTTGTTAC-1	Neutrophil	2.42187
CD 4	male	56	CD_4_GTCGCGAGTCGATGCC-1	M2	1.96817
CD 4	male	56	CD_4_GTCTACCCAGGTAGTG-1	M0	1.53695e-06
CD 4	male	56	CD_4_GTCTGTCAGCGTCTCG-1	DCs	-8.51432e-06
CD 4	male	56	CD_4_GTGAGGAAGAGGTATT-1	Cycling myeloid	-3.97921e-06
CD 4	male	56	CD_4_GTGAGGAGTAACTTCG-1	Macrophage NRG1	2.91874
CD 4	male	56	CD_4_GTGAGTTCAGTTGGTT-1	Neutrophil	3.56736
CD 4	male	56	CD_4_GTGATGTCAGACCAAG-1	M0	1.80991
CD 4	male	56	CD_4_GTGCACGTCAACTCTT-1	M0	1.41069
CD 4	male	56	CD_4_GTGCAGCAGGCAATGC-1	M0	7.30291e-07
CD 4	male	56	CD_4_GTGCTGGAGGTTCCGC-1	M0	-5.68186e-06
CD 4	male	56	CD_4_GTGCTGGCACCTTCCA-1	M2	-1.05845e-05
CD 4	male	56	CD_4_GTGCTTCTCTGGCCGA-1	M0	2.59314e-06
CD 4	male	56	CD_4_GTGGCGTTCACCCTCA-1	M1	1.13525
CD 4	male	56	CD_4_GTTACCCGTGGAATGC-1	M0	1.26467e-05
CD 4	male	56	CD_4_GTTACGACATGCCGCA-1	M0	2.34422
CD 4	male	56	CD_4_GTTACGAGTCTTGGTA-1	M1	3.55334
CD 4	male	56	CD_4_GTTATGGGTCGTGGTC-1	Eosinophils	2.60247e-05
CD 4	male	56	CD_4_GTTCCGTGTCCCGGTA-1	M0	-6.50284e-06
CD 4	male	56	CD_4_GTTCGCTCATCCGAAT-1	M0	-1.00318e-05
CD 4	male	56	CD_4_GTTGAACAGCGACCCT-1	DCs	-5.35114e-06
CD 4	male	56	CD_4_GTTTACTTCATAGGCT-1	Eosinophils	3.21237
CD 4	male	56	CD_4_TACACCCGTAAGCTCT-1	M0	6.0043e-06
CD 4	male	56	CD_4_TACACCCGTACTCCCT-1	M2	4.15845e-06
CD 4	male	56	CD_4_TACACCCTCTCACCCA-1	M0	-1.05751e-06
CD 4	male	56	CD_4_TACCCGTCAAGCGATG-1	M0	-8.56563e-06
CD 4	male	56	CD_4_TACCTCGAGTAGAGTT-1	M0	1.12733e-05
CD 4	male	56	CD_4_TACGCTCAGAAACCAT-1	Inflammatory monocytes	2.7613
CD 4	male	56	CD_4_TACGCTCTCTAACGCA-1	DCs	-7.2438e-06
CD 4	male	56	CD_4_TACGGTACATGTTTGG-1	Neutrophil	6.86779e-06
CD 4	male	56	CD_4_TACTGCCAGCGTGCTC-1	M0	4.50086e-06
CD 4	male	56	CD_4_TAGAGTCAGCGCCATC-1	Inflammatory monocytes	1.04522e-05
CD 4	male	56	CD_4_TAGCACAAGGCGTTGA-1	Mast	1.49629e-06
CD 4	male	56	CD_4_TAGCACAAGGGCAGTT-1	M0	-1.14107e-05
CD 4	male	56	CD_4_TATATCCCAAATGAAC-1	M2	1.53637
CD 4	male	56	CD_4_TATCAGGCAATTGTGC-1	Macrophage NRG1	0.955504
CD 4	male	56	CD_4_TATCTGTAGGTATCTC-1	M2	1.89988
CD 4	male	56	CD_4_TATCTGTCACCTAAAC-1	Mast	1.60404
CD 4	male	56	CD_4_TATTCCAAGCATTGTC-1	M0	1.87467
CD 4	male	56	CD_4_TCACGGGAGAATAACC-1	M0	1.56191e-05
CD 4	male	56	CD_4_TCAGCAAGTTGCTCAA-1	M0	1.35316e-05
CD 4	male	56	CD_4_TCAGCCTTCGCACGGT-1	M0	-5.28697e-06
CD 4	male	56	CD_4_TCAGTGACATGTCTAG-1	M0	-2.51273e-06
CD 4	male	56	CD_4_TCAGTTTTCCAACTAG-1	Neutrophil	3.80032
CD 4	male	56	CD_4_TCAGTTTTCCTCTCTT-1	M2	-5.70368e-06
CD 4	male	56	CD_4_TCATACTGTCCCACGA-1	Cycling myeloid	5.79631e-06
CD 4	male	56	CD_4_TCATCCGTCACACCCT-1	Mast	1.37323
CD 4	male	56	CD_4_TCATGTTTCATCGCCT-1	Neutrophil	3.21964
CD 4	male	56	CD_4_TCATTTGTCAAGAAAC-1	Neutrophil	3.57128
CD 4	male	56	CD_4_TCCACCAGTGCAGATG-1	DCs	2.60215
CD 4	male	56	CD_4_TCCAGAAAGATCGGTG-1	Neutrophil	4.16342
CD 4	male	56	CD_4_TCCATGCCAAGTGGCA-1	M0	1.59657e-05
CD 4	male	56	CD_4_TCCCACAAGGTAACTA-1	Eosinophils	2.57199
CD 4	male	56	CD_4_TCCCAGTCAACAAGTA-1	M0	-7.9488e-06
CD 4	male	56	CD_4_TCCTAATCACAACCGC-1	M0	3.90286
CD 4	male	56	CD_4_TCCTAATCATCATTGG-1	M1	2.32763
CD 4	male	56	CD_4_TCCTCCCAGGTTACAA-1	M0	2.35788e-06
CD 4	male	56	CD_4_TCCTCGACAAGGCTTT-1	M1	1.5328
CD 4	male	56	CD_4_TCCTTCTCATTGTACG-1	M0	-1.41193e-05
CD 4	male	56	CD_4_TCCTTTCTCTTGAGCA-1	Neutrophil	3.01825
CD 4	male	56	CD_4_TCGATTTTCCAAGCTA-1	DCs	4.53918e-06
CD 4	male	56	CD_4_TCGCAGGGTTACGGAG-1	M2	2.30258
CD 4	male	56	CD_4_TCGCTTGTCTTGGCTC-1	M0	-5.98518e-06
CD 4	male	56	CD_4_TCGGATATCCAATCTT-1	Neutrophil	-1.84194e-05
CD 4	male	56	CD_4_TCGGGACCAAGTGATA-1	M0	-4.8459e-06
CD 4	male	56	CD_4_TCGGGACGTAATGTGA-1	M2	2.55048
CD 4	male	56	CD_4_TCGGGACGTAGCGTTT-1	M0	2.22276e-05
CD 4	male	56	CD_4_TCGGTCTCATAACGGG-1	Neutrophil	3.85191
CD 4	male	56	CD_4_TCGTCCAAGTCATGAA-1	M0	-2.15674e-06
CD 4	male	56	CD_4_TCGTGGGCAGATTTCG-1	Neutrophil	1.06298e-05
CD 4	male	56	CD_4_TCTACATCATGTCGTA-1	M0	6.20347e-06
CD 4	male	56	CD_4_TCTATACAGATGCTAA-1	M0	6.73067e-06
CD 4	male	56	CD_4_TCTATCAAGTTCTCTT-1	Neutrophil	3.96046
CD 4	male	56	CD_4_TCTCAGCCAATCGTCA-1	Mast	1.66114e-06
CD 4	male	56	CD_4_TCTCTGGCAGTAACCT-1	M0	1.90518e-05
CD 4	male	56	CD_4_TCTGCCAAGGTCGTAG-1	Neutrophil	2.53718e-06
CD 4	male	56	CD_4_TCTGGCTCAAAGGGCT-1	M0	-1.45902e-05
CD 4	male	56	CD_4_TCTGGCTTCCTCGCAT-1	M2	-2.22725e-05
CD 4	male	56	CD_4_TCTGGCTTCTTGCGCT-1	M0	6.49684e-06
CD 4	male	56	CD_4_TCTTCCTTCTAGAACC-1	Neutrophil	3.37855
CD 4	male	56	CD_4_TGAATCGTCTGGGCGT-1	M2	4.19724e-07
CD 4	male	56	CD_4_TGAATGCCAGCATGCC-1	Cycling myeloid	1.77704e-05
CD 4	male	56	CD_4_TGAGGGAAGCGGATCA-1	M0	3.47183e-06
CD 4	male	56	CD_4_TGAGGGAAGCTCACTA-1	M0	-2.87097e-06
CD 4	male	56	CD_4_TGAGTCAGTTTAGAGA-1	M0	-1.92458e-05
CD 4	male	56	CD_4_TGATCTTCACGTCTCT-1	Neutrophil	2.40979
CD 4	male	56	CD_4_TGATCTTCAGTTCTAG-1	M0	-5.75618e-06
CD 4	male	56	CD_4_TGATCTTTCTCTGAGA-1	M0	6.84206e-06
CD 4	male	56	CD_4_TGCAGGCTCCACGTGG-1	M0	4.83457e-06
CD 4	male	56	CD_4_TGCTGAACAGACCGCT-1	M0	1.39634e-07
CD 4	male	56	CD_4_TGCTTGCGTCTTTCAT-1	M0	1.80244e-06
CD 4	male	56	CD_4_TGGAGAGGTAAGGTCG-1	M2	-2.88123e-06
CD 4	male	56	CD_4_TGGATCAAGGATTTAG-1	M0	3.02272e-07
CD 4	male	56	CD_4_TGGATCAGTGGTTTGT-1	Eosinophils	3.06767
CD 4	male	56	CD_4_TGGGATTAGTGCAGGT-1	M0	4.49158e-06
CD 4	male	56	CD_4_TGGGCGTGTGAACGGT-1	M0	1.82763e-05
CD 4	male	56	CD_4_TGGTACATCCTTCACG-1	M1	2.69905
CD 4	male	56	CD_4_TGGTGATGTGGACAGT-1	Neutrophil	3.19718
CD 4	male	56	CD_4_TGGTGATGTGTTTCTT-1	M0	6.71512e-06
CD 4	male	56	CD_4_TGTAAGCCACAGACGA-1	Neutrophil	3.32537
CD 4	male	56	CD_4_TGTACAGTCCCAAGTA-1	Mast	-2.77047e-06
CD 4	male	56	CD_4_TGTGAGTCAGAATCGG-1	M0	-6.29343e-06
CD 4	male	56	CD_4_TGTGATGGTCAAGTTC-1	Macrophage NRG1	1.74246
CD 4	male	56	CD_4_TGTGGCGGTACCGTCG-1	Cycling myeloid	2.91269
CD 4	male	56	CD_4_TGTTCCGGTTCGGCTG-1	M0	-4.94102e-06
CD 4	male	56	CD_4_TGTTCTAGTCACAGTT-1	M0	-4.3536e-06
CD 4	male	56	CD_4_TTACCGCAGTCCGCGT-1	M0	-3.23545e-06
CD 4	male	56	CD_4_TTAGTCTTCCGAGATT-1	M0	-2.06111e-05
CD 4	male	56	CD_4_TTCAGGATCTCAAAGC-1	Mast	4.41503e-06
CD 4	male	56	CD_4_TTCATGTCACAAGCCC-1	Neutrophil	7.46351e-06
CD 4	male	56	CD_4_TTCCAATGTTTGTTCT-1	M0	7.89643e-06
CD 4	male	56	CD_4_TTCCACGGTCTTTCAT-1	M0	7.70741e-06
CD 4	male	56	CD_4_TTCCGGTGTAGGTACG-1	Neutrophil	3.08145
CD 4	male	56	CD_4_TTCCGGTTCTTGAGCA-1	M0	1.46835e-05
CD 4	male	56	CD_4_TTCGCTGGTGTTCGAT-1	M0	-8.76455e-06
CD 4	male	56	CD_4_TTCGGTCTCTGCATAG-1	M2	-1.2266e-05
CD 4	male	56	CD_4_TTCTGTAAGCACTAAA-1	M0	3.37838e-06
CD 4	male	56	CD_4_TTGAACGCACAGCTTA-1	M0	4.40824e-06
CD 4	male	56	CD_4_TTGATGGCACATATGC-1	M0	2.9981
CD 4	male	56	CD_4_TTGCGTCTCAAACCTG-1	M0	3.66061e-07
CD 4	male	56	CD_4_TTGGGATGTCTCGACG-1	M0	3.2331e-06
CD 4	male	56	CD_4_TTGTGGAGTGTGTACT-1	M1	2.38192
CD 4	male	56	CD_4_TTGTTCAGTCGCCACA-1	M0	8.76556e-06
CD 4	male	56	CD_4_TTTCACACAATAGAGT-1	M0	9.33388e-06
CD 4	male	56	CD_4_TTTCAGTAGCGCCCAT-1	M1	1.76716
CD 4	male	56	CD_4_TTTCCTCAGAGCAGAA-1	M0	1.72799e-05
CD 4	male	56	CD_4_TTTCGATTCGTAACCA-1	M0	4.56003e-06
HC 3	female	68	HC_3_AACAACCCAGCTACCG-1	M2	-5.7036e-06
HC 3	female	68	HC_3_AACAGGGGTCTGCGCA-1	Mast	-1.11462e-05
HC 3	female	68	HC_3_AACTTCTGTTCCGCAG-1	M0	9.05064e-06
HC 3	female	68	HC_3_AAGCATCAGTGTACAA-1	Mast	1.18264
HC 3	female	68	HC_3_AAGCGTTTCACTGGTA-1	Mast	1.07809e-05
HC 3	female	68	HC_3_ACAGGGACACGCTATA-1	M2	-6.03156e-07
HC 3	female	68	HC_3_ACCAAACTCTGCTGAA-1	Mast	-2.43519e-06
HC 3	female	68	HC_3_ACCATTTGTAAGGTCG-1	Mast	2.40339
HC 3	female	68	HC_3_ACCCTTGAGTCCCAGC-1	M0	-2.03599e-05
HC 3	female	68	HC_3_ACCGTTCCACATGTTG-1	M2	1.42854
HC 3	female	68	HC_3_ACGGGTCAGGTCCCGT-1	M0	3.84813e-06
HC 3	female	68	HC_3_ACGTACATCCGTGCGA-1	Mast	1.17873
HC 3	female	68	HC_3_ACTCTCGCATCGAGCC-1	Mast	1.25027
HC 3	female	68	HC_3_ACTTCCGTCACATCAG-1	M0	-2.76406e-06
HC 3	female	68	HC_3_AGATCGTGTCAGGTAG-1	Mast	1.16629e-05
HC 3	female	68	HC_3_AGGGCTCTCCACATAG-1	Mast	-2.45428e-05
HC 3	female	68	HC_3_AGTAGCTGTCCGGACT-1	M2	-8.05566e-06
HC 3	female	68	HC_3_AGTGATCGTATCGAGG-1	M0	-1.19145e-06
HC 3	female	68	HC_3_ATACCGAAGTTATGGA-1	M0	1.63216e-06
HC 3	female	68	HC_3_ATCACAGAGGAGACCT-1	M0	4.0648e-06
HC 3	female	68	HC_3_ATCACGAGTCTGCAAT-1	M2	1.57091
HC 3	female	68	HC_3_ATCATTCAGAGAATCT-1	M0	-1.50852e-05
HC 3	female	68	HC_3_ATCCACCAGAATACAC-1	Mast	1.6774
HC 3	female	68	HC_3_ATCTTCACAAGGATGC-1	M0	5.24168e-06
HC 3	female	68	HC_3_ATGTCCCCACAGTCGC-1	Cycling myeloid	1.32634e-05
HC 3	female	68	HC_3_ATGTCTTTCGCTAGCG-1	M0	-1.13568e-06
HC 3	female	68	HC_3_ATTACTCAGCTAGAGC-1	Inflammatory monocytes	2.37549
HC 3	female	68	HC_3_ATTATCCTCATGCCCT-1	Mast	-2.81528e-06
HC 3	female	68	HC_3_ATTCTTGAGCACTGGA-1	Mast	-4.98981e-07
HC 3	female	68	HC_3_CAATGACAGGTAGTAT-1	M0	1.60214e-06
HC 3	female	68	HC_3_CACACAACACCGGAAA-1	Mast	-5.02381e-06
HC 3	female	68	HC_3_CACCGTTTCCTGGTCT-1	Macrophage NRG1	2.5966
HC 3	female	68	HC_3_CACGTTCAGGAAAGGT-1	M0	-1.34579e-05
HC 3	female	68	HC_3_CACTGTCCAGTGACCC-1	M0	-5.64357e-08
HC 3	female	68	HC_3_CAGTTAGGTTAGAAGT-1	M0	-5.40543e-06
HC 3	female	68	HC_3_CAGTTCCAGCACTGGA-1	Mast	1.3801
HC 3	female	68	HC_3_CATAGACGTAACGATA-1	M0	1.15145e-05
HC 3	female	68	HC_3_CATCGCTAGGTACATA-1	Mast	1.05222e-05
HC 3	female	68	HC_3_CATGCAAGTTCAGTAC-1	Mast	1.59803e-05
HC 3	female	68	HC_3_CATTCTACATTCACCC-1	Mast	1.52178
HC 3	female	68	HC_3_CATTCTAGTGCCCAGT-1	Mast	1.03691
HC 3	female	68	HC_3_CCATCACCAATACAGA-1	Cycling myeloid	1.03118
HC 3	female	68	HC_3_CCGTAGGAGATACTGA-1	Macrophage NRG1	1.43671
HC 3	female	68	HC_3_CCTACGTCAAGAGTAT-1	M2	1.76415e-05
HC 3	female	68	HC_3_CCTCAACCAATCCTTT-1	Mast	2.28583
HC 3	female	68	HC_3_CCTCATGTCTTCTCAA-1	Mast	-1.16634e-05
HC 3	female	68	HC_3_CCTCCTCAGATGCTGG-1	Mast	2.18768
HC 3	female	68	HC_3_CCTGTTGTCTGTGCGG-1	M0	1.24649e-05
HC 3	female	68	HC_3_CGGGACTTCAAAGGAT-1	DCs	2.1379
HC 3	female	68	HC_3_CGTCCATTCATCGACA-1	M0	-2.5382e-06
HC 3	female	68	HC_3_CGTGATAAGGTGGCTA-1	M2	4.67831e-06
HC 3	female	68	HC_3_CTACCCATCACATACG-1	Mast	1.97753e-05
HC 3	female	68	HC_3_CTACCTGGTAATGCTC-1	M0	-6.15606e-06
HC 3	female	68	HC_3_CTCAACCCATCTATCT-1	Mast	1.11091
HC 3	female	68	HC_3_CTCAGTCCAGACTCTA-1	M0	-4.32895e-06
HC 3	female	68	HC_3_CTCGAGGCACGCTATA-1	Mast	1.36764
HC 3	female	68	HC_3_CTGAATGGTCTAATCG-1	M0	-1.13433e-05
HC 3	female	68	HC_3_CTGATCCGTTACCGTA-1	M2	1.88031
HC 3	female	68	HC_3_CTGCCTATCCGTGGCA-1	M0	-2.24147e-07
HC 3	female	68	HC_3_CTGCCTATCCTCTTTC-1	Mast	1.934
HC 3	female	68	HC_3_CTGTGGGTCCCGAGAC-1	M2	1.05222e-05
HC 3	female	68	HC_3_GAAATGATCATGACAC-1	M0	1.89541e-06
HC 3	female	68	HC_3_GAACTGTCATGAATCC-1	M0	-1.05828e-06
HC 3	female	68	HC_3_GACGCTGTCTCCGATC-1	Mast	1.612
HC 3	female	68	HC_3_GAGAGGTAGCTCGTGC-1	M0	-1.29602e-05
HC 3	female	68	HC_3_GAGTCATGTCCGCAGT-1	M0	-1.95933e-05
HC 3	female	68	HC_3_GAGTTTGAGCAAATGT-1	Mast	2.13412e-06
HC 3	female	68	HC_3_GCAACATCAGTTAGAA-1	M2	2.53359e-07
HC 3	female	68	HC_3_GCAACCGAGGATACCG-1	M2	2.28943
HC 3	female	68	HC_3_GCACGGTCAGTTTGGT-1	M0	3.01639
HC 3	female	68	HC_3_GCACGGTCATGTGGTT-1	Mast	1.53081
HC 3	female	68	HC_3_GCACGGTGTGAGGAAA-1	M0	4.09864e-07
HC 3	female	68	HC_3_GCAGCTGTCGGTGTTA-1	Mast	-8.18324e-06
HC 3	female	68	HC_3_GCCGATGTCCTCGATC-1	Mast	1.87937
HC 3	female	68	HC_3_GCCGTGAGTGGCCCAT-1	Mast	3.39787e-06
HC 3	female	68	HC_3_GCGAGAAAGCTATCTG-1	M2	0.57789
HC 3	female	68	HC_3_GCGGAAAGTGATAGAT-1	M0	-2.87493e-07
HC 3	female	68	HC_3_GCTCAAACAGTCAACT-1	M0	2.00078e-05
HC 3	female	68	HC_3_GGAGGATGTAGACAAT-1	M0	-1.12927e-05
HC 3	female	68	HC_3_GGCTGTGTCCGTGGGT-1	Mast	1.47218e-05
HC 3	female	68	HC_3_GGGAGATCAGCCTTCT-1	M2	-2.27069e-06
HC 3	female	68	HC_3_GGGAGATGTCTTGCGG-1	Macrophage NRG1	1.48231e-05
HC 3	female	68	HC_3_GGGATGATCCGAGATT-1	M0	2.36056
HC 3	female	68	HC_3_GGGCTACCAACTGATC-1	M2	-6.61953e-07
HC 3	female	68	HC_3_GGGCTCATCCCAAGTA-1	Mast	1.90619
HC 3	female	68	HC_3_GGGTGAAAGCTCGTGC-1	M0	-1.1259e-06
HC 3	female	68	HC_3_GGGTGAAAGGTGCTTT-1	Mast	6.58739e-06
HC 3	female	68	HC_3_GGTGGCTCACCATAAC-1	M0	-1.66862e-06
HC 3	female	68	HC_3_GTAAGTCGTTCCGCAG-1	Macrophage NRG1	0.702848
HC 3	female	68	HC_3_GTACAACAGATACAGT-1	Mast	1.08728
HC 3	female	68	HC_3_GTAGGTTTCAGAGTTC-1	Mast	1.41025
HC 3	female	68	HC_3_GTCAAGTGTCGTGGAA-1	Mast	1.90715
HC 3	female	68	HC_3_GTGGAAGGTATGTCAC-1	M0	-6.58389e-06
HC 3	female	68	HC_3_GTGTAACTCCTATGGA-1	M2	1.80778
HC 3	female	68	HC_3_GTTACCCGTCAGTCGC-1	M0	5.08786e-06
HC 3	female	68	HC_3_GTTGTGACATCTAGAC-1	Mast	-1.35907e-06
HC 3	female	68	HC_3_GTTTGGAGTCCCTGAG-1	M2	-1.08783e-06
HC 3	female	68	HC_3_TACAACGAGCTGTTAC-1	M0	7.549e-06
HC 3	female	68	HC_3_TACAACGTCAACGCTA-1	Mast	-2.23811e-06
HC 3	female	68	HC_3_TACACCCCATTGAGCT-1	Mast	1.87843
HC 3	female	68	HC_3_TACGGGCGTGAATATG-1	Mast	2.20256
HC 3	female	68	HC_3_TAGACCACAACTGGTT-1	M2	1.83073
HC 3	female	68	HC_3_TATCTTGTCCCACAGG-1	Macrophage NRG1	1.2462
HC 3	female	68	HC_3_TCACATTCATATCTGG-1	Mast	8.32288e-06
HC 3	female	68	HC_3_TCACGGGTCCTACTGC-1	M0	-1.90546e-05
HC 3	female	68	HC_3_TCAGGGCAGGCTATCT-1	M0	2.78344
HC 3	female	68	HC_3_TCATTACCATGCAGGA-1	Mast	1.7216
HC 3	female	68	HC_3_TCCGTGTGTGCTTATG-1	M0	-1.37639e-05
HC 3	female	68	HC_3_TCCTTTCAGCCGGAAT-1	M0	2.51686
HC 3	female	68	HC_3_TCGCTTGCACTAACGT-1	M0	1.23413e-05
HC 3	female	68	HC_3_TCGTGGGCAATACGAA-1	Mast	-5.53224e-06
HC 3	female	68	HC_3_TCTTTGAGTGCCCGTA-1	M0	2.00453
HC 3	female	68	HC_3_TGACAGTCATTCTTCA-1	M0	1.71146e-05
HC 3	female	68	HC_3_TGAGCATGTCTTCAAG-1	Macrophage NRG1	1.41087
HC 3	female	68	HC_3_TGCAGGCGTGTGTTTG-1	Mast	7.44221e-06
HC 3	female	68	HC_3_TGCATCCGTCCGAAGA-1	M0	-3.14021e-06
HC 3	female	68	HC_3_TGCGACGGTAGTCTGT-1	M0	-1.15311e-06
HC 3	female	68	HC_3_TGCTCGTTCCAAGCCG-1	M0	-6.10974e-06
HC 3	female	68	HC_3_TGGAGGATCCGTGTAA-1	M2	1.0967e-05
HC 3	female	68	HC_3_TGGGATTAGATAGTCA-1	M0	-1.12717e-05
HC 3	female	68	HC_3_TGTGAGTCAAGGCCTC-1	M0	9.62609e-06
HC 3	female	68	HC_3_TGTTCATGTCGTCAGC-1	Mast	1.40646e-05
HC 3	female	68	HC_3_TTACGCCCATTCACCC-1	M2	1.81396
HC 3	female	68	HC_3_TTAGGGTTCCTACTGC-1	Mast	-1.1269e-05
HC 3	female	68	HC_3_TTATTGCTCCAACCGG-1	Mast	5.91545e-06
HC 3	female	68	HC_3_TTCGATTTCGTCAGAT-1	M0	-9.56309e-06
HC 3	female	68	HC_3_TTCGCTGCAAAGGCAC-1	Mast	-6.9153e-06
HC 3	female	68	HC_3_TTCGGTCTCGAACGGA-1	Inflammatory monocytes	2.55808
HC 3	female	68	HC_3_TTCTCTCTCGTAACAC-1	M0	-3.44484e-06
HC 3	female	68	HC_3_TTGAACGTCCTTGACC-1	M0	7.03698e-06
HC 3	female	68	HC_3_TTGGGATCAATTGCGT-1	Cycling myeloid	-6.03006e-06
HC 3	female	68	HC_3_TTGTTGTTCGTGTGGC-1	M0	8.93504e-07
HC 3	female	68	HC_3_TTTGGAGAGAGGTGCT-1	Mast	7.37495e-06
HC 3	female	68	HC_3_TTTGGAGCAGCGTGAA-1	M0	-1.54038e-05
HC 3	female	68	HC_3_TTTGTTGTCGACGCGT-1	M0	-6.89632e-06
HC 4	male	65	HC_4_AACAACCAGTGGATTA-1	M0	3.54425
HC 4	male	65	HC_4_AACCTGACAAGTGCAG-1	M2	1.68286
HC 4	male	65	HC_4_AACGTCAAGTCTTCCC-1	M2	1.65818
HC 4	male	65	HC_4_AAGACTCAGTCTAACC-1	M2	-8.57809e-06
HC 4	male	65	HC_4_AAGCGAGAGGTCTTTG-1	M2	8.16026e-06
HC 4	male	65	HC_4_AATGCCAAGGCATGCA-1	Mast	-4.26589e-06
HC 4	male	65	HC_4_ACACCAAGTGCGACAA-1	Mast	-4.04637e-06
HC 4	male	65	HC_4_ACCTACCTCTGAGAAA-1	M2	0.757536
HC 4	male	65	HC_4_ACGCACGAGATAGGGA-1	DCs	7.19466e-06
HC 4	male	65	HC_4_ACTCTCGCACAGAAGC-1	M2	0.93794
HC 4	male	65	HC_4_AGACTCAAGTTCACTG-1	M2	4.75958e-06
HC 4	male	65	HC_4_AGAGCAGTCTGGGATT-1	M2	2.07811
HC 4	male	65	HC_4_AGTGATCGTGCCTGCA-1	M2	1.01464
HC 4	male	65	HC_4_AGTTCCCGTATCCCAA-1	M0	-6.18722e-07
HC 4	male	65	HC_4_ATACCGATCAAGTCGT-1	Mast	-5.38305e-06
HC 4	male	65	HC_4_ATACCTTAGTGAGGTC-1	Mast	1.39044
HC 4	male	65	HC_4_ATGAAAGGTGAGAGGG-1	Mast	1.91945
HC 4	male	65	HC_4_ATGACCAAGGACAACC-1	Mast	1.53917e-05
HC 4	male	65	HC_4_ATTCCATAGAGGGCGA-1	Mast	1.34602e-05
HC 4	male	65	HC_4_ATTGGGTAGTTCATCG-1	M2	-8.42856e-06
HC 4	male	65	HC_4_CAACGATCATTAAGCC-1	M2	1.51459
HC 4	male	65	HC_4_CAGATCAGTTTCGCTC-1	M2	1.96302
HC 4	male	65	HC_4_CCTGCATAGAAACTAC-1	M2	1.1963
HC 4	male	65	HC_4_CCTGTTGGTTCTGAGT-1	M0	-5.01038e-06
HC 4	male	65	HC_4_CCTTCAGTCGACGCTG-1	Macrophage NRG1	1.12638e-06
HC 4	male	65	HC_4_CGAAGGAGTCGCATGC-1	Mast	1.43972
HC 4	male	65	HC_4_CGAAGTTCACGTTGGC-1	M2	1.58547e-06
HC 4	male	65	HC_4_CGGGTCATCGTCCTCA-1	M2	1.55627e-07
HC 4	male	65	HC_4_CGTAGTAAGTCGGCCT-1	M2	0.836681
HC 4	male	65	HC_4_CGTTCTGGTAGAATAC-1	M2	1.54967
HC 4	male	65	HC_4_CTCATCGCAATCCAGT-1	Mast	5.49526e-07
HC 4	male	65	HC_4_CTCATTACACAATTCG-1	Mast	-2.30573e-06
HC 4	male	65	HC_4_CTCCAACAGGTTCATC-1	Mast	-1.32163e-07
HC 4	male	65	HC_4_CTTCAATTCCATCGTC-1	M2	2.01714
HC 4	male	65	HC_4_GAAATGACAACTTGCA-1	Mast	3.46724e-06
HC 4	male	65	HC_4_GAAATGATCAAAGCCT-1	M2	0.535915
HC 4	male	65	HC_4_GAACTGTAGTTGTCAC-1	Mast	1.15018e-05
HC 4	male	65	HC_4_GAATAGAAGGGTATAT-1	M2	-3.65322e-07
HC 4	male	65	HC_4_GAATAGACACACCTAA-1	Mast	-1.35801e-06
HC 4	male	65	HC_4_GACCGTGTCCCTTGTG-1	M2	0.968711
HC 4	male	65	HC_4_GAGTTACTCCATCGTC-1	Mast	9.92041e-06
HC 4	male	65	HC_4_GATCATGAGGTCACCC-1	M2	1.50859
HC 4	male	65	HC_4_GCACATAGTCTACGTA-1	M2	1.76594
HC 4	male	65	HC_4_GCACATAGTTGCAAGG-1	Mast	-7.05618e-06
HC 4	male	65	HC_4_GCTACCTGTACGCTTA-1	M2	1.5854
HC 4	male	65	HC_4_GGAATCTGTGACTGAG-1	M2	1.49878
HC 4	male	65	HC_4_GGCTTTCGTGGCTACC-1	Mast	3.10608e-06
HC 4	male	65	HC_4_GGGCCATGTCGCGGTT-1	Mast	-1.4511e-06
HC 4	male	65	HC_4_GGGCGTTGTCCTATAG-1	Mast	2.18104
HC 4	male	65	HC_4_GGGTGTCTCAGCTCTC-1	Mast	-1.65936e-08
HC 4	male	65	HC_4_GTAGAAAAGTGGGAAA-1	M0	4.09163e-06
HC 4	male	65	HC_4_GTCGAATCACTCCGGA-1	M0	-4.96058e-06
HC 4	male	65	HC_4_GTCGTAAGTAGCTTTG-1	M2	1.28472
HC 4	male	65	HC_4_GTTCATTGTGGTAATA-1	M2	2.20743
HC 4	male	65	HC_4_TAAGCGTGTGCGTCGT-1	M2	7.61121e-06
HC 4	male	65	HC_4_TCATCATCATGGTACT-1	Mast	1.63486
HC 4	male	65	HC_4_TCCGAAAAGCAACAGC-1	M2	8.77295e-06
HC 4	male	65	HC_4_TCCTCGAAGCCGATAG-1	Mast	-1.77337e-05
HC 4	male	65	HC_4_TCGTGCTTCTCTCGAC-1	Mast	-4.56873e-07
HC 4	male	65	HC_4_TCTATACAGCTACTAC-1	DCs	2.33262
HC 4	male	65	HC_4_TCTATACGTAGCGTTT-1	M2	1.75151
HC 4	male	65	HC_4_TCTTCCTCAGGTCCCA-1	Mast	2.13108
HC 4	male	65	HC_4_TGAATCGCATTGCCGG-1	M0	-1.25522e-05
HC 4	male	65	HC_4_TGCGGGTAGCACTCTA-1	Mast	-2.65484e-06
HC 4	male	65	HC_4_TGCTCGTGTCGAGCAA-1	M2	1.07431
HC 4	male	65	HC_4_TGGAGAGTCACCTCTG-1	Mast	2.1672
HC 4	male	65	HC_4_TGGGTTAAGCAGCCTC-1	Mast	1.53922
HC 4	male	65	HC_4_TGTAACGCAAATACGA-1	M0	2.72558
HC 4	male	65	HC_4_TGTGCGGAGAGAGGTA-1	Mast	1.99953e-06
HC 4	male	65	HC_4_TGTGGCGGTGCAGGAT-1	Mast	1.40557
HC 4	male	65	HC_4_TGTTCATTCACTACTT-1	M2	1.23484
HC 4	male	65	HC_4_TTACAGGGTGACGCCT-1	Mast	1.08415e-05
HC 4	male	65	HC_4_TTAGTCTCAGAACATA-1	M2	1.19662
HC 4	male	65	HC_4_TTCAGGAGTTCTCTCG-1	M0	3.26292
HC 4	male	65	HC_4_TTCTGTAGTTTAAGGA-1	Mast	3.69542e-06
HC 5	male	51	HC_5_AAAGGATTCGCTTGAA-1	M2	0.88916
HC 5	male	51	HC_5_AACCACATCTTCGGAA-1	Mast	4.92505e-06
HC 5	male	51	HC_5_AACCCAAAGAACCGCA-1	M2	1.3784
HC 5	male	51	HC_5_AACCTGAGTTGAGAGC-1	M2	-7.08674e-06
HC 5	male	51	HC_5_AACCTGATCTCTATGT-1	Mast	-5.82708e-07
HC 5	male	51	HC_5_AAGTCGTTCTCGGGAC-1	M2	1.38692
HC 5	male	51	HC_5_AAGTTCGCAGACGATG-1	Mast	9.33933e-07
HC 5	male	51	HC_5_AAGTTCGTCGGAATGG-1	M2	0.975235
HC 5	male	51	HC_5_AATGGCTCACGTGTGC-1	Mast	-1.18334e-06
HC 5	male	51	HC_5_ACAGAAAAGATTAGAC-1	M2	1.26808
HC 5	male	51	HC_5_ACATCCCGTGCGAACA-1	M0	-2.83076e-06
HC 5	male	51	HC_5_ACATCCCGTTTACACG-1	Mast	-1.08973e-05
HC 5	male	51	HC_5_ACATCCCTCCTACAAG-1	M2	0.839298
HC 5	male	51	HC_5_ACATCCCTCTGGCCGA-1	Mast	2.33574
HC 5	male	51	HC_5_ACATGCACAGAAGCGT-1	Mast	2.4042e-06
HC 5	male	51	HC_5_ACCAAACTCTAGCAAC-1	Mast	8.98362e-06
HC 5	male	51	HC_5_ACCAACAGTTCAAGGG-1	M2	1.38006
HC 5	male	51	HC_5_ACCCTCAGTGGCTACC-1	Mast	1.11991e-06
HC 5	male	51	HC_5_ACCCTTGCATCCTGTC-1	Mast	9.98313e-06
HC 5	male	51	HC_5_ACGATCACAGCCGTTG-1	Mast	1.19172e-05
HC 5	male	51	HC_5_ACGATGTGTATGAGAT-1	M2	-1.39939e-05
HC 5	male	51	HC_5_ACGTCCTAGCATAGGC-1	Mast	8.92148e-06
HC 5	male	51	HC_5_ACTACGAGTGCACGCT-1	Mast	7.77959e-06
HC 5	male	51	HC_5_ACTATCTTCTATACGG-1	M2	9.41915e-06
HC 5	male	51	HC_5_AGAGAATGTGGCAGAT-1	M0	-9.08803e-06
HC 5	male	51	HC_5_AGAGAATTCTATCGTT-1	M2	1.34974
HC 5	male	51	HC_5_AGATGCTGTAGGAGGG-1	Mast	-2.59425e-05
HC 5	male	51	HC_5_AGATGCTTCACAGAGG-1	M0	6.86304e-08
HC 5	male	51	HC_5_AGCCAATTCAGCTCTC-1	Mast	1.18107e-06
HC 5	male	51	HC_5_AGCCAATTCGCATTAG-1	Mast	-1.49697e-06
HC 5	male	51	HC_5_AGCGTATGTCCAGCGT-1	Mast	7.47873e-06
HC 5	male	51	HC_5_AGGACGAGTGGATTTC-1	Mast	1.24035e-06
HC 5	male	51	HC_5_AGGACGATCATACGAC-1	Mast	-7.78055e-06
HC 5	male	51	HC_5_AGGGAGTTCGTTGTGA-1	M2	1.41003e-05
HC 5	male	51	HC_5_AGGGTTTAGGAACTAT-1	M2	1.17608
HC 5	male	51	HC_5_AGGGTTTCAAAGGCGT-1	M2	6.10679e-06
HC 5	male	51	HC_5_AGGTCATTCTTCCGTG-1	M2	1.75436
HC 5	male	51	HC_5_AGGTTACGTGATGGCA-1	Mast	-1.05988e-05
HC 5	male	51	HC_5_AGTAACCAGGGTTAGC-1	Mast	2.22692
HC 5	male	51	HC_5_AGTCATGCAAACTGCT-1	Mast	-1.05684e-05
HC 5	male	51	HC_5_AGTTCCCCATGACGGA-1	Mast	5.33106e-06
HC 5	male	51	HC_5_ATACTTCCACAAATAG-1	Mast	-1.55209e-05
HC 5	male	51	HC_5_ATAGGCTGTCGTGGTC-1	M2	1.23266
HC 5	male	51	HC_5_ATCCACCTCAGGACGA-1	M2	2.72184e-07
HC 5	male	51	HC_5_ATGGATCAGTTTGAGA-1	Mast	-1.71557e-05
HC 5	male	51	HC_5_ATGTCTTAGCCTGAGA-1	Inflammatory monocytes	-5.04888e-06
HC 5	male	51	HC_5_ATTATCCTCACCCTGT-1	Mast	-3.04923e-06
HC 5	male	51	HC_5_ATTCATCCACCATAAC-1	Macrophage NRG1	2.39973
HC 5	male	51	HC_5_ATTCCCGCAAGTTGGG-1	Macrophage NRG1	1.41337
HC 5	male	51	HC_5_ATTCCCGCAGAGACTG-1	M2	1.42685
HC 5	male	51	HC_5_ATTCCTATCGGTTGTA-1	Mast	-6.63218e-06
HC 5	male	51	HC_5_ATTCTACGTATGTGTC-1	M2	4.47221e-06
HC 5	male	51	HC_5_ATTCTACTCCGATTAG-1	M2	1.36841
HC 5	male	51	HC_5_ATTGGGTTCACTGATG-1	M2	1.87103
HC 5	male	51	HC_5_ATTTCTGCAGAAGCTG-1	Mast	2.49718
HC 5	male	51	HC_5_CAACCAAGTAGTCTTG-1	M2	1.06523e-05
HC 5	male	51	HC_5_CAACCTCCATTGTAGC-1	M0	1.56783e-05
HC 5	male	51	HC_5_CAACGGCTCTGCGGCA-1	Mast	-6.43112e-06
HC 5	male	51	HC_5_CAAGGGAGTGGTTTGT-1	M2	2.05217e-07
HC 5	male	51	HC_5_CAATACGCAATAGAGT-1	Mast	-3.24184e-06
HC 5	male	51	HC_5_CACCAAATCGTTCTGC-1	M2	1.26817
HC 5	male	51	HC_5_CAGATTGTCGAGGCAA-1	Mast	5.90764e-06
HC 5	male	51	HC_5_CATACTTTCCTGTTGC-1	Mast	-1.78063e-05
HC 5	male	51	HC_5_CATCGGGAGAAGTGTT-1	Mast	-4.34109e-06
HC 5	male	51	HC_5_CATCGTCAGGGCAAGG-1	Mast	1.85758
HC 5	male	51	HC_5_CATCGTCCATACCAGT-1	Mast	-9.29652e-07
HC 5	male	51	HC_5_CATTCCGAGACCATTC-1	Mast	7.03964e-06
HC 5	male	51	HC_5_CATTGCCCAGAGATTA-1	M2	-8.9449e-06
HC 5	male	51	HC_5_CATTTCATCCTTGACC-1	Mast	-1.28251e-05
HC 5	male	51	HC_5_CCCATTGCAAACGGCA-1	Mast	1.25578e-05
HC 5	male	51	HC_5_CCCGAAGTCGAGATAA-1	M0	-9.6463e-06
HC 5	male	51	HC_5_CCCGAAGTCGCGAAGA-1	M0	9.07784e-06
HC 5	male	51	HC_5_CCGGTGACAGCGGTCT-1	Mast	2.14074e-06
HC 5	male	51	HC_5_CCGTAGGTCGTGGGTC-1	M2	8.81023e-06
HC 5	male	51	HC_5_CCGTGAGCACACCTTC-1	Mast	1.00254e-05
HC 5	male	51	HC_5_CCGTTCAAGAGAATCT-1	M2	0.816467
HC 5	male	51	HC_5_CCTACGTTCCTATGGA-1	Mast	1.23604e-05
HC 5	male	51	HC_5_CCTCAACCACATAGCT-1	M2	1.63746
HC 5	male	51	HC_5_CCTCATGCAACAGCTT-1	Mast	1.71761e-06
HC 5	male	51	HC_5_CCTGCATCAAATTGGA-1	Mast	-9.55389e-06
HC 5	male	51	HC_5_CCTTGTGCAGTGGGTA-1	M2	1.6672
HC 5	male	51	HC_5_CCTTGTGTCGTGGGTC-1	Mast	-6.01383e-06
HC 5	male	51	HC_5_CGATGCGAGCTCGTGC-1	M2	1.12166
HC 5	male	51	HC_5_CGCGTGACACAAACGG-1	Mast	2.99991
HC 5	male	51	HC_5_CGGCAGTAGACCAACG-1	M0	8.31925e-06
HC 5	male	51	HC_5_CGGGTGTGTTATCTTC-1	Mast	-7.9506e-06
HC 5	male	51	HC_5_CGGTCAGGTAGCGTCC-1	Macrophage NRG1	0.784187
HC 5	male	51	HC_5_CGTAGTACACGACGTC-1	Mast	2.55322
HC 5	male	51	HC_5_CGTGAATCAAAGCACG-1	Mast	-1.18216e-05
HC 5	male	51	HC_5_CGTGCTTGTTCTTGCC-1	M2	1.02289e-05
HC 5	male	51	HC_5_CGTTAGAAGCTGCCAC-1	Mast	-2.10843e-05
HC 5	male	51	HC_5_CGTTGGGAGCACAAAT-1	Mast	2.29763e-06
HC 5	male	51	HC_5_CTACAGAGTGACTCGC-1	M2	1.19826
HC 5	male	51	HC_5_CTACAGATCGATTGAC-1	M2	1.29871
HC 5	male	51	HC_5_CTACAGATCGTTCGCT-1	Mast	9.14879e-06
HC 5	male	51	HC_5_CTACATTGTAGTAAGT-1	M2	2.11203
HC 5	male	51	HC_5_CTCAAGACACATACTG-1	Mast	2.98376e-06
HC 5	male	51	HC_5_CTCACTGGTGAATATG-1	Mast	1.10638e-05
HC 5	male	51	HC_5_CTCAGTCAGAGTCTGG-1	Mast	-1.32915e-05
HC 5	male	51	HC_5_CTCCCAATCTATTTCG-1	M0	3.63228
HC 5	male	51	HC_5_CTCTCGACACTTCAAG-1	M2	-1.4093e-05
HC 5	male	51	HC_5_CTCTCGATCCTTGACC-1	Mast	-4.98781e-06
HC 5	male	51	HC_5_CTGCATCGTTCTCCCA-1	M2	1.72909
HC 5	male	51	HC_5_CTGCCTAAGCGAGAAA-1	Mast	5.10666e-06
HC 5	male	51	HC_5_CTGCCTAGTCAAATCC-1	Mast	-9.08432e-07
HC 5	male	51	HC_5_CTGCTCATCCGAGAAG-1	Mast	9.78766e-06
HC 5	male	51	HC_5_CTGTACCAGGCGACAT-1	M0	-2.43809e-06
HC 5	male	51	HC_5_CTTCCTTCAGCGGTCT-1	Mast	6.21809e-06
HC 5	male	51	HC_5_GAAGCGAAGTGGTTCT-1	M2	1.61954
HC 5	male	51	HC_5_GAATCACTCGAACCAT-1	M0	-2.35522e-05
HC 5	male	51	HC_5_GACCCAGCAGAGTTCT-1	Mast	4.72388e-06
HC 5	male	51	HC_5_GACCTTCAGAGGACTC-1	Mast	-5.1148e-06
HC 5	male	51	HC_5_GAGACCCGTCTAGGTT-1	M2	-5.73602e-06
HC 5	male	51	HC_5_GAGGCAATCTCCTGCA-1	Mast	3.7972e-08
HC 5	male	51	HC_5_GAGTGAGAGTTCACTG-1	M2	1.55688
HC 5	male	51	HC_5_GAGTGTTGTTACACTG-1	Mast	2.95462e-06
HC 5	male	51	HC_5_GATAGAATCCAGTGTA-1	M2	2.02595
HC 5	male	51	HC_5_GATAGCTAGCGTCAGA-1	Mast	6.29064e-06
HC 5	male	51	HC_5_GATGGAGGTTGGTACT-1	M2	1.82491
HC 5	male	51	HC_5_GATTCTTAGTGACCTT-1	Mast	6.71121e-06
HC 5	male	51	HC_5_GATTGGTGTCAAGCCC-1	Mast	-1.38316e-06
HC 5	male	51	HC_5_GCACGTGAGCCTAACT-1	M0	-1.24931e-05
HC 5	male	51	HC_5_GCATGATTCAACACGT-1	M2	1.39681
HC 5	male	51	HC_5_GCATTAGTCGCTGCGA-1	Mast	1.21763
HC 5	male	51	HC_5_GCCATTCAGGCTTAAA-1	M2	2.1009
HC 5	male	51	HC_5_GCCGTGAAGCACACAG-1	Mast	-5.95413e-07
HC 5	male	51	HC_5_GCTACCTGTCTCCCTA-1	M0	-1.60759e-06
HC 5	male	51	HC_5_GCTTTCGGTGGCTTGC-1	Mast	-4.20362e-06
HC 5	male	51	HC_5_GGAATGGTCTGGGCGT-1	DCs	1.28342
HC 5	male	51	HC_5_GGATCTATCTCACTCG-1	M0	-1.06961e-05
HC 5	male	51	HC_5_GGGTATTGTCTACACA-1	M2	-2.61364e-05
HC 5	male	51	HC_5_GGGTTATCAGCAGTCC-1	M2	2.00269
HC 5	male	51	HC_5_GGTCTGGAGCGATTCT-1	M2	1.1074
HC 5	male	51	HC_5_GTAACACGTGGCTCTG-1	Cycling myeloid	-1.08489e-06
HC 5	male	51	HC_5_GTAGAAAAGGGAACAA-1	M0	-3.91224e-06
HC 5	male	51	HC_5_GTAGAAATCCTAAACG-1	M2	0.756649
HC 5	male	51	HC_5_GTATTTCCACTCCTGT-1	Mast	-9.52704e-06
HC 5	male	51	HC_5_GTCACGGCACACCTAA-1	M0	5.07414e-06
HC 5	male	51	HC_5_GTGAGGAGTGAGATAT-1	Mast	2.70712
HC 5	male	51	HC_5_GTGTGATGTGGGCTTC-1	Mast	-1.41891e-05
HC 5	male	51	HC_5_GTGTGGCAGAATTGCA-1	Mast	1.76118
HC 5	male	51	HC_5_GTTACAGGTACAACGG-1	Mast	7.8638e-06
HC 5	male	51	HC_5_GTTGTGAGTAACCCGC-1	M2	1.382
HC 5	male	51	HC_5_TAACCAGAGATGCCGA-1	M2	1.00128
HC 5	male	51	HC_5_TAAGCCATCTCCGTGT-1	M0	1.40914e-05
HC 5	male	51	HC_5_TACACCCGTAGACTGG-1	Mast	3.94839e-06
HC 5	male	51	HC_5_TACCCACCATCCAATG-1	M2	1.09491
HC 5	male	51	HC_5_TACGGGCCAGTCAGTT-1	M0	-4.50772e-07
HC 5	male	51	HC_5_TACTGCCTCTGGGCGT-1	Mast	1.47949e-05
HC 5	male	51	HC_5_TACTTGTAGAATTGTG-1	Mast	-7.56838e-07
HC 5	male	51	HC_5_TATTGCTTCAAACCCA-1	Mast	1.45997
HC 5	male	51	HC_5_TATTTCGAGCCTGTCG-1	Mast	-3.44779e-06
HC 5	male	51	HC_5_TCAATTCAGCCGTTGC-1	Mast	-1.077e-05
HC 5	male	51	HC_5_TCACATTGTCGGTGAA-1	Mast	1.0016e-05
HC 5	male	51	HC_5_TCATCCGGTACATACC-1	M2	1.03278
HC 5	male	51	HC_5_TCATGTTAGTAGAATC-1	M2	1.56798
HC 5	male	51	HC_5_TCCCACACAGCAGTCC-1	M2	2.00184
HC 5	male	51	HC_5_TCGAACATCAATGCAC-1	Mast	-2.36909e-06
HC 5	male	51	HC_5_TCGATTTCAAGATGGC-1	Mast	9.23493e-06
HC 5	male	51	HC_5_TCGTAGAGTAGGTGCA-1	M2	2.47322
HC 5	male	51	HC_5_TCTCACGCACCGTCGA-1	Mast	2.75646e-06
HC 5	male	51	HC_5_TCTCAGCGTATCGATC-1	Mast	-7.63661e-06
HC 5	male	51	HC_5_TCTCCGAAGTGGTTCT-1	Mast	-1.35211e-05
HC 5	male	51	HC_5_TCTGGCTCATGGTGGA-1	Mast	6.55024e-06
HC 5	male	51	HC_5_TGACGCGAGTTCCTGA-1	M2	1.60965e-05
HC 5	male	51	HC_5_TGAGGGAAGGGCAGGA-1	M0	-7.88507e-06
HC 5	male	51	HC_5_TGCCGAGGTCGGTGTC-1	Inflammatory monocytes	-8.83876e-06
HC 5	male	51	HC_5_TGCTGAACACAACGCC-1	M0	-1.07251e-05
HC 5	male	51	HC_5_TGGAGAGTCCGTATAG-1	M0	-4.58141e-06
HC 5	male	51	HC_5_TGGGAGAAGGGCAGTT-1	M0	6.65647e-06
HC 5	male	51	HC_5_TGTAGACCATGGACAG-1	M2	7.12228e-06
HC 5	male	51	HC_5_TGTCAGATCGCTTGCT-1	Mast	4.42954e-06
HC 5	male	51	HC_5_TGTCCTGAGCCGATTT-1	M0	1.29044
HC 5	male	51	HC_5_TGTGGCGTCCGCCTAT-1	Mast	-4.68878e-06
HC 5	male	51	HC_5_TGTGTGAGTGTCTTGA-1	M2	0.875047
HC 5	male	51	HC_5_TGTTCATAGTAATTGG-1	M0	6.8205e-06
HC 5	male	51	HC_5_TGTTGAGCAAACGTGG-1	Mast	-2.81577e-06
HC 5	male	51	HC_5_TGTTGAGTCGTGCGAC-1	Mast	-9.61623e-06
HC 5	male	51	HC_5_TTACGTTGTGATTAGA-1	Mast	-1.37765e-05
HC 5	male	51	HC_5_TTACTGTCACGGCGTT-1	Mast	2.69759e-05
HC 5	male	51	HC_5_TTCATTGAGGTGCATG-1	M2	1.41081
HC 5	male	51	HC_5_TTCGGTCAGGATTCCT-1	M2	1.46994
HC 5	male	51	HC_5_TTCTAGTGTGATGTAA-1	Mast	2.16792
HC 5	male	51	HC_5_TTGACCCCAAGTTCCA-1	M0	8.37511e-06
HC 5	male	51	HC_5_TTGAGTGGTCTGTAAC-1	Mast	-1.85346e-06
HC 5	male	51	HC_5_TTGATGGAGTCTGGAG-1	Mast	5.33329e-06
HC 5	male	51	HC_5_TTGCATTGTCTTGCGG-1	Mast	1.78496e-05
HC 5	male	51	HC_5_TTGGATGAGACACACG-1	Mast	1.89628e-06
HC 5	male	51	HC_5_TTGTTGTGTAGGAGTC-1	Mast	-5.69088e-06
HC 5	male	51	HC_5_TTTACTGCACCCTGTT-1	Mast	1.45189e-05
HC 5	male	51	HC_5_TTTGACTAGGTTCCGC-1	Mast	2.42658
HC 5	male	51	HC_5_TTTGGTTTCCTACACC-1	M0	-9.84555e-06
HC 6	female	66	HC_6_AAACCCATCCCAAGCG-1	M2	0.942613
HC 6	female	66	HC_6_AAACGCTAGCGCACAA-1	Mast	1.29347e-06
HC 6	female	66	HC_6_AAAGGATAGGTGGTTG-1	M0	7.01641e-06
HC 6	female	66	HC_6_AAGCATCGTTCGAGCC-1	Mast	5.26698e-06
HC 6	female	66	HC_6_AAGCGTTGTCGCTTGG-1	M2	-2.05131e-07
HC 6	female	66	HC_6_ACACTGAAGCCGTTAT-1	Mast	4.38251e-06
HC 6	female	66	HC_6_ACCATTTTCTTAGCAG-1	M2	1.63047
HC 6	female	66	HC_6_ACCTGTCTCGAGCTGC-1	Mast	-1.40442e-05
HC 6	female	66	HC_6_ACGGAAGCAATGCTCA-1	M0	7.20749e-06
HC 6	female	66	HC_6_ACGGAAGGTCATCAGT-1	M2	1.91754
HC 6	female	66	HC_6_ACTGATGCACAGCCAC-1	M2	1.8463
HC 6	female	66	HC_6_ACTTATCAGGTAGACC-1	Mast	-1.67605e-05
HC 6	female	66	HC_6_AGAACCTCATTAGGCT-1	M2	1.3665
HC 6	female	66	HC_6_AGAGCCCTCGGCTGAC-1	M0	1.92205e-06
HC 6	female	66	HC_6_AGGTGTTTCTCGCAGG-1	M2	1.68522
HC 6	female	66	HC_6_AGTGTTGAGGTTCCAT-1	Mast	8.1284e-07
HC 6	female	66	HC_6_AGTTAGCGTCTACACA-1	Mast	3.84897e-06
HC 6	female	66	HC_6_ATACCGAGTAGAGGAA-1	M2	1.1534
HC 6	female	66	HC_6_ATACCTTCACTTCTCG-1	M2	0.502904
HC 6	female	66	HC_6_ATCACGAAGTAAACGT-1	Mast	-2.43064e-06
HC 6	female	66	HC_6_ATCACTTCAACCGTAT-1	M2	2.02117
HC 6	female	66	HC_6_ATCTTCAAGCTATCTG-1	Mast	-2.54106e-06
HC 6	female	66	HC_6_ATGATCGGTATCGCAT-1	M2	1.21649
HC 6	female	66	HC_6_ATTCCTACATACAGCT-1	M2	0.679491
HC 6	female	66	HC_6_ATTCCTACATGAAAGT-1	Mast	2.33548e-05
HC 6	female	66	HC_6_ATTCTTGCATGACACT-1	Mast	-9.83308e-06
HC 6	female	66	HC_6_CAACAACGTGGAAATT-1	Mast	-7.07457e-06
HC 6	female	66	HC_6_CAACCAAGTAGGCTCC-1	M2	6.44149e-06
HC 6	female	66	HC_6_CAACCTCCAAGTACCT-1	Mast	1.63767e-05
HC 6	female	66	HC_6_CACCAAAAGCCAGACA-1	M2	1.49709
HC 6	female	66	HC_6_CACTAAGGTACGGTTT-1	Mast	-4.67706e-06
HC 6	female	66	HC_6_CAGTTCCGTTTGCAGT-1	Mast	1.64593
HC 6	female	66	HC_6_CCAAGCGAGGGCATGT-1	M2	1.33531
HC 6	female	66	HC_6_CCAATTTTCTGGGATT-1	Mast	1.54285e-05
HC 6	female	66	HC_6_CCCAACTCATAATCCG-1	Mast	2.14528e-06
HC 6	female	66	HC_6_CCGATGGCACCTCAGG-1	M0	1.70069e-05
HC 6	female	66	HC_6_CCTCAACAGCTCGCAC-1	Mast	-7.98683e-08
HC 6	female	66	HC_6_CCTCATGAGGTGCAGT-1	M2	-8.179e-06
HC 6	female	66	HC_6_CGAGTGCGTAGCTGCC-1	Mast	-5.06102e-07
HC 6	female	66	HC_6_CGCAGGTAGCGAAACC-1	Mast	7.99211e-07
HC 6	female	66	HC_6_CGCAGGTTCGCTTGCT-1	M2	1.64221
HC 6	female	66	HC_6_CGCATGGGTCGTCATA-1	M0	-1.71498e-06
HC 6	female	66	HC_6_CGCCAGAGTATGCGTT-1	M2	1.50085
HC 6	female	66	HC_6_CGTAATGTCGGTGTAT-1	Mast	1.56191
HC 6	female	66	HC_6_CGTCCATCAGCAGGAT-1	Mast	-5.31228e-06
HC 6	female	66	HC_6_CGTTGGGAGCTTACGT-1	Mast	4.8222e-06
HC 6	female	66	HC_6_CTATAGGCAGCACGAA-1	M2	1.46647
HC 6	female	66	HC_6_CTATCCGAGTGCCAGA-1	M2	1.86655
HC 6	female	66	HC_6_CTATCCGCAGAGTCTT-1	Mast	-4.35073e-07
HC 6	female	66	HC_6_CTATCCGGTCGTTGCG-1	M2	2.38152e-05
HC 6	female	66	HC_6_CTCACTGAGAGCGACT-1	DCs	1.24392
HC 6	female	66	HC_6_CTGAGGCCAGCATTGT-1	M0	1.55476e-05
HC 6	female	66	HC_6_CTTCCTTAGTAGATCA-1	Inflammatory monocytes	1.15155
HC 6	female	66	HC_6_CTTCCTTGTAGAGATT-1	Mast	2.24181
HC 6	female	66	HC_6_GAAATGAAGTCTGCGC-1	Mast	5.71123e-06
HC 6	female	66	HC_6_GAACGTTAGAATGTTG-1	Mast	6.60478e-07
HC 6	female	66	HC_6_GACATCATCGTGCATA-1	M2	3.58466e-05
HC 6	female	66	HC_6_GAGTCATAGTGGACTG-1	M2	1.75882
HC 6	female	66	HC_6_GATAGCTGTGCACAAG-1	M0	-2.02833e-06
HC 6	female	66	HC_6_GATCATGAGCCGGATA-1	M0	1.48372e-05
HC 6	female	66	HC_6_GATCATGAGGCCCAAA-1	Mast	-2.09852e-05
HC 6	female	66	HC_6_GATGACTGTAGCTGCC-1	Mast	-2.59649e-06
HC 6	female	66	HC_6_GCACATATCGCCTTGT-1	Mast	3.34068e-06
HC 6	female	66	HC_6_GCCAACGTCCTGGGAC-1	M0	-2.19638e-06
HC 6	female	66	HC_6_GCTTCACTCGTGGCTG-1	Mast	2.02451
HC 6	female	66	HC_6_GGAGATGAGGGATCGT-1	Mast	2.16244
HC 6	female	66	HC_6_GGGAGATAGTCTGCAT-1	M0	2.47698
HC 6	female	66	HC_6_GGGTGAATCGAGTCCG-1	M0	-1.34833e-05
HC 6	female	66	HC_6_GGGTGTCTCAGACCTA-1	M2	2.23311
HC 6	female	66	HC_6_GGGTTTATCTTAGCTT-1	M2	1.66167
HC 6	female	66	HC_6_GTCAGCGAGATCCAAA-1	Macrophage NRG1	1.60975
HC 6	female	66	HC_6_GTGAGGAGTGCATTTG-1	M2	1.89504
HC 6	female	66	HC_6_GTGGTTAAGCTGAAAT-1	Mast	3.45387e-07
HC 6	female	66	HC_6_GTGTGATCATTCGGGC-1	M2	1.16403
HC 6	female	66	HC_6_GTTAGACGTCTTCGAA-1	Mast	1.18621e-05
HC 6	female	66	HC_6_GTTCTATAGTAGTGCG-1	M2	1.67229
HC 6	female	66	HC_6_TACTTACCACTCATAG-1	M2	1.12955
HC 6	female	66	HC_6_TAGGTTGAGGTGAGCT-1	M2	1.36701
HC 6	female	66	HC_6_TATTGCTGTAGCTTAC-1	Mast	1.17069e-05
HC 6	female	66	HC_6_TCACTATAGTGTGTTC-1	M2	8.26094e-06
HC 6	female	66	HC_6_TCAGTCCCAACGTATC-1	M2	0.93899
HC 6	female	66	HC_6_TCATCATAGCCTCGTG-1	M2	1.20404
HC 6	female	66	HC_6_TCATGTTAGGTTAAAC-1	M0	1.20262e-05
HC 6	female	66	HC_6_TCATGTTTCTCCTGCA-1	Mast	1.10221e-05
HC 6	female	66	HC_6_TCCCATGGTCCTCCTA-1	Mast	-6.15149e-07
HC 6	female	66	HC_6_TCCTCGAAGTAGGCCA-1	M2	1.29066
HC 6	female	66	HC_6_TCGACCTGTGTTACAC-1	Mast	2.01631
HC 6	female	66	HC_6_TCTTAGTCATAACGGG-1	Mast	1.47137e-05
HC 6	female	66	HC_6_TGACAGTGTCACCTTC-1	M2	2.03993
HC 6	female	66	HC_6_TGCAGTAGTACTCGTA-1	Mast	1.4482e-05
HC 6	female	66	HC_6_TGCTCCAAGACTCTAC-1	Mast	1.8811
HC 6	female	66	HC_6_TGGGAGACACATCCCT-1	M0	-1.57377e-05
HC 6	female	66	HC_6_TGTAACGTCTTTCGAT-1	M0	1.29248e-05
HC 6	female	66	HC_6_TGTAAGCTCTGCATGA-1	M2	0.855069
HC 6	female	66	HC_6_TGTTGAGCAACTTGGT-1	Mast	0.925825
HC 6	female	66	HC_6_TGTTGGAGTGTAGCAG-1	M2	1.9681
HC 6	female	66	HC_6_TTCCGTGTCGCTCATC-1	M0	1.07987e-05
HC 6	female	66	HC_6_TTCCTCTGTAGGGTAC-1	M0	-3.53594e-06
HC 6	female	66	HC_6_TTGCGTCTCGGTGCAC-1	Mast	1.66281
HC 6	female	66	HC_6_TTGGTTTTCTAAACGC-1	Mast	-9.87132e-06
HC 6	female	66	HC_6_TTGTTGTTCCTGCCAT-1	Mast	1.85577
HC 6	female	66	HC_6_TTTCCTCTCAACGTGT-1	M2	4.89531e-06
HC 6	female	66	HC_6_TTTCGATCAGGTGTTT-1	Mast	-2.99277e-06
CD 5	male	21	CD_5_AAACCCATCTGGGTCG-1	M0	6.58255e-06
CD 5	male	21	CD_5_AAACGAACATGGAGAC-1	Neutrophil	3.83552
CD 5	male	21	CD_5_AAACGCTGTGTTTACG-1	Neutrophil	3.63463e-06
CD 5	male	21	CD_5_AAACGCTTCATTTGGG-1	Neutrophil	-3.98646e-06
CD 5	male	21	CD_5_AAAGGTAAGGTGAGAA-1	Neutrophil	-1.49793e-05
CD 5	male	21	CD_5_AAATGGAGTCGGAACA-1	Neutrophil	1.14628e-06
CD 5	male	21	CD_5_AACAAAGAGCATATGA-1	M1	2.44517
CD 5	male	21	CD_5_AACACACAGCTCGCAC-1	Neutrophil	2.81238
CD 5	male	21	CD_5_AACCACACAGCCCAGT-1	Neutrophil	7.72845e-06
CD 5	male	21	CD_5_AACGTCACATGGGCAA-1	Neutrophil	3.16014e-06
CD 5	male	21	CD_5_AAGAACAGTGGAACAC-1	M0	-1.03811e-05
CD 5	male	21	CD_5_AAGACAATCATAGGCT-1	Neutrophil	-7.55137e-06
CD 5	male	21	CD_5_AAGACTCTCCGGCAGT-1	M1	-4.91504e-06
CD 5	male	21	CD_5_AAGCATCGTAGTTACC-1	Neutrophil	1.47226e-06
CD 5	male	21	CD_5_AAGCGAGAGATGGGCT-1	Neutrophil	4.06668
CD 5	male	21	CD_5_AAGCGTTAGGTAAGTT-1	Neutrophil	-9.20669e-06
CD 5	male	21	CD_5_AAGGAATAGCCTCACG-1	Neutrophil	-2.15685e-05
CD 5	male	21	CD_5_AAGGAATGTTCGTGCG-1	Neutrophil	2.99992
CD 5	male	21	CD_5_AAGTACCTCTACGCAA-1	M1	0.792684
CD 5	male	21	CD_5_AAGTTCGAGACCTTTG-1	DCs	-2.17244e-05
CD 5	male	21	CD_5_AAGTTCGTCGCGCTGA-1	Neutrophil	3.00811
CD 5	male	21	CD_5_AATAGAGTCATAAGGA-1	Neutrophil	-3.73579e-06
CD 5	male	21	CD_5_AATCACGTCCTGTTGC-1	M1	0.783461
CD 5	male	21	CD_5_AATCGACTCCATTTAC-1	Neutrophil	3.3516
CD 5	male	21	CD_5_AATGAAGTCTGTCGCT-1	Neutrophil	9.0764e-06
CD 5	male	21	CD_5_AATGCCACACGCGGTT-1	Neutrophil	-3.24805e-06
CD 5	male	21	CD_5_AATGGAATCGGTAGAG-1	Neutrophil	-1.48159e-05
CD 5	male	21	CD_5_AATGGAATCTCTAAGG-1	Neutrophil	2.60385
CD 5	male	21	CD_5_AATGGCTAGCTTTGTG-1	Neutrophil	2.42656
CD 5	male	21	CD_5_AATGGCTTCCCGAAAT-1	M0	-8.29918e-06
CD 5	male	21	CD_5_AATTCCTGTGTGGACA-1	Neutrophil	1.49107e-06
CD 5	male	21	CD_5_AATTTCCGTCATCAGT-1	M1	1.12403
CD 5	male	21	CD_5_AATTTCCGTGTTAAAG-1	Neutrophil	2.94198
CD 5	male	21	CD_5_ACAAAGACATTGAGCT-1	Neutrophil	-7.70975e-06
CD 5	male	21	CD_5_ACAAAGATCATGGATC-1	M0	3.92284e-06
CD 5	male	21	CD_5_ACAAAGATCGGATACT-1	Neutrophil	3.03693
CD 5	male	21	CD_5_ACAAGCTCAGTCGCAC-1	Neutrophil	2.9891
CD 5	male	21	CD_5_ACACGCGAGCTTTCCC-1	Neutrophil	-9.61888e-06
CD 5	male	21	CD_5_ACACGCGAGGTAGTAT-1	Neutrophil	1.10497e-07
CD 5	male	21	CD_5_ACAGAAACAAGTGACG-1	M1	0.576404
CD 5	male	21	CD_5_ACAGAAATCCACGTCT-1	Neutrophil	3.92986
CD 5	male	21	CD_5_ACATCCCCAACTGGTT-1	M1	1.4357
CD 5	male	21	CD_5_ACATCCCTCCGACATA-1	Neutrophil	2.81679
CD 5	male	21	CD_5_ACATGCAGTGCCGTAC-1	Neutrophil	-1.08852e-05
CD 5	male	21	CD_5_ACATGCATCAGACAAA-1	Neutrophil	3.50275
CD 5	male	21	CD_5_ACCAAACCAATTAGGA-1	Neutrophil	2.82571
CD 5	male	21	CD_5_ACCAACAGTGGGCTCT-1	Neutrophil	1.62081e-05
CD 5	male	21	CD_5_ACCACAACATGTCTAG-1	Neutrophil	2.17755
CD 5	male	21	CD_5_ACCATTTTCTGACAGT-1	Neutrophil	6.56997e-06
CD 5	male	21	CD_5_ACCCTCAGTTCAACGT-1	Neutrophil	1.11069e-05
CD 5	male	21	CD_5_ACCCTTGCAGTCAACT-1	Neutrophil	2.14072e-05
CD 5	male	21	CD_5_ACCTACCGTCTACAAC-1	Neutrophil	2.73631
CD 5	male	21	CD_5_ACCTACCTCTAGAACC-1	Neutrophil	7.64059e-07
CD 5	male	21	CD_5_ACCTGAAGTCTACAGT-1	M1	9.35824e-06
CD 5	male	21	CD_5_ACCTGTCAGGCACCAA-1	Neutrophil	3.0127
CD 5	male	21	CD_5_ACGATCACAGCTGGTC-1	Neutrophil	3.41341
CD 5	male	21	CD_5_ACGATGTCAGCGACAA-1	Neutrophil	-4.30651e-06
CD 5	male	21	CD_5_ACGCACGAGAACTGAT-1	M1	1.88883
CD 5	male	21	CD_5_ACGCACGAGTGGTCAG-1	M1	2.25633
CD 5	male	21	CD_5_ACGGGTCGTGGGAGAG-1	Neutrophil	2.30674
CD 5	male	21	CD_5_ACGGTTACAAATGGAT-1	Macrophage NRG1	2.34983
CD 5	male	21	CD_5_ACGTAACAGCGAGTCA-1	Neutrophil	2.55871
CD 5	male	21	CD_5_ACGTAACTCTTGGTCC-1	M1	2.46054
CD 5	male	21	CD_5_ACGTACATCGATACAC-1	Neutrophil	3.27263
CD 5	male	21	CD_5_ACGTAGTAGGACAAGA-1	M1	2.23979
CD 5	male	21	CD_5_ACTACGACACGCTATA-1	M1	2.75748
CD 5	male	21	CD_5_ACTACGATCATTCATC-1	Neutrophil	4.8806e-06
CD 5	male	21	CD_5_ACTATTCCAAACTGCT-1	Neutrophil	3.41342
CD 5	male	21	CD_5_ACTATTCCAGAGACTG-1	M2	1.87507
CD 5	male	21	CD_5_ACTGTGAAGAACAGGA-1	M0	5.13871e-07
CD 5	male	21	CD_5_ACTTAGGTCGCAGAGA-1	M1	1.21807
CD 5	male	21	CD_5_ACTTAGGTCTCCTGTG-1	Neutrophil	-1.08462e-05
CD 5	male	21	CD_5_ACTTATCAGGGACAGG-1	Neutrophil	3.52166
CD 5	male	21	CD_5_ACTTCCGAGCCACCGT-1	Mast	1.42721
CD 5	male	21	CD_5_ACTTCCGCACAGTCGC-1	Neutrophil	-1.211e-05
CD 5	male	21	CD_5_ACTTCCGGTAGGTGCA-1	Neutrophil	5.97793e-06
CD 5	male	21	CD_5_ACTTCCGTCCTGTTGC-1	Neutrophil	1.97404
CD 5	male	21	CD_5_ACTTTGTAGGGCAACT-1	Neutrophil	-4.43299e-06
CD 5	male	21	CD_5_ACTTTGTCACCTATCC-1	Neutrophil	-1.04033e-05
CD 5	male	21	CD_5_AGAACAAGTATGAGGC-1	Neutrophil	2.74172
CD 5	male	21	CD_5_AGACACTAGTCGGCAA-1	Neutrophil	7.70152e-06
CD 5	male	21	CD_5_AGACCATGTATTCCGA-1	Neutrophil	3.68097
CD 5	male	21	CD_5_AGAGAATCACTCCACT-1	M1	1.63005
CD 5	male	21	CD_5_AGAGCAGAGGTAACTA-1	M1	1.53889
CD 5	male	21	CD_5_AGAGCAGCATTCATCT-1	M1	3.28377e-09
CD 5	male	21	CD_5_AGAGCCCCAATAACCC-1	Eosinophils	-8.43778e-06
CD 5	male	21	CD_5_AGATCCATCCCAGGCA-1	Neutrophil	3.74935
CD 5	male	21	CD_5_AGATCGTTCTAGCCTC-1	Neutrophil	2.84077
CD 5	male	21	CD_5_AGATGAAAGCTTACGT-1	Neutrophil	2.63933
CD 5	male	21	CD_5_AGATGAATCAGGAAAT-1	Neutrophil	2.72292
CD 5	male	21	CD_5_AGCCAATCAGCGCTTG-1	Neutrophil	2.95566
CD 5	male	21	CD_5_AGCCACGAGGATTACA-1	Neutrophil	-1.49333e-06
CD 5	male	21	CD_5_AGCCAGCAGCCGAACA-1	Neutrophil	9.4869e-06
CD 5	male	21	CD_5_AGCGATTTCCCATACC-1	M1	2.39202
CD 5	male	21	CD_5_AGCGCTGGTCGCGGTT-1	Neutrophil	2.07435e-05
CD 5	male	21	CD_5_AGCGTATCAGCAGTTT-1	DCs	1.1955
CD 5	male	21	CD_5_AGCGTATTCACATACG-1	Neutrophil	-1.052e-05
CD 5	male	21	CD_5_AGCGTCGAGTTGAAAC-1	Inflammatory monocytes	2.45333
CD 5	male	21	CD_5_AGCGTCGCATCGGTTA-1	Neutrophil	1.09985e-05
CD 5	male	21	CD_5_AGCTCAAGTACGAGCA-1	Neutrophil	1.8865e-05
CD 5	male	21	CD_5_AGCTCAAGTTTCTTAC-1	Neutrophil	8.11254e-06
CD 5	male	21	CD_5_AGCTTCCTCATTGTGG-1	Neutrophil	1.41824e-05
CD 5	male	21	CD_5_AGGAAATGTGCCTGCA-1	Neutrophil	2.91518
CD 5	male	21	CD_5_AGGAAATTCTGCGAGC-1	DCs	2.72279
CD 5	male	21	CD_5_AGGAGGTTCAATCCGA-1	Neutrophil	-8.61373e-06
CD 5	male	21	CD_5_AGGATAATCCTTGACC-1	Neutrophil	1.88699e-05
CD 5	male	21	CD_5_AGGATAATCTCTCTTC-1	Neutrophil	3.50222
CD 5	male	21	CD_5_AGGATCTGTGTGGACA-1	Neutrophil	3.37446
CD 5	male	21	CD_5_AGGATCTTCCATCGTC-1	Neutrophil	3.67158
CD 5	male	21	CD_5_AGGCCACAGTCTAGAA-1	Neutrophil	2.98196
CD 5	male	21	CD_5_AGGCTGCAGTAACCTC-1	Neutrophil	1.48473e-06
CD 5	male	21	CD_5_AGGCTGCTCTATTTCG-1	Neutrophil	-2.50017e-06
CD 5	male	21	CD_5_AGGTAGGTCGGTCGAC-1	Neutrophil	-9.41769e-06
CD 5	male	21	CD_5_AGGTCTACAATCCTAG-1	Neutrophil	1.2142e-05
CD 5	male	21	CD_5_AGGTGTTCATCTTAGG-1	Neutrophil	2.20652
CD 5	male	21	CD_5_AGGTTACGTAGACACG-1	M0	2.34849
CD 5	male	21	CD_5_AGGTTGTTCATGAGAA-1	M1	2.25146
CD 5	male	21	CD_5_AGGTTGTTCGAAGCCC-1	M1	1.27116
CD 5	male	21	CD_5_AGTAACCAGTGCCGAA-1	Neutrophil	1.03352e-05
CD 5	male	21	CD_5_AGTACCAAGACGATAT-1	Neutrophil	3.6084
CD 5	male	21	CD_5_AGTACCAAGTTAACAG-1	Neutrophil	3.2266
CD 5	male	21	CD_5_AGTACTGTCCCGATCT-1	M1	2.11375
CD 5	male	21	CD_5_AGTACTGTCCGGACTG-1	Neutrophil	3.6772
CD 5	male	21	CD_5_AGTAGCTTCCTTATGT-1	M1	1.58802
CD 5	male	21	CD_5_AGTAGCTTCTTTCCGG-1	Neutrophil	2.63451
CD 5	male	21	CD_5_AGTCAACCAGTCAGAG-1	Neutrophil	-5.60696e-06
CD 5	male	21	CD_5_AGTCACAGTTGGTGTT-1	M1	1.67577e-05
CD 5	male	21	CD_5_AGTCATGCAAACTGCT-1	Neutrophil	3.04262
CD 5	male	21	CD_5_AGTCATGGTTTAAGGA-1	M1	-1.44607e-06
CD 5	male	21	CD_5_AGTCTCCTCATCTCTA-1	Neutrophil	9.39026e-06
CD 5	male	21	CD_5_AGTGACTCAGCTGAAG-1	M1	1.48472
CD 5	male	21	CD_5_AGTGACTTCCCGTTGT-1	Neutrophil	2.89397
CD 5	male	21	CD_5_AGTGCCGTCCATGATG-1	Neutrophil	4.30398
CD 5	male	21	CD_5_AGTTCCCAGGCTGTAG-1	M1	-3.32628e-06
CD 5	male	21	CD_5_AGTTCCCCAAGAATAC-1	Neutrophil	-7.99156e-06
CD 5	male	21	CD_5_ATACTTCGTTGGCCGT-1	M1	1.93223
CD 5	male	21	CD_5_ATACTTCTCAAGCCAT-1	Neutrophil	2.86696
CD 5	male	21	CD_5_ATAGAGAAGATCGACG-1	Inflammatory monocytes	1.98262
CD 5	male	21	CD_5_ATATCCTTCCTGTACC-1	Neutrophil	3.27862e-06
CD 5	male	21	CD_5_ATCACAGAGTGGTCAG-1	DCs	0.681899
CD 5	male	21	CD_5_ATCACAGCATTAAAGG-1	Neutrophil	2.46706
CD 5	male	21	CD_5_ATCACGATCGAAGCAG-1	Neutrophil	3.49807
CD 5	male	21	CD_5_ATCACTTAGACATACA-1	Neutrophil	-1.25079e-05
CD 5	male	21	CD_5_ATCACTTGTACGGGAT-1	Neutrophil	1.99911e-05
CD 5	male	21	CD_5_ATCACTTGTGTTTGCA-1	DCs	1.39278e-06
CD 5	male	21	CD_5_ATCACTTGTTCAAACC-1	Mast	2.08101
CD 5	male	21	CD_5_ATCAGGTAGTGCGCTC-1	Neutrophil	1.85564e-05
CD 5	male	21	CD_5_ATCCCTGCATCTTCGC-1	Neutrophil	2.38886
CD 5	male	21	CD_5_ATCCTATCATGAGATA-1	M1	1.73079e-05
CD 5	male	21	CD_5_ATCCTATTCAGCGCAC-1	M1	2.4693
CD 5	male	21	CD_5_ATCGCCTAGCACGTCC-1	Neutrophil	2.78201
CD 5	male	21	CD_5_ATCGCCTCACCAAATC-1	M0	-1.96596e-05
CD 5	male	21	CD_5_ATCGCCTTCCATTTAC-1	M1	2.18556
CD 5	male	21	CD_5_ATCGGATCACGGCTAC-1	Neutrophil	-8.88084e-06
CD 5	male	21	CD_5_ATCGGCGAGTCGCCCA-1	Neutrophil	4.13126
CD 5	male	21	CD_5_ATGAAAGAGTTGAATG-1	Neutrophil	1.19894e-06
CD 5	male	21	CD_5_ATGAGGGTCGAGAGAC-1	Neutrophil	2.89397
CD 5	male	21	CD_5_ATGAGGGTCTTGGCTC-1	Neutrophil	1.26664e-05
CD 5	male	21	CD_5_ATGATCGCAACACAAA-1	Neutrophil	2.95741
CD 5	male	21	CD_5_ATGCATGTCGCCATAA-1	Neutrophil	-4.61534e-06
CD 5	male	21	CD_5_ATGCCTCAGTTAACGA-1	Neutrophil	-2.31758e-06
CD 5	male	21	CD_5_ATGCGATCAAGGGCAT-1	M1	2.32847
CD 5	male	21	CD_5_ATGCGATCAATGCAAA-1	M0	-4.74786e-06
CD 5	male	21	CD_5_ATGGTTGAGCGGTATG-1	Neutrophil	-1.7551e-06
CD 5	male	21	CD_5_ATGTCCCGTCAGCTTA-1	Neutrophil	2.93352
CD 5	male	21	CD_5_ATGTCCCTCCAGCTCT-1	Neutrophil	7.78745e-06
CD 5	male	21	CD_5_ATGTCTTAGCAATTAG-1	M1	7.96803e-06
CD 5	male	21	CD_5_ATTACCTCACGCCACA-1	Inflammatory monocytes	3.53289
CD 5	male	21	CD_5_ATTCACTTCACCCTTG-1	Neutrophil	7.62613e-06
CD 5	male	21	CD_5_ATTCATCCACAGCATT-1	Neutrophil	2.85993e-06
CD 5	male	21	CD_5_ATTCCATAGAGCATAT-1	Neutrophil	2.63451
CD 5	male	21	CD_5_ATTCCATAGATTGATG-1	Neutrophil	3.36096
CD 5	male	21	CD_5_ATTCCATAGGTTGACG-1	Neutrophil	2.88859
CD 5	male	21	CD_5_ATTCCATAGTATGTAG-1	Neutrophil	8.45528e-06
CD 5	male	21	CD_5_ATTCCATGTTCAAGTC-1	Neutrophil	3.41668e-06
CD 5	male	21	CD_5_ATTCTACGTACTCCCT-1	Neutrophil	2.9352
CD 5	male	21	CD_5_ATTCTACTCGTTCATT-1	M1	2.07055
CD 5	male	21	CD_5_ATTTCACGTTGCATCA-1	Neutrophil	-2.60527e-06
CD 5	male	21	CD_5_CAAAGAAAGGATACCG-1	Neutrophil	2.5895
CD 5	male	21	CD_5_CAAAGAAGTACTAGCT-1	Neutrophil	3.56237
CD 5	male	21	CD_5_CAAAGAATCTGTGTGA-1	Neutrophil	-3.84487e-06
CD 5	male	21	CD_5_CAACGGCTCAAGAGTA-1	Neutrophil	2.43222
CD 5	male	21	CD_5_CAAGACTCACACGGTC-1	M1	1.68983
CD 5	male	21	CD_5_CAAGAGGCAATTGAAG-1	Neutrophil	3.33971
CD 5	male	21	CD_5_CAAGAGGTCCGTCCTA-1	Neutrophil	-1.35772e-05
CD 5	male	21	CD_5_CAAGCTATCATACAGC-1	Neutrophil	1.1427e-05
CD 5	male	21	CD_5_CAAGGGAGTACCGGCT-1	Neutrophil	9.7827e-07
CD 5	male	21	CD_5_CACACAACAGAGAGGG-1	Neutrophil	3.65678
CD 5	male	21	CD_5_CACACAACATGACTAC-1	Neutrophil	9.90436e-06
CD 5	male	21	CD_5_CACACAATCCCATTCG-1	M1	2.85746
CD 5	male	21	CD_5_CACAGATCATCGATCA-1	M1	2.54299
CD 5	male	21	CD_5_CACCAAACATGGAATA-1	Neutrophil	2.41536
CD 5	male	21	CD_5_CACGAATAGATGCAGC-1	Neutrophil	3.98213
CD 5	male	21	CD_5_CACGAATCACGGTGTC-1	M1	2.04758
CD 5	male	21	CD_5_CACGGGTCAGCTACAT-1	Neutrophil	2.78486
CD 5	male	21	CD_5_CACGGGTGTTATAGAG-1	M1	2.25165
CD 5	male	21	CD_5_CACGGGTTCACTACTT-1	M0	3.54588
CD 5	male	21	CD_5_CACGTGGTCTTACACT-1	Neutrophil	-2.11983e-05
CD 5	male	21	CD_5_CACGTTCAGACTACGG-1	M1	8.52443e-06
CD 5	male	21	CD_5_CACTTCGGTTCGAAGG-1	Neutrophil	1.54375e-06
CD 5	male	21	CD_5_CAGATACAGGAAGAAC-1	Neutrophil	3.64579
CD 5	male	21	CD_5_CAGATACCAGCACAAG-1	Neutrophil	2.91681
CD 5	male	21	CD_5_CAGATTGTCACCTCGT-1	Neutrophil	-6.90245e-06
CD 5	male	21	CD_5_CAGCGTGCATTGTCGA-1	Neutrophil	-1.58363e-05
CD 5	male	21	CD_5_CAGGCCAAGAGAGAAC-1	Neutrophil	1.37766e-06
CD 5	male	21	CD_5_CAGGCCATCGAGAATA-1	Neutrophil	1.50234e-05
CD 5	male	21	CD_5_CATAAGCTCAAGGACG-1	Neutrophil	1.92882e-06
CD 5	male	21	CD_5_CATACAGCAACCTATG-1	M1	1.22772
CD 5	male	21	CD_5_CATCAAGCACGCTGCA-1	M1	1.99239
CD 5	male	21	CD_5_CATCCCAAGGCCACTC-1	Neutrophil	2.45137
CD 5	male	21	CD_5_CATCCGTAGACTTCGT-1	Neutrophil	3.69234
CD 5	male	21	CD_5_CATCCGTAGGTGAGCT-1	Neutrophil	2.84382
CD 5	male	21	CD_5_CATCGTCCAGTCGGTC-1	Neutrophil	-8.84502e-06
CD 5	male	21	CD_5_CATGAGTAGTAAACGT-1	Neutrophil	5.58599e-06
CD 5	male	21	CD_5_CATGAGTGTAGCTCGC-1	Neutrophil	-2.18738e-06
CD 5	male	21	CD_5_CATGAGTTCCGTAGTA-1	Neutrophil	3.83623e-06
CD 5	male	21	CD_5_CATGCAAAGTATAGAC-1	Neutrophil	2.93351
CD 5	male	21	CD_5_CATGCAAGTGGTTCTA-1	M1	0.768246
CD 5	male	21	CD_5_CATGCCTAGCGGCTCT-1	Neutrophil	-1.04161e-06
CD 5	male	21	CD_5_CATGCTCAGACGAGCT-1	M1	2.43152
CD 5	male	21	CD_5_CATGCTCAGGATACCG-1	Neutrophil	-1.78873e-05
CD 5	male	21	CD_5_CATGCTCAGTAAACTG-1	Neutrophil	2.74718
CD 5	male	21	CD_5_CATGCTCCACGCACCA-1	M1	2.3005
CD 5	male	21	CD_5_CATGGATTCTCAGTCC-1	Neutrophil	-4.15234e-06
CD 5	male	21	CD_5_CATGGTACAGACCGCT-1	Neutrophil	5.51297e-07
CD 5	male	21	CD_5_CATTCATGTCACCACG-1	M1	1.48217
CD 5	male	21	CD_5_CATTCATGTCCTGTCT-1	Neutrophil	2.66506
CD 5	male	21	CD_5_CATTCTATCCTACTGC-1	Neutrophil	3.90603
CD 5	male	21	CD_5_CATTGCCCATGGCGCT-1	Neutrophil	2.65764
CD 5	male	21	CD_5_CATTGTTGTGAGTAAT-1	Neutrophil	3.60838
CD 5	male	21	CD_5_CATTTCAAGCCAAGGT-1	Neutrophil	3.04261
CD 5	male	21	CD_5_CATTTCATCACTCGAA-1	Neutrophil	1.70041
CD 5	male	21	CD_5_CCAAGCGAGCTAGAGC-1	Neutrophil	2.49208
CD 5	male	21	CD_5_CCAAGCGCATCACCAA-1	Neutrophil	-4.52627e-06
CD 5	male	21	CD_5_CCAATGACAGCCTACG-1	M0	2.3035
CD 5	male	21	CD_5_CCACAAAGTGCATCTA-1	Macrophage NRG1	2.32942
CD 5	male	21	CD_5_CCACAAATCATGACAC-1	Neutrophil	2.99811
CD 5	male	21	CD_5_CCACGAGCAACAAGAT-1	M1	1.62891
CD 5	male	21	CD_5_CCACGTTAGAGCATCG-1	Neutrophil	9.28614e-07
CD 5	male	21	CD_5_CCATCACTCACAGTGT-1	Neutrophil	3.26654
CD 5	male	21	CD_5_CCCTAACCATTCCTCG-1	M1	8.02827e-06
CD 5	male	21	CD_5_CCCTCTCGTCCTCATC-1	M1	1.57361
CD 5	male	21	CD_5_CCGAACGTCCGTGTGG-1	Neutrophil	3.55409
CD 5	male	21	CD_5_CCGATCTAGTTGTACC-1	Neutrophil	2.60755e-07
CD 5	male	21	CD_5_CCGATGGGTAGGAAAG-1	DCs	1.17077
CD 5	male	21	CD_5_CCGGGTAAGGAACGTC-1	Mast	-2.24467e-06
CD 5	male	21	CD_5_CCGTGAGGTCACAGTT-1	M0	2.52951
CD 5	male	21	CD_5_CCGTTCAAGTAAGACT-1	Neutrophil	3.99634e-06
CD 5	male	21	CD_5_CCTAACCAGCGACCCT-1	Neutrophil	-6.46913e-06
CD 5	male	21	CD_5_CCTAAGACACAAAGCG-1	Neutrophil	-8.37628e-07
CD 5	male	21	CD_5_CCTAAGAGTACTAGCT-1	Neutrophil	3.1483
CD 5	male	21	CD_5_CCTACGTAGATGTTCC-1	Neutrophil	2.72293
CD 5	male	21	CD_5_CCTCCAAAGGACTTCT-1	Neutrophil	3.98214
CD 5	male	21	CD_5_CCTCTCCAGAAGGGAT-1	Neutrophil	2.90602e-06
CD 5	male	21	CD_5_CCTCTCCCAGCGACAA-1	Neutrophil	2.3436e-05
CD 5	male	21	CD_5_CCTGTTGTCCATAAGC-1	Neutrophil	4.16298e-06
CD 5	male	21	CD_5_CCTTGTGTCCGTGACG-1	Neutrophil	2.49821
CD 5	male	21	CD_5_CGAAGTTCAGATCACT-1	Neutrophil	3.26171
CD 5	male	21	CD_5_CGAATTGGTCGAGCTC-1	Neutrophil	3.96003
CD 5	male	21	CD_5_CGAATTGGTCTGTGGC-1	Neutrophil	9.61488e-06
CD 5	male	21	CD_5_CGACAGCGTTCGGTAT-1	Neutrophil	3.69044
CD 5	male	21	CD_5_CGAGGAATCAAGGAGC-1	M1	1.8983
CD 5	male	21	CD_5_CGAGGCTGTATCGCAT-1	Neutrophil	3.57052e-06
CD 5	male	21	CD_5_CGAGTTACATACGCAT-1	Neutrophil	1.41509e-06
CD 5	male	21	CD_5_CGATGGCAGACTCAAA-1	Neutrophil	-1.83629e-05
CD 5	male	21	CD_5_CGCAGGTCAATGGCAG-1	Neutrophil	-1.54103e-05
CD 5	male	21	CD_5_CGGACACTCTGGCTGG-1	M1	2.59335
CD 5	male	21	CD_5_CGGCAGTCAGCACAAG-1	Neutrophil	3.00357
CD 5	male	21	CD_5_CGGGCATTCTGTGTGA-1	Neutrophil	3.62603
CD 5	male	21	CD_5_CGGGTGTAGACAGCGT-1	Neutrophil	2.53161
CD 5	male	21	CD_5_CGGGTGTGTTGCATCA-1	M1	0.965322
CD 5	male	21	CD_5_CGGGTGTTCAAAGAAC-1	Neutrophil	3.45552
CD 5	male	21	CD_5_CGTAAGTAGGCTCTCG-1	Neutrophil	-2.5626e-06
CD 5	male	21	CD_5_CGTAAGTTCGGACTGC-1	M1	2.54994
CD 5	male	21	CD_5_CGTAGTATCGTTGTTT-1	Neutrophil	3.04261
CD 5	male	21	CD_5_CGTCAAACATGCGTGC-1	Neutrophil	8.62628e-06
CD 5	male	21	CD_5_CGTCAAAGTGTCCATA-1	Neutrophil	-5.76935e-06
CD 5	male	21	CD_5_CGTCCATAGCGTCAAG-1	Neutrophil	-1.32267e-06
CD 5	male	21	CD_5_CGTGATACAAACGAGC-1	Neutrophil	5.86828e-06
CD 5	male	21	CD_5_CGTTAGACAATCCTTT-1	M1	2.27318
CD 5	male	21	CD_5_CGTTCTGCACTCTGCT-1	Neutrophil	2.46113
CD 5	male	21	CD_5_CGTTGGGCATACAGCT-1	Macrophage NRG1	2.02211
CD 5	male	21	CD_5_CTAACCCGTGCTCCGA-1	Neutrophil	2.59451e-06
CD 5	male	21	CD_5_CTAACTTAGTTGCCTA-1	Neutrophil	-1.17828e-05
CD 5	male	21	CD_5_CTAACTTCAGCTGTCG-1	Neutrophil	3.06138e-06
[truncated: 1,774 more rows]
