# Supplementary material for: Macrophage and neutrophil heterogeneity at single-cell spatial resolution in human inflammatory bowel disease
Source: Nat Commun. 2023 Jul 26;14:4506. doi: 10.1038/s41467-023-40156-6 (PMC10372067; doi:10.1038/s41467-023-40156-6)
Supplement: Supplementary file 4 — Source Data [file 41467_2023_40156_MOESM4_ESM.zip › Source_data_file_supplementary_figure_4.xlsx]

## Sheet: e.fig 4a
UMAP_1	UMAP_2	annotation	cell	study
-3.0763	1.31995	M0	N13.LPA.TATGTGCTGTAAGA	Smillie et al
-4.46448	-2.0647	M0 Ribhi	N23.EpiA.CTGCGGAAGTGCAAGC	Smillie et al
-2.65771	-2.69951	M0_2	N10.EpiA.CAGCTAGATGGTAC	Smillie et al
-4.4205	-0.100492	M0 Ribhi	N10.EpiA.CTATCCCTCTACCC	Smillie et al
-4.05506	-3.57951	M0_2	N10.EpiA.CTCCGAACAACCGT	Smillie et al
-2.61689	-2.63835	M0_2	N10.EpiA.CTGTAACTGGATTC	Smillie et al
-2.3388	-2.53433	M0_2	N10.EpiA.GGAGACGACTTATC	Smillie et al
-4.1091	-4.43985	M0_2	N10.EpiA.TTCAGTTGTTCCCG	Smillie et al
3.8434	0.403749	M2	N10.EpiB.CGGTCACTGCAGTT	Smillie et al
-3.22495	-0.0687755	M0	N10.EpiB.TGCAGATGGCCCTT	Smillie et al
-1.3017	-1.05522	M0	N10.LPA.AAATACTGGATAAG	Smillie et al
-0.599852	-0.69526	M0	N10.LPA.AAATCAACACAGCT	Smillie et al
-3.79524	-2.17685	M0_2	N10.LPA.AACAGCACACAGTC	Smillie et al
2.76801	-0.153207	M2	N10.LPA.AACCGATGTCTTTG	Smillie et al
2.51609	-0.120842	M2	N10.LPA.AACTCACTGCCATA	Smillie et al
-1.01721	0.190075	M0	N10.LPA.AAGGTCACATCGGT	Smillie et al
-3.39914	-0.974043	M0_2	N10.LPA.AAGTTCCTTCGACA	Smillie et al
-2.36555	-2.27199	M0_2	N10.LPA.AATGCGTGTGGATC	Smillie et al
-1.44933	-0.67721	M0	N10.LPA.AATTCCTGACCTCC	Smillie et al
-1.29197	-0.675352	M0	N10.LPA.ACAATCCTAGTCAC	Smillie et al
-3.28631	-3.98706	M0_2	N10.LPA.ACACGATGTGAGAA	Smillie et al
-0.635675	-0.815185	M0	N10.LPA.ACCACAGAATGGTC	Smillie et al
-3.2458	-2.07283	M0_2	N10.LPA.ACCAGTGAGAATCC	Smillie et al
-1.90064	-2.78204	M2	N10.LPA.ACGCGGTGGTCCTC	Smillie et al
-2.38287	-0.196974	M0	N10.LPA.ACGGAACTAAGGTA	Smillie et al
3.98017	1.33918	M2	N10.LPA.ACGGTATGCCACCT	Smillie et al
1.36985	1.40823	M2	N10.LPA.AGAACGCTGCTACA	Smillie et al
-3.18904	-3.3924	M0_2	N10.LPA.AGACCTGAGATACC	Smillie et al
2.72515	1.36504	M2	N10.LPA.AGATCGTGAGCTCA	Smillie et al
-1.58891	-2.85948	Mac IFN pathway	N10.LPA.AGCTTTACGTTAGC	Smillie et al
-0.53356	-1.4993	M0_2	N10.LPA.AGTATCCTTGGCAT	Smillie et al
-1.86142	-0.441216	M0	N10.LPA.ATACGTCTATCACG	Smillie et al
0.0529681	1.2293	M0	N10.LPA.ATCAAATGCCTAAG	Smillie et al
1.27512	-0.0605965	M2	N10.LPA.ATCACGGATAGCCA	Smillie et al
-1.03161	-0.791255	M0	N10.LPA.ATGCGCCTTTCCCG	Smillie et al
1.4996	3.13967	Inflammatory monocytes-mac	N10.LPA.ATTAGATGTTGCAG	Smillie et al
1.30042	0.652346	M0	N10.LPA.CAAGTCGAGAGGGT	Smillie et al
3.28598	-0.0343381	M2	N10.LPA.CAGACAACGAGGGT	Smillie et al
0.748827	1.67107	M0	N10.LPA.CAGCGTCTGTTCTT	Smillie et al
0.524495	0.156756	M2	N10.LPA.CAGGCCGAGCTGAT	Smillie et al
3.77705	0.390845	M2	N10.LPA.CATCATACTGTCAG	Smillie et al
-2.78292	0.877678	Mac Mthi	N10.LPA.CATCGGCTTCCTTA	Smillie et al
3.41021	1.58792	M2	N10.LPA.CATTAGCTAATCGC	Smillie et al
3.00676	1.16501	M2	N10.LPA.CCAATTTGGAAAGT	Smillie et al
0.527171	-1.25443	M0	N10.LPA.CCCATCGAAAGTGA	Smillie et al
-0.90156	1.08087	M0	N10.LPA.CGACTCTGTATCTC	Smillie et al
3.73391	0.786057	M2	N10.LPA.CGGATATGACTTTC	Smillie et al
1.26916	-0.967062	M2	N10.LPA.CTAGGTGATTTACC	Smillie et al
2.58198	-0.0222867	M2	N10.LPA.CTCAGCACTTCCAT	Smillie et al
-2.0487	-1.01835	M0	N10.LPA.CTGATGGACTCCCA	Smillie et al
3.82527	0.743168	M2	N10.LPA.CTTACAACGTAAGA	Smillie et al
-2.33826	-2.73818	M0_2	N10.LPA.CTTACATGCTTACT	Smillie et al
-2.9029	0.737955	M0	N10.LPA.CTTACTGAGCATAC	Smillie et al
0.678639	-1.2968	M2	N10.LPA.CTTACTGATCAGGT	Smillie et al
-2.89444	-2.49254	M0_2	N10.LPA.GAACTGTGAGTGCT	Smillie et al
0.656897	1.07608	M2	N10.LPA.GAAGCTACACGTTG	Smillie et al
-0.859171	-1.19985	M0	N10.LPA.GACCATGAGTGAGG	Smillie et al
-2.35927	0.325785	M0	N10.LPA.GACGAGGACTTGCC	Smillie et al
-1.38734	0.533788	M0	N10.LPA.GACGCTCTTTTCAC	Smillie et al
-2.2191	0.620076	M0	N10.LPA.GAGCGCTGAACGTC	Smillie et al
-0.0449569	-1.19574	M2	N10.LPA.GAGGATCTCTCGAA	Smillie et al
-0.937752	-1.29905	M0	N10.LPA.GAGTGACTTACAGC	Smillie et al
3.41719	0.0518747	M2	N10.LPA.GAGTGTTGGGACAG	Smillie et al
-0.429163	-0.656266	M0	N10.LPA.GATACTCTAAGAGT	Smillie et al
-2.6459	0.0296365	M0	N10.LPA.GATGACACGAAGGC	Smillie et al
1.79624	0.62761	M2	N10.LPA.GATGCAACTGAGAA	Smillie et al
-3.34379	-2.21327	M0_2	N10.LPA.GATTGGTGTAGCGT	Smillie et al
-2.22319	-2.54956	M0_2	N10.LPA.GCAAGACTTCAGGT	Smillie et al
-0.0547114	-1.48267	M0_2	N10.LPA.GCCACGGACAATCG	Smillie et al
-2.89431	-0.182077	M0	N10.LPA.GCCTAGCTTAACGC	Smillie et al
-1.00493	-0.842154	M0	N10.LPA.GCCTGACTAAGAGT	Smillie et al
3.67207	0.0777396	M2	N10.LPA.GCGGCAACCCTTGC	Smillie et al
3.10689	-0.0193712	M2	N10.LPA.GGCAATACTCGCTC	Smillie et al
2.00958	0.237927	M2	N10.LPA.GGCGCATGTGGCAT	Smillie et al
-0.635908	-0.576188	M0	N10.LPA.GGGCCATGAAGCAA	Smillie et al
3.86013	0.540574	M2	N10.LPA.GTAAGCACTCCTCG	Smillie et al
-3.36861	-0.53926	M0_2	N10.LPA.GTACTACTTACTTC	Smillie et al
-1.75639	-2.49706	M2	N10.LPA.GTATTCACTTTCAC	Smillie et al
3.34034	-0.114054	M2	N10.LPA.GTCCACTGATCGTG	Smillie et al
1.53747	2.86988	M0_2	N10.LPA.GTGACAACTATTCC	Smillie et al
-0.735233	-0.218693	M0	N10.LPA.GTTAAATGGAGCTT	Smillie et al
3.39011	1.10066	M2	N10.LPA.TAAGCTCTTTGAGC	Smillie et al
1.40531	-0.367956	M2	N10.LPA.TACGAGACTTCGTT	Smillie et al
-1.38071	-0.983959	M0	N10.LPA.TACGCCACTTTGTC	Smillie et al
-1.98586	0.144426	M0	N10.LPA.TACGGAACGTACCA	Smillie et al
-0.810234	-0.141972	M0	N10.LPA.TACGTACTAACGGG	Smillie et al
-3.5614	-2.97035	M0_2	N10.LPA.TACGTTACGTCTAG	Smillie et al
-1.83333	0.812261	M0	N10.LPA.TAGGCATGCCTTTA	Smillie et al
-3.0479	0.165317	M0	N10.LPA.TAGTTCACACAGTC	Smillie et al
-3.29543	-2.37835	M0_2	N10.LPA.TATAGATGTGACTG	Smillie et al
-1.80726	0.259744	M0	N10.LPA.TATCACTGACCTCC	Smillie et al
-0.680227	-1.33612	M0	N10.LPA.TATTTCCTTGAGAA	Smillie et al
0.605516	0.146057	M2	N10.LPA.TCATCAACGAGGAC	Smillie et al
-2.67898	-2.64972	M0_2	N10.LPA.TCCCTACTTGTAGC	Smillie et al
3.37826	0.464426	M2	N10.LPA.TCGAGAACACGTTG	Smillie et al
-2.82639	-0.0560816	M0	N10.LPA.TCTAAGCTTACTGG	Smillie et al
1.06789	-0.769105	M2	N10.LPA.TGATACCTTGAACC	Smillie et al
0.262785	-1.34713	M2	N10.LPA.TGCTAGGAGTCCTC	Smillie et al
-2.79226	-1.42903	M0_2	N10.LPA.TGGGTATGTGCTGA	Smillie et al
-0.999498	-0.691068	M0	N10.LPA.TGTACTTGTCATTC	Smillie et al
-3.20786	-2.06401	M0_2	N10.LPA.TTCTTACTGTATCG	Smillie et al
1.71992	1.01604	M2	N10.LPA.TTGAGGACACTTTC	Smillie et al
-0.940559	-0.808469	M0	N10.LPA.TTGTACACGTGTAC	Smillie et al
0.0757509	-0.988234	M0	N10.LPB.AAACATTGGGAACG	Smillie et al
1.17455	-1.64335	M2	N10.LPB.AAATCTGACTGGAT	Smillie et al
-3.76473	-1.85543	M0_2	N10.LPB.AAATTCGACCCAAA	Smillie et al
0.837718	0.50804	M0	N10.LPB.AAATTGACCTTACT	Smillie et al
-3.33068	-0.595085	M0	N10.LPB.AACCAGTGCGCCTT	Smillie et al
-0.744617	0.974137	M0	N10.LPB.AACCTTTGACACAC	Smillie et al
-1.13657	-1.06829	M0	N10.LPB.AACGTGTGTGTTTC	Smillie et al
-1.31318	-0.698943	M0	N10.LPB.AAGAGATGGCTGAT	Smillie et al
-0.0842805	1.13433	M0	N10.LPB.AAGAGATGTATCGG	Smillie et al
-2.16465	-2.65819	M0_2	N10.LPB.AATCCTTGTGTGCA	Smillie et al
-2.08995	-1.92036	Mac IFN pathway	N10.LPB.ACAAATTGTTGGTG	Smillie et al
-2.82995	-0.359092	M0	N10.LPB.ACAGCAACCGCAAT	Smillie et al
-4.92305	-0.00817235	M0_2	N10.LPB.ACCGCGGAGGGAGT	Smillie et al
-0.330987	-0.301342	M0	N10.LPB.ACGGTCCTTGGATC	Smillie et al
-3.34954	0.0371615	M0	N10.LPB.ACTCAGGACAGAGG	Smillie et al
-4.02054	-0.667291	M0_2	N10.LPB.ACTCGAGACTCAGA	Smillie et al
1.77485	-0.396162	M2	N10.LPB.ACTCTCCTATGTGC	Smillie et al
-0.769409	-0.726561	M0	N10.LPB.ACTTCCCTAGGTCT	Smillie et al
0.967164	0.0934476	M2	N10.LPB.ACTTGTACTGACAC	Smillie et al
-1.73383	-1.50919	M0	N10.LPB.AGAAGATGAGCCTA	Smillie et al
3.73295	0.429848	M2	N10.LPB.AGGCAACTCGAGTT	Smillie et al
0.087881	-0.737866	M0	N10.LPB.AGGTGTTGAGAATG	Smillie et al
0.157537	1.39017	M0	N10.LPB.AGGTTCGAATGTCG	Smillie et al
-0.952219	0.751669	M0	N10.LPB.AGTCGCCTGACGGA	Smillie et al
-3.66362	-0.614714	M0 Ribhi	N10.LPB.ATACACCTCCTCAC	Smillie et al
-0.358021	-0.616355	M0	N10.LPB.ATAGATTGTCCAGA	Smillie et al
3.61023	1.11711	M2	N10.LPB.ATATACGATTCGCC	Smillie et al
1.91792	-2.47263	M0	N10.LPB.ATCACACTGCAGTT	Smillie et al
-3.23306	-1.98574	M0_2	N10.LPB.ATCGGAACGTCACA	Smillie et al
1.14041	0.874402	M2	N10.LPB.ATCTGACTCTCTAT	Smillie et al
0.0400906	1.39097	M0	N10.LPB.ATGAAGGACTGGAT	Smillie et al
-2.95587	0.102849	M0	N10.LPB.ATGAGCACGAGAGC	Smillie et al
0.934263	-1.26561	M2	N10.LPB.ATGCGATGGCGTTA	Smillie et al
1.00464	-0.181128	M2	N10.LPB.ATGGGTACGGCGAA	Smillie et al
0.483296	0.0429416	M0	N10.LPB.ATTACCTGTCGATG	Smillie et al
-2.92021	0.00608627	M0	N10.LPB.CAACCGCTCTGCAA	Smillie et al
-3.60745	-1.74966	M0_2	N10.LPB.CAACTTTGGTGAGG	Smillie et al
-0.135273	1.48673	M0	N10.LPB.CAATATGATGGCAT	Smillie et al
-1.69451	-2.3933	M0_2	N10.LPB.CACATACTGGTGAG	Smillie et al
-3.15407	-1.84241	M0_2	N10.LPB.CAGGTTGAGCCCTT	Smillie et al
-0.464183	-1.40713	M0	N10.LPB.CATCATACCTGCAA	Smillie et al
3.78905	1.04457	M2	N10.LPB.CATGAGACAAGCCT	Smillie et al
0.275803	0.91257	M0	N10.LPB.CATGGCCTACCACA	Smillie et al
0.510073	-0.49637	M0	N10.LPB.CATGTTTGAGAGGC	Smillie et al
-2.93642	-2.00533	M0_2	N10.LPB.CCGCGAGAGTTGAC	Smillie et al
1.80178	2.24162	M2	N10.LPB.CGAGGAGACGAACT	Smillie et al
-2.72837	0.156714	M0	N10.LPB.CGCAGGACTGAGCT	Smillie et al
0.563605	0.0242454	M0	N10.LPB.CGCGAGACGTACGT	Smillie et al
1.25311	0.62595	M2	N10.LPB.CGCGGATGCGCTAA	Smillie et al
-2.81937	-1.03617	M0	N10.LPB.CGGACCGATGGCAT	Smillie et al
-2.1413	-1.90153	M0_2	N10.LPB.CGTAACGACTGACA	Smillie et al
3.80535	1.02011	M2	N10.LPB.CTGATGGAGTTCGA	Smillie et al
-0.321047	-0.935814	M0	N10.LPB.CTGTGAGACCAAGT	Smillie et al
3.68564	0.480588	M2	N10.LPB.GAAGAATGTACTCT	Smillie et al
-0.09893	-1.35323	M0	N10.LPB.GAAGGGTGTGCAAC	Smillie et al
1.62531	-0.658526	M2	N10.LPB.GACAGTTGTCAGTG	Smillie et al
1.52339	-0.0215021	M2	N10.LPB.GAGGTTACGTGCTA	Smillie et al
-1.2951	-0.894457	M0	N10.LPB.GAGTACTGCTCAGA	Smillie et al
-1.91013	-2.63273	M0_2	N10.LPB.GATATAACGGATCT	Smillie et al
1.61025	-2.63432	Mac Mthi	N10.LPB.GATCTTACTGCTTT	Smillie et al
0.820638	-0.889779	M2	N10.LPB.GCCAAAACGAATAG	Smillie et al
1.5075	-2.04299	M2	N10.LPB.GCGCATCTGTTGGT	Smillie et al
0.093732	-1.32829	M0_2	N10.LPB.GCTACCTGAGCACT	Smillie et al
-0.364965	-0.129749	M0	N10.LPB.GCTCGACTGCTGTA	Smillie et al
1.89232	-0.489591	M2	N10.LPB.GGATACTGTGTCTT	Smillie et al
-1.95865	-2.77475	M0_2	N10.LPB.GGCACGTGTGTTCT	Smillie et al
1.58879	1.01957	M2	N10.LPB.GGGATTACTCTTTG	Smillie et al
-1.97017	-2.56043	M0_2	N10.LPB.GTGACAACCGTTGA	Smillie et al
-0.163133	0.414055	M0	N10.LPB.GTGATCGAGTAGGG	Smillie et al
-1.15797	0.368514	M0	N10.LPB.GTTGATCTACACGT	Smillie et al
3.55805	0.262555	M2	N10.LPB.GTTGGATGACACTG	Smillie et al
-2.10539	-1.98306	Mac IFN pathway	N10.LPB.TAACCGGACTCGCT	Smillie et al
-0.438952	-1.14057	M0	N10.LPB.TAAGAACTGTAGCT	Smillie et al
1.533	-0.554435	M2	N10.LPB.TACGCCACCTGAAC	Smillie et al
-2.79317	-1.29922	M0	N10.LPB.TACTTTCTACCGAT	Smillie et al
3.92424	0.919237	M2	N10.LPB.TAGGTCGAAGTAGA	Smillie et al
-0.919128	2.69151	Mac Mthi	N10.LPB.TAGTTGCTTAAGCC	Smillie et al
3.56603	1.18368	M2	N10.LPB.TATCTCGACCTTTA	Smillie et al
-1.26167	-0.834921	M0	N10.LPB.TATGAATGGTTGCA	Smillie et al
-2.8694	-1.82764	M0_2	N10.LPB.TCAACACTCTCTTA	Smillie et al
2.31838	2.42037	M2	N10.LPB.TCCGAGCTGTTTCT	Smillie et al
-2.68184	-2.66106	M0_2	N10.LPB.TCGACGCTCGTACA	Smillie et al
-1.6331	-0.81756	M0	N10.LPB.TCGAGAACGGTTTG	Smillie et al
-0.135585	-0.243667	M0	N10.LPB.TGACTGGAATCTCT	Smillie et al
2.62211	2.12875	M2	N10.LPB.TGCTGAGAAGCACT	Smillie et al
2.19076	1.31187	M2	N10.LPB.TGTAGGTGTGTCCC	Smillie et al
-0.472964	-0.122695	M0	N10.LPB.TGTATGCTGTATGC	Smillie et al
1.02606	-0.959293	M2	N10.LPB.TTCCTAGATCTCGC	Smillie et al
2.23577	0.48511	M2	N10.LPB.TTCGTATGATACCG	Smillie et al
-1.38622	-0.687087	M0	N10.LPB.TTGCATTGTACTCT	Smillie et al
-2.65183	-3.25802	M0_2	N11.EpiB.AGGTTGTGAGCGTT	Smillie et al
-3.32256	-1.77907	M0_2	N11.EpiB.CAGCATGAATACCG	Smillie et al
2.94909	0.742745	M2	N11.LPA.AACGTTCTCGCTAA	Smillie et al
-2.57536	-0.543255	M0	N11.LPA.CCGACACTGTGCTA	Smillie et al
-3.55636	-2.00685	M0_2	N11.LPA.CGTTAGGAAAGTGA	Smillie et al
-2.95426	-0.349649	M0	N11.LPA.CTAGATCTTAACGC	Smillie et al
-1.93238	-1.55493	M0_2	N11.LPA.TAGTCACTGACAAA	Smillie et al
-2.80802	-2.72627	M0_2	N11.LPA.TGTTAAGATTTGCT	Smillie et al
-2.88234	-2.33175	M0_2	N11.LPA.TTATTCCTTCCTGC	Smillie et al
2.33076	2.16455	M2	N11.LPB.ACGCGGTGAGCATC	Smillie et al
-2.70276	0.0914013	M0	N11.LPB.ACGGCTCTGTCTTT	Smillie et al
-0.337843	-1.36179	M0	N11.LPB.CATACTTGTAACCG	Smillie et al
-2.08563	-2.49832	M0	N11.LPB.CTCTAATGCCAGTA	Smillie et al
-3.69409	0.170556	M0	N11.LPB.GATTCTACAGTTCG	Smillie et al
-5.05707	-0.159389	M0 Ribhi	N11.LPB.GGCTACCTTGGGAG	Smillie et al
-2.66104	-0.216032	M0	N11.LPB.GTACCCTGATGACC	Smillie et al
0.532101	1.95715	M0	N11.LPB.TATGTCTGTTCCGC	Smillie et al
-3.27752	-1.90331	M0_2	N11.LPB.TCACCTCTATTGGC	Smillie et al
-3.07291	-0.0349871	M0	N11.LPB.TCAGACGAGTCAAC	Smillie et al
1.92656	2.32134	M2	N12.LPA.ACGATCGAACGGAG	Smillie et al
-1.20749	-1.72193	M0_2	N12.LPA.AGCTGAACCGCATA	Smillie et al
0.131925	2.95993	M2	N12.LPA.ATAAACACGGTCAT	Smillie et al
-0.289633	2.78886	M1 CXCL3	N12.LPA.ATTACCACTCCTGC	Smillie et al
3.05485	2.90358	M2	N12.LPA.ATTCAGCTTCGCTC	Smillie et al
-0.108984	2.88491	M1 CXCL3	N12.LPA.CAAGGTTGACAGCT	Smillie et al
-0.275937	3.21721	M1 CXCL3	N12.LPA.CCAGTGCTTAAAGG	Smillie et al
-0.602706	2.61195	M1 CXCL3	N12.LPA.CCCGGAGAGGAACG	Smillie et al
0.512562	2.27298	M1 CXCL3	N12.LPA.CGAGGGCTTGCCTC	Smillie et al
0.327617	2.92648	M2	N12.LPA.CTAGGATGATCGTG	Smillie et al
-0.990842	2.88931	M1 CXCL3	N12.LPA.CTGATTTGTGGTCA	Smillie et al
-1.504	1.25185	M0	N12.LPA.GAAATACTTTGTCT	Smillie et al
0.107897	2.88973	M1 CXCL3	N12.LPA.GATAGAGATTTGCT	Smillie et al
-0.555365	2.87518	M1 CXCL3	N12.LPA.GCGAGAGATGAGGG	Smillie et al
-1.26633	-1.64174	M0_2	N12.LPA.GGGACCACAAAACG	Smillie et al
-0.571195	2.45868	M1 CXCL3	N12.LPA.GTGTACGATCAAGC	Smillie et al
-0.683642	0.0793243	M0	N12.LPA.GTTATGCTCTAGAC	Smillie et al
-2.65708	0.413339	M0	N12.LPA.GTTATGCTGTCAAC	Smillie et al
-0.506405	2.23191	M1 CXCL3	N12.LPA.TAAGATACGTTCGA	Smillie et al
-0.0538325	2.722	M1 CXCL3	N12.LPA.TACACACTAGTGTC	Smillie et al
-1.39378	1.67533	M1 CXCL3	N12.LPA.TACTCCCTAGTGTC	Smillie et al
2.01034	2.50542	M2	N12.LPA.TAGATTGACCATAG	Smillie et al
0.0979643	2.17131	M0	N12.LPA.TCAGGATGGAGCAG	Smillie et al
3.06477	2.42229	M2	N12.LPA.TCAGTGGAAGGCGA	Smillie et al
-0.210923	2.51129	M1 CXCL3	N12.LPA.TGATTCACGAATCC	Smillie et al
1.87427	2.36142	M2	N12.LPA.TTGCTATGGTCTTT	Smillie et al
3.40752	2.84681	M2	N12.LPA.TTGTACACTAAGCC	Smillie et al
-0.997198	3.23764	M1 CXCL3	N12.LPB.AACTTGCTCACTCC	Smillie et al
-0.986525	3.55717	M1 CXCL3	N12.LPB.AAGGCTTGCGTAAC	Smillie et al
-1.32644	1.78804	M1 CXCL3	N12.LPB.AATCTAGACGTTGA	Smillie et al
-1.5446	2.52941	M1 CXCL3	N12.LPB.ACCGCGGACTCCAC	Smillie et al
-0.44472	3.09134	M1 CXCL3	N12.LPB.AGATTAACACGCAT	Smillie et al
-1.15127	3.5419	M1 CXCL3	N12.LPB.AGCATCGAGAACCT	Smillie et al
-1.20476	2.96137	M1 CXCL3	N12.LPB.AGGACACTGCGTTA	Smillie et al
-1.14085	2.91232	M1 CXCL3	N12.LPB.AGTCCAGAGAGGCA	Smillie et al
-0.891766	3.75786	M1 CXCL3	N12.LPB.ATACTCTGCCTCCA	Smillie et al
-0.484724	3.48675	M1 CXCL3	N12.LPB.ATAGCGTGTGGTGT	Smillie et al
-1.4989	1.76868	M0	N12.LPB.ATCAGGTGTTCGTT	Smillie et al
-0.94057	3.05876	M1 CXCL3	N12.LPB.ATCGCGCTGGTGAG	Smillie et al
-1.09618	2.86742	M1 CXCL3	N12.LPB.ATCTCAACTCTTTG	Smillie et al
-0.284908	3.04128	M1 CXCL3	N12.LPB.ATTAACGACGGTAT	Smillie et al
-1.19485	1.87953	M1 CXCL3	N12.LPB.ATTGCGGAGGTGTT	Smillie et al
-0.382066	3.30735	M1 CXCL3	N12.LPB.ATTGGTCTGGAAAT	Smillie et al
-2.43991	-1.17848	M0	N12.LPB.CAACCAGAGACGAG	Smillie et al
-0.400124	3.14939	M1 CXCL3	N12.LPB.CACCGGGACTTCTA	Smillie et al
-0.356774	3.20275	M1 CXCL3	N12.LPB.CACGCTACTTTCTG	Smillie et al
-0.733451	3.64202	M1 CXCL3	N12.LPB.CATCCCGACTTCCG	Smillie et al
0.152462	3.26743	M1 CXCL3	N12.LPB.CATGGATGGGTAAA	Smillie et al
-0.0871268	3.22705	M1 CXCL3	N12.LPB.CGAAGGGACACTCC	Smillie et al
-0.430284	3.15415	M1 CXCL3	N12.LPB.CGACGTCTGGGATG	Smillie et al
-0.546461	3.29626	M1 CXCL3	N12.LPB.CGAGGCTGAGTGTC	Smillie et al
-1.105	2.63407	Mac Mthi	N12.LPB.CGAGGCTGCGAGTT	Smillie et al
-2.9754	3.43214	Inflammatory monocytes-mac	N12.LPB.CGTGTAGAGTGAGG	Smillie et al
-1.89667	2.75036	Inflammatory monocytes-mac	N12.LPB.CTATCATGCCGTTC	Smillie et al
-3.47769	-1.46938	M0	N12.LPB.GAGATAGAACCTTT	Smillie et al
-0.920113	0.519644	M0	N12.LPB.GATCGTGACCTCCA	Smillie et al
-0.337486	2.7201	M1 CXCL3	N12.LPB.GCCAACCTAGGGTG	Smillie et al
-1.73503	2.94352	Inflammatory monocytes-mac	N12.LPB.GCCGAGTGATCTCT	Smillie et al
-1.41878	1.77974	M1 CXCL3	N12.LPB.GCTATACTTGAGGG	Smillie et al
-0.0835111	3.27472	M1 CXCL3	N12.LPB.GGAGTTACCCATGA	Smillie et al
-1.41864	1.72834	M1 CXCL3	N12.LPB.GGGCAGCTACCACA	Smillie et al
-0.407863	2.97557	M1 CXCL3	N12.LPB.GGGCAGCTCTCCCA	Smillie et al
-0.749996	3.55044	M1 CXCL3	N12.LPB.GGTCAAACTTGGCA	Smillie et al
-1.95451	-1.0389	M0	N12.LPB.GTATGGTGTAGAGA	Smillie et al
-0.348336	3.57295	M1 CXCL3	N12.LPB.GTGTAGTGACTAGC	Smillie et al
-1.43604	1.85504	M1 CXCL3	N12.LPB.GTTGTACTCCATGA	Smillie et al
-1.1943	3.36958	M1 CXCL3	N12.LPB.TCAGTGGAGACTAC	Smillie et al
-0.275584	3.12943	M1 CXCL3	N12.LPB.TCCCAGACCTGACA	Smillie et al
-0.677073	3.71025	M1 CXCL3	N12.LPB.TCGAATCTTATGCG	Smillie et al
-0.428135	3.20208	M1 CXCL3	N12.LPB.TCGGTAGATTCCCG	Smillie et al
-1.36255	3.25143	M1 CXCL3	N12.LPB.TCTACAACAACCAC	Smillie et al
-1.08227	3.23036	M1 CXCL3	N12.LPB.TGATCACTTATGCG	Smillie et al
-0.553893	1.34555	M0	N12.LPB.TGGAGGGAATGTCG	Smillie et al
-1.00963	3.55115	M1 CXCL3	N12.LPB.TGTTACTGGCAAGG	Smillie et al
-0.873832	-1.04976	M0	N12.LPB.TTGGTACTAAGAGT	Smillie et al
-2.69699	4.0483	M1 CXCL3	N12.LPB.TTTAGAGATTATCC	Smillie et al
-0.521989	2.7996	M1 CXCL3	N12.LPB.TTTCCAGAACCTTT	Smillie et al
-0.0109538	3.03466	M1 CXCL3	N12.LPB.TTTGACTGCAGCTA	Smillie et al
-3.75008	-2.06182	M0_2	N13.EpiA.AGCGAACTTCTACT	Smillie et al
-2.63666	-0.228185	M0	N13.EpiA.CGAGGCTGCCTTAT	Smillie et al
-2.51149	-2.31304	M0_2	N13.EpiA.CTTACTGATTCCAT	Smillie et al
-4.36607	-1.69916	M0_2	N13.EpiA.TAAACAACTGAGAA	Smillie et al
-2.88626	-3.0596	M0_2	N13.EpiA.TGCATGGATCACGA	Smillie et al
-4.38813	-1.69421	M0_2	N13.EpiB.AATGGCTGCGCCTT	Smillie et al
2.60786	-3.29502	Mac Mthi	N13.LPA.AAATCTGAGGGTGA	Smillie et al
2.0526	-3.50966	Mac Mthi	N13.LPA.AACGTCGATGCTGA	Smillie et al
2.02685	-2.9383	Mac Mthi	N13.LPA.AACTCACTCCTGAA	Smillie et al
2.3426	-3.34913	Mac Mthi	N13.LPA.AAGAGATGCTCGCT	Smillie et al
4.5365	-3.00308	Mac Mthi	N13.LPA.AAGCAAGAGAGGCA	Smillie et al
1.15789	3.50742	Mac Mthi	N13.LPA.AATCTCTGTAACGC	Smillie et al
2.17184	-3.11299	Mac Mthi	N13.LPA.ACAAGAGATTCACT	Smillie et al
1.31169	-3.0639	Mac Mthi	N13.LPA.ACGGCTCTCCTGTC	Smillie et al
-1.68349	-0.6936	M0	N13.LPA.ACTAAAACAGTCAC	Smillie et al
2.19043	-3.29929	Mac Mthi	N13.LPA.AGAGCGGACTATTC	Smillie et al
3.62072	-2.43063	Mac Mthi	N13.LPA.AGCCGGACGTAAAG	Smillie et al
3.08234	-2.85232	Mac Mthi	N13.LPA.AGTCAGACTCCCAC	Smillie et al
2.90102	-2.778	Mac Mthi	N13.LPA.ATCACACTTCTTTG	Smillie et al
3.24689	-3.0427	Mac Mthi	N13.LPA.ATCTGGGAAAACAG	Smillie et al
2.9449	-2.92596	Mac Mthi	N13.LPA.ATGAAGGAAGAATG	Smillie et al
3.77318	-0.280333	Mac Mthi	N13.LPA.ATGCAGACACGCTA	Smillie et al
3.36315	-2.50697	Mac Mthi	N13.LPA.ATTGGTCTCGTAAC	Smillie et al
3.0067	-3.24826	Mac Mthi	N13.LPA.CAAGCATGGCAGTT	Smillie et al
2.50597	-3.20403	Mac Mthi	N13.LPA.CACAATCTCTTCTA	Smillie et al
-2.1585	1.57102	Mac Mthi	N13.LPA.CACCGTTGAAAAGC	Smillie et al
2.6416	-3.38374	Mac Mthi	N13.LPA.CAGCCTACCATCAG	Smillie et al
-2.23346	1.48887	Mac Mthi	N13.LPA.CAGTGATGCTCTAT	Smillie et al
2.10463	-2.99684	Mac Mthi	N13.LPA.CAGTTACTCGTTAG	Smillie et al
3.7414	-2.4991	Mac Mthi	N13.LPA.CATGTACTGCCATA	Smillie et al
-2.02884	1.16417	Mac Mthi	N13.LPA.CCACTTCTCCTTGC	Smillie et al
6.07605	-1.26095	M0	N13.LPA.CCTAAACTTCACGA	Smillie et al
2.40427	-3.27292	Mac Mthi	N13.LPA.CGGCGATGATCGTG	Smillie et al
2.299	-3.41891	Mac Mthi	N13.LPA.CGGCGATGTATCGG	Smillie et al
2.30068	-3.01521	Mac Mthi	N13.LPA.CGTGCACTACCTCC	Smillie et al
2.00879	-3.30955	Mac Mthi	N13.LPA.CTAAGGTGTGGAAA	Smillie et al
3.26507	-3.05694	Mac Mthi	N13.LPA.CTAGGCCTGTCTGA	Smillie et al
1.42076	-3.2781	Mac Mthi	N13.LPA.CTATACTGCAGAGG	Smillie et al
1.71459	-3.13201	Mac Mthi	N13.LPA.CTATCATGTCAGAC	Smillie et al
1.66904	-3.19869	Mac Mthi	N13.LPA.CTATTGTGGCATCA	Smillie et al
2.85093	3.09199	M2	N13.LPA.CTGGCACTAGGTCT	Smillie et al
2.94977	-3.15546	Mac Mthi	N13.LPA.GAAAGTGATGCTAG	Smillie et al
2.60965	-2.81768	Mac Mthi	N13.LPA.GAAGTCTGGCTACA	Smillie et al
3.31179	-2.61504	Mac Mthi	N13.LPA.GAGGTTTGAAGAGT	Smillie et al
2.81484	-3.06065	Mac Mthi	N13.LPA.GAGGTTTGGATAGA	Smillie et al
2.18216	-3.12975	Mac Mthi	N13.LPA.GAGTTGTGGGTGTT	Smillie et al
2.99862	-3.21836	Mac Mthi	N13.LPA.GATAGCACGAATCC	Smillie et al
2.0593	-3.46919	Mac Mthi	N13.LPA.GATCGTGACGCCTT	Smillie et al
1.45181	-2.70924	Mac Mthi	N13.LPA.GATCGTGAGGACAG	Smillie et al
1.87222	-3.12557	Mac Mthi	N13.LPA.GCATGATGCGATAC	Smillie et al
-1.67895	1.95724	Mac Mthi	N13.LPA.GCCACGGATCGATG	Smillie et al
1.55408	-2.73484	Mac Mthi	N13.LPA.GCTGATGACTCTTA	Smillie et al
3.3472	-2.65112	Mac Mthi	N13.LPA.GGTAGTACTATGCG	Smillie et al
2.54372	-3.23935	Mac Mthi	N13.LPA.GTAGTGTGACGCAT	Smillie et al
1.17431	-2.88305	Mac Mthi	N13.LPA.GTGATTCTCGCTAA	Smillie et al
1.86077	-3.24399	Mac Mthi	N13.LPA.GTTGAGTGCACTAG	Smillie et al
4.00549	-2.50979	Mac Mthi	N13.LPA.TAACAATGGTCTGA	Smillie et al
1.60278	-2.90359	Mac Mthi	N13.LPA.TAACTAGATGTGCA	Smillie et al
2.72624	-3.22331	Mac Mthi	N13.LPA.TAAGATTGCAATCG	Smillie et al
1.82139	-3.29253	Mac Mthi	N13.LPA.TACGCCACTTTCGT	Smillie et al
2.98193	-3.22963	Mac Mthi	N13.LPA.TCATCATGTAGAGA	Smillie et al
2.47097	-3.39749	Mac Mthi	N13.LPA.TCCTACCTAGTTCG	Smillie et al
-1.95534	1.05353	Mac Mthi	N13.LPA.TCTATGTGACCCAA	Smillie et al
3.03298	-3.12715	Mac Mthi	N13.LPA.TGAAGCACCACTGA	Smillie et al
2.20599	-2.82726	Mac Mthi	N13.LPA.TGACTGGACTCAAG	Smillie et al
3.24223	-2.54783	Mac Mthi	N13.LPA.TGCAAGTGTTCATC	Smillie et al
2.87466	-2.479	Mac Mthi	N13.LPA.TGCTGAGAGACTAC	Smillie et al
1.94509	-3.15421	Mac Mthi	N13.LPA.TGGCAATGAGTGCT	Smillie et al
3.09089	-2.94173	Mac Mthi	N13.LPA.TGTTACTGACGGAG	Smillie et al
2.73572	-3.2802	Mac Mthi	N13.LPA.TGTTACTGATGCCA	Smillie et al
1.53231	-3.08586	Mac Mthi	N13.LPA.TTAGACCTTTTGTC	Smillie et al
3.92457	-2.36846	Mac Mthi	N13.LPB.AACCTTACGTTTGG	Smillie et al
1.54945	-2.94312	Mac Mthi	N13.LPB.AACGCAACGTGCTA	Smillie et al
2.98354	-2.96193	Mac Mthi	N13.LPB.ACAAATTGTATCGG	Smillie et al
2.37851	-3.19852	Mac Mthi	N13.LPB.ACCCAGCTTATCGG	Smillie et al
1.41263	-2.75854	Mac Mthi	N13.LPB.ACGGAACTAACGAA	Smillie et al
3.29716	-2.76946	Mac Mthi	N13.LPB.AGCATTCTACACTG	Smillie et al
2.0456	-3.22585	Mac Mthi	N13.LPB.AGCCTCTGTAAGGA	Smillie et al
-1.39925	0.236053	M0	N13.LPB.AGGACTTGCATTCT	Smillie et al
1.24648	-3.08908	Mac Mthi	N13.LPB.AGGTCTGATCTCTA	Smillie et al
3.34735	-2.45373	Mac Mthi	N13.LPB.AGTCTACTAGTGCT	Smillie et al
3.52738	-2.58744	Mac Mthi	N13.LPB.AGTCTACTGCGGAA	Smillie et al
2.23421	-2.93032	Mac Mthi	N13.LPB.ATCAAATGTGCTTT	Smillie et al
2.02081	-3.38855	Mac Mthi	N13.LPB.ATGCAGACCTAGCA	Smillie et al
-1.84883	0.981767	Mac Mthi	N13.LPB.ATGCGCCTTAACGC	Smillie et al
-2.04776	1.30314	Mac Mthi	N13.LPB.ATTGCACTGCCAAT	Smillie et al
1.67778	-3.47261	Mac Mthi	N13.LPB.ATTTGCACTCTAGG	Smillie et al
2.603	-2.97312	Mac Mthi	N13.LPB.CAAGTTCTTTTCAC	Smillie et al
3.309	-2.67416	Mac Mthi	N13.LPB.CAATTCTGTCGCTC	Smillie et al
3.0489	-2.65592	Mac Mthi	N13.LPB.CACTAACTAGAGGC	Smillie et al
1.74872	-2.71063	Mac Mthi	N13.LPB.CACTATACATACCG	Smillie et al
2.0909	-3.28026	Mac Mthi	N13.LPB.CAGCTAGAGGATCT	Smillie et al
2.46238	-3.28868	Mac Mthi	N13.LPB.CAGGCCGACTTCCG	Smillie et al
2.14132	-2.98092	Mac Mthi	N13.LPB.CAGGGCACTGCTAG	Smillie et al
-1.93193	1.18776	Mac Mthi	N13.LPB.CATCAGGAACACCA	Smillie et al
2.27457	-2.90829	Mac Mthi	N13.LPB.CCAAGATGAACGAA	Smillie et al
1.62885	-2.96602	Mac Mthi	N13.LPB.CCATATACCGTAGT	Smillie et al
-2.52132	0.999889	M0	N13.LPB.CCATCGTGCCATGA	Smillie et al
2.99109	-2.83986	Mac Mthi	N13.LPB.CCTAAGGATGCTAG	Smillie et al
-2.15786	0.86132	Mac Mthi	N13.LPB.CCTGACTGCTTACT	Smillie et al
2.50656	-2.77683	Mac Mthi	N13.LPB.CGAACATGTTCAGG	Smillie et al
2.63293	-3.2548	Mac Mthi	N13.LPB.CGACAAACGATACC	Smillie et al
2.21789	-2.98743	Mac Mthi	N13.LPB.CGACTCTGGCTGAT	Smillie et al
3.6779	-0.600888	Mac Mthi	N13.LPB.CGAGGGCTGTTCTT	Smillie et al
3.10028	-2.76824	Mac Mthi	N13.LPB.CTAATAGACTGGTA	Smillie et al
3.18524	-2.85441	Mac Mthi	N13.LPB.CTATACTGTGAGGG	Smillie et al
2.02674	-3.07868	Mac Mthi	N13.LPB.CTCAATTGTCGACA	Smillie et al
-3.90567	-0.659747	M0 Ribhi	N13.LPB.CTCTAAACCCCAAA	Smillie et al
2.70576	-3.09681	Mac Mthi	N13.LPB.CTTAGGGACTTATC	Smillie et al
1.35155	-3.11113	M0	N13.LPB.CTTGAGGATCCGTC	Smillie et al
2.3839	-3.43148	Mac Mthi	N13.LPB.CTTGATTGGTACCA	Smillie et al
1.3112	-3.02943	Mac Mthi	N13.LPB.GACGTATGCTGAAC	Smillie et al
1.95114	-3.1922	Mac Mthi	N13.LPB.GATTCTACGACAAA	Smillie et al
4.99449	-3.32746	M2-like Ly96	N13.LPB.GGAACACTCCATGA	Smillie et al
1.76568	-3.20051	Mac Mthi	N13.LPB.GGAATCTGTGTCCC	Smillie et al
2.71009	-3.21576	Mac Mthi	N13.LPB.GGGCAGCTGAATGA	Smillie et al
3.25376	-2.80146	Mac Mthi	N13.LPB.GTAATAACGCGTTA	Smillie et al
1.50108	-3.24113	M0	N13.LPB.GTAATATGGTACCA	Smillie et al
2.18567	-2.8633	Mac Mthi	N13.LPB.GTACCCTGGTGTCA	Smillie et al
3.18413	-2.53819	Mac Mthi	N13.LPB.GTAGACTGAGAACA	Smillie et al
3.08491	-2.9408	Mac Mthi	N13.LPB.GTCGCACTGAATGA	Smillie et al
2.74513	-3.03917	Mac Mthi	N13.LPB.GTGTCAGAGTCACA	Smillie et al
1.94279	-2.78481	Mac Mthi	N13.LPB.TAAGATACTGCGTA	Smillie et al
2.11979	-3.16923	Mac Mthi	N13.LPB.TCAGTACTACAGTC	Smillie et al
2.45097	-3.06764	Mac Mthi	N13.LPB.TCCTAAACAGGCGA	Smillie et al
1.40438	-3.36431	M0_2	N13.LPB.TCGAGAACGGATCT	Smillie et al
2.11014	-3.32867	Mac Mthi	N13.LPB.TCGAGCCTAACCGT	Smillie et al
-2.26713	1.61843	Mac Mthi	N13.LPB.TCGGACCTCGAGAG	Smillie et al
1.91429	-2.97679	Mac Mthi	N13.LPB.TGCAACGATAAGGA	Smillie et al
-2.1828	1.92382	Mac Mthi	N13.LPB.TGGAAAGATGTTCT	Smillie et al
-2.6662	1.13905	Mac Mthi	N13.LPB.TGGACCCTGAAGGC	Smillie et al
2.7492	-3.12222	Mac Mthi	N13.LPB.TGGATTCTTAGAAG	Smillie et al
3.62976	1.39143	M2	N13.LPB.TTATGCACCCTGTC	Smillie et al
-2.76309	-2.57003	M0_2	N14.EpiA.AGTTTCACGTGCTA	Smillie et al
-3.42617	-3.8516	M0_2	N14.EpiA.CTAGAGACCACTCC	Smillie et al
1.93739	4.30433	Inflammatory monocytes-mac	N14.EpiA.TATGTCTGCTCATT	Smillie et al
-2.46937	-2.47468	M0_2	N14.EpiA.TCTAAGCTTGCTAG	Smillie et al
-0.418232	-1.08771	M0	N14.LPA.AATCTCACTCGATG	Smillie et al
-1.91921	-1.16048	M0	N14.LPA.AGAGAATGTGAACC	Smillie et al
3.58181	0.328477	M2	N14.LPA.CTCCTACTTCCTAT	Smillie et al
-2.66548	-2.66138	M0_2	N14.LPA.GAACCTGATTTACC	Smillie et al
-4.50655	-1.78184	M0_2	N14.LPA.GCCCAGGATCCTAT	Smillie et al
-3.98397	-1.86556	M0_2	N14.LPA.GTGACAACTCTTAC	Smillie et al
-2.89047	-2.38285	M0_2	N14.LPA.TGGACCCTCAGTCA	Smillie et al
1.5874	2.22571	M2	N14.LPB.ATTGATGATCGACA	Smillie et al
-2.77131	-2.25487	M0_2	N14.LPB.CAAGTCGAGCAAGG	Smillie et al
0.31433	1.99278	M0	N14.LPB.GTGATGACCCGAAT	Smillie et al
-4.02372	-1.90762	M0 Ribhi	N15.EpiA.GAGATAGAACCATG	Smillie et al
6.08174	-0.834292	Inflammatory monocytes-mac	N15.EpiB.AAATTGACGGACTT	Smillie et al
-3.37174	-2.41674	M0_2	N15.EpiB.GGGAACGACTGTTT	Smillie et al
-3.06066	-3.34916	M0_2	N15.LPA.AACATATGGACGTT	Smillie et al
-1.89081	-2.2745	M0_2	N15.LPA.AACCGATGTTACCT	Smillie et al
1.73469	-1.66414	M2	N15.LPA.AACGGTACAACGTC	Smillie et al
1.05244	-0.244422	M2	N15.LPA.AACTCGGAGACTAC	Smillie et al
2.24684	2.2469	M2	N15.LPA.AATAGGGAAACGTC	Smillie et al
2.09119	1.54564	M2	N15.LPA.ACACCAGATAGACC	Smillie et al
0.969017	-0.818752	Mac IFN pathway	N15.LPA.ACACGTGATACAGC	Smillie et al
1.98199	-1.06444	M2	N15.LPA.ACATGGTGTGAACC	Smillie et al
2.91519	1.20201	M2	N15.LPA.ACGTGATGGTGAGG	Smillie et al
0.931302	-0.0950864	M2	N15.LPA.ACTCGAGATTGCTT	Smillie et al
1.54066	-1.24162	M2	N15.LPA.ACTTCTGAGTCATG	Smillie et al
2.10168	-0.457406	M2	N15.LPA.ACTTGTACGTTGCA	Smillie et al
0.369216	0.95123	M0	N15.LPA.AGACACACAGATGA	Smillie et al
-3.11892	-3.06912	M0_2	N15.LPA.AGACTGACGCGAGA	Smillie et al
-0.133107	-0.737038	M0	N15.LPA.AGACTTCTCCTATT	Smillie et al
0.451149	-0.396034	M0	N15.LPA.AGCTTTACTTCCCG	Smillie et al
2.05779	-1.3836	M2	N15.LPA.AGGAATGACCTATT	Smillie et al
3.01689	1.71438	M2	N15.LPA.AGGTCTGAAGCAAA	Smillie et al
1.99317	-0.987961	M2	N15.LPA.AGGTCTGAGTTGAC	Smillie et al
-2.4515	-2.83345	M0_2	N15.LPA.AGGTTGTGATTTCC	Smillie et al
-1.81676	-1.53682	M0	N15.LPA.ATATAGTGGGTAGG	Smillie et al
1.58671	-0.978556	M2	N15.LPA.ATCGACGAGTAAGA	Smillie et al
2.70398	2.13075	M2	N15.LPA.ATCTTTCTGAAGGC	Smillie et al
-2.31941	-3.39108	M0_2	N15.LPA.CAAGAAGACCTCCA	Smillie et al
3.61514	0.351809	M2	N15.LPA.CACTCCGAACACAC	Smillie et al
-0.0144727	1.80782	M0	N15.LPA.CACTGCTGGCTATG	Smillie et al
2.92889	0.949452	M2	N15.LPA.CATCTCCTCGGAGA	Smillie et al
2.16944	0.563126	M2	N15.LPA.CCATTAACCAGCTA	Smillie et al
1.68966	2.37675	M2	N15.LPA.CCGGAGTGAACCTG	Smillie et al
2.22661	2.99435	M2	N15.LPA.CGATACGACGCAAT	Smillie et al
1.95786	-2.67468	Mac Mthi	N15.LPA.CGATAGACCGTTAG	Smillie et al
4.13581	0.931287	M2	N15.LPA.GAAGTCACCGTACA	Smillie et al
-1.53922	1.12189	M0	N15.LPA.GAAGTCACGCCCTT	Smillie et al
-1.50421	0.176821	M0	N15.LPA.GAGCATACCCAGTA	Smillie et al
-2.39669	-0.948104	M0	N15.LPA.GCAAACTGCGCTAA	Smillie et al
-1.76082	-1.93202	M0	N15.LPA.GCCAACCTCGTCTC	Smillie et al
2.44403	-0.728537	M2	N15.LPA.GCCCAACTGAGCTT	Smillie et al
1.96158	-0.158529	M2	N15.LPA.GCTCAGCTCAACTG	Smillie et al
1.60266	0.816603	M2	N15.LPA.GGAATCTGTAACGC	Smillie et al
3.15303	0.475023	M2	N15.LPA.GGAGCGCTGAGAGC	Smillie et al
-1.29204	-1.25795	M0	N15.LPA.GGGCAAGAACCATG	Smillie et al
2.75847	1.0512	M2	N15.LPA.GGGTTATGAGTGTC	Smillie et al
1.95748	-1.43017	M2	N15.LPA.GTAGCATGTCGATG	Smillie et al
1.2934	-1.48828	M2	N15.LPA.GTAGCTGATGAACC	Smillie et al
1.3167	-1.48155	M2	N15.LPA.GTGATGACTTCTCA	Smillie et al
2.87899	-0.360524	M2	N15.LPA.GTGCCACTGGAGTG	Smillie et al
3.09258	0.554912	M2	N15.LPA.GTTCAGGAGTAGCT	Smillie et al
-0.608995	0.0126474	M0	N15.LPA.GTTCAGGAGTTGCA	Smillie et al
1.93986	-1.07238	M2	N15.LPA.TAACTAGAGGAGGT	Smillie et al
-1.33861	-2.29613	M2	N15.LPA.TAGCCGCTTTTCGT	Smillie et al
-0.666112	0.313977	M0	N15.LPA.TAGTTAGAGCCCTT	Smillie et al
1.37785	0.583996	M2	N15.LPA.TCAATCACTGGAAA	Smillie et al
-0.433356	-1.05057	M0	N15.LPA.TCATGTACTACGAC	Smillie et al
-1.58214	2.0136	M1 CXCL3	N15.LPA.TCCCAGACCTATGG	Smillie et al
-2.80008	-2.15935	M0_2	N15.LPA.TCCCGATGGAGGAC	Smillie et al
1.38431	-1.35083	M2	N15.LPA.TCTAGACTGTCGTA	Smillie et al
1.88305	-1.74808	M2	N15.LPA.TGACGCCTCTCTTA	Smillie et al
-1.67227	-3.01637	Mac IFN pathway	N15.LPA.TGCGAAACGGTTCA	Smillie et al
-1.64042	-1.59077	M0	N15.LPA.TGTAATGAGTCACA	Smillie et al
1.98136	-1.44794	M2	N15.LPA.TGTAATGATAGAAG	Smillie et al
-0.215675	0.978673	M0	N15.LPA.TGTGAGACTTTACC	Smillie et al
-1.81619	-1.48672	M0	N15.LPB.AATAAGCTGTTCGA	Smillie et al
2.11638	-0.988858	M2	N15.LPB.AATGTAACTCCTCG	Smillie et al
1.6483	-1.92856	M2	N15.LPB.ACAAGAGACTTTAC	Smillie et al
-0.823607	-0.329434	M0	N15.LPB.ACAATTGAATTCCT	Smillie et al
-3.39582	-1.75789	M0	N15.LPB.ACATACCTCTATTC	Smillie et al
2.47412	0.13855	M2	N15.LPB.ACCATTTGCGGGAA	Smillie et al
-2.9505	-1.36862	M0	N15.LPB.ACGCAATGCCGTTC	Smillie et al
-3.84501	-2.06229	Mac IFN pathway	N15.LPB.ACGTGATGGTAAAG	Smillie et al
0.643229	-1.12592	M2	N15.LPB.ACTTCTGATGTAGC	Smillie et al
1.85922	-1.05212	M0	N15.LPB.AGAATGGACCGAAT	Smillie et al
2.95483	1.11788	M2	N15.LPB.AGCCTCTGCGACAT	Smillie et al
-1.14314	-1.36608	M0	N15.LPB.AGGTCTGAGTTGGT	Smillie et al
2.07986	-1.18473	M2	N15.LPB.AGTGACACTCTCTA	Smillie et al
1.06714	-0.778636	M2	N15.LPB.ATGTCACTGTTTCT	Smillie et al
0.704042	2.98116	M2	N15.LPB.ATTCCATGTAGCGT	Smillie et al
-1.88008	2.11239	Mac Mthi	N15.LPB.ATTGTCTGAAAGTG	Smillie et al
-2.99459	-2.53275	M0_2	N15.LPB.CAAAGCACGTACGT	Smillie et al
2.24612	2.18632	M2	N15.LPB.CAAGTTCTTGCTCC	Smillie et al
0.141932	-1.37285	M0_2	N15.LPB.CACACCTGGAGGGT	Smillie et al
-2.69978	-1.92565	M0_2	N15.LPB.CACTTAACGGGCAA	Smillie et al
-3.92534	-1.73513	M0_2	N15.LPB.CACTTTGAAGGGTG	Smillie et al
-0.0538324	-1.21125	M2	N15.LPB.CATCAGGAAGGTTC	Smillie et al
3.45295	2.71207	M2	N15.LPB.CATCGGCTGTGCTA	Smillie et al
1.93007	-0.319392	M2	N15.LPB.CATTTCGATCAGGT	Smillie et al
2.55433	2.92014	M2	N15.LPB.CCCTCAGATCTCGC	Smillie et al
1.50747	0.622678	M0	N15.LPB.CCGCGAGAGGAAAT	Smillie et al
0.143525	2.60481	M1 CXCL3	N15.LPB.CCGCTATGGGAAGC	Smillie et al
2.38852	0.277237	M2	N15.LPB.CGACGTCTTCACCC	Smillie et al
2.6352	3.19976	M2	N15.LPB.CGAGGCACTTGCAG	Smillie et al
1.65669	-0.130133	M0	N15.LPB.CGATAGACCTTGCC	Smillie et al
3.79751	1.8343	M2	N15.LPB.CTAACACTAAGATG	Smillie et al
3.69159	1.49681	M2	N15.LPB.CTATGTTGGGACAG	Smillie et al
-0.0778497	1.89723	M2	N15.LPB.CTCTAAACGTATGC	Smillie et al
1.4907	-1.15818	M2	N15.LPB.CTGAACGACTGCTC	Smillie et al
3.84966	0.643826	M2	N15.LPB.CTGAGAACCATACG	Smillie et al
3.3272	0.423511	M2	N15.LPB.CTGTATACCGTACA	Smillie et al
3.66592	2.51905	M2	N15.LPB.CTTAAGCTAACAGA	Smillie et al
1.02067	-1.59339	Mac Mthi	N15.LPB.CTTTAGTGGGATCT	Smillie et al
2.2259	-0.846211	M2	N15.LPB.GAAAGATGAGAATG	Smillie et al
3.2345	1.94914	M2	N15.LPB.GATATTGAGGAGGT	Smillie et al
3.18438	1.09368	M2	N15.LPB.GCACGGTGTCCAAG	Smillie et al
-1.80995	-1.22926	M0	N15.LPB.GCAGCTCTCTGACA	Smillie et al
3.91791	0.73936	M2	N15.LPB.GCAGTTGATGGAAA	Smillie et al
3.38127	1.46776	M2	N15.LPB.GCATGATGGAATCC	Smillie et al
-0.252159	-1.52049	M0_2	N15.LPB.GCCTCAACTTAGGC	Smillie et al
2.34325	1.8871	M2	N15.LPB.GCTCAAGAGGAACG	Smillie et al
-1.72886	-2.12302	M0_2	N15.LPB.GGGAACGAGAGGGT	Smillie et al
2.33489	-0.528588	M2	N15.LPB.GGGAAGTGGGAGCA	Smillie et al
3.19284	0.90486	M2	N15.LPB.GGTAAAGAAGTTCG	Smillie et al
3.62954	1.78596	M2	N15.LPB.GTAATATGTGTGCA	Smillie et al
-1.93524	-2.14874	M0_2	N15.LPB.GTACGTGATAGACC	Smillie et al
3.13745	1.54743	M2	N15.LPB.GTGATGACACCTAG	Smillie et al
-2.35348	-0.785407	M0	N15.LPB.GTGGATTGGGTCAT	Smillie et al
-1.3665	-2.02144	M0	N15.LPB.GTGTGATGAAGAAC	Smillie et al
-2.29657	-0.605833	M0	N15.LPB.GTGTGATGCCTATT	Smillie et al
-4.13844	0.0585875	M0	N15.LPB.GTTGAGTGCCCTAC	Smillie et al
-0.356811	-2.45244	M2	N15.LPB.TACCATTGTGCCAA	Smillie et al
3.23998	2.04901	M2	N15.LPB.TAGTAATGAGGTCT	Smillie et al
3.9588	0.689674	M2	N15.LPB.TCACAACTCGTGAT	Smillie et al
2.7925	0.615574	M2	N15.LPB.TCACTATGTTTACC	Smillie et al
1.91455	-0.381365	M2	N15.LPB.TCAGCGCTATTGGC	Smillie et al
1.99676	1.17562	M2	N15.LPB.TCATCAACGACGTT	Smillie et al
-1.31029	0.540591	M0	N15.LPB.TCGATTTGACGGGA	Smillie et al
4.11974	1.28222	M2	N15.LPB.TCGATTTGCGACAT	Smillie et al
-4.81107	-0.313096	M0 Ribhi	N15.LPB.TGCACGCTCGGAGA	Smillie et al
-0.20663	-1.37027	M2	N15.LPB.TGCGTAGATCTTAC	Smillie et al
-1.69299	0.00351028	M0	N15.LPB.TGTGATCTACGACT	Smillie et al
2.01617	-1.18218	M2	N15.LPB.TTCAAAGATGTCGA	Smillie et al
2.39425	0.231272	M2	N15.LPB.TTGGTACTTAAGGA	Smillie et al
-3.78081	-1.84068	M0_2	N16.EpiA.TATCGTACACCTGA	Smillie et al
-3.71809	-2.10761	M0_2	N16.EpiB.AAACGCACGATGAA	Smillie et al
-3.91462	-1.42125	M0_2	N16.LPA.AAACATACTTGACG	Smillie et al
3.58	1.3239	M2	N16.LPA.AACAATACTGATGC	Smillie et al
0.249939	0.93281	M0	N16.LPA.AAGCCAACGGGAGT	Smillie et al
-2.81426	-2.78776	M0_2	N16.LPA.AAGGTCTGTCTTTG	Smillie et al
2.89054	1.70177	M2	N16.LPA.AATGCGTGTAGTCG	Smillie et al
3.26943	-0.0632575	M2	N16.LPA.ACAGTTCTTGGGAG	Smillie et al
2.29648	0.175836	M2	N16.LPA.ACCAGTGAATGGTC	Smillie et al
0.454979	-1.45928	M2	N16.LPA.ACCTCCGACTTCTA	Smillie et al
-2.65232	-0.891108	M0	N16.LPA.ACGAACTGAATGCC	Smillie et al
-0.895685	-1.62643	M0	N16.LPA.ACGCCACTCCTAAG	Smillie et al
-2.63955	-2.73458	M0_2	N16.LPA.AGAATTTGACCTTT	Smillie et al
2.25069	-1.31245	M2	N16.LPA.AGACTGACCTAGTG	Smillie et al
1.26187	1.47587	M2	N16.LPA.AGAGAATGCCTGAA	Smillie et al
1.82869	-0.51081	M2	N16.LPA.AGATTAACAAGTAG	Smillie et al
2.90385	1.55954	M0	N16.LPA.AGTATAACGAGCTT	Smillie et al
1.97319	-0.781772	M2	N16.LPA.AGTTAAACCTGGAT	Smillie et al
0.522165	1.44778	M0	N16.LPA.ATAACAACGCTTCC	Smillie et al
-0.103328	-0.161106	M0	N16.LPA.ATAGCGTGACTACG	Smillie et al
2.41979	1.21739	M2	N16.LPA.ATAGCTCTATAAGG	Smillie et al
0.718204	1.75016	M0	N16.LPA.ATAGGCTGCAACTG	Smillie et al
-0.191548	1.05449	M0	N16.LPA.ATCGTTTGGGACTT	Smillie et al
-0.0622061	1.3475	M0	N16.LPA.ATGCTTTGCCAAGT	Smillie et al
0.204249	-0.838508	M0	N16.LPA.ATTAGTGACTCTCG	Smillie et al
1.82757	0.875244	M2	N16.LPA.ATTGCTTGTAGACC	Smillie et al
-0.804828	0.970345	M0	N16.LPA.CAAGACACCGTGTA	Smillie et al
-1.37929	-1.71237	M0	N16.LPA.CACAGTGACTACTT	Smillie et al
3.27794	1.51999	M2	N16.LPA.CACCACTGACGGTT	Smillie et al
2.44687	1.70878	M2	N16.LPA.CACCCATGGGATTC	Smillie et al
1.80559	-1.47539	M2	N16.LPA.CACTATACACCATG	Smillie et al
3.51626	0.126056	M2	N16.LPA.CACTTAACACCTAG	Smillie et al
1.41596	-1.01513	M2	N16.LPA.CAGAGGGACGGTAT	Smillie et al
-3.34572	-2.16597	M0_2	N16.LPA.CATAAATGCCAAGT	Smillie et al
-0.446297	1.05548	M0	N16.LPA.CATATAGACCCGTT	Smillie et al
3.50466	1.16133	M2	N16.LPA.CCATCCGACTGAGT	Smillie et al
-2.91155	-2.06409	M0_2	N16.LPA.CCCACATGGTCGTA	Smillie et al
1.59103	-0.856598	M2	N16.LPA.CCCAGACTGAATAG	Smillie et al
-0.487149	0.959386	M0	N16.LPA.CGATAGACTTCCGC	Smillie et al
2.19612	-0.579949	M2	N16.LPA.CGCCATACTCGCTC	Smillie et al
3.31662	0.633916	M2	N16.LPA.CTAAGGACACCTCC	Smillie et al
-3.50881	-2.09805	M0_2	N16.LPA.CTACGCACATGGTC	Smillie et al
1.55176	2.51402	M2	N16.LPA.CTATCATGTGCATG	Smillie et al
2.68783	-0.183207	M2	N16.LPA.CTCGAAGAAGAGAT	Smillie et al
3.3942	0.510457	M2	N16.LPA.CTGCAGCTGTCCTC	Smillie et al
-1.18605	-0.935355	M0	N16.LPA.CTGGATGACAGAGG	Smillie et al
-2.4514	-0.203622	M0	N16.LPA.CTTGAGGATTGTCT	Smillie et al
1.84099	-1.74505	M2	N16.LPA.GACCCTACAAACAG	Smillie et al
-0.526651	-0.319596	M0	N16.LPA.GATTTGCTACCAAC	Smillie et al
1.83028	-1.72233	M2	N16.LPA.GCCAACCTGCTACA	Smillie et al
-3.03056	-2.67929	M0_2	N16.LPA.GCCGAGTGTGTCTT	Smillie et al
1.85578	-1.58999	M2	N16.LPA.GCGGACTGTGAGCT	Smillie et al
2.31064	2.40088	M2	N16.LPA.GGACAGGAGTGTAC	Smillie et al
3.00607	1.08061	M2	N16.LPA.GGACGCTGAAAAGC	Smillie et al
3.15047	1.40353	M2	N16.LPA.GGGATTACCCCACT	Smillie et al
1.73279	-1.54532	M2	N16.LPA.GGGCCAACTTGACG	Smillie et al
-2.50471	-3.5299	M0_2	N16.LPA.GTAATATGGAGATA	Smillie et al
1.84689	1.62186	M2	N16.LPA.GTAGCCCTGATAGA	Smillie et al
2.90109	0.991061	M2	N16.LPA.GTGACCCTCCGCTT	Smillie et al
2.74999	2.16542	M2	N16.LPA.GTGTATCTGCGTAT	Smillie et al
1.6479	0.590773	M2	N16.LPA.GTTATCTGAAGGTA	Smillie et al
1.60904	-1.32333	M2	N16.LPA.TACTACTGCAATCG	Smillie et al
1.69998	-0.944372	M2	N16.LPA.TAGCCCACTTTGCT	Smillie et al
0.185592	-1.52387	M0_2	N16.LPA.TATAGATGTTACTC	Smillie et al
-2.35709	0.141093	M0	N16.LPA.TATCAGCTTCACCC	Smillie et al
-0.875256	-2.51337	Mac IFN pathway	N16.LPA.TATCAGCTTTTACC	Smillie et al
3.56056	1.39487	M2	N16.LPA.TCGCAAGAAGCCAT	Smillie et al
0.666275	1.26532	M0	N16.LPA.TGAAATTGGCTGTA	Smillie et al
2.93886	-0.216259	M2	N16.LPA.TGACGATGTGCGTA	Smillie et al
1.29605	-0.688368	M2	N16.LPA.TGCCGACTCGAGAG	Smillie et al
1.56523	-0.968315	M0	N16.LPA.TGGACCCTTTGGCA	Smillie et al
0.880108	0.90438	M2	N16.LPA.TGGATGTGACGTTG	Smillie et al
0.548864	1.12686	M2	N16.LPA.TGTGAGTGACCCTC	Smillie et al
2.16941	-0.740742	M2	N16.LPA.TTACTCGAGTAAAG	Smillie et al
2.18671	1.13737	M2	N16.LPA.TTCAGTTGTCCTTA	Smillie et al
2.64123	1.34496	M2	N16.LPA.TTCGATTGGGTATC	Smillie et al
1.40106	-1.00178	M2	N16.LPA.TTGGAGTGCGTGTA	Smillie et al
1.35012	0.283846	M0	N16.LPA.TTTAGCTGCCCTAC	Smillie et al
-0.49054	0.247219	M0	N16.LPA.TTTCACGAGAAAGT	Smillie et al
3.25432	1.50154	M2	N16.LPB.AAAGGCCTTCAAGC	Smillie et al
3.57997	0.268643	M2	N16.LPB.ACGGAGGACTGACA	Smillie et al
3.39199	0.785947	M2	N16.LPB.AGCTTTACGAGGCA	Smillie et al
2.93673	0.404496	M2	N16.LPB.AGGAAATGACGTGT	Smillie et al
0.493579	0.716445	M0	N16.LPB.AGGCAGGACTGTTT	Smillie et al
2.87055	1.21775	M2	N16.LPB.AGGTACTGAGCTCA	Smillie et al
-2.80156	-1.80846	M0_2	N16.LPB.ATCGAGTGCTGCAA	Smillie et al
1.61253	1.09116	M2	N16.LPB.CAAATATGTGGAGG	Smillie et al
2.99291	0.834732	M2	N16.LPB.CACCACTGCGACAT	Smillie et al
3.09817	0.57681	M2	N16.LPB.CATTTGTGGTAAGA	Smillie et al
-0.610273	-0.679924	M0	N16.LPB.CGCCATTGGGTGAG	Smillie et al
-0.315983	-0.33814	M0	N16.LPB.CTGTGAGACTATTC	Smillie et al
1.99354	1.91679	M2	N16.LPB.GAACCAACGTCAAC	Smillie et al
-0.732524	-0.86139	M0	N16.LPB.GAATGCACATGTCG	Smillie et al
1.35762	1.89428	M0	N16.LPB.GACTCCTGCGTGTA	Smillie et al
-1.03056	-0.353784	M0	N16.LPB.GAGATAGAAAGGGC	Smillie et al
2.66092	1.08884	M2	N16.LPB.GAGTCTGAATCACG	Smillie et al
-3.69675	-1.97738	M0_2	N16.LPB.GATCGTGAGTCTGA	Smillie et al
-0.262672	-0.0545468	M0	N16.LPB.GCAGCGTGACCTAG	Smillie et al
1.64896	1.85904	M2	N16.LPB.GTTAAATGACTCTT	Smillie et al
-3.42842	-1.44699	M0_2	N16.LPB.TAAGATACCAGTTG	Smillie et al
-3.85	-0.871385	M0_2	N16.LPB.TAATGTGACACTTT	Smillie et al
-2.35535	-0.0590326	M0	N16.LPB.TCGAGCCTGAAGGC	Smillie et al
3.21513	1.09374	M2	N16.LPB.TCTTCAGAGAGCTT	Smillie et al
3.56709	1.18017	M2	N16.LPB.TGGATGTGTGGTAC	Smillie et al
3.34832	1.4642	M2	N16.LPB.TGGCAATGACGTTG	Smillie et al
4.87751	-0.586415	M2	N16.LPB.TGTTAAGATCCTCG	Smillie et al
1.06741	1.59314	M2	N16.LPB.TGTTACACCCATGA	Smillie et al
3.3367	2.11364	M2	N17.LPA.AACAAACTGAGGCA	Smillie et al
2.96836	1.35431	M2	N17.LPA.AACACGTGACCAGT	Smillie et al
0.980731	4.41009	Inflammatory monocytes-mac	N17.LPA.ACAGCAACAGTACC	Smillie et al
-2.62044	-1.97377	M0	N17.LPA.ACATTCTGCGACAT	Smillie et al
0.267021	1.21123	M0	N17.LPA.ACGTAGACCATTGG	Smillie et al
-0.643079	1.71949	M0	N17.LPA.ACTATCACCATTCT	Smillie et al
3.33431	2.2924	M2	N17.LPA.ACTGGCCTAATGCC	Smillie et al
3.97719	1.32856	M2	N17.LPA.ACTTAAGAACTCTT	Smillie et al
-0.879816	-0.607453	M0	N17.LPA.ACTTTGTGGAGGGT	Smillie et al
3.07107	0.341412	M2	N17.LPA.AGAAAGTGCCCGTT	Smillie et al
1.18218	4.29397	M2	N17.LPA.AGAACAGAGGAAGC	Smillie et al
3.31681	2.19712	M2	N17.LPA.AGATATACGAATCC	Smillie et al
0.71492	-0.598331	M2	N17.LPA.AGATTCCTACGTAC	Smillie et al
2.68608	0.545336	M2	N17.LPA.AGCAAAGATAACGC	Smillie et al
0.15685	1.74629	M0	N17.LPA.AGCGATACGGTAGG	Smillie et al
1.6043	3.82851	M2	N17.LPA.AGCGGCTGTCGCCT	Smillie et al
3.26746	2.27028	M2	N17.LPA.AGCTGCCTCTAGCA	Smillie et al
3.28265	2.63511	M2	N17.LPA.AGGGCCTGTCCCAC	Smillie et al
1.78307	2.7384	M2	N17.LPA.AGGGTTTGGCTACA	Smillie et al
0.271664	2.83813	M1 CXCL3	N17.LPA.AGGTCATGTCCCGT	Smillie et al
-1.21659	0.39188	M0	N17.LPA.AGTTCTACCTCAAG	Smillie et al
1.13687	4.21162	Inflammatory monocytes-mac	N17.LPA.AGTTCTTGCAACCA	Smillie et al
-1.85252	-0.71438	M0	N17.LPA.ATAATGACACCTCC	Smillie et al
3.71702	1.65286	M2	N17.LPA.ATCACTACGTTCAG	Smillie et al
1.12089	-0.419555	M2	N17.LPA.ATCGCCTGCTGACA	Smillie et al
2.28323	3.51427	M2	N17.LPA.ATCGTTTGTGGTCA	Smillie et al
3.29086	2.89283	M2	N17.LPA.ATGACGTGGACAGG	Smillie et al
-0.692879	-0.449825	M0	N17.LPA.CAACGTGACTGAGT	Smillie et al
-1.24835	-1.22628	Mac IFN pathway	N17.LPA.CAAGCATGTCCTTA	Smillie et al
2.7109	1.78708	M2	N17.LPA.CAATTCTGTTCTCA	Smillie et al
2.74088	2.63366	M2	N17.LPA.CACACCTGTCGCAA	Smillie et al
2.83957	2.52012	M2	N17.LPA.CACGGGTGTCCTAT	Smillie et al
0.786444	1.51354	M0	N17.LPA.CACTCCGAGGTGAG	Smillie et al
2.24541	2.05358	M2	N17.LPA.CAGCATGAGGAACG	Smillie et al
3.08934	1.67939	M2	N17.LPA.CATAAATGACGCAT	Smillie et al
1.5983	-1.33348	M0	N17.LPA.CATCAGGAGCTGTA	Smillie et al
2.03379	2.89386	M2	N17.LPA.CATTGTTGCTTGAG	Smillie et al
-0.916249	1.94027	M1 CXCL3	N17.LPA.CCAAGATGAAACAG	Smillie et al
2.93107	2.73705	M2	N17.LPA.CCCAACTGTTTGCT	Smillie et al
2.6602	2.6824	M2	N17.LPA.CCGCTATGCTCGCT	Smillie et al
2.47137	1.52135	M2	N17.LPA.CGAGGCACGGACTT	Smillie et al
-0.0633345	2.32145	M2	N17.LPA.CGGATAACGTCTGA	Smillie et al
-0.00669586	0.178032	M0	N17.LPA.CGGCGAACCGCAAT	Smillie et al
1.48838	0.218551	M2	N17.LPA.CTACTCCTCAGAGG	Smillie et al
3.26836	2.35059	M2	N17.LPA.CTCGCATGGCGGAA	Smillie et al
2.77793	2.54232	M2	N17.LPA.CTGGAAACCTAGTG	Smillie et al
2.84501	2.77515	M2	N17.LPA.GAAATACTATTCCT	Smillie et al
-2.32414	-0.605658	M0	N17.LPA.GACGTCCTGATAGA	Smillie et al
2.8136	3.22296	M2	N17.LPA.GACTACGATTATCC	Smillie et al
3.73119	2.56515	M2	N17.LPA.GACTCCTGTTTCGT	Smillie et al
2.58455	2.70015	M2	N17.LPA.GATATATGATCTTC	Smillie et al
3.54101	2.81968	M2	N17.LPA.GATCGTGACTTAGG	Smillie et al
3.50389	2.86703	M2	N17.LPA.GCAACCCTCCTCAC	Smillie et al
3.36111	2.31749	M2	N17.LPA.GCACAATGATGACC	Smillie et al
-0.224815	-1.7009	M2	N17.LPA.GCACCTACTCTTCA	Smillie et al
0.0823944	1.81616	M0	N17.LPA.GCCCAACTACCATG	Smillie et al
3.85633	1.48516	M2	N17.LPA.GCTCAGCTTCGCAA	Smillie et al
3.19313	2.57272	M2	N17.LPA.GGAGGATGGCTCCT	Smillie et al
0.988425	-0.580627	M2	N17.LPA.GTACAGTGGTTGGT	Smillie et al
2.60406	1.06864	M2	N17.LPA.GTACGTGAACTACG	Smillie et al
3.56245	2.75251	M2	N17.LPA.GTCACCTGCATCAG	Smillie et al
0.444477	0.643063	M0	N17.LPA.GTCCACACGTACGT	Smillie et al
-0.562638	1.00457	M0	N17.LPA.GTCCACACTTTCTG	Smillie et al
2.51295	2.57205	M2	N17.LPA.GTCGAATGTTCTTG	Smillie et al
2.71923	2.48982	M2	N17.LPA.GTGATGACTTCTGT	Smillie et al
3.07484	0.108744	M2	N17.LPA.GTTATAGAGTCACA	Smillie et al
2.54912	2.36222	M2	N17.LPA.GTTCAACTGTAGGG	Smillie et al
2.99761	2.1541	M2	N17.LPA.TAAGGGCTCTCCAC	Smillie et al
1.08981	1.67683	M0	N17.LPA.TAAGTAACATCGAC	Smillie et al
0.0984784	1.93812	M0	N17.LPA.TACATAGACATGGT	Smillie et al
2.45293	3.07769	M2	N17.LPA.TACTACTGACGTGT	Smillie et al
0.0513262	2.96088	M2	N17.LPA.TACTCAACTGTGAC	Smillie et al
-2.69328	1.02488	M0	N17.LPA.TCCCGATGCAGCTA	Smillie et al
3.19323	2.21815	M2	N17.LPA.TCCCGATGTCGCCT	Smillie et al
0.544307	-0.509323	M2	N17.LPA.TCCTAAACTCCTAT	Smillie et al
3.75041	0.882945	M2	N17.LPA.TGATATGAGGATTC	Smillie et al
-0.46888	2.77071	M1 CXCL3	N17.LPA.TGATTAGATTCTCA	Smillie et al
3.29603	2.77836	M2	N17.LPA.TGATTCACTCAGTG	Smillie et al
0.913746	-0.597172	M2	N17.LPA.TGCAAGACGTACAC	Smillie et al
3.35067	2.56347	M2	N17.LPA.TGCGCACTCCGTTC	Smillie et al
3.88802	1.16287	M2	N17.LPA.TGGATGTGCTGATG	Smillie et al
-0.616751	-1.09582	M0	N17.LPA.TTAGTCACGTTGAC	Smillie et al
3.24952	1.32441	M2	N17.LPA.TTCATGACCTCGCT	Smillie et al
2.11085	3.68055	M2	N17.LPA.TTGAGGACGGTTTG	Smillie et al
3.25499	2.86236	M2	N17.LPA.TTTAGAGACTTGGA	Smillie et al
3.00911	2.80266	M2	N17.LPB.AAAGTTTGGGTTTG	Smillie et al
3.35089	2.53143	M2	N17.LPB.AATCCTTGGGATTC	Smillie et al
2.66599	3.02887	M2	N17.LPB.ACCCGTACCAGTTG	Smillie et al
3.45275	2.7101	M2	N17.LPB.AGAATGGAGTTTCT	Smillie et al
3.10021	2.64395	M2	N17.LPB.AGAGATGAGTCGTA	Smillie et al
-3.23264	-1.62534	M0_2	N17.LPB.AGCAACACGTCATG	Smillie et al
1.47062	3.9747	M2	N17.LPB.ATAGTTGACCTACC	Smillie et al
2.43374	2.68601	M2	N17.LPB.ATGATAACTGTCAG	Smillie et al
3.47583	1.44126	M2	N17.LPB.ATTCGACTAACGTC	Smillie et al
1.55606	3.96317	M2	N17.LPB.CAAGACTGACACGT	Smillie et al
-4.13597	-0.574146	M0 Ribhi	N17.LPB.CAGAGGGATCTACT	Smillie et al
3.30075	2.10172	M2	N17.LPB.CAGCTCTGCTCGAA	Smillie et al
3.18397	2.53064	M2	N17.LPB.CAGTCAGATCGTTT	Smillie et al
1.69161	4.03514	M2	N17.LPB.CCAGTCTGTGCTCC	Smillie et al
3.29101	-0.132555	M2	N17.LPB.CCGTAAGAAGAATG	Smillie et al
2.31528	2.78122	M2	N17.LPB.CGAGGAGATTACCT	Smillie et al
2.98587	2.34359	M2	N17.LPB.CTAACACTCGGAGA	Smillie et al
2.86865	3.09828	M2	N17.LPB.CTAGAGACTACGCA	Smillie et al
3.38587	2.21202	M2	N17.LPB.CTATGACTACCCAA	Smillie et al
-0.200988	1.93783	M0	N17.LPB.GAAGTAGACCTATT	Smillie et al
3.5217	2.8675	M2	N17.LPB.GAGAAATGCGAGTT	Smillie et al
3.1183	2.78836	M2	N17.LPB.GCCGTACTGCTAAC	Smillie et al
3.07368	2.3364	M2	N17.LPB.GGAGTTACGTCACA	Smillie et al
2.65238	2.69799	M2	N17.LPB.GTTAACCTCATCAG	Smillie et al
3.35179	2.94825	M2	N17.LPB.GTTCAACTAGCGGA	Smillie et al
1.55535	3.97856	M2	N17.LPB.TACCGAGAGTAAAG	Smillie et al
3.33004	1.89212	M2	N17.LPB.TACGCAGACGTTGA	Smillie et al
1.41279	4.06035	M2	N17.LPB.TATAGCCTGTTGCA	Smillie et al
3.75651	1.56114	M2	N17.LPB.TCACCGTGAACCAC	Smillie et al
1.63166	2.48911	M2	N17.LPB.TCATCCCTCTGTAG	Smillie et al
4.02829	1.23973	M2	N17.LPB.TCCCGAACGTAAGA	Smillie et al
2.71707	2.91207	M2	N17.LPB.TGCTTAACGCATAC	Smillie et al
-4.28131	-2.11775	M0_2	N18.EpiB.ATGTCACTCTTGCC	Smillie et al
2.394	1.73277	M2	N18.LPA.AACCGATGAAGCCT	Smillie et al
1.55513	3.40714	Inflammatory monocytes-mac	N18.LPA.AACGTTCTGGACAG	Smillie et al
-0.780821	0.421316	M0	N18.LPA.ACAGGTACTCTATC	Smillie et al
1.23594	1.49671	M2	N18.LPA.ACAGTTCTCTCATT	Smillie et al
-0.97644	-1.49233	M0	N18.LPA.ACCACCTGGGTAAA	Smillie et al
3.63506	0.593266	M2	N18.LPA.ACCAGCCTTCTACT	Smillie et al
2.35528	1.01816	M2	N18.LPA.ACCTCGTGTTCCCG	Smillie et al
2.61347	0.5466	M2	N18.LPA.ACGAAGCTACGCAT	Smillie et al
2.56372	1.09677	M2	N18.LPA.ACGATGACCTTGAG	Smillie et al
2.05323	0.633264	M2	N18.LPA.ACGTCGCTGGGCAA	Smillie et al
1.80465	-1.47707	M2	N18.LPA.ACTTGACTCAGATC	Smillie et al
2.57775	0.248663	M2	N18.LPA.ACTTGGGACTTACT	Smillie et al
3.44987	0.767685	M2	N18.LPA.ACTTGGGACTTCCG	Smillie et al
-2.12066	-0.448724	M0	N18.LPA.AGAGAATGCATGGT	Smillie et al
0.862371	0.306354	M2	N18.LPA.AGAGCGGACGGTAT	Smillie et al
1.94664	0.551518	M2	N18.LPA.AGTGCAACCCTACC	Smillie et al
2.51152	1.89042	M2	N18.LPA.AGTTTCACGACTAC	Smillie et al
3.27865	1.22166	M2	N18.LPA.ATAGTTGAGAAGGC	Smillie et al
2.48019	1.6669	M2	N18.LPA.ATATGCCTCGCAAT	Smillie et al
1.81697	-0.311213	M2	N18.LPA.ATTAAGACAGTAGA	Smillie et al
2.844	-0.0938265	M2	N18.LPA.ATTAAGACCTGAGT	Smillie et al
-3.05835	-2.18259	M0_2	N18.LPA.CAACCAGAGTTTCT	Smillie et al
2.13396	1.34189	M2	N18.LPA.CAAGCTGAGGCATT	Smillie et al
2.65138	0.557024	M2	N18.LPA.CAATCTACCACTGA	Smillie et al
-2.82735	-0.769366	M0	N18.LPA.CCAAGTGAAACGAA	Smillie et al
1.8939	0.976928	M2	N18.LPA.CCCTTACTTTATCC	Smillie et al
0.125349	1.58904	M0	N18.LPA.CCTAAGGACGTAGT	Smillie et al
1.03651	1.26846	M2	N18.LPA.CGACCGGACAAGCT	Smillie et al
2.30287	1.28794	M2	N18.LPA.CGCTCATGGTAAAG	Smillie et al
2.91824	1.81718	M2	N18.LPA.CGGAATTGGCTTAG	Smillie et al
0.483495	1.35349	M0	N18.LPA.CGTACAGAAGCATC	Smillie et al
3.53134	0.652062	M2	N18.LPA.CTATGTTGTGAGGG	Smillie et al
1.32163	-0.178506	M2	N18.LPA.CTATTGACACGGGA	Smillie et al
1.96146	1.68191	M2	N18.LPA.CTGAACGACGAACT	Smillie et al
1.99969	0.632898	M2	N18.LPA.CTGATGGAAGCCTA	Smillie et al
-0.606331	-0.906108	M0	N18.LPA.CTGCGACTTAGAGA	Smillie et al
3.35243	0.910364	M2	N18.LPA.CTTAGACTACCATG	Smillie et al
3.57038	2.34495	M2	N18.LPA.CTTATCGACAAAGA	Smillie et al
-2.61754	0.82899	M0	N18.LPA.CTTATCGATGAACC	Smillie et al
0.28851	-0.234204	M2	N18.LPA.GAAGGGTGTCGTAG	Smillie et al
3.71973	0.626799	M2	N18.LPA.GAAGTCTGGTCAAC	Smillie et al
0.727714	-0.687682	M0	N18.LPA.GACGATTGCCGTAA	Smillie et al
1.17636	-1.17335	M2	N18.LPA.GACGTATGCCGTAA	Smillie et al
3.29106	1.80206	M2	N18.LPA.GACTACGATTTCGT	Smillie et al
0.884185	1.85459	M2	N18.LPA.GAGAGGTGGAAGGC	Smillie et al
2.78581	2.22584	M2	N18.LPA.GAGATGCTTTCTCA	Smillie et al
2.06081	1.6446	M2	N18.LPA.GAGCTCCTGTCGAT	Smillie et al
2.50115	1.26654	M2	N18.LPA.GAGGTGGATTTGGG	Smillie et al
-0.800881	-1.78989	M2	N18.LPA.GCAAACTGCTTGTT	Smillie et al
2.11985	1.9765	M2	N18.LPA.GCACACCTAAAAGC	Smillie et al
1.8621	1.18811	M2	N18.LPA.GCAGCTCTCTTCGC	Smillie et al
2.13394	-1.20073	M2	N18.LPA.GCGCGATGTAGAGA	Smillie et al
3.36806	0.274524	M2	N18.LPA.GCGTAAACAGAAGT	Smillie et al
1.19053	1.87779	M0	N18.LPA.GCTAGATGGCGGAA	Smillie et al
3.46825	1.8891	M2	N18.LPA.GGATTGTGGGTATC	Smillie et al
3.91747	0.748081	M2	N18.LPA.GGCAATACTGTGAC	Smillie et al
-1.45386	-1.26277	M0	N18.LPA.GGCCCAGAAGTCAC	Smillie et al
1.31109	2.4134	M0	N18.LPA.GGGACCTGTCTCTA	Smillie et al
1.47121	-1.68504	M2	N18.LPA.GGGTAACTGCTACA	Smillie et al
3.04739	1.77488	M2	N18.LPA.GGTTTACTAAGTGA	Smillie et al
2.48561	0.850055	M2	N18.LPA.GTCAATCTTGTGAC	Smillie et al
2.44083	1.70914	M2	N18.LPA.GTCGACCTACTTTC	Smillie et al
1.79738	3.07413	M2	N18.LPA.GTGCCACTGAATGA	Smillie et al
0.292139	-0.215271	M0	N18.LPA.GTGTATCTCATGAC	Smillie et al
-2.07764	-0.473287	M0	N18.LPA.GTTATAGATTTGGG	Smillie et al
3.56238	0.957586	M2	N18.LPA.TAAATGTGGGAGCA	Smillie et al
3.30177	2.00444	M2	N18.LPA.TAGATCCTGTCTTT	Smillie et al
2.76751	0.876813	M2	N18.LPA.TATACGCTACACCA	Smillie et al
2.84707	1.21205	M2	N18.LPA.TATACGCTAGGTCT	Smillie et al
0.621436	1.03937	M0	N18.LPA.TCACCGTGAACAGA	Smillie et al
-4.07733	-2.03295	M0_2	N18.LPA.TCCCACGAGAGAGC	Smillie et al
1.43393	1.32056	M2	N18.LPA.TCCTAAACCAAAGA	Smillie et al
0.979702	0.387622	M2	N18.LPA.TGAGCTGAGACAAA	Smillie et al
-0.830345	-0.118267	M0	N18.LPA.TGAGTGACATTCCT	Smillie et al
2.03046	-2.17566	M2	N18.LPA.TGCGTAGACGAGTT	Smillie et al
1.62597	-1.43381	M2	N18.LPA.TGGACTGAGTTCTT	Smillie et al
3.01304	0.695174	M2	N18.LPA.TGGATTCTAACGGG	Smillie et al
1.75759	0.218107	M2	N18.LPA.TTAACCACTTCGCC	Smillie et al
1.92481	0.886552	M2	N18.LPA.TTCTCAGATTGTGG	Smillie et al
-0.266077	-1.31814	M0	N18.LPA.TTGCTAACGCTTAG	Smillie et al
1.70961	-1.07475	M2	N18.LPA.TTTAGAGATTCCCG	Smillie et al
2.91767	0.475855	M2	N18.LPB.AAGTCCGACATTGG	Smillie et al
2.47576	1.06736	M2	N18.LPB.AATACCCTGGATTC	Smillie et al
1.8289	2.40661	M2	N18.LPB.ACCCTCGAACGTTG	Smillie et al
0.0445639	1.87881	M0	N18.LPB.ACCGAAACCTTGAG	Smillie et al
2.69512	0.536559	M2	N18.LPB.ACCTTTGAGACACT	Smillie et al
1.81038	-0.970444	M2	N18.LPB.ACTGGCCTGGAACG	Smillie et al
2.00647	-0.451473	M2	N18.LPB.AGACTGACGGATCT	Smillie et al
3.50984	0.212871	M2	N18.LPB.AGAGTCTGTATGGC	Smillie et al
2.44177	2.7816	M2	N18.LPB.AGCTGCCTGTAAGA	Smillie et al
0.222525	-0.566424	M0	N18.LPB.AGTTAAACCTTGAG	Smillie et al
3.35941	2.36332	M2	N18.LPB.AGTTCTTGCGAGAG	Smillie et al
-1.1941	2.24622	M1 CXCL3	N18.LPB.ATCATCTGACCTAG	Smillie et al
0.133996	0.457561	M0	N18.LPB.ATTACCTGCTATTC	Smillie et al
1.75417	0.115267	M2	N18.LPB.ATTCTGACTTCCCG	Smillie et al
1.5557	1.56546	M2	N18.LPB.CACGCTACGGAACG	Smillie et al
4.05494	0.919552	M2	N18.LPB.CAGACTGAGGGTGA	Smillie et al
0.277246	1.5853	M0	N18.LPB.CAGGAACTGCTTCC	Smillie et al
2.86322	0.835364	M2	N18.LPB.CAGGTAACACAGCT	Smillie et al
-1.11169	0.665073	M0	N18.LPB.CATCCCGACCTATT	Smillie et al
1.11111	0.468432	M0	N18.LPB.CATCGGCTACACGT	Smillie et al
3.2573	2.76245	M2	N18.LPB.CATTGTTGTGTGCA	Smillie et al
-0.0627083	0.441517	M0	N18.LPB.CCAGTCACGTACGT	Smillie et al
-0.878284	-2.26516	M2	N18.LPB.CCCGATTGACCTTT	Smillie et al
2.75665	1.83678	M2	N18.LPB.CCTGACTGCGTGTA	Smillie et al
3.35564	1.29706	M2	N18.LPB.CGCACTACTGCATG	Smillie et al
1.81343	0.62831	M2	N18.LPB.CGTAGCCTACCCTC	Smillie et al
2.5563	2.35434	M2	N18.LPB.CTGAGCCTCTCTAT	Smillie et al
0.844547	0.289264	M0	N18.LPB.GAAGCGGACACCAA	Smillie et al
-0.353239	-0.260306	M0	N18.LPB.GAAGTAGAACTCTT	Smillie et al
3.66375	0.956535	M2	N18.LPB.GAATGCACAAGGCG	Smillie et al
1.9074	-1.29068	M2	N18.LPB.GACACTGATGTGCA	Smillie et al
2.88845	2.08311	M2	N18.LPB.GACCTCACACGTAC	Smillie et al
2.27129	-0.0420177	M2	N18.LPB.GAGATAGATGGGAG	Smillie et al
3.53672	0.255483	M2	N18.LPB.GAGTTGTGGAATGA	Smillie et al
3.22925	0.831309	M2	N18.LPB.GATATAACCTCAGA	Smillie et al
1.83981	1.33077	M2	N18.LPB.GATCTACTCTGCTC	Smillie et al
-1.30991	0.452571	M0	N18.LPB.GATGACACTCAGAC	Smillie et al
2.64625	1.87204	M2	N18.LPB.GATGCAACGGAAGC	Smillie et al
2.73892	1.85104	M2	N18.LPB.GATTCTTGGGATCT	Smillie et al
2.14869	1.89284	M2	N18.LPB.GCAACCCTCCTGAA	Smillie et al
-0.339819	2.00372	M0	N18.LPB.GCACGGACAGGAGC	Smillie et al
2.48731	1.47194	M2	N18.LPB.GCAGCTCTACCAGT	Smillie et al
1.83848	0.772883	M2	N18.LPB.GCAGTCCTTAGAAG	Smillie et al
-1.83404	-0.0111804	M0	N18.LPB.GCCATCACAGAGTA	Smillie et al
3.11012	3.05675	M2	N18.LPB.GCGTAAACGACAGG	Smillie et al
2.02051	2.18305	M2	N18.LPB.GGAGCAGATGGTCA	Smillie et al
2.11392	0.0719068	M2	N18.LPB.GGGAACGAATTGGC	Smillie et al
-4.18436	-3.94086	M0_2	N18.LPB.GGGCAAGAAAGGCG	Smillie et al
1.80864	-0.153438	M2	N18.LPB.GGGCCATGTAGACC	Smillie et al
-3.7015	-2.054	M0_2	N18.LPB.GGTATGACTTCTTG	Smillie et al
0.793061	-0.118235	M2	N18.LPB.GGTTGAACGGTGTT	Smillie et al
2.26731	0.722371	M2	N18.LPB.GTACGTGAGTCATG	Smillie et al
0.749493	-1.25745	M2	N18.LPB.GTAGCAACTTTGGG	Smillie et al
1.03833	-2.03801	M2	N18.LPB.GTAGGTACTGACAC	Smillie et al
0.357349	0.803384	M0	N18.LPB.TAGAGAGATTCACT	Smillie et al
1.9567	0.123711	M2	N18.LPB.TCACAACTCTGATG	Smillie et al
2.33077	1.41335	M2	N18.LPB.TCAGTACTCTGCTC	Smillie et al
1.55938	-0.527642	M2	N18.LPB.TCAGTACTTAACCG	Smillie et al
2.91506	1.22741	M2	N18.LPB.TCATTGACGTTTGG	Smillie et al
0.0132301	1.08053	M0	N18.LPB.TCCGGACTCACACA	Smillie et al
2.27073	0.39262	M2	N18.LPB.TCGTTATGGTACGT	Smillie et al
-4.08705	-4.09796	M0_2	N18.LPB.TGAAGCACGGTAAA	Smillie et al
1.56843	1.5476	M2	N18.LPB.TGGTACGAGTCTGA	Smillie et al
2.62877	0.652571	M2	N18.LPB.TGTATGCTTCGTGA	Smillie et al
0.0583236	-0.352359	M0	N18.LPB.TTATGGCTAATCGC	Smillie et al
3.7219	0.649387	M2	N18.LPB.TTCAGACTAACCAC	Smillie et al
2.99703	0.707294	M2	N18.LPB.TTCATGTGCTTAGG	Smillie et al
-4.02048	-1.57777	M0_2	N19.EpiA.ACGAACACTGGTGT	Smillie et al
-3.69066	-3.57876	M0_2	N19.EpiA.GCAATCGAGATAAG	Smillie et al
-2.59017	-3.16445	M0_2	N19.EpiA.GGATACTGAGCCAT	Smillie et al
-3.35976	-3.32657	M0_2	N19.EpiA.TCCACGTGACTCAG	Smillie et al
1.3624	0.663924	M2	N19.LPA.AAAGAGACAGCCTA	Smillie et al
2.34367	0.621337	M2	N19.LPA.AAATGGGATGAAGA	Smillie et al
3.33708	0.400474	M2	N19.LPA.AACAATACCATCAG	Smillie et al
-0.330258	0.153702	M0	N19.LPA.ACCAACGAGTAGCT	Smillie et al
2.15697	0.805153	M2	N19.LPA.AGAGTCACAACGAA	Smillie et al
1.26465	-0.290744	M2	N19.LPA.AGCACAACGCGAGA	Smillie et al
-4.1844	-4.35798	M0_2	N19.LPA.AGCACAACGGGACA	Smillie et al
-1.53872	-1.74155	M0	N19.LPA.AGCGATTGTACGAC	Smillie et al
1.64288	0.113467	M2	N19.LPA.AGGAATGACACTTT	Smillie et al
0.490844	-0.757262	M0	N19.LPA.AGTGTGACGCGTTA	Smillie et al
0.510029	-2.05229	M2	N19.LPA.AGTTATGAGAGAGC	Smillie et al
-3.46102	-2.38781	M0_2	N19.LPA.AGTTCTTGACTGGT	Smillie et al
2.07896	2.89533	M2	N19.LPA.ATACAATGTTTACC	Smillie et al
2.08457	0.462177	M2	N19.LPA.ATCCTAACCGACTA	Smillie et al
0.695059	-1.02154	M2	N19.LPA.CAACAGACGCGAAG	Smillie et al
-0.400984	-0.425668	M0	N19.LPA.CAATGGACCGAACT	Smillie et al
-1.04845	-1.46162	M0	N19.LPA.CAGGAACTCTGGTA	Smillie et al
2.34364	2.63851	M2	N19.LPA.CATCCCGAAGGTCT	Smillie et al
2.46384	0.0615502	M2	N19.LPA.CATTCCCTGTAAGA	Smillie et al
1.89094	3.08217	M2	N19.LPA.CCAATGGACACCAA	Smillie et al
1.24798	0.520549	M0	N19.LPA.CCAGTCTGTAGTCG	Smillie et al
1.1885	0.422935	M2	N19.LPA.CGATACGAGATACC	Smillie et al
0.401396	-1.42669	M0_2	N19.LPA.CTAGAGACGTATGC	Smillie et al
3.11859	0.532086	M2	N19.LPA.CTAGAGACGTCTGA	Smillie et al
2.39696	2.52716	M2	N19.LPA.CTATTGTGGTGTTG	Smillie et al
-3.40756	-3.34893	M0_2	N19.LPA.CTCGACACTACAGC	Smillie et al
1.9526	-0.666915	M2	N19.LPA.CTTGATTGACTCTT	Smillie et al
2.07406	-0.197598	M2	N19.LPA.GAAGAATGCGTGTA	Smillie et al
2.71885	0.325401	M2	N19.LPA.GAATGCACTTTGGG	Smillie et al
-1.23129	-1.30469	M0	N19.LPA.GAGGACGAACGCAT	Smillie et al
-3.41724	-2.26415	M0_2	N19.LPA.GATTACCTGAATCC	Smillie et al
-0.244653	-1.10387	M0	N19.LPA.GCAGCGTGAGTCAC	Smillie et al
-4.10059	-4.03079	M0_2	N19.LPA.GCGACTCTGTAAGA	Smillie et al
2.60335	0.688784	M2	N19.LPA.GTGAGGGAGTCTAG	Smillie et al
0.957465	-0.872058	M2	N19.LPA.TCACGAGAGATAGA	Smillie et al
1.85654	-0.17394	M2	N19.LPA.TCATCAACTTGCTT	Smillie et al
0.763058	-0.259514	M2	N19.LPA.TTACGTACAGAATG	Smillie et al
2.38103	1.85082	M2	N19.LPB.AAATGTTGCAACTG	Smillie et al
2.72585	1.38459	M2	N19.LPB.AACTCGGAACGGAG	Smillie et al
2.20417	1.93629	M2	N19.LPB.AAGGCTACGTGCTA	Smillie et al
2.55343	0.658007	M2	N19.LPB.ACCAGCCTCAGAAA	Smillie et al
2.22497	2.43594	M2	N19.LPB.ACGACAACGATACC	Smillie et al
3.24856	1.18064	M2	N19.LPB.ACTAAAACGCATAC	Smillie et al
-3.84305	-2.03816	M0_2	N19.LPB.ACTTTGTGTCAAGC	Smillie et al
-1.76994	-2.54351	M0_2	N19.LPB.AGGAAATGAGCACT	Smillie et al
0.0530227	-0.0703588	M0	N19.LPB.AGGCTAACTTGTGG	Smillie et al
2.69658	1.4028	M2	N19.LPB.AGGGTTTGCTGCAA	Smillie et al
2.98027	0.947854	M2	N19.LPB.AGTGAAGATACAGC	Smillie et al
1.90272	2.28976	M2	N19.LPB.AGTGACACTGCGTA	Smillie et al
-1.0377	-0.0625704	M0	N19.LPB.AGTTAAACAGAGAT	Smillie et al
2.30394	0.924095	M2	N19.LPB.ATGATAACAGTACC	Smillie et al
2.42334	0.989636	M2	N19.LPB.ATTCAAGACAGATC	Smillie et al
3.71742	2.28661	M2	N19.LPB.CAAGTTCTTGCTAG	Smillie et al
0.536339	3.82111	M2	N19.LPB.CACGACCTTCCCGT	Smillie et al
2.31576	2.18195	M2	N19.LPB.CACGATGATAGACC	Smillie et al
1.12103	-1.02015	M2	N19.LPB.CAGACATGATTCTC	Smillie et al
2.55036	1.54478	M2	N19.LPB.CATCTTGATACGCA	Smillie et al
0.513189	0.715271	M0	N19.LPB.CCAGTCTGGCGAAG	Smillie et al
-0.366902	-1.41745	M0_2	N19.LPB.CCCAGTTGGTGCTA	Smillie et al
0.215921	-1.62707	M2	N19.LPB.CCTAAGGATCTCGC	Smillie et al
-0.168515	-1.02436	M0	N19.LPB.CCTCATCTACCAAC	Smillie et al
1.02396	0.405461	M0	N19.LPB.CGTCGACTCCTGAA	Smillie et al
3.23739	1.03267	M2	N19.LPB.GAGATCACCCAAGT	Smillie et al
1.32314	0.176921	M2	N19.LPB.GATCTTTGTGGTCA	Smillie et al
0.742826	0.538939	M0	N19.LPB.GCCGAGTGTTGCGA	Smillie et al
2.66575	0.560027	M2	N19.LPB.GCGCGATGGCGTTA	Smillie et al
2.13792	1.30682	M2	N19.LPB.GGAACTTGGCCCTT	Smillie et al
2.75854	0.858244	M2	N19.LPB.GGAGGATGCTGTAG	Smillie et al
0.450543	3.81577	M2	N19.LPB.GTAACGTGGATAGA	Smillie et al
-0.28047	-0.702189	M0	N19.LPB.GTAGTGTGCATGCA	Smillie et al
2.98193	1.10885	M2	N19.LPB.GTCACCTGTGCAAC	Smillie et al
2.61607	2.05403	M2	N19.LPB.GTTATCTGATAAGG	Smillie et al
2.83233	1.28707	M2	N19.LPB.TACGTTACGTTCAG	Smillie et al
-2.13053	-2.663	M0_2	N19.LPB.TAGGTGTGGCGATT	Smillie et al
2.31782	2.06379	M2	N19.LPB.TAGTCACTGCTGAT	Smillie et al
3.00976	1.74423	M2	N19.LPB.TCACAACTGCAGAG	Smillie et al
3.64532	2.34752	M2	N19.LPB.TCAGCAGAGTGCAT	Smillie et al
1.69766	0.84386	M2	N19.LPB.TGCGATGATTCATC	Smillie et al
2.83161	1.25147	M2	N19.LPB.TTCTACGACCGTTC	Smillie et al
-2.85777	-1.50734	M0_2	N19.LPB.TTTATCCTTCCTCG	Smillie et al
-1.44426	-3.63809	Mac IFN pathway	N20.EpiA.AGCTGTGAAGATGA	Smillie et al
-3.77018	-3.96756	M0_2	N20.EpiB.AGCCTCACCGGGAA	Smillie et al
-3.6633	-2.0404	M0_2	N20.EpiB.CACTTATGCTCATT	Smillie et al
0.200739	-3.47719	Mac IFN pathway	N20.LPA.AACACGTGTAAGCC	Smillie et al
0.315084	-3.36214	Mac IFN pathway	N20.LPA.AACCGCCTCAGCTA	Smillie et al
-0.47783	-2.74537	Mac IFN pathway	N20.LPA.AACGGTACTTCCGC	Smillie et al
-0.42438	-2.22729	Mac IFN pathway	N20.LPA.AACGTCGAAGCCTA	Smillie et al
-1.24035	-2.86401	Mac IFN pathway	N20.LPA.AACGTTCTTGCAGT	Smillie et al
0.0265734	-2.78878	Mac IFN pathway	N20.LPA.AACTTGCTTTCAGG	Smillie et al
-0.230397	-3.6434	Mac IFN pathway	N20.LPA.AATCGGTGTGAGGG	Smillie et al
-1.14154	-3.38499	Mac IFN pathway	N20.LPA.AATCTAGATTTCTG	Smillie et al
-0.897993	-2.48139	Mac IFN pathway	N20.LPA.AATCTCACGTTGCA	Smillie et al
0.228889	-3.39752	Mac IFN pathway	N20.LPA.AATTCCTGGAGACG	Smillie et al
0.0772731	-2.68747	Mac IFN pathway	N20.LPA.ACACAGACCCTTGC	Smillie et al
-0.348072	-3.10778	Mac IFN pathway	N20.LPA.ACACATCTGCGGAA	Smillie et al
-1.52745	-3.25682	Mac IFN pathway	N20.LPA.ACCATTACGAATAG	Smillie et al
-0.271079	-3.00291	Mac IFN pathway	N20.LPA.ACGCCACTGCCTTC	Smillie et al
-1.18123	-3.39816	Mac IFN pathway	N20.LPA.ACTGTGGATTACCT	Smillie et al
-0.2558	-3.06896	Mac IFN pathway	N20.LPA.ACTGTTACACTACG	Smillie et al
-1.09101	-2.65691	Mac IFN pathway	N20.LPA.AGATATTGCTAGAC	Smillie et al
-0.640773	-2.59118	Mac IFN pathway	N20.LPA.AGGTGGGATGTGCA	Smillie et al
-0.195884	-3.57163	Mac IFN pathway	N20.LPA.ATACGGACGAGATA	Smillie et al
-1.21782	-2.69266	Mac IFN pathway	N20.LPA.ATACGGACTCGACA	Smillie et al
-1.66409	-2.07253	Mac IFN pathway	N20.LPA.ATGATAACTTAGGC	Smillie et al
-2.98703	-1.46411	M0	N20.LPA.ATTAGTGACGTTGA	Smillie et al
-0.717042	-2.70491	Mac IFN pathway	N20.LPA.CAAATATGAAGAGT	Smillie et al
-0.0268204	-3.21793	Mac IFN pathway	N20.LPA.CAACGAACGATAGA	Smillie et al
-0.759041	-3.43964	Mac IFN pathway	N20.LPA.CAATATGAAGGTTC	Smillie et al
-1.60171	-3.5687	M0_2	N20.LPA.CACAGAACGTGAGG	Smillie et al
-0.303172	-2.50625	Mac IFN pathway	N20.LPA.CACAGTGATCATTC	Smillie et al
-0.617457	-1.61308	M0	N20.LPA.CACCACTGGCTTAG	Smillie et al
-1.10965	-2.39898	Mac IFN pathway	N20.LPA.CACTGAGATTCACT	Smillie et al
0.043099	-3.58201	Mac IFN pathway	N20.LPA.CCACTGTGGTCTTT	Smillie et al
1.69295	1.61129	Mac IFN pathway	N20.LPA.CCTAGAGATCCAAG	Smillie et al
-0.527238	-2.99481	Mac IFN pathway	N20.LPA.CGACCGGATCATTC	Smillie et al
-0.539465	1.15128	M0	N20.LPA.CGATAGACTGCCTC	Smillie et al
-4.18568	-0.210893	Mac IFN pathway	N20.LPA.CGATCAGAGTCACA	Smillie et al
1.43914	1.48734	Mac IFN pathway	N20.LPA.CGCGAGACGCGAGA	Smillie et al
-0.705432	-2.96392	Mac IFN pathway	N20.LPA.CTGAACGACGCATA	Smillie et al
2.39	1.85982	Mac IFN pathway	N20.LPA.CTGACAGATGTGAC	Smillie et al
-0.820143	-3.09494	Mac IFN pathway	N20.LPA.CTGATTTGCCTACC	Smillie et al
-0.486697	-2.22709	Mac IFN pathway	N20.LPA.CTTAAGCTTCTCGC	Smillie et al
-1.09298	-2.67543	Mac IFN pathway	N20.LPA.GAACGGGATTCGGA	Smillie et al
-0.667423	-1.73282	M0	N20.LPA.GAAGATGAAGAGGC	Smillie et al
0.161398	-3.1357	Mac IFN pathway	N20.LPA.GACGTATGACCTGA	Smillie et al
-1.23312	-2.77738	Mac IFN pathway	N20.LPA.GAGCAACTCTTGTT	Smillie et al
0.0200881	-3.48225	Mac IFN pathway	N20.LPA.GAGGTACTAGTGTC	Smillie et al
-0.809558	-2.68066	Mac IFN pathway	N20.LPA.GATACTCTGGGCAA	Smillie et al
-0.200647	-2.77185	Mac IFN pathway	N20.LPA.GATATTGAGTTGGT	Smillie et al
-0.317707	-2.84178	Mac IFN pathway	N20.LPA.GATCCGCTCACACA	Smillie et al
-0.755463	-3.18085	Mac IFN pathway	N20.LPA.GCTCAGCTTAGCCA	Smillie et al
-1.09136	-2.7979	Mac IFN pathway	N20.LPA.GCTCGACTGTACGT	Smillie et al
-0.277193	-3.17196	Mac IFN pathway	N20.LPA.GGAGACGAGGTGTT	Smillie et al
-0.598905	-3.07861	Mac IFN pathway	N20.LPA.GGCAATACCGTAAC	Smillie et al
-1.19033	-2.53047	Mac IFN pathway	N20.LPA.GGCCCAGACGTAGT	Smillie et al
-0.484022	-2.11337	M0	N20.LPA.GGGTTATGAGAGGC	Smillie et al
-1.21355	-2.58673	Mac IFN pathway	N20.LPA.GTCAACGAAGCACT	Smillie et al
-0.258969	-3.33796	Mac IFN pathway	N20.LPA.GTCAACGACAGAGG	Smillie et al
-0.550741	-3.43594	Mac IFN pathway	N20.LPA.GTTATCTGGATAAG	Smillie et al
-0.263047	-2.90583	Mac IFN pathway	N20.LPA.TACGACGATCGTGA	Smillie et al
-0.613099	-3.34042	Mac IFN pathway	N20.LPA.TAGCCCACCTATGG	Smillie et al
0.0403243	-3.51881	Mac IFN pathway	N20.LPA.TCCCATCTAGGTTC	Smillie et al
0.323111	-3.44052	Mac IFN pathway	N20.LPA.TCGAGAACAGTAGA	Smillie et al
-0.175535	-3.5604	Mac IFN pathway	N20.LPA.TCGCAAGACTCTAT	Smillie et al
1.04246	1.27695	Mac IFN pathway	N20.LPA.TCGGACCTTTTACC	Smillie et al
-1.33968	-3.58172	Mac IFN pathway	N20.LPA.TGAACCGAACTTTC	Smillie et al
-1.96418	-2.94265	Mac IFN pathway	N20.LPA.TGATCACTTGGGAG	Smillie et al
-1.35036	-3.61174	Mac IFN pathway	N20.LPA.TGATTCTGCACCAA	Smillie et al
-0.692777	-3.57505	Mac IFN pathway	N20.LPA.TGCCAGCTGAATGA	Smillie et al
-3.38151	-2.46168	Mac IFN pathway	N20.LPA.TTAGACCTCTACTT	Smillie et al
-0.546795	-2.22108	M0	N20.LPA.TTCCCACTATACCG	Smillie et al
-0.123167	-3.39813	Mac IFN pathway	N20.LPA.TTCTAGTGTTAGGC	Smillie et al
1.094	1.16432	Mac IFN pathway	N20.LPA.TTGACACTTTCTGT	Smillie et al
-1.03716	-3.00111	Mac IFN pathway	N20.LPA.TTGGGAACAACGTC	Smillie et al
-3.00213	0.0967232	Mac IFN pathway	N20.LPB.AAACTTGACTAGCA	Smillie et al
-0.676741	-1.54995	M0	N20.LPB.AAATGGGATGCACA	Smillie et al
-0.690345	-3.76325	Mac IFN pathway	N20.LPB.AACCACGAGTTAGC	Smillie et al
-1.50341	-1.59524	M0	N20.LPB.AACGCAACACCACA	Smillie et al
1.49829	1.17091	Mac IFN pathway	N20.LPB.AACGCATGCGAGAG	Smillie et al
1.4299	1.65065	Mac IFN pathway	N20.LPB.AACTCACTGGCATT	Smillie et al
-4.36612	-4.45745	M0_2	N20.LPB.AAGCCAACGTCTGA	Smillie et al
0.161146	-2.727	M2	N20.LPB.AATAGGGACTCATT	Smillie et al
-0.389946	-2.77453	Mac IFN pathway	N20.LPB.ACAAATTGAAGGTA	Smillie et al
-0.0440987	-2.87562	Mac IFN pathway	N20.LPB.ACCAACGACTGAGT	Smillie et al
-0.227881	-3.16878	M2	N20.LPB.ACCAACGACTTACT	Smillie et al
-2.22281	-3.2608	M0_2	N20.LPB.ACCGTGCTTCGCTC	Smillie et al
-0.633577	-2.8411	Mac IFN pathway	N20.LPB.ACCTATTGGAGCAG	Smillie et al
-0.325741	-2.58465	Mac IFN pathway	N20.LPB.ACGCCTTGACTAGC	Smillie et al
-1.18061	-2.71774	Mac IFN pathway	N20.LPB.ACGCGGTGAGAGTA	Smillie et al
-1.0076	-3.65048	Mac IFN pathway	N20.LPB.ACGCTCACCGAATC	Smillie et al
-2.69677	-0.167491	M0	N20.LPB.ACTACGGAGGTCAT	Smillie et al
-1.38508	-1.86413	M0	N20.LPB.ACTTCTGAGGAAAT	Smillie et al
-2.31197	-1.51071	M0	N20.LPB.AGAGTCACTGTGCA	Smillie et al
-1.50928	-2.48041	Mac IFN pathway	N20.LPB.AGCATGACCCAGTA	Smillie et al
0.950967	1.21425	Mac IFN pathway	N20.LPB.AGCCGGTGAGTTCG	Smillie et al
-1.30694	-2.5335	Mac IFN pathway	N20.LPB.AGCGGCACGGTCAT	Smillie et al
-1.44153	-2.4628	Mac IFN pathway	N20.LPB.AGCTGAACAGGGTG	Smillie et al
-0.934515	-2.71893	Mac IFN pathway	N20.LPB.AGCTGCCTTGGAAA	Smillie et al
-4.45806	-0.16927	M0 Ribhi	N20.LPB.AGCTTTACACGGTT	Smillie et al
-0.777363	-2.12748	Mac IFN pathway	N20.LPB.AGGAACCTTATCTC	Smillie et al
-0.845837	-2.45128	Mac IFN pathway	N20.LPB.AGGGAGTGACACGT	Smillie et al
-1.87269	-3.42018	M0_2	N20.LPB.AGGGCGCTGTAAAG	Smillie et al
-0.631168	-1.65293	Mac IFN pathway	N20.LPB.AGGTCATGAGTAGA	Smillie et al
-0.0255085	-3.47773	Mac IFN pathway	N20.LPB.AGGTCATGGGGCAA	Smillie et al
-1.71567	-1.61601	M0	N20.LPB.AGGTGTTGTTTCTG	Smillie et al
1.03373	1.13811	Mac IFN pathway	N20.LPB.ATACTCTGGACAGG	Smillie et al
-0.533729	-2.99818	Mac IFN pathway	N20.LPB.ATAGTCCTTTCCCG	Smillie et al
-0.914261	-2.22729	Mac IFN pathway	N20.LPB.ATCACTACGGAAGC	Smillie et al
-0.374842	-3.4012	Mac IFN pathway	N20.LPB.ATCCAGGAAGCTCA	Smillie et al
-3.7838	-4.29189	M0_2	N20.LPB.ATGCGATGGAAGGC	Smillie et al
0.930021	1.00739	M0	N20.LPB.ATTAACGAATCGGT	Smillie et al
-0.421646	-2.62144	Mac IFN pathway	N20.LPB.ATTATGGAACGCAT	Smillie et al
-1.71894	-2.97789	Mac IFN pathway	N20.LPB.ATTCTGACCTGAAC	Smillie et al
-0.0709167	-1.32138	Mac IFN pathway	N20.LPB.ATTGAATGTTCCAT	Smillie et al
-1.1111	-2.61542	Mac IFN pathway	N20.LPB.CAAGACACCAAGCT	Smillie et al
1.75937	2.87318	Inflammatory monocytes-mac	N20.LPB.CAAGTTCTGTATCG	Smillie et al
-1.73316	-3.12111	Mac IFN pathway	N20.LPB.CAGACTGACTTCGC	Smillie et al
-2.58137	-2.06208	M0_2	N20.LPB.CATAAATGTTCTGT	Smillie et al
-0.816588	-2.47329	Mac IFN pathway	N20.LPB.CATCCCGATAAAGG	Smillie et al
-0.615934	-2.37986	Mac IFN pathway	N20.LPB.CATTACACGTCACA	Smillie et al
1.61076	2.09467	Mac IFN pathway	N20.LPB.CATTTGTGCATTGG	Smillie et al
-1.05522	-3.78358	M0_2	N20.LPB.CCAACCTGCACACA	Smillie et al
-1.60089	-2.49112	M0_2	N20.LPB.CCAATGGATCCCAC	Smillie et al
-0.42464	-2.40819	Mac IFN pathway	N20.LPB.CCAGAAACACGGGA	Smillie et al
-0.825141	-2.49648	M0	N20.LPB.CCAGCTACTCCTCG	Smillie et al
-1.03806	-2.52473	Mac IFN pathway	N20.LPB.CCAGTCACCGTAGT	Smillie et al
0.05688	-3.45312	Mac IFN pathway	N20.LPB.CCCTGAACCGTGAT	Smillie et al
-0.948135	-3.08418	Mac IFN pathway	N20.LPB.CCCTTACTGTTTGG	Smillie et al
-1.42596	-2.8827	Mac IFN pathway	N20.LPB.CCTATTGAACAGTC	Smillie et al
-0.218689	-2.73862	Mac IFN pathway	N20.LPB.CGCACTTGGTGCAT	Smillie et al
-1.77143	-2.23475	Mac IFN pathway	N20.LPB.CGCGAGACGGGCAA	Smillie et al
-0.370666	-2.32938	Mac IFN pathway	N20.LPB.CGTACAGAGGGATG	Smillie et al
-1.01262	-2.65045	Mac IFN pathway	N20.LPB.CGTCAAGACCATGA	Smillie et al
2.04471	1.57123	Mac IFN pathway	N20.LPB.CGTTATACTTCGCC	Smillie et al
-0.0595936	-2.95033	Mac IFN pathway	N20.LPB.CGTTTAACTACGAC	Smillie et al
-1.55785	-3.12702	M0_2	N20.LPB.CTACGGCTCTATGG	Smillie et al
-0.472817	-2.38726	Mac IFN pathway	N20.LPB.CTACTCCTGTTCGA	Smillie et al
-0.819122	-2.73787	Mac IFN pathway	N20.LPB.CTCTAAACACACGT	Smillie et al
1.63757	2.15569	M2	N20.LPB.GAACAGCTCACTGA	Smillie et al
-0.703315	-2.96623	Mac IFN pathway	N20.LPB.GACCATGAGGTCAT	Smillie et al
1.19995	1.17874	Mac IFN pathway	N20.LPB.GACGAGGAATGCTG	Smillie et al
0.764151	1.38867	Mac IFN pathway	N20.LPB.GACGTATGCCACCT	Smillie et al
-2.92895	-3.47157	M0_2	N20.LPB.GAGGGTGATGACTG	Smillie et al
-0.976023	-2.0445	Mac IFN pathway	N20.LPB.GAGGTGGACACTCC	Smillie et al
1.48086	1.44131	Mac IFN pathway	N20.LPB.GATATAACTTCGCC	Smillie et al
-3.78368	0.18613	M0	N20.LPB.GATGCAACTTCGCC	Smillie et al
-0.905467	-3.51698	Mac IFN pathway	N20.LPB.GCAGATACACACTG	Smillie et al
-1.36744	-3.40606	M0_2	N20.LPB.GCATGATGCTCGCT	Smillie et al
-0.832748	-1.56553	Mac IFN pathway	N20.LPB.GCCCAACTGAGGAC	Smillie et al
-1.51952	-3.25623	M0_2	N20.LPB.GCGAAGGAATGCTG	Smillie et al
-1.37877	-3.77485	Mac IFN pathway	N20.LPB.GCGTAATGTGTGCA	Smillie et al
-3.1148	-2.73358	M0_2	N20.LPB.GGAGGTGACTTCGC	Smillie et al
-0.331125	-1.83566	Mac IFN pathway	N20.LPB.GGCAATACTCTCCG	Smillie et al
-0.637659	-2.83002	Mac IFN pathway	N20.LPB.GGCCACGAGGCAAG	Smillie et al
2.56254	1.61919	M2	N20.LPB.GGTAAAGAATCTCT	Smillie et al
-0.671069	-2.45562	M0	N20.LPB.GGTATGACGGTAAA	Smillie et al
-1.18886	-2.27878	Mac IFN pathway	N20.LPB.GTAGGTACACGCTA	Smillie et al
-0.573898	-3.24802	Mac IFN pathway	N20.LPB.GTCGCACTTTCTCA	Smillie et al
-0.356093	-2.85575	M2	N20.LPB.GTTAGTCTCGCAAT	Smillie et al
0.892066	1.26842	M0	N20.LPB.GTTATGCTATTCGG	Smillie et al
-2.92329	-3.32564	M0_2	N20.LPB.GTTCAGGACGTGTA	Smillie et al
-0.928122	-2.89621	Mac IFN pathway	N20.LPB.GTTCATACTGTCAG	Smillie et al
1.1559	1.34457	Mac IFN pathway	N20.LPB.TAACAATGCTGACA	Smillie et al
-0.5613	-2.0156	Mac IFN pathway	N20.LPB.TAGCGATGTCTACT	Smillie et al
-3.25868	-2.25861	M0_2	N20.LPB.TAGGAGCTAGGGTG	Smillie et al
-1.10971	-3.75605	Mac IFN pathway	N20.LPB.TCACGAGAAGGAGC	Smillie et al
-0.153129	-3.5238	Mac IFN pathway	N20.LPB.TCAGAGACTGATGC	Smillie et al
-0.326507	-2.49022	Mac IFN pathway	N20.LPB.TCAGAGACTGGAGG	Smillie et al
1.71235	1.65466	Mac IFN pathway	N20.LPB.TCATCATGTGAGAA	Smillie et al
-1.45152	-3.12457	M0_2	N20.LPB.TCATGTACAGCTAC	Smillie et al
-0.35545	-2.89169	Mac IFN pathway	N20.LPB.TCGATACTTTCCGC	Smillie et al
-1.08071	-2.53497	Mac IFN pathway	N20.LPB.TCTAAGCTAGAGAT	Smillie et al
-0.124057	-3.01797	Mac IFN pathway	N20.LPB.TCTAGTTGACCTGA	Smillie et al
-0.534995	-2.3726	Mac IFN pathway	N20.LPB.TGAAGCTGCTCATT	Smillie et al
-0.971772	-2.93692	Mac IFN pathway	N20.LPB.TGAATAACCACTGA	Smillie et al
-0.281956	-3.166	Mac IFN pathway	N20.LPB.TGACTGGACCATGA	Smillie et al
-0.189598	-3.00667	Mac IFN pathway	N20.LPB.TGACTTTGAGCACT	Smillie et al
-2.85617	-2.95336	M0_2	N20.LPB.TGCAACGAGTGTCA	Smillie et al
-0.587771	-1.62453	Mac IFN pathway	N20.LPB.TGCTGAGAGACAGG	Smillie et al
-1.58916	-2.64391	M0_2	N20.LPB.TGGAACACTTCTTG	Smillie et al
-0.00191098	-2.54336	M2	N20.LPB.TGGACCCTGGGACA	Smillie et al
-1.01146	-3.07157	Mac IFN pathway	N20.LPB.TGGTATCTCTTCCG	Smillie et al
-0.880082	-1.97632	Mac IFN pathway	N20.LPB.TGGTCAGATCGCCT	Smillie et al
-2.70838	-0.0493185	M0	N20.LPB.TGTAATGATCCCAC	Smillie et al
-0.892224	-1.3646	M0	N20.LPB.TGTGGATGGGGTGA	Smillie et al
-1.25815	-3.57785	Mac IFN pathway	N20.LPB.TTCAGTACAAGTGA	Smillie et al
-3.18391	-3.68036	M0_2	N20.LPB.TTCATCGATTCGCC	Smillie et al
-1.84138	-3.02654	M0_2	N20.LPB.TTGTACACCAAAGA	Smillie et al
0.345222	-3.29859	Mac IFN pathway	N20.LPB.TTGTCATGTGTGGT	Smillie et al
-2.95085	-1.43643	M0	N21.EpiA.ACTGGCCTTCTGGA	Smillie et al
-2.92329	-2.66198	M0_2	N21.EpiA.GACAACTGTTGAGC	Smillie et al
1.2117	-0.825518	M2	N21.EpiA.TTACACACGGCGAA	Smillie et al
2.39169	-0.231363	M2	N21.LPA.AAGTAACTCTAGCA	Smillie et al
0.371073	-0.146138	M0	N21.LPA.AATCCTTGGGTGGA	Smillie et al
3.38725	0.993473	M2	N21.LPA.ACCCTCGAATTCTC	Smillie et al
-2.65266	-0.690952	M0	N21.LPA.ACGAACACCGTACA	Smillie et al
2.43009	1.62397	M2	N21.LPA.ACGCGGTGCTTCGC	Smillie et al
-0.110066	1.1873	M0	N21.LPA.ACTGAGACTGCTAG	Smillie et al
-0.98642	-1.26823	M0	N21.LPA.ATAGCCGACTGATG	Smillie et al
1.46446	-0.144525	M2	N21.LPA.ATGTTCACTCGACA	Smillie et al
1.6911	0.566825	M2	N21.LPA.ATTCTTCTGCCAAT	Smillie et al
2.58054	1.57625	M2	N21.LPA.CAATCTACATTCGG	Smillie et al
2.18389	-0.0625213	M2	N21.LPA.CACAGATGGCTTCC	Smillie et al
-0.777944	-1.23342	M0	N21.LPA.CACGATGACGGAGA	Smillie et al
0.176501	1.57527	M0	N21.LPA.CATGCCACAGGTCT	Smillie et al
3.6932	0.698209	M2	N21.LPA.CCGTAAGACATTCT	Smillie et al
1.99227	0.0632489	M2	N21.LPA.CCTCTACTTCTCGC	Smillie et al
2.50316	1.35449	M2	N21.LPA.CGTGAATGAAAGTG	Smillie et al
-0.465779	-0.44558	M0	N21.LPA.CTACGCACAGAAGT	Smillie et al
-2.2147	-2.81209	M0_2	N21.LPA.CTCGACTGGGAGGT	Smillie et al
-0.989021	-1.72802	M2	N21.LPA.GAAGTAGATGCTAG	Smillie et al
3.40632	0.84745	M2	N21.LPA.GACCATGAGGAACG	Smillie et al
2.03037	-0.345775	M2	N21.LPA.GAGTTGTGTGCAGT	Smillie et al
1.62388	0.317062	M2	N21.LPA.GATCGAACATGACC	Smillie et al
-1.08153	-1.57723	M0	N21.LPA.GATTCTACATCTTC	Smillie et al
0.221229	-0.17737	M0	N21.LPA.GCGTATGACTTATC	Smillie et al
-3.66241	-1.81784	M0_2	N21.LPA.GCTTAACTCCTGAA	Smillie et al
-0.284386	-0.754036	M0	N21.LPA.GGGTAACTTTATCC	Smillie et al
-0.233482	0.812545	M0	N21.LPA.GTGAACACGGGTGA	Smillie et al
-1.36403	-1.27468	M0	N21.LPA.GTGTACGAACCTAG	Smillie et al
0.748312	-1.38761	M2	N21.LPA.TCATTGACGTAGCT	Smillie et al
-0.569377	-1.41788	M0	N21.LPA.TCCCGAACGAGACG	Smillie et al
0.0444168	0.161574	M0	N21.LPA.TCTAGACTCAGGAG	Smillie et al
0.403874	-0.654259	M0	N21.LPA.TGAAATTGCGCTAA	Smillie et al
-0.834758	0.759284	M0	N21.LPA.TGGAAGCTAGAGGC	Smillie et al
1.81153	1.45117	M2	N21.LPA.TGGAAGCTGTCTTT	Smillie et al
-3.15282	0.0208594	M0	N21.LPA.TGGATGACATGCTG	Smillie et al
-4.2433	-4.57405	M0_2	N21.LPB.AAACGCACAACCAC	Smillie et al
1.5929	1.28418	M2	N21.LPB.AAATGTTGTCTAGG	Smillie et al
-0.145542	0.879638	M0	N21.LPB.AATCTAGACCTTTA	Smillie et al
-2.81438	-2.91043	M0_2	N21.LPB.ACGAGTACCTTCCG	Smillie et al
3.44705	1.71836	M2	N21.LPB.ACGATTCTCAAAGA	Smillie et al
1.27368	1.82501	M2	N21.LPB.AGAATTTGGCTAAC	Smillie et al
0.531709	-1.18162	M2	N21.LPB.AGACCTGAATGTCG	Smillie et al
0.688538	1.68315	M2	N21.LPB.AGGAGTCTACCCTC	Smillie et al
-3.05063	0.185134	M0	N21.LPB.ATTAGTGATGTTTC	Smillie et al
2.3328	0.542757	M2	N21.LPB.CCAGCACTACCTTT	Smillie et al
-1.76587	-2.94842	M0_2	N21.LPB.CTTTACGAGTAAAG	Smillie et al
2.28857	1.16649	M2	N21.LPB.GTAGCTGACTCAAG	Smillie et al
-1.74337	-1.21881	M0	N21.LPB.GTGCAAACCGCAAT	Smillie et al
-3.94609	-2.4889	M0_2	N23.EpiA.AACGTTGCAGCCAATT	Smillie et al
-3.66991	-0.956579	M0_2	N23.EpiA.ACACTGAGTGCACCAC	Smillie et al
-2.35737	-1.71604	M0_2	N23.EpiA.ACACTGATCTTGAGGT	Smillie et al
-3.81631	-4.15072	M0_2	N23.EpiA.ACGAGCCTCTGATTCT	Smillie et al
-2.65808	-2.68109	M0_2	N23.EpiA.CAGCGACAGTCGTTTG	Smillie et al
-4.13591	-3.60928	M0_2	N23.EpiA.CGGACGTTCACAATGC	Smillie et al
-3.80275	-3.77257	M0_2	N23.EpiA.CGGGTCAAGCCCAGCT	Smillie et al
-4.1642	-4.32285	M0_2	N23.EpiA.CTAACTTCATCTACGA	Smillie et al
-4.08138	-2.09522	M0_2	N23.EpiA.CTGTTTACACATTTCT	Smillie et al
-3.89982	-1.84538	M0 Ribhi	N23.EpiA.GAAACTCCACGAAGCA	Smillie et al
-4.67196	-0.457821	M0_2	N23.EpiA.GATGAGGAGATGTCGG	Smillie et al
-4.88499	-1.90427	M0 Ribhi	N23.EpiA.GCGCCAAAGATGCGAC	Smillie et al
-3.65898	-1.95843	M0_2	N23.EpiA.GCGCCAACATCGGAAG	Smillie et al
5.91227	-0.933593	M2-like Ly96	N23.EpiA.GGAACTTGTAGGACAC	Smillie et al
-3.9582	-0.655015	M0 Ribhi	N23.EpiA.TACTTACGTACCTACA	Smillie et al
-3.14211	-1.63799	M0_2	N23.EpiA.TATGCCCTCCTATTCA	Smillie et al
-3.36572	-1.79565	M0_2	N23.EpiA.TGCCCATTCCGAAGAG	Smillie et al
5.85787	-2.26854	M2-like Ly96	N23.EpiA.TGGGCGTCACATCTTT	Smillie et al
-3.65482	-2.5153	M0_2	N23.EpiB.AAACCTGAGCGGCTTC	Smillie et al
-3.8623	-4.27665	M0_2	N23.EpiB.AAAGATGAGCTGTCTA	Smillie et al
-3.74162	-4.56734	M0_2	N23.EpiB.AACTCAGAGAAACGAG	Smillie et al
-4.05634	-3.59643	M0_2	N23.EpiB.ACCTTTAGTGAAGGCT	Smillie et al
-4.57591	-2.0032	M0_2	N23.EpiB.ACGAGGACACGAAGCA	Smillie et al
-4.5416	-1.73347	M0 Ribhi	N23.EpiB.ACGATACTCATCGGAT	Smillie et al
-3.80325	-2.20276	M0_2	N23.EpiB.ACGCCAGTCAGCGATT	Smillie et al
-3.45812	-4.39818	M0_2	N23.EpiB.AGAATAGTCCGCGTTT	Smillie et al
6.06808	-1.38454	M0 Ribhi	N23.EpiB.ATCGAGTCAATGCCAT	Smillie et al
-3.80665	-4.52839	M0_2	N23.EpiB.CACATAGAGTCGTACT	Smillie et al
-3.44038	-3.39107	M0_2	N23.EpiB.CACATAGTCACGGTTA	Smillie et al
-3.59069	-3.95623	M0_2	N23.EpiB.CCGTGGACAAGGGTCA	Smillie et al
-3.16345	-1.47445	M0_2	N23.EpiB.CGAGCACGTAAGGGCT	Smillie et al
-3.72667	-3.54143	M0_2	N23.EpiB.CGCTTCATCGTTTGCC	Smillie et al
-2.0657	2.39392	Inflammatory monocytes-mac	N23.EpiB.CGGTTAATCAACGCTA	Smillie et al
-3.98811	-4.03148	M0_2	N23.EpiB.CGTGTCTTCTCGCTTG	Smillie et al
-3.65681	-4.48111	M0_2	N23.EpiB.CGTTGGGAGAGGTTAT	Smillie et al
-3.39988	-4.02093	M0_2	N23.EpiB.CTCTAATCATCCGTGG	Smillie et al
-0.576507	4.44748	Inflammatory monocytes-mac	N23.EpiB.GAAACTCTCCTAGGGC	Smillie et al
-4.04656	-4.00565	M0_2	N23.EpiB.GACGGCTGTTTAAGCC	Smillie et al
-3.64062	-4.45495	M0_2	N23.EpiB.GATCAGTTCGGTTAAC	Smillie et al
-3.61049	-3.75004	M0_2	N23.EpiB.GATCGCGCAACCGCCA	Smillie et al
-3.96422	-4.01632	M0_2	N23.EpiB.GATGAAACACATCCGG	Smillie et al
-4.29756	-0.90743	M0 Ribhi	N23.EpiB.GCTCTGTAGTCACGCC	Smillie et al
-4.10694	-4.55312	M0_2	N23.EpiB.GCTGCGACAATGGAGC	Smillie et al
-3.54181	-3.77259	M0_2	N23.EpiB.GGAGCAAGTCTGATTG	Smillie et al
-4.33509	-4.461	M0_2	N23.EpiB.GGCAATTGTGGTACAG	Smillie et al
-4.41455	-1.88333	M0_2	N23.EpiB.GGCTCGAGTTACTGAC	Smillie et al
-3.71338	-4.35505	M0_2	N23.EpiB.GGGTTGCCACTGCCAG	Smillie et al
-4.31379	-3.87293	M0_2	N23.EpiB.GTCCTCAAGTGTGGCA	Smillie et al
-4.30646	-3.91983	M0_2	N23.EpiB.GTGAAGGTCCACTGGG	Smillie et al
6.01525	-1.20119	M2-like Ly96	N23.EpiB.GTGCAGCAGCAGATCG	Smillie et al
-4.63186	-2.0924	M0_2	N23.EpiB.GTGTGCGTCCCAAGAT	Smillie et al
-3.54029	-3.95203	M0_2	N23.EpiB.TAAGTGCAGACAGACC	Smillie et al
-3.56399	-3.90927	M0_2	N23.EpiB.TACTCGCCATCTGGTA	Smillie et al
5.86973	-0.941053	M2-like Ly96	N23.EpiB.TCGAGGCTCACCCGAG	Smillie et al
-3.67354	-4.58165	M0_2	N23.EpiB.TGCCCTAAGGCATGTG	Smillie et al
-3.54474	-4.11782	M0_2	N23.EpiB.TTCGGTCAGGCTACGA	Smillie et al
-3.1091	-2.13572	M0_2	N23.LPA.ACGCCGATCTCTAGGA	Smillie et al
5.13445	-1.57429	M2-like Ly96	N23.LPA.AGCTCTCCAGGCTCAC	Smillie et al
5.88934	-1.03543	M2-like Ly96	N23.LPA.ATCTGCCCAGATGGGT	Smillie et al
6.61925	-2.62164	M2-like Ly96	N23.LPA.ATTTCTGTCGCCAAAT	Smillie et al
6.45153	-2.67868	M2-like Ly96	N23.LPA.ATTTCTGTCTGCTGCT	Smillie et al
5.88139	-3.03031	M2-like Ly96	N23.LPA.CAAGGCCGTAGGCATG	Smillie et al
5.87041	-0.953209	M2-like Ly96	N23.LPA.CAGCCGACACAGGAGT	Smillie et al
6.27745	-1.4196	M2-like Ly96	N23.LPA.CAGCGACGTCAGGACA	Smillie et al
-3.23872	-1.34428	M0 Ribhi	N23.LPA.CATGGCGCATTGTGCA	Smillie et al
0.831125	-2.34921	M0_2	N23.LPA.CGCTATCGTCTCCACT	Smillie et al
-4.38707	-2.40598	M0 Ribhi	N23.LPA.CGTCAGGAGTGTTAGA	Smillie et al
-3.1715	-2.76628	M0_2	N23.LPA.CTCGAAACATTTCACT	Smillie et al
-3.78848	-3.18433	M0_2	N23.LPA.CTGCGGACAATAGCGG	Smillie et al
5.13594	-1.75066	Mac Mthi	N23.LPA.GACCAATGTCAGAAGC	Smillie et al
-3.26334	-1.65345	M0_2	N23.LPA.GATCGTAGTAGTGAAT	Smillie et al
-1.62041	-1.26317	M0	N23.LPA.GATCTAGCATATGGTC	Smillie et al
4.77612	-2.11286	M2-like Ly96	N23.LPA.GCAGCCATCCTATTCA	Smillie et al
0.837456	4.27398	Inflammatory monocytes-mac	N23.LPA.GGATTACGTGGACGAT	Smillie et al
-4.13436	-2.16958	M0_2	N23.LPA.GGGCACTAGAAACCGC	Smillie et al
6.10165	-3.18334	M2-like Ly96	N23.LPA.GTACGTACAAGAAAGG	Smillie et al
-4.17868	-1.245	M0 Ribhi	N23.LPA.GTCGTAAAGCGATATA	Smillie et al
-3.84426	-4.24921	M0_2	N23.LPA.GTCTCGTAGACTAGGC	Smillie et al
-2.93233	-2.38819	M0_2	N23.LPA.GTGCAGCTCCGCAAGC	Smillie et al
6.50775	-2.32741	M2-like Ly96	N23.LPA.TAAACCGGTTAAAGTG	Smillie et al
-5.24728	-1.16312	M0 Ribhi	N23.LPA.TAGCCGGAGTGGAGTC	Smillie et al
-3.16806	-1.71678	M0_2	N23.LPA.TCAGATGTCTCCCTGA	Smillie et al
6.51004	-2.39357	M2-like Ly96	N23.LPA.TCAGGTATCGAATGCT	Smillie et al
-2.28081	1.48687	Mac Mthi	N23.LPA.TCCCGATGTGGTCCGT	Smillie et al
5.40118	-0.901632	M2-like Ly96	N23.LPA.TCTCTAATCTGTTGAG	Smillie et al
0.882636	-3.02588	M0	N23.LPA.TGATTTCTCCGTTGCT	Smillie et al
1.5485	-3.22723	Mac Mthi	N23.LPA.TGCGCAGCACAGCGTC	Smillie et al
5.96416	-3.10531	M2-like Ly96	N23.LPA.TGGCTGGTCATTGCCC	Smillie et al
-3.55076	-0.831709	M0 Ribhi	N23.LPB.AACACGTTCCAGAGGA	Smillie et al
2.18457	3.49144	M2	N23.LPB.AACTGGTAGTGGTAAT	Smillie et al
-3.6453	-4.20503	M0_2	N23.LPB.AACTGGTTCTGCGACG	Smillie et al
-5.07302	-1.70216	M0 Ribhi	N23.LPB.AAGGCAGAGGAATCGC	Smillie et al
-3.8403	-4.31914	M0_2	N23.LPB.AAGGTTCGTTGAGTTC	Smillie et al
-3.76468	-3.89973	M0_2	N23.LPB.AGCATACCACAGAGGT	Smillie et al
-3.98462	-4.54461	M0_2	N23.LPB.AGCTCTCGTTATCCGA	Smillie et al
-3.70804	-3.42252	M0_2	N23.LPB.CATCAAGTCGTTGACA	Smillie et al
2.07274	3.31587	M2	N23.LPB.CCTAGCTGTTGGAGGT	Smillie et al
-3.17359	-1.55793	M0_2	N23.LPB.CGTCTACGTCACCCAG	Smillie et al
-3.75532	-3.84993	M0_2	N23.LPB.CGTTGGGGTGCACCAC	Smillie et al
-4.15258	-4.54206	M0_2	N23.LPB.CTCGTCATCCGGCACA	Smillie et al
-3.59069	-4.46416	M0_2	N23.LPB.CTGCTGTTCTCATTCA	Smillie et al
6.11305	-1.26523	M2-like Ly96	N23.LPB.GATCAGTCATAAAGGT	Smillie et al
-3.32201	-2.57236	M0_2	N23.LPB.GCTGCGAAGGCTAGGT	Smillie et al
-0.448888	3.79433	M2	N23.LPB.GGCGTGTGTAGCCTAT	Smillie et al
-3.74074	-4.10124	M0_2	N23.LPB.GGGAATGTCACGGTTA	Smillie et al
-3.89166	-4.53853	M0_2	N23.LPB.GGGCATCCACAAGCCC	Smillie et al
2.16521	3.6329	M2-like Ly96	N23.LPB.TACGGATCATAACCTG	Smillie et al
5.89151	-1.04168	M2-like Ly96	N23.LPB.TCGGTAAGTGCGAAAC	Smillie et al
-3.36463	-1.00397	M0_2	N23.LPB.TGGGAAGGTCTGCCAG	Smillie et al
-3.58295	-4.27656	Inflammatory monocytes-mac	N23.LPB.TGGGCGTAGATAGGAG	Smillie et al
-3.81287	-4.32073	M0_2	N23.LPB.TGGTTAGGTGCTCTTC	Smillie et al
-2.81773	-3.88944	M0_2	N23.LPB.TGTCCCAAGCGCCTTG	Smillie et al
-3.55551	-3.55891	M0_2	N23.LPB.TTCTTAGCACAAGTAA	Smillie et al
-3.63182	-0.989245	M0 Ribhi	N26.EpiA.CCCAGTTAGCGATGAC	Smillie et al
-4.27822	-1.90461	M0_2	N26.EpiB.CGATTGATCATCTGCC	Smillie et al
2.20886	-3.37298	Mac Mthi	N26.LPA.AAACGGGTCAGAGCTT	Smillie et al
5.35188	-3.44554	M2-like Ly96	N26.LPA.AAAGATGCATGCCTTC	Smillie et al
5.57461	-1.71497	M2-like Ly96	N26.LPA.AAAGCAAAGATCCGAG	Smillie et al
5.16447	-2.17048	M2-like Ly96	N26.LPA.AAAGTAGGTGTCGCTG	Smillie et al
5.51869	-3.19473	M2-like Ly96	N26.LPA.AACTCCCCACGAAGCA	Smillie et al
5.99114	-2.72066	M2-like Ly96	N26.LPA.AACTGGTTCCTTTCTC	Smillie et al
-2.50907	-2.59056	M0_2	N26.LPA.AAGTCTGAGCCAGTTT	Smillie et al
5.74063	-1.68784	M2-like Ly96	N26.LPA.AAGTCTGCAATAAGCA	Smillie et al
-0.0267203	-1.73838	M0	N26.LPA.AATCGGTAGGAGTTGC	Smillie et al
-1.96131	-2.49778	M0_2	N26.LPA.ACACCAATCCGAAGAG	Smillie et al
6.0888	-1.38276	M2-like Ly96	N26.LPA.ACAGCCGAGAGCTGGT	Smillie et al
5.28982	-2.30087	M2-like Ly96	N26.LPA.ACAGCTAGTGTAAGTA	Smillie et al
5.20215	-2.35935	M2-like Ly96	N26.LPA.ACCGTAACAGACAAGC	Smillie et al
1.1044	0.0979106	M2	N26.LPA.ACCTTTACAGCTCCGA	Smillie et al
5.82919	-1.98623	M2-like Ly96	N26.LPA.ACGAGCCCAAAGGTGC	Smillie et al
5.27816	-3.01091	M2-like Ly96	N26.LPA.ACGAGCCGTTCCACTC	Smillie et al
-3.55677	-1.91473	M0_2	N26.LPA.ACGCAGCAGTTCGATC	Smillie et al
5.64069	-3.33785	M2-like Ly96	N26.LPA.ACGCCAGTCCATGAGT	Smillie et al
5.6366	-1.59859	M2-like Ly96	N26.LPA.ACGGCCAAGCTTTGGT	Smillie et al
5.62392	-1.60671	M2-like Ly96	N26.LPA.ACGGGTCGTTCGTGAT	Smillie et al
5.40773	-1.98251	M2-like Ly96	N26.LPA.ACTTGTTCAAGGACTG	Smillie et al
4.83113	-2.47935	M2-like Ly96	N26.LPA.AGAGCTTGTTGGTGGA	Smillie et al
4.5982	-2.18465	Mac Mthi	N26.LPA.AGCTCCTAGTACACCT	Smillie et al
-2.21449	-2.7383	M0_2	N26.LPA.AGCTCTCCAGCCTTGG	Smillie et al
6.08724	-2.08355	M2-like Ly96	N26.LPA.AGCTTGACATCTGGTA	Smillie et al
5.05698	-2.89966	Mac Mthi	N26.LPA.AGGCCACTCGCCTGAG	Smillie et al
5.12346	-2.69622	M2-like Ly96	N26.LPA.AGGGAGTTCTCTTGAT	Smillie et al
5.36839	-1.866	M2-like Ly96	N26.LPA.AGGTCATCAGGTCGTC	Smillie et al
5.88418	-1.57918	M2-like Ly96	N26.LPA.AGGTCATTCCGTCAAA	Smillie et al
5.82844	-1.54313	M2-like Ly96	N26.LPA.AGGTCCGCAAAGGCGT	Smillie et al
5.87283	-3.18179	M2-like Ly96	N26.LPA.AGTCTTTCAATTGCTG	Smillie et al
6.3316	-1.69387	M2-like Ly96	N26.LPA.AGTCTTTTCTTGCATT	Smillie et al
5.08737	-1.1838	M2-like Ly96	N26.LPA.AGTGGGAAGATCCCGC	Smillie et al
5.70411	-1.21137	M2-like Ly96	N26.LPA.AGTGTCAAGGATATAC	Smillie et al
5.57585	-3.0221	M2-like Ly96	N26.LPA.AGTGTCACAGCCAATT	Smillie et al
5.62694	-3.32281	M2-like Ly96	N26.LPA.AGTTGGTCACGAAATA	Smillie et al
5.65405	-1.1327	M2-like Ly96	N26.LPA.ATAAGAGGTCAAAGCG	Smillie et al
4.92438	-1.44559	M2-like Ly96	N26.LPA.ATCATGGGTTATCACG	Smillie et al
5.26089	-1.51943	M2-like Ly96	N26.LPA.ATCCACCTCAACGCTA	Smillie et al
5.67375	-1.13215	M2-like Ly96	N26.LPA.ATCTGCCAGGCATGTG	Smillie et al
4.82911	-1.30333	M2-like Ly96	N26.LPA.ATTGGACGTGTTAAGA	Smillie et al
5.6903	-3.02808	M2-like Ly96	N26.LPA.ATTTCTGCACAGCCCA	Smillie et al
4.93661	-1.11312	M2-like Ly96	N26.LPA.CAACCTCTCCAGTATG	Smillie et al
5.41906	-0.946952	M2-like Ly96	N26.LPA.CAAGAAAAGGAGCGAG	Smillie et al
6.27763	-1.80212	M2-like Ly96	N26.LPA.CAAGAAACACCAGCAC	Smillie et al
5.14037	-2.24384	M2-like Ly96	N26.LPA.CACCACTAGTGGGTTG	Smillie et al
5.4316	-1.80937	M2-like Ly96	N26.LPA.CAGATCACAACGCACC	Smillie et al
5.13566	-0.976838	M2-like Ly96	N26.LPA.CAGCATACAGTTTACG	Smillie et al
-2.60117	-2.26184	M0_2	N26.LPA.CAGCCGAAGTGGTAAT	Smillie et al
6.38141	-2.95417	M2-like Ly96	N26.LPA.CAGCCGACAATGCCAT	Smillie et al
1.50283	3.93306	M2-like Ly96	N26.LPA.CAGCCGACATTTGCCC	Smillie et al
5.22086	-3.08902	M2-like Ly96	N26.LPA.CAGCCGATCAGTTGAC	Smillie et al
5.22102	-2.39244	M2-like Ly96	N26.LPA.CAGCGACTCGAGAGCA	Smillie et al
5.09333	-1.30839	M2-like Ly96	N26.LPA.CAGCTAAAGCATGGCA	Smillie et al
5.01891	-2.20016	M2-like Ly96	N26.LPA.CAGCTGGGTCTACCTC	Smillie et al
4.16725	-2.5603	Mac Mthi	N26.LPA.CAGGTGCGTCTGCGGT	Smillie et al
1.33242	-0.201709	M2	N26.LPA.CAGTAACCAGGGTACA	Smillie et al
5.60197	-2.33521	M2-like Ly96	N26.LPA.CAGTAACTCACTCCTG	Smillie et al
5.24232	-3.21576	M2-like Ly96	N26.LPA.CATATGGGTTGGTTTG	Smillie et al
5.53225	-2.8558	M2-like Ly96	N26.LPA.CATCAAGAGAAGGACA	Smillie et al
5.60697	-2.9983	M2-like Ly96	N26.LPA.CATCCACAGACAATAC	Smillie et al
5.73551	-2.12696	M2-like Ly96	N26.LPA.CATCGAATCCACTCCA	Smillie et al
6.33479	-2.51699	M2-like Ly96	N26.LPA.CATGACATCGTCACGG	Smillie et al
5.98734	-1.37364	M2-like Ly96	N26.LPA.CATTCGCTCCTATGTT	Smillie et al
6.08881	-3.24942	M2-like Ly96	N26.LPA.CCATTCGGTGGTTTCA	Smillie et al
5.39943	-1.62413	M2-like Ly96	N26.LPA.CCCAGTTGTCCTGCTT	Smillie et al
6.11798	-3.20758	M2-like Ly96	N26.LPA.CCGTGGAAGACTAAGT	Smillie et al
-2.21874	0.29573	M0	N26.LPA.CCGTGGAAGTCACGCC	Smillie et al
6.00877	-1.33584	M2-like Ly96	N26.LPA.CCGTGGATCAGGCGAA	Smillie et al
-3.82691	-1.72528	M0_2	N26.LPA.CCGTTCAAGCCCTAAT	Smillie et al
5.52678	-2.4503	M2-like Ly96	N26.LPA.CCTACCACAGATAATG	Smillie et al
6.50587	-2.11269	M2-like Ly96	N26.LPA.CCTCTGATCGGACAAG	Smillie et al
5.51814	-3.38621	M2-like Ly96	N26.LPA.CCTTCCCTCCGCAAGC	Smillie et al
6.14009	-3.21216	M2-like Ly96	N26.LPA.CGACCTTAGACCACGA	Smillie et al
5.40581	-1.21934	M2-like Ly96	N26.LPA.CGCCAAGCATCTACGA	Smillie et al
5.37052	-2.08175	M2-like Ly96	N26.LPA.CGGACTGTCTGTACGA	Smillie et al
5.11783	-1.04558	M2-like Ly96	N26.LPA.CGGAGCTGTATATGGA	Smillie et al
5.07038	-1.28436	M2-like Ly96	N26.LPA.CGGAGCTTCATTGCGA	Smillie et al
5.2377	-1.17102	M2-like Ly96	N26.LPA.CGGAGCTTCTGTCAAG	Smillie et al
4.76243	-1.58204	M2-like Ly96	N26.LPA.CGGAGTCTCAGTTCGA	Smillie et al
3.14883	-3.29403	Mac Mthi	N26.LPA.CGGTTAACACCAGTTA	Smillie et al
6.36435	-1.93256	M2-like Ly96	N26.LPA.CGTAGCGCAGGTCCAC	Smillie et al
5.04632	-1.22624	M2-like Ly96	N26.LPA.CGTAGGCTCACCGTAA	Smillie et al
3.30955	-3.19534	Mac Mthi	N26.LPA.CGTCACTAGGAGTCTG	Smillie et al
5.02212	-1.37022	M2-like Ly96	N26.LPA.CGTCAGGCATACTACG	Smillie et al
5.5367	-2.40933	M2-like Ly96	N26.LPA.CGTCCATAGGTGGGTT	Smillie et al
5.58602	-2.82045	M2-like Ly96	N26.LPA.CGTCTACCATGCCTTC	Smillie et al
4.96069	-1.75658	M2-like Ly96	N26.LPA.CGTTAGAAGGCTCTTA	Smillie et al
5.94228	-1.26821	M2-like Ly96	N26.LPA.CGTTCTGGTCGTCTTC	Smillie et al
5.62909	-1.50425	M2-like Ly96	N26.LPA.CTACCCACAACGCACC	Smillie et al
5.54966	-1.44614	M2-like Ly96	N26.LPA.CTACCCATCTGAAAGA	Smillie et al
6.41451	-1.90652	M2-like Ly96	N26.LPA.CTACCCATCTGCTGCT	Smillie et al
5.92683	-1.4196	M2-like Ly96	N26.LPA.CTAGCCTCAGCGTCCA	Smillie et al
5.47764	-1.19302	M2-like Ly96	N26.LPA.CTAGTGATCCTCAACC	Smillie et al
6.21483	-3.14694	M2-like Ly96	N26.LPA.CTCACACAGGTGCACA	Smillie et al
4.91319	-1.18104	M2-like Ly96	N26.LPA.CTCTACGAGGAGTCTG	Smillie et al
5.54327	-1.12969	M2-like Ly96	N26.LPA.CTGAAACCACAACGCC	Smillie et al
5.84059	-2.347	M2-like Ly96	N26.LPA.CTGAAGTGTAGCGATG	Smillie et al
5.1965	-2.90879	M2-like Ly96	N26.LPA.CTGAAGTTCTGTCTAT	Smillie et al
5.63936	-2.5903	M2-like Ly96	N26.LPA.CTGATCCGTACAGACG	Smillie et al
5.29167	-3.44258	M2-like Ly96	N26.LPA.CTGATCCTCAGTTTGG	Smillie et al
5.51864	-2.49655	M2-like Ly96	N26.LPA.CTGCGGATCTGAAAGA	Smillie et al
6.20708	-2.90895	M2-like Ly96	N26.LPA.CTGCGGATCTTCAACT	Smillie et al
6.17486	-1.97899	M2-like Ly96	N26.LPA.CTGCTGTGTAAACACA	Smillie et al
5.4622	-1.24609	M2-like Ly96	N26.LPA.CTTAACTAGTCTCCTC	Smillie et al
5.65675	-3.38903	M2-like Ly96	N26.LPA.CTTCTCTCATGAGCGA	Smillie et al
5.99428	-2.24929	M2-like Ly96	N26.LPA.GAAACTCGTCTGCCAG	Smillie et al
6.16318	-1.72169	M2-like Ly96	N26.LPA.GAAATGAAGATATGCA	Smillie et al
5.15695	-1.58513	M2-like Ly96	N26.LPA.GAACCTACAGATGAGC	Smillie et al
5.86123	-1.18827	M2-like Ly96	N26.LPA.GAACCTATCGAGCCCA	Smillie et al
5.12596	-0.969251	M2-like Ly96	N26.LPA.GACCAATAGGAGTTTA	Smillie et al
5.77188	-2.44593	M2-like Ly96	N26.LPA.GACCAATGTCATCGGC	Smillie et al
5.1401	-2.56291	M2-like Ly96	N26.LPA.GACTACACAACACCCG	Smillie et al
5.01831	-2.11191	M2-like Ly96	N26.LPA.GACTACATCTGTCCGT	Smillie et al
4.90204	-1.75203	M2-like Ly96	N26.LPA.GACTGCGAGGAGCGTT	Smillie et al
5.44425	-1.96528	M2-like Ly96	N26.LPA.GACTGCGTCTCCCTGA	Smillie et al
6.11183	-2.00929	M2-like Ly96	N26.LPA.GATCGCGGTAACGACG	Smillie et al
5.80026	-1.48334	M2-like Ly96	N26.LPA.GATCGCGTCTACCAGA	Smillie et al
5.4995	-2.9579	M2-like Ly96	N26.LPA.GATCGTAAGAAGGGTA	Smillie et al
5.97151	-1.80535	M2-like Ly96	N26.LPA.GATGCTAAGTCGTTTG	Smillie et al
6.19563	-2.72946	M2-like Ly96	N26.LPA.GCATGATCATTCTTAC	Smillie et al
5.76191	-3.07658	M2-like Ly96	N26.LPA.GCATGCGAGAGTGACC	Smillie et al
5.8913	-2.66592	M2-like Ly96	N26.LPA.GCATGTAAGGGCTTCC	Smillie et al
5.33515	-2.42552	M2-like Ly96	N26.LPA.GCGACCAGTCAGCTAT	Smillie et al
5.95451	-1.90068	M2-like Ly96	N26.LPA.GCGACCAGTGTAAGTA	Smillie et al
5.27482	-0.96949	M2-like Ly96	N26.LPA.GCGCAACAGCTGCAAG	Smillie et al
6.12965	-1.72367	M2-like Ly96	N26.LPA.GCGCGATGTGTGTGCC	Smillie et al
4.47723	-0.181664	M2-like Ly96	N26.LPA.GCTCCTACAAACGTGG	Smillie et al
5.43934	-1.02442	M2-like Ly96	N26.LPA.GCTCTGTCAAAGCGGT	Smillie et al
4.80997	-2.16319	M2-like Ly96	N26.LPA.GCTGCAGAGATCGGGT	Smillie et al
5.77567	-1.6443	M2-like Ly96	N26.LPA.GCTGCAGCACGGTGTC	Smillie et al
5.25854	-1.00275	M2-like Ly96	N26.LPA.GCTGCAGGTCGGCACT	Smillie et al
4.68387	-2.52142	M2-like Ly96	N26.LPA.GGACAAGAGTTGCAGG	Smillie et al
4.73554	-2.60769	Mac Mthi	N26.LPA.GGACGTCGTAGCGTAG	Smillie et al
5.78608	-2.96487	M2-like Ly96	N26.LPA.GGCAATTCAGATCCAT	Smillie et al
5.22022	-1.28497	M2-like Ly96	N26.LPA.GGCAATTTCCTAGTGA	Smillie et al
5.36582	-2.86522	Mac Mthi	N26.LPA.GGCGACTCAAGCGTAG	Smillie et al
4.91297	-1.32729	M2-like Ly96	N26.LPA.GGCGTGTGTACACCGC	Smillie et al
5.28145	-1.12338	M2-like Ly96	N26.LPA.GGCTCGACAGATGAGC	Smillie et al
5.11465	-1.98639	M2-like Ly96	N26.LPA.GGCTGGTCATCTATGG	Smillie et al
5.9455	-1.08731	M2-like Ly96	N26.LPA.GGGATGAAGACCACGA	Smillie et al
6.15362	-2.77555	M2-like Ly96	N26.LPA.GGGCACTTCTCAAACG	Smillie et al
5.44649	-1.14998	M2-like Ly96	N26.LPA.GGGCATCGTTAAGGGC	Smillie et al
5.3857	-1.30381	M2-like Ly96	N26.LPA.GGGTCTGGTAGGACAC	Smillie et al
5.48185	-2.19367	M2-like Ly96	N26.LPA.GTAACGTTCAACGGCC	Smillie et al
5.66045	-2.6697	M2-like Ly96	N26.LPA.GTAACTGTCACATACG	Smillie et al
5.75194	-1.30094	M2-like Ly96	N26.LPA.GTACTTTGTCATACTG	Smillie et al
5.89028	-1.42361	M2-like Ly96	N26.LPA.GTCACGGAGCATGGCA	Smillie et al
5.71267	-1.17705	M2-like Ly96	N26.LPA.GTCACGGCACAAGCCC	Smillie et al
-3.07246	-1.74725	M0_2	N26.LPA.GTCATTTCACGTGAGA	Smillie et al
6.06485	-3.08681	M2-like Ly96	N26.LPA.GTCGGGTGTGTTAAGA	Smillie et al
6.37349	-2.1476	M2-like Ly96	N26.LPA.GTCGGGTTCGAACTGT	Smillie et al
5.65245	-2.53061	M2-like Ly96	N26.LPA.GTCGGGTTCTGATACG	Smillie et al
6.21213	-2.82426	M2-like Ly96	N26.LPA.GTCGTAATCTCACATT	Smillie et al
4.94346	-2.74804	M2-like Ly96	N26.LPA.GTCTTCGAGTTGAGAT	Smillie et al
6.23794	-2.74615	M2-like Ly96	N26.LPA.GTGCAGCGTACTTCTT	Smillie et al
5.8787	-3.22399	M2-like Ly96	N26.LPA.GTGCTTCAGCCACTAT	Smillie et al
6.29232	-2.78995	M2-like Ly96	N26.LPA.GTTAAGCTCACAGTAC	Smillie et al
4.98929	-1.57005	M2-like Ly96	N26.LPA.GTTCATTCATAGTAAG	Smillie et al
5.52982	-2.17367	M2-like Ly96	N26.LPA.GTTCTCGCAATGGATA	Smillie et al
6.29642	-2.55144	M2-like Ly96	N26.LPA.GTTTCTACACAACTGT	Smillie et al
5.33965	-1.31824	M2-like Ly96	N26.LPA.TAAACCGGTAGAAGGA	Smillie et al
5.21853	-1.10781	M2-like Ly96	N26.LPA.TAAGCGTGTCAATGTC	Smillie et al
5.91517	-1.75299	M2-like Ly96	N26.LPA.TACACGATCAGGTAAA	Smillie et al
5.01656	-2.56414	M2-like Ly96	N26.LPA.TACCTTAGTCGCATCG	Smillie et al
5.29876	-1.52794	M2-like Ly96	N26.LPA.TACTCGCCACTTAACG	Smillie et al
5.23848	-2.37622	M2-like Ly96	N26.LPA.TACTCGCGTCCAGTGC	Smillie et al
5.04953	-1.30085	M2-like Ly96	N26.LPA.TACTTACAGCTAGCCC	Smillie et al
5.73769	-1.64039	M2-like Ly96	N26.LPA.TACTTACGTAACGTTC	Smillie et al
6.14856	-2.87953	M2-like Ly96	N26.LPA.TACTTACGTTTGGGCC	Smillie et al
6.37354	-2.86881	M2-like Ly96	N26.LPA.TACTTACTCCATGAGT	Smillie et al
5.93213	-1.25895	M2-like Ly96	N26.LPA.TAGACCAGTAGGGTAC	Smillie et al
0.294059	-2.39171	M0_2	N26.LPA.TAGAGCTAGAGGTAGA	Smillie et al
6.05311	-2.3991	M2-like Ly96	N26.LPA.TAGGCATAGCCATCGC	Smillie et al
5.54291	-2.51323	M2-like Ly96	N26.LPA.TAGTGGTAGCTCCCAG	Smillie et al
5.09768	-1.01601	M2-like Ly96	N26.LPA.TAGTTGGTCACCTTAT	Smillie et al
5.293	-2.17768	M2-like Ly96	N26.LPA.TATCTCACATGGGACA	Smillie et al
5.52832	-0.932693	M2-like Ly96	N26.LPA.TCAACGAAGATAGGAG	Smillie et al
6.00541	-1.64476	M2-like Ly96	N26.LPA.TCAGCAACAAAGCGGT	Smillie et al
6.47446	-2.46722	M2-like Ly96	N26.LPA.TCATTACCACCGAAAG	Smillie et al
5.76141	-1.20361	M2-like Ly96	N26.LPA.TCCACACCATCCCATC	Smillie et al
5.49366	-2.38762	M2-like Ly96	N26.LPA.TCGTACCCACGTCTCT	Smillie et al
4.24746	-1.98754	M2-like Ly96	N26.LPA.TCGTACCTCTCATTCA	Smillie et al
6.21984	-2.8457	M2-like Ly96	N26.LPA.TCTCTAACATCACGAT	Smillie et al
5.27056	-1.04797	M2-like Ly96	N26.LPA.TCTTTCCAGCACCGCT	Smillie et al
6.13559	-2.58787	M2-like Ly96	N26.LPA.TGAGCCGGTCCTAGCG	Smillie et al
5.19426	-2.86268	M2-like Ly96	N26.LPA.TGAGGGATCGGAAACG	Smillie et al
4.93785	-1.36362	M2-like Ly96	N26.LPA.TGCGTGGCAGGTTTCA	Smillie et al
6.00865	-3.15809	M2-like Ly96	N26.LPA.TGCTACCGTAAGGGCT	Smillie et al
4.99726	-1.18368	M2-like Ly96	N26.LPA.TGCTGCTTCGGCTTGG	Smillie et al
4.77131	-2.25708	M2-like Ly96	N26.LPA.TGCTGCTTCTTACCTA	Smillie et al
4.98889	-1.76082	M2-like Ly96	N26.LPA.TGGCTGGGTTACCGAT	Smillie et al
3.86794	-2.89632	Mac Mthi	N26.LPA.TGTCCCAGTCGCTTTC	Smillie et al
1.69198	-3.15261	Mac Mthi	N26.LPA.TTAACTCAGTCATCCA	Smillie et al
5.42881	-3.31752	M2-like Ly96	N26.LPA.TTAACTCGTTGGTAAA	Smillie et al
5.28809	-1.31853	M2-like Ly96	N26.LPA.TTAACTCTCACGCATA	Smillie et al
5.87585	-2.06511	M2-like Ly96	N26.LPA.TTCTTAGGTTCCAACA	Smillie et al
2.66461	-3.42367	Mac Mthi	N26.LPA.TTGAACGGTCTCAACA	Smillie et al
5.0682	-1.80918	M2-like Ly96	N26.LPA.TTGCCGTTCCGATATG	Smillie et al
5.33333	-1.81272	M2-like Ly96	N26.LPA.TTTATGCAGCCTTGAT	Smillie et al
-0.76589	0.316187	M2-like Ly96	N26.LPA.TTTATGCTCTCATTCA	Smillie et al
1.41482	-3.03344	Mac Mthi	N26.LPA.TTTCCTCAGCGTTGCC	Smillie et al
5.13322	-1.1641	M2-like Ly96	N26.LPA.TTTGGTTGTGTTCGAT	Smillie et al
-1.7739	-3.65243	Mac IFN pathway	N26.LPB.AACCATGGTCACAAGG	Smillie et al
6.29327	-2.28855	M2-like Ly96	N26.LPB.AACTCAGCAAGAAGAG	Smillie et al
6.40224	-1.95765	M2-like Ly96	N26.LPB.ACGGGCTTCTTTACAC	Smillie et al
1.0726	-3.09464	Mac Mthi	N26.LPB.AGAGCGATCGCATGAT	Smillie et al
-2.50667	-2.64095	M0_2	N26.LPB.AGCTCTCCAAAGGCGT	Smillie et al
-3.03849	-1.85143	M0_2	N26.LPB.AGCTCTCCACACGCTG	Smillie et al
5.52439	-2.6267	M2-like Ly96	N26.LPB.AGCTTGAAGACTGGGT	Smillie et al
5.80708	-2.46929	M2-like Ly96	N26.LPB.AGCTTGACAGCGAACA	Smillie et al
-2.77306	-2.41309	M0_2	N26.LPB.AGGGAGTGTATATGGA	Smillie et al
6.43391	-2.56557	M2-like Ly96	N26.LPB.AGTAGTCCAAACTGCT	Smillie et al
0.384813	-2.19035	M0_2	N26.LPB.ATCCACCAGATGTGTA	Smillie et al
-2.60503	-2.83838	M0_2	N26.LPB.ATCCACCAGGATGGAA	Smillie et al
-2.4814	-2.90568	M0_2	N26.LPB.CAGCATAGTCATCCCT	Smillie et al
6.20937	-2.41714	M2-like Ly96	N26.LPB.CCGTTCAGTTAAAGTG	Smillie et al
5.98968	-2.18704	M2-like Ly96	N26.LPB.CCTAGCTTCGCTGATA	Smillie et al
-2.79909	-1.64655	M0	N26.LPB.CGAGCCAGTTTACTCT	Smillie et al
6.26913	-2.64499	M2-like Ly96	N26.LPB.CGATCGGCAGTTCATG	Smillie et al
5.95702	-0.915217	M2	N26.LPB.CGTCAGGTCCTATGTT	Smillie et al
6.38207	-2.541	M2-like Ly96	N26.LPB.CGTGTAAGTTAAGTAG	Smillie et al
5.47525	-3.04607	M2-like Ly96	N26.LPB.GAACCTAAGTTTGCGT	Smillie et al
-2.68262	-2.55954	M0_2	N26.LPB.GACGCGTCAAGCGCTC	Smillie et al
-3.05601	-0.899537	M0_2	N26.LPB.GATCGATCACTGCCAG	Smillie et al
5.6817	-2.82847	M2-like Ly96	N26.LPB.GATCGCGTCCGCAGTG	Smillie et al
4.527	-2.08884	Mac Mthi	N26.LPB.GATGAGGTCATCGGAT	Smillie et al
-1.2445	1.73422	M1 CXCL3	N26.LPB.GGCGACTGTAGCACGA	Smillie et al
5.46774	-2.58581	M2-like Ly96	N26.LPB.GGCTCGAGTGCAACTT	Smillie et al
5.98997	-1.98947	M2-like Ly96	N26.LPB.GTAGTCACACCAGGCT	Smillie et al
6.26389	-1.85541	M2-like Ly96	N26.LPB.TACGGTAAGAGGGATA	Smillie et al
5.96793	-2.33214	M2-like Ly96	N26.LPB.TAGGCATGTCCCGACA	Smillie et al
-2.91743	-1.86077	M0_2	N26.LPB.TATGCCCAGAAACGAG	Smillie et al
5.68527	-3.25547	M2-like Ly96	N26.LPB.TCTGAGATCCGCGTTT	Smillie et al
6.09436	-2.98009	M2-like Ly96	N26.LPB.TGGTTAGTCTTCGAGA	Smillie et al
-3.15442	-2.17075	M0_2	N7.EpiA.CACTAACTCTAGAC	Smillie et al
-3.48879	-3.23901	M0_2	N7.EpiB.ATCGTTTGGGAGCA	Smillie et al
-3.40041	-2.26474	M0_2	N7.EpiB.ATTAGATGCTTGCC	Smillie et al
-3.18603	-3.32444	M0_2	N7.EpiB.CAGCATGATTACCT	Smillie et al
-3.36334	-3.54286	M0_2	N7.EpiB.CGCCATTGAGGAGC	Smillie et al
-3.40947	-3.44117	M0_2	N7.EpiB.CTCAGCTGGTTCAG	Smillie et al
-3.22257	-3.33045	M0_2	N7.EpiB.GAAATACTCCTGAA	Smillie et al
-3.46672	-3.90591	M0_2	N7.EpiB.GATCTTTGTTGACG	Smillie et al
-2.46466	-3.27509	M0_2	N7.EpiB.TGACGCCTTGTCGA	Smillie et al
-3.92928	-1.7458	M0_2	N7.EpiB.TGGTATCTCGGAGA	Smillie et al
-0.956098	-0.0888506	M0	N7.LPA.AAATTGACCACTGA	Smillie et al
-2.0526	-0.918153	M0	N7.LPA.AACAATACGGAAGC	Smillie et al
0.9947	1.30517	M0	N7.LPA.AACGTCGACCGTTC	Smillie et al
-1.84577	-0.479401	M0	N7.LPA.AAGTGCACCCACAA	Smillie et al
1.50594	3.31114	M2	N7.LPA.AATAACACTTCCCG	Smillie et al
0.594848	1.91629	M0	N7.LPA.AATCAAACGTGCAT	Smillie et al
-0.234684	0.31639	M0	N7.LPA.ACCTTTGATGTTCT	Smillie et al
1.71765	2.66374	M2	N7.LPA.ACGACAACCTCGCT	Smillie et al
-0.851181	-1.33837	M0	N7.LPA.ACTACTACAGCGTT	Smillie et al
1.08928	2.35705	M0	N7.LPA.ACTCCCGACTAAGC	Smillie et al
-0.137857	0.834901	M0	N7.LPA.ACTTCCCTCCTTAT	Smillie et al
0.474137	1.06744	M0	N7.LPA.ACTTGGGACCGTTC	Smillie et al
-1.37011	0.250205	M0	N7.LPA.AGCCAATGGAGAGC	Smillie et al
-0.459554	0.0778964	M0	N7.LPA.AGCGAACTGTCATG	Smillie et al
0.594332	1.4475	M0	N7.LPA.AGTAATTGGGTAGG	Smillie et al
2.61483	3.20478	M2	N7.LPA.AGTAGAGAGGATCT	Smillie et al
2.20676	2.75919	M2	N7.LPA.AGTCACGACTGATG	Smillie et al
1.67682	3.00389	M2	N7.LPA.AGTGACACCTCATT	Smillie et al
-1.83492	0.0117703	M0	N7.LPA.ATAAGTACACACCA	Smillie et al
0.938793	1.60078	M0	N7.LPA.ATACACCTTGGTCA	Smillie et al
2.14287	2.83728	M2	N7.LPA.ATAGATTGCTACGA	Smillie et al
-1.35218	-0.0587076	M0	N7.LPA.ATCATCTGATGACC	Smillie et al
1.93082	-2.12324	M0	N7.LPA.ATGCCAGAGAGCTT	Smillie et al
1.65306	2.67195	M2	N7.LPA.ATGTCGGAACAGTC	Smillie et al
-1.3374	-1.48685	M0	N7.LPA.ATGTTGCTCCCTCA	Smillie et al
-2.01361	0.285485	M0	N7.LPA.ATTACCACCAGATC	Smillie et al
-2.80411	-0.968472	M0	N7.LPA.ATTACCTGAGTTCG	Smillie et al
-0.150754	2.70046	M1 CXCL3	N7.LPA.ATTCGGGAGAGGGT	Smillie et al
1.11788	3.31817	M2	N7.LPA.ATTCTGACATAAGG	Smillie et al
-1.78676	-0.696275	M0	N7.LPA.CAAGCCCTGTAAGA	Smillie et al
-0.102055	0.30927	M0	N7.LPA.CACACCTGGTTGGT	Smillie et al
1.12367	2.23853	M0	N7.LPA.CACTGCTGCTAGCA	Smillie et al
-0.433437	0.311353	M0	N7.LPA.CACTTAACAACCTG	Smillie et al
-1.20389	0.124172	M0	N7.LPA.CAGACAACAACGAA	Smillie et al
-1.65667	-0.272711	M0	N7.LPA.CAGCTCTGTAGCCA	Smillie et al
-1.58249	-0.140015	M0	N7.LPA.CAGGAACTTTCAGG	Smillie et al
0.955706	1.76034	M2	N7.LPA.CATCTTGAAGGCGA	Smillie et al
2.0151	2.64685	M2	N7.LPA.CATTGTACTCTCCG	Smillie et al
-1.70924	0.199244	M0	N7.LPA.CCAGACCTCAAGCT	Smillie et al
-1.56994	-1.19724	M0	N7.LPA.CCATGCTGAACAGA	Smillie et al
0.63428	1.59177	M0	N7.LPA.CCCACATGTCCGAA	Smillie et al
-1.80595	-0.462058	M0	N7.LPA.CCCATGTGACTGTG	Smillie et al
0.898204	2.26862	M0	N7.LPA.CCCGATTGTGAAGA	Smillie et al
0.573841	1.90697	M0	N7.LPA.CCTTTAGATCAGTG	Smillie et al
-1.76114	-0.31725	M0	N7.LPA.CGAGATTGCCTTTA	Smillie et al
-2.26436	-2.30602	M0_2	N7.LPA.CGCATAGAGCTAAC	Smillie et al
-1.23192	0.0857391	M0	N7.LPA.CGCTACTGCCCACT	Smillie et al
-2.69108	-0.513267	M0	N7.LPA.CGGTACCTACTTTC	Smillie et al
-3.06841	-3.62311	M0_2	N7.LPA.CGTAGCCTTTCTTG	Smillie et al
2.07018	2.32427	M2	N7.LPA.CGTTAACTTTGCTT	Smillie et al
-2.80106	-0.428629	M0	N7.LPA.CGTTATACCGTTAG	Smillie et al
-1.61187	-0.317823	M0	N7.LPA.CTAAACCTGAGATA	Smillie et al
2.04018	-2.07993	M2	N7.LPA.CTCGAAGATGTTTC	Smillie et al
0.97582	2.08229	M0	N7.LPA.CTGAAGACCCTCCA	Smillie et al
-0.575561	0.148959	M0	N7.LPA.CTGAGCCTGGTAAA	Smillie et al
-1.80647	-0.0894225	M0	N7.LPA.CTGTAACTTACGAC	Smillie et al
-2.53173	-0.895185	M0	N7.LPA.CTGTATACTCTTAC	Smillie et al
0.70761	1.81309	M0	N7.LPA.CTTAAAGAAACAGA	Smillie et al
1.30959	2.2849	M0	N7.LPA.GAAAGATGCCGTAA	Smillie et al
-1.8338	-0.722289	M0	N7.LPA.GAAATACTGAGGAC	Smillie et al
1.5201	2.37752	M2	N7.LPA.GAACCTGACTATTC	Smillie et al
-1.00117	-0.745943	M0	N7.LPA.GAAGTCACATGCTG	Smillie et al
-2.25974	-0.218228	M0	N7.LPA.GACTGTGAACCTCC	Smillie et al
-1.8389	-0.0740211	M0	N7.LPA.GAGAAATGGTGCAT	Smillie et al
1.01941	2.35376	M0	N7.LPA.GAGCAACTGCGAAG	Smillie et al
1.08663	2.37447	Inflammatory monocytes-mac	N7.LPA.GAGCGAGATAGAAG	Smillie et al
0.431267	1.40397	M2	N7.LPA.GAGGTACTCTTGGA	Smillie et al
-2.18789	-0.467961	M0	N7.LPA.GCACTAGAACACCA	Smillie et al
1.24207	1.65513	M0	N7.LPA.GCAGCTCTCGAGTT	Smillie et al
0.93695	4.32235	Inflammatory monocytes-mac	N7.LPA.GCAGTTGACTGCTC	Smillie et al
-1.71507	-1.93535	M0_2	N7.LPA.GCCAAAACGGGCAA	Smillie et al
2.45941	2.74587	M2	N7.LPA.GCCAACCTTGTCGA	Smillie et al
-2.56118	-0.843158	M0	N7.LPA.GCCACTACTACGCA	Smillie et al
-1.96328	-0.261888	M0	N7.LPA.GCCCATACGAATGA	Smillie et al
-2.25061	0.00265304	M0	N7.LPA.GCTATACTTGCTCC	Smillie et al
-1.49788	-0.119269	M0	N7.LPA.GGACAACTGACAGG	Smillie et al
-1.66924	-0.07439	M0	N7.LPA.GGACGCACCAGAAA	Smillie et al
1.51744	2.6538	M2	N7.LPA.GGAGTTTGGGGATG	Smillie et al
1.88122	2.88328	M2	N7.LPA.GGCATATGTCCCAC	Smillie et al
-1.00475	0.00128059	M0	N7.LPA.GGCGACACAGCTAC	Smillie et al
0.211525	0.791788	M0	N7.LPA.GTCATACTGTGCAT	Smillie et al
-1.27337	0.00309781	M0	N7.LPA.GTGAACACTCTTAC	Smillie et al
1.04862	1.70762	M2	N7.LPA.GTGCTAGATGCTAG	Smillie et al
-2.69136	-0.414489	M0	N7.LPA.GTGGAGGAAGAGGC	Smillie et al
-1.59217	-0.661689	M0	N7.LPA.TAACTCACTCAGGT	Smillie et al
0.826826	2.177	M0	N7.LPA.TAATGAACTACAGC	Smillie et al
-0.416856	0.792011	M0	N7.LPA.TACACACTACACCA	Smillie et al
-1.47886	-0.480142	M0	N7.LPA.TACACACTTGACTG	Smillie et al
-0.36708	-0.226961	M0	N7.LPA.TACCGAGATAGACC	Smillie et al
-2.1924	-0.338771	M0	N7.LPA.TACGCAGAATCTCT	Smillie et al
0.94167	1.83249	M0	N7.LPA.TACTCAACAGAGGC	Smillie et al
-0.74445	0.360904	M0	N7.LPA.TACTCAACGAATAG	Smillie et al
1.1276	2.16792	M2	N7.LPA.TAGGCTGAGTTGCA	Smillie et al
-1.6562	-0.22669	M0	N7.LPA.TATAAGTGCAGTCA	Smillie et al
-2.37595	-0.612351	M0	N7.LPA.TATGCGGATTTGGG	Smillie et al
1.16654	2.40593	M0	N7.LPA.TATGTCTGGCGAAG	Smillie et al
0.805551	0.778991	M0	N7.LPA.TCAAGTCTAACCGT	Smillie et al
-3.3586	-0.66139	M0	N7.LPA.TCATCATGCATTCT	Smillie et al
-2.77609	-0.289568	M0	N7.LPA.TCATGTACGTCACA	Smillie et al
1.26766	3.04108	M2	N7.LPA.TCCACGTGGGGATG	Smillie et al
2.29067	2.60309	M0	N7.LPA.TCCGAAGAGGGATG	Smillie et al
-1.77126	-0.135802	M0	N7.LPA.TCCTACCTCAACTG	Smillie et al
-1.13106	0.499773	M0	N7.LPA.TCGAATCTTCTTTG	Smillie et al
1.81765	2.73837	M2	N7.LPA.TGACCGCTTCGCAA	Smillie et al
-1.65684	-0.540857	M0	N7.LPA.TGAGTCGATCTCGC	Smillie et al
1.56248	2.36093	M2	N7.LPA.TGATTCACGGTCAT	Smillie et al
1.08297	1.8975	M0	N7.LPA.TGGAAAGAGGAAGC	Smillie et al
-1.27328	-0.282225	M0	N7.LPA.TGGAGACTATTCGG	Smillie et al
-0.0924382	0.785586	M0	N7.LPA.TGTGAGACGTGTTG	Smillie et al
-1.23416	0.0493154	M0	N7.LPA.TTAACCACACAGCT	Smillie et al
2.211	2.55529	M2	N7.LPA.TTGGTACTCTTGTT	Smillie et al
-1.4774	0.124378	M0	N7.LPB.AAATTGACCAGAGG	Smillie et al
-1.31055	-0.195249	M0	N7.LPB.AACCTACTGTAGCT	Smillie et al
1.02758	2.92277	M2	N7.LPB.AAGAATCTCTCTAT	Smillie et al
0.837454	3.73722	Inflammatory monocytes-mac	N7.LPB.AAGGTCTGCCCGTT	Smillie et al
0.987973	3.67435	Inflammatory monocytes-mac	N7.LPB.AAGTAGGACTACCC	Smillie et al
-1.60309	-0.813199	M0	N7.LPB.AATGCGTGTCTGGA	Smillie et al
-2.7799	0.0628827	M0	N7.LPB.AATTGATGGGTGGA	Smillie et al
1.38789	2.53352	M2	N7.LPB.ACAACCGATCTCTA	Smillie et al
-1.47861	-0.592014	M0	N7.LPB.ACACATCTATGCTG	Smillie et al
0.825144	1.54214	M2	N7.LPB.ACCATTTGCCCTAC	Smillie et al
1.0111	1.48701	M2	N7.LPB.ACCTATTGCAGAGG	Smillie et al
-2.381	2.89163	Inflammatory monocytes-mac	N7.LPB.ACGCGGTGTGCCAA	Smillie et al
-2.79743	-2.64094	M0_2	N7.LPB.ACGGATTGACACCA	Smillie et al
-2.63229	-3.72337	M0_2	N7.LPB.ACTCCCGACTGGAT	Smillie et al
1.22321	3.57104	Inflammatory monocytes-mac	N7.LPB.ACTGAGACCGTAAC	Smillie et al
-2.42808	-1.86006	M0	N7.LPB.AGACACTGTTGGCA	Smillie et al
-2.20931	-2.31287	M0_2	N7.LPB.AGCACAACGGAAGC	Smillie et al
-2.07993	-2.09462	M2	N7.LPB.AGGCAGGAACCAAC	Smillie et al
1.75488	2.99095	M2	N7.LPB.AGTACGTGGTCGTA	Smillie et al
0.910235	1.94917	M2	N7.LPB.AGTACTCTTCCTGC	Smillie et al
-1.14351	-0.148511	M0	N7.LPB.AGTGAAGATACAGC	Smillie et al
-3.50098	-1.46042	M0_2	N7.LPB.ATAACAACTTGACG	Smillie et al
-2.78889	2.06661	Inflammatory monocytes-mac	N7.LPB.ATAGGAGAGGTAAA	Smillie et al
1.41031	2.52704	M2	N7.LPB.ATAGTTGATGTAGC	Smillie et al
0.930822	2.34079	M2	N7.LPB.ATATACGAGGAACG	Smillie et al
1.08189	3.68431	Inflammatory monocytes-mac	N7.LPB.ATCAGGTGGTGTCA	Smillie et al
-2.07858	3.28194	Inflammatory monocytes-mac	N7.LPB.ATCGCCTGGAGACG	Smillie et al
-2.53503	-0.584688	M0	N7.LPB.ATCGGTGAGAATCC	Smillie et al
2.35501	2.99218	M2	N7.LPB.ATCTACTGTTGAGC	Smillie et al
1.77331	2.98754	M2	N7.LPB.ATGGGTACTCGATG	Smillie et al
-2.51956	0.350175	M0	N7.LPB.ATTACCTGACACTG	Smillie et al
-1.63831	-0.831181	M0	N7.LPB.ATTGGGTGATGACC	Smillie et al
1.81099	3.30698	M2	N7.LPB.ATTGGTCTTTCCCG	Smillie et al
1.39413	2.97119	M2	N7.LPB.CACGACCTGCATAC	Smillie et al
1.87919	3.29864	M2	N7.LPB.CAGAAGCTGTAGCT	Smillie et al
-1.22987	0.958933	M0	N7.LPB.CAGCAATGGGACTT	Smillie et al
0.596078	3.01494	M0	N7.LPB.CCAAAGTGGGGCAA	Smillie et al
-3.21178	1.00243	Inflammatory monocytes-mac	N7.LPB.CCCTAGTGCATCAG	Smillie et al
1.35986	3.21557	M2	N7.LPB.CCTAGAGACCTCGT	Smillie et al
0.672305	3.83591	Inflammatory monocytes-mac	N7.LPB.CGAACATGAAGTAG	Smillie et al
0.907557	2.33149	M2	N7.LPB.CGCGAGACCAGAAA	Smillie et al
-1.77673	-0.907019	M0	N7.LPB.CGCTACTGTGCCAA	Smillie et al
1.72624	3.18545	Inflammatory monocytes-mac	N7.LPB.CGGATAACTCTCTA	Smillie et al
-1.09174	0.971074	M0	N7.LPB.CGGCACGAAAGAGT	Smillie et al
1.15386	3.58845	Inflammatory monocytes-mac	N7.LPB.CTCCATCTAACCGT	Smillie et al
1.27656	3.45029	Inflammatory monocytes-mac	N7.LPB.CTCGCATGCGGTAT	Smillie et al
1.517	2.88959	M2	N7.LPB.CTGAATCTTACTTC	Smillie et al
-0.0924529	0.364464	M0	N7.LPB.CTGATGGAAGCTAC	Smillie et al
-1.97411	2.74081	Inflammatory monocytes-mac	N7.LPB.GAACAGCTGGATCT	Smillie et al
0.855196	3.77545	Inflammatory monocytes-mac	N7.LPB.GACCTCACCATCAG	Smillie et al
1.14569	3.50714	Inflammatory monocytes-mac	N7.LPB.GATTTAGAGTCGTA	Smillie et al
0.428393	2.88967	Inflammatory monocytes-mac	N7.LPB.GCACCTTGTCTACT	Smillie et al
0.661125	4.14161	Inflammatory monocytes-mac	N7.LPB.GCAGATACGGTGGA	Smillie et al
0.980525	3.66808	Inflammatory monocytes-mac	N7.LPB.GCAGGCACTCATTC	Smillie et al
1.53718	3.49038	M0_2	N7.LPB.GCCAACCTATGTGC	Smillie et al
1.20797	2.47228	M2	N7.LPB.GCCTCATGTACTCT	Smillie et al
4.05011	0.676918	M2	N7.LPB.GCGACTCTCATACG	Smillie et al
-2.11673	-0.261596	M0	N7.LPB.GCGAGCACCTTACT	Smillie et al
-2.73954	-2.97911	M0_2	N7.LPB.GCTTAACTTCTTTG	Smillie et al
1.1334	3.65591	Inflammatory monocytes-mac	N7.LPB.GGACGCACGCAAGG	Smillie et al
1.44961	3.22002	Inflammatory monocytes-mac	N7.LPB.GGAGACGATGGTGT	Smillie et al
-3.24968	-1.87342	M0	N7.LPB.GGATTGTGGCAGAG	Smillie et al
0.949101	3.81748	Inflammatory monocytes-mac	N7.LPB.GGGTAACTCACACA	Smillie et al
1.19006	3.56324	Inflammatory monocytes-mac	N7.LPB.GTAGCATGTGAGAA	Smillie et al
1.14635	2.38542	M2	N7.LPB.GTATTAGATATGCG	Smillie et al
1.32427	3.19038	Inflammatory monocytes-mac	N7.LPB.GTGGAGGAAAACAG	Smillie et al
1.38332	2.82604	M2	N7.LPB.GTGGATTGAGTCTG	Smillie et al
1.5538	3.09837	M2	N7.LPB.GTTGACGACCGTTC	Smillie et al
-1.65225	-1.80191	M0	N7.LPB.TAACTAGACTGACA	Smillie et al
-2.2153	2.51273	M0	N7.LPB.TACGCAGAAAAACG	Smillie et al
3.08725	2.5199	M2	N7.LPB.TACTCAACCGAATC	Smillie et al
1.04024	3.6364	Inflammatory monocytes-mac	N7.LPB.TACTCTGAAGTACC	Smillie et al
-0.957165	2.35422	M0	N7.LPB.TAGAATTGAGAGAT	Smillie et al
1.07588	2.6323	M2	N7.LPB.TAGCTACTTATTCC	Smillie et al
1.17085	3.12112	M2	N7.LPB.TAGGTGTGTTGAGC	Smillie et al
1.28311	2.94815	M2	N7.LPB.TAGGTTCTCCTCGT	Smillie et al
-3.02676	1.052	M0	N7.LPB.TAGTAATGGGTTAC	Smillie et al
-2.68342	-2.5985	M0_2	N7.LPB.TAGTCGGAGGAACG	Smillie et al
0.699884	1.69351	M0	N7.LPB.TATCTGACCTGAGT	Smillie et al
2.59752	3.11437	M2	N7.LPB.TCAACACTCCAACA	Smillie et al
-0.458842	1.49854	M0	N7.LPB.TCAGCGCTACTGTG	Smillie et al
1.13232	3.31535	Inflammatory monocytes-mac	N7.LPB.TCCAGAGACGCCTT	Smillie et al
-2.03608	-0.22417	M0	N7.LPB.TCGGACCTAGCACT	Smillie et al
0.308986	0.582353	M0	N7.LPB.TCGTTATGTAACGC	Smillie et al
0.58361	2.3529	Inflammatory monocytes-mac	N7.LPB.TCTATGTGGTTGTG	Smillie et al
-1.9723	-0.929644	M0	N7.LPB.TGACACGATTCGCC	Smillie et al
0.814301	3.03853	M2	N7.LPB.TGAGACACGGGCAA	Smillie et al
0.997092	3.51708	Inflammatory monocytes-mac	N7.LPB.TGCACGCTTGCAAC	Smillie et al
-1.44001	-0.440399	M0	N7.LPB.TGCAGATGCCCTTG	Smillie et al
2.2602	-2.63535	Mac Mthi	N7.LPB.TGTAGTCTCAAGCT	Smillie et al
1.33342	2.77092	M2	N7.LPB.TTAGAATGCCTTCG	Smillie et al
0.587149	3.61548	Inflammatory monocytes-mac	N7.LPB.TTCTCAGACCTGAA	Smillie et al
-2.30578	2.93886	Inflammatory monocytes-mac	N7.LPB.TTCTGATGTGGCAT	Smillie et al
-1.99903	-1.1283	M0_2	N8.EpiA.AATCTCTGCCTCGT	Smillie et al
2.03697	1.68829	M2	N8.LPA.AACAGCACAACCGT	Smillie et al
-1.60712	-1.42406	M0	N8.LPA.ACTTCCCTTGGTGT	Smillie et al
1.99059	2.07214	M2	N8.LPA.AGGAGTCTCTTTAC	Smillie et al
0.346505	1.26995	M0	N8.LPA.AGGGACGAGTTGCA	Smillie et al
2.1172	2.21234	M2	N8.LPA.ATCTACTGAGTCAC	Smillie et al
-0.148289	0.649198	M0	N8.LPA.ATCTGTTGAGTAGA	Smillie et al
2.28087	2.35111	M2	N8.LPA.ATTCAGCTCACTCC	Smillie et al
-1.75881	-1.39167	M0	N8.LPA.CAGGTAACCTGTTT	Smillie et al
1.87247	-0.99297	M2	N8.LPA.CATGGCCTAGTCTG	Smillie et al
-1.59727	-2.21383	M0_2	N8.LPA.CATTTCGAGACGTT	Smillie et al
2.03192	2.26742	M2	N8.LPA.CCTTTAGAAAGTAG	Smillie et al
0.473157	-1.00237	Mac IFN pathway	N8.LPA.CGAACATGACTACG	Smillie et al
-1.44289	-1.35337	M0	N8.LPA.CGTGATGACTGCAA	Smillie et al
0.119511	0.988387	M0	N8.LPA.CGTTATACCTTTAC	Smillie et al
2.1235	-1.23774	M2	N8.LPA.GACGAACTACACTG	Smillie et al
3.46169	1.06019	M2	N8.LPA.GATCTACTCGACTA	Smillie et al
2.18584	1.56623	M2	N8.LPA.GTCCACACAGGGTG	Smillie et al
-2.29554	-0.684896	M0	N8.LPA.GTTACGGAGTTAGC	Smillie et al
-1.49952	-1.0892	M0	N8.LPA.TACACACTAAGGCG	Smillie et al
1.1153	0.558067	M0	N8.LPA.TACTCCCTTTCGTT	Smillie et al
-1.42937	-1.56571	Mac IFN pathway	N8.LPA.TAGAAACTGAGATA	Smillie et al
1.36406	1.45874	M0	N8.LPA.TCTAAGCTCTGTGA	Smillie et al
-1.01043	-2.20769	M0_2	N8.LPA.TCTACAACCTAAGC	Smillie et al
1.14995	0.405046	M0	N8.LPA.TGCCGACTTAACGC	Smillie et al
2.25594	1.22632	M2	N8.LPA.TGTGAGTGGGCATT	Smillie et al
0.62815	-0.488388	M0	N8.LPA.TTATGAGAGACTAC	Smillie et al
0.817293	0.76283	M0	N8.LPA.TTCTCAGAGCTTCC	Smillie et al
0.631207	0.793362	M0	N8.LPA.TTTGCATGGCTAAC	Smillie et al
3.43388	0.747979	M2	N8.LPB.AAATGTTGGTGTCA	Smillie et al
-0.632271	-2.58505	M2	N8.LPB.AAGTCTCTACTGGT	Smillie et al
-1.3595	-0.156389	M0	N8.LPB.AGACCTGAATGTGC	Smillie et al
2.14082	2.25251	M2	N8.LPB.AGACGTACCCTAAG	Smillie et al
-1.83787	-0.597516	M0	N8.LPB.AGCATCGACAGAGG	Smillie et al
0.308764	-0.644682	M0	N8.LPB.ATACAATGTATTCC	Smillie et al
-0.0550317	1.43043	M0	N8.LPB.ATCACGGACTTGTT	Smillie et al
-2.77079	-2.03416	M0	N8.LPB.CACCGGGACTTATC	Smillie et al
2.45307	1.7511	M2	N8.LPB.CACTGAGAAAGAGT	Smillie et al
-1.72203	-1.68992	M0	N8.LPB.CAGGTTGACTTCGC	Smillie et al
0.467753	0.868546	M0	N8.LPB.CCAAGATGCAGTCA	Smillie et al
-1.03497	-2.71662	M0	N8.LPB.CCATCCGACTGTAG	Smillie et al
-0.145053	-2.2654	M2	N8.LPB.CCGACACTTATTCC	Smillie et al
2.26354	1.56249	M2	N8.LPB.CTACAACTATGTGC	Smillie et al
0.604593	0.0607615	M0	N8.LPB.CTTAAAGAGAATCC	Smillie et al
-2.3661	-2.62474	M0_2	N8.LPB.CTTTGATGTACTGG	Smillie et al
3.35419	1.06424	M2	N8.LPB.GAAAGATGAGCCAT	Smillie et al
-2.85581	-2.41668	M0_2	N8.LPB.GACTTTACCGTTGA	Smillie et al
1.87508	-1.60341	M2	N8.LPB.GAGCGGCTCCTGAA	Smillie et al
2.91511	0.0922664	M2	N8.LPB.GATAAGGATGAACC	Smillie et al
2.49712	2.25005	M2	N8.LPB.GATACTCTGCCAAT	Smillie et al
-0.719249	-0.682167	M0	N8.LPB.GATTCTACCACCAA	Smillie et al
-1.94894	-1.37911	M0	N8.LPB.GCCATCACCGCTAA	Smillie et al
-2.01271	-2.30024	M0	N8.LPB.GGAATCTGTTTGGG	Smillie et al
0.0987697	1.40441	M0	N8.LPB.GTCTAGGAAGGTCT	Smillie et al
-1.53148	-1.46298	M0_2	N8.LPB.GTTACGGAACCACA	Smillie et al
0.745735	1.39828	M0	N8.LPB.GTTGTACTAAGGGC	Smillie et al
-0.26022	1.16225	M0	N8.LPB.TAAGTCCTCCTGTC	Smillie et al
2.23913	1.29168	M2	N8.LPB.TACCGAGAACCTGA	Smillie et al
0.460337	0.589845	M0	N8.LPB.TACCGAGAGTCACA	Smillie et al
0.711689	0.575522	M0	N8.LPB.TACGGCCTTTCGCC	Smillie et al
2.28164	2.54129	M2	N8.LPB.TAGCCCACAAGTGA	Smillie et al
-2.33265	-2.14791	M0_2	N8.LPB.TAGCGATGTATTCC	Smillie et al
-1.66464	-2.74577	Mac IFN pathway	N8.LPB.TCGGCACTAAGGGC	Smillie et al
0.552863	-1.51873	M2	N8.LPB.TCTTCAGACGAGAG	Smillie et al
-1.3928	-2.2951	M0	N8.LPB.TGAAATTGTAGAAG	Smillie et al
3.10134	0.983213	M2	N8.LPB.TGAAGCTGTCAGAC	Smillie et al
-0.851046	-2.47493	Mac IFN pathway	N8.LPB.TGCAACGAAGTGCT	Smillie et al
-3.18894	-0.372854	M0	N8.LPB.TGCCCAACCATACG	Smillie et al
-1.89101	-2.51824	M0_2	N8.LPB.TGTGGATGCATGAC	Smillie et al
-3.25192	-2.08012	M0_2	N8.LPB.TTCTGATGGTTGAC	Smillie et al
-1.16875	-2.60291	Mac IFN pathway	N8.LPB.TTGCATTGAGGTCT	Smillie et al
-3.2615	-0.225584	M0	N8.LPB.TTGTAGCTACTGTG	Smillie et al
0.480272	4.39542	Inflammatory monocytes-mac	N9.EpiA.AAGGCTACAAACAG	Smillie et al
2.04404	4.23287	M2	N9.EpiA.ACGAACTGATGCTG	Smillie et al
1.74343	4.4213	M0	N9.EpiA.ACGACCCTCTACCC	Smillie et al
1.22675	4.61609	Inflammatory monocytes-mac	N9.EpiA.ACTGTGGATCACCC	Smillie et al
1.69989	4.41019	Inflammatory monocytes-mac	N9.EpiA.AGACCTGAGACGAG	Smillie et al
-3.68581	-3.98807	M0_2	N9.EpiA.AGGACACTTCCTTA	Smillie et al
-2.89649	-2.17873	M0_2	N9.EpiA.AGGGCCACTTCTTG	Smillie et al
1.48759	2.4867	M0	N9.EpiA.ATAGGAGATATGCG	Smillie et al
-3.33673	-4.0168	M0_2	N9.EpiA.ATGTCGGACGTTGA	Smillie et al
-2.92008	-3.04063	M0_2	N9.EpiA.ATTTGCACTGGTTG	Smillie et al
1.87124	4.32757	Inflammatory monocytes-mac	N9.EpiA.CACAGTGACGGGAA	Smillie et al
0.0554749	4.66981	Inflammatory monocytes-mac	N9.EpiA.CGAAGTACAGAAGT	Smillie et al
-0.539104	4.01133	M2	N9.EpiA.CGACCTTGCGTCTC	Smillie et al
2.13215	4.09935	M2	N9.EpiA.GAGTTGTGTTCAGG	Smillie et al
0.390032	4.54989	Inflammatory monocytes-mac	N9.EpiA.GGACCGTGCCAACA	Smillie et al
2.09533	4.15876	M2	N9.EpiA.GTGATGACAACCTG	Smillie et al
-3.29865	-1.45674	M0_2	N9.EpiA.GTTGATCTACCGAT	Smillie et al
0.987258	3.89087	M2	N9.EpiA.TAGAATACAGGTTC	Smillie et al
0.228641	4.84189	Inflammatory monocytes-mac	N9.EpiA.TCTCCACTCGACTA	Smillie et al
2.53398	3.70403	M2	N9.EpiA.TGCAACGAGTAAGA	Smillie et al
-3.80499	-4.17635	M0_2	N9.EpiB.AAATCAACAAGAAC	Smillie et al
-2.92846	-3.43827	M0_2	N9.EpiB.AAGGCTACCCTCAC	Smillie et al
-3.63541	-2.70744	M0_2	N9.EpiB.ACGATTCTCTCCAC	Smillie et al
-3.20036	-3.02736	M0_2	N9.EpiB.ACTTCTGATAACGC	Smillie et al
-3.31097	-4.28864	M0_2	N9.EpiB.ACTTGTACACCTTT	Smillie et al
-1.01458	-2.1106	Mac IFN pathway	N9.EpiB.AGCAACACCTATTC	Smillie et al
-4.1095	-4.38725	M0_2	N9.EpiB.AGCATTCTCAGTCA	Smillie et al
-3.98486	-2.8898	M0_2	N9.EpiB.AGGCAACTCAATCG	Smillie et al
-4.18137	-4.59082	M0_2	N9.EpiB.AGTTTAGATGGTAC	Smillie et al
-4.20767	-4.49758	M0_2	N9.EpiB.ATGCCGCTGACTAC	Smillie et al
-2.82066	-3.81663	M0_2	N9.EpiB.ATTGATGAGTTGAC	Smillie et al
-4.14358	-4.2238	M0_2	N9.EpiB.CACAGAACCGAATC	Smillie et al
-4.0254	-3.98143	M0_2	N9.EpiB.CACTGCTGACCATG	Smillie et al
-3.60911	-1.55299	M0 Ribhi	N9.EpiB.CCCGGAGAATCGTG	Smillie et al
-4.19102	-4.36845	M0_2	N9.EpiB.CCGCGAGAGGACTT	Smillie et al
-2.92997	-2.10036	M0_2	N9.EpiB.CCTCTACTTGGAAA	Smillie et al
-4.40913	-1.37003	M0 Ribhi	N9.EpiB.CCTTTAGAAACGGG	Smillie et al
-2.83368	-3.27228	M0_2	N9.EpiB.CGGCATCTACTGTG	Smillie et al
-3.17685	-2.67217	M0_2	N9.EpiB.CGGCGATGCAGGAG	Smillie et al
-3.16747	-3.48063	M0_2	N9.EpiB.CTAGGATGAACAGA	Smillie et al
2.30686	3.88124	M2	N9.EpiB.GAAGTCACCACTCC	Smillie et al
-4.18765	-4.53145	M0_2	N9.EpiB.GACAACACATAAGG	Smillie et al
-3.59475	-4.01055	M0_2	N9.EpiB.GACTTTACTAGCCA	Smillie et al
-4.12903	-4.10577	M0_2	N9.EpiB.GGAACACTCCCACT	Smillie et al
-4.16698	-4.07559	M0_2	N9.EpiB.GTAGCTGACCGATA	Smillie et al
2.36974	3.7326	M2	N9.EpiB.GTCAATCTGTCTGA	Smillie et al
-4.37433	-4.41492	M0_2	N9.EpiB.GTCATACTGAAACA	Smillie et al
-4.09292	-4.58862	M0_2	N9.EpiB.GTTTAAGAGTCGAT	Smillie et al
-3.37439	-3.91562	M0_2	N9.EpiB.TAAGAGGATCTACT	Smillie et al
-3.98905	-4.48987	M0_2	N9.EpiB.TACAAATGAGGAGC	Smillie et al
-4.2542	-4.14836	M0_2	N9.EpiB.TATAAGTGACCTGA	Smillie et al
-4.07782	-4.26203	M0_2	N9.EpiB.TGCAAGTGGTACCA	Smillie et al
-4.24015	-4.3446	M0_2	N9.EpiB.TTAGTCTGGAACTC	Smillie et al
2.39374	3.92249	M2	N9.EpiB.TTGCTATGCATACG	Smillie et al
-2.34641	-3.58643	M0_2	N9.EpiB.TTTGACTGGCTGTA	Smillie et al
0.198859	0.565973	M0	N9.LPA.AACCGATGCTACCC	Smillie et al
-0.669342	0.907665	M0	N9.LPA.AACTGTCTAACCAC	Smillie et al
2.63061	3.44857	M2	N9.LPA.AATCCTTGTCCTTA	Smillie et al
3.80085	0.455764	M2	N9.LPA.ACAAGCACGCAAGG	Smillie et al
0.477021	4.37053	Inflammatory monocytes-mac	N9.LPA.ACCGAAACTAGAGA	Smillie et al
-0.692151	-1.69982	M0	N9.LPA.ACGACCCTCCCTAC	Smillie et al
-0.36193	1.06783	M0	N9.LPA.ACGGTAACTCTTAC	Smillie et al
0.366612	0.695021	M0	N9.LPA.ACGTTTACAGTTCG	Smillie et al
-3.82745	-2.15034	Mac IFN pathway	N9.LPA.ACTCCCGAGCTTCC	Smillie et al
-3.48369	-2.29355	M0_2	N9.LPA.ACTTAAGACCCTAC	Smillie et al
-3.09805	-3.8129	M0_2	N9.LPA.AGAAACGACTAAGC	Smillie et al
0.524168	3.21026	M1 CXCL3	N9.LPA.AGACACACCCGTAA	Smillie et al
0.205953	1.25102	M0	N9.LPA.AGCATCGAAGCCTA	Smillie et al
1.95268	3.50405	M2	N9.LPA.AGCTCGCTCCCTCA	Smillie et al
2.46341	-1.28229	M2	N9.LPA.AGGGACGATTCTAC	Smillie et al
-1.51234	-0.454229	M0	N9.LPA.AGTAGAGACACTAG	Smillie et al
2.27593	2.23354	M2	N9.LPA.AGTAGGCTCCTTTA	Smillie et al
2.52482	3.16043	M2	N9.LPA.ATAAACACTGCTGA	Smillie et al
0.467915	0.918657	M0	N9.LPA.ATCGGTGACACTAG	Smillie et al
-0.918958	-1.24375	M0	N9.LPA.ATGATATGCCCTAC	Smillie et al
2.79602	2.50319	M2	N9.LPA.ATTACCACTGTCCC	Smillie et al
3.91953	1.07176	M2	N9.LPA.ATTCTGACAGCACT	Smillie et al
3.99257	1.22993	M2	N9.LPA.ATTGAAACATGACC	Smillie et al
-0.813418	-0.0922846	M0	N9.LPA.CAATAAACGTGTAC	Smillie et al
-2.79748	-1.16042	M0	N9.LPA.CACCGTTGTCCGAA	Smillie et al
-0.870389	0.605528	M0	N9.LPA.CAGCATGACTGGTA	Smillie et al
2.1816	3.23914	M2	N9.LPA.CATAAATGACCCTC	Smillie et al
0.363174	1.34658	M0	N9.LPA.CATATAGACCTCAC	Smillie et al
2.28759	1.33922	M2	N9.LPA.CATGCGCTCTAGCA	Smillie et al
0.941125	3.87324	Inflammatory monocytes-mac	N9.LPA.CATTGTTGTAACCG	Smillie et al
0.342601	1.75038	M0	N9.LPA.CATTTGTGTATCGG	Smillie et al
1.93749	4.20079	M0	N9.LPA.CCAGTCACCCGCTT	Smillie et al
2.11544	2.26177	M2	N9.LPA.CCATGCTGAAGTAG	Smillie et al
-0.813835	4.35874	M2	N9.LPA.CCGACTACTTCTTG	Smillie et al
0.695511	1.31444	M2	N9.LPA.CCGGAGACCGTTAG	Smillie et al
2.1924	-1.0872	M2	N9.LPA.CGACTCTGTAAGCC	Smillie et al
0.204786	0.676424	M0	N9.LPA.CGGCCAGAGGTATC	Smillie et al
1.88983	-1.73279	M2	N9.LPA.CGTGAAACTGCCAA	Smillie et al
1.61769	-1.95015	M2	N9.LPA.CGTGATGAAGAGGC	Smillie et al
-0.548525	2.91598	M1 CXCL3	N9.LPA.CGTTTAACATAAGG	Smillie et al
0.114974	2.81878	M1 CXCL3	N9.LPA.CTACGCACGGTATC	Smillie et al
[truncated: 4,430 more rows]

## Sheet: e.fig 4b
Garrido-Trigo_cluster	study_cluster	JaccardIndex	study
IDA macrophage	M2	0.03	Martin et al
IDA macrophage	M0 Ribhi	0	Martin et al
IDA macrophage	M1	0.01	Martin et al
IDA macrophage	M2.2	0.09	Martin et al
IDA macrophage	M0	0.01	Martin et al
IDA macrophage	M2.3	0.12	Martin et al
IDA macrophage	M1-M2	0.09	Martin et al
IDA macrophage	Inflammatory monocytes	0.05	Martin et al
IDA macrophage	Macrophage CXCL10	0	Martin et al
IDA macrophage	Macrophage MARCO	0.02	Martin et al
IDA macrophage	M1.2	0.01	Martin et al
IDA macrophage	M1.3	0	Martin et al
M0_Ribhi	M2	0	Martin et al
M0_Ribhi	M0 Ribhi	0.09	Martin et al
M0_Ribhi	M1	0	Martin et al
M0_Ribhi	M2.2	0.01	Martin et al
M0_Ribhi	M0	0.02	Martin et al
M0_Ribhi	M2.3	0.01	Martin et al
M0_Ribhi	M1-M2	0	Martin et al
M0_Ribhi	Inflammatory monocytes	0.01	Martin et al
M0_Ribhi	Macrophage CXCL10	0	Martin et al
M0_Ribhi	Macrophage MARCO	0	Martin et al
M0_Ribhi	M1.2	0.01	Martin et al
M0_Ribhi	M1.3	0	Martin et al
M0	M2	0.09	Martin et al
M0	M0 Ribhi	0.06	Martin et al
M0	M1	0	Martin et al
M0	M2.2	0.06	Martin et al
M0	M0	0.2	Martin et al
M0	M2.3	0.12	Martin et al
M0	M1-M2	0.01	Martin et al
M0	Inflammatory monocytes	0.04	Martin et al
M0	Macrophage CXCL10	0.02	Martin et al
M0	Macrophage MARCO	0.06	Martin et al
M0	M1.2	0.03	Martin et al
M0	M1.3	0	Martin et al
M1 ACOD1	M2	0	Martin et al
M1 ACOD1	M0 Ribhi	0	Martin et al
M1 ACOD1	M1	0.16	Martin et al
M1 ACOD1	M2.2	0.02	Martin et al
M1 ACOD1	M0	0	Martin et al
M1 ACOD1	M2.3	0	Martin et al
M1 ACOD1	M1-M2	0.09	Martin et al
M1 ACOD1	Inflammatory monocytes	0.09	Martin et al
M1 ACOD1	Macrophage CXCL10	0.1	Martin et al
M1 ACOD1	Macrophage MARCO	0.04	Martin et al
M1 ACOD1	M1.2	0.1	Martin et al
M1 ACOD1	M1.3	0.04	Martin et al
M2	M2	0.2	Martin et al
M2	M0 Ribhi	0	Martin et al
M2	M1	0	Martin et al
M2	M2.2	0.01	Martin et al
M2	M0	0.01	Martin et al
M2	M2.3	0.03	Martin et al
M2	M1-M2	0	Martin et al
M2	Inflammatory monocytes	0	Martin et al
M2	Macrophage CXCL10	0	Martin et al
M2	Macrophage MARCO	0.03	Martin et al
M2	M1.2	0	Martin et al
M2	M1.3	0	Martin et al
M2.2	M2	0.35	Martin et al
M2.2	M0 Ribhi	0.02	Martin et al
M2.2	M1	0	Martin et al
M2.2	M2.2	0.09	Martin et al
M2.2	M0	0.16	Martin et al
M2.2	M2.3	0.19	Martin et al
M2.2	M1-M2	0.01	Martin et al
M2.2	Inflammatory monocytes	0.01	Martin et al
M2.2	Macrophage CXCL10	0	Martin et al
M2.2	Macrophage MARCO	0.08	Martin et al
M2.2	M1.2	0	Martin et al
M2.2	M1.3	0	Martin et al
M1 CXCL5	M2	0	Martin et al
M1 CXCL5	M0 Ribhi	0	Martin et al
M1 CXCL5	M1	0.04	Martin et al
M1 CXCL5	M2.2	0.01	Martin et al
M1 CXCL5	M0	0.01	Martin et al
M1 CXCL5	M2.3	0	Martin et al
M1 CXCL5	M1-M2	0.02	Martin et al
M1 CXCL5	Inflammatory monocytes	0.02	Martin et al
M1 CXCL5	Macrophage CXCL10	0.04	Martin et al
M1 CXCL5	Macrophage MARCO	0.06	Martin et al
M1 CXCL5	M1.2	0.15	Martin et al
M1 CXCL5	M1.3	0.03	Martin et al
IDA macrophage	M2	0	Smillie et al
IDA macrophage	M0	0	Smillie et al
IDA macrophage	M0_2	0	Smillie et al
IDA macrophage	Inflammatory monocytes-mac	0.05	Smillie et al
IDA macrophage	M2-like Ly96	0.03	Smillie et al
IDA macrophage	Mac IFN pathway	0	Smillie et al
IDA macrophage	M1 CXCL3	0.05	Smillie et al
M0	M2	0.16	Smillie et al
M0	M0	0.23	Smillie et al
M0	M0_2	0.31	Smillie et al
M0	Inflammatory monocytes-mac	0.02	Smillie et al
M0	M2-like Ly96	0.03	Smillie et al
M0	Mac IFN pathway	0.18	Smillie et al
M0	M1 CXCL3	0.03	Smillie et al
M1 ACOD1	M2	0.01	Smillie et al
M1 ACOD1	M0	0.02	Smillie et al
M1 ACOD1	M0_2	0	Smillie et al
M1 ACOD1	Inflammatory monocytes-mac	0.14	Smillie et al
M1 ACOD1	M2-like Ly96	0	Smillie et al
M1 ACOD1	Mac IFN pathway	0	Smillie et al
M1 ACOD1	M1 CXCL3	0.09	Smillie et al
M2	M2	0.12	Smillie et al
M2	M0	0.05	Smillie et al
M2	M0_2	0.01	Smillie et al
M2	Inflammatory monocytes-mac	0	Smillie et al
M2	M2-like Ly96	0.2	Smillie et al
M2	Mac IFN pathway	0.04	Smillie et al
M2	M1 CXCL3	0	Smillie et al
M2.2	M2	0.3	Smillie et al
M2.2	M0	0.3	Smillie et al
M2.2	M0_2	0.16	Smillie et al
M2.2	Inflammatory monocytes-mac	0	Smillie et al
M2.2	M2-like Ly96	0.01	Smillie et al
M2.2	Mac IFN pathway	0.12	Smillie et al
M2.2	M1 CXCL3	0.01	Smillie et al
M1 CXCL5	M2	0	Smillie et al
M1 CXCL5	M0	0	Smillie et al
M1 CXCL5	M0_2	0.01	Smillie et al
M1 CXCL5	Inflammatory monocytes-mac	0	Smillie et al
M1 CXCL5	M2-like Ly96	0	Smillie et al
M1 CXCL5	Mac IFN pathway	0	Smillie et al
M1 CXCL5	M1 CXCL3	0.04	Smillie et al

## Sheet: e.fig 4c
ref_UMAP_1	ref_UMAP_2	Clusters	cell	study	sample	sex	age
1723.88	3879.85	M2.2	HC_1_AAGACCTTCAGCGATT-1	Garrido-Trigo et al	HC 1	male	61
2361.77	4556.12	M2.2	HC_1_AGACGTTGTCTGGAGA-1	Garrido-Trigo et al	HC 1	male	61
3570.18	5014.09	M2	HC_1_AGATCTGTCCAAACTG-1	Garrido-Trigo et al	HC 1	male	61
2126.05	4321.09	M2.2	HC_1_AGGCCACTCCGTCATC-1	Garrido-Trigo et al	HC 1	male	61
1712.66	3374	M0	HC_1_AGTGTCAAGACTTGAA-1	Garrido-Trigo et al	HC 1	male	61
1770.35	3891.36	Cycling myeloid	HC_1_ATAACGCCATTATCTC-1	Garrido-Trigo et al	HC 1	male	61
5936	5590.28	M2.2	HC_1_ATCCACCAGAGCAATT-1	Garrido-Trigo et al	HC 1	male	61
1788.05	4251.51	M2.2	HC_1_ATCTGCCAGAATGTTG-1	Garrido-Trigo et al	HC 1	male	61
1840.02	3257.73	M2.2	HC_1_CAAGTTGTCCGCGGTA-1	Garrido-Trigo et al	HC 1	male	61
5821.63	5502.73	M2.2	HC_1_CATCAAGAGCCGCCTA-1	Garrido-Trigo et al	HC 1	male	61
4716.92	4975.8	M2.2	HC_1_CCAGCGAAGTCTCGGC-1	Garrido-Trigo et al	HC 1	male	61
1878.75	4536.95	M2.2	HC_1_CGGACGTGTCCCTTGT-1	Garrido-Trigo et al	HC 1	male	61
3607.28	6374.16	M2.2	HC_1_CTAGAGTGTCTGATCA-1	Garrido-Trigo et al	HC 1	male	61
1606.65	3573.45	M2.2	HC_1_CTCGAAACACTTCGAA-1	Garrido-Trigo et al	HC 1	male	61
1963.76	3573.44	M2.2	HC_1_CTTACCGCAGGGAGAG-1	Garrido-Trigo et al	HC 1	male	61
2347.6	2629.96	M0_Ribhi	HC_1_GACGTTAAGCTAAGAT-1	Garrido-Trigo et al	HC 1	male	61
1660.69	3287.64	M2.2	HC_1_GACTGCGAGCCGGTAA-1	Garrido-Trigo et al	HC 1	male	61
1912.02	4099.57	M2.2	HC_1_GCAGCCACAACTTGAC-1	Garrido-Trigo et al	HC 1	male	61
1890.68	4542.3	M2.2	HC_1_GCTGCGAGTGTTGAGG-1	Garrido-Trigo et al	HC 1	male	61
1953.43	4550.48	M2.2	HC_1_GCTGCGATCCTTGACC-1	Garrido-Trigo et al	HC 1	male	61
2910.96	3364.47	M0	HC_1_GTCACAACAGACAAGC-1	Garrido-Trigo et al	HC 1	male	61
4015.36	5715.26	IDA macrophage	HC_1_GTGCATAAGCCCAGCT-1	Garrido-Trigo et al	HC 1	male	61
2024.13	3940.78	M2.2	HC_1_GTGCTTCAGCCGTCGT-1	Garrido-Trigo et al	HC 1	male	61
1936.78	3854.46	M2.2	HC_1_TACGGATTCTTACCTA-1	Garrido-Trigo et al	HC 1	male	61
1687.7	3637.19	M2.2	HC_1_TACTTGTTCAGATAAG-1	Garrido-Trigo et al	HC 1	male	61
1931.38	3380.06	M2.2	HC_1_TCTATTGCAATAAGCA-1	Garrido-Trigo et al	HC 1	male	61
1725.84	3886.98	M2.2	HC_1_TCTCTAACAAGCTGAG-1	Garrido-Trigo et al	HC 1	male	61
1708.6	3238.81	M2.2	HC_1_TCTGGAATCAGTTTGG-1	Garrido-Trigo et al	HC 1	male	61
2201.19	2954.16	M0	HC_1_TGAGAGGAGCTTTGGT-1	Garrido-Trigo et al	HC 1	male	61
5764.93	5547.13	IDA macrophage	HC_1_TGAGGGATCCAGTAGT-1	Garrido-Trigo et al	HC 1	male	61
3890.94	4384.05	M2.2	HC_1_TGCGCAGAGGGCTTCC-1	Garrido-Trigo et al	HC 1	male	61
1704.78	3748.19	M2.2	HC_1_TTCGGTCGTCGAGTTT-1	Garrido-Trigo et al	HC 1	male	61
1726.32	3905.8	M2.2	HC_1_TTGAACGAGGACAGCT-1	Garrido-Trigo et al	HC 1	male	61
1757.16	3398.03	M2.2	HC_1_TTTGGTTTCTGTCCGT-1	Garrido-Trigo et al	HC 1	male	61
6622.62	3035.72	Inflammatory monocytes	CD_1_ACTATCTAGAAGTCCG-1	Garrido-Trigo et al	CD 1	female	49
6493.59	1592.93	M1 ACOD1	CD_1_AGCTACACAATAACCC-1	Garrido-Trigo et al	CD 1	female	49
1990.91	2984	M2.2	CD_1_ATGATCGGTACAAGCG-1	Garrido-Trigo et al	CD 1	female	49
5778.32	5350.11	M1 ACOD1	CD_1_CACCGTTCAATTGCAC-1	Garrido-Trigo et al	CD 1	female	49
5488.36	5825.15	M1 ACOD1	CD_1_CACTGGGGTTCTCCTG-1	Garrido-Trigo et al	CD 1	female	49
7844.85	925.083	Inflammatory monocytes	CD_1_CCACGAGCAATCCTAG-1	Garrido-Trigo et al	CD 1	female	49
2169.54	2865.27	M2.2	CD_1_CTCATTAAGACATAGT-1	Garrido-Trigo et al	CD 1	female	49
2468.7	2085.69	M0_Ribhi	CD_1_CTGAGGCTCGTCAAAC-1	Garrido-Trigo et al	CD 1	female	49
6264.12	4691.07	Inflammatory monocytes	CD_1_GATAGAAAGAGGACTC-1	Garrido-Trigo et al	CD 1	female	49
6382.58	2837.75	M1 ACOD1	CD_1_GCCAGCACACCCTGAG-1	Garrido-Trigo et al	CD 1	female	49
6491.83	4251.32	M1 ACOD1	CD_1_GGAATGGAGATCCCGC-1	Garrido-Trigo et al	CD 1	female	49
4410.66	4967.53	IDA macrophage	CD_1_GGGTCACAGCCGTAAG-1	Garrido-Trigo et al	CD 1	female	49
5903.84	3746.32	M1 ACOD1	CD_1_GTGATGTTCTGGGCGT-1	Garrido-Trigo et al	CD 1	female	49
6176.69	2928.79	M1 ACOD1	CD_1_TAAGCGTAGGTTTGAA-1	Garrido-Trigo et al	CD 1	female	49
2434.22	2018.62	M0_Ribhi	CD_1_TAGCACAGTCTCACAA-1	Garrido-Trigo et al	CD 1	female	49
6457.03	3664.42	M1 ACOD1	CD_1_TATCTGTAGCCTGAGA-1	Garrido-Trigo et al	CD 1	female	49
5181.44	5497.33	IDA macrophage	CD_1_TCGAACACAACCAACT-1	Garrido-Trigo et al	CD 1	female	49
5074.49	6399.74	M1 ACOD1	CD_1_TCTATACCATCCGTGG-1	Garrido-Trigo et al	CD 1	female	49
5617.07	1647.01	M1 ACOD1	CD_1_TGCTTCGGTGGTTCTA-1	Garrido-Trigo et al	CD 1	female	49
5782.74	1758.9	M1 ACOD1	CD_1_TTCCAATGTACCCGCA-1	Garrido-Trigo et al	CD 1	female	49
6008.83	2308.26	M1 ACOD1	CD_1_TTGGGCGTCAGCTCTC-1	Garrido-Trigo et al	CD 1	female	49
6183.4	3193.36	M1 ACOD1	CD_1_TTGTTTGTCTGAACGT-1	Garrido-Trigo et al	CD 1	female	49
4913.03	5008.26	IDA macrophage	CD_2_AGACCCGCATCACAGT-1	Garrido-Trigo et al	CD 2	male	45
5616.55	1832.87	M1 ACOD1	CD_2_AGGATAATCGCCAACG-1	Garrido-Trigo et al	CD 2	male	45
2009.28	4145.79	M2	CD_2_AGTTCGAGTCGTGGTC-1	Garrido-Trigo et al	CD 2	male	45
1689.41	3556.93	M2.2	CD_2_ATCGCCTAGGGATGTC-1	Garrido-Trigo et al	CD 2	male	45
3888.12	5140.07	M2	CD_2_ATTCACTAGCTGGCCT-1	Garrido-Trigo et al	CD 2	male	45
6197.7	3120.01	M1 ACOD1	CD_2_CAACCTCGTGAGACGT-1	Garrido-Trigo et al	CD 2	male	45
7350.92	3338.53	Inflammatory monocytes	CD_2_CCCAACTCAGCGTATT-1	Garrido-Trigo et al	CD 2	male	45
3836.93	5172.19	M2	CD_2_CCCTCTCCAAGATCCT-1	Garrido-Trigo et al	CD 2	male	45
3828.3	5022.79	IDA macrophage	CD_2_CGACAGCCACAGCCAC-1	Garrido-Trigo et al	CD 2	male	45
3240.71	4906.51	IDA macrophage	CD_2_CGTAATGCATATCTGG-1	Garrido-Trigo et al	CD 2	male	45
1786.88	4121.5	M2.2	CD_2_GAACGTTCAGCGTATT-1	Garrido-Trigo et al	CD 2	male	45
6370.06	1379.98	Inflammatory monocytes	CD_2_GGAAGTGGTGTTCGAT-1	Garrido-Trigo et al	CD 2	male	45
1670.92	3709.34	M2.2	CD_2_TACGGGCAGAGCCATG-1	Garrido-Trigo et al	CD 2	male	45
5702.8	1669.08	M1 ACOD1	CD_2_TATTCCACATGGTACT-1	Garrido-Trigo et al	CD 2	male	45
5682.79	2117.37	M1 ACOD1	CD_2_TGCAGTAGTGGAGGTT-1	Garrido-Trigo et al	CD 2	male	45
5969.37	5572.92	M0_Ribhi	CD_2_TGGTGATCAGCAATTC-1	Garrido-Trigo et al	CD 2	male	45
1683.44	3289.08	M2.2	CD_2_TGGTGATCATTGCCGG-1	Garrido-Trigo et al	CD 2	male	45
5052.61	2980.39	Inflammatory monocytes	UC_1_ACATCGATCCATCAGA-1	Garrido-Trigo et al	UC 1	male	48
5509.54	1563.67	M1 ACOD1	UC_1_ACGATGTTCCGCACTT-1	Garrido-Trigo et al	UC 1	male	48
3769.08	4975.75	IDA macrophage	UC_1_ACGTACATCCAGCCTT-1	Garrido-Trigo et al	UC 1	male	48
6714.69	1522	Inflammatory monocytes	UC_1_ACGTTCCCAATCCTTT-1	Garrido-Trigo et al	UC 1	male	48
5080.64	5245.39	IDA macrophage	UC_1_ATCACAGCAGTGTATC-1	Garrido-Trigo et al	UC 1	male	48
5464.79	2064.71	IDA macrophage	UC_1_ATGGTTGGTCATAAAG-1	Garrido-Trigo et al	UC 1	male	48
5223.81	3579.19	IDA macrophage	UC_1_ATTACTCCAACCTAAC-1	Garrido-Trigo et al	UC 1	male	48
5047.98	4904.44	IDA macrophage	UC_1_ATTCGTTCAGGTTCCG-1	Garrido-Trigo et al	UC 1	male	48
5257.72	2547.47	Inflammatory monocytes	UC_1_CACGGGTTCAACACCA-1	Garrido-Trigo et al	UC 1	male	48
4897	3793.22	IDA macrophage	UC_1_CACGTTCTCCTGTAGA-1	Garrido-Trigo et al	UC 1	male	48
4803.87	4814.18	IDA macrophage	UC_1_CATAAGCAGGAACGTC-1	Garrido-Trigo et al	UC 1	male	48
7808.38	2125.92	M0_Ribhi	UC_1_CATTTCATCGTAACAC-1	Garrido-Trigo et al	UC 1	male	48
2583.06	2232.01	M2.2	UC_1_CCACCATTCTTTCAGT-1	Garrido-Trigo et al	UC 1	male	48
2480.81	2083.28	M0_Ribhi	UC_1_CCCATTGGTAGTGGCA-1	Garrido-Trigo et al	UC 1	male	48
4224.63	5114.7	IDA macrophage	UC_1_CCTCAACTCACTTTGT-1	Garrido-Trigo et al	UC 1	male	48
5771.4	3809.92	IDA macrophage	UC_1_CCTCTAGCATAATGAG-1	Garrido-Trigo et al	UC 1	male	48
4507.53	1864.12	Inflammatory monocytes	UC_1_CTCTCAGCAGCTACTA-1	Garrido-Trigo et al	UC 1	male	48
5414.4	5540.18	IDA macrophage	UC_1_GACCCAGTCTGTTCAT-1	Garrido-Trigo et al	UC 1	male	48
5537.07	5281.23	IDA macrophage	UC_1_GAGAGGTTCTGAGGCC-1	Garrido-Trigo et al	UC 1	male	48
1631.27	3356.03	M2.2	UC_1_GAGGCCTGTAGAAACT-1	Garrido-Trigo et al	UC 1	male	48
5699.57	1568.55	M1 ACOD1	UC_1_GAGTTGTAGCGACCCT-1	Garrido-Trigo et al	UC 1	male	48
1602.31	3386.69	M0	UC_1_TCACAAGAGTAGGGTC-1	Garrido-Trigo et al	UC 1	male	48
5485.76	1540.77	M1 ACOD1	UC_1_TCACTATGTGGTCTGC-1	Garrido-Trigo et al	UC 1	male	48
4103.74	5075	IDA macrophage	UC_1_TCGGGACGTAGCGTCC-1	Garrido-Trigo et al	UC 1	male	48
6791.53	5988.98	IDA macrophage	UC_1_TCGGTCTGTGACTGAG-1	Garrido-Trigo et al	UC 1	male	48
5673.69	1652.12	M1 ACOD1	UC_1_TCTACATTCCTCTAAT-1	Garrido-Trigo et al	UC 1	male	48
6208.21	1610.8	Inflammatory monocytes	UC_1_TGAGCGCAGCCGATTT-1	Garrido-Trigo et al	UC 1	male	48
4357.98	4842.51	M1 CXCL5	UC_1_TGCGGCAAGGATCACG-1	Garrido-Trigo et al	UC 1	male	48
2366.4	2515.22	M0_Ribhi	UC_1_TGGGAAGCAGGTGAGT-1	Garrido-Trigo et al	UC 1	male	48
5778.92	2656.84	IDA macrophage	UC_1_TGGGATTTCCTGGGTG-1	Garrido-Trigo et al	UC 1	male	48
2190.14	2907.26	M0_Ribhi	UC_1_TGTGATGTCGACATAC-1	Garrido-Trigo et al	UC 1	male	48
4579.12	4529.41	Inflammatory monocytes	UC_1_TTTCCTCTCATCACCC-1	Garrido-Trigo et al	UC 1	male	48
6106.42	2219.54	Inflammatory monocytes	UC_2_AACGAAATCCGGCAAC-1	Garrido-Trigo et al	UC 2	male	43
6115.11	3179.95	IDA macrophage	UC_2_AAGTTCGTCTTTCCAA-1	Garrido-Trigo et al	UC 2	male	43
5262.5	5303.63	IDA macrophage	UC_2_AATCGTGCACAAGCTT-1	Garrido-Trigo et al	UC 2	male	43
6224.23	2323.97	IDA macrophage	UC_2_ACATTTCAGCGAGTAC-1	Garrido-Trigo et al	UC 2	male	43
5847.07	2623.21	IDA macrophage	UC_2_ACGATGTGTCCCTGTT-1	Garrido-Trigo et al	UC 2	male	43
5732.07	2226.87	IDA macrophage	UC_2_AGAAATGCACCTGCAG-1	Garrido-Trigo et al	UC 2	male	43
7790.45	2443.59	Inflammatory monocytes	UC_2_AGTAGCTGTAGAGTTA-1	Garrido-Trigo et al	UC 2	male	43
5575.44	1977.37	M1 CXCL5	UC_2_ATAGACCTCCGCTGTT-1	Garrido-Trigo et al	UC 2	male	43
6492.25	3426.37	IDA macrophage	UC_2_ATCATTCTCGAGTACT-1	Garrido-Trigo et al	UC 2	male	43
6450.08	2752.62	IDA macrophage	UC_2_ATCCACCTCATTTGTC-1	Garrido-Trigo et al	UC 2	male	43
5751.46	1691.35	Inflammatory monocytes	UC_2_ATTGGGTTCATTCATC-1	Garrido-Trigo et al	UC 2	male	43
6891.67	1231.05	Inflammatory monocytes	UC_2_CACACAATCTCGCCTA-1	Garrido-Trigo et al	UC 2	male	43
5337.36	5264.64	IDA macrophage	UC_2_CACGAATAGGTAGACC-1	Garrido-Trigo et al	UC 2	male	43
5746.37	1748.3	Inflammatory monocytes	UC_2_CAGCGTGGTCAAACGG-1	Garrido-Trigo et al	UC 2	male	43
6239.15	2606.92	IDA macrophage	UC_2_CAGTTCCCAGAGAGGG-1	Garrido-Trigo et al	UC 2	male	43
1820.11	3679.29	IDA macrophage	UC_2_CATCGGGAGCACTAGG-1	Garrido-Trigo et al	UC 2	male	43
5492.49	2470.01	Inflammatory monocytes	UC_2_CATGCGGGTTGGTAGG-1	Garrido-Trigo et al	UC 2	male	43
7278.74	7106.76	Inflammatory monocytes	UC_2_CCCTAACAGGGAGAAT-1	Garrido-Trigo et al	UC 2	male	43
4868.64	5385.87	IDA macrophage	UC_2_CCCTGATCATATGCGT-1	Garrido-Trigo et al	UC 2	male	43
1813.7	3165.62	M0	UC_2_CGGCAGTAGCAATAAC-1	Garrido-Trigo et al	UC 2	male	43
5225.68	5370.15	IDA macrophage	UC_2_CGTCAAAAGGTTGGTG-1	Garrido-Trigo et al	UC 2	male	43
6324.62	2581.91	IDA macrophage	UC_2_CGTTCTGTCTGAACGT-1	Garrido-Trigo et al	UC 2	male	43
6928.9	2825.36	IDA macrophage	UC_2_CTAGACAGTGCATTAC-1	Garrido-Trigo et al	UC 2	male	43
4986.46	4192.15	IDA macrophage	UC_2_CTATCCGGTGTGTGTT-1	Garrido-Trigo et al	UC 2	male	43
4103.89	5395.26	IDA macrophage	UC_2_CTCAGGGTCGGAACTT-1	Garrido-Trigo et al	UC 2	male	43
6077.88	2786.2	M1 ACOD1	UC_2_CTCCAACTCATCCCGT-1	Garrido-Trigo et al	UC 2	male	43
6465.29	2785.44	IDA macrophage	UC_2_CTTCGGTTCACTACTT-1	Garrido-Trigo et al	UC 2	male	43
5238.97	2708.78	M1 ACOD1	UC_2_GAACGTTGTGCAGATG-1	Garrido-Trigo et al	UC 2	male	43
5850.18	2836.66	IDA macrophage	UC_2_GAGGCCTAGTCACTAC-1	Garrido-Trigo et al	UC 2	male	43
6529.2	2860.07	IDA macrophage	UC_2_GATCACAAGACGTCCC-1	Garrido-Trigo et al	UC 2	male	43
5490.27	4962.63	IDA macrophage	UC_2_GATCACAGTCTACGAT-1	Garrido-Trigo et al	UC 2	male	43
5331.91	2779.43	IDA macrophage	UC_2_GCCCAGAAGTGCAAAT-1	Garrido-Trigo et al	UC 2	male	43
4555.39	5951.11	IDA macrophage	UC_2_GGAGGATGTACCAATC-1	Garrido-Trigo et al	UC 2	male	43
5878.35	1485.57	M1 ACOD1	UC_2_GTACAACCAGCTTCCT-1	Garrido-Trigo et al	UC 2	male	43
6039.47	2491.31	IDA macrophage	UC_2_GTAGAAAAGTAAGGGA-1	Garrido-Trigo et al	UC 2	male	43
1865.27	4288.69	M2.2	UC_2_GTCAAGTCAAGTCCAT-1	Garrido-Trigo et al	UC 2	male	43
6385.16	3172.12	Inflammatory monocytes	UC_2_GTCATGACAATTCGTG-1	Garrido-Trigo et al	UC 2	male	43
5272.67	5254.26	IDA macrophage	UC_2_GTGGGAATCTCGGTCT-1	Garrido-Trigo et al	UC 2	male	43
5128.74	2794.74	IDA macrophage	UC_2_GTGGTTAGTATGAAGT-1	Garrido-Trigo et al	UC 2	male	43
2502.67	2158.39	M0_Ribhi	UC_2_GTTGTCCAGACAGTCG-1	Garrido-Trigo et al	UC 2	male	43
4348.02	4890.89	M0_Ribhi	UC_2_TAACCAGGTCTGCCTT-1	Garrido-Trigo et al	UC 2	male	43
5661.48	3883.3	IDA macrophage	UC_2_TACCGGGGTAATGCTC-1	Garrido-Trigo et al	UC 2	male	43
1806.25	4180.5	M2.2	UC_2_TACGGGCCAACCGCCA-1	Garrido-Trigo et al	UC 2	male	43
5621.16	1638.65	IDA macrophage	UC_2_TAGGGTTCATAGACTC-1	Garrido-Trigo et al	UC 2	male	43
5869.56	4212.21	IDA macrophage	UC_2_TCAAGCACAACGCATT-1	Garrido-Trigo et al	UC 2	male	43
6055.49	1971.81	Inflammatory monocytes	UC_2_TCAAGTGCACCAATTG-1	Garrido-Trigo et al	UC 2	male	43
1973.45	4300.93	M2.2	UC_2_TCAGGGCCAAGGGTCA-1	Garrido-Trigo et al	UC 2	male	43
5849.08	1583.39	Inflammatory monocytes	UC_2_TCATGGACACATATGC-1	Garrido-Trigo et al	UC 2	male	43
5905.99	1563.51	Inflammatory monocytes	UC_2_TCCAGAACATTGTACG-1	Garrido-Trigo et al	UC 2	male	43
4768.95	5363.42	M0	UC_2_TCCTCGACACAGAGAC-1	Garrido-Trigo et al	UC 2	male	43
6395.71	3501.32	IDA macrophage	UC_2_TCGTAGATCATATGGC-1	Garrido-Trigo et al	UC 2	male	43
1804.27	4451.99	M2.2	UC_2_TCTACATAGACAACAT-1	Garrido-Trigo et al	UC 2	male	43
6353.05	2812.06	IDA macrophage	UC_2_TCTCCGAGTCGTCATA-1	Garrido-Trigo et al	UC 2	male	43
6019.01	1962.08	IDA macrophage	UC_2_TCTCCGATCCCAAGTA-1	Garrido-Trigo et al	UC 2	male	43
6202.11	1845.5	Inflammatory monocytes	UC_2_TGACGCGAGAGATCGC-1	Garrido-Trigo et al	UC 2	male	43
6317.24	2947.59	Inflammatory monocytes	UC_2_TGAGACTTCTATTTCG-1	Garrido-Trigo et al	UC 2	male	43
4909.75	5262.49	IDA macrophage	UC_2_TGATTTCGTGGTTTGT-1	Garrido-Trigo et al	UC 2	male	43
6054.86	5575.9	IDA macrophage	UC_2_TGCGGGTTCTGCGATA-1	Garrido-Trigo et al	UC 2	male	43
1653.11	3361.89	M0	UC_2_TGGAACTAGGAGATAG-1	Garrido-Trigo et al	UC 2	male	43
5546.97	1581.38	Inflammatory monocytes	UC_2_TTACAGGGTACGACTT-1	Garrido-Trigo et al	UC 2	male	43
6263.07	1405.04	Inflammatory monocytes	UC_2_TTACCATGTCGCGGTT-1	Garrido-Trigo et al	UC 2	male	43
6127.43	1427.23	Inflammatory monocytes	UC_2_TTACGCCAGGTAAACT-1	Garrido-Trigo et al	UC 2	male	43
6931.08	1782.68	Inflammatory monocytes	UC_2_TTCATTGAGCAATAAC-1	Garrido-Trigo et al	UC 2	male	43
1758.66	4070.2	M2.2	UC_2_TTCATTGAGCTCGCAC-1	Garrido-Trigo et al	UC 2	male	43
6295.38	2541.61	IDA macrophage	UC_2_TTCATTGGTATCGCGC-1	Garrido-Trigo et al	UC 2	male	43
6539.46	1753.47	Inflammatory monocytes	UC_2_TTTCATGCACAAGCAG-1	Garrido-Trigo et al	UC 2	male	43
5674.41	5485.47	Inflammatory monocytes	UC_2_TTTGTTGTCATTGCCC-1	Garrido-Trigo et al	UC 2	male	43
2105.21	3441.3	M0_Ribhi	HC_2_AATCGACGTAGAGGAA-1	Garrido-Trigo et al	HC 2	male	63
5013.21	5261.65	IDA macrophage	HC_2_AGCGATTGTTCAAGGG-1	Garrido-Trigo et al	HC 2	male	63
3033.92	5055.04	M2.2	HC_2_ATCAGGTGTCCGGTCA-1	Garrido-Trigo et al	HC 2	male	63
4889.69	5271.75	IDA macrophage	HC_2_CAGCGTGCAACGTAAA-1	Garrido-Trigo et al	HC 2	male	63
4240.5	5102.13	IDA macrophage	HC_2_CATCAAGTCGTTAGTG-1	Garrido-Trigo et al	HC 2	male	63
1731.73	3880.12	M2.2	HC_2_CATGCCTCAGCTACAT-1	Garrido-Trigo et al	HC 2	male	63
3784.41	5166.73	IDA macrophage	HC_2_CCGGTGAGTGGGTCAA-1	Garrido-Trigo et al	HC 2	male	63
2272.62	3553.17	M0	HC_2_GCTGGGTCACGGGTAA-1	Garrido-Trigo et al	HC 2	male	63
1905.62	4398.07	M2.2	HC_2_GTGGAAGCAAGTTTGC-1	Garrido-Trigo et al	HC 2	male	63
9245.04	3672.33	IDA macrophage	HC_2_GTTGTGACACGTCGGT-1	Garrido-Trigo et al	HC 2	male	63
5692.85	5562.77	M2.2	HC_2_TCACTATCAAAGGAGA-1	Garrido-Trigo et al	HC 2	male	63
3745.94	5409.93	IDA macrophage	CD_3_AAAGGATAGATTGAGT-1	Garrido-Trigo et al	CD 3	female	23
1801.82	3154.36	M0	CD_3_AAAGGATCAATCTAGC-1	Garrido-Trigo et al	CD 3	female	23
2222.88	5300.61	Cycling myeloid	CD_3_AACAAAGAGATGCAGC-1	Garrido-Trigo et al	CD 3	female	23
7091.68	3364.67	M1 ACOD1	CD_3_AACAAAGAGCCTCCAG-1	Garrido-Trigo et al	CD 3	female	23
3381.38	5100.53	Inflammatory monocytes	CD_3_AACAAGACATGGTACT-1	Garrido-Trigo et al	CD 3	female	23
2383.81	2552.63	M0	CD_3_AACAAGAGTAGGACCA-1	Garrido-Trigo et al	CD 3	female	23
2501.91	2124.06	M0_Ribhi	CD_3_AACAAGATCCTCTCTT-1	Garrido-Trigo et al	CD 3	female	23
2471.37	2389.6	M0_Ribhi	CD_3_AACCATGCAATCGCGC-1	Garrido-Trigo et al	CD 3	female	23
5821.64	3545.08	M1 ACOD1	CD_3_AACCTTTTCTCTCAAT-1	Garrido-Trigo et al	CD 3	female	23
1610.86	3345.9	M0	CD_3_AACGGGACACTGGAAG-1	Garrido-Trigo et al	CD 3	female	23
5754.6	3658.8	M1 ACOD1	CD_3_AAGCCATGTGGCTGCT-1	Garrido-Trigo et al	CD 3	female	23
5470.18	2357.49	IDA macrophage	CD_3_AATAGAGGTTTCGTTT-1	Garrido-Trigo et al	CD 3	female	23
6170.07	3202.86	M1 ACOD1	CD_3_AATCGACAGAATCGTA-1	Garrido-Trigo et al	CD 3	female	23
5567.11	1581.53	M1 ACOD1	CD_3_AATCGTGGTGACTGAG-1	Garrido-Trigo et al	CD 3	female	23
1654.38	3378.7	Cycling myeloid	CD_3_AATGAAGGTCATACCA-1	Garrido-Trigo et al	CD 3	female	23
2047.99	2924.96	M0_Ribhi	CD_3_AATGAAGGTCCAAAGG-1	Garrido-Trigo et al	CD 3	female	23
5423.65	1173.66	M0_Ribhi	CD_3_AATGGAAGTTTGGAGG-1	Garrido-Trigo et al	CD 3	female	23
1899.17	3072.66	M0_Ribhi	CD_3_ACAACCAGTTATCTTC-1	Garrido-Trigo et al	CD 3	female	23
4754.9	6353.48	IDA macrophage	CD_3_ACAAGCTTCGGTAGAG-1	Garrido-Trigo et al	CD 3	female	23
1610.12	3556.67	M0	CD_3_ACACCAATCTGTGCAA-1	Garrido-Trigo et al	CD 3	female	23
4259.45	5391.01	M2	CD_3_ACATCCCCATACAGCT-1	Garrido-Trigo et al	CD 3	female	23
1726.5	3228.28	M0	CD_3_ACCAACAAGATGAAGG-1	Garrido-Trigo et al	CD 3	female	23
5180.09	4737.76	IDA macrophage	CD_3_ACCATTTGTCATCGGC-1	Garrido-Trigo et al	CD 3	female	23
1677.54	3325.64	M0	CD_3_ACCGTTCGTTTAGAGA-1	Garrido-Trigo et al	CD 3	female	23
5380.8	2216.9	Inflammatory monocytes	CD_3_ACCTGAATCTGTACAG-1	Garrido-Trigo et al	CD 3	female	23
3439.1	3004.84	M0_Ribhi	CD_3_ACGATCACAACCTAAC-1	Garrido-Trigo et al	CD 3	female	23
4872.91	6656.69	IDA macrophage	CD_3_ACGGAAGAGAAGTGTT-1	Garrido-Trigo et al	CD 3	female	23
6243.77	4440.45	M1 ACOD1	CD_3_ACGGTCGAGGGCGAAG-1	Garrido-Trigo et al	CD 3	female	23
2676.87	2107.05	M0_Ribhi	CD_3_ACGTACACAGGACATG-1	Garrido-Trigo et al	CD 3	female	23
2398.45	2384.54	M0	CD_3_ACTACGAAGAATCGTA-1	Garrido-Trigo et al	CD 3	female	23
1988.36	3085.44	M0	CD_3_ACTACGAGTACGACTT-1	Garrido-Trigo et al	CD 3	female	23
1708.23	3636.85	M0	CD_3_ACTATCTCAATGAACA-1	Garrido-Trigo et al	CD 3	female	23
1662.24	3439.44	M2.2	CD_3_ACTATCTTCGGACTGC-1	Garrido-Trigo et al	CD 3	female	23
1875.4	3140.92	M0	CD_3_ACTGTGAAGAATCTAG-1	Garrido-Trigo et al	CD 3	female	23
1697.5	3275.9	M0_Ribhi	CD_3_ACTGTGACAGCATTGT-1	Garrido-Trigo et al	CD 3	female	23
6192.92	3333.43	IDA macrophage	CD_3_ACTTTGTTCATAGGCT-1	Garrido-Trigo et al	CD 3	female	23
3290.04	2264.6	M0_Ribhi	CD_3_AGAACAAAGCTGTGCC-1	Garrido-Trigo et al	CD 3	female	23
3194.26	5500.08	M2	CD_3_AGAAGTAAGGTTACCT-1	Garrido-Trigo et al	CD 3	female	23
5263.3	5452.48	IDA macrophage	CD_3_AGACACTCAAGACAAT-1	Garrido-Trigo et al	CD 3	female	23
2543.2	2195.95	M0_Ribhi	CD_3_AGACCCGCAACGGGTA-1	Garrido-Trigo et al	CD 3	female	23
6112.3	3735.21	M1 ACOD1	CD_3_AGACTCATCCGCCTAT-1	Garrido-Trigo et al	CD 3	female	23
2442.05	2378.46	M0	CD_3_AGAGCCCGTACTCCGG-1	Garrido-Trigo et al	CD 3	female	23
2576.53	2228.27	M0_Ribhi	CD_3_AGATCCAAGGTAGGCT-1	Garrido-Trigo et al	CD 3	female	23
2518.6	2289.98	M0	CD_3_AGATCGTGTCACTCAA-1	Garrido-Trigo et al	CD 3	female	23
2237.69	2946.44	M0	CD_3_AGATGCTAGTCGGGAT-1	Garrido-Trigo et al	CD 3	female	23
2153.2	4671.69	M2.2	CD_3_AGATGCTCAGACAAGC-1	Garrido-Trigo et al	CD 3	female	23
1646.99	3417.46	M0	CD_3_AGCGTATTCTGCTTTA-1	Garrido-Trigo et al	CD 3	female	23
5579.16	1752.1	Inflammatory monocytes	CD_3_AGCGTCGCAGGACAGT-1	Garrido-Trigo et al	CD 3	female	23
2404.08	2122.38	M2.2	CD_3_AGCTCAATCTGAACGT-1	Garrido-Trigo et al	CD 3	female	23
5277.29	2548.88	IDA macrophage	CD_3_AGGACGAGTCAACACT-1	Garrido-Trigo et al	CD 3	female	23
6009.41	3707.94	M1 ACOD1	CD_3_AGGGCTCCAGCACAGA-1	Garrido-Trigo et al	CD 3	female	23
5549.62	5632.18	M1 ACOD1	CD_3_AGGGTTTAGGTAAGTT-1	Garrido-Trigo et al	CD 3	female	23
2762.87	2343.94	M0_Ribhi	CD_3_AGGGTTTAGTTTCAGC-1	Garrido-Trigo et al	CD 3	female	23
5142.74	5193.07	IDA macrophage	CD_3_AGGGTTTGTCAAGCGA-1	Garrido-Trigo et al	CD 3	female	23
2255.45	2588.99	M0	CD_3_AGGTCTAAGTCTGCAT-1	Garrido-Trigo et al	CD 3	female	23
1867.87	4146.34	M0_Ribhi	CD_3_AGTTCCCAGAAAGCGA-1	Garrido-Trigo et al	CD 3	female	23
1778.34	4077.47	M2.2	CD_3_AGTTCCCCAGCAGTCC-1	Garrido-Trigo et al	CD 3	female	23
2462.46	2048.01	M0_Ribhi	CD_3_AGTTCGATCAGATTGC-1	Garrido-Trigo et al	CD 3	female	23
5812.38	4989.89	M1 ACOD1	CD_3_ATACCTTAGACTCATC-1	Garrido-Trigo et al	CD 3	female	23
1699.74	3553.66	M0	CD_3_ATCCATTGTTTACCTT-1	Garrido-Trigo et al	CD 3	female	23
2564.1	5336.15	M2.2	CD_3_ATCGCCTGTCCTGGGT-1	Garrido-Trigo et al	CD 3	female	23
3286.13	2350.97	M0_Ribhi	CD_3_ATCGCCTTCGACGACC-1	Garrido-Trigo et al	CD 3	female	23
1762.45	3851.67	M2.2	CD_3_ATCGGCGAGAATTTGG-1	Garrido-Trigo et al	CD 3	female	23
2463.32	2365.44	M0	CD_3_ATCTTCACAAAGACTA-1	Garrido-Trigo et al	CD 3	female	23
2106.43	3055.23	M0_Ribhi	CD_3_ATGACCAGTTACTCAG-1	Garrido-Trigo et al	CD 3	female	23
2423.21	2311.69	M0	CD_3_ATGAGTCAGTTGCGCC-1	Garrido-Trigo et al	CD 3	female	23
6490.09	3591.62	M1 ACOD1	CD_3_ATGCATGAGAAGGATG-1	Garrido-Trigo et al	CD 3	female	23
5700.03	1879.88	Inflammatory monocytes	CD_3_ATGCATGTCTCCTGAC-1	Garrido-Trigo et al	CD 3	female	23
1641.6	3279.78	M0	CD_3_ATGGGTTTCAATCCAG-1	Garrido-Trigo et al	CD 3	female	23
2481.93	2257.6	M0	CD_3_ATTACTCGTGTCCGGT-1	Garrido-Trigo et al	CD 3	female	23
1642.53	3286.51	M0_Ribhi	CD_3_ATTATCCGTGAGCCAA-1	Garrido-Trigo et al	CD 3	female	23
3606.79	5064.33	M2.2	CD_3_ATTCCCGGTCATCCGG-1	Garrido-Trigo et al	CD 3	female	23
8435.12	3478.21	Inflammatory monocytes	CD_3_ATTCGTTCACAATTCG-1	Garrido-Trigo et al	CD 3	female	23
6495.13	3515.33	M1 ACOD1	CD_3_ATTGTTCAGTGCCTCG-1	Garrido-Trigo et al	CD 3	female	23
5405.69	2151.95	M1 ACOD1	CD_3_ATTTCTGCAGGTCAAG-1	Garrido-Trigo et al	CD 3	female	23
5738.74	4697.53	IDA macrophage	CD_3_CAAAGAAGTGCTATTG-1	Garrido-Trigo et al	CD 3	female	23
1752	3189.86	M0	CD_3_CAAGCTAAGGTGCTTT-1	Garrido-Trigo et al	CD 3	female	23
1649.07	3365.69	M0	CD_3_CACAACACAGCGGTTC-1	Garrido-Trigo et al	CD 3	female	23
1673.77	3811.71	M0	CD_3_CACAGGCAGACCACGA-1	Garrido-Trigo et al	CD 3	female	23
1618.57	3262.38	M0	CD_3_CACATGATCAAGCCGC-1	Garrido-Trigo et al	CD 3	female	23
3650.2	2397.33	M0_Ribhi	CD_3_CAGATACAGGATGTTA-1	Garrido-Trigo et al	CD 3	female	23
6085.78	2649.2	M1 ACOD1	CD_3_CAGATCATCCGATCGG-1	Garrido-Trigo et al	CD 3	female	23
2413.65	2056.24	M0_Ribhi	CD_3_CAGCCAGAGTCGCCAC-1	Garrido-Trigo et al	CD 3	female	23
1927.59	3219.71	M0_Ribhi	CD_3_CAGCGTGAGAGTCACG-1	Garrido-Trigo et al	CD 3	female	23
6102.22	2716.71	M1 ACOD1	CD_3_CAGCGTGCACTCAAGT-1	Garrido-Trigo et al	CD 3	female	23
5600.62	1642.43	M1 ACOD1	CD_3_CAGGTATCACTTGGCG-1	Garrido-Trigo et al	CD 3	female	23
1569.55	3310.13	M0_Ribhi	CD_3_CAGTTAGTCGATCCCT-1	Garrido-Trigo et al	CD 3	female	23
4789.65	5219.17	IDA macrophage	CD_3_CATACAGGTTCGTAAC-1	Garrido-Trigo et al	CD 3	female	23
1932.63	3083.82	M0	CD_3_CATGGATAGAGTCGAC-1	Garrido-Trigo et al	CD 3	female	23
4858.53	3897.97	IDA macrophage	CD_3_CATTCATAGGTACCTT-1	Garrido-Trigo et al	CD 3	female	23
1809.49	4184.17	M2	CD_3_CATTGAGAGGCTGTAG-1	Garrido-Trigo et al	CD 3	female	23
2593.38	2281.96	M0_Ribhi	CD_3_CATTGTTAGATGCTGG-1	Garrido-Trigo et al	CD 3	female	23
5405.38	5337.43	IDA macrophage	CD_3_CCACAAAGTGCAACAG-1	Garrido-Trigo et al	CD 3	female	23
3817.19	3699.31	M0_Ribhi	CD_3_CCCGAAGCACACCTGG-1	Garrido-Trigo et al	CD 3	female	23
2434.76	2055.11	M0_Ribhi	CD_3_CCGAACGAGGAGAATG-1	Garrido-Trigo et al	CD 3	female	23
4711.88	4511.73	IDA macrophage	CD_3_CCGGGTAGTTTCTTAC-1	Garrido-Trigo et al	CD 3	female	23
5814.38	4297.59	M1 ACOD1	CD_3_CCGTAGGAGGCTGTAG-1	Garrido-Trigo et al	CD 3	female	23
5176.22	5365.63	IDA macrophage	CD_3_CCTCAACAGGTTGGAC-1	Garrido-Trigo et al	CD 3	female	23
2755.18	2527.61	M0	CD_3_CCTCATGGTGACTGAG-1	Garrido-Trigo et al	CD 3	female	23
4578.12	4652.3	IDA macrophage	CD_3_CCTGTTGCAATTCGTG-1	Garrido-Trigo et al	CD 3	female	23
6105.8	2728.64	M1 ACOD1	CD_3_CCTTCAGTCTGGTGGC-1	Garrido-Trigo et al	CD 3	female	23
2242.16	2908.57	M0	CD_3_CCTTGTGCAACCGCTG-1	Garrido-Trigo et al	CD 3	female	23
2164.92	2789.27	M0	CD_3_CGAAGGACACCCGTAG-1	Garrido-Trigo et al	CD 3	female	23
2266.27	2702.69	M0_Ribhi	CD_3_CGAATTGTCTCCGAGG-1	Garrido-Trigo et al	CD 3	female	23
1645.81	3259.72	M0	CD_3_CGAGGAAAGGTGCCAA-1	Garrido-Trigo et al	CD 3	female	23
1700.13	3225.75	M0	CD_3_CGAGGCTGTGGTCCGT-1	Garrido-Trigo et al	CD 3	female	23
1984.27	3008.2	M0_Ribhi	CD_3_CGAGTGCAGCTTCATG-1	Garrido-Trigo et al	CD 3	female	23
2496.95	2254.23	M0_Ribhi	CD_3_CGAGTGCGTACGAGTG-1	Garrido-Trigo et al	CD 3	female	23
1961.17	2976.1	M0	CD_3_CGCAGGTGTTGTGCAT-1	Garrido-Trigo et al	CD 3	female	23
5546.94	1747.24	M1 ACOD1	CD_3_CGCCAGAGTCTTCCGT-1	Garrido-Trigo et al	CD 3	female	23
2297.24	2621.26	Cycling myeloid	CD_3_CGGAATTAGGACAACC-1	Garrido-Trigo et al	CD 3	female	23
2301.53	2608.1	M0_Ribhi	CD_3_CGGAGAACAAGAGCTG-1	Garrido-Trigo et al	CD 3	female	23
4858.42	5304.73	IDA macrophage	CD_3_CGGGCATGTGCTCCGA-1	Garrido-Trigo et al	CD 3	female	23
6490.03	3811.54	M1 ACOD1	CD_3_CGTGATACAATTCTCT-1	Garrido-Trigo et al	CD 3	female	23
5998.27	3420.99	M1 ACOD1	CD_3_CGTTCTGCAAGCGAGT-1	Garrido-Trigo et al	CD 3	female	23
6161.35	3342.51	M1 ACOD1	CD_3_CTACATTCAGTCAGTT-1	Garrido-Trigo et al	CD 3	female	23
2387.79	1957.84	M0_Ribhi	CD_3_CTATCCGTCCGCAAAT-1	Garrido-Trigo et al	CD 3	female	23
4422.9	5372.81	IDA macrophage	CD_3_CTATCTATCTAGTTCT-1	Garrido-Trigo et al	CD 3	female	23
1652.46	3669.94	M0	CD_3_CTCAACCGTTCGGCGT-1	Garrido-Trigo et al	CD 3	female	23
1848.91	3394.84	M2.2	CD_3_CTCAATTAGTGCTCAT-1	Garrido-Trigo et al	CD 3	female	23
5662.8	2041.35	M1 ACOD1	CD_3_CTCAGGGTCCTTATGT-1	Garrido-Trigo et al	CD 3	female	23
6200.8	881.929	M0_Ribhi	CD_3_CTCAGTCGTTCTCAGA-1	Garrido-Trigo et al	CD 3	female	23
2507.7	2195.9	M0_Ribhi	CD_3_CTCATTATCTAGGCCG-1	Garrido-Trigo et al	CD 3	female	23
1619.59	3284	M0	CD_3_CTCCACAGTTTCCAAG-1	Garrido-Trigo et al	CD 3	female	23
5595.9	1590.97	M1 ACOD1	CD_3_CTCCTCCGTAACCAGG-1	Garrido-Trigo et al	CD 3	female	23
1920.68	3091.95	M2.2	CD_3_CTCCTTTAGGTCACCC-1	Garrido-Trigo et al	CD 3	female	23
4742.56	4458.78	Inflammatory monocytes	CD_3_CTCCTTTGTGCCCTTT-1	Garrido-Trigo et al	CD 3	female	23
2988.42	2398.26	M0_Ribhi	CD_3_CTGAATGCATGACCCG-1	Garrido-Trigo et al	CD 3	female	23
2654.4	2573.22	M0_Ribhi	CD_3_CTGAGGCAGCGATTCT-1	Garrido-Trigo et al	CD 3	female	23
2898.81	2752.11	M0_Ribhi	CD_3_CTGATCCAGCAGGCTA-1	Garrido-Trigo et al	CD 3	female	23
4300.53	5036.78	Inflammatory monocytes	CD_3_CTGCCATCACAACGTT-1	Garrido-Trigo et al	CD 3	female	23
5988.39	5429.57	M0_Ribhi	CD_3_CTGCCATCAGGCTATT-1	Garrido-Trigo et al	CD 3	female	23
4905.64	4596.03	IDA macrophage	CD_3_CTGTATTTCTCTCGAC-1	Garrido-Trigo et al	CD 3	female	23
6334.95	3415.87	M1 ACOD1	CD_3_CTGTGAACATGTGCCG-1	Garrido-Trigo et al	CD 3	female	23
5249.18	5329.36	IDA macrophage	CD_3_CTTTCAAGTCATAACC-1	Garrido-Trigo et al	CD 3	female	23
1716.27	3196.87	Cycling myeloid	CD_3_CTTTCGGGTACTGAGG-1	Garrido-Trigo et al	CD 3	female	23
1665.35	3244.39	M0	CD_3_GAAACCTTCCTTACCG-1	Garrido-Trigo et al	CD 3	female	23
4372.8	4968.75	IDA macrophage	CD_3_GAACACTGTATGTCTG-1	Garrido-Trigo et al	CD 3	female	23
1714.17	3853.42	M2.2	CD_3_GAAGAATGTAGGACTG-1	Garrido-Trigo et al	CD 3	female	23
5985.63	2664.07	IDA macrophage	CD_3_GAAGAATTCACATTGG-1	Garrido-Trigo et al	CD 3	female	23
2254.51	2740.75	M0_Ribhi	CD_3_GACAGCCCAATCAGCT-1	Garrido-Trigo et al	CD 3	female	23
2550.76	2632.83	M0_Ribhi	CD_3_GACAGCCGTAGCGCTC-1	Garrido-Trigo et al	CD 3	female	23
2003.61	2979.9	M0	CD_3_GACATCAAGTTCTACG-1	Garrido-Trigo et al	CD 3	female	23
2320.7	2642.45	M0_Ribhi	CD_3_GACCGTGAGCTGTTCA-1	Garrido-Trigo et al	CD 3	female	23
4752.53	3781.96	M0_Ribhi	CD_3_GACGCTGCAACCGTAT-1	Garrido-Trigo et al	CD 3	female	23
3678.19	5201.79	M2	CD_3_GACGCTGGTTTCGATG-1	Garrido-Trigo et al	CD 3	female	23
2445.4	2020.09	M0_Ribhi	CD_3_GACTCTCAGCGTCAAG-1	Garrido-Trigo et al	CD 3	female	23
1717.01	3278.64	M2.2	CD_3_GAGAAATCACCAACAT-1	Garrido-Trigo et al	CD 3	female	23
4980.48	6202.64	IDA macrophage	CD_3_GAGATGGTCCTGTTGC-1	Garrido-Trigo et al	CD 3	female	23
2368.35	2618.26	M0_Ribhi	CD_3_GAGCTGCAGGTACAGC-1	Garrido-Trigo et al	CD 3	female	23
2317.22	2690.98	M0_Ribhi	CD_3_GAGTTACTCGTTAGTG-1	Garrido-Trigo et al	CD 3	female	23
5700.19	3492.45	IDA macrophage	CD_3_GAGTTGTCAAGTGATA-1	Garrido-Trigo et al	CD 3	female	23
6183.83	983.847	M0_Ribhi	CD_3_GATCACAAGACGACGT-1	Garrido-Trigo et al	CD 3	female	23
5126.54	5351.69	IDA macrophage	CD_3_GATCACAAGATCGACG-1	Garrido-Trigo et al	CD 3	female	23
2513.66	2196.73	M0_Ribhi	CD_3_GATCACATCACGACTA-1	Garrido-Trigo et al	CD 3	female	23
1469.6	3247.32	M0	CD_3_GATGACTGTTGGCCGT-1	Garrido-Trigo et al	CD 3	female	23
1666.2	3290.97	M2.2	CD_3_GATGAGGTCTTCTAAC-1	Garrido-Trigo et al	CD 3	female	23
6087.96	2940.66	M1 ACOD1	CD_3_GATGTTGCAAATACAG-1	Garrido-Trigo et al	CD 3	female	23
2473.49	2076.43	M0_Ribhi	CD_3_GATTGGTAGCAGATAT-1	Garrido-Trigo et al	CD 3	female	23
5850.53	4508.48	M1 ACOD1	CD_3_GATTGGTAGCATGAAT-1	Garrido-Trigo et al	CD 3	female	23
6065.39	3309.12	M1 ACOD1	CD_3_GCAACATGTCATTGCA-1	Garrido-Trigo et al	CD 3	female	23
1792.15	3179.29	M0	CD_3_GCAACCGGTGGCACTC-1	Garrido-Trigo et al	CD 3	female	23
6287.77	3883.81	M1 ACOD1	CD_3_GCACGGTGTCCTCAGG-1	Garrido-Trigo et al	CD 3	female	23
2464.95	2056.65	M0_Ribhi	CD_3_GCACTAACAAGTAGTA-1	Garrido-Trigo et al	CD 3	female	23
5670.08	1727.36	M1 ACOD1	CD_3_GCAGGCTGTCACCTTC-1	Garrido-Trigo et al	CD 3	female	23
2145.44	2840.64	M0_Ribhi	CD_3_GCAGGCTTCAACTCTT-1	Garrido-Trigo et al	CD 3	female	23
1770.11	3125.86	Cycling myeloid	CD_3_GCATTAGAGACGAGCT-1	Garrido-Trigo et al	CD 3	female	23
2840.8	3121.21	M0_Ribhi	CD_3_GCCAACGTCAAGCCTA-1	Garrido-Trigo et al	CD 3	female	23
2666.07	2726.84	M0_Ribhi	CD_3_GCCAGCAGTACAAAGT-1	Garrido-Trigo et al	CD 3	female	23
1593.64	3422.47	M2.2	CD_3_GCCATGGTCGCTCATC-1	Garrido-Trigo et al	CD 3	female	23
5927.65	2341.83	M1 ACOD1	CD_3_GCCCGAAAGAGCAGAA-1	Garrido-Trigo et al	CD 3	female	23
1743.85	3241.24	M0_Ribhi	CD_3_GCCCGAAAGGGAGTGG-1	Garrido-Trigo et al	CD 3	female	23
1736.04	3222.22	M0	CD_3_GCCCGAAGTGATACTC-1	Garrido-Trigo et al	CD 3	female	23
5603.65	2761.31	IDA macrophage	CD_3_GCCTGTTCAATGAACA-1	Garrido-Trigo et al	CD 3	female	23
5085.98	3245.87	IDA macrophage	CD_3_GCGATCGGTGCGGCTT-1	Garrido-Trigo et al	CD 3	female	23
2775.89	2742.59	M0_Ribhi	CD_3_GGAGATGAGGTGCATG-1	Garrido-Trigo et al	CD 3	female	23
1767.55	3169.29	M0	CD_3_GGAGGATAGTGCCAGA-1	Garrido-Trigo et al	CD 3	female	23
5888.93	2690.64	M1 ACOD1	CD_3_GGAGGATCAGTGACCC-1	Garrido-Trigo et al	CD 3	female	23
4237.69	5063.72	IDA macrophage	CD_3_GGAGGATTCACTCACC-1	Garrido-Trigo et al	CD 3	female	23
5809.28	2534.39	M1 ACOD1	CD_3_GGAGGATTCTCAGAAC-1	Garrido-Trigo et al	CD 3	female	23
4229.25	5452.46	IDA macrophage	CD_3_GGATCTAAGTAGAGTT-1	Garrido-Trigo et al	CD 3	female	23
4858.5	5191.31	IDA macrophage	CD_3_GGGACAATCTCTGCTG-1	Garrido-Trigo et al	CD 3	female	23
2072.03	2902.33	M0	CD_3_GGGAGATAGTATAACG-1	Garrido-Trigo et al	CD 3	female	23
6567.62	3852.99	M1 ACOD1	CD_3_GGTAATCTCTCGCTCA-1	Garrido-Trigo et al	CD 3	female	23
1725.39	3645.07	M0	CD_3_GGTCACGGTGGAGGTT-1	Garrido-Trigo et al	CD 3	female	23
2471	2084.29	M0_Ribhi	CD_3_GGTCACGTCACCGACG-1	Garrido-Trigo et al	CD 3	female	23
6492.8	3587.43	M1 ACOD1	CD_3_GGTTAACCAAAGCAAT-1	Garrido-Trigo et al	CD 3	female	23
1751.1	3170.73	M0	CD_3_GTACAACGTAAGTTGA-1	Garrido-Trigo et al	CD 3	female	23
2212.01	2750.59	M0_Ribhi	CD_3_GTAGGAGTCCTACGAA-1	Garrido-Trigo et al	CD 3	female	23
6209.22	3996.79	M1 ACOD1	CD_3_GTCAAGTTCGCATTGA-1	Garrido-Trigo et al	CD 3	female	23
2433.24	2026.09	M0	CD_3_GTCATCCCACGTAGAG-1	Garrido-Trigo et al	CD 3	female	23
2370.7	2052.92	M0	CD_3_GTCATCCGTGGACAGT-1	Garrido-Trigo et al	CD 3	female	23
2509.1	2206.84	M0_Ribhi	CD_3_GTCATTTGTAAGTTGA-1	Garrido-Trigo et al	CD 3	female	23
2512.94	2260.95	M0_Ribhi	CD_3_GTCTCACAGGATTCCT-1	Garrido-Trigo et al	CD 3	female	23
1721	3821.78	M0	CD_3_GTCTCACTCAATGTCG-1	Garrido-Trigo et al	CD 3	female	23
6513.77	3491.1	M1 ACOD1	CD_3_GTGACGCGTAGATTAG-1	Garrido-Trigo et al	CD 3	female	23
2036.52	3778.45	M2.2	CD_3_GTGCACGCAGCTGGTC-1	Garrido-Trigo et al	CD 3	female	23
2159.53	2880.8	M0_Ribhi	CD_3_GTGCAGCCAGGTACGA-1	Garrido-Trigo et al	CD 3	female	23
5765.18	2584.1	M1 ACOD1	CD_3_GTGCGTGCATGTGGTT-1	Garrido-Trigo et al	CD 3	female	23
6456.88	3764.41	M1 ACOD1	CD_3_GTGGTTACAGCTGTAT-1	Garrido-Trigo et al	CD 3	female	23
4058.38	4032.49	M0_Ribhi	CD_3_GTGTGATCACACCAGC-1	Garrido-Trigo et al	CD 3	female	23
6993.69	3765.37	Cycling myeloid	CD_3_GTGTGGCAGACTACCT-1	Garrido-Trigo et al	CD 3	female	23
1702.22	3724.95	M0	CD_3_GTGTTAGCATACTGTG-1	Garrido-Trigo et al	CD 3	female	23
2039.3	3877.14	M0_Ribhi	CD_3_GTTACGAAGCTTCTAG-1	Garrido-Trigo et al	CD 3	female	23
2444.86	2132.6	M0_Ribhi	CD_3_GTTCATTAGATGAAGG-1	Garrido-Trigo et al	CD 3	female	23
2461.91	2093.85	M0_Ribhi	CD_3_TAACTTCCAGTCTTCC-1	Garrido-Trigo et al	CD 3	female	23
1655.51	3635.14	M2.2	CD_3_TAAGTCGGTGATACAA-1	Garrido-Trigo et al	CD 3	female	23
5542.37	1760.77	M1 ACOD1	CD_3_TAATCTCCACGACGTC-1	Garrido-Trigo et al	CD 3	female	23
4119.23	5137.05	Inflammatory monocytes	CD_3_TACCGAATCCTTACCG-1	Garrido-Trigo et al	CD 3	female	23
4443.09	5216.33	Inflammatory monocytes	CD_3_TACGCTCCACAATGAA-1	Garrido-Trigo et al	CD 3	female	23
2474.5	2062.3	M0_Ribhi	CD_3_TACGCTCGTCTGTCAA-1	Garrido-Trigo et al	CD 3	female	23
6169.36	3286.74	M0_Ribhi	CD_3_TACGGTACAGAGATGC-1	Garrido-Trigo et al	CD 3	female	23
4588.96	5447.09	IDA macrophage	CD_3_TAGACCAAGGAAGTGA-1	Garrido-Trigo et al	CD 3	female	23
6429.04	3360.74	M1 ACOD1	CD_3_TAGAGTCTCCATGAGT-1	Garrido-Trigo et al	CD 3	female	23
2430.23	2019.05	M0_Ribhi	CD_3_TAGATCGCACCAAATC-1	Garrido-Trigo et al	CD 3	female	23
1666.53	3628.45	M2.2	CD_3_TATACCTCACACAGCC-1	Garrido-Trigo et al	CD 3	female	23
7336.27	491.391	M0_Ribhi	CD_3_TATCCTATCCTAACAG-1	Garrido-Trigo et al	CD 3	female	23
4470.68	4826.75	IDA macrophage	CD_3_TATCGCCAGGTGCAGT-1	Garrido-Trigo et al	CD 3	female	23
5786.1	2571.2	IDA macrophage	CD_3_TATTCCAAGCTGACTT-1	Garrido-Trigo et al	CD 3	female	23
1976.64	2995.05	M0	CD_3_TATTGCTAGGGATGTC-1	Garrido-Trigo et al	CD 3	female	23
1733.4	3876.15	M0	CD_3_TATTGGGAGACTGGGT-1	Garrido-Trigo et al	CD 3	female	23
5262.5	6139.92	IDA macrophage	CD_3_TATTTCGGTTGTGCCG-1	Garrido-Trigo et al	CD 3	female	23
1786.92	3168.14	M0	CD_3_TCAAGCAAGACGACGT-1	Garrido-Trigo et al	CD 3	female	23
4972.88	5223.3	IDA macrophage	CD_3_TCACATTAGGACTTCT-1	Garrido-Trigo et al	CD 3	female	23
3746.96	5423.86	M2	CD_3_TCACTATCATAATCCG-1	Garrido-Trigo et al	CD 3	female	23
5170.16	5264.46	IDA macrophage	CD_3_TCAGGTATCGAGTTGT-1	Garrido-Trigo et al	CD 3	female	23
2057.05	2993.82	M2.2	CD_3_TCATCATCAGTCCCGA-1	Garrido-Trigo et al	CD 3	female	23
6909.58	2926.02	M0_Ribhi	CD_3_TCATCATTCTGTCCCA-1	Garrido-Trigo et al	CD 3	female	23
4058.3	6860.64	M2.2	CD_3_TCATCCGTCGGTCTAA-1	Garrido-Trigo et al	CD 3	female	23
2404.61	2006.52	M0_Ribhi	CD_3_TCATGAGGTTCGGTCG-1	Garrido-Trigo et al	CD 3	female	23
6221.28	3185.71	Inflammatory monocytes	CD_3_TCATGCCAGAATCGGT-1	Garrido-Trigo et al	CD 3	female	23
6488.66	3506.03	M1 ACOD1	CD_3_TCATGCCCAGAATCGG-1	Garrido-Trigo et al	CD 3	female	23
5514.21	1945.82	M1 ACOD1	CD_3_TCATGGACAAACTGCT-1	Garrido-Trigo et al	CD 3	female	23
5916.11	4033.58	IDA macrophage	CD_3_TCATTGTTCTATGTGG-1	Garrido-Trigo et al	CD 3	female	23
6450.74	3454.91	M1 ACOD1	CD_3_TCATTTGAGACAAGCC-1	Garrido-Trigo et al	CD 3	female	23
6171.21	3204.08	M1 ACOD1	CD_3_TCCAGAAAGCATAGGC-1	Garrido-Trigo et al	CD 3	female	23
5240.84	2873.19	IDA macrophage	CD_3_TCCCACATCCGCATAA-1	Garrido-Trigo et al	CD 3	female	23
1588.29	3261.83	M2.2	CD_3_TCCGTGTTCCACGTCT-1	Garrido-Trigo et al	CD 3	female	23
1686.04	3384.87	M0	CD_3_TCGAACATCTACGGGC-1	Garrido-Trigo et al	CD 3	female	23
1536.91	3214.35	M0	CD_3_TCGCACTAGCTCGGCT-1	Garrido-Trigo et al	CD 3	female	23
2718.66	2279.63	M0_Ribhi	CD_3_TCGCTTGGTCCGGATC-1	Garrido-Trigo et al	CD 3	female	23
2458.27	2066.73	M0_Ribhi	CD_3_TCGGATAAGGTCACAG-1	Garrido-Trigo et al	CD 3	female	23
3314.7	4175.88	M0_Ribhi	CD_3_TCGGGACCAATCCTAG-1	Garrido-Trigo et al	CD 3	female	23
5703.13	1754.83	M1 ACOD1	CD_3_TCGGGCATCTCATGCC-1	Garrido-Trigo et al	CD 3	female	23
4334.14	5639.32	IDA macrophage	CD_3_TCGTGGGGTTGGGACA-1	Garrido-Trigo et al	CD 3	female	23
6511.74	3588.84	M1 ACOD1	CD_3_TCTACCGTCGGCTTCT-1	Garrido-Trigo et al	CD 3	female	23
5411.46	4576.48	Inflammatory monocytes	CD_3_TCTCACGAGGTCGCCT-1	Garrido-Trigo et al	CD 3	female	23
3656.86	5222.36	M0_Ribhi	CD_3_TCTCCGAGTTGTTTGG-1	Garrido-Trigo et al	CD 3	female	23
2481.64	2117.19	M0	CD_3_TCTGGCTTCTTACCGC-1	Garrido-Trigo et al	CD 3	female	23
3819.12	5201.33	IDA macrophage	CD_3_TCTTAGTCAGGCAATG-1	Garrido-Trigo et al	CD 3	female	23
2326.14	2766.67	M0_Ribhi	CD_3_TCTTGCGTCACACCGG-1	Garrido-Trigo et al	CD 3	female	23
1778.32	3208.72	M0_Ribhi	CD_3_TGAGGTTAGGAGAGGC-1	Garrido-Trigo et al	CD 3	female	23
1642.06	3284.84	M0	CD_3_TGCATCCAGACAGTCG-1	Garrido-Trigo et al	CD 3	female	23
2106.6	2838.47	M0_Ribhi	CD_3_TGCATCCAGACCATGG-1	Garrido-Trigo et al	CD 3	female	23
5785.81	4628.52	M1 ACOD1	CD_3_TGCCGAGAGGTCCTGC-1	Garrido-Trigo et al	CD 3	female	23
1560.99	3296.5	M2.2	CD_3_TGCCGAGTCTATCCAT-1	Garrido-Trigo et al	CD 3	female	23
2419.88	1997.17	M0_Ribhi	CD_3_TGCGATAAGTTTCGAC-1	Garrido-Trigo et al	CD 3	female	23
2531.56	2265.69	M0_Ribhi	CD_3_TGCGGGTCAATGACCT-1	Garrido-Trigo et al	CD 3	female	23
1768.25	3301.9	M0	CD_3_TGCGGGTTCCCTTTGG-1	Garrido-Trigo et al	CD 3	female	23
6100.08	4677.23	M1 ACOD1	CD_3_TGCTCCATCATTTGCT-1	Garrido-Trigo et al	CD 3	female	23
5932.51	3873.74	M1 ACOD1	CD_3_TGCTCGTCAGCACACC-1	Garrido-Trigo et al	CD 3	female	23
2454.91	2263.61	M0	CD_3_TGCTTGCAGCCGAACA-1	Garrido-Trigo et al	CD 3	female	23
1895.68	3095.88	M0	CD_3_TGGGATTCACTTCATT-1	Garrido-Trigo et al	CD 3	female	23
2176.74	2761.05	M0_Ribhi	CD_3_TGGTACATCTCAGGCG-1	Garrido-Trigo et al	CD 3	female	23
6368.77	3223.01	M1 ACOD1	CD_3_TGTCAGACAATCCAGT-1	Garrido-Trigo et al	CD 3	female	23
4936.62	5277.03	IDA macrophage	CD_3_TGTGAGTAGAGCCGTA-1	Garrido-Trigo et al	CD 3	female	23
2302.29	2774.67	M0_Ribhi	CD_3_TGTGGCGCATTCAGGT-1	Garrido-Trigo et al	CD 3	female	23
2477.23	2176.81	M0_Ribhi	CD_3_TGTGTGAGTTGTGGAG-1	Garrido-Trigo et al	CD 3	female	23
2414.08	2048.49	M0_Ribhi	CD_3_TGTTCATAGCTTAGTC-1	Garrido-Trigo et al	CD 3	female	23
1695.54	3267.52	M0	CD_3_TGTTGGAAGCCGATAG-1	Garrido-Trigo et al	CD 3	female	23
2451.34	2324.99	M0_Ribhi	CD_3_TTACGCCAGAACAAGG-1	Garrido-Trigo et al	CD 3	female	23
1794.1	4294.28	M2	CD_3_TTACGTTCAATATCCG-1	Garrido-Trigo et al	CD 3	female	23
2083.44	3213.06	M0_Ribhi	CD_3_TTACGTTGTAACGCGA-1	Garrido-Trigo et al	CD 3	female	23
6453.29	3498.64	M1 ACOD1	CD_3_TTAGGGTCATGTACGT-1	Garrido-Trigo et al	CD 3	female	23
3193.02	2465.63	M0_Ribhi	CD_3_TTCAGGAAGTCGCTAT-1	Garrido-Trigo et al	CD 3	female	23
6417.08	3462.83	M1 ACOD1	CD_3_TTCATTGAGATCGGTG-1	Garrido-Trigo et al	CD 3	female	23
1912.76	3921.24	M0	CD_3_TTCATTGCAAGAGGTC-1	Garrido-Trigo et al	CD 3	female	23
2069.16	2974.38	M0	CD_3_TTCCTCTAGGTGAGAA-1	Garrido-Trigo et al	CD 3	female	23
4237.5	2904.42	M0_Ribhi	CD_3_TTCTAACTCAACACGT-1	Garrido-Trigo et al	CD 3	female	23
1954.86	3007.18	M0	CD_3_TTCTAGTCATCCGAGC-1	Garrido-Trigo et al	CD 3	female	23
6212.54	3920.72	M1 ACOD1	CD_3_TTCTAGTTCGACATCA-1	Garrido-Trigo et al	CD 3	female	23
5730.3	2140.13	M1 ACOD1	CD_3_TTCTGTAGTTACACAC-1	Garrido-Trigo et al	CD 3	female	23
4730.33	1714.63	M0_Ribhi	CD_3_TTGATGGCAGTCAGCC-1	Garrido-Trigo et al	CD 3	female	23
6046.32	3776.4	M1 ACOD1	CD_3_TTGCCTGCAAGACGGT-1	Garrido-Trigo et al	CD 3	female	23
4665.15	4659.44	IDA macrophage	CD_3_TTGGGCGGTGGCTTGC-1	Garrido-Trigo et al	CD 3	female	23
3617.77	4991.5	M2	CD_3_TTGGGTAAGAGGATGA-1	Garrido-Trigo et al	CD 3	female	23
5978.81	3018	M1 ACOD1	CD_3_TTGGTTTCACACTTAG-1	Garrido-Trigo et al	CD 3	female	23
3443	2497.56	M0_Ribhi	CD_3_TTTGACTGTCTTGAGT-1	Garrido-Trigo et al	CD 3	female	23
1651.12	3259.89	M0	CD_3_TTTGGAGTCTTGTTAC-1	Garrido-Trigo et al	CD 3	female	23
3852.35	5212.12	M2	CD_4_AAAGGATCAAGGCTTT-1	Garrido-Trigo et al	CD 4	male	56
1749.15	3720.88	M0_Ribhi	CD_4_AAAGGTACAACCCTCT-1	Garrido-Trigo et al	CD 4	male	56
1924.4	3793.27	M0	CD_4_AAAGGTACAGAAACCG-1	Garrido-Trigo et al	CD 4	male	56
1740.71	3218.6	M0	CD_4_AAAGGTATCACTTGGA-1	Garrido-Trigo et al	CD 4	male	56
2274.84	2709.38	M0	CD_4_AAAGTGAGTAGGTTTC-1	Garrido-Trigo et al	CD 4	male	56
1537.79	3291.6	M0	CD_4_AACAAAGTCGATTCCC-1	Garrido-Trigo et al	CD 4	male	56
2509.63	2138.28	M0_Ribhi	CD_4_AACCACAGTTGGACCC-1	Garrido-Trigo et al	CD 4	male	56
5682.2	5504.13	IDA macrophage	CD_4_AACCTTTCAGGAACCA-1	Garrido-Trigo et al	CD 4	male	56
6420.91	3131.54	M1 ACOD1	CD_4_AACGGGATCACTACTT-1	Garrido-Trigo et al	CD 4	male	56
2427.45	1998.87	M0_Ribhi	CD_4_AAGCATCAGATAGGGA-1	Garrido-Trigo et al	CD 4	male	56
2350.21	2631.96	M0	CD_4_AAGCGTTTCGGTATGT-1	Garrido-Trigo et al	CD 4	male	56
2226.66	2792.06	M0	CD_4_AAGTCGTTCTGAGAAA-1	Garrido-Trigo et al	CD 4	male	56
2140.21	2970.73	M0	CD_4_AATGGAAAGTGGAAAG-1	Garrido-Trigo et al	CD 4	male	56
4956.74	5301.07	IDA macrophage	CD_4_ACAAGCTTCCTTCAGC-1	Garrido-Trigo et al	CD 4	male	56
2352.25	2705.43	M0_Ribhi	CD_4_ACATCGAAGCTGCGAA-1	Garrido-Trigo et al	CD 4	male	56
2512.53	2332.17	M0_Ribhi	CD_4_ACATGCACATCGTGGC-1	Garrido-Trigo et al	CD 4	male	56
2239.39	2709.65	M0	CD_4_ACCCAAATCACCTACC-1	Garrido-Trigo et al	CD 4	male	56
1907.28	3694.02	M2.2	CD_4_ACGATCAAGTCAGCCC-1	Garrido-Trigo et al	CD 4	male	56
2435.75	2018.74	M0_Ribhi	CD_4_ACGTAACCAGTTGTTG-1	Garrido-Trigo et al	CD 4	male	56
1781.48	4102.17	M2.2	CD_4_ACGTCCTTCTCCGAGG-1	Garrido-Trigo et al	CD 4	male	56
1791.85	3232.99	M0	CD_4_ACTATGGAGGTCATTC-1	Garrido-Trigo et al	CD 4	male	56
1706.06	3648.67	M0	CD_4_AGAACAAAGACTCGAG-1	Garrido-Trigo et al	CD 4	male	56
2488.59	2447.67	M0_Ribhi	CD_4_AGACAAATCTGGAAGG-1	Garrido-Trigo et al	CD 4	male	56
7665.71	954.722	M0_Ribhi	CD_4_AGACCCGTCGAGAGAC-1	Garrido-Trigo et al	CD 4	male	56
1722.11	3211.4	M0	CD_4_AGATCGTAGACTCTAC-1	Garrido-Trigo et al	CD 4	male	56
1692.89	3441.91	M0	CD_4_AGCCAGCGTGCCTGAC-1	Garrido-Trigo et al	CD 4	male	56
3021.75	2442.78	M0_Ribhi	CD_4_AGCGCCAGTACGGGAT-1	Garrido-Trigo et al	CD 4	male	56
6275.66	4777.97	IDA macrophage	CD_4_AGCTTCCGTGCAAGAC-1	Garrido-Trigo et al	CD 4	male	56
1798.98	3359.31	M2.2	CD_4_AGGAGGTCAAACGGCA-1	Garrido-Trigo et al	CD 4	male	56
1770.9	3168.08	M0	CD_4_AGGTCATCACGAGGAT-1	Garrido-Trigo et al	CD 4	male	56
2161.31	2836.54	Cycling myeloid	CD_4_AGGTCATCAGGACAGT-1	Garrido-Trigo et al	CD 4	male	56
2514.05	2134.9	M0_Ribhi	CD_4_AGGTCATGTACATTGC-1	Garrido-Trigo et al	CD 4	male	56
1788.54	4167.17	M2	CD_4_AGTAACCTCCTACCAC-1	Garrido-Trigo et al	CD 4	male	56
6101.78	2586.44	M1 ACOD1	CD_4_AGTACCAAGGATACGC-1	Garrido-Trigo et al	CD 4	male	56
1918.5	3142.41	M2.2	CD_4_AGTACCAAGGCACGAT-1	Garrido-Trigo et al	CD 4	male	56
2420.68	2670.98	M0_Ribhi	CD_4_AGTCATGAGACACACG-1	Garrido-Trigo et al	CD 4	male	56
6428.16	3305.66	M1 ACOD1	CD_4_AGTTCCCAGTGTAGAT-1	Garrido-Trigo et al	CD 4	male	56
2534.22	2207.9	M0_Ribhi	CD_4_AGTTCGAGTAAGTAGT-1	Garrido-Trigo et al	CD 4	male	56
2737.56	2540.84	M0_Ribhi	CD_4_ATCACGACAGCTATTG-1	Garrido-Trigo et al	CD 4	male	56
1639.67	3396.22	M0	CD_4_ATCCACCAGCCTCCAG-1	Garrido-Trigo et al	CD 4	male	56
2536.97	2377.93	M0_Ribhi	CD_4_ATCCATTTCCTACGGG-1	Garrido-Trigo et al	CD 4	male	56
2400.9	2489.01	M0	CD_4_ATCCGTCTCTTTACAC-1	Garrido-Trigo et al	CD 4	male	56
1678.97	3239.02	M0	CD_4_ATCGCCTCACTGAATC-1	Garrido-Trigo et al	CD 4	male	56
1778.23	3220.04	M0	CD_4_ATCGCCTTCATGGAGG-1	Garrido-Trigo et al	CD 4	male	56
1798.15	3108.44	Cycling myeloid	CD_4_ATCGCCTTCCCATAGA-1	Garrido-Trigo et al	CD 4	male	56
2428.43	2257.7	Cycling myeloid	CD_4_ATCTTCACAAACGTGG-1	Garrido-Trigo et al	CD 4	male	56
6141.73	2098.71	M1 ACOD1	CD_4_ATGACCAAGGATTCAA-1	Garrido-Trigo et al	CD 4	male	56
1640.99	3733.57	M0	CD_4_ATGAGTCGTATCGGTT-1	Garrido-Trigo et al	CD 4	male	56
2018.06	3277.03	M0	CD_4_ATGAGTCTCAACCTTT-1	Garrido-Trigo et al	CD 4	male	56
2227.76	2826.67	M0	CD_4_ATGGTTGCAAGGAGTC-1	Garrido-Trigo et al	CD 4	male	56
1768.73	3219.33	M0_Ribhi	CD_4_ATTCACTGTCCACACG-1	Garrido-Trigo et al	CD 4	male	56
2539.15	2854.44	M0	CD_4_ATTCACTTCTTCTGTA-1	Garrido-Trigo et al	CD 4	male	56
2440.86	2350.29	M0_Ribhi	CD_4_ATTCATCTCCACCCTA-1	Garrido-Trigo et al	CD 4	male	56
1685.33	3694.77	M0	CD_4_CAACGATTCGTTCCTG-1	Garrido-Trigo et al	CD 4	male	56
1827.52	3240.85	M0	CD_4_CAAGGGATCGTTAGTG-1	Garrido-Trigo et al	CD 4	male	56
2512.06	2162.13	M0_Ribhi	CD_4_CAATACGAGCTTGTGT-1	Garrido-Trigo et al	CD 4	male	56
2378.04	2708.61	M0	CD_4_CACACAAGTCTTCATT-1	Garrido-Trigo et al	CD 4	male	56
2443.28	2269.57	M0	CD_4_CACAGATTCAAACGAA-1	Garrido-Trigo et al	CD 4	male	56
2120.17	3097.39	M2.2	CD_4_CACGAATCAACGTTAC-1	Garrido-Trigo et al	CD 4	male	56
2235.25	2793.1	M0	CD_4_CACGGGTCACAAGCAG-1	Garrido-Trigo et al	CD 4	male	56
2439.75	2639.87	M0_Ribhi	CD_4_CAGCCAGTCGGTGTTA-1	Garrido-Trigo et al	CD 4	male	56
2414.12	2187.71	M0	CD_4_CAGTTCCTCCAGCCTT-1	Garrido-Trigo et al	CD 4	male	56
2452.77	2054.05	M0_Ribhi	CD_4_CATCAAGCATCCTGTC-1	Garrido-Trigo et al	CD 4	male	56
2468.7	2071.77	M0_Ribhi	CD_4_CATGCCTAGGTGATCG-1	Garrido-Trigo et al	CD 4	male	56
1721.31	3199.94	M0	CD_4_CCAATGAGTAGCGTCC-1	Garrido-Trigo et al	CD 4	male	56
2382.3	3100.49	M0_Ribhi	CD_4_CCACGTTCAATCGTCA-1	Garrido-Trigo et al	CD 4	male	56
1717.66	3226.68	M0	CD_4_CCACTTGCAGGTCCCA-1	Garrido-Trigo et al	CD 4	male	56
7187.85	824.096	M0_Ribhi	CD_4_CCACTTGTCTACTATC-1	Garrido-Trigo et al	CD 4	male	56
1866.69	3115.03	M2.2	CD_4_CCGGTAGAGCATGCGA-1	Garrido-Trigo et al	CD 4	male	56
5991.48	2615.12	Inflammatory monocytes	CD_4_CCGTTCACAGGTACGA-1	Garrido-Trigo et al	CD 4	male	56
4691.77	5373.69	IDA macrophage	CD_4_CCTCAACTCTAAGGAA-1	Garrido-Trigo et al	CD 4	male	56
2398.05	2545.71	M0_Ribhi	CD_4_CCTCCAATCCAGGACC-1	Garrido-Trigo et al	CD 4	male	56
2487.62	2074.07	M0_Ribhi	CD_4_CCTCCTCGTTGATCGT-1	Garrido-Trigo et al	CD 4	male	56
2508.15	2134.86	M0_Ribhi	CD_4_CCTGCATTCCACACCT-1	Garrido-Trigo et al	CD 4	male	56
1944.65	3041.71	Cycling myeloid	CD_4_CCTGTTGTCACCATCC-1	Garrido-Trigo et al	CD 4	male	56
1943.62	3256.68	M0	CD_4_CGAGTTATCTGCGAGC-1	Garrido-Trigo et al	CD 4	male	56
1735.67	3258.86	M0	CD_4_CGATGGCGTTACAGCT-1	Garrido-Trigo et al	CD 4	male	56
6075.74	4775.42	IDA macrophage	CD_4_CGCATAATCCTCGATC-1	Garrido-Trigo et al	CD 4	male	56
2197.31	2801.82	M0	CD_4_CGCCAGAGTCGCTCGA-1	Garrido-Trigo et al	CD 4	male	56
8305.67	763.452	M0_Ribhi	CD_4_CGGAATTGTGGCCCAT-1	Garrido-Trigo et al	CD 4	male	56
6437.23	3749.51	M1 ACOD1	CD_4_CGGCAGTAGCCTGTGC-1	Garrido-Trigo et al	CD 4	male	56
6024.89	2305.83	IDA macrophage	CD_4_CGGCAGTTCGCACGAC-1	Garrido-Trigo et al	CD 4	male	56
2438.18	2040.31	Cycling myeloid	CD_4_CGTAAGTTCATTATCC-1	Garrido-Trigo et al	CD 4	male	56
2322.69	2824.36	M0	CD_4_CGTGATACACTCGATA-1	Garrido-Trigo et al	CD 4	male	56
6481.49	3590.66	M1 ACOD1	CD_4_CGTTGGGGTCTGCATA-1	Garrido-Trigo et al	CD 4	male	56
1749.71	3228.38	M0_Ribhi	CD_4_CTAGACAGTGTCTTGA-1	Garrido-Trigo et al	CD 4	male	56
4429.11	1850.13	M0_Ribhi	CD_4_CTATCTATCCCGAGGT-1	Garrido-Trigo et al	CD 4	male	56
2512.34	2155	M0_Ribhi	CD_4_CTCATGCCATCAGCAT-1	Garrido-Trigo et al	CD 4	male	56
2521.64	3443.72	Cycling myeloid	CD_4_CTCGAGGTCATCACAG-1	Garrido-Trigo et al	CD 4	male	56
2192.23	3004.35	M0	CD_4_CTGAATGCACATGTTG-1	Garrido-Trigo et al	CD 4	male	56
2472.46	2227.65	M0_Ribhi	CD_4_CTGAGGCAGGGACCAT-1	Garrido-Trigo et al	CD 4	male	56
2482.77	2091.71	M0_Ribhi	CD_4_CTGCCTACAATGTTGC-1	Garrido-Trigo et al	CD 4	male	56
6870.83	2704.95	Inflammatory monocytes	CD_4_CTGCGAGAGAGCCCAA-1	Garrido-Trigo et al	CD 4	male	56
6599.81	3934.63	IDA macrophage	CD_4_CTGTATTTCCGCTAGG-1	Garrido-Trigo et al	CD 4	male	56
2460.42	2083.33	M0_Ribhi	CD_4_CTTAGGACACAACGCC-1	Garrido-Trigo et al	CD 4	male	56
1676.64	3346.08	M2.2	CD_4_CTTCCGAGTTGTAGCT-1	Garrido-Trigo et al	CD 4	male	56
6382.65	2842.23	IDA macrophage	CD_4_GAAGCCCTCCCTTGTG-1	Garrido-Trigo et al	CD 4	male	56
2053.63	2869.51	M0_Ribhi	CD_4_GAAGCGAGTGGTTTAC-1	Garrido-Trigo et al	CD 4	male	56
1725.69	3177.01	M0	CD_4_GAATCGTAGTTGTACC-1	Garrido-Trigo et al	CD 4	male	56
1678.54	3245.14	M0	CD_4_GACCCTTAGCCTCGTG-1	Garrido-Trigo et al	CD 4	male	56
2343.51	2628.96	M0_Ribhi	CD_4_GAGACTTGTAGCGTCC-1	Garrido-Trigo et al	CD 4	male	56
2973.28	2467.87	Cycling myeloid	CD_4_GAGGGTAGTCGAGTGA-1	Garrido-Trigo et al	CD 4	male	56
2175.51	2830.92	M0_Ribhi	CD_4_GAGTGTTAGCGAATGC-1	Garrido-Trigo et al	CD 4	male	56
2322.5	2706.91	M0_Ribhi	CD_4_GAGTGTTAGTCATGCT-1	Garrido-Trigo et al	CD 4	male	56
1698.76	3305.33	M0	CD_4_GAGTTACGTACGCTTA-1	Garrido-Trigo et al	CD 4	male	56
1995.98	2919.48	M0	CD_4_GATCAGTAGTTTGAGA-1	Garrido-Trigo et al	CD 4	male	56
2197.46	2759.16	M0	CD_4_GATCATGGTTGCGGAA-1	Garrido-Trigo et al	CD 4	male	56
2492.37	2331.04	M0	CD_4_GCAACCGCACGCGGTT-1	Garrido-Trigo et al	CD 4	male	56
2453.08	2068.48	M0	CD_4_GCATCGGTCGCCTTTG-1	Garrido-Trigo et al	CD 4	male	56
3700.88	6618.05	IDA macrophage	CD_4_GCCAGGTAGGCATCAG-1	Garrido-Trigo et al	CD 4	male	56
3450.5	5145.66	M2	CD_4_GCCATGGGTCGCTGCA-1	Garrido-Trigo et al	CD 4	male	56
2388.18	2643.64	M0_Ribhi	CD_4_GCGATCGAGCGCAATG-1	Garrido-Trigo et al	CD 4	male	56
1889.54	3374.06	M0	CD_4_GCGGATCCAGATCACT-1	Garrido-Trigo et al	CD 4	male	56
2462.87	2189.42	M0_Ribhi	CD_4_GCTACAATCCGTGACG-1	Garrido-Trigo et al	CD 4	male	56
1988.55	3011.96	Cycling myeloid	CD_4_GCTGGGTTCCTGGGAC-1	Garrido-Trigo et al	CD 4	male	56
1785.69	3708.97	M0_Ribhi	CD_4_GCTTCACCACTACACA-1	Garrido-Trigo et al	CD 4	male	56
2500.5	2200.18	M0_Ribhi	CD_4_GGAGAACTCGAGAATA-1	Garrido-Trigo et al	CD 4	male	56
1546.6	3306.84	M0	CD_4_GGAGCAAAGGCCACTC-1	Garrido-Trigo et al	CD 4	male	56
2156.69	3231.87	M0_Ribhi	CD_4_GGAGGTAGTACGTTCA-1	Garrido-Trigo et al	CD 4	male	56
5038.06	6380.1	M0_Ribhi	CD_4_GGGAAGTCATGTTACG-1	Garrido-Trigo et al	CD 4	male	56
2503.14	2155.13	M0_Ribhi	CD_4_GGGACCTCAGATCCAT-1	Garrido-Trigo et al	CD 4	male	56
1704.28	3231.98	M0	CD_4_GGGAGATGTCTCAGGC-1	Garrido-Trigo et al	CD 4	male	56
6577.02	4101.1	IDA macrophage	CD_4_GGGAGTACATACTTTC-1	Garrido-Trigo et al	CD 4	male	56
5261.82	4186.83	M0_Ribhi	CD_4_GGGAGTACATCTCCCA-1	Garrido-Trigo et al	CD 4	male	56
1771.83	3211.09	M0	CD_4_GGGCTACGTCACTGAT-1	Garrido-Trigo et al	CD 4	male	56
1621.24	3241.88	M0	CD_4_GGGTTTACAGTGGTGA-1	Garrido-Trigo et al	CD 4	male	56
1754.3	3858.69	M2.2	CD_4_GGTGTTACATGACTTG-1	Garrido-Trigo et al	CD 4	male	56
1675.11	3237.78	M0	CD_4_GTAGAGGCAAGACGAC-1	Garrido-Trigo et al	CD 4	male	56
2343.67	2667.5	M0	CD_4_GTCAGCGAGCTGGCTC-1	Garrido-Trigo et al	CD 4	male	56
1652.15	3312.47	M2.2	CD_4_GTCGCGAGTCGATGCC-1	Garrido-Trigo et al	CD 4	male	56
1802.3	3370.04	M0	CD_4_GTCTACCCAGGTAGTG-1	Garrido-Trigo et al	CD 4	male	56
2429.47	2573.16	Cycling myeloid	CD_4_GTGAGGAAGAGGTATT-1	Garrido-Trigo et al	CD 4	male	56
6270.98	3836.44	IDA macrophage	CD_4_GTGAGGAGTAACTTCG-1	Garrido-Trigo et al	CD 4	male	56
2781.35	3937.06	M0_Ribhi	CD_4_GTGATGTCAGACCAAG-1	Garrido-Trigo et al	CD 4	male	56
2440.94	2330.26	M0_Ribhi	CD_4_GTGCACGTCAACTCTT-1	Garrido-Trigo et al	CD 4	male	56
2485.65	2109.34	M0_Ribhi	CD_4_GTGCAGCAGGCAATGC-1	Garrido-Trigo et al	CD 4	male	56
2459.27	2067.61	M0_Ribhi	CD_4_GTGCTGGAGGTTCCGC-1	Garrido-Trigo et al	CD 4	male	56
1999.35	3839.19	M2.2	CD_4_GTGCTGGCACCTTCCA-1	Garrido-Trigo et al	CD 4	male	56
6262.35	2224.73	M0_Ribhi	CD_4_GTGCTTCTCTGGCCGA-1	Garrido-Trigo et al	CD 4	male	56
5906.21	2481.83	M1 ACOD1	CD_4_GTGGCGTTCACCCTCA-1	Garrido-Trigo et al	CD 4	male	56
2471.67	2113.55	M0_Ribhi	CD_4_GTTACCCGTGGAATGC-1	Garrido-Trigo et al	CD 4	male	56
1718.61	3416.51	M0	CD_4_GTTACGACATGCCGCA-1	Garrido-Trigo et al	CD 4	male	56
6510.79	3664.25	M1 ACOD1	CD_4_GTTACGAGTCTTGGTA-1	Garrido-Trigo et al	CD 4	male	56
1604.42	3294.72	M0	CD_4_GTTCCGTGTCCCGGTA-1	Garrido-Trigo et al	CD 4	male	56
1795.59	3118.75	M0	CD_4_GTTCGCTCATCCGAAT-1	Garrido-Trigo et al	CD 4	male	56
2303.95	2633.85	M0_Ribhi	CD_4_TACACCCGTAAGCTCT-1	Garrido-Trigo et al	CD 4	male	56
2103.56	2919.75	M2.2	CD_4_TACACCCGTACTCCCT-1	Garrido-Trigo et al	CD 4	male	56
1861.25	3064.33	M0	CD_4_TACACCCTCTCACCCA-1	Garrido-Trigo et al	CD 4	male	56
1997.1	3017.08	M0	CD_4_TACCCGTCAAGCGATG-1	Garrido-Trigo et al	CD 4	male	56
2460.46	2065.82	M0_Ribhi	CD_4_TACCTCGAGTAGAGTT-1	Garrido-Trigo et al	CD 4	male	56
6355.51	1620.68	Inflammatory monocytes	CD_4_TACGCTCAGAAACCAT-1	Garrido-Trigo et al	CD 4	male	56
2348.76	2465.33	M0	CD_4_TACTGCCAGCGTGCTC-1	Garrido-Trigo et al	CD 4	male	56
5620.35	1642.04	Inflammatory monocytes	CD_4_TAGAGTCAGCGCCATC-1	Garrido-Trigo et al	CD 4	male	56
1959.09	3035.06	M0	CD_4_TAGCACAAGGGCAGTT-1	Garrido-Trigo et al	CD 4	male	56
3623	5499.84	M2	CD_4_TATATCCCAAATGAAC-1	Garrido-Trigo et al	CD 4	male	56
4566.79	6778.61	IDA macrophage	CD_4_TATCAGGCAATTGTGC-1	Garrido-Trigo et al	CD 4	male	56
1679.72	3345.85	M2.2	CD_4_TATCTGTAGGTATCTC-1	Garrido-Trigo et al	CD 4	male	56
2416.95	2328.35	M0_Ribhi	CD_4_TATTCCAAGCATTGTC-1	Garrido-Trigo et al	CD 4	male	56
2501.59	2290.76	M0_Ribhi	CD_4_TCACGGGAGAATAACC-1	Garrido-Trigo et al	CD 4	male	56
2477.55	2053.17	M0_Ribhi	CD_4_TCAGCAAGTTGCTCAA-1	Garrido-Trigo et al	CD 4	male	56
2357.61	2853.97	M0_Ribhi	CD_4_TCAGCCTTCGCACGGT-1	Garrido-Trigo et al	CD 4	male	56
2546.44	2327.64	M0_Ribhi	CD_4_TCAGTGACATGTCTAG-1	Garrido-Trigo et al	CD 4	male	56
1688.63	3222.25	M2.2	CD_4_TCAGTTTTCCTCTCTT-1	Garrido-Trigo et al	CD 4	male	56
2377.54	1940.11	Cycling myeloid	CD_4_TCATACTGTCCCACGA-1	Garrido-Trigo et al	CD 4	male	56
2467.61	2062.83	M0	CD_4_TCCATGCCAAGTGGCA-1	Garrido-Trigo et al	CD 4	male	56
2199.71	2724.09	M0	CD_4_TCCCAGTCAACAAGTA-1	Garrido-Trigo et al	CD 4	male	56
2542.87	2265.56	M0_Ribhi	CD_4_TCCTAATCACAACCGC-1	Garrido-Trigo et al	CD 4	male	56
5842.04	5200.69	M1 CXCL5	CD_4_TCCTAATCATCATTGG-1	Garrido-Trigo et al	CD 4	male	56
1926.21	3120.22	M0_Ribhi	CD_4_TCCTCCCAGGTTACAA-1	Garrido-Trigo et al	CD 4	male	56
6025.67	2742.54	M1 ACOD1	CD_4_TCCTCGACAAGGCTTT-1	Garrido-Trigo et al	CD 4	male	56
2475.6	2070.09	M0_Ribhi	CD_4_TCCTTCTCATTGTACG-1	Garrido-Trigo et al	CD 4	male	56
1823.83	4277.46	M2	CD_4_TCGCAGGGTTACGGAG-1	Garrido-Trigo et al	CD 4	male	56
2452.42	2744.11	M0_Ribhi	CD_4_TCGCTTGTCTTGGCTC-1	Garrido-Trigo et al	CD 4	male	56
1714.16	3297.8	M0	CD_4_TCGGGACCAAGTGATA-1	Garrido-Trigo et al	CD 4	male	56
1658.66	3729.23	M2.2	CD_4_TCGGGACGTAATGTGA-1	Garrido-Trigo et al	CD 4	male	56
2371.04	1939.63	M0_Ribhi	CD_4_TCGGGACGTAGCGTTT-1	Garrido-Trigo et al	CD 4	male	56
2107.41	2850.13	M0	CD_4_TCGTCCAAGTCATGAA-1	Garrido-Trigo et al	CD 4	male	56
3313.74	2944.3	M0_Ribhi	CD_4_TCTACATCATGTCGTA-1	Garrido-Trigo et al	CD 4	male	56
4214.41	1755.26	M0_Ribhi	CD_4_TCTATACAGATGCTAA-1	Garrido-Trigo et al	CD 4	male	56
1562.52	3300.36	M0_Ribhi	CD_4_TCTCTGGCAGTAACCT-1	Garrido-Trigo et al	CD 4	male	56
2332.01	2757.54	M0	CD_4_TCTGGCTCAAAGGGCT-1	Garrido-Trigo et al	CD 4	male	56
1780.27	4077.71	M2.2	CD_4_TCTGGCTTCCTCGCAT-1	Garrido-Trigo et al	CD 4	male	56
1793.77	3581.56	M0	CD_4_TCTGGCTTCTTGCGCT-1	Garrido-Trigo et al	CD 4	male	56
1636.56	3295.78	M2.2	CD_4_TGAATCGTCTGGGCGT-1	Garrido-Trigo et al	CD 4	male	56
2729.95	2308.96	Cycling myeloid	CD_4_TGAATGCCAGCATGCC-1	Garrido-Trigo et al	CD 4	male	56
2516.99	2151.41	M0_Ribhi	CD_4_TGAGGGAAGCGGATCA-1	Garrido-Trigo et al	CD 4	male	56
1675.16	3296.53	M0	CD_4_TGAGGGAAGCTCACTA-1	Garrido-Trigo et al	CD 4	male	56
2463.88	2193.08	M0_Ribhi	CD_4_TGAGTCAGTTTAGAGA-1	Garrido-Trigo et al	CD 4	male	56
6994.33	3650.21	M0_Ribhi	CD_4_TGATCTTCAGTTCTAG-1	Garrido-Trigo et al	CD 4	male	56
2446.86	2453.46	M0	CD_4_TGATCTTTCTCTGAGA-1	Garrido-Trigo et al	CD 4	male	56
2469.18	2056.99	M0_Ribhi	CD_4_TGCAGGCTCCACGTGG-1	Garrido-Trigo et al	CD 4	male	56
1749.43	4040.36	M0	CD_4_TGCTGAACAGACCGCT-1	Garrido-Trigo et al	CD 4	male	56
2428.47	2004.83	M0_Ribhi	CD_4_TGCTTGCGTCTTTCAT-1	Garrido-Trigo et al	CD 4	male	56
1683.54	3331.07	M2.2	CD_4_TGGAGAGGTAAGGTCG-1	Garrido-Trigo et al	CD 4	male	56
2396.31	2513.96	M0	CD_4_TGGATCAAGGATTTAG-1	Garrido-Trigo et al	CD 4	male	56
2291.37	2578.41	M0_Ribhi	CD_4_TGGGATTAGTGCAGGT-1	Garrido-Trigo et al	CD 4	male	56
2217.36	2794.84	M0_Ribhi	CD_4_TGGGCGTGTGAACGGT-1	Garrido-Trigo et al	CD 4	male	56
6414.66	3419.42	M1 ACOD1	CD_4_TGGTACATCCTTCACG-1	Garrido-Trigo et al	CD 4	male	56
1931.29	3273.26	M0	CD_4_TGGTGATGTGTTTCTT-1	Garrido-Trigo et al	CD 4	male	56
7541.63	2718.01	M0_Ribhi	CD_4_TGTGAGTCAGAATCGG-1	Garrido-Trigo et al	CD 4	male	56
4357.59	5388.65	IDA macrophage	CD_4_TGTGATGGTCAAGTTC-1	Garrido-Trigo et al	CD 4	male	56
2028.5	2927.79	Cycling myeloid	CD_4_TGTGGCGGTACCGTCG-1	Garrido-Trigo et al	CD 4	male	56
1819.7	3112.36	M0_Ribhi	CD_4_TGTTCCGGTTCGGCTG-1	Garrido-Trigo et al	CD 4	male	56
1626	3239.48	M0	CD_4_TGTTCTAGTCACAGTT-1	Garrido-Trigo et al	CD 4	male	56
2270.8	2498.15	M0	CD_4_TTACCGCAGTCCGCGT-1	Garrido-Trigo et al	CD 4	male	56
4895.35	4028.54	M0_Ribhi	CD_4_TTAGTCTTCCGAGATT-1	Garrido-Trigo et al	CD 4	male	56
2521.14	2179.33	M0_Ribhi	CD_4_TTCCAATGTTTGTTCT-1	Garrido-Trigo et al	CD 4	male	56
2417.8	2039.86	M0_Ribhi	CD_4_TTCCACGGTCTTTCAT-1	Garrido-Trigo et al	CD 4	male	56
2385.02	2819.8	M0	CD_4_TTCCGGTTCTTGAGCA-1	Garrido-Trigo et al	CD 4	male	56
2023.73	2929.2	M0_Ribhi	CD_4_TTCGCTGGTGTTCGAT-1	Garrido-Trigo et al	CD 4	male	56
2025.13	3091.02	M2.2	CD_4_TTCGGTCTCTGCATAG-1	Garrido-Trigo et al	CD 4	male	56
2365.36	2591.14	M0_Ribhi	CD_4_TTCTGTAAGCACTAAA-1	Garrido-Trigo et al	CD 4	male	56
2513.19	3164.69	M0	CD_4_TTGAACGCACAGCTTA-1	Garrido-Trigo et al	CD 4	male	56
1846.86	3161.87	M0	CD_4_TTGATGGCACATATGC-1	Garrido-Trigo et al	CD 4	male	56
2614.8	2221.27	M0_Ribhi	CD_4_TTGCGTCTCAAACCTG-1	Garrido-Trigo et al	CD 4	male	56
2397.77	2455.73	M0_Ribhi	CD_4_TTGGGATGTCTCGACG-1	Garrido-Trigo et al	CD 4	male	56
6452.9	4019.12	M1 ACOD1	CD_4_TTGTGGAGTGTGTACT-1	Garrido-Trigo et al	CD 4	male	56
2667.03	2662.62	M0_Ribhi	CD_4_TTGTTCAGTCGCCACA-1	Garrido-Trigo et al	CD 4	male	56
1737.97	3157.44	M0	CD_4_TTTCACACAATAGAGT-1	Garrido-Trigo et al	CD 4	male	56
5856.06	2740.64	M1 ACOD1	CD_4_TTTCAGTAGCGCCCAT-1	Garrido-Trigo et al	CD 4	male	56
2192.47	2789.57	M0	CD_4_TTTCCTCAGAGCAGAA-1	Garrido-Trigo et al	CD 4	male	56
1845.95	3105.06	M0	CD_4_TTTCGATTCGTAACCA-1	Garrido-Trigo et al	CD 4	male	56
3704.96	5261.55	M2	HC_3_AACAACCCAGCTACCG-1	Garrido-Trigo et al	HC 3	female	68
1623.62	3238.84	M0	HC_3_AACTTCTGTTCCGCAG-1	Garrido-Trigo et al	HC 3	female	68
1666.41	3231.65	M2.2	HC_3_ACAGGGACACGCTATA-1	Garrido-Trigo et al	HC 3	female	68
1685.87	3256.2	M0	HC_3_ACCCTTGAGTCCCAGC-1	Garrido-Trigo et al	HC 3	female	68
3403.29	5206.19	M2	HC_3_ACCGTTCCACATGTTG-1	Garrido-Trigo et al	HC 3	female	68
2400.43	2604.03	M0	HC_3_ACGGGTCAGGTCCCGT-1	Garrido-Trigo et al	HC 3	female	68
1832.46	3361.46	M0	HC_3_ACTTCCGTCACATCAG-1	Garrido-Trigo et al	HC 3	female	68
1805.46	3846.56	M2.2	HC_3_AGTAGCTGTCCGGACT-1	Garrido-Trigo et al	HC 3	female	68
2472.76	2137.54	M0	HC_3_AGTGATCGTATCGAGG-1	Garrido-Trigo et al	HC 3	female	68
1677.14	3303.78	M0	HC_3_ATACCGAAGTTATGGA-1	Garrido-Trigo et al	HC 3	female	68
3942.21	2075.63	M0	HC_3_ATCACAGAGGAGACCT-1	Garrido-Trigo et al	HC 3	female	68
1692.8	3571.34	M2.2	HC_3_ATCACGAGTCTGCAAT-1	Garrido-Trigo et al	HC 3	female	68
2104.42	2904.18	M0	HC_3_ATCATTCAGAGAATCT-1	Garrido-Trigo et al	HC 3	female	68
3300.75	2353.16	M0	HC_3_ATCTTCACAAGGATGC-1	Garrido-Trigo et al	HC 3	female	68
2040.81	2969.88	Cycling myeloid	HC_3_ATGTCCCCACAGTCGC-1	Garrido-Trigo et al	HC 3	female	68
2502.12	2083.08	M0_Ribhi	HC_3_ATGTCTTTCGCTAGCG-1	Garrido-Trigo et al	HC 3	female	68
5503.97	3762.84	Inflammatory monocytes	HC_3_ATTACTCAGCTAGAGC-1	Garrido-Trigo et al	HC 3	female	68
3358.16	2118.37	M0_Ribhi	HC_3_CAATGACAGGTAGTAT-1	Garrido-Trigo et al	HC 3	female	68
5444.81	5352.1	IDA macrophage	HC_3_CACCGTTTCCTGGTCT-1	Garrido-Trigo et al	HC 3	female	68
5019.05	1446.92	M0_Ribhi	HC_3_CACGTTCAGGAAAGGT-1	Garrido-Trigo et al	HC 3	female	68
1546.69	3206.07	M0	HC_3_CACTGTCCAGTGACCC-1	Garrido-Trigo et al	HC 3	female	68
2107.54	2878.93	M0	HC_3_CAGTTAGGTTAGAAGT-1	Garrido-Trigo et al	HC 3	female	68
2498.6	2179.58	M0_Ribhi	HC_3_CATAGACGTAACGATA-1	Garrido-Trigo et al	HC 3	female	68
1749.06	3812.84	Cycling myeloid	HC_3_CCATCACCAATACAGA-1	Garrido-Trigo et al	HC 3	female	68
4270.02	5281.75	IDA macrophage	HC_3_CCGTAGGAGATACTGA-1	Garrido-Trigo et al	HC 3	female	68
1654.86	3536.95	M2.2	HC_3_CCTACGTCAAGAGTAT-1	Garrido-Trigo et al	HC 3	female	68
1695.69	3275.83	M0	HC_3_CCTGTTGTCTGTGCGG-1	Garrido-Trigo et al	HC 3	female	68
1970.38	3052.25	M0	HC_3_CGTCCATTCATCGACA-1	Garrido-Trigo et al	HC 3	female	68
1685.05	3319.36	M2.2	HC_3_CGTGATAAGGTGGCTA-1	Garrido-Trigo et al	HC 3	female	68
2431.28	2518.31	M0_Ribhi	HC_3_CTACCTGGTAATGCTC-1	Garrido-Trigo et al	HC 3	female	68
1825	3128.82	M0	HC_3_CTCAGTCCAGACTCTA-1	Garrido-Trigo et al	HC 3	female	68
6276.8	1168.74	M0_Ribhi	HC_3_CTGAATGGTCTAATCG-1	Garrido-Trigo et al	HC 3	female	68
1713.56	3603.38	M2.2	HC_3_CTGATCCGTTACCGTA-1	Garrido-Trigo et al	HC 3	female	68
2487.87	2753.27	M0	HC_3_CTGCCTATCCGTGGCA-1	Garrido-Trigo et al	HC 3	female	68
3094.93	5585.17	M2	HC_3_CTGTGGGTCCCGAGAC-1	Garrido-Trigo et al	HC 3	female	68
1743.96	3203.44	M0	HC_3_GAAATGATCATGACAC-1	Garrido-Trigo et al	HC 3	female	68
1752.2	3235.76	M0_Ribhi	HC_3_GAACTGTCATGAATCC-1	Garrido-Trigo et al	HC 3	female	68
1656.38	3215.65	M0	HC_3_GAGAGGTAGCTCGTGC-1	Garrido-Trigo et al	HC 3	female	68
1652.18	3261.73	M0	HC_3_GAGTCATGTCCGCAGT-1	Garrido-Trigo et al	HC 3	female	68
2007.73	3704.85	M2	HC_3_GCAACATCAGTTAGAA-1	Garrido-Trigo et al	HC 3	female	68
3314.42	4792.84	M2	HC_3_GCAACCGAGGATACCG-1	Garrido-Trigo et al	HC 3	female	68
2811.03	2672.55	M0	HC_3_GCACGGTCAGTTTGGT-1	Garrido-Trigo et al	HC 3	female	68
1816.19	3166.44	M0	HC_3_GCACGGTGTGAGGAAA-1	Garrido-Trigo et al	HC 3	female	68
3536.75	5583.29	M2	HC_3_GCGAGAAAGCTATCTG-1	Garrido-Trigo et al	HC 3	female	68
1725.44	3235.16	M0	HC_3_GCGGAAAGTGATAGAT-1	Garrido-Trigo et al	HC 3	female	68
2527.53	2235.88	M0_Ribhi	HC_3_GCTCAAACAGTCAACT-1	Garrido-Trigo et al	HC 3	female	68
2134.39	2917.04	M0	HC_3_GGAGGATGTAGACAAT-1	Garrido-Trigo et al	HC 3	female	68
2254.91	4872.84	M2	HC_3_GGGAGATCAGCCTTCT-1	Garrido-Trigo et al	HC 3	female	68
1800.32	3222.44	IDA macrophage	HC_3_GGGAGATGTCTTGCGG-1	Garrido-Trigo et al	HC 3	female	68
1666.51	3354.56	M0	HC_3_GGGATGATCCGAGATT-1	Garrido-Trigo et al	HC 3	female	68
1690.54	3394.54	M2.2	HC_3_GGGCTACCAACTGATC-1	Garrido-Trigo et al	HC 3	female	68
1669.82	3281.13	M0	HC_3_GGGTGAAAGCTCGTGC-1	Garrido-Trigo et al	HC 3	female	68
2138.03	2924.92	M0_Ribhi	HC_3_GGTGGCTCACCATAAC-1	Garrido-Trigo et al	HC 3	female	68
5589.5	5416.06	IDA macrophage	HC_3_GTAAGTCGTTCCGCAG-1	Garrido-Trigo et al	HC 3	female	68
1743.77	3195.48	M0	HC_3_GTGGAAGGTATGTCAC-1	Garrido-Trigo et al	HC 3	female	68
2906.89	5102.8	M2	HC_3_GTGTAACTCCTATGGA-1	Garrido-Trigo et al	HC 3	female	68
2509.4	2145.68	M0_Ribhi	HC_3_GTTACCCGTCAGTCGC-1	Garrido-Trigo et al	HC 3	female	68
3323.64	4793.08	M2.2	HC_3_GTTTGGAGTCCCTGAG-1	Garrido-Trigo et al	HC 3	female	68
1849.02	3181.66	M0	HC_3_TACAACGAGCTGTTAC-1	Garrido-Trigo et al	HC 3	female	68
3527.74	5208.58	M2	HC_3_TAGACCACAACTGGTT-1	Garrido-Trigo et al	HC 3	female	68
5323.3	5301.96	IDA macrophage	HC_3_TATCTTGTCCCACAGG-1	Garrido-Trigo et al	HC 3	female	68
1645.03	3274.97	M0	HC_3_TCACGGGTCCTACTGC-1	Garrido-Trigo et al	HC 3	female	68
1871.35	3116.25	M0	HC_3_TCAGGGCAGGCTATCT-1	Garrido-Trigo et al	HC 3	female	68
2497.43	2133.42	M0_Ribhi	HC_3_TCCGTGTGTGCTTATG-1	Garrido-Trigo et al	HC 3	female	68
2179.79	2834.93	M0	HC_3_TCCTTTCAGCCGGAAT-1	Garrido-Trigo et al	HC 3	female	68
1792.11	3153.68	M0	HC_3_TCGCTTGCACTAACGT-1	Garrido-Trigo et al	HC 3	female	68
1733.29	3338.78	M0	HC_3_TCTTTGAGTGCCCGTA-1	Garrido-Trigo et al	HC 3	female	68
1697.67	3431.5	M0	HC_3_TGACAGTCATTCTTCA-1	Garrido-Trigo et al	HC 3	female	68
5311.33	5485.15	IDA macrophage	HC_3_TGAGCATGTCTTCAAG-1	Garrido-Trigo et al	HC 3	female	68
2435.72	2012.7	M0_Ribhi	HC_3_TGCATCCGTCCGAAGA-1	Garrido-Trigo et al	HC 3	female	68
2534.68	2337.54	M0	HC_3_TGCGACGGTAGTCTGT-1	Garrido-Trigo et al	HC 3	female	68
2414.7	2617.81	M0_Ribhi	HC_3_TGCTCGTTCCAAGCCG-1	Garrido-Trigo et al	HC 3	female	68
1910.72	3185.54	M2.2	HC_3_TGGAGGATCCGTGTAA-1	Garrido-Trigo et al	HC 3	female	68
2531.35	2139.33	M0_Ribhi	HC_3_TGGGATTAGATAGTCA-1	Garrido-Trigo et al	HC 3	female	68
1810.74	3280.82	M0	HC_3_TGTGAGTCAAGGCCTC-1	Garrido-Trigo et al	HC 3	female	68
1959.4	4329.44	M2	HC_3_TTACGCCCATTCACCC-1	Garrido-Trigo et al	HC 3	female	68
2420.19	2089.73	M0_Ribhi	HC_3_TTCGATTTCGTCAGAT-1	Garrido-Trigo et al	HC 3	female	68
8764.17	3498.64	Inflammatory monocytes	HC_3_TTCGGTCTCGAACGGA-1	Garrido-Trigo et al	HC 3	female	68
2546.92	2143.17	M0_Ribhi	HC_3_TTCTCTCTCGTAACAC-1	Garrido-Trigo et al	HC 3	female	68
5404.01	1903.89	M0	HC_3_TTGAACGTCCTTGACC-1	Garrido-Trigo et al	HC 3	female	68
1818.95	3146.15	Cycling myeloid	HC_3_TTGGGATCAATTGCGT-1	Garrido-Trigo et al	HC 3	female	68
1836.02	3214.3	M0_Ribhi	HC_3_TTGTTGTTCGTGTGGC-1	Garrido-Trigo et al	HC 3	female	68
1811.53	3225.77	M0	HC_3_TTTGGAGCAGCGTGAA-1	Garrido-Trigo et al	HC 3	female	68
4002.64	4086.31	M0_Ribhi	HC_3_TTTGTTGTCGACGCGT-1	Garrido-Trigo et al	HC 3	female	68
2121.79	3136.17	M0_Ribhi	HC_4_AACAACCAGTGGATTA-1	Garrido-Trigo et al	HC 4	male	65
3238.19	5202.23	M2	HC_4_AACCTGACAAGTGCAG-1	Garrido-Trigo et al	HC 4	male	65
2211.63	5076.25	M2	HC_4_AACGTCAAGTCTTCCC-1	Garrido-Trigo et al	HC 4	male	65
2870.67	4866.15	M2	HC_4_AAGACTCAGTCTAACC-1	Garrido-Trigo et al	HC 4	male	65
3354.8	4915.58	M2	HC_4_AAGCGAGAGGTCTTTG-1	Garrido-Trigo et al	HC 4	male	65
3720.7	5505.96	M2	HC_4_ACCTACCTCTGAGAAA-1	Garrido-Trigo et al	HC 4	male	65
3706.75	5288.01	M2	HC_4_ACTCTCGCACAGAAGC-1	Garrido-Trigo et al	HC 4	male	65
1675.71	3276.99	M2.2	HC_4_AGACTCAAGTTCACTG-1	Garrido-Trigo et al	HC 4	male	65
3506.66	5003.69	M2	HC_4_AGAGCAGTCTGGGATT-1	Garrido-Trigo et al	HC 4	male	65
2454.39	4910.79	M2	HC_4_AGTGATCGTGCCTGCA-1	Garrido-Trigo et al	HC 4	male	65
2172.12	3287.57	M0	HC_4_AGTTCCCGTATCCCAA-1	Garrido-Trigo et al	HC 4	male	65
3490.23	5134.69	M2	HC_4_ATTGGGTAGTTCATCG-1	Garrido-Trigo et al	HC 4	male	65
4481.73	5463.4	M2	HC_4_CAACGATCATTAAGCC-1	Garrido-Trigo et al	HC 4	male	65
3392.51	5372.84	M2	HC_4_CAGATCAGTTTCGCTC-1	Garrido-Trigo et al	HC 4	male	65
2993.89	5535.73	M2	HC_4_CCTGCATAGAAACTAC-1	Garrido-Trigo et al	HC 4	male	65
1681.34	3404.49	M0	HC_4_CCTGTTGGTTCTGAGT-1	Garrido-Trigo et al	HC 4	male	65
3531.48	5269.36	IDA macrophage	HC_4_CCTTCAGTCGACGCTG-1	Garrido-Trigo et al	HC 4	male	65
2458.16	4830.14	M2	HC_4_CGAAGTTCACGTTGGC-1	Garrido-Trigo et al	HC 4	male	65
3825.84	5301.3	M2	HC_4_CGGGTCATCGTCCTCA-1	Garrido-Trigo et al	HC 4	male	65
1861.67	4249.87	M2	HC_4_CGTAGTAAGTCGGCCT-1	Garrido-Trigo et al	HC 4	male	65
4039.33	5412.62	M2	HC_4_CGTTCTGGTAGAATAC-1	Garrido-Trigo et al	HC 4	male	65
3508.16	5090.27	M2	HC_4_CTTCAATTCCATCGTC-1	Garrido-Trigo et al	HC 4	male	65
3619.37	5411.22	M2	HC_4_GAAATGATCAAAGCCT-1	Garrido-Trigo et al	HC 4	male	65
3369.11	4795.6	M2	HC_4_GAATAGAAGGGTATAT-1	Garrido-Trigo et al	HC 4	male	65
3426.97	5475.63	M2	HC_4_GACCGTGTCCCTTGTG-1	Garrido-Trigo et al	HC 4	male	65
3655.25	5221.1	M2	HC_4_GATCATGAGGTCACCC-1	Garrido-Trigo et al	HC 4	male	65
2647.37	5314.62	M2	HC_4_GCACATAGTCTACGTA-1	Garrido-Trigo et al	HC 4	male	65
2553.68	5275.52	M2	HC_4_GCTACCTGTACGCTTA-1	Garrido-Trigo et al	HC 4	male	65
3723.05	5529.45	M2	HC_4_GGAATCTGTGACTGAG-1	Garrido-Trigo et al	HC 4	male	65
2481	2201.04	M0_Ribhi	HC_4_GTAGAAAAGTGGGAAA-1	Garrido-Trigo et al	HC 4	male	65
2259.54	2866.56	M0_Ribhi	HC_4_GTCGAATCACTCCGGA-1	Garrido-Trigo et al	HC 4	male	65
3435.13	4961	M2	HC_4_GTCGTAAGTAGCTTTG-1	Garrido-Trigo et al	HC 4	male	65
3005.13	5277.88	M2	HC_4_GTTCATTGTGGTAATA-1	Garrido-Trigo et al	HC 4	male	65
3264.75	5108.83	M2	HC_4_TAAGCGTGTGCGTCGT-1	Garrido-Trigo et al	HC 4	male	65
3855.93	5228.34	M2	HC_4_TCCGAAAAGCAACAGC-1	Garrido-Trigo et al	HC 4	male	65
3592.58	5400.35	M2	HC_4_TCTATACGTAGCGTTT-1	Garrido-Trigo et al	HC 4	male	65
2348.9	2689	M0	HC_4_TGAATCGCATTGCCGG-1	Garrido-Trigo et al	HC 4	male	65
3302.64	5075.22	M2	HC_4_TGCTCGTGTCGAGCAA-1	Garrido-Trigo et al	HC 4	male	65
2441.78	5094.81	M0	HC_4_TGTAACGCAAATACGA-1	Garrido-Trigo et al	HC 4	male	65
3547.39	5238.56	M2	HC_4_TGTTCATTCACTACTT-1	Garrido-Trigo et al	HC 4	male	65
3323.84	5375.38	M2	HC_4_TTAGTCTCAGAACATA-1	Garrido-Trigo et al	HC 4	male	65
1712.89	3269.59	M0_Ribhi	HC_4_TTCAGGAGTTCTCTCG-1	Garrido-Trigo et al	HC 4	male	65
3468.56	5295.08	M2	HC_5_AAAGGATTCGCTTGAA-1	Garrido-Trigo et al	HC 5	male	51
3877.08	5122.44	M2	HC_5_AACCCAAAGAACCGCA-1	Garrido-Trigo et al	HC 5	male	51
2108.87	4729.62	M2	HC_5_AACCTGAGTTGAGAGC-1	Garrido-Trigo et al	HC 5	male	51
3575.03	5085.18	M2	HC_5_AAGTCGTTCTCGGGAC-1	Garrido-Trigo et al	HC 5	male	51
3470.25	5019.88	M2	HC_5_AAGTTCGTCGGAATGG-1	Garrido-Trigo et al	HC 5	male	51
3935.69	5416.02	M2	HC_5_ACAGAAAAGATTAGAC-1	Garrido-Trigo et al	HC 5	male	51
2667.03	2450.92	M0_Ribhi	HC_5_ACATCCCGTGCGAACA-1	Garrido-Trigo et al	HC 5	male	51
3908.88	5260.6	M2	HC_5_ACATCCCTCCTACAAG-1	Garrido-Trigo et al	HC 5	male	51
3580.21	5221.94	M2	HC_5_ACCAACAGTTCAAGGG-1	Garrido-Trigo et al	HC 5	male	51
3406.84	4900.28	M2	HC_5_ACGATGTGTATGAGAT-1	Garrido-Trigo et al	HC 5	male	51
3736.48	5181.29	M2	HC_5_ACTATCTTCTATACGG-1	Garrido-Trigo et al	HC 5	male	51
1974.61	3008.45	M0	HC_5_AGAGAATGTGGCAGAT-1	Garrido-Trigo et al	HC 5	male	51
3408	5087.85	M2	HC_5_AGAGAATTCTATCGTT-1	Garrido-Trigo et al	HC 5	male	51
1954.46	3014.74	M0	HC_5_AGATGCTTCACAGAGG-1	Garrido-Trigo et al	HC 5	male	51
3594.62	5150.79	M2	HC_5_AGGGAGTTCGTTGTGA-1	Garrido-Trigo et al	HC 5	male	51
2199.53	4811.7	M2	HC_5_AGGGTTTAGGAACTAT-1	Garrido-Trigo et al	HC 5	male	51
3244.14	5413.65	M2	HC_5_AGGGTTTCAAAGGCGT-1	Garrido-Trigo et al	HC 5	male	51
3495.27	5478.2	M2	HC_5_AGGTCATTCTTCCGTG-1	Garrido-Trigo et al	HC 5	male	51
3696.57	5349.26	M2	HC_5_ATAGGCTGTCGTGGTC-1	Garrido-Trigo et al	HC 5	male	51
3559.45	4994.65	M2	HC_5_ATCCACCTCAGGACGA-1	Garrido-Trigo et al	HC 5	male	51
3379	4986.93	Inflammatory monocytes	HC_5_ATGTCTTAGCCTGAGA-1	Garrido-Trigo et al	HC 5	male	51
5095.13	5428.67	IDA macrophage	HC_5_ATTCATCCACCATAAC-1	Garrido-Trigo et al	HC 5	male	51
5580.89	5521.42	IDA macrophage	HC_5_ATTCCCGCAAGTTGGG-1	Garrido-Trigo et al	HC 5	male	51
3827.05	5399.15	M2	HC_5_ATTCCCGCAGAGACTG-1	Garrido-Trigo et al	HC 5	male	51
1671.5	3713.54	M2	HC_5_ATTCTACGTATGTGTC-1	Garrido-Trigo et al	HC 5	male	51
3574.88	5081.95	M2	HC_5_ATTCTACTCCGATTAG-1	Garrido-Trigo et al	HC 5	male	51
3673.64	5457.58	M2	HC_5_ATTGGGTTCACTGATG-1	Garrido-Trigo et al	HC 5	male	51
1745.85	3258.74	M2.2	HC_5_CAACCAAGTAGTCTTG-1	Garrido-Trigo et al	HC 5	male	51
2406.1	2612.53	M0	HC_5_CAACCTCCATTGTAGC-1	Garrido-Trigo et al	HC 5	male	51
2892.16	5021.49	M2.2	HC_5_CAAGGGAGTGGTTTGT-1	Garrido-Trigo et al	HC 5	male	51
3775.03	5314.27	M2	HC_5_CACCAAATCGTTCTGC-1	Garrido-Trigo et al	HC 5	male	51
1755.7	3268.06	M2.2	HC_5_CATTGCCCAGAGATTA-1	Garrido-Trigo et al	HC 5	male	51
2431.91	2019.76	M0_Ribhi	HC_5_CCCGAAGTCGAGATAA-1	Garrido-Trigo et al	HC 5	male	51
1724.75	3269.64	M0	HC_5_CCCGAAGTCGCGAAGA-1	Garrido-Trigo et al	HC 5	male	51
3310.5	4948.02	M2	HC_5_CCGTAGGTCGTGGGTC-1	Garrido-Trigo et al	HC 5	male	51
3779.34	5131.29	M2	HC_5_CCGTTCAAGAGAATCT-1	Garrido-Trigo et al	HC 5	male	51
3635.29	5264.87	M2	HC_5_CCTCAACCACATAGCT-1	Garrido-Trigo et al	HC 5	male	51
3492.41	5013.49	M2	HC_5_CCTTGTGCAGTGGGTA-1	Garrido-Trigo et al	HC 5	male	51
1762.78	3840.76	M2.2	HC_5_CGATGCGAGCTCGTGC-1	Garrido-Trigo et al	HC 5	male	51
2059.53	2918.96	M0	HC_5_CGGCAGTAGACCAACG-1	Garrido-Trigo et al	HC 5	male	51
4613.72	5279.85	IDA macrophage	HC_5_CGGTCAGGTAGCGTCC-1	Garrido-Trigo et al	HC 5	male	51
3488.37	5121.77	M2	HC_5_CGTGCTTGTTCTTGCC-1	Garrido-Trigo et al	HC 5	male	51
3737.17	5123.2	M2	HC_5_CTACAGAGTGACTCGC-1	Garrido-Trigo et al	HC 5	male	51
3596.9	5116.98	M2	HC_5_CTACAGATCGATTGAC-1	Garrido-Trigo et al	HC 5	male	51
4025.89	5378.32	M2	HC_5_CTACATTGTAGTAAGT-1	Garrido-Trigo et al	HC 5	male	51
1785.14	3451.46	M0	HC_5_CTCCCAATCTATTTCG-1	Garrido-Trigo et al	HC 5	male	51
2375.09	2700.52	M2.2	HC_5_CTCTCGACACTTCAAG-1	Garrido-Trigo et al	HC 5	male	51
3597.63	5136.07	M2	HC_5_CTGCATCGTTCTCCCA-1	Garrido-Trigo et al	HC 5	male	51
2492.64	2181.34	M0_Ribhi	HC_5_CTGTACCAGGCGACAT-1	Garrido-Trigo et al	HC 5	male	51
3872.65	5115.64	M2	HC_5_GAAGCGAAGTGGTTCT-1	Garrido-Trigo et al	HC 5	male	51
2026.92	3437.8	M0	HC_5_GAATCACTCGAACCAT-1	Garrido-Trigo et al	HC 5	male	51
3714.27	5076.71	M2	HC_5_GAGACCCGTCTAGGTT-1	Garrido-Trigo et al	HC 5	male	51
1714.06	3555.63	M2.2	HC_5_GAGTGAGAGTTCACTG-1	Garrido-Trigo et al	HC 5	male	51
3729.47	5236.3	M2	HC_5_GATAGAATCCAGTGTA-1	Garrido-Trigo et al	HC 5	male	51
3824.83	5356.86	M2	HC_5_GATGGAGGTTGGTACT-1	Garrido-Trigo et al	HC 5	male	51
2483.45	2079.08	M0_Ribhi	HC_5_GCACGTGAGCCTAACT-1	Garrido-Trigo et al	HC 5	male	51
3808.66	5299.84	M2	HC_5_GCATGATTCAACACGT-1	Garrido-Trigo et al	HC 5	male	51
2302.57	2664.65	M2	HC_5_GCCATTCAGGCTTAAA-1	Garrido-Trigo et al	HC 5	male	51
1717.33	3438.76	M0	HC_5_GCTACCTGTCTCCCTA-1	Garrido-Trigo et al	HC 5	male	51
2246.13	2796.92	M0	HC_5_GGATCTATCTCACTCG-1	Garrido-Trigo et al	HC 5	male	51
1646.36	3292.4	M2	HC_5_GGGTATTGTCTACACA-1	Garrido-Trigo et al	HC 5	male	51
3481.51	4929.67	M2	HC_5_GGGTTATCAGCAGTCC-1	Garrido-Trigo et al	HC 5	male	51
1779.81	4043.11	M2	HC_5_GGTCTGGAGCGATTCT-1	Garrido-Trigo et al	HC 5	male	51
2500.91	3732.57	Cycling myeloid	HC_5_GTAACACGTGGCTCTG-1	Garrido-Trigo et al	HC 5	male	51
2299.99	2830.62	M0_Ribhi	HC_5_GTAGAAAAGGGAACAA-1	Garrido-Trigo et al	HC 5	male	51
3749.69	5326.26	M2	HC_5_GTAGAAATCCTAAACG-1	Garrido-Trigo et al	HC 5	male	51
2531.89	2170.19	M0_Ribhi	HC_5_GTCACGGCACACCTAA-1	Garrido-Trigo et al	HC 5	male	51
3655.49	5583.84	M2	HC_5_GTTGTGAGTAACCCGC-1	Garrido-Trigo et al	HC 5	male	51
3408.73	5135.97	M2	HC_5_TAACCAGAGATGCCGA-1	Garrido-Trigo et al	HC 5	male	51
1812.29	3188.69	M0	HC_5_TAAGCCATCTCCGTGT-1	Garrido-Trigo et al	HC 5	male	51
3522.35	4927.67	M2	HC_5_TACCCACCATCCAATG-1	Garrido-Trigo et al	HC 5	male	51
1745.24	3819.75	M0	HC_5_TACGGGCCAGTCAGTT-1	Garrido-Trigo et al	HC 5	male	51
3593.82	5287.51	M2	HC_5_TCATCCGGTACATACC-1	Garrido-Trigo et al	HC 5	male	51
3573.02	5132.6	M2	HC_5_TCATGTTAGTAGAATC-1	Garrido-Trigo et al	HC 5	male	51
3648.79	5171.52	M2	HC_5_TCCCACACAGCAGTCC-1	Garrido-Trigo et al	HC 5	male	51
3838.87	5149.23	M2	HC_5_TCGTAGAGTAGGTGCA-1	Garrido-Trigo et al	HC 5	male	51
3550.28	5165.97	M2	HC_5_TGACGCGAGTTCCTGA-1	Garrido-Trigo et al	HC 5	male	51
1632.87	3292.65	M0_Ribhi	HC_5_TGAGGGAAGGGCAGGA-1	Garrido-Trigo et al	HC 5	male	51
2590.3	2618.88	Inflammatory monocytes	HC_5_TGCCGAGGTCGGTGTC-1	Garrido-Trigo et al	HC 5	male	51
1728.12	3517.25	M0_Ribhi	HC_5_TGCTGAACACAACGCC-1	Garrido-Trigo et al	HC 5	male	51
1755.78	3219.07	M0	HC_5_TGGAGAGTCCGTATAG-1	Garrido-Trigo et al	HC 5	male	51
1858.05	3313.01	M0	HC_5_TGGGAGAAGGGCAGTT-1	Garrido-Trigo et al	HC 5	male	51
3638.68	5338.79	M2	HC_5_TGTAGACCATGGACAG-1	Garrido-Trigo et al	HC 5	male	51
1567.08	3284.73	M0	HC_5_TGTCCTGAGCCGATTT-1	Garrido-Trigo et al	HC 5	male	51
3574.58	4994.43	M2	HC_5_TGTGTGAGTGTCTTGA-1	Garrido-Trigo et al	HC 5	male	51
1738.22	3641.9	M0	HC_5_TGTTCATAGTAATTGG-1	Garrido-Trigo et al	HC 5	male	51
2015.09	4572.64	M2	HC_5_TTCATTGAGGTGCATG-1	Garrido-Trigo et al	HC 5	male	51
3265.15	4949.76	M2	HC_5_TTCGGTCAGGATTCCT-1	Garrido-Trigo et al	HC 5	male	51
3478.39	1814.83	M0_Ribhi	HC_5_TTGACCCCAAGTTCCA-1	Garrido-Trigo et al	HC 5	male	51
3385.92	2761.19	M0	HC_5_TTTGGTTTCCTACACC-1	Garrido-Trigo et al	HC 5	male	51
3338.26	5203.87	M2	HC_6_AAACCCATCCCAAGCG-1	Garrido-Trigo et al	HC 6	female	66
2436.45	2018.89	M0	HC_6_AAAGGATAGGTGGTTG-1	Garrido-Trigo et al	HC 6	female	66
3783.04	5455.95	M2	HC_6_AAGCGTTGTCGCTTGG-1	Garrido-Trigo et al	HC 6	female	66
2939.31	5618.29	M2	HC_6_ACCATTTTCTTAGCAG-1	Garrido-Trigo et al	HC 6	female	66
2493.36	2147.59	M0_Ribhi	HC_6_ACGGAAGCAATGCTCA-1	Garrido-Trigo et al	HC 6	female	66
3579.28	5229.38	M2	HC_6_ACGGAAGGTCATCAGT-1	Garrido-Trigo et al	HC 6	female	66
4009.82	5779.62	M2	HC_6_ACTGATGCACAGCCAC-1	Garrido-Trigo et al	HC 6	female	66
3895.26	5967	M2	HC_6_AGAACCTCATTAGGCT-1	Garrido-Trigo et al	HC 6	female	66
1704.78	3325.92	M0	HC_6_AGAGCCCTCGGCTGAC-1	Garrido-Trigo et al	HC 6	female	66
3920.71	5594.48	M2	HC_6_AGGTGTTTCTCGCAGG-1	Garrido-Trigo et al	HC 6	female	66
3542.83	5074.63	M2	HC_6_ATACCGAGTAGAGGAA-1	Garrido-Trigo et al	HC 6	female	66
3429.15	5461.06	M2	HC_6_ATACCTTCACTTCTCG-1	Garrido-Trigo et al	HC 6	female	66
2309.33	4980.33	M2	HC_6_ATCACTTCAACCGTAT-1	Garrido-Trigo et al	HC 6	female	66
4370.34	5349.14	M2	HC_6_ATGATCGGTATCGCAT-1	Garrido-Trigo et al	HC 6	female	66
3484.01	4929.78	M2	HC_6_ATTCCTACATACAGCT-1	Garrido-Trigo et al	HC 6	female	66
3387.95	5421.56	M2	HC_6_CAACCAAGTAGGCTCC-1	Garrido-Trigo et al	HC 6	female	66
3216.61	5432.58	M2	HC_6_CACCAAAAGCCAGACA-1	Garrido-Trigo et al	HC 6	female	66
3180.99	5419.36	M2	HC_6_CCAAGCGAGGGCATGT-1	Garrido-Trigo et al	HC 6	female	66
1867.22	3292.21	M0_Ribhi	HC_6_CCGATGGCACCTCAGG-1	Garrido-Trigo et al	HC 6	female	66
3825.98	5487.29	M2	HC_6_CCTCATGAGGTGCAGT-1	Garrido-Trigo et al	HC 6	female	66
3401.82	5245.3	M2	HC_6_CGCAGGTTCGCTTGCT-1	Garrido-Trigo et al	HC 6	female	66
2126.6	3078.84	M0	HC_6_CGCATGGGTCGTCATA-1	Garrido-Trigo et al	HC 6	female	66
3167.52	5449.58	M2	HC_6_CGCCAGAGTATGCGTT-1	Garrido-Trigo et al	HC 6	female	66
3702.23	5532.03	M2	HC_6_CTATAGGCAGCACGAA-1	Garrido-Trigo et al	HC 6	female	66
3054.86	5248.04	M2	HC_6_CTATCCGAGTGCCAGA-1	Garrido-Trigo et al	HC 6	female	66
3346.92	5020.61	M2	HC_6_CTATCCGGTCGTTGCG-1	Garrido-Trigo et al	HC 6	female	66
2661.64	2535.4	M0_Ribhi	HC_6_CTGAGGCCAGCATTGT-1	Garrido-Trigo et al	HC 6	female	66
6021.9	1932.12	Inflammatory monocytes	HC_6_CTTCCTTAGTAGATCA-1	Garrido-Trigo et al	HC 6	female	66
2470.74	4871.94	M2	HC_6_GACATCATCGTGCATA-1	Garrido-Trigo et al	HC 6	female	66
3385.2	5301.43	M2	HC_6_GAGTCATAGTGGACTG-1	Garrido-Trigo et al	HC 6	female	66
2335.72	2870.12	M0	HC_6_GATAGCTGTGCACAAG-1	Garrido-Trigo et al	HC 6	female	66
2504.51	2122.2	M0_Ribhi	HC_6_GATCATGAGCCGGATA-1	Garrido-Trigo et al	HC 6	female	66
2300.8	2703.93	M0	HC_6_GCCAACGTCCTGGGAC-1	Garrido-Trigo et al	HC 6	female	66
5395.8	1438.66	M0_Ribhi	HC_6_GGGAGATAGTCTGCAT-1	Garrido-Trigo et al	HC 6	female	66
2460.67	2565.24	M0_Ribhi	HC_6_GGGTGAATCGAGTCCG-1	Garrido-Trigo et al	HC 6	female	66
2396.34	4697.16	M2	HC_6_GGGTGTCTCAGACCTA-1	Garrido-Trigo et al	HC 6	female	66
4038.11	5445.15	M2	HC_6_GGGTTTATCTTAGCTT-1	Garrido-Trigo et al	HC 6	female	66
5361.19	5309.88	IDA macrophage	HC_6_GTCAGCGAGATCCAAA-1	Garrido-Trigo et al	HC 6	female	66
2860.82	5193.8	M2	HC_6_GTGAGGAGTGCATTTG-1	Garrido-Trigo et al	HC 6	female	66
3696.52	5516.67	M2	HC_6_GTGTGATCATTCGGGC-1	Garrido-Trigo et al	HC 6	female	66
3721.89	5294.95	M2	HC_6_GTTCTATAGTAGTGCG-1	Garrido-Trigo et al	HC 6	female	66
3060.29	5429.52	M2	HC_6_TACTTACCACTCATAG-1	Garrido-Trigo et al	HC 6	female	66
3648.56	5450.35	M2	HC_6_TAGGTTGAGGTGAGCT-1	Garrido-Trigo et al	HC 6	female	66
4257.04	5484.12	M2	HC_6_TCACTATAGTGTGTTC-1	Garrido-Trigo et al	HC 6	female	66
3836.53	5671.02	M2	HC_6_TCAGTCCCAACGTATC-1	Garrido-Trigo et al	HC 6	female	66
4948.17	5406.08	M2	HC_6_TCATCATAGCCTCGTG-1	Garrido-Trigo et al	HC 6	female	66
2025.41	3028.49	M0	HC_6_TCATGTTAGGTTAAAC-1	Garrido-Trigo et al	HC 6	female	66
3488.2	5550.94	M2	HC_6_TCCTCGAAGTAGGCCA-1	Garrido-Trigo et al	HC 6	female	66
2609.91	5096.69	M2	HC_6_TGACAGTGTCACCTTC-1	Garrido-Trigo et al	HC 6	female	66
4282.71	1695.85	M0_Ribhi	HC_6_TGGGAGACACATCCCT-1	Garrido-Trigo et al	HC 6	female	66
4741.72	1676.47	M0_Ribhi	HC_6_TGTAACGTCTTTCGAT-1	Garrido-Trigo et al	HC 6	female	66
2139.5	4810.93	M2	HC_6_TGTAAGCTCTGCATGA-1	Garrido-Trigo et al	HC 6	female	66
3876.34	5388.02	M2	HC_6_TGTTGGAGTGTAGCAG-1	Garrido-Trigo et al	HC 6	female	66
1676.01	3209.84	M0_Ribhi	HC_6_TTCCGTGTCGCTCATC-1	Garrido-Trigo et al	HC 6	female	66
2501.5	2235.16	M0_Ribhi	HC_6_TTCCTCTGTAGGGTAC-1	Garrido-Trigo et al	HC 6	female	66
2161.87	4880.51	M2	HC_6_TTTCCTCTCAACGTGT-1	Garrido-Trigo et al	HC 6	female	66
1694.94	3246.35	M0	CD_5_AAACCCATCTGGGTCG-1	Garrido-Trigo et al	CD 5	male	21
2558.49	7226.16	M1 CXCL5	CD_5_AACAAAGAGCATATGA-1	Garrido-Trigo et al	CD 5	male	21
2528.42	2223.53	M0_Ribhi	CD_5_AAGAACAGTGGAACAC-1	Garrido-Trigo et al	CD 5	male	21
5307.35	1752.54	M1 CXCL5	CD_5_AAGACTCTCCGGCAGT-1	Garrido-Trigo et al	CD 5	male	21
5294.31	1979.87	M1 CXCL5	CD_5_AAGTACCTCTACGCAA-1	Garrido-Trigo et al	CD 5	male	21
5312.68	1633.92	M1 CXCL5	CD_5_AATCACGTCCTGTTGC-1	Garrido-Trigo et al	CD 5	male	21
4121.67	6464.43	M0	CD_5_AATGGCTTCCCGAAAT-1	Garrido-Trigo et al	CD 5	male	21
5302.12	1882.31	M1 CXCL5	CD_5_AATTTCCGTCATCAGT-1	Garrido-Trigo et al	CD 5	male	21
6349.07	1436.76	M0_Ribhi	CD_5_ACAAAGATCATGGATC-1	Garrido-Trigo et al	CD 5	male	21
5321.21	1599.92	M1 CXCL5	CD_5_ACAGAAACAAGTGACG-1	Garrido-Trigo et al	CD 5	male	21
2830.36	2630.19	M1 CXCL5	CD_5_ACATCCCCAACTGGTT-1	Garrido-Trigo et al	CD 5	male	21
5281.24	1979	M1 CXCL5	CD_5_ACCTGAAGTCTACAGT-1	Garrido-Trigo et al	CD 5	male	21
5239.71	2093.92	M1 CXCL5	CD_5_ACGCACGAGAACTGAT-1	Garrido-Trigo et al	CD 5	male	21
5664.67	5478.21	M1 CXCL5	CD_5_ACGCACGAGTGGTCAG-1	Garrido-Trigo et al	CD 5	male	21
5507.23	5682.68	IDA macrophage	CD_5_ACGGTTACAAATGGAT-1	Garrido-Trigo et al	CD 5	male	21
5990.17	1515.65	M1 ACOD1	CD_5_ACGTAACTCTTGGTCC-1	Garrido-Trigo et al	CD 5	male	21
5064.25	3062.11	M1 CXCL5	CD_5_ACGTAGTAGGACAAGA-1	Garrido-Trigo et al	CD 5	male	21
5328.97	3067.67	M1 ACOD1	CD_5_ACTACGACACGCTATA-1	Garrido-Trigo et al	CD 5	male	21
3963.6	5669.42	M2.2	CD_5_ACTATTCCAGAGACTG-1	Garrido-Trigo et al	CD 5	male	21
2129.02	3136.09	M0	CD_5_ACTGTGAAGAACAGGA-1	Garrido-Trigo et al	CD 5	male	21
4507.7	4584.69	M1 CXCL5	CD_5_ACTTAGGTCGCAGAGA-1	Garrido-Trigo et al	CD 5	male	21
5364.75	1690.08	M1 CXCL5	CD_5_AGAGAATCACTCCACT-1	Garrido-Trigo et al	CD 5	male	21
5281.07	1894.6	M1 CXCL5	CD_5_AGAGCAGAGGTAACTA-1	Garrido-Trigo et al	CD 5	male	21
4253.07	4697.46	M1 CXCL5	CD_5_AGAGCAGCATTCATCT-1	Garrido-Trigo et al	CD 5	male	21
5513.33	2763.68	M1 ACOD1	CD_5_AGCGATTTCCCATACC-1	Garrido-Trigo et al	CD 5	male	21
5380.57	1506.75	Inflammatory monocytes	CD_5_AGCGTCGAGTTGAAAC-1	Garrido-Trigo et al	CD 5	male	21
1644.25	3268.11	M0	CD_5_AGGTTACGTAGACACG-1	Garrido-Trigo et al	CD 5	male	21
3843.86	6194.55	M1 CXCL5	CD_5_AGGTTGTTCATGAGAA-1	Garrido-Trigo et al	CD 5	male	21
5354.07	1536.17	M1 CXCL5	CD_5_AGGTTGTTCGAAGCCC-1	Garrido-Trigo et al	CD 5	male	21
2421.09	7456.8	M1 CXCL5	CD_5_AGTACTGTCCCGATCT-1	Garrido-Trigo et al	CD 5	male	21
5409.55	1517.95	M1 CXCL5	CD_5_AGTAGCTTCCTTATGT-1	Garrido-Trigo et al	CD 5	male	21
5349.69	1545.5	M1 CXCL5	CD_5_AGTCACAGTTGGTGTT-1	Garrido-Trigo et al	CD 5	male	21
5365.53	1539.45	M1 CXCL5	CD_5_AGTCATGGTTTAAGGA-1	Garrido-Trigo et al	CD 5	male	21
5378.43	1499.77	M1 CXCL5	CD_5_AGTGACTCAGCTGAAG-1	Garrido-Trigo et al	CD 5	male	21
5280.33	3268.84	M1 ACOD1	CD_5_AGTTCCCAGGCTGTAG-1	Garrido-Trigo et al	CD 5	male	21
5305.79	1732.48	M1 CXCL5	CD_5_ATACTTCGTTGGCCGT-1	Garrido-Trigo et al	CD 5	male	21
5354.43	2114.15	Inflammatory monocytes	CD_5_ATAGAGAAGATCGACG-1	Garrido-Trigo et al	CD 5	male	21
3830.1	4834.2	M1 CXCL5	CD_5_ATCCTATCATGAGATA-1	Garrido-Trigo et al	CD 5	male	21
5646.17	1676.18	M1 ACOD1	CD_5_ATCCTATTCAGCGCAC-1	Garrido-Trigo et al	CD 5	male	21
2502.74	2088.43	M0_Ribhi	CD_5_ATCGCCTCACCAAATC-1	Garrido-Trigo et al	CD 5	male	21
4152.42	4312.7	M1 CXCL5	CD_5_ATCGCCTTCCATTTAC-1	Garrido-Trigo et al	CD 5	male	21
5391.66	1523.45	M1 CXCL5	CD_5_ATGCGATCAAGGGCAT-1	Garrido-Trigo et al	CD 5	male	21
2451.24	2271.24	M0_Ribhi	CD_5_ATGCGATCAATGCAAA-1	Garrido-Trigo et al	CD 5	male	21
5389.52	1532.56	M1 CXCL5	CD_5_ATGTCTTAGCAATTAG-1	Garrido-Trigo et al	CD 5	male	21
4400.6	4799.45	Inflammatory monocytes	CD_5_ATTACCTCACGCCACA-1	Garrido-Trigo et al	CD 5	male	21
4264.31	4622.61	M1 CXCL5	CD_5_ATTCTACTCGTTCATT-1	Garrido-Trigo et al	CD 5	male	21
5450.38	5796.08	M1 CXCL5	CD_5_CAAGACTCACACGGTC-1	Garrido-Trigo et al	CD 5	male	21
4921.59	3168.54	M1 CXCL5	CD_5_CACACAATCCCATTCG-1	Garrido-Trigo et al	CD 5	male	21
4707.56	6959.36	M1 CXCL5	CD_5_CACAGATCATCGATCA-1	Garrido-Trigo et al	CD 5	male	21
3331.12	5781.2	M1 CXCL5	CD_5_CACGAATCACGGTGTC-1	Garrido-Trigo et al	CD 5	male	21
5343.83	1543.74	M1 CXCL5	CD_5_CACGGGTGTTATAGAG-1	Garrido-Trigo et al	CD 5	male	21
3859.61	4291.62	M0	CD_5_CACGGGTTCACTACTT-1	Garrido-Trigo et al	CD 5	male	21
2437.61	7408.42	M1 CXCL5	CD_5_CACGTTCAGACTACGG-1	Garrido-Trigo et al	CD 5	male	21
5341.59	2024.12	M1 CXCL5	CD_5_CATACAGCAACCTATG-1	Garrido-Trigo et al	CD 5	male	21
5317.71	1576.27	M1 CXCL5	CD_5_CATCAAGCACGCTGCA-1	Garrido-Trigo et al	CD 5	male	21
3818.62	4888.7	M1 CXCL5	CD_5_CATGCAAGTGGTTCTA-1	Garrido-Trigo et al	CD 5	male	21
5157.37	2684.68	M1 CXCL5	CD_5_CATGCTCAGACGAGCT-1	Garrido-Trigo et al	CD 5	male	21
5290.25	1728.09	M1 CXCL5	CD_5_CATGCTCCACGCACCA-1	Garrido-Trigo et al	CD 5	male	21
5314.49	1676.6	M1 CXCL5	CD_5_CATTCATGTCACCACG-1	Garrido-Trigo et al	CD 5	male	21
1655.42	3304.82	M0	CD_5_CCAATGACAGCCTACG-1	Garrido-Trigo et al	CD 5	male	21
4277.13	5430.68	IDA macrophage	CD_5_CCACAAAGTGCATCTA-1	Garrido-Trigo et al	CD 5	male	21
5569.41	1553.76	M1 CXCL5	CD_5_CCACGAGCAACAAGAT-1	Garrido-Trigo et al	CD 5	male	21
5551.72	3005.13	M1 ACOD1	CD_5_CCCTAACCATTCCTCG-1	Garrido-Trigo et al	CD 5	male	21
5380.95	1509.93	M1 CXCL5	CD_5_CCCTCTCGTCCTCATC-1	Garrido-Trigo et al	CD 5	male	21
1691.31	3383.32	M0	CD_5_CCGTGAGGTCACAGTT-1	Garrido-Trigo et al	CD 5	male	21
5225.64	2509.44	M1 ACOD1	CD_5_CGAGGAATCAAGGAGC-1	Garrido-Trigo et al	CD 5	male	21
5323.62	2390.73	M1 CXCL5	CD_5_CGGACACTCTGGCTGG-1	Garrido-Trigo et al	CD 5	male	21
5102.34	4675.16	M1 CXCL5	CD_5_CGGGTGTGTTGCATCA-1	Garrido-Trigo et al	CD 5	male	21
4830.4	4100.93	M1 CXCL5	CD_5_CGTAAGTTCGGACTGC-1	Garrido-Trigo et al	CD 5	male	21
4572.31	4817.46	M1 CXCL5	CD_5_CGTTAGACAATCCTTT-1	Garrido-Trigo et al	CD 5	male	21
4280.83	5590.45	IDA macrophage	CD_5_CGTTGGGCATACAGCT-1	Garrido-Trigo et al	CD 5	male	21
5315.12	1586.09	M1 CXCL5	CD_5_CTCAACCAGCGATGCA-1	Garrido-Trigo et al	CD 5	male	21
5101.5	3416.77	M1 CXCL5	CD_5_CTCAGTCCACCTGAAT-1	Garrido-Trigo et al	CD 5	male	21
5313.03	1704.21	M1 CXCL5	CD_5_CTCCTTTGTGGGACAT-1	Garrido-Trigo et al	CD 5	male	21
5490.37	1522.63	Inflammatory monocytes	CD_5_CTGAATGCATGCCATA-1	Garrido-Trigo et al	CD 5	male	21
3336.15	2246.89	M0_Ribhi	CD_5_CTGATCCCATGCTGCG-1	Garrido-Trigo et al	CD 5	male	21
5481.13	1510.23	Inflammatory monocytes	CD_5_CTGTAGAAGGCCCAAA-1	Garrido-Trigo et al	CD 5	male	21
4542.89	5395.78	IDA macrophage	CD_5_CTTAGGAGTGGCATCC-1	Garrido-Trigo et al	CD 5	male	21
3678.27	5269.83	M1 CXCL5	CD_5_CTTCCGACACAAGGTG-1	Garrido-Trigo et al	CD 5	male	21
1675.64	3490.5	M2.2	CD_5_CTTCGGTAGGAATGTT-1	Garrido-Trigo et al	CD 5	male	21
6032.68	2612.07	Inflammatory monocytes	CD_5_CTTTCAATCCCAGGCA-1	Garrido-Trigo et al	CD 5	male	21
3898.46	4450.28	M1 ACOD1	CD_5_GAAATGACACAAATGA-1	Garrido-Trigo et al	CD 5	male	21
5498.28	1532.96	M1 CXCL5	CD_5_GAACTGTAGCCTGAAG-1	Garrido-Trigo et al	CD 5	male	21
3784.99	5470.1	M1 CXCL5	CD_5_GACCCTTTCGACGCGT-1	Garrido-Trigo et al	CD 5	male	21
1621.31	3299.08	M0	CD_5_GACGCTGAGATCCAAA-1	Garrido-Trigo et al	CD 5	male	21
5464.69	1539.89	M1 CXCL5	CD_5_GACTCAAAGCAATAGT-1	Garrido-Trigo et al	CD 5	male	21
5261.36	1820.46	M1 CXCL5	CD_5_GAGACCCCACTCACTC-1	Garrido-Trigo et al	CD 5	male	21
2399.06	1977.18	M0_Ribhi	CD_5_GATCATGTCTGAGGTT-1	Garrido-Trigo et al	CD 5	male	21
5319.37	1563.52	M1 CXCL5	CD_5_GATTGGTTCACTGCTC-1	Garrido-Trigo et al	CD 5	male	21
5458.59	2009.35	M1 CXCL5	CD_5_GCAGGCTGTCCTGGGT-1	Garrido-Trigo et al	CD 5	male	21
5174.93	3308.61	M1 ACOD1	CD_5_GCATCTCCAGGCACTC-1	Garrido-Trigo et al	CD 5	male	21
5284.57	1835.74	M1 CXCL5	CD_5_GCCAGCACACAGTCGC-1	Garrido-Trigo et al	CD 5	male	21
5782.15	5633.03	M1 CXCL5	CD_5_GCCAGTGAGCCTGGAA-1	Garrido-Trigo et al	CD 5	male	21
5326.04	2426.96	M1 CXCL5	CD_5_GCGAGAATCAAGTGTC-1	Garrido-Trigo et al	CD 5	male	21
5508.21	1677.31	M1 ACOD1	CD_5_GCGTTTCGTACTTCCC-1	Garrido-Trigo et al	CD 5	male	21
5329.38	1637.4	M1 CXCL5	CD_5_GCTACCTCAAGCTGCC-1	Garrido-Trigo et al	CD 5	male	21
5517.29	1559.16	M1 ACOD1	CD_5_GCTGCAGAGGATTCCT-1	Garrido-Trigo et al	CD 5	male	21
5364.5	1531.94	M1 CXCL5	CD_5_GCTTGGGAGGGCATGT-1	Garrido-Trigo et al	CD 5	male	21
1916.72	3012.29	M0	CD_5_GGAGAACCAGCTACAT-1	Garrido-Trigo et al	CD 5	male	21
5139.71	4515.46	M1 CXCL5	CD_5_GGCAGTCTCCGCGGAT-1	Garrido-Trigo et al	CD 5	male	21
5450.34	1529.99	M1 ACOD1	CD_5_GGGACCTAGCAATAAC-1	Garrido-Trigo et al	CD 5	male	21
5345.37	1727.05	M1 CXCL5	CD_5_GGGACCTCATTCCTCG-1	Garrido-Trigo et al	CD 5	male	21
5448.48	1516.32	M1 ACOD1	CD_5_GGGACCTGTACGCGTC-1	Garrido-Trigo et al	CD 5	male	21
5510.25	2032.49	M1 CXCL5	CD_5_GGGCCATCAGCGAGTA-1	Garrido-Trigo et al	CD 5	male	21
3650.67	4487.52	M1 ACOD1	CD_5_GGTGTTAGTATTGGCT-1	Garrido-Trigo et al	CD 5	male	21
5313.61	1593.48	M1 CXCL5	CD_5_GTAACACAGCCTGAAG-1	Garrido-Trigo et al	CD 5	male	21
5499.71	2841.02	M1 ACOD1	CD_5_GTCAAACTCCTTGGAA-1	Garrido-Trigo et al	CD 5	male	21
2735.82	6949.6	M1 CXCL5	CD_5_GTCTAGACAACCTAAC-1	Garrido-Trigo et al	CD 5	male	21
4719.53	3425.61	M1 CXCL5	CD_5_GTGAGCCAGAAGCCTG-1	Garrido-Trigo et al	CD 5	male	21
1765.5	3216.99	M0_Ribhi	CD_5_GTGAGTTTCCTCATAT-1	Garrido-Trigo et al	CD 5	male	21
1588.01	3299.17	M1 CXCL5	CD_5_GTGGCGTGTTCCGTTC-1	Garrido-Trigo et al	CD 5	male	21
5358.11	1514.09	M1 CXCL5	CD_5_GTGTAACCAGCCGTCA-1	Garrido-Trigo et al	CD 5	male	21
8152.81	330.495	M0_Ribhi	CD_5_GTGTCCTGTCTAGGCC-1	Garrido-Trigo et al	CD 5	male	21
5314.55	1615.6	M1 CXCL5	CD_5_GTGTGGCTCTGCCTGT-1	Garrido-Trigo et al	CD 5	male	21
5355.59	1525.44	M1 CXCL5	CD_5_GTGTGGCTCTGTGCTC-1	Garrido-Trigo et al	CD 5	male	21
1733.74	3236.97	Cycling myeloid	CD_5_GTTACGAAGTACTCGT-1	Garrido-Trigo et al	CD 5	male	21
5408.36	2503.8	M1 ACOD1	CD_5_GTTCTATTCACGAACT-1	Garrido-Trigo et al	CD 5	male	21
5545.01	1558.82	M1 ACOD1	CD_5_GTTGTAGCACCAGTTA-1	Garrido-Trigo et al	CD 5	male	21
5708.37	2369.18	M1 CXCL5	CD_5_TAACTTCTCTAGCATG-1	Garrido-Trigo et al	CD 5	male	21
3142.25	7251.64	M1 CXCL5	CD_5_TAAGCGTCAGCAGTCC-1	Garrido-Trigo et al	CD 5	male	21
4467.83	5205.02	IDA macrophage	CD_5_TAAGCGTTCCCTCGAT-1	Garrido-Trigo et al	CD 5	male	21
5294.95	1753.89	M1 CXCL5	CD_5_TACATTCCATGACTCA-1	Garrido-Trigo et al	CD 5	male	21
1680.97	3608.68	M1 CXCL5	CD_5_TACCCACAGCATTTGC-1	Garrido-Trigo et al	CD 5	male	21
4846.15	6420.53	M1 CXCL5	CD_5_TACCGAAAGTAGTCCT-1	Garrido-Trigo et al	CD 5	male	21
5056.77	4317.63	M1 ACOD1	CD_5_TACCGAATCAACTGGT-1	Garrido-Trigo et al	CD 5	male	21
5292.54	1661.09	M1 CXCL5	CD_5_TACGGGCAGGGACCAT-1	Garrido-Trigo et al	CD 5	male	21
5343.84	1559.76	M1 CXCL5	CD_5_TACTTACCAAGGCTTT-1	Garrido-Trigo et al	CD 5	male	21
5510.52	1517.24	M1 ACOD1	CD_5_TAGATCGAGCCTTTCC-1	Garrido-Trigo et al	CD 5	male	21
5032.64	4247.4	M1 CXCL5	CD_5_TAGATCGCAAATAAGC-1	Garrido-Trigo et al	CD 5	male	21
5426.75	1518.63	M1 CXCL5	CD_5_TATATCCCAGAACGCA-1	Garrido-Trigo et al	CD 5	male	21
5087.62	2977	M1 CXCL5	CD_5_TATTGGGCAGAAATTG-1	Garrido-Trigo et al	CD 5	male	21
1704.89	3264.7	M0	CD_5_TCAGCAACAGCGGTCT-1	Garrido-Trigo et al	CD 5	male	21
5662.43	1565.36	Inflammatory monocytes	CD_5_TCAGTTTAGCAGCAGT-1	Garrido-Trigo et al	CD 5	male	21
5524.01	2949.98	M1 ACOD1	CD_5_TCCATCGTCTGATGGT-1	Garrido-Trigo et al	CD 5	male	21
5544	1596.44	M1 CXCL5	CD_5_TCCATGCAGCGTCGAA-1	Garrido-Trigo et al	CD 5	male	21
5314.58	1537.38	M1 CXCL5	CD_5_TCCCAGTTCCCGAGAC-1	Garrido-Trigo et al	CD 5	male	21
5382.09	1492.93	M1 CXCL5	CD_5_TCCCATGCACTCCGGA-1	Garrido-Trigo et al	CD 5	male	21
5887.04	5507.7	M0_Ribhi	CD_5_TCCTAATAGAAGAGCA-1	Garrido-Trigo et al	CD 5	male	21
4448.83	4856.28	IDA macrophage	CD_5_TCCTTCTTCTTACGGA-1	Garrido-Trigo et al	CD 5	male	21
5451.68	1744.58	M1 CXCL5	CD_5_TCGAACACATTCAGGT-1	Garrido-Trigo et al	CD 5	male	21
5319.13	1643.03	M1 CXCL5	CD_5_TCGACCTGTCAGGTGA-1	Garrido-Trigo et al	CD 5	male	21
1695.95	3244.88	M0	CD_5_TCGCAGGTCTCTTGCG-1	Garrido-Trigo et al	CD 5	male	21
5413.4	1488.66	M1 CXCL5	CD_5_TCGGATAAGTTCAACC-1	Garrido-Trigo et al	CD 5	male	21
4003.49	5389.98	M2	CD_5_TCTATCAAGACCATTC-1	Garrido-Trigo et al	CD 5	male	21
5430.88	1571.63	M1 CXCL5	CD_5_TCTATCAAGGGAGGTG-1	Garrido-Trigo et al	CD 5	male	21
5208.93	2091.57	M1 CXCL5	CD_5_TCTGTCGAGTCGCCCA-1	Garrido-Trigo et al	CD 5	male	21
5442.15	1633.42	M1 CXCL5	CD_5_TCTTCCTCATGGAAGC-1	Garrido-Trigo et al	CD 5	male	21
5219.36	2067.62	M1 CXCL5	CD_5_TCTTTGAAGGTGGTTG-1	Garrido-Trigo et al	CD 5	male	21
5329.5	1660.19	M1 CXCL5	CD_5_TGAATCGGTACGGATG-1	Garrido-Trigo et al	CD 5	male	21
5315.5	1705.42	M1 CXCL5	CD_5_TGCAGATGTGCTCCGA-1	Garrido-Trigo et al	CD 5	male	21
5354.3	2762.99	M1 CXCL5	CD_5_TGCAGGCAGCTTAAGA-1	Garrido-Trigo et al	CD 5	male	21
5632.46	1619.41	M1 CXCL5	CD_5_TGCCGAGAGGATACGC-1	Garrido-Trigo et al	CD 5	male	21
6336.77	2304.52	IDA macrophage	CD_5_TGCGATACACGCAGTC-1	Garrido-Trigo et al	CD 5	male	21
1930.97	3031.94	M0	CD_5_TGCTTCGGTGCAACAG-1	Garrido-Trigo et al	CD 5	male	21
4257.44	4615.47	M1 CXCL5	CD_5_TGCTTGCCAACCGCCA-1	Garrido-Trigo et al	CD 5	male	21
5325.81	1612.66	M1 ACOD1	CD_5_TGGAACTAGAGTCTTC-1	Garrido-Trigo et al	CD 5	male	21
5574.64	1752.11	Inflammatory monocytes	CD_5_TGGGCTGTCAGTCAGT-1	Garrido-Trigo et al	CD 5	male	21
5379.46	1526.58	M1 CXCL5	CD_5_TGGTACACAGCGTAGA-1	Garrido-Trigo et al	CD 5	male	21
4849.18	4384.59	M1 CXCL5	CD_5_TGTCCTGTCGTCCTTG-1	Garrido-Trigo et al	CD 5	male	21
5400.07	1511.21	M1 CXCL5	CD_5_TGTGAGTTCATCTGTT-1	Garrido-Trigo et al	CD 5	male	21
2361.32	2476.09	M0_Ribhi	CD_5_TGTTCCGGTTCGATTG-1	Garrido-Trigo et al	CD 5	male	21
5334.33	1548.69	M1 CXCL5	CD_5_TTACAGGTCCGTAGGC-1	Garrido-Trigo et al	CD 5	male	21
3161.65	5980.82	M1 CXCL5	CD_5_TTCGGTCTCGGCATCG-1	Garrido-Trigo et al	CD 5	male	21
4249.99	4660.77	M1 CXCL5	CD_5_TTGCTGCAGAGGGCGA-1	Garrido-Trigo et al	CD 5	male	21
5346.87	1625.04	M1 CXCL5	CD_5_TTGGGCGGTAACGATA-1	Garrido-Trigo et al	CD 5	male	21
5339.31	1555.4	M1 CXCL5	CD_5_TTGGGTAGTCCATAGT-1	Garrido-Trigo et al	CD 5	male	21
5385.47	1525.83	M1 CXCL5	CD_5_TTTACGTTCGTAGGAG-1	Garrido-Trigo et al	CD 5	male	21
5276.14	1916.65	M1 CXCL5	CD_5_TTTATGCCACACAGAG-1	Garrido-Trigo et al	CD 5	male	21
5031.84	3344.97	M1 ACOD1	CD_5_TTTGACTCAAATGATG-1	Garrido-Trigo et al	CD 5	male	21
2555.3	2377.42	M0_Ribhi	CD_5_TTTGACTTCATTGAGC-1	Garrido-Trigo et al	CD 5	male	21
5541.45	1616.62	M1 CXCL5	CD_5_TTTGATCTCTGTTCAT-1	Garrido-Trigo et al	CD 5	male	21
4922.79	3128.01	M1 CXCL5	CD_5_TTTGGTTGTAGTGATA-1	Garrido-Trigo et al	CD 5	male	21
3737.83	5222.05	M2	CD_6_AAACCCAAGGGTAATT-1	Garrido-Trigo et al	CD 6	male	22
2448.49	2062.13	M0_Ribhi	CD_6_AAAGTGAAGCGTATGG-1	Garrido-Trigo et al	CD 6	male	22
2171.47	2834.86	Cycling myeloid	CD_6_AACAAAGGTGTAGCAG-1	Garrido-Trigo et al	CD 6	male	22
4693.08	6968.75	IDA macrophage	CD_6_AACACACCAAGAGTAT-1	Garrido-Trigo et al	CD 6	male	22
3611.1	4839.08	M2	CD_6_AACAGGGGTATTAAGG-1	Garrido-Trigo et al	CD 6	male	22
4721.43	5315.59	IDA macrophage	CD_6_AACCACAAGTACGAGC-1	Garrido-Trigo et al	CD 6	male	22
6457.56	3213.27	IDA macrophage	CD_6_AACCTTTCATCTGTTT-1	Garrido-Trigo et al	CD 6	male	22
1698.84	3239.94	M0	CD_6_AACCTTTTCAGTCAGT-1	Garrido-Trigo et al	CD 6	male	22
3116.25	5216.88	M2	CD_6_AACGGGAAGGTCATCT-1	Garrido-Trigo et al	CD 6	male	22
1886.31	3082.54	M0	CD_6_AAGACTCCAAGGCGTA-1	Garrido-Trigo et al	CD 6	male	22
4277.98	5153.77	IDA macrophage	CD_6_AAGATAGCACTGTCGG-1	Garrido-Trigo et al	CD 6	male	22
2475.44	2459.95	M0_Ribhi	CD_6_AAGATAGTCGGTCGGT-1	Garrido-Trigo et al	CD 6	male	22
2352.01	2659.62	M0_Ribhi	CD_6_AAGCGTTCAGAGTGTG-1	Garrido-Trigo et al	CD 6	male	22
1764.55	3414.12	M2.2	CD_6_AAGCGTTTCATCGGGC-1	Garrido-Trigo et al	CD 6	male	22
3287.31	5307.75	M2	CD_6_AAGTTCGTCTCCATAT-1	Garrido-Trigo et al	CD 6	male	22
4634.03	4082.46	IDA macrophage	CD_6_AATGGCTAGCATCAGG-1	Garrido-Trigo et al	CD 6	male	22
1821.69	3590.56	Cycling myeloid	CD_6_AATTTCCCAAGCCTGC-1	Garrido-Trigo et al	CD 6	male	22
4022.3	5088.13	IDA macrophage	CD_6_ACAAAGAGTAACACCT-1	Garrido-Trigo et al	CD 6	male	22
1691.77	3247.9	M0_Ribhi	CD_6_ACAAGCTGTTATGGTC-1	Garrido-Trigo et al	CD 6	male	22
6580.63	3384.68	IDA macrophage	CD_6_ACAGCCGTCCCAGTGG-1	Garrido-Trigo et al	CD 6	male	22
1802.57	3383.43	M0	CD_6_ACAGGGAGTGCGTCGT-1	Garrido-Trigo et al	CD 6	male	22
5212.94	5342.74	IDA macrophage	CD_6_ACCATTTCAAATAGCA-1	Garrido-Trigo et al	CD 6	male	22
1955.42	3196.51	M2.2	CD_6_ACCCAAATCACTTCTA-1	Garrido-Trigo et al	CD 6	male	22
3876.67	4789.23	IDA macrophage	CD_6_ACCTACCCATAATGCC-1	Garrido-Trigo et al	CD 6	male	22
1634.33	3234.35	M0	CD_6_ACGATGTAGAAACTGT-1	Garrido-Trigo et al	CD 6	male	22
3808.49	5604.93	M2	CD_6_ACGATGTAGACAGCGT-1	Garrido-Trigo et al	CD 6	male	22
3187.66	5525.03	M2	CD_6_ACGCACGAGTCCCAAT-1	Garrido-Trigo et al	CD 6	male	22
4035.23	4958.98	IDA macrophage	CD_6_ACGGGTCAGACCAAAT-1	Garrido-Trigo et al	CD 6	male	22
1712.53	3242.73	M0	CD_6_ACGTCCTGTCGAGCTC-1	Garrido-Trigo et al	CD 6	male	22
5384.73	5420.85	IDA macrophage	CD_6_ACTCCCATCATTCACT-1	Garrido-Trigo et al	CD 6	male	22
1649.73	3350.1	M2.2	CD_6_ACTCTCGGTTTCGGCG-1	Garrido-Trigo et al	CD 6	male	22
2310.18	2517.49	M0_Ribhi	CD_6_ACTGTCCCATGAGATA-1	Garrido-Trigo et al	CD 6	male	22
1951.14	3026.22	M0	CD_6_ACTTATCTCGCAGAGA-1	Garrido-Trigo et al	CD 6	male	22
4055.75	5421.29	M2	CD_6_AGAACCTTCCACACAA-1	Garrido-Trigo et al	CD 6	male	22
1681.46	3327.17	M0	CD_6_AGACACTTCGGAATGG-1	Garrido-Trigo et al	CD 6	male	22
1616.4	3309.05	M2.2	CD_6_AGACCCGAGGGAGGCA-1	Garrido-Trigo et al	CD 6	male	22
1791.26	3208.46	M0	CD_6_AGAGAATTCTCAATCT-1	Garrido-Trigo et al	CD 6	male	22
1655.41	3248.36	M0_Ribhi	CD_6_AGAGAGCCAAGAGGCT-1	Garrido-Trigo et al	CD 6	male	22
5062.39	5107.93	IDA macrophage	CD_6_AGATAGACAGTCAACT-1	Garrido-Trigo et al	CD 6	male	22
1793.53	3175.39	M0	CD_6_AGCCAATGTATGGTAA-1	Garrido-Trigo et al	CD 6	male	22
1972.22	3447.72	M0	CD_6_AGCGCCAGTACCGTGC-1	Garrido-Trigo et al	CD 6	male	22
1913.77	3329.13	M0	CD_6_AGCGCTGTCCACAAGT-1	Garrido-Trigo et al	CD 6	male	22
5065.77	5242.08	M2	CD_6_AGCTACAAGGACATCG-1	Garrido-Trigo et al	CD 6	male	22
1641.27	3389.75	M0	CD_6_AGGACTTAGGAGAATG-1	Garrido-Trigo et al	CD 6	male	22
4750.18	6701.92	IDA macrophage	CD_6_AGGGCTCTCTGGTTGA-1	Garrido-Trigo et al	CD 6	male	22
1949.02	2933.94	M0	CD_6_AGGGTTTTCGCGTTTC-1	Garrido-Trigo et al	CD 6	male	22
1941.43	3073.35	M0	CD_6_AGGTAGGTCTCCTGTG-1	Garrido-Trigo et al	CD 6	male	22
1823.13	3216.25	M0	CD_6_AGGTTACAGGCTCAAG-1	Garrido-Trigo et al	CD 6	male	22
1924.45	3020.01	M0	CD_6_AGGTTACGTTGTGGAG-1	Garrido-Trigo et al	CD 6	male	22
6038.28	4164.07	IDA macrophage	CD_6_AGGTTGTAGACCTCAT-1	Garrido-Trigo et al	CD 6	male	22
2495.65	2080.04	M0_Ribhi	CD_6_AGTAACCTCATTCGGA-1	Garrido-Trigo et al	CD 6	male	22
2457.37	2049.46	M0_Ribhi	CD_6_ATCACAGAGGCTTAAA-1	Garrido-Trigo et al	CD 6	male	22
5547.42	1776.91	IDA macrophage	CD_6_ATCACAGGTTCTAACG-1	Garrido-Trigo et al	CD 6	male	22
1688.66	4073.3	M0	CD_6_ATCAGGTAGCTGGCTC-1	Garrido-Trigo et al	CD 6	male	22
1942.09	3316.03	M2.2	CD_6_ATCCCTGCAACTAGAA-1	Garrido-Trigo et al	CD 6	male	22
2031.67	3137.21	M2.2	CD_6_ATCGTGAAGTGTTGTC-1	Garrido-Trigo et al	CD 6	male	22
5287.6	5235.56	IDA macrophage	CD_6_ATCGTGACATGTAACC-1	Garrido-Trigo et al	CD 6	male	22
3746.89	5330.12	M2	CD_6_ATGAAAGGTACCGGAA-1	Garrido-Trigo et al	CD 6	male	22
2565.99	2758.2	M0_Ribhi	CD_6_ATGCGATTCGCAGTTA-1	Garrido-Trigo et al	CD 6	male	22
2138.72	2826.73	M0_Ribhi	CD_6_ATGTCCCCAAATGGTA-1	Garrido-Trigo et al	CD 6	male	22
1661.37	3235.94	M0	CD_6_ATTACTCCACAACCGC-1	Garrido-Trigo et al	CD 6	male	22
1760.17	3356.82	M2.2	CD_6_ATTCACTCAGCCGTTG-1	Garrido-Trigo et al	CD 6	male	22
6087.38	2854.05	IDA macrophage	CD_6_ATTCAGGCAGAAGTTA-1	Garrido-Trigo et al	CD 6	male	22
2134.11	2845.81	M0	CD_6_ATTCCCGGTATATGGA-1	Garrido-Trigo et al	CD 6	male	22
2104.37	3099.06	M0_Ribhi	CD_6_ATTCCCGGTCTGCGCA-1	Garrido-Trigo et al	CD 6	male	22
2457.35	2066.12	M0_Ribhi	CD_6_ATTCCTATCGACGCGT-1	Garrido-Trigo et al	CD 6	male	22
3733.16	5182.39	M2	CD_6_ATTGTTCCAATCTAGC-1	Garrido-Trigo et al	CD 6	male	22
3530.4	5322.25	M2	CD_6_ATTTCACGTCGTATTG-1	Garrido-Trigo et al	CD 6	male	22
3157.1	4833.92	M2	CD_6_ATTTCTGAGCCTCTCT-1	Garrido-Trigo et al	CD 6	male	22
2515.19	2270.99	M0_Ribhi	CD_6_CAACAACCAGAGAGGG-1	Garrido-Trigo et al	CD 6	male	22
2532.58	2499.99	M0_Ribhi	CD_6_CAACAGTGTCTGTGTA-1	Garrido-Trigo et al	CD 6	male	22
5466.08	5365.3	IDA macrophage	CD_6_CAACAGTTCAGCTGTA-1	Garrido-Trigo et al	CD 6	male	22
5109.19	6241.43	IDA macrophage	CD_6_CAACCTCGTTGAGTCT-1	Garrido-Trigo et al	CD 6	male	22
5221.54	5279.52	IDA macrophage	CD_6_CAAGCTACAACCACAT-1	Garrido-Trigo et al	CD 6	male	22
2527.19	2136.33	M0_Ribhi	CD_6_CAAGGGAGTATGTCCA-1	Garrido-Trigo et al	CD 6	male	22
1751.1	3980.92	IDA macrophage	CD_6_CAATCGAGTCCGGTCA-1	Garrido-Trigo et al	CD 6	male	22
1459.19	3254.56	M0	CD_6_CACATGACATCTTCGC-1	Garrido-Trigo et al	CD 6	male	22
1696.51	3490.51	M0	CD_6_CACGAATGTCCTACAA-1	Garrido-Trigo et al	CD 6	male	22
6730.93	1339.61	Inflammatory monocytes	CD_6_CACGTGGAGATAACAC-1	Garrido-Trigo et al	CD 6	male	22
1789.58	4119.86	M2.2	CD_6_CACTGGGTCGCTTAAG-1	Garrido-Trigo et al	CD 6	male	22
5085.05	5474.28	IDA macrophage	CD_6_CAGCAATAGTCACACT-1	Garrido-Trigo et al	CD 6	male	22
2115.19	3357.92	M2.2	CD_6_CAGCAGCTCCACATAG-1	Garrido-Trigo et al	CD 6	male	22
2174.68	2699.34	M0_Ribhi	CD_6_CAGTTCCCATTAAAGG-1	Garrido-Trigo et al	CD 6	male	22
1672.08	3491.14	M0	CD_6_CATACCCTCTATGCCC-1	Garrido-Trigo et al	CD 6	male	22
5862.44	5589.91	Cycling myeloid	CD_6_CATCGCTCAGGTCTCG-1	Garrido-Trigo et al	CD 6	male	22
1671.22	3442.85	M0	CD_6_CATCGTCTCGATACAC-1	Garrido-Trigo et al	CD 6	male	22
4870.97	5310.65	M2	CD_6_CATGAGTAGATCCGAG-1	Garrido-Trigo et al	CD 6	male	22
1643.39	3275.74	M2.2	CD_6_CATGCAACACAGTGAG-1	Garrido-Trigo et al	CD 6	male	22
3667.99	5318.04	M2.2	CD_6_CATGGATAGGCACGAT-1	Garrido-Trigo et al	CD 6	male	22
2326.35	2628.04	M0_Ribhi	CD_6_CATTGCCCATCCGTTC-1	Garrido-Trigo et al	CD 6	male	22
5067.2	4957.4	IDA macrophage	CD_6_CATTGTTAGTGCACAG-1	Garrido-Trigo et al	CD 6	male	22
3635.47	5783.1	M2	CD_6_CATTGTTAGTGCACTT-1	Garrido-Trigo et al	CD 6	male	22
5100.08	5214.59	IDA macrophage	CD_6_CCAAGCGAGTAGACAT-1	Garrido-Trigo et al	CD 6	male	22
2022.68	3467.99	M2.2	CD_6_CCACAAATCTGCATAG-1	Garrido-Trigo et al	CD 6	male	22
3642.05	5162.55	M2	CD_6_CCATAAGAGTATTAGG-1	Garrido-Trigo et al	CD 6	male	22
2432.85	2696.9	M0_Ribhi	CD_6_CCATCACAGCGACATG-1	Garrido-Trigo et al	CD 6	male	22
5193.08	5032.68	IDA macrophage	CD_6_CCCAACTAGATGTTCC-1	Garrido-Trigo et al	CD 6	male	22
3542.27	5120.65	M2	CD_6_CCCGAAGTCATGACAC-1	Garrido-Trigo et al	CD 6	male	22
2280.39	2730.56	M0_Ribhi	CD_6_CCCGGAAAGTATAGGT-1	Garrido-Trigo et al	CD 6	male	22
4912.02	1638.82	M0_Ribhi	CD_6_CCCTAACAGCCTGTGC-1	Garrido-Trigo et al	CD 6	male	22
5147.68	5317.67	IDA macrophage	CD_6_CCCTCAACAAGGTCTT-1	Garrido-Trigo et al	CD 6	male	22
1666.27	3389.3	M0	CD_6_CCCTCTCCAAACTCGT-1	Garrido-Trigo et al	CD 6	male	22
5351.8	5383.08	IDA macrophage	CD_6_CCGTAGGAGACCAAAT-1	Garrido-Trigo et al	CD 6	male	22
1679.75	3288.92	M0	CD_6_CCGTGAGTCACGTCCT-1	Garrido-Trigo et al	CD 6	male	22
3674.52	5068.2	M2.2	CD_6_CCTAACCCACGACGAA-1	Garrido-Trigo et al	CD 6	male	22
5123.55	5307.98	IDA macrophage	CD_6_CCTAAGAGTATAGGAT-1	Garrido-Trigo et al	CD 6	male	22
3594.97	5305.31	M2	CD_6_CCTCAACAGCCTATCA-1	Garrido-Trigo et al	CD 6	male	22
2279.49	2775	M0_Ribhi	CD_6_CCTCAACCAACCCTCT-1	Garrido-Trigo et al	CD 6	male	22
3666.97	5487.8	M2	CD_6_CCTCCAAAGTACCGGA-1	Garrido-Trigo et al	CD 6	male	22
2425.98	2504.94	M0_Ribhi	CD_6_CCTCCAACATCCCACT-1	Garrido-Trigo et al	CD 6	male	22
3065.38	5168.06	M2	CD_6_CCTCTCCTCACGTCCT-1	Garrido-Trigo et al	CD 6	male	22
1924.08	3415.13	M2.2	CD_6_CGAAGGATCTTCGTGC-1	Garrido-Trigo et al	CD 6	male	22
2115.47	3232.57	M0	CD_6_CGACAGCAGACTAGAT-1	Garrido-Trigo et al	CD 6	male	22
2394.07	2490.86	M0	CD_6_CGACAGCGTAATTAGG-1	Garrido-Trigo et al	CD 6	male	22
1984.25	3122.65	M0	CD_6_CGAGAAGTCTCAAAGC-1	Garrido-Trigo et al	CD 6	male	22
4706.88	6960.57	IDA macrophage	CD_6_CGAGGCTAGCAAGTCG-1	Garrido-Trigo et al	CD 6	male	22
1709.2	3256.75	M2.2	CD_6_CGAGTTACACGCGCAT-1	Garrido-Trigo et al	CD 6	male	22
1747.63	3277.34	M0_Ribhi	CD_6_CGATCGGTCCGCAGTG-1	Garrido-Trigo et al	CD 6	male	22
1632.38	3280.13	M0	CD_6_CGCAGGTAGGCGATAC-1	Garrido-Trigo et al	CD 6	male	22
1693.21	3222.89	M0	CD_6_CGCATAAAGGGAACAA-1	Garrido-Trigo et al	CD 6	male	22
4571.59	5349.26	IDA macrophage	CD_6_CGGACACGTAATGCGG-1	Garrido-Trigo et al	CD 6	male	22
1763.36	3290.64	M2.2	CD_6_CGTAAGTAGACTCGAG-1	Garrido-Trigo et al	CD 6	male	22
5187.69	6123.65	IDA macrophage	CD_6_CTAACTTTCAAGCCGC-1	Garrido-Trigo et al	CD 6	male	22
1695.22	3248.85	M0	CD_6_CTAAGTGAGAGAGCGG-1	Garrido-Trigo et al	CD 6	male	22
3877.81	5149.48	M2	CD_6_CTAAGTGTCACAACCA-1	Garrido-Trigo et al	CD 6	male	22
2069.45	2917.57	M2.2	CD_6_CTACCTGAGTAGCAAT-1	Garrido-Trigo et al	CD 6	male	22
2150.27	2826.95	M0	CD_6_CTAGACACACGAGGTA-1	Garrido-Trigo et al	CD 6	male	22
6105.8	3590.33	IDA macrophage	CD_6_CTATAGGCAAAGTGTA-1	Garrido-Trigo et al	CD 6	male	22
2459.87	2128.18	M0_Ribhi	CD_6_CTCACTGCATCACCAA-1	Garrido-Trigo et al	CD 6	male	22
5489.03	5739.31	IDA macrophage	CD_6_CTCACTGCATCCGAGC-1	Garrido-Trigo et al	CD 6	male	22
3613.9	5106.94	M2	CD_6_CTCAGGGAGGTGCCTC-1	Garrido-Trigo et al	CD 6	male	22
5795.83	5596.18	IDA macrophage	CD_6_CTCATTATCAACCTCC-1	Garrido-Trigo et al	CD 6	male	22
2275.5	3045.21	M0_Ribhi	CD_6_CTCCCTCTCCACACAA-1	Garrido-Trigo et al	CD 6	male	22
2909.24	5147.03	M2	CD_6_CTCTGGTTCGCCGATG-1	Garrido-Trigo et al	CD 6	male	22
4732.94	5162.14	IDA macrophage	CD_6_CTCTGGTTCTCTGACC-1	Garrido-Trigo et al	CD 6	male	22
1650.21	3327.98	M2.2	CD_6_CTGAATGAGTCATTGC-1	Garrido-Trigo et al	CD 6	male	22
3080.46	4765.06	M0_Ribhi	CD_6_CTGAATGTCGGTTAGT-1	Garrido-Trigo et al	CD 6	male	22
1755.41	3208.29	M0	CD_6_CTGAGGCTCCATTGCC-1	Garrido-Trigo et al	CD 6	male	22
2439.66	2428.54	M0	CD_6_CTGCCATGTGTGTCCG-1	Garrido-Trigo et al	CD 6	male	22
1710.85	3748.23	M2.2	CD_6_CTGGACGTCTCCCAAC-1	Garrido-Trigo et al	CD 6	male	22
2504.83	2147.23	M0_Ribhi	CD_6_CTGTAGAGTATTCCTT-1	Garrido-Trigo et al	CD 6	male	22
1757.08	3249.45	M0	CD_6_CTGTGAAAGTCTCCTC-1	Garrido-Trigo et al	CD 6	male	22
3583.43	5173.35	M2	CD_6_CTTACCGCATTCCTAT-1	Garrido-Trigo et al	CD 6	male	22
5342.96	6129.28	IDA macrophage	CD_6_CTTCAATAGCGCCTCA-1	Garrido-Trigo et al	CD 6	male	22
2111.83	3451.1	M0	CD_6_CTTCAATAGGTCCAGA-1	Garrido-Trigo et al	CD 6	male	22
3905.56	4876.37	IDA macrophage	CD_6_CTTGATTCAGAAATCA-1	Garrido-Trigo et al	CD 6	male	22
3281.59	5210.66	M2	CD_6_CTTTCGGAGCGCCATC-1	Garrido-Trigo et al	CD 6	male	22
1652.23	3247.47	M2.2	CD_6_GAACACTCACTACCCT-1	Garrido-Trigo et al	CD 6	male	22
3321.17	5390.53	M2	CD_6_GAACGTTAGAGTTGTA-1	Garrido-Trigo et al	CD 6	male	22
1675.48	3241.26	M0	CD_6_GAACGTTCACACCTAA-1	Garrido-Trigo et al	CD 6	male	22
1684.18	3278.05	M2.2	CD_6_GAATCGTGTATCGCTA-1	Garrido-Trigo et al	CD 6	male	22
5106.72	6289.59	IDA macrophage	CD_6_GACCAATAGGGAGTGG-1	Garrido-Trigo et al	CD 6	male	22
4961.08	6078.46	IDA macrophage	CD_6_GACCCAGTCCAACTAG-1	Garrido-Trigo et al	CD 6	male	22
5087.75	6397.65	IDA macrophage	CD_6_GACCTTCGTATCCTTT-1	Garrido-Trigo et al	CD 6	male	22
2336.98	3855.3	M0_Ribhi	CD_6_GACTATGCAAGTGGAC-1	Garrido-Trigo et al	CD 6	male	22
2593.52	2488.63	M0_Ribhi	CD_6_GAGGGATTCGCAAGAG-1	Garrido-Trigo et al	CD 6	male	22
2468.95	2074.91	M0_Ribhi	CD_6_GAGTCTACATGCTGCG-1	Garrido-Trigo et al	CD 6	male	22
3018.95	4661.02	Cycling myeloid	CD_6_GATCACAAGGGAGGGT-1	Garrido-Trigo et al	CD 6	male	22
2242.86	2896.05	M2.2	CD_6_GATCATGAGACATAGT-1	Garrido-Trigo et al	CD 6	male	22
1967.15	3144.12	M0_Ribhi	CD_6_GATGCTACATTCACAG-1	Garrido-Trigo et al	CD 6	male	22
1674.42	3321.73	M2.2	CD_6_GATGCTATCTACTTCA-1	Garrido-Trigo et al	CD 6	male	22
2432.68	3393.76	M0_Ribhi	CD_6_GATTCGATCAAGAGTA-1	Garrido-Trigo et al	CD 6	male	22
1692.83	3266.34	M0	CD_6_GATTCTTAGCCGGATA-1	Garrido-Trigo et al	CD 6	male	22
2186.25	2828.11	M0_Ribhi	CD_6_GATTCTTCATGACAAA-1	Garrido-Trigo et al	CD 6	male	22
3482.46	5552.12	M2	CD_6_GATTGGTTCTTCCCAG-1	Garrido-Trigo et al	CD 6	male	22
5231.48	6183.59	IDA macrophage	CD_6_GCAACCGAGGGATGTC-1	Garrido-Trigo et al	CD 6	male	22
1671.39	3272.78	M0	CD_6_GCATCGGGTCACCACG-1	Garrido-Trigo et al	CD 6	male	22
1932.14	3168.8	M0	CD_6_GCCATTCAGACGACTG-1	Garrido-Trigo et al	CD 6	male	22
4964.32	5424.14	IDA macrophage	CD_6_GCCATTCAGCCTCGTG-1	Garrido-Trigo et al	CD 6	male	22
2470.14	2156.46	M0	CD_6_GCCATTCGTAGAGTTA-1	Garrido-Trigo et al	CD 6	male	22
2455.01	2165.05	M0_Ribhi	CD_6_GCCTGTTTCAACTGAC-1	Garrido-Trigo et al	CD 6	male	22
1905.54	3602.53	M2.2	CD_6_GCTCAAACAAGCGCAA-1	Garrido-Trigo et al	CD 6	male	22
4741.06	5306.87	IDA macrophage	CD_6_GCTGCAGAGATTGACA-1	Garrido-Trigo et al	CD 6	male	22
3344.96	5138.57	M2	CD_6_GCTTGGGAGTGCCAGA-1	Garrido-Trigo et al	CD 6	male	22
1875.89	3272.78	M0	CD_6_GGCAGTCAGTGCACAG-1	Garrido-Trigo et al	CD 6	male	22
2526.44	2227.62	M0_Ribhi	CD_6_GGCAGTCTCGCTGTCT-1	Garrido-Trigo et al	CD 6	male	22
5087.28	3853.57	M0_Ribhi	CD_6_GGCTGTGGTACCTATG-1	Garrido-Trigo et al	CD 6	male	22
1688.79	3272.48	M0	CD_6_GGCTGTGGTCGATTTG-1	Garrido-Trigo et al	CD 6	male	22
3786.25	5249.69	M2	CD_6_GGCTTGGCAATCGTCA-1	Garrido-Trigo et al	CD 6	male	22
1645.59	3296.45	M0	CD_6_GGCTTTCGTGTCCACG-1	Garrido-Trigo et al	CD 6	male	22
5833.58	5587.48	IDA macrophage	CD_6_GGCTTTCTCATCGCAA-1	Garrido-Trigo et al	CD 6	male	22
1803.39	3173.2	M0	CD_6_GGGACCTGTTAGTTCG-1	Garrido-Trigo et al	CD 6	male	22
2346.79	2650.43	M0	CD_6_GGGAGTATCCCATTTA-1	Garrido-Trigo et al	CD 6	male	22
2460.58	2069.73	M0_Ribhi	CD_6_GGGTGTCAGACCTCAT-1	Garrido-Trigo et al	CD 6	male	22
6982.37	2341.86	Inflammatory monocytes	CD_6_GGGTGTCTCTCGACCT-1	Garrido-Trigo et al	CD 6	male	22
6434.68	1541.23	Inflammatory monocytes	CD_6_GGTAGAGAGAAGCCAC-1	Garrido-Trigo et al	CD 6	male	22
2248.04	2775.69	M0_Ribhi	CD_6_GGTGTCGCACGGCTAC-1	Garrido-Trigo et al	CD 6	male	22
2065.22	2877.58	M0	CD_6_GTACAACAGGAAGTGA-1	Garrido-Trigo et al	CD 6	male	22
4543.87	5012.23	IDA macrophage	CD_6_GTACAGTTCCGCTAGG-1	Garrido-Trigo et al	CD 6	male	22
2531.61	2218.11	M2.2	CD_6_GTAGCTACAACAGCTT-1	Garrido-Trigo et al	CD 6	male	22
3851.39	5377.76	M2	CD_6_GTAGGTTCACATACTG-1	Garrido-Trigo et al	CD 6	male	22
1694.45	3595.91	M2.2	CD_6_GTAGTACAGGGTTAGC-1	Garrido-Trigo et al	CD 6	male	22
1833.95	3779.53	M2.2	CD_6_GTCAAGTCATCTTAGG-1	Garrido-Trigo et al	CD 6	male	22
5188.42	5357.47	IDA macrophage	CD_6_GTCACGGGTGTGTCCG-1	Garrido-Trigo et al	CD 6	male	22
5978.8	5434.19	Cycling myeloid	CD_6_GTCAGCGAGCCTTTGA-1	Garrido-Trigo et al	CD 6	male	22
2235.12	2825.85	M0_Ribhi	CD_6_GTCAGCGGTACTGAGG-1	Garrido-Trigo et al	CD 6	male	22
2538.21	2743.45	M0_Ribhi	CD_6_GTCGAATCAACTACGT-1	Garrido-Trigo et al	CD 6	male	22
1702.12	3351.49	M0	CD_6_GTCGTAATCGTCTACC-1	Garrido-Trigo et al	CD 6	male	22
3789.26	4951.58	IDA macrophage	CD_6_GTCTAGACATTCAGGT-1	Garrido-Trigo et al	CD 6	male	22
2479.25	2093.51	M0	CD_6_GTCTTTAAGAAGTGTT-1	Garrido-Trigo et al	CD 6	male	22
4283.15	5485.61	IDA macrophage	CD_6_GTGAGCCAGTCTAGAA-1	Garrido-Trigo et al	CD 6	male	22
5784.95	5562.14	Cycling myeloid	CD_6_GTGAGCCTCAGAGTGG-1	Garrido-Trigo et al	CD 6	male	22
1742.81	3358.68	M0	CD_6_GTGCACGGTTGCAACT-1	Garrido-Trigo et al	CD 6	male	22
4196.74	4639.35	M0_Ribhi	CD_6_GTGCGTGTCAACGCTA-1	Garrido-Trigo et al	CD 6	male	22
2822	5354.74	M2.2	CD_6_GTGGGAACATCGTCCT-1	Garrido-Trigo et al	CD 6	male	22
1694.87	3507.88	M2.2	CD_6_GTTATGGCATTCAGGT-1	Garrido-Trigo et al	CD 6	male	22
2418.84	2528.82	M0_Ribhi	CD_6_GTTCATTGTTGAAGTA-1	Garrido-Trigo et al	CD 6	male	22
2671.62	5173.95	M2	CD_6_TAACACGTCGTCGATA-1	Garrido-Trigo et al	CD 6	male	22
2314.81	2664.34	M0	CD_6_TAACGACGTAGCACAG-1	Garrido-Trigo et al	CD 6	male	22
2474.25	2142.76	M0_Ribhi	CD_6_TAAGCCACACATTCTT-1	Garrido-Trigo et al	CD 6	male	22
4031.3	5528.22	IDA macrophage	CD_6_TAAGTCGGTTGTCCCT-1	Garrido-Trigo et al	CD 6	male	22
5209.53	5460.56	IDA macrophage	CD_6_TACAACGCATGACGAG-1	Garrido-Trigo et al	CD 6	male	22
2425.6	2171.44	M0_Ribhi	CD_6_TACACCCAGGTCACAG-1	Garrido-Trigo et al	CD 6	male	22
5097.72	5443.74	IDA macrophage	CD_6_TACACCCGTACCAATC-1	Garrido-Trigo et al	CD 6	male	22
1754.65	3209.45	M0_Ribhi	CD_6_TACCGGGGTAGCACAG-1	Garrido-Trigo et al	CD 6	male	22
2408.41	1992.65	M0_Ribhi	CD_6_TACCGGGGTCGTTGGC-1	Garrido-Trigo et al	CD 6	male	22
1668.04	3266.88	M2.2	CD_6_TACCTGCAGGTCATTC-1	Garrido-Trigo et al	CD 6	male	22
5194.25	5522.85	IDA macrophage	CD_6_TACCTGCGTATCAGCT-1	Garrido-Trigo et al	CD 6	male	22
2424.21	2005.54	M0_Ribhi	CD_6_TACGCTCTCTGAGGTT-1	Garrido-Trigo et al	CD 6	male	22
4658.3	5355.09	M2	CD_6_TACGGGCCAAGTTGGG-1	Garrido-Trigo et al	CD 6	male	22
2514.39	2123.35	M0_Ribhi	CD_6_TAGACTGAGGAGATAG-1	Garrido-Trigo et al	CD 6	male	22
4221.9	5374.63	M2	CD_6_TAGCACATCGCTTTAT-1	Garrido-Trigo et al	CD 6	male	22
3457.5	5236.54	M2	CD_6_TAGGGTTGTGGGACAT-1	Garrido-Trigo et al	CD 6	male	22
1738.4	3302.18	M2.2	CD_6_TAGGTTGCACAAGCAG-1	Garrido-Trigo et al	CD 6	male	22
1864.81	3081.01	M0_Ribhi	CD_6_TATACCTCAAGTGGCA-1	Garrido-Trigo et al	CD 6	male	22
2493.23	2236.77	M0	CD_6_TATCCTATCACAATGC-1	Garrido-Trigo et al	CD 6	male	22
2185.12	2934.59	M0_Ribhi	CD_6_TATGTTCGTCACGCTG-1	Garrido-Trigo et al	CD 6	male	22
1706.47	3225.02	M0	CD_6_TATTGCTCATACCACA-1	Garrido-Trigo et al	CD 6	male	22
3589.91	3660.38	M0_Ribhi	CD_6_TATTGCTGTCCAACGC-1	Garrido-Trigo et al	CD 6	male	22
2359.01	2563.58	M0_Ribhi	CD_6_TCAAGACCATGTTACG-1	Garrido-Trigo et al	CD 6	male	22
5208.1	4278.3	IDA macrophage	CD_6_TCAAGTGAGACGCATG-1	Garrido-Trigo et al	CD 6	male	22
4917.16	5187.17	IDA macrophage	CD_6_TCACACCTCTGAGATC-1	Garrido-Trigo et al	CD 6	male	22
5322.54	5331.33	IDA macrophage	CD_6_TCACTCGAGGGCAATC-1	Garrido-Trigo et al	CD 6	male	22
5202.46	5773.64	IDA macrophage	CD_6_TCATCATAGGTTACAA-1	Garrido-Trigo et al	CD 6	male	22
5613.37	5065.89	IDA macrophage	CD_6_TCATGAGAGCCTGCCA-1	Garrido-Trigo et al	CD 6	male	22
3304.92	5254.77	M2	CD_6_TCATGGATCACCGGGT-1	Garrido-Trigo et al	CD 6	male	22
1989.47	3065.99	M0	CD_6_TCATTACTCCGCTAGG-1	Garrido-Trigo et al	CD 6	male	22
2056.45	2856.5	M0	CD_6_TCCATGCTCGAGAAGC-1	Garrido-Trigo et al	CD 6	male	22
1838.32	3397.68	M2.2	CD_6_TCCCATGTCCCTAGGG-1	Garrido-Trigo et al	CD 6	male	22
4478.79	5131.55	IDA macrophage	CD_6_TCCGATCCAAGCAATA-1	Garrido-Trigo et al	CD 6	male	22
1926.24	3420.77	M2.2	CD_6_TCCTAATAGGATATGT-1	Garrido-Trigo et al	CD 6	male	22
1638.63	3297.2	M2.2	CD_6_TCCTCGACAAGCTACT-1	Garrido-Trigo et al	CD 6	male	22
2103.35	2887.38	M0_Ribhi	CD_6_TCCTTTCCAAACTCTG-1	Garrido-Trigo et al	CD 6	male	22
1644.89	3408.04	M2.2	CD_6_TCCTTTCCAATTTCCT-1	Garrido-Trigo et al	CD 6	male	22
2372.18	2539.15	M0	CD_6_TCGAAGTTCGGAAGGT-1	Garrido-Trigo et al	CD 6	male	22
5925.06	2860.45	IDA macrophage	CD_6_TCGACCTGTCGTCAGC-1	Garrido-Trigo et al	CD 6	male	22
5745.05	5321.53	IDA macrophage	CD_6_TCGACGGTCCAATCCC-1	Garrido-Trigo et al	CD 6	male	22
4016.71	5439.91	M2	CD_6_TCGGGACAGCCTCATA-1	Garrido-Trigo et al	CD 6	male	22
1720.48	3224.12	M0	CD_6_TCGTGCTTCTCAGTCC-1	Garrido-Trigo et al	CD 6	male	22
3871.81	5696.71	M2	CD_6_TCTCACGCAACAGCCC-1	Garrido-Trigo et al	CD 6	male	22
2523.69	2988.05	M0_Ribhi	CD_6_TCTCCGAAGAAGCGCT-1	Garrido-Trigo et al	CD 6	male	22
1625.1	3266.87	M0	CD_6_TCTCCGACACAGTATC-1	Garrido-Trigo et al	CD 6	male	22
2390.72	2620.33	M0_Ribhi	CD_6_TCTCCGAGTTCCAAAC-1	Garrido-Trigo et al	CD 6	male	22
4704.47	6740.99	IDA macrophage	CD_6_TCTCCGATCGGATTAC-1	Garrido-Trigo et al	CD 6	male	22
1921.08	3101.35	M0	CD_6_TCTGCCAGTGCATACT-1	Garrido-Trigo et al	CD 6	male	22
2020.63	3163.6	M0_Ribhi	CD_6_TCTTGCGTCTCCACTG-1	Garrido-Trigo et al	CD 6	male	22
2495.83	2113.5	M0_Ribhi	CD_6_TGAGACTAGTGCGACA-1	Garrido-Trigo et al	CD 6	male	22
5901.71	5196.75	IDA macrophage	CD_6_TGAGCGCTCATTGCCC-1	Garrido-Trigo et al	CD 6	male	22
2394.65	1964.6	M0_Ribhi	CD_6_TGATCAGAGGTCGACA-1	Garrido-Trigo et al	CD 6	male	22
4823.23	5249.39	IDA macrophage	CD_6_TGATCAGCACATACTG-1	Garrido-Trigo et al	CD 6	male	22
1684.23	3235.39	M0	CD_6_TGCAGGCGTAATTGGA-1	Garrido-Trigo et al	CD 6	male	22
5096.69	5347.97	IDA macrophage	CD_6_TGCTTCGAGGTAACTA-1	Garrido-Trigo et al	CD 6	male	22
3926.11	4796.42	IDA macrophage	CD_6_TGCTTCGGTTGCCGAC-1	Garrido-Trigo et al	CD 6	male	22
1584.87	3251.39	M0	CD_6_TGCTTGCAGGCGCTTC-1	Garrido-Trigo et al	CD 6	male	22
5308.05	5796.01	IDA macrophage	CD_6_TGGAGAGAGTAGGATT-1	Garrido-Trigo et al	CD 6	male	22
2682.23	2508.85	M0_Ribhi	CD_6_TGGGATTAGTGCTACT-1	Garrido-Trigo et al	CD 6	male	22
3597.52	5461.94	M2	CD_6_TGGGATTCACGCAGTC-1	Garrido-Trigo et al	CD 6	male	22
2395.65	1974.08	Inflammatory monocytes	CD_6_TGGGATTTCGGTCACG-1	Garrido-Trigo et al	CD 6	male	22
5670.2	3180.5	IDA macrophage	CD_6_TGGGCGTGTGACGTCC-1	Garrido-Trigo et al	CD 6	male	22
6232.21	2862.15	Inflammatory monocytes	CD_6_TGGGTTAAGCCTATTG-1	Garrido-Trigo et al	CD 6	male	22
2082.01	2893.17	M2.2	CD_6_TGGTACAGTATCACCA-1	Garrido-Trigo et al	CD 6	male	22
3778.71	5159.95	M2	CD_6_TGGTACATCCTTATGT-1	Garrido-Trigo et al	CD 6	male	22
2094.32	3004.53	M0	CD_6_TGGTGATAGCCTCTGG-1	Garrido-Trigo et al	CD 6	male	22
4441.84	5323	IDA macrophage	CD_6_TGGTGATTCAACACGT-1	Garrido-Trigo et al	CD 6	male	22
1628.92	3289.02	M0_Ribhi	CD_6_TGTACAGCAAAGACGC-1	Garrido-Trigo et al	CD 6	male	22
1940.24	4497.61	M2	CD_6_TGTAGACGTGAGCTCC-1	Garrido-Trigo et al	CD 6	male	22
3628.45	5469.49	M2	CD_6_TGTCCACCAACGTTAC-1	Garrido-Trigo et al	CD 6	male	22
3622.79	5090.85	M2	CD_6_TGTCCACCACGCAGTC-1	Garrido-Trigo et al	CD 6	male	22
4477.3	5470.97	IDA macrophage	CD_6_TGTCCACTCACCTTGC-1	Garrido-Trigo et al	CD 6	male	22
1739.35	3309.51	M0	CD_6_TGTTCATAGCTAAGTA-1	Garrido-Trigo et al	CD 6	male	22
5558.14	3320.56	IDA macrophage	CD_6_TGTTGAGCAATTGAGA-1	Garrido-Trigo et al	CD 6	male	22
1943.79	4385.74	M2	CD_6_TGTTGGAAGCACGTCC-1	Garrido-Trigo et al	CD 6	male	22
2739.47	2224.89	M0_Ribhi	CD_6_TTACCATGTTTGCAGT-1	Garrido-Trigo et al	CD 6	male	22
4896.97	5273.15	IDA macrophage	CD_6_TTACGCCCAAGTTTGC-1	Garrido-Trigo et al	CD 6	male	22
5094.4	5237.57	IDA macrophage	CD_6_TTACGCCTCTCCACTG-1	Garrido-Trigo et al	CD 6	male	22
2207.52	2780.82	M0	CD_6_TTCACGCAGACCAAAT-1	Garrido-Trigo et al	CD 6	male	22
4627.77	5180.09	IDA macrophage	CD_6_TTCACGCCACGTAGTT-1	Garrido-Trigo et al	CD 6	male	22
2144.17	2839.98	M0_Ribhi	CD_6_TTCATTGTCTTTACAC-1	Garrido-Trigo et al	CD 6	male	22
5615.46	5509.68	IDA macrophage	CD_6_TTCCAATGTGCTATTG-1	Garrido-Trigo et al	CD 6	male	22
2183.46	2784	M0	CD_6_TTCCACGCACCTTCGT-1	Garrido-Trigo et al	CD 6	male	22
2947.33	2723	M0_Ribhi	CD_6_TTCTAACGTAGCGCCT-1	Garrido-Trigo et al	CD 6	male	22
1668.33	3306.38	M2.2	CD_6_TTCTAACTCGCGTCGA-1	Garrido-Trigo et al	CD 6	male	22
1671.2	3294.88	M0	CD_6_TTCTTCCAGCTATCTG-1	Garrido-Trigo et al	CD 6	male	22
3940.32	5229.98	IDA macrophage	CD_6_TTCTTGAGTAAGATAC-1	Garrido-Trigo et al	CD 6	male	22
2499.75	2349.05	M0_Ribhi	CD_6_TTGAACGCAAGCGAGT-1	Garrido-Trigo et al	CD 6	male	22
4776.45	5410.26	M2	CD_6_TTGCTGCCAGCTTCCT-1	Garrido-Trigo et al	CD 6	male	22
2184.95	2826.72	M0	CD_6_TTGGATGAGTCGAGGT-1	Garrido-Trigo et al	CD 6	male	22
4697.32	6966.07	M1 ACOD1	CD_6_TTGTGTTTCACACCCT-1	Garrido-Trigo et al	CD 6	male	22
4901.05	5298.87	M2	CD_6_TTGTTCAAGAGTCAAT-1	Garrido-Trigo et al	CD 6	male	22
2140.47	2824.76	M0_Ribhi	CD_6_TTGTTGTAGAAACACT-1	Garrido-Trigo et al	CD 6	male	22
4222.06	5460.29	IDA macrophage	CD_6_TTGTTGTCAATGGGTG-1	Garrido-Trigo et al	CD 6	male	22
2498.24	2121.5	M0_Ribhi	CD_6_TTTACCAAGCAGCCCT-1	Garrido-Trigo et al	CD 6	male	22
2418.82	2251.37	M0	CD_6_TTTCACAAGCAGGTCA-1	Garrido-Trigo et al	CD 6	male	22
1647.51	3386.48	M0	CD_6_TTTGACTCATACTGTG-1	Garrido-Trigo et al	CD 6	male	22
3804.15	1943.84	M0_Ribhi	CD_6_TTTGATCAGCGCCATC-1	Garrido-Trigo et al	CD 6	male	22
5141.27	5291.73	IDA macrophage	CD_6_TTTGGTTCAATGAACA-1	Garrido-Trigo et al	CD 6	male	22
6381.78	2339.98	Inflammatory monocytes	UC_3_AAACCCATCGGCTGTG-1	Garrido-Trigo et al	UC 3	female	33
6867.88	1576.13	Inflammatory monocytes	UC_3_AACAAAGCAGCTCCTT-1	Garrido-Trigo et al	UC 3	female	33
6180.8	2892.88	M1 ACOD1	UC_3_AACAAGACAAAGAGTT-1	Garrido-Trigo et al	UC 3	female	33
6348.99	2321.87	Inflammatory monocytes	UC_3_AACCATGGTGTAAACA-1	Garrido-Trigo et al	UC 3	female	33
6472.98	2154.77	Inflammatory monocytes	UC_3_AACGTCAGTTTCCATT-1	Garrido-Trigo et al	UC 3	female	33
6439.2	2230.96	Inflammatory monocytes	UC_3_AAGCCATAGAGTCAAT-1	Garrido-Trigo et al	UC 3	female	33
1841.08	3159.62	M0_Ribhi	UC_3_AAGCCATGTGTTGATC-1	Garrido-Trigo et al	UC 3	female	33
6811.05	1357.01	Inflammatory monocytes	UC_3_ACAGCCGTCTATCGCC-1	Garrido-Trigo et al	UC 3	female	33
8210.15	805.832	Inflammatory monocytes	UC_3_ACCATTTCAGCAATTC-1	Garrido-Trigo et al	UC 3	female	33
7472.92	2154.18	Inflammatory monocytes	UC_3_ACCCAAAAGCCAAGTG-1	Garrido-Trigo et al	UC 3	female	33
6666.09	3031.37	Inflammatory monocytes	UC_3_ACTTTCAGTAAGGCTG-1	Garrido-Trigo et al	UC 3	female	33
6532.21	3023.91	Inflammatory monocytes	UC_3_ACTTTCAGTCTGTTAG-1	Garrido-Trigo et al	UC 3	female	33
6946.6	2921.91	Inflammatory monocytes	UC_3_ACTTTGTAGGAACATT-1	Garrido-Trigo et al	UC 3	female	33
6354.83	1774.9	Inflammatory monocytes	UC_3_AGAAATGAGACTTCAC-1	Garrido-Trigo et al	UC 3	female	33
6106.35	2406.31	Inflammatory monocytes	UC_3_AGAACCTCATTCCTAT-1	Garrido-Trigo et al	UC 3	female	33
6886.93	1204.57	Inflammatory monocytes	UC_3_AGCCACGCATCATCCC-1	Garrido-Trigo et al	UC 3	female	33
6041.45	1561.26	Inflammatory monocytes	UC_3_AGGAAATAGAAACCAT-1	Garrido-Trigo et al	UC 3	female	33
6403.74	2328.87	Inflammatory monocytes	UC_3_AGGACTTCACTGGATT-1	Garrido-Trigo et al	UC 3	female	33
7580.45	1258.08	Inflammatory monocytes	UC_3_AGGATAAAGCCGATCC-1	Garrido-Trigo et al	UC 3	female	33
4597.69	5507.72	M2	UC_3_AGGATCTTCCGTATAG-1	Garrido-Trigo et al	UC 3	female	33
5680.32	5492.96	IDA macrophage	UC_3_AGGGAGTTCAGATGCT-1	Garrido-Trigo et al	UC 3	female	33
4229.42	4646.96	M1 ACOD1	UC_3_AGGTCTACACTGTCGG-1	Garrido-Trigo et al	UC 3	female	33
6395.89	1541.9	Inflammatory monocytes	UC_3_AGGTCTAGTCGGTAAG-1	Garrido-Trigo et al	UC 3	female	33
6327.79	2428.53	Inflammatory monocytes	UC_3_AGTAACCCACAAATCC-1	Garrido-Trigo et al	UC 3	female	33
5624.36	5371.56	IDA macrophage	UC_3_AGTCAACAGTATCTGC-1	Garrido-Trigo et al	UC 3	female	33
6308.23	2445.6	M1 ACOD1	UC_3_AGTCATGCAATCTGCA-1	Garrido-Trigo et al	UC 3	female	33
6717.88	1541.97	Inflammatory monocytes	UC_3_AGTCATGGTCTACGTA-1	Garrido-Trigo et al	UC 3	female	33
1657.26	3266.89	M2.2	UC_3_AGTGACTTCTTTCCAA-1	Garrido-Trigo et al	UC 3	female	33
6574.36	2762.1	IDA macrophage	UC_3_AGTTCGAAGCGACTGA-1	Garrido-Trigo et al	UC 3	female	33
5968.37	5553.99	M0_Ribhi	UC_3_AGTTCGACAGCCATTA-1	Garrido-Trigo et al	UC 3	female	33
7224.64	2529.07	Inflammatory monocytes	UC_3_ATCAGGTTCAGACCTA-1	Garrido-Trigo et al	UC 3	female	33
5855.37	1783.4	Inflammatory monocytes	UC_3_ATCCTATAGACCATTC-1	Garrido-Trigo et al	UC 3	female	33
5759.95	3145.1	IDA macrophage	UC_3_ATCGGCGGTAGACACG-1	Garrido-Trigo et al	UC 3	female	33
5768.6	2178.28	M1 ACOD1	UC_3_ATGACCACATGACGTT-1	Garrido-Trigo et al	UC 3	female	33
5832.1	1713.9	M1 ACOD1	UC_3_ATGAGGGCAACTGTGT-1	Garrido-Trigo et al	UC 3	female	33
5910.94	1899.22	Inflammatory monocytes	UC_3_ATGAGTCAGTAGTCTC-1	Garrido-Trigo et al	UC 3	female	33
6015.56	1959.84	M1 ACOD1	UC_3_ATTCCTAGTGTCCGTG-1	Garrido-Trigo et al	UC 3	female	33
5746.49	3090.74	Inflammatory monocytes	UC_3_ATTGGGTTCTTAATCC-1	Garrido-Trigo et al	UC 3	female	33
5459.31	1541.39	M1 ACOD1	UC_3_CACAGGCGTCGTTATG-1	Garrido-Trigo et al	UC 3	female	33
2133.94	2863.68	M0	UC_3_CACAGGCGTTTCAGAC-1	Garrido-Trigo et al	UC 3	female	33
6340.52	2180.31	Inflammatory monocytes	UC_3_CACTGTCCATGTGGCC-1	Garrido-Trigo et al	UC 3	female	33
6566.95	2760.19	Inflammatory monocytes	UC_3_CACTTCGAGATGTTCC-1	Garrido-Trigo et al	UC 3	female	33
7396.73	2052.93	Inflammatory monocytes	UC_3_CAGATTGTCACTGATG-1	Garrido-Trigo et al	UC 3	female	33
5635.69	2309.73	M1 ACOD1	UC_3_CAGCAATGTAAGCAAT-1	Garrido-Trigo et al	UC 3	female	33
2043.3	3602.49	M2.2	UC_3_CAGTTAGCAGAGACTG-1	Garrido-Trigo et al	UC 3	female	33
7641.77	2228.18	Inflammatory monocytes	UC_3_CATACTTTCGTGCACG-1	Garrido-Trigo et al	UC 3	female	33
6552.66	2625.5	Inflammatory monocytes	UC_3_CATCAAGAGTTCCGGC-1	Garrido-Trigo et al	UC 3	female	33
6677.6	2564.93	Inflammatory monocytes	UC_3_CATCCACGTGGCTAGA-1	Garrido-Trigo et al	UC 3	female	33
5377.6	4997.07	IDA macrophage	UC_3_CATTCTAAGCGGTAAC-1	Garrido-Trigo et al	UC 3	female	33
5844.78	1548.01	Inflammatory monocytes	UC_3_CATTTCAAGACGGTTG-1	Garrido-Trigo et al	UC 3	female	33
5671.62	1845.75	IDA macrophage	UC_3_CCACCATGTAGCGAGT-1	Garrido-Trigo et al	UC 3	female	33
6021.33	1952.16	Inflammatory monocytes	UC_3_CCACCATTCCACGTAA-1	Garrido-Trigo et al	UC 3	female	33
5250.13	5308.33	IDA macrophage	UC_3_CCACTTGCAGTCGCAC-1	Garrido-Trigo et al	UC 3	female	33
7574.6	1579.74	Inflammatory monocytes	UC_3_CCGGACACAATTTCGG-1	Garrido-Trigo et al	UC 3	female	33
6047.69	1668.19	M1 ACOD1	UC_3_CCGGTGATCTGTCGTC-1	Garrido-Trigo et al	UC 3	female	33
3553.96	4935.7	M2	UC_3_CCGTGAGGTGTGAATA-1	Garrido-Trigo et al	UC 3	female	33
6773.33	2084.02	Inflammatory monocytes	UC_3_CCTCAACAGACTAAGT-1	Garrido-Trigo et al	UC 3	female	33
6906.44	1753.13	Inflammatory monocytes	UC_3_CCTCAGTTCTTACGGA-1	Garrido-Trigo et al	UC 3	female	33
6857.76	2136.9	Inflammatory monocytes	UC_3_CCTCTCCTCGCCAATA-1	Garrido-Trigo et al	UC 3	female	33
6768.6	2905.86	Inflammatory monocytes	UC_3_CGGCAGTAGATCCTAC-1	Garrido-Trigo et al	UC 3	female	33
6401.92	2219.72	Inflammatory monocytes	UC_3_CTAAGTGCAACGTTAC-1	Garrido-Trigo et al	UC 3	female	33
7942.49	1876.77	Inflammatory monocytes	UC_3_CTACGGGAGCATCAAA-1	Garrido-Trigo et al	UC 3	female	33
5698.86	1614.34	M1 ACOD1	UC_3_CTACGGGCAAACAGGC-1	Garrido-Trigo et al	UC 3	female	33
6185.64	1500.47	Inflammatory monocytes	UC_3_CTATCCGAGACAACTA-1	Garrido-Trigo et al	UC 3	female	33
6521.28	2303.59	Inflammatory monocytes	UC_3_CTATCTAAGGAGTATT-1	Garrido-Trigo et al	UC 3	female	33
6838.27	2344	M1 ACOD1	UC_3_CTCAGAAAGGAGAGGC-1	Garrido-Trigo et al	UC 3	female	33
2862.03	4983.57	M0	UC_3_CTCAGGGGTTGCATTG-1	Garrido-Trigo et al	UC 3	female	33
6214.48	1986.58	Inflammatory monocytes	UC_3_CTCCCTCCAATTTCTC-1	Garrido-Trigo et al	UC 3	female	33
6479.67	2891.87	IDA macrophage	UC_3_CTGATCCAGTCTAGCT-1	Garrido-Trigo et al	UC 3	female	33
7775.9	998	Inflammatory monocytes	UC_3_CTGTCGTTCTGTCGTC-1	Garrido-Trigo et al	UC 3	female	33
6704.61	3929.52	M1 ACOD1	UC_3_CTGTGGGGTTTGATCG-1	Garrido-Trigo et al	UC 3	female	33
6744.3	2463.69	Inflammatory monocytes	UC_3_CTTAGGATCCTTCTTC-1	Garrido-Trigo et al	UC 3	female	33
5700.08	5468.62	M1 ACOD1	UC_3_CTTCCTTTCGAGTCTA-1	Garrido-Trigo et al	UC 3	female	33
1788.81	3257.41	M0	UC_3_CTTTCAACACCATAAC-1	Garrido-Trigo et al	UC 3	female	33
1829.65	4369.44	M2.2	UC_3_GACAGCCCACCGCTGA-1	Garrido-Trigo et al	UC 3	female	33
1672	3245.45	M0	UC_3_GACATCAGTGTCATTG-1	Garrido-Trigo et al	UC 3	female	33
5682.6	1626.44	M1 ACOD1	UC_3_GACCCAGTCAAGAGTA-1	Garrido-Trigo et al	UC 3	female	33
6383.63	2253.78	Inflammatory monocytes	UC_3_GACTCAAGTGGCTTAT-1	Garrido-Trigo et al	UC 3	female	33
5508.79	5641.99	IDA macrophage	UC_3_GAGACCCGTCTTCAAG-1	Garrido-Trigo et al	UC 3	female	33
6344.01	1954.7	Inflammatory monocytes	UC_3_GAGACCCTCAATGCAC-1	Garrido-Trigo et al	UC 3	female	33
3783.13	5148.38	M2	UC_3_GAGAGGTGTGGACAGT-1	Garrido-Trigo et al	UC 3	female	33
8153.88	654.559	Inflammatory monocytes	UC_3_GAGTCTAAGTCCGTCG-1	Garrido-Trigo et al	UC 3	female	33
6305.14	2925.36	Inflammatory monocytes	UC_3_GATCAGTAGAGAGCCT-1	Garrido-Trigo et al	UC 3	female	33
5786.72	3150.25	IDA macrophage	UC_3_GATCCCTTCGTTCCTG-1	Garrido-Trigo et al	UC 3	female	33
6491.22	3892.23	M1 ACOD1	UC_3_GATGCTAGTAGCGTTT-1	Garrido-Trigo et al	UC 3	female	33
2228.8	4358.78	M0	UC_3_GATTCTTCACAGTGAG-1	Garrido-Trigo et al	UC 3	female	33
1734.09	3267.89	M0	UC_3_GATTTCTAGCACGTCC-1	Garrido-Trigo et al	UC 3	female	33
6514.87	1752.7	Inflammatory monocytes	UC_3_GCACATATCATTCCTA-1	Garrido-Trigo et al	UC 3	female	33
6007.13	2016.36	Inflammatory monocytes	UC_3_GCACGGTGTCTGTGTA-1	Garrido-Trigo et al	UC 3	female	33
6136.79	1850.83	Inflammatory monocytes	UC_3_GCGATCGTCGATCCCT-1	Garrido-Trigo et al	UC 3	female	33
7254.36	2500.81	Inflammatory monocytes	UC_3_GCGTGCAGTCTGCAAT-1	Garrido-Trigo et al	UC 3	female	33
7446.13	1706.98	Inflammatory monocytes	UC_3_GCTACAAAGGGAGGCA-1	Garrido-Trigo et al	UC 3	female	33
7552.22	1842.54	Inflammatory monocytes	UC_3_GGACGTCGTAATGTGA-1	Garrido-Trigo et al	UC 3	female	33
6054.17	1773.9	Inflammatory monocytes	UC_3_GGAGAACTCTAGATCG-1	Garrido-Trigo et al	UC 3	female	33
6499.29	3749.07	M1 ACOD1	UC_3_GGAGATGGTACAAACA-1	Garrido-Trigo et al	UC 3	female	33
2451.45	2039.56	M0_Ribhi	UC_3_GGAGATGGTGATTCTG-1	Garrido-Trigo et al	UC 3	female	33
7295.05	2741.8	Inflammatory monocytes	UC_3_GGATGTTAGGTTCTTG-1	Garrido-Trigo et al	UC 3	female	33
1708.33	3418.23	M0	UC_3_GGATGTTCATGGACAG-1	Garrido-Trigo et al	UC 3	female	33
5761.2	1738.78	Inflammatory monocytes	UC_3_GGCAGTCTCGGCGATC-1	Garrido-Trigo et al	UC 3	female	33
6760.69	2024.87	Inflammatory monocytes	UC_3_GGCGTCACATTGGGAG-1	Garrido-Trigo et al	UC 3	female	33
4359.48	4832.84	Inflammatory monocytes	UC_3_GGCTTGGTCCTTATCA-1	Garrido-Trigo et al	UC 3	female	33
6950.42	1440.1	Inflammatory monocytes	UC_3_GGGACCTCAAGTTCGT-1	Garrido-Trigo et al	UC 3	female	33
4885.44	5297.73	IDA macrophage	UC_3_GGGACTCCATTACTCT-1	Garrido-Trigo et al	UC 3	female	33
7294.03	1860.04	Inflammatory monocytes	UC_3_GGGAGTAGTACTCGTA-1	Garrido-Trigo et al	UC 3	female	33
6138.89	1692.27	Inflammatory monocytes	UC_3_GGGATCCCAATGGCCC-1	Garrido-Trigo et al	UC 3	female	33
5829.77	2115.9	M1 ACOD1	UC_3_GGGCTACAGCGACATG-1	Garrido-Trigo et al	UC 3	female	33
6229.51	2310.39	Inflammatory monocytes	UC_3_GGTTAACCAACGGGTA-1	Garrido-Trigo et al	UC 3	female	33
7264.19	2528.18	Inflammatory monocytes	UC_3_GTAATCGGTCAATCTG-1	Garrido-Trigo et al	UC 3	female	33
7787.7	1964.17	Inflammatory monocytes	UC_3_GTCATCCGTTCCTAGA-1	Garrido-Trigo et al	UC 3	female	33
5623.72	1772.12	M1 ACOD1	UC_3_GTCCACTAGGACTTCT-1	Garrido-Trigo et al	UC 3	female	33
5733.74	1649.91	M1 ACOD1	UC_3_GTCCTCAGTTCAACGT-1	Garrido-Trigo et al	UC 3	female	33
3810.32	4732.88	IDA macrophage	UC_3_GTCGAATCAAGATCCT-1	Garrido-Trigo et al	UC 3	female	33
2039.29	2937.19	M0	UC_3_GTCGCGAAGGCACTAG-1	Garrido-Trigo et al	UC 3	female	33
6437.85	2517.57	Inflammatory monocytes	UC_3_GTGAGCCGTAAGCGGT-1	Garrido-Trigo et al	UC 3	female	33
6776.79	2589.76	Inflammatory monocytes	UC_3_GTGAGGAGTTATGACC-1	Garrido-Trigo et al	UC 3	female	33
5867.54	1865.88	Inflammatory monocytes	UC_3_GTGATGTAGTCTTGGT-1	Garrido-Trigo et al	UC 3	female	33
6154.31	2166.94	Inflammatory monocytes	UC_3_GTGGAAGTCATCGACA-1	Garrido-Trigo et al	UC 3	female	33
7552.12	1857.31	Inflammatory monocytes	UC_3_GTGTTCCCACCGTGGT-1	Garrido-Trigo et al	UC 3	female	33
5960.11	2392.82	M1 ACOD1	UC_3_GTTAGACGTCTTCTAT-1	Garrido-Trigo et al	UC 3	female	33
5733.98	1612.87	Inflammatory monocytes	UC_3_GTTAGTGGTTGACGGA-1	Garrido-Trigo et al	UC 3	female	33
8027.94	2893.13	Inflammatory monocytes	UC_3_GTTAGTGTCCATTCGC-1	Garrido-Trigo et al	UC 3	female	33
6259.87	2298.87	Inflammatory monocytes	UC_3_GTTCGCTCAACGTAAA-1	Garrido-Trigo et al	UC 3	female	33
7195.44	1469.1	Inflammatory monocytes	UC_3_GTTTGGAAGATACTGA-1	Garrido-Trigo et al	UC 3	female	33
6323.12	2032.06	Inflammatory monocytes	UC_3_TAACACGAGAAGGTAG-1	Garrido-Trigo et al	UC 3	female	33
7381.14	2760.11	Inflammatory monocytes	UC_3_TACAGGTCAGGTCCCA-1	Garrido-Trigo et al	UC 3	female	33
2770.69	2739.1	Cycling myeloid	UC_3_TACGGTAGTCTAACTG-1	Garrido-Trigo et al	UC 3	female	33
7141.89	3537.25	Inflammatory monocytes	UC_3_TAGACTGGTCTTACTT-1	Garrido-Trigo et al	UC 3	female	33
6208.44	1621.97	Inflammatory monocytes	UC_3_TAGATCGCAGTATTCG-1	Garrido-Trigo et al	UC 3	female	33
5553.83	2790.49	M1 ACOD1	UC_3_TAGGAGGCAAGAGCTG-1	Garrido-Trigo et al	UC 3	female	33
5988.05	1584.45	Inflammatory monocytes	UC_3_TAGGGTTGTTCGGTAT-1	Garrido-Trigo et al	UC 3	female	33
6656.65	1518.51	Inflammatory monocytes	UC_3_TATCTGTCATGCGTGC-1	Garrido-Trigo et al	UC 3	female	33
7675.76	982.161	Inflammatory monocytes	UC_3_TATTGCTCACTACACA-1	Garrido-Trigo et al	UC 3	female	33
4341.13	5223.84	IDA macrophage	UC_3_TCAATTCCATGGATCT-1	Garrido-Trigo et al	UC 3	female	33
6513.1	2867.52	Inflammatory monocytes	UC_3_TCACACCCAGCAGTAG-1	Garrido-Trigo et al	UC 3	female	33
6408.08	2910.54	Inflammatory monocytes	UC_3_TCACTATTCTGTCCCA-1	Garrido-Trigo et al	UC 3	female	33
5595.45	1595.74	Inflammatory monocytes	UC_3_TCACTCGAGGTCACAG-1	Garrido-Trigo et al	UC 3	female	33
6476.96	2743.72	Inflammatory monocytes	UC_3_TCAGGTAAGTCGCCCA-1	Garrido-Trigo et al	UC 3	female	33
6242.12	3189.32	Inflammatory monocytes	UC_3_TCAGGTATCATCTACT-1	Garrido-Trigo et al	UC 3	female	33
7275.11	1093.48	Inflammatory monocytes	UC_3_TCCACGTGTCAGTCGC-1	Garrido-Trigo et al	UC 3	female	33
6810.69	1552.38	Inflammatory monocytes	UC_3_TCCATGCGTACCTATG-1	Garrido-Trigo et al	UC 3	female	33
7844.12	2325.86	Inflammatory monocytes	UC_3_TCCATGCTCAAAGAAC-1	Garrido-Trigo et al	UC 3	female	33
7766.2	2188.11	Inflammatory monocytes	UC_3_TCCATGCTCACAAGAA-1	Garrido-Trigo et al	UC 3	female	33
7872.32	814.725	Inflammatory monocytes	UC_3_TCCGATCCAAGATGGC-1	Garrido-Trigo et al	UC 3	female	33
7155.14	1329.95	Inflammatory monocytes	UC_3_TCCTCCCTCCATTTCA-1	Garrido-Trigo et al	UC 3	female	33
6429.99	4195.69	M1 ACOD1	UC_3_TCCTCTTCACTAGAGG-1	Garrido-Trigo et al	UC 3	female	33
7208.18	1242.61	Inflammatory monocytes	UC_3_TCCTCTTGTTCGGTAT-1	Garrido-Trigo et al	UC 3	female	33
6286.24	2456.18	Inflammatory monocytes	UC_3_TCGACGGTCGCATAGT-1	Garrido-Trigo et al	UC 3	female	33
6151.95	2030.41	Inflammatory monocytes	UC_3_TCTCCGAAGCAGGGAG-1	Garrido-Trigo et al	UC 3	female	33
2004.38	3567.44	M2.2	UC_3_TGAATCGCACCTGCTT-1	Garrido-Trigo et al	UC 3	female	33
6703.72	2879.14	Inflammatory monocytes	UC_3_TGAGGAGAGAGAGAAC-1	Garrido-Trigo et al	UC 3	female	33
6902.09	1495.01	Inflammatory monocytes	UC_3_TGAGGAGTCGAGAAAT-1	Garrido-Trigo et al	UC 3	female	33
6385.87	2032.77	Inflammatory monocytes	UC_3_TGCATCCTCCTTGGAA-1	Garrido-Trigo et al	UC 3	female	33
5793.89	1812.64	M1 ACOD1	UC_3_TGCGACGTCGGCACTG-1	Garrido-Trigo et al	UC 3	female	33
7815.66	1507.88	Inflammatory monocytes	UC_3_TGCGGGTCATGACTTG-1	Garrido-Trigo et al	UC 3	female	33
1684.17	3279.8	M0	UC_3_TGCTCCAAGTCGAAAT-1	Garrido-Trigo et al	UC 3	female	33
6805.95	3022.53	Inflammatory monocytes	UC_3_TGGTAGTAGGATTCCT-1	Garrido-Trigo et al	UC 3	female	33
7774.48	1506.22	Inflammatory monocytes	UC_3_TGTCCACCATGTGACT-1	Garrido-Trigo et al	UC 3	female	33
6006.37	2509.73	M1 ACOD1	UC_3_TGTGCGGAGATGGCGT-1	Garrido-Trigo et al	UC 3	female	33
7617.53	1601.09	Inflammatory monocytes	UC_3_TGTGGCGGTCAATGGG-1	Garrido-Trigo et al	UC 3	female	33
6420.04	2453.07	Inflammatory monocytes	UC_3_TGTGTGAAGTAGCATA-1	Garrido-Trigo et al	UC 3	female	33
7254.47	3224.51	Inflammatory monocytes	UC_3_TGTGTGATCCTCTCGA-1	Garrido-Trigo et al	UC 3	female	33
7923.48	2407.15	Inflammatory monocytes	UC_3_TGTTTGTCAGGATGAC-1	Garrido-Trigo et al	UC 3	female	33
6692.35	2752.62	Inflammatory monocytes	UC_3_TTACAGGGTACCGGCT-1	Garrido-Trigo et al	UC 3	female	33
6422.2	2294.59	Inflammatory monocytes	UC_3_TTACGCCTCTGGCCGA-1	Garrido-Trigo et al	UC 3	female	33
5699.56	1601.59	M1 ACOD1	UC_3_TTACTGTTCAGAGTTC-1	Garrido-Trigo et al	UC 3	female	33
6702.42	3442.86	Inflammatory monocytes	UC_3_TTAGGCAAGAATAACC-1	Garrido-Trigo et al	UC 3	female	33
5722.46	1710.98	M1 ACOD1	UC_3_TTCCAATAGATACGAT-1	Garrido-Trigo et al	UC 3	female	33
6377.28	2242.59	Inflammatory monocytes	UC_3_TTCCACGTCTTTCTAG-1	Garrido-Trigo et al	UC 3	female	33
6487.72	2330.89	Inflammatory monocytes	UC_3_TTCCGTGGTGTATTCG-1	Garrido-Trigo et al	UC 3	female	33
6862.25	3755.31	Inflammatory monocytes	UC_3_TTCGATTCAGGTTTAC-1	Garrido-Trigo et al	UC 3	female	33
6936.58	2356.98	Inflammatory monocytes	UC_3_TTCTCTCAGCACACAG-1	Garrido-Trigo et al	UC 3	female	33
6476.02	3382.13	M1 ACOD1	UC_3_TTGAGTGCATTAAAGG-1	Garrido-Trigo et al	UC 3	female	33
6926.83	3706.88	Inflammatory monocytes	UC_3_TTGCATTGTACTAACC-1	Garrido-Trigo et al	UC 3	female	33
6327.69	2516.3	Inflammatory monocytes	UC_3_TTGCATTTCGTGGGTC-1	Garrido-Trigo et al	UC 3	female	33
1652.71	3643.14	M0	UC_3_TTGCCTGCATGTGCCG-1	Garrido-Trigo et al	UC 3	female	33
6710.41	3613.04	M1 ACOD1	UC_3_TTGCGTCGTCCGAAGA-1	Garrido-Trigo et al	UC 3	female	33
2434.33	2931.64	M0_Ribhi	UC_3_TTGGGCGAGCGATGGT-1	Garrido-Trigo et al	UC 3	female	33
6007.14	2514.07	M1 ACOD1	UC_3_TTGTGTTTCCGGCAGT-1	Garrido-Trigo et al	UC 3	female	33
8233.97	643.918	Inflammatory monocytes	UC_3_TTTACCATCCATTGTT-1	Garrido-Trigo et al	UC 3	female	33
6393.61	1970.93	Inflammatory monocytes	UC_3_TTTCATGTCTTCTAAC-1	Garrido-Trigo et al	UC 3	female	33
5963.07	2448.56	M1 ACOD1	UC_4_AAAGAACAGCTCCATA-1	Garrido-Trigo et al	UC 4	female	46
6268.37	3082.62	IDA macrophage	UC_4_AAAGTCCCAAGGCCTC-1	Garrido-Trigo et al	UC 4	female	46
6057.1	2654.69	M1 ACOD1	UC_4_AACAAAGTCCGAGCTG-1	Garrido-Trigo et al	UC 4	female	46
5708.57	1570.96	Inflammatory monocytes	UC_4_AACACACAGTCATGCT-1	Garrido-Trigo et al	UC 4	female	46
4078.01	5151.86	IDA macrophage	UC_4_AACAGGGCAGTGGTGA-1	Garrido-Trigo et al	UC 4	female	46
5924.63	1527.55	M1 ACOD1	UC_4_AACGAAAAGAGCAGCT-1	Garrido-Trigo et al	UC 4	female	46
5159.61	3669.08	M1 CXCL5	UC_4_AAGAACATCAGCTGAT-1	Garrido-Trigo et al	UC 4	female	46
5944	2406.04	M1 ACOD1	UC_4_AATCGACAGAATTTGG-1	Garrido-Trigo et al	UC 4	female	46
4129.4	5051.88	IDA macrophage	UC_4_AATCGTGGTCGACGCT-1	Garrido-Trigo et al	UC 4	female	46
7558.22	2032.25	Inflammatory monocytes	UC_4_ACATTTCTCAGGAGAC-1	Garrido-Trigo et al	UC 4	female	46
5789.6	2054.82	Inflammatory monocytes	UC_4_ACGGGTCTCGAACGCC-1	Garrido-Trigo et al	UC 4	female	46
5755.36	1943.31	M1 ACOD1	UC_4_ACGTAACTCGCTTACC-1	Garrido-Trigo et al	UC 4	female	46
5331.94	1788.46	M1 ACOD1	UC_4_ACTCCCACAGACACCC-1	Garrido-Trigo et al	UC 4	female	46
5898.63	1543.48	M1 ACOD1	UC_4_ACTTAGGTCCTATTGT-1	Garrido-Trigo et al	UC 4	female	46
5795.89	1728.2	Inflammatory monocytes	UC_4_ACTTCCGTCAGCGTCG-1	Garrido-Trigo et al	UC 4	female	46
6247.9	1451.08	Inflammatory monocytes	UC_4_ACTTTGTGTGCGAGTA-1	Garrido-Trigo et al	UC 4	female	46
6442.78	3529.65	M1 ACOD1	UC_4_AGACCATCATTCATCT-1	Garrido-Trigo et al	UC 4	female	46
6145.37	2817.06	M1 ACOD1	UC_4_AGCGATTTCAGGAAAT-1	Garrido-Trigo et al	UC 4	female	46
5784.8	2280.37	M1 ACOD1	UC_4_AGCGCCAAGACATAAC-1	Garrido-Trigo et al	UC 4	female	46
5482.57	1535.66	M1 ACOD1	UC_4_AGGGTCCAGCACTAGG-1	Garrido-Trigo et al	UC 4	female	46
5814.85	1636.57	Inflammatory monocytes	UC_4_AGTAACCTCACCATCC-1	Garrido-Trigo et al	UC 4	female	46
5635.37	2993.91	M1 ACOD1	UC_4_AGTCAACGTATCCCTC-1	Garrido-Trigo et al	UC 4	female	46
5440.37	1620.75	M1 ACOD1	UC_4_AGTGCCGGTTGTGGAG-1	Garrido-Trigo et al	UC 4	female	46
5627.33	2126.3	M1 ACOD1	UC_4_AGTGCCGTCTGCGGAC-1	Garrido-Trigo et al	UC 4	female	46
5664.83	1948.9	M1 ACOD1	UC_4_AGTGTTGCAGAGGACT-1	Garrido-Trigo et al	UC 4	female	46
6229.12	4738.27	Inflammatory monocytes	UC_4_ATACCGAAGCCATATC-1	Garrido-Trigo et al	UC 4	female	46
5366.13	1528.38	M1 ACOD1	UC_4_ATCCGTCCACATCATG-1	Garrido-Trigo et al	UC 4	female	46
6367.09	2035.03	Inflammatory monocytes	UC_4_ATCGATGAGGATTTAG-1	Garrido-Trigo et al	UC 4	female	46
6310.19	3245.49	M1 ACOD1	UC_4_ATGGGAGAGGCAGCTA-1	Garrido-Trigo et al	UC 4	female	46
5450.47	2700.15	M1 ACOD1	UC_4_ATGGGAGCACCGCTGA-1	Garrido-Trigo et al	UC 4	female	46
5647.48	1650.03	M1 ACOD1	UC_4_ATTCCTATCAACACGT-1	Garrido-Trigo et al	UC 4	female	46
6440.14	3781.46	M1 ACOD1	UC_4_CAACAGTCAGTTAGGG-1	Garrido-Trigo et al	UC 4	female	46
5519.72	1669.81	M1 ACOD1	UC_4_CAACGGCCAGAGTCAG-1	Garrido-Trigo et al	UC 4	female	46
5077.09	4550.05	IDA macrophage	UC_4_CAAGAGGTCCACGTGG-1	Garrido-Trigo et al	UC 4	female	46
5485.54	2633.98	M1 ACOD1	UC_4_CAGTTAGGTCGATGCC-1	Garrido-Trigo et al	UC 4	female	46
5358.74	2908.92	M1 ACOD1	UC_4_CATCCACGTCAGGTGA-1	Garrido-Trigo et al	UC 4	female	46
5633.48	1657.79	IDA macrophage	UC_4_CATTGCCTCGTGTGAT-1	Garrido-Trigo et al	UC 4	female	46
4027.31	5012.41	IDA macrophage	UC_4_CATTTCATCAAAGAAC-1	Garrido-Trigo et al	UC 4	female	46
5788.27	2825.92	M1 ACOD1	UC_4_CCACGAGCAACCCGCA-1	Garrido-Trigo et al	UC 4	female	46
5538.26	3072.59	M1 ACOD1	UC_4_CCATAAGAGAGCACTG-1	Garrido-Trigo et al	UC 4	female	46
6366.75	1476.77	Inflammatory monocytes	UC_4_CCATAAGGTGTGCCTG-1	Garrido-Trigo et al	UC 4	female	46
5438.15	1867.31	M1 ACOD1	UC_4_CCCAACTCATTATGCG-1	Garrido-Trigo et al	UC 4	female	46
5694.65	1633.99	M1 ACOD1	UC_4_CCCTTAGCACGTATAC-1	Garrido-Trigo et al	UC 4	female	46
6477.89	3586.92	M1 ACOD1	UC_4_CCGATGGTCGAAACAA-1	Garrido-Trigo et al	UC 4	female	46
5399.87	3109.86	M1 ACOD1	UC_4_CCGGTAGTCTTAGGAC-1	Garrido-Trigo et al	UC 4	female	46
5695.5	1672.62	M1 ACOD1	UC_4_CCGTAGGCACCAGCGT-1	Garrido-Trigo et al	UC 4	female	46
6581.65	3710.96	M1 ACOD1	UC_4_CCTAACCGTAGTTCCA-1	Garrido-Trigo et al	UC 4	female	46
6360.47	2221.9	Inflammatory monocytes	UC_4_CCTCCAATCGCTTGAA-1	Garrido-Trigo et al	UC 4	female	46
5727.11	2091.13	M1 ACOD1	UC_4_CCTTGTGGTTGGCCTG-1	Garrido-Trigo et al	UC 4	female	46
5500	2296.4	M1 ACOD1	UC_4_CGACAGCTCCGAGATT-1	Garrido-Trigo et al	UC 4	female	46
5468.81	1571.85	M1 ACOD1	UC_4_CGAGGAAAGCGTCGAA-1	Garrido-Trigo et al	UC 4	female	46
4997.21	2759.81	M1 ACOD1	UC_4_CGGACACCACAAACGG-1	Garrido-Trigo et al	UC 4	female	46
5677.14	1688.82	M1 ACOD1	UC_4_CGTGATACAGGACTAG-1	Garrido-Trigo et al	UC 4	female	46
5506.58	1747	M1 ACOD1	UC_4_CTAACTTGTATTGACC-1	Garrido-Trigo et al	UC 4	female	46
5780.31	3016.88	IDA macrophage	UC_4_CTACGGGGTAACAAGT-1	Garrido-Trigo et al	UC 4	female	46
5611.95	1643.27	M1 ACOD1	UC_4_CTACTATAGGAAACGA-1	Garrido-Trigo et al	UC 4	female	46
6108.19	2953.65	M1 ACOD1	UC_4_CTACTATAGTAATCCC-1	Garrido-Trigo et al	UC 4	female	46
5360.21	4430.3	M1 ACOD1	UC_4_CTAGGTAGTTTAGTCG-1	Garrido-Trigo et al	UC 4	female	46
5146.94	5405.17	IDA macrophage	UC_4_CTATAGGCAGTCCGTG-1	Garrido-Trigo et al	UC 4	female	46
5791.41	5162.33	M1 ACOD1	UC_4_CTCATCGCAGGAATAT-1	Garrido-Trigo et al	UC 4	female	46
5553.1	1605.62	M1 ACOD1	UC_4_CTCCACACACAAGTGG-1	Garrido-Trigo et al	UC 4	female	46
5717.45	1521.3	M1 ACOD1	UC_4_CTCTGGTTCGGAGCAA-1	Garrido-Trigo et al	UC 4	female	46
5353.95	1532.98	M1 ACOD1	UC_4_CTGAGCGAGACATACA-1	Garrido-Trigo et al	UC 4	female	46
2420.38	2017.46	M0_Ribhi	UC_4_CTGCAGGCACAATGCT-1	Garrido-Trigo et al	UC 4	female	46
5620.05	1659.08	M1 ACOD1	UC_4_CTGCCATCACCGTCTT-1	Garrido-Trigo et al	UC 4	female	46
5693.72	1834.31	M1 ACOD1	UC_4_CTGGCAGGTTTCGGCG-1	Garrido-Trigo et al	UC 4	female	46
5672.31	1675.55	M1 ACOD1	UC_4_CTGGTCTGTCCAGGTC-1	Garrido-Trigo et al	UC 4	female	46
5414.47	1601.95	M1 ACOD1	UC_4_CTTCTAAAGCCTGAGA-1	Garrido-Trigo et al	UC 4	female	46
2014.23	3711.99	M0_Ribhi	UC_4_CTTTCAACAACGATCT-1	Garrido-Trigo et al	UC 4	female	46
5422.57	1505.78	M1 ACOD1	UC_4_GAAGGACTCTCGTCGT-1	Garrido-Trigo et al	UC 4	female	46
6448.27	3819.39	M1 ACOD1	UC_4_GACATCAGTTCTAAGC-1	Garrido-Trigo et al	UC 4	female	46
6413.87	3385.52	M1 ACOD1	UC_4_GACCTTCCAATAAGGT-1	Garrido-Trigo et al	UC 4	female	46
6555.48	4120.95	M1 ACOD1	UC_4_GACCTTCTCTGAGAAA-1	Garrido-Trigo et al	UC 4	female	46
5648.1	1635.43	M1 ACOD1	UC_4_GACGTTATCCTGTAAG-1	Garrido-Trigo et al	UC 4	female	46
5655.29	1582.27	M1 ACOD1	UC_4_GAGAAATGTCCAGGTC-1	Garrido-Trigo et al	UC 4	female	46
8227.89	776.143	M0_Ribhi	UC_4_GAGTTTGTCTCCAATT-1	Garrido-Trigo et al	UC 4	female	46
7276.03	3063.09	M0_Ribhi	UC_4_GATAGCTCAGGGATAC-1	Garrido-Trigo et al	UC 4	female	46
6843.65	1906.16	Inflammatory monocytes	UC_4_GATAGCTTCTCGGTAA-1	Garrido-Trigo et al	UC 4	female	46
5966.94	2155.92	M1 ACOD1	UC_4_GCCATTCCATACAGCT-1	Garrido-Trigo et al	UC 4	female	46
5280.26	3246.09	IDA macrophage	UC_4_GCTGGGTTCATGGGAG-1	Garrido-Trigo et al	UC 4	female	46
6422.16	3453.5	M1 ACOD1	UC_4_GGAAGTGTCACCTCTG-1	Garrido-Trigo et al	UC 4	female	46
5866.9	1776.93	M1 ACOD1	UC_4_GGAAGTGTCGACGACC-1	Garrido-Trigo et al	UC 4	female	46
5873.38	1512.24	M1 ACOD1	UC_4_GGCTGTGGTAAGGCCA-1	Garrido-Trigo et al	UC 4	female	46
6118.14	2898.93	M1 ACOD1	UC_4_GGCTGTGTCGATGCAT-1	Garrido-Trigo et al	UC 4	female	46
6237.9	2274.39	Inflammatory monocytes	UC_4_GGGATGAGTACTGAGG-1	Garrido-Trigo et al	UC 4	female	46
6339.19	2268.24	Inflammatory monocytes	UC_4_GGGCCATAGGTAAACT-1	Garrido-Trigo et al	UC 4	female	46
5867.25	3064.39	Inflammatory monocytes	UC_4_GGGTAGAAGCTCCGAC-1	Garrido-Trigo et al	UC 4	female	46
5527.12	1583.85	M1 ACOD1	UC_4_GGGTGAATCGCGTAGC-1	Garrido-Trigo et al	UC 4	female	46
5727	2907.07	IDA macrophage	UC_4_GGTAACTTCGAGAGAC-1	Garrido-Trigo et al	UC 4	female	46
6086.42	2700.26	M1 ACOD1	UC_4_GGTGAAGAGGTGATCG-1	Garrido-Trigo et al	UC 4	female	46
5331.58	1536.12	M1 ACOD1	UC_4_GTAGAGGTCGACCAAT-1	Garrido-Trigo et al	UC 4	female	46
6315.42	3646.63	M1 ACOD1	UC_4_GTCGTTCCAGGTCAAG-1	Garrido-Trigo et al	UC 4	female	46
6388.49	4283.61	M1 ACOD1	UC_4_GTGAGGACAAGACCGA-1	Garrido-Trigo et al	UC 4	female	46
5608.41	1543.66	M1 ACOD1	UC_4_GTTACAGGTTAGCGGA-1	Garrido-Trigo et al	UC 4	female	46
6201.51	2536.46	Inflammatory monocytes	UC_4_GTTAGACCATATGGCT-1	Garrido-Trigo et al	UC 4	female	46
5531.39	1524.82	M1 ACOD1	UC_4_TAACACGAGATCCTAC-1	Garrido-Trigo et al	UC 4	female	46
5758.86	2018.27	M1 ACOD1	UC_4_TAGACCAAGGATACCG-1	Garrido-Trigo et al	UC 4	female	46
7019.08	3005.58	Inflammatory monocytes	UC_4_TAGCACACACCTATCC-1	Garrido-Trigo et al	UC 4	female	46
5552.98	1803.2	M1 ACOD1	UC_4_TAGGAGGCATACGCAT-1	Garrido-Trigo et al	UC 4	female	46
1727.09	3224.91	M0	UC_4_TAGGGTTCACAATGCT-1	Garrido-Trigo et al	UC 4	female	46
5561.06	1724.95	M1 ACOD1	UC_4_TAGTGCATCGATTGAC-1	Garrido-Trigo et al	UC 4	female	46
5677.68	1689.2	M1 ACOD1	UC_4_TATACCTCAATTGAAG-1	Garrido-Trigo et al	UC 4	female	46
5588.5	2978.39	M1 ACOD1	UC_4_TATTGCTTCTCAAAGC-1	Garrido-Trigo et al	UC 4	female	46
5313.53	2748.9	M1 ACOD1	UC_4_TCAAGACAGCAGCAGT-1	Garrido-Trigo et al	UC 4	female	46
6206.1	2234.32	Inflammatory monocytes	UC_4_TCACTATCACAATGTC-1	Garrido-Trigo et al	UC 4	female	46
4668.71	4265.59	M1 ACOD1	UC_4_TCAGCAAAGCAACAGC-1	Garrido-Trigo et al	UC 4	female	46
1924.11	3668.29	M2.2	UC_4_TCAGGGCTCCGCGGAT-1	Garrido-Trigo et al	UC 4	female	46
4247.34	4339.4	M1 ACOD1	UC_4_TCATTGTTCCTGTAGA-1	Garrido-Trigo et al	UC 4	female	46
6607.35	3520.63	Inflammatory monocytes	UC_4_TCCCATGGTAGGTGCA-1	Garrido-Trigo et al	UC 4	female	46
6411.08	3498.63	M1 ACOD1	UC_4_TCCTCTTTCATGTCAG-1	Garrido-Trigo et al	UC 4	female	46
6353.88	3051.15	M1 ACOD1	UC_4_TCGCTTGCAGGTTTAC-1	Garrido-Trigo et al	UC 4	female	46
1746.37	3657.31	M2.2	UC_4_TCGGGTGAGACAGCGT-1	Garrido-Trigo et al	UC 4	female	46
6263.08	4578.62	M1 ACOD1	UC_4_TCTACATGTTCCGGTG-1	Garrido-Trigo et al	UC 4	female	46
5577.52	1942.01	M1 ACOD1	UC_4_TCTATACCAGACCGCT-1	Garrido-Trigo et al	UC 4	female	46
5684.68	1603.82	M1 ACOD1	UC_4_TCTCACGAGTGATTCC-1	Garrido-Trigo et al	UC 4	female	46
5918.49	3126.76	IDA macrophage	UC_4_TCTGCCAGTCCAACGC-1	Garrido-Trigo et al	UC 4	female	46
7263.83	3182.9	Inflammatory monocytes	UC_4_TCTTAGTAGGAGAATG-1	Garrido-Trigo et al	UC 4	female	46
5841.19	2028.47	M1 ACOD1	UC_4_TGATTCTGTCCCGCAA-1	Garrido-Trigo et al	UC 4	female	46
6326.38	3212.59	M1 ACOD1	UC_4_TGATTCTTCAACCTCC-1	Garrido-Trigo et al	UC 4	female	46
6484.49	3712.8	M1 ACOD1	UC_4_TGCACGGGTAGGCAGT-1	Garrido-Trigo et al	UC 4	female	46
5566.48	1655.55	M1 ACOD1	UC_4_TGCACGGGTGTTATCG-1	Garrido-Trigo et al	UC 4	female	46
1689.52	3271.9	M2.2	UC_4_TGCTCGTGTGTGAATA-1	Garrido-Trigo et al	UC 4	female	46
6698.38	2176.28	Inflammatory monocytes	UC_4_TGGAGGAAGGCACCAA-1	Garrido-Trigo et al	UC 4	female	46
6244.02	1747.42	Inflammatory monocytes	UC_4_TGGGAAGAGGACAGTC-1	Garrido-Trigo et al	UC 4	female	46
5388.79	1494.01	M1 ACOD1	UC_4_TGGTTAGGTGGCGCTT-1	Garrido-Trigo et al	UC 4	female	46
5641.66	1665.63	M1 ACOD1	UC_4_TGTCCACAGACATCCT-1	Garrido-Trigo et al	UC 4	female	46
1895.57	4404.63	M0	UC_4_TGTCCTGAGTCGGGAT-1	Garrido-Trigo et al	UC 4	female	46
5472.82	2134.31	M1 ACOD1	UC_4_TGTGAGTAGGCATGCA-1	Garrido-Trigo et al	UC 4	female	46
5578.77	1603.05	M1 ACOD1	UC_4_TTACAGGTCCTACGAA-1	Garrido-Trigo et al	UC 4	female	46
6046.44	2730.64	M1 ACOD1	UC_4_TTACGCCTCCACGGAC-1	Garrido-Trigo et al	UC 4	female	46
5622.58	1548.08	M1 ACOD1	UC_4_TTCCAATAGCTGCGAA-1	Garrido-Trigo et al	UC 4	female	46
5581.29	1795.57	M1 ACOD1	UC_4_TTCCACGAGCGAGTCA-1	Garrido-Trigo et al	UC 4	female	46
6182.07	1611.84	M1 ACOD1	UC_4_TTCCGTGAGACTCAAA-1	Garrido-Trigo et al	UC 4	female	46
6123.82	2133	M1 ACOD1	UC_4_TTCCGTGCAGCACAAG-1	Garrido-Trigo et al	UC 4	female	46
5721.78	1538.64	M1 ACOD1	UC_4_TTCCTAACATAGAATG-1	Garrido-Trigo et al	UC 4	female	46
5630.78	1849.47	M1 ACOD1	UC_4_TTCGGTCTCCGTGTCT-1	Garrido-Trigo et al	UC 4	female	46
5650.11	1936.51	M1 ACOD1	UC_4_TTCGGTCTCGACGATT-1	Garrido-Trigo et al	UC 4	female	46
5632.16	1680.94	M1 ACOD1	UC_4_TTCTGTAGTTTCGATG-1	Garrido-Trigo et al	UC 4	female	46
5630	2957.13	M1 ACOD1	UC_4_TTGGATGCATTATGCG-1	Garrido-Trigo et al	UC 4	female	46
5689.63	1758.19	Inflammatory monocytes	UC_4_TTGTTTGTCGGTTAGT-1	Garrido-Trigo et al	UC 4	female	46
5796.02	1508.2	M1 ACOD1	UC_4_TTTACCACATCTTAGG-1	Garrido-Trigo et al	UC 4	female	46
5788.87	1623.3	M1 ACOD1	UC_4_TTTGGAGTCACCTTGC-1	Garrido-Trigo et al	UC 4	female	46
6253.63	3143.58	IDA macrophage	UC_5_AAACGCTTCCTGCTAC-1	Garrido-Trigo et al	UC 5	male	56
2317.63	2729.78	M2.2	UC_5_AAAGTCCCAACCGCCA-1	Garrido-Trigo et al	UC 5	male	56
6252.31	4623.68	IDA macrophage	UC_5_AACAAAGTCTATCGCC-1	Garrido-Trigo et al	UC 5	male	56
1666.44	3637.15	M2.2	UC_5_AACCATGGTCATCACA-1	Garrido-Trigo et al	UC 5	male	56
6093.66	4493.12	M1 ACOD1	UC_5_AAGCGAGAGGTGCTGA-1	Garrido-Trigo et al	UC 5	male	56
5160.43	5299.26	IDA macrophage	UC_5_AAGTACCTCGGCATAT-1	Garrido-Trigo et al	UC 5	male	56
4664.78	4939.86	Inflammatory monocytes	UC_5_AATCACGTCTATCGGA-1	Garrido-Trigo et al	UC 5	male	56
1710.94	3859.73	M2.2	UC_5_AATGACCTCTGGTTGA-1	Garrido-Trigo et al	UC 5	male	56
6348.13	2290.28	Inflammatory monocytes	UC_5_AATGGAACACGTACTA-1	Garrido-Trigo et al	UC 5	male	56
5312.53	4871.44	IDA macrophage	UC_5_ACACCAACATAATCCG-1	Garrido-Trigo et al	UC 5	male	56
6137.68	2224.03	IDA macrophage	UC_5_ACACCAAGTGCGGTAA-1	Garrido-Trigo et al	UC 5	male	56
4767.53	5341.51	IDA macrophage	UC_5_ACATCGAAGCACTCGC-1	Garrido-Trigo et al	UC 5	male	56
4772.72	4035.48	IDA macrophage	UC_5_ACCATTTTCCTCTCGA-1	Garrido-Trigo et al	UC 5	male	56
6288.19	2579.72	IDA macrophage	UC_5_ACGGAAGCAGAGTCAG-1	Garrido-Trigo et al	UC 5	male	56
5839.27	3122.67	IDA macrophage	UC_5_ACGTAACCACACGTGC-1	Garrido-Trigo et al	UC 5	male	56
5777.71	3066.95	IDA macrophage	UC_5_ACTATGGAGGCTGTAG-1	Garrido-Trigo et al	UC 5	male	56
5674.33	1681.47	M1 ACOD1	UC_5_ACTCCCATCCACTTCG-1	Garrido-Trigo et al	UC 5	male	56
5382.35	5857.96	IDA macrophage	UC_5_ACTGATGCATTACGGT-1	Garrido-Trigo et al	UC 5	male	56
5365.47	3952.08	IDA macrophage	UC_5_ACTGCAACAAACCATC-1	Garrido-Trigo et al	UC 5	male	56
4376.56	5181.55	IDA macrophage	UC_5_AGAAGTAGTCTTCAAG-1	Garrido-Trigo et al	UC 5	male	56
6042.33	3622.86	IDA macrophage	UC_5_AGACCATTCGTAACAC-1	Garrido-Trigo et al	UC 5	male	56
3853.35	5160.05	IDA macrophage	UC_5_AGCGCCAAGAGCCCAA-1	Garrido-Trigo et al	UC 5	male	56
5654.77	2352.03	IDA macrophage	UC_5_AGGACTTAGAGTCAGC-1	Garrido-Trigo et al	UC 5	male	56
5911.06	1996.99	IDA macrophage	UC_5_AGGATAAAGATCCCAT-1	Garrido-Trigo et al	UC 5	male	56
5845.16	2637.16	IDA macrophage	UC_5_AGGCATTGTTGTATGC-1	Garrido-Trigo et al	UC 5	male	56
4839.33	5455.35	IDA macrophage	UC_5_AGGCCACAGGACTGGT-1	Garrido-Trigo et al	UC 5	male	56
6027.92	1811.01	M1 ACOD1	UC_5_AGGGAGTTCGGTGTAT-1	Garrido-Trigo et al	UC 5	male	56
6461.56	3124.01	IDA macrophage	UC_5_AGGGCCTGTTGCTCGG-1	Garrido-Trigo et al	UC 5	male	56
5886.82	2970.9	IDA macrophage	UC_5_AGGTTGTAGATTCGAA-1	Garrido-Trigo et al	UC 5	male	56
6198.24	2811.08	Inflammatory monocytes	UC_5_AGTAACCCATAGGTTC-1	Garrido-Trigo et al	UC 5	male	56
5834.88	2362.06	M1 ACOD1	UC_5_AGTCAACCAGGTCAGA-1	Garrido-Trigo et al	UC 5	male	56
5633.8	1657.37	M1 ACOD1	UC_5_AGTCATGCATCACCAA-1	Garrido-Trigo et al	UC 5	male	56
5507.18	2027.79	IDA macrophage	UC_5_AGTGTTGAGTTGGAGC-1	Garrido-Trigo et al	UC 5	male	56
4823.1	6631.15	IDA macrophage	UC_5_AGTTAGCCAGGCCCTA-1	Garrido-Trigo et al	UC 5	male	56
5572.81	1594.65	M1 ACOD1	UC_5_AGTTCCCAGCTGGAGT-1	Garrido-Trigo et al	UC 5	male	56
5682.67	1862.74	IDA macrophage	UC_5_ATACCTTGTGCTGATT-1	Garrido-Trigo et al	UC 5	male	56
6532.21	2823.46	IDA macrophage	UC_5_ATATCCTAGGTAGATT-1	Garrido-Trigo et al	UC 5	male	56
6472.9	4022.29	IDA macrophage	UC_5_ATCATTCGTTATAGAG-1	Garrido-Trigo et al	UC 5	male	56
3541.94	5096.22	Inflammatory monocytes	UC_5_ATCCTATGTTCTAACG-1	Garrido-Trigo et al	UC 5	male	56
6192.13	2545.35	IDA macrophage	UC_5_ATCGATGTCATTCGTT-1	Garrido-Trigo et al	UC 5	male	56
5480.43	2666.75	IDA macrophage	UC_5_ATCGGATAGGGTAATT-1	Garrido-Trigo et al	UC 5	male	56
6267.69	2024.12	M1 ACOD1	UC_5_ATCTCTATCTTTGATC-1	Garrido-Trigo et al	UC 5	male	56
5513.06	2022.36	M1 ACOD1	UC_5_ATGCGATAGGATAATC-1	Garrido-Trigo et al	UC 5	male	56
6387.13	2386.78	IDA macrophage	UC_5_ATTCATCCACATAGCT-1	Garrido-Trigo et al	UC 5	male	56
5366.16	1832.43	M1 CXCL5	UC_5_ATTCCCGTCGCAATTG-1	Garrido-Trigo et al	UC 5	male	56
5587.62	1635.87	M1 ACOD1	UC_5_ATTCTACTCACGTAGT-1	Garrido-Trigo et al	UC 5	male	56
6373.77	3690.54	M1 ACOD1	UC_5_ATTGTTCCATACTTTC-1	Garrido-Trigo et al	UC 5	male	56
5669.33	1570.89	M1 ACOD1	UC_5_ATTGTTCTCCGTTGAA-1	Garrido-Trigo et al	UC 5	male	56
6539.17	3054.55	Inflammatory monocytes	UC_5_CAACCTCAGTAACGAT-1	Garrido-Trigo et al	UC 5	male	56
5842.5	3662.67	IDA macrophage	UC_5_CAAGCTAGTCCTCCAT-1	Garrido-Trigo et al	UC 5	male	56
2464.01	2076.02	Inflammatory monocytes	UC_5_CAAGCTATCGAGTTGT-1	Garrido-Trigo et al	UC 5	male	56
6444.97	1525.33	IDA macrophage	UC_5_CAAGGGAAGCTGCGAA-1	Garrido-Trigo et al	UC 5	male	56
6118.88	2574.4	IDA macrophage	UC_5_CAATCGAAGGGAGAAT-1	Garrido-Trigo et al	UC 5	male	56
6095.36	3680.18	IDA macrophage	UC_5_CACATGATCCACGAAT-1	Garrido-Trigo et al	UC 5	male	56
5677.42	1727.22	M1 ACOD1	UC_5_CACCGTTCACGGCACT-1	Garrido-Trigo et al	UC 5	male	56
4573.72	4961.7	IDA macrophage	UC_5_CACGAATTCCGTAGTA-1	Garrido-Trigo et al	UC 5	male	56
5797.07	1821	IDA macrophage	UC_5_CAGATCAGTCGCTTAA-1	Garrido-Trigo et al	UC 5	male	56
5908.22	2984.24	IDA macrophage	UC_5_CAGCAGCAGGTTTACC-1	Garrido-Trigo et al	UC 5	male	56
6025.18	2052.13	IDA macrophage	UC_5_CAGTTAGAGTGCCAGA-1	Garrido-Trigo et al	UC 5	male	56
6599.97	2894.41	IDA macrophage	UC_5_CAGTTCCAGAGAGGTA-1	Garrido-Trigo et al	UC 5	male	56
5599.82	5430.68	IDA macrophage	UC_5_CATAAGCCACTTCATT-1	Garrido-Trigo et al	UC 5	male	56
3850.82	5226.3	IDA macrophage	UC_5_CATAAGCGTCATCTAG-1	Garrido-Trigo et al	UC 5	male	56
5998.39	1918.69	IDA macrophage	UC_5_CATCCGTTCGCAGATT-1	Garrido-Trigo et al	UC 5	male	56
5319.32	1614.89	M1 CXCL5	UC_5_CATCCGTTCGTTGTGA-1	Garrido-Trigo et al	UC 5	male	56
4658.44	6876.08	IDA macrophage	UC_5_CATGGTACAATCGCCG-1	Garrido-Trigo et al	UC 5	male	56
5527.35	1556.99	M1 ACOD1	UC_5_CCCGAAGCACGCAAAG-1	Garrido-Trigo et al	UC 5	male	56
5841.94	2994.61	IDA macrophage	UC_5_CCCTCAAAGCGCCTCA-1	Garrido-Trigo et al	UC 5	male	56
6141.92	2481.19	IDA macrophage	UC_5_CCCTTAGTCATCGACA-1	Garrido-Trigo et al	UC 5	male	56
5673.11	1998.14	Inflammatory monocytes	UC_5_CCGTAGGAGACAACAT-1	Garrido-Trigo et al	UC 5	male	56
6477.62	2606.89	IDA macrophage	UC_5_CCTTCAGCATTCTCCG-1	Garrido-Trigo et al	UC 5	male	56
6432.5	2110.56	Inflammatory monocytes	UC_5_CGATGGCAGGCCTTGC-1	Garrido-Trigo et al	UC 5	male	56
6595.82	2115.78	IDA macrophage	UC_5_CGCATGGTCCAATGCA-1	Garrido-Trigo et al	UC 5	male	56
5713.17	2808.73	M1 ACOD1	UC_5_CGTGATAAGGCTTAAA-1	Garrido-Trigo et al	UC 5	male	56
6641.05	2446.41	IDA macrophage	UC_5_CTAACTTCACGCTGCA-1	Garrido-Trigo et al	UC 5	male	56
7323.37	2806.64	IDA macrophage	UC_5_CTACATTTCCACTGAA-1	Garrido-Trigo et al	UC 5	male	56
5851.6	3185.33	IDA macrophage	UC_5_CTACATTTCCGAAGGA-1	Garrido-Trigo et al	UC 5	male	56
3825.39	4817.28	IDA macrophage	UC_5_CTACTATTCTGTACAG-1	Garrido-Trigo et al	UC 5	male	56
6692.88	3578.99	Inflammatory monocytes	UC_5_CTAGACACAATAGAGT-1	Garrido-Trigo et al	UC 5	male	56
5746.17	2195.8	Inflammatory monocytes	UC_5_CTCAATTTCGATAACC-1	Garrido-Trigo et al	UC 5	male	56
6157.5	2955.95	IDA macrophage	UC_5_CTCACTGTCGGCTGTG-1	Garrido-Trigo et al	UC 5	male	56
6280.35	2614.06	IDA macrophage	UC_5_CTCAGAAGTCGTTATG-1	Garrido-Trigo et al	UC 5	male	56
6360.24	2554.47	IDA macrophage	UC_5_CTCAGGGTCTGCATGA-1	Garrido-Trigo et al	UC 5	male	56
5651.65	1740.12	IDA macrophage	UC_5_CTCATCGAGCTGCCAC-1	Garrido-Trigo et al	UC 5	male	56
6477.46	3663.97	IDA macrophage	UC_5_CTCATCGCACGGCCAT-1	Garrido-Trigo et al	UC 5	male	56
5996.29	2014.11	Inflammatory monocytes	UC_5_CTCATTAAGGTGAGCT-1	Garrido-Trigo et al	UC 5	male	56
5463.84	2469.66	M1 CXCL5	UC_5_CTCCATGCAAGAATGT-1	Garrido-Trigo et al	UC 5	male	56
4805.01	6453.39	IDA macrophage	UC_5_CTCCTCCGTGTTGATC-1	Garrido-Trigo et al	UC 5	male	56
6101.44	3606.67	IDA macrophage	UC_5_CTCTCGACATGGGTCC-1	Garrido-Trigo et al	UC 5	male	56
5756.9	1582.61	Inflammatory monocytes	UC_5_CTGAGGCCAAGTGGAC-1	Garrido-Trigo et al	UC 5	male	56
5795.39	1922.65	Inflammatory monocytes	UC_5_CTGCATCAGGCATCAG-1	Garrido-Trigo et al	UC 5	male	56
5533.97	1602.16	M1 ACOD1	UC_5_CTGTGGGCACTGGACC-1	Garrido-Trigo et al	UC 5	male	56
4194.47	5078.56	Inflammatory monocytes	UC_5_CTTCTAACAGCTACCG-1	Garrido-Trigo et al	UC 5	male	56
5671.32	1642.54	M1 ACOD1	UC_5_CTTGATTGTCCGACGT-1	Garrido-Trigo et al	UC 5	male	56
6271.56	2282.49	Inflammatory monocytes	UC_5_GAAATGATCTAAGCGT-1	Garrido-Trigo et al	UC 5	male	56
5702.3	1690.69	IDA macrophage	UC_5_GAACACTAGCCACTCG-1	Garrido-Trigo et al	UC 5	male	56
3673.14	5768.13	M2.2	UC_5_GAACTGTAGCTGTCCG-1	Garrido-Trigo et al	UC 5	male	56
3942.65	5065.77	IDA macrophage	UC_5_GACCAATGTGATAGTA-1	Garrido-Trigo et al	UC 5	male	56
5817.2	3117.87	IDA macrophage	UC_5_GACCCTTCAATCGCCG-1	Garrido-Trigo et al	UC 5	male	56
3785.98	4975.2	M2.2	UC_5_GACCCTTTCGGCATAT-1	Garrido-Trigo et al	UC 5	male	56
7868.16	3178.93	M0_Ribhi	UC_5_GAGGGTAGTCGCATCG-1	Garrido-Trigo et al	UC 5	male	56
5971.71	2529.04	IDA macrophage	UC_5_GAGTTGTGTATAGCTC-1	Garrido-Trigo et al	UC 5	male	56
6231.11	2813.39	IDA macrophage	UC_5_GAGTTTGAGGCTAAAT-1	Garrido-Trigo et al	UC 5	male	56
7063.92	2214.27	Inflammatory monocytes	UC_5_GAGTTTGCAGCAATTC-1	Garrido-Trigo et al	UC 5	male	56
6012.44	1916.09	M1 ACOD1	UC_5_GATCAGTTCTGGGCGT-1	Garrido-Trigo et al	UC 5	male	56
5846.96	2195.8	IDA macrophage	UC_5_GATCCCTAGCTTCATG-1	Garrido-Trigo et al	UC 5	male	56
6065.81	3876.27	IDA macrophage	UC_5_GATCCCTCAGAGAAAG-1	Garrido-Trigo et al	UC 5	male	56
4703.91	4686.76	IDA macrophage	UC_5_GATCGTACAGAAATTG-1	Garrido-Trigo et al	UC 5	male	56
5642.73	1875.09	IDA macrophage	UC_5_GATGACTTCAATCGGT-1	Garrido-Trigo et al	UC 5	male	56
5923.05	1994.68	IDA macrophage	UC_5_GATTCTTAGAGAGGTA-1	Garrido-Trigo et al	UC 5	male	56
5607.28	1617.76	M1 ACOD1	UC_5_GCACTAAAGGTCCCTG-1	Garrido-Trigo et al	UC 5	male	56
7835.94	2043.53	IDA macrophage	UC_5_GCAGTTAAGTGAGCCA-1	Garrido-Trigo et al	UC 5	male	56
5713.09	1709.88	IDA macrophage	UC_5_GCAGTTAGTTGGGACA-1	Garrido-Trigo et al	UC 5	male	56
5870.33	5082.99	IDA macrophage	UC_5_GCAGTTATCATTCTTG-1	Garrido-Trigo et al	UC 5	male	56
4852.94	6089.75	IDA macrophage	UC_5_GCATGATCAGATTTCG-1	Garrido-Trigo et al	UC 5	male	56
3935.12	6615.64	M2.2	UC_5_GCATTAGTCGAACTCA-1	Garrido-Trigo et al	UC 5	male	56
5596.37	1552.13	M1 ACOD1	UC_5_GCCATGGAGGTCATTC-1	Garrido-Trigo et al	UC 5	male	56
6163.14	2559.65	IDA macrophage	UC_5_GCGAGAAGTCGCAGTC-1	Garrido-Trigo et al	UC 5	male	56
5919.07	2860.12	IDA macrophage	UC_5_GGCAGTCAGACGAAGA-1	Garrido-Trigo et al	UC 5	male	56
1876.67	4317.23	M2.2	UC_5_GGCTGTGGTCGATGCC-1	Garrido-Trigo et al	UC 5	male	56
5709.83	1594.82	M1 ACOD1	UC_5_GGGAGATGTATCATGC-1	Garrido-Trigo et al	UC 5	male	56
5395.03	3700.8	IDA macrophage	UC_5_GGGATCCCAATCTCGA-1	Garrido-Trigo et al	UC 5	male	56
4939.42	6596.9	M1 ACOD1	UC_5_GGGTATTCACACCTGG-1	Garrido-Trigo et al	UC 5	male	56
6510.26	3368.57	IDA macrophage	UC_5_GGGTTTAAGGCAATGC-1	Garrido-Trigo et al	UC 5	male	56
5620.08	1633.39	Inflammatory monocytes	UC_5_GGTTCTCAGTGAATAC-1	Garrido-Trigo et al	UC 5	male	56
3634.06	5111.94	M2	UC_5_GTAATGCAGCTTTCCC-1	Garrido-Trigo et al	UC 5	male	56
5635.83	1527.56	M1 ACOD1	UC_5_GTACAACTCGGAATGG-1	Garrido-Trigo et al	UC 5	male	56
5772.38	1758.58	IDA macrophage	UC_5_GTACAGTGTGTCTTAG-1	Garrido-Trigo et al	UC 5	male	56
5636.48	2187.68	IDA macrophage	UC_5_GTAGAGGCAGTCTTCC-1	Garrido-Trigo et al	UC 5	male	56
6338.22	2688.68	IDA macrophage	UC_5_GTAGTACCAGTGCGCT-1	Garrido-Trigo et al	UC 5	male	56
6284.44	2423.57	IDA macrophage	UC_5_GTAGTACGTACAGGTG-1	Garrido-Trigo et al	UC 5	male	56
6818.61	3602.16	IDA macrophage	UC_5_GTAGTACGTGGAGAAA-1	Garrido-Trigo et al	UC 5	male	56
4430.88	4874.92	IDA macrophage	UC_5_GTATTGGAGGGCAGTT-1	Garrido-Trigo et al	UC 5	male	56
5535.26	1598.3	M1 ACOD1	UC_5_GTCGAATAGTGCGTCC-1	Garrido-Trigo et al	UC 5	male	56
7277.02	1995.64	Inflammatory monocytes	UC_5_GTCGTAAAGACGGAAA-1	Garrido-Trigo et al	UC 5	male	56
5745.85	2152.82	IDA macrophage	UC_5_GTCTTTAGTGGATCAG-1	Garrido-Trigo et al	UC 5	male	56
5589.59	2036	IDA macrophage	UC_5_GTGAGCCAGACGACGT-1	Garrido-Trigo et al	UC 5	male	56
5766.47	1823.28	IDA macrophage	UC_5_GTGCTGGCACGATAGG-1	Garrido-Trigo et al	UC 5	male	56
6395.07	2481.26	IDA macrophage	UC_5_GTGCTTCCAGACCCGT-1	Garrido-Trigo et al	UC 5	male	56
2502.51	2188.16	M0_Ribhi	UC_5_GTGTCCTTCCAAGAGG-1	Garrido-Trigo et al	UC 5	male	56
2825.95	6171.53	M0	UC_5_TAACCAGGTTAACAGA-1	Garrido-Trigo et al	UC 5	male	56
6031.75	2508.57	IDA macrophage	UC_5_TAACGACTCCCAATAG-1	Garrido-Trigo et al	UC 5	male	56
5498.61	2497.73	M1 ACOD1	UC_5_TACCGGGAGCTGCGAA-1	Garrido-Trigo et al	UC 5	male	56
4269.04	5297.24	M2.2	UC_5_TACCTCGGTGACTAAA-1	Garrido-Trigo et al	UC 5	male	56
5329.56	1927.05	M1 CXCL5	UC_5_TACGTCCAGGCACTAG-1	Garrido-Trigo et al	UC 5	male	56
5738.12	2065.09	IDA macrophage	UC_5_TAGACCAAGGCATCTT-1	Garrido-Trigo et al	UC 5	male	56
5346.97	2636.25	IDA macrophage	UC_5_TAGAGTCGTGATCGTT-1	Garrido-Trigo et al	UC 5	male	56
6154.25	2247.01	IDA macrophage	UC_5_TATCTTGTCCAGTGTA-1	Garrido-Trigo et al	UC 5	male	56
6712.08	2764.19	IDA macrophage	UC_5_TCAAGCATCTAACACG-1	Garrido-Trigo et al	UC 5	male	56
6467.04	3344.58	IDA macrophage	UC_5_TCAATCTGTGTAGTGG-1	Garrido-Trigo et al	UC 5	male	56
1853.91	4590.53	M2.2	UC_5_TCATTACAGTCAGCCC-1	Garrido-Trigo et al	UC 5	male	56
5660.57	3501.69	IDA macrophage	UC_5_TCATTTGAGGGACTGT-1	Garrido-Trigo et al	UC 5	male	56
3868.45	5220.39	M2.2	UC_5_TCCGTGTCATGACCCG-1	Garrido-Trigo et al	UC 5	male	56
5448.97	1692.53	M1 ACOD1	UC_5_TCCTCCCAGTGGTTAA-1	Garrido-Trigo et al	UC 5	male	56
5304.61	1684.43	M1 CXCL5	UC_5_TCCTTTCAGTTGCTCA-1	Garrido-Trigo et al	UC 5	male	56
5780.33	2656.03	IDA macrophage	UC_5_TCGCTTGTCTTCACAT-1	Garrido-Trigo et al	UC 5	male	56
5907.7	4888.8	IDA macrophage	UC_5_TCGTGGGCAGAAGCTG-1	Garrido-Trigo et al	UC 5	male	56
5541.23	1529.13	M1 ACOD1	UC_5_TCTGGCTCACGCTGTG-1	Garrido-Trigo et al	UC 5	male	56
5381.78	3273.06	Inflammatory monocytes	UC_5_TCTGGCTCAGCCTTCT-1	Garrido-Trigo et al	UC 5	male	56
6180.4	4136.95	IDA macrophage	UC_5_TGATTTCAGCACCGTC-1	Garrido-Trigo et al	UC 5	male	56
6246.25	2424.41	IDA macrophage	UC_5_TGCTCGTTCCGTGTCT-1	Garrido-Trigo et al	UC 5	male	56
5684.27	1597.55	M1 ACOD1	UC_5_TGGATGTCATGGGTCC-1	Garrido-Trigo et al	UC 5	male	56
5574.89	1633.95	IDA macrophage	UC_5_TGTGCGGGTTAAACCC-1	Garrido-Trigo et al	UC 5	male	56
5873.85	4380.01	M1 ACOD1	UC_5_TGTGGCGGTTGGACTT-1	Garrido-Trigo et al	UC 5	male	56
5747.16	1550.05	M1 ACOD1	UC_5_TGTTCTAGTGCCTGAC-1	Garrido-Trigo et al	UC 5	male	56
5607.71	1635.23	IDA macrophage	UC_5_TTAATCCAGTGATCGG-1	Garrido-Trigo et al	UC 5	male	56
4680.4	5303.23	IDA macrophage	UC_5_TTACAGGCAAAGACGC-1	Garrido-Trigo et al	UC 5	male	56
1670.6	3301.63	Cycling myeloid	UC_5_TTACTGTGTAGTAAGT-1	Garrido-Trigo et al	UC 5	male	56
6068.89	2492.58	IDA macrophage	UC_5_TTCACCGGTAAGCTCT-1	Garrido-Trigo et al	UC 5	male	56
6530.07	3167.5	IDA macrophage	UC_5_TTCAGGACATCTAGAC-1	Garrido-Trigo et al	UC 5	male	56
6242.65	2696.67	IDA macrophage	UC_5_TTCATGTAGTTCCTGA-1	Garrido-Trigo et al	UC 5	male	56
6414.24	4496.92	IDA macrophage	UC_5_TTCCGTGTCGTCCATC-1	Garrido-Trigo et al	UC 5	male	56
5841.19	2227.31	IDA macrophage	UC_5_TTCTCTCGTGCCTTTC-1	Garrido-Trigo et al	UC 5	male	56
5588.83	1747.25	IDA macrophage	UC_5_TTCTTGACACACCGAC-1	Garrido-Trigo et al	UC 5	male	56
2201.88	4606.19	M2.2	UC_5_TTGAGTGTCTGCACCT-1	Garrido-Trigo et al	UC 5	male	56
5583.95	1592.65	M1 ACOD1	UC_5_TTGCCTGTCACACCGG-1	Garrido-Trigo et al	UC 5	male	56
5477.16	1755.36	M1 ACOD1	UC_5_TTGGATGTCGCACGGT-1	Garrido-Trigo et al	UC 5	male	56
5495.8	1535.6	M1 ACOD1	UC_5_TTGGGTATCGCGAAGA-1	Garrido-Trigo et al	UC 5	male	56
1716.8	3303.74	M0	UC_5_TTGGTTTGTTACACTG-1	Garrido-Trigo et al	UC 5	male	56
5355.15	1547.95	M1 ACOD1	UC_5_TTTACGTTCCTAGCCT-1	Garrido-Trigo et al	UC 5	male	56
5551.3	1577.56	M1 ACOD1	UC_5_TTTGATCAGTTTGGCT-1	Garrido-Trigo et al	UC 5	male	56
5671.83	5461.97	IDA macrophage	UC_6_AAAGGGCCAAGGTTGG-1	Garrido-Trigo et al	UC 6	female	51
3337.35	6696.19	M2.2	UC_6_AACCAACTCTTCGGAA-1	Garrido-Trigo et al	UC 6	female	51
3662.57	5052.89	M2	UC_6_AACTTCTAGAGTAACT-1	Garrido-Trigo et al	UC 6	female	51
4988.26	4620.21	IDA macrophage	UC_6_AAGGTAAAGGATCATA-1	Garrido-Trigo et al	UC 6	female	51
6514.75	874.911	M0_Ribhi	UC_6_AAGTGAAGTGTTCATG-1	Garrido-Trigo et al	UC 6	female	51
1729.32	4189.56	M2.2	UC_6_AATCACGAGGATTTCC-1	Garrido-Trigo et al	UC 6	female	51
4273.55	6760.16	IDA macrophage	UC_6_AATCGTGCAACATACC-1	Garrido-Trigo et al	UC 6	female	51
5105.43	5215.18	IDA macrophage	UC_6_AATGCCATCAAGTCGT-1	Garrido-Trigo et al	UC 6	female	51
6269.72	4379.38	Inflammatory monocytes	UC_6_ACAACCACAAGACGAC-1	Garrido-Trigo et al	UC 6	female	51
3767.4	5777.11	IDA macrophage	UC_6_ACCATTTTCACTCTTA-1	Garrido-Trigo et al	UC 6	female	51
2110.25	2868.11	M0_Ribhi	UC_6_ACCCTTGAGTAGGGTC-1	Garrido-Trigo et al	UC 6	female	51
6047.35	2390.7	IDA macrophage	UC_6_ACCTGAACATTGTAGC-1	Garrido-Trigo et al	UC 6	female	51
5539.35	5509.36	IDA macrophage	UC_6_ACGGGTCGTACACTCA-1	Garrido-Trigo et al	UC 6	female	51
1878.74	3112.35	Cycling myeloid	UC_6_AGACCCGAGCATCTTG-1	Garrido-Trigo et al	UC 6	female	51
3698.21	5208.31	M2.2	UC_6_AGAGAATGTAGAGCTG-1	Garrido-Trigo et al	UC 6	female	51
2208.54	2990.85	M0_Ribhi	UC_6_AGCTTCCAGCATTGAA-1	Garrido-Trigo et al	UC 6	female	51
6248.05	2744.13	Inflammatory monocytes	UC_6_AGCTTCCTCGATTCCC-1	Garrido-Trigo et al	UC 6	female	51
2227.68	2829.53	M0_Ribhi	UC_6_AGGATCTAGTGTACAA-1	Garrido-Trigo et al	UC 6	female	51
7033.01	2561.71	Inflammatory monocytes	UC_6_AGGATCTCACATGGTT-1	Garrido-Trigo et al	UC 6	female	51
2478.76	2148.03	M0_Ribhi	UC_6_AGGGAGTGTGAGGAAA-1	Garrido-Trigo et al	UC 6	female	51
3332.53	2484.02	M0_Ribhi	UC_6_AGGGTCCAGATAACAC-1	Garrido-Trigo et al	UC 6	female	51
4888.87	6708.58	IDA macrophage	UC_6_AGGGTGACAGGAATAT-1	Garrido-Trigo et al	UC 6	female	51
6732.38	2884.98	Inflammatory monocytes	UC_6_AGGTCATGTTAAGTCC-1	Garrido-Trigo et al	UC 6	female	51
3623.56	5033.02	M2	UC_6_AGTCTCCTCTTCTTCC-1	Garrido-Trigo et al	UC 6	female	51
6172.79	4526.62	IDA macrophage	UC_6_ATAGACCTCGATACAC-1	Garrido-Trigo et al	UC 6	female	51
6059.56	4873.95	IDA macrophage	UC_6_ATAGGCTCAAACTCTG-1	Garrido-Trigo et al	UC 6	female	51
1985.65	2971.36	M0_Ribhi	UC_6_ATGGGTTAGGACAAGA-1	Garrido-Trigo et al	UC 6	female	51
5563.75	3487.28	M0_Ribhi	UC_6_ATTACTCAGGTGATCG-1	Garrido-Trigo et al	UC 6	female	51
3637.18	4974.18	M2	UC_6_ATTACTCAGTGAGTTA-1	Garrido-Trigo et al	UC 6	female	51
2227.1	5215.95	M2	UC_6_ATTCACTTCGCCAACG-1	Garrido-Trigo et al	UC 6	female	51
5820.06	3071.43	Inflammatory monocytes	UC_6_ATTCATCCACGCGTGT-1	Garrido-Trigo et al	UC 6	female	51
2682.09	5108.16	M2	UC_6_ATTCCCGAGTGCAACG-1	Garrido-Trigo et al	UC 6	female	51
3765.4	5301.77	M2	UC_6_ATTGGGTTCCAGCCTT-1	Garrido-Trigo et al	UC 6	female	51
1770.26	3219.01	M0	UC_6_ATTTCACCACCTCAGG-1	Garrido-Trigo et al	UC 6	female	51
1817.98	3196.93	M0	UC_6_CAAGCTAAGTATGAAC-1	Garrido-Trigo et al	UC 6	female	51
6038.4	2028.71	Inflammatory monocytes	UC_6_CACATGACAAGATGTA-1	Garrido-Trigo et al	UC 6	female	51
6007.6	2432.1	Inflammatory monocytes	UC_6_CACCGTTTCGTGTGAT-1	Garrido-Trigo et al	UC 6	female	51
1738.67	3456.95	M0_Ribhi	UC_6_CACGAATCATGACCCG-1	Garrido-Trigo et al	UC 6	female	51
4863.1	5048.64	IDA macrophage	UC_6_CACTGTCCATCGGATT-1	Garrido-Trigo et al	UC 6	female	51
4695.82	5285.69	M0	UC_6_CAGTTCCAGGGTGAAA-1	Garrido-Trigo et al	UC 6	female	51
5760.16	2918.32	IDA macrophage	UC_6_CCTATCGCACATGAAA-1	Garrido-Trigo et al	UC 6	female	51
5252.58	5262.57	IDA macrophage	UC_6_CCTATCGGTATGTCTG-1	Garrido-Trigo et al	UC 6	female	51
3480.75	5042.82	M2	UC_6_CCTGCATTCCAAGAGG-1	Garrido-Trigo et al	UC 6	female	51
1787.72	4148.87	M2.2	UC_6_CGAGAAGGTTCTCCTG-1	Garrido-Trigo et al	UC 6	female	51
3744.69	4996.92	M2	UC_6_CGCAGGTAGGCGAACT-1	Garrido-Trigo et al	UC 6	female	51
2631.35	2760.12	M0	UC_6_CGCGTGACAGCTACAT-1	Garrido-Trigo et al	UC 6	female	51
1758.18	3255.78	M0	UC_6_CGTGTCTAGATGATTG-1	Garrido-Trigo et al	UC 6	female	51
3951.48	3778.42	M0_Ribhi	UC_6_CTACGGGGTAGTCGGA-1	Garrido-Trigo et al	UC 6	female	51
1738.1	3222.65	M0	UC_6_CTCAACCGTTTCGATG-1	Garrido-Trigo et al	UC 6	female	51
7056.08	2121	Inflammatory monocytes	UC_6_CTCTCGACATACTGAC-1	Garrido-Trigo et al	UC 6	female	51
6193.03	2296.19	Inflammatory monocytes	UC_6_CTTCCTTAGAAACCCG-1	Garrido-Trigo et al	UC 6	female	51
5286.51	4698.07	IDA macrophage	UC_6_GAAATGAAGGAACGAA-1	Garrido-Trigo et al	UC 6	female	51
1762.43	3272.76	M0	UC_6_GACCCAGCATGGCGCT-1	Garrido-Trigo et al	UC 6	female	51
[truncated: 140,370 more rows]

## Sheet: e.fig 4d
Study	sample_name	data_dim_1	data_dim_2	Sample	Health	annotation	Size_Factor	Pseudotime	State
Smillie et al	N13.LPA.TATGTGCTGTAAGA	4.38121	-0.91355	N13.LPA	Healthy	M0	0.345019	0.362519	2
Smillie et al	N23.EpiA.CTGCGGAAGTGCAAGC	4.64505	-1.14502	N23.EpiA	Uninflamed	M0 Ribhi	0.208251	0.128675	2
Smillie et al	N10.EpiA.CAGCTAGATGGTAC	-0.0319576	-0.679133	N10.EpiA	Healthy	M0_2	0.660016	4.82056	2
Smillie et al	N10.EpiA.CTATCCCTCTACCC	3.36867	-1.14571	N10.EpiA	Healthy	M0 Ribhi	0.3698	1.40004	2
Smillie et al	N10.EpiA.CTCCGAACAACCGT	2.78464	-1.28568	N10.EpiA	Healthy	M0_2	0.470828	1.98327	2
Smillie et al	N10.EpiA.CTGTAACTGGATTC	2.46146	-1.39588	N10.EpiA	Healthy	M0_2	0.311661	2.29415	2
Smillie et al	N10.EpiA.GGAGACGACTTATC	2.67577	-1.3491	N10.EpiA	Healthy	M0_2	0.458914	2.08804	2
Smillie et al	N10.EpiA.TTCAGTTGTTCCCG	1.67917	-1.20814	N10.EpiA	Healthy	M0_2	0.506092	3.08088	2
Smillie et al	N10.EpiB.CGGTCACTGCAGTT	-4.03503	-0.950515	N10.EpiB	Healthy	M2	3.82619	9.79408	5
Smillie et al	N10.EpiB.TGCAGATGGCCCTT	4.13774	-1.25816	N10.EpiB	Healthy	M0	0.431274	0.647134	2
Smillie et al	N10.LPA.AAATACTGGATAAG	1.70826	-1.19484	N10.LPA	Healthy	M0	0.309278	3.05373	2
Smillie et al	N10.LPA.AAATCAACACAGCT	0.986869	-1.09108	N10.LPA	Healthy	M0	0.296412	3.76267	2
Smillie et al	N10.LPA.AACAGCACACAGTC	4.32369	-1.15837	N10.LPA	Healthy	M0_2	0.29117	0.449825	2
Smillie et al	N10.LPA.AACCGATGTCTTTG	-0.429272	-0.457091	N10.LPA	Healthy	M2	0.897336	5.22273	2
Smillie et al	N10.LPA.AACTCACTGCCATA	-2.81562	-0.333451	N10.LPA	Healthy	M2	1.22043	8.43769	5
Smillie et al	N10.LPA.AAGGTCACATCGGT	0.780809	-0.803795	N10.LPA	Healthy	M0	0.371706	4.04798	2
Smillie et al	N10.LPA.AAGTTCCTTCGACA	4.12494	-1.23527	N10.LPA	Healthy	M0_2	0.422696	0.657055	2
Smillie et al	N10.LPA.AATGCGTGTGGATC	3.13351	-1.39713	N10.LPA	Healthy	M0_2	0.428892	1.6434	2
Smillie et al	N10.LPA.AATTCCTGACCTCC	2.6268	-1.3375	N10.LPA	Healthy	M0	0.297365	2.13497	2
Smillie et al	N10.LPA.ACAATCCTAGTCAC	1.09841	-1.09122	N10.LPA	Healthy	M0	0.365987	3.66292	2
Smillie et al	N10.LPA.ACACGATGTGAGAA	1.14547	-1.39584	N10.LPA	Healthy	M0_2	0.273538	3.55976	2
Smillie et al	N10.LPA.ACCACAGAATGGTC	0.592634	-0.957075	N10.LPA	Healthy	M0	0.419837	4.1647	2
Smillie et al	N10.LPA.ACCAGTGAGAATCC	4.27421	-1.26742	N10.LPA	Healthy	M0_2	0.302607	0.512452	2
Smillie et al	N10.LPA.ACGCGGTGGTCCTC	-0.294912	-0.712499	N10.LPA	Healthy	M2	0.663352	4.99626	2
Smillie et al	N10.LPA.ACGGAACTAAGGTA	0.591333	-0.729799	N10.LPA	Healthy	M0	0.543263	4.25507	2
Smillie et al	N10.LPA.ACGGTATGCCACCT	-3.9471	-0.798019	N10.LPA	Healthy	M2	4.42711	9.64566	5
Smillie et al	N10.LPA.AGAACGCTGCTACA	-3.83473	-0.634507	N10.LPA	Healthy	M2	2.05344	9.47027	5
Smillie et al	N10.LPA.AGACCTGAGATACC	2.96803	-1.26543	N10.LPA	Healthy	M0_2	0.305943	1.80283	2
Smillie et al	N10.LPA.AGATCGTGAGCTCA	-4.00205	-0.857361	N10.LPA	Healthy	M2	2.34032	9.72193	5
Smillie et al	N10.LPA.AGCTTTACGTTAGC	3.91131	-1.35673	N10.LPA	Healthy	Mac IFN pathway	0.368847	0.882	2
Smillie et al	N10.LPA.AGTATCCTTGGCAT	1.41531	-1.32331	N10.LPA	Healthy	M0_2	0.269725	3.31579	2
Smillie et al	N10.LPA.ATACGTCTATCACG	4.09899	-1.12951	N10.LPA	Healthy	M0	0.372659	0.669868	2
Smillie et al	N10.LPA.ATCAAATGCCTAAG	-1.01721	0.523691	N10.LPA	Healthy	M0	0.76438	6.37329	1
Smillie et al	N10.LPA.ATCACGGATAGCCA	-2.55344	-0.159721	N10.LPA	Healthy	M2	1.30335	8.12736	5
Smillie et al	N10.LPA.ATGCGCCTTTCCCG	1.19915	-1.14096	N10.LPA	Healthy	M0	0.540403	3.55701	2
Smillie et al	N10.LPA.ATTAGATGTTGCAG	-2.73024	1.12674	N10.LPA	Healthy	Inflammatory monocytes-mac	3.769	8.49805	4
Smillie et al	N10.LPA.CAAGTCGAGAGGGT	-0.452141	-0.333713	N10.LPA	Healthy	M0	1.5035	5.31559	2
Smillie et al	N10.LPA.CAGACAACGAGGGT	-0.486426	-0.732491	N10.LPA	Healthy	M2	1.11512	5.10532	2
Smillie et al	N10.LPA.CAGCGTCTGTTCTT	-0.127607	-0.409576	N10.LPA	Healthy	M0	1.28525	5.04169	2
Smillie et al	N10.LPA.CAGGCCGAGCTGAT	-2.383	-0.0591033	N10.LPA	Healthy	M2	1.43679	7.93367	5
Smillie et al	N10.LPA.CATCATACTGTCAG	-4.03032	-0.805586	N10.LPA	Healthy	M2	1.42869	9.72338	5
Smillie et al	N10.LPA.CATCGGCTTCCTTA	0.502715	2.88675	N10.LPA	Healthy	Mac Mthi	0.796309	9.11171	1
Smillie et al	N10.LPA.CATTAGCTAATCGC	-3.89052	-0.725453	N10.LPA	Healthy	M2	3.80713	9.56178	5
Smillie et al	N10.LPA.CCAATTTGGAAAGT	-3.93387	-0.727293	N10.LPA	Healthy	M2	2.36796	9.60136	5
Smillie et al	N10.LPA.CCCATCGAAAGTGA	1.08261	-1.12487	N10.LPA	Healthy	M0	0.574715	3.67095	2
Smillie et al	N10.LPA.CGACTCTGTATCTC	-0.375162	1.66191	N10.LPA	Healthy	M0	0.931171	7.63032	1
Smillie et al	N10.LPA.CGGATATGACTTTC	-4.00644	-0.818403	N10.LPA	Healthy	M2	1.93192	9.70796	5
Smillie et al	N10.LPA.CTAGGTGATTTACC	-3.75009	-0.857306	N10.LPA	Healthy	M2	0.721491	9.49701	5
Smillie et al	N10.LPA.CTCAGCACTTCCAT	-0.105071	-0.681014	N10.LPA	Healthy	M2	1.16134	4.88177	2
Smillie et al	N10.LPA.CTGATGGACTCCCA	3.44917	-1.28896	N10.LPA	Healthy	M0	0.43461	1.32674	2
Smillie et al	N10.LPA.CTTACAACGTAAGA	-3.91554	-0.823789	N10.LPA	Healthy	M2	2.72584	9.6293	5
Smillie et al	N10.LPA.CTTACATGCTTACT	1.0595	-1.23205	N10.LPA	Healthy	M0_2	0.253523	3.6699	2
Smillie et al	N10.LPA.CTTACTGAGCATAC	0.491688	2.61133	N10.LPA	Healthy	M0	0.773434	8.86642	1
Smillie et al	N10.LPA.CTTACTGATCAGGT	0.7047	-1.13373	N10.LPA	Healthy	M2	0.840151	3.9985	2
Smillie et al	N10.LPA.GAACTGTGAGTGCT	4.22179	-1.28363	N10.LPA	Healthy	M0_2	0.362652	0.566589	2
Smillie et al	N10.LPA.GAAGCTACACGTTG	-2.82031	0.787697	N10.LPA	Healthy	M2	2.23405	8.31216	4
Smillie et al	N10.LPA.GACCATGAGTGAGG	3.04675	-1.40758	N10.LPA	Healthy	M0	0.311661	1.72849	2
Smillie et al	N10.LPA.GACGAGGACTTGCC	4.12848	-1.06953	N10.LPA	Healthy	M0	0.302607	0.633137	2
Smillie et al	N10.LPA.GACGCTCTTTTCAC	1.50435	-0.820449	N10.LPA	Healthy	M0	0.52563	3.31472	2
Smillie et al	N10.LPA.GAGCGCTGAACGTC	3.13068	-0.994584	N10.LPA	Healthy	M0	0.747224	1.63346	2
Smillie et al	N10.LPA.GAGGATCTCTCGAA	0.0599471	-0.85129	N10.LPA	Healthy	M2	0.388862	4.66642	2
Smillie et al	N10.LPA.GAGTGACTTACAGC	3.06775	-1.31275	N10.LPA	Healthy	M0	0.455102	1.70532	2
Smillie et al	N10.LPA.GAGTGTTGGGACAG	-3.79411	-0.885608	N10.LPA	Healthy	M2	1.93859	9.5493	5
Smillie et al	N10.LPA.GATACTCTAAGAGT	0.549454	-1.00775	N10.LPA	Healthy	M0	0.358839	4.18534	2
Smillie et al	N10.LPA.GATGACACGAAGGC	2.77881	-1.08892	N10.LPA	Healthy	M0	0.548028	1.99383	2
Smillie et al	N10.LPA.GATGCAACTGAGAA	-0.298144	-0.555676	N10.LPA	Healthy	M2	1.35244	5.0767	2
Smillie et al	N10.LPA.GATTGGTGTAGCGT	4.32631	-1.2734	N10.LPA	Healthy	M0_2	0.292123	0.461376	2
Smillie et al	N10.LPA.GCAAGACTTCAGGT	3.45448	-1.40037	N10.LPA	Healthy	M0_2	0.371229	1.32723	2
Smillie et al	N10.LPA.GCCACGGACAATCG	2.20265	-1.38201	N10.LPA	Healthy	M0_2	0.436516	2.54759	2
Smillie et al	N10.LPA.GCCTAGCTTAACGC	4.20038	-0.957191	N10.LPA	Healthy	M0	0.376948	0.547763	2
Smillie et al	N10.LPA.GCCTGACTAAGAGT	-0.402713	-0.658815	N10.LPA	Healthy	M0	0.252569	5.08937	2
Smillie et al	N10.LPA.GCGGCAACCCTTGC	-3.82658	-0.932278	N10.LPA	Healthy	M2	2.06726	9.59974	5
Smillie et al	N10.LPA.GGCAATACTCGCTC	-0.586687	-0.62234	N10.LPA	Healthy	M2	1.84423	5.21926	2
Smillie et al	N10.LPA.GGCGCATGTGGCAT	-2.30042	0.029093	N10.LPA	Healthy	M2	1.93144	7.81798	5
Smillie et al	N10.LPA.GGGCCATGAAGCAA	0.936708	-0.967378	N10.LPA	Healthy	M0	0.310232	3.84425	2
Smillie et al	N10.LPA.GTAAGCACTCCTCG	-3.71938	-0.739014	N10.LPA	Healthy	M2	1.99768	9.41546	5
Smillie et al	N10.LPA.GTACTACTTACTTC	4.04608	-1.13972	N10.LPA	Healthy	M0_2	0.279256	0.723648	2
Smillie et al	N10.LPA.GTATTCACTTTCAC	-0.0376574	-0.774049	N10.LPA	Healthy	M2	0.459391	4.78546	2
Smillie et al	N10.LPA.GTCCACTGATCGTG	-0.3004	-0.857004	N10.LPA	Healthy	M2	1.69746	4.92385	2
Smillie et al	N10.LPA.GTGACAACTATTCC	-0.303417	-0.541489	N10.LPA	Healthy	M0_2	0.670977	5.08994	2
Smillie et al	N10.LPA.GTTAAATGGAGCTT	-0.324781	-0.490737	N10.LPA	Healthy	M0	0.384573	5.13836	2
Smillie et al	N10.LPA.TAAGCTCTTTGAGC	-3.64681	-0.638617	N10.LPA	Healthy	M2	2.52855	9.30524	5
Smillie et al	N10.LPA.TACGAGACTTCGTT	-0.346642	-0.757597	N10.LPA	Healthy	M2	1.4101	5.01087	2
Smillie et al	N10.LPA.TACGCCACTTTGTC	0.924835	-1.20486	N10.LPA	Healthy	M0	0.462726	3.78968	2
Smillie et al	N10.LPA.TACGGAACGTACCA	3.83305	-1.03676	N10.LPA	Healthy	M0	0.274014	0.924461	2
Smillie et al	N10.LPA.TACGTACTAACGGG	1.57543	-0.961736	N10.LPA	Healthy	M0	0.443664	3.21839	2
Smillie et al	N10.LPA.TACGTTACGTCTAG	2.83486	-1.37093	N10.LPA	Healthy	M0_2	0.390768	1.931	2
Smillie et al	N10.LPA.TAGGCATGCCTTTA	-0.230867	2.01511	N10.LPA	Healthy	M0	0.414595	8.01068	1
Smillie et al	N10.LPA.TAGTTCACACAGTC	3.28421	-1.15032	N10.LPA	Healthy	M0	0.723874	1.48472	2
Smillie et al	N10.LPA.TATAGATGTGACTG	4.15902	-1.21553	N10.LPA	Healthy	M0_2	0.238273	0.620696	2
Smillie et al	N10.LPA.TATCACTGACCTCC	0.17224	2.21903	N10.LPA	Healthy	M0	0.68575	8.37501	1
Smillie et al	N10.LPA.TATTTCCTTGAGAA	1.47642	-1.35809	N10.LPA	Healthy	M0	0.635713	3.25487	2
Smillie et al	N10.LPA.TCATCAACGAGGAC	-3.18015	-0.507899	N10.LPA	Healthy	M2	0.859689	8.83247	5
Smillie et al	N10.LPA.TCCCTACTTGTAGC	4.19872	-1.43793	N10.LPA	Healthy	M0_2	0.274014	0.608525	2
Smillie et al	N10.LPA.TCGAGAACACGTTG	-3.90282	-0.867309	N10.LPA	Healthy	M2	1.41487	9.63795	5
Smillie et al	N10.LPA.TCTAAGCTTACTGG	2.1597	-1.01732	N10.LPA	Healthy	M0	0.638095	2.62523	2
Smillie et al	N10.LPA.TGATACCTTGAACC	-0.233344	-0.87248	N10.LPA	Healthy	M2	0.76438	4.8901	2
Smillie et al	N10.LPA.TGCTAGGAGTCCTC	-0.0728728	-0.590518	N10.LPA	Healthy	M2	0.782012	4.90212	2
Smillie et al	N10.LPA.TGGGTATGTGCTGA	4.15495	-1.10418	N10.LPA	Healthy	M0_2	0.25114	0.611056	2
Smillie et al	N10.LPA.TGTACTTGTCATTC	-0.147979	-0.457813	N10.LPA	Healthy	M0	0.283068	5.03047	2
Smillie et al	N10.LPA.TTCTTACTGTATCG	4.22815	-1.24417	N10.LPA	Healthy	M0_2	0.217305	0.555401	2
Smillie et al	N10.LPA.TTGAGGACACTTTC	-2.83071	-0.30226	N10.LPA	Healthy	M2	2.08441	8.43494	5
Smillie et al	N10.LPA.TTGTACACGTGTAC	1.05105	-1.18348	N10.LPA	Healthy	M0	0.799168	3.68889	2
Smillie et al	N10.LPB.AAACATTGGGAACG	0.751394	-0.987159	N10.LPB	Healthy	M0	0.783918	4.00849	2
Smillie et al	N10.LPB.AAATCTGACTGGAT	1.38158	-1.27215	N10.LPB	Healthy	M2	1.38532	3.35786	2
Smillie et al	N10.LPB.AAATTCGACCCAAA	4.36573	-1.22574	N10.LPB	Healthy	M0_2	0.289264	0.416269	2
Smillie et al	N10.LPB.AAATTGACCTTACT	-2.14035	0.205208	N10.LPB	Healthy	M0	0.811558	7.58927	5
Smillie et al	N10.LPB.AACCAGTGCGCCTT	3.25243	-1.26721	N10.LPB	Healthy	M0	0.550411	1.52087	2
Smillie et al	N10.LPB.AACCTTTGACACAC	-0.686658	1.04653	N10.LPB	Healthy	M0	0.653821	6.93941	1
Smillie et al	N10.LPB.AACGTGTGTGTTTC	3.06436	-1.30447	N10.LPB	Healthy	M0	0.261624	1.70853	2
Smillie et al	N10.LPB.AAGAGATGGCTGAT	0.496883	-0.898436	N10.LPB	Healthy	M0	0.32977	4.26995	2
Smillie et al	N10.LPB.AAGAGATGTATCGG	-2.87255	0.839322	N10.LPB	Healthy	M0	0.650962	8.38566	4
Smillie et al	N10.LPB.AATCCTTGTGTGCA	1.0277	-1.28413	N10.LPB	Healthy	M0_2	0.374089	3.68951	2
Smillie et al	N10.LPB.ACAAATTGTTGGTG	3.64842	-1.2569	N10.LPB	Healthy	Mac IFN pathway	0.587581	1.12834	2
Smillie et al	N10.LPB.ACAGCAACCGCAAT	4.20107	-1.08876	N10.LPB	Healthy	M0	0.413166	0.563251	2
Smillie et al	N10.LPB.ACCGCGGAGGGAGT	2.59732	-1.19529	N10.LPB	Healthy	M0_2	1.28429	2.1723	2
Smillie et al	N10.LPB.ACGGTCCTTGGATC	-0.111656	-0.685512	N10.LPB	Healthy	M0	0.50228	4.88501	2
Smillie et al	N10.LPB.ACTCAGGACAGAGG	4.15194	-1.117	N10.LPB	Healthy	M0	0.294506	0.615633	2
Smillie et al	N10.LPB.ACTCGAGACTCAGA	4.18847	-1.12956	N10.LPB	Healthy	M0_2	0.314044	0.58081	2
Smillie et al	N10.LPB.ACTCTCCTATGTGC	-0.34276	-0.624733	N10.LPB	Healthy	M2	0.838245	5.06584	2
Smillie et al	N10.LPB.ACTTCCCTAGGTCT	-0.327084	-0.370997	N10.LPB	Healthy	M0	0.283545	5.21013	2
Smillie et al	N10.LPB.ACTTGTACTGACAC	-0.307027	-0.714869	N10.LPB	Healthy	M2	0.98788	5.00459	2
Smillie et al	N10.LPB.AGAAGATGAGCCTA	1.50964	-1.18259	N10.LPB	Healthy	M0	0.350261	3.24921	2
Smillie et al	N10.LPB.AGGCAACTCGAGTT	-3.88387	-0.994162	N10.LPB	Healthy	M2	2.76254	9.67929	5
Smillie et al	N10.LPB.AGGTGTTGAGAATG	-0.261504	-0.475708	N10.LPB	Healthy	M0	0.468921	5.10075	2
Smillie et al	N10.LPB.AGGTTCGAATGTCG	-2.85405	0.963555	N10.LPB	Healthy	M0	1.26714	8.46373	4
Smillie et al	N10.LPB.AGTCGCCTGACGGA	-0.90875	0.610229	N10.LPB	Healthy	M0	0.472734	6.44987	1
Smillie et al	N10.LPB.ATACACCTCCTCAC	4.17506	-1.19531	N10.LPB	Healthy	M0 Ribhi	0.25114	0.602254	2
Smillie et al	N10.LPB.ATAGATTGTCCAGA	-0.154873	-0.485497	N10.LPB	Healthy	M0	0.785348	5.01945	2
Smillie et al	N10.LPB.ATATACGATTCGCC	-2.21331	0.0500529	N10.LPB	Healthy	M2	1.1723	7.73497	5
Smillie et al	N10.LPB.ATCACACTGCAGTT	2.66075	-1.12673	N10.LPB	Healthy	M0	0.859689	2.11188	2
Smillie et al	N10.LPB.ATCGGAACGTCACA	4.16324	-1.27572	N10.LPB	Healthy	M0_2	0.272584	0.623894	2
Smillie et al	N10.LPB.ATCTGACTCTCTAT	-2.02467	0.177884	N10.LPB	Healthy	M2	1.98291	7.42267	3
Smillie et al	N10.LPB.ATGAAGGACTGGAT	-2.69605	0.885744	N10.LPB	Healthy	M0	1.39247	8.2986	4
Smillie et al	N10.LPB.ATGAGCACGAGAGC	3.79586	-1.03593	N10.LPB	Healthy	M0	0.51467	0.961391	2
Smillie et al	N10.LPB.ATGCGATGGCGTTA	0.0278011	-0.820136	N10.LPB	Healthy	M2	0.846346	4.70962	2
Smillie et al	N10.LPB.ATGGGTACGGCGAA	-3.7876	-0.807709	N10.LPB	Healthy	M2	1.05364	9.50772	5
Smillie et al	N10.LPB.ATTACCTGTCGATG	-2.22603	0.121261	N10.LPB	Healthy	M0	0.843487	7.70632	5
Smillie et al	N10.LPB.CAACCGCTCTGCAA	2.35399	-1.11699	N10.LPB	Healthy	M0	0.663352	2.42093	2
Smillie et al	N10.LPB.CAACTTTGGTGAGG	4.36248	-1.23316	N10.LPB	Healthy	M0_2	0.309755	0.420405	2
Smillie et al	N10.LPB.CAATATGATGGCAT	-0.360653	1.94315	N10.LPB	Healthy	M0	0.924023	7.88757	1
Smillie et al	N10.LPB.CACATACTGGTGAG	0.609258	-1.23129	N10.LPB	Healthy	M0_2	0.286881	4.05184	2
Smillie et al	N10.LPB.CAGGTTGAGCCCTT	4.23483	-1.35001	N10.LPB	Healthy	M0_2	0.296888	0.561767	2
Smillie et al	N10.LPB.CATCATACCTGCAA	1.47419	-1.36828	N10.LPB	Healthy	M0	0.521818	3.2555	2
Smillie et al	N10.LPB.CATGAGACAAGCCT	-2.71611	-0.268926	N10.LPB	Healthy	M2	2.05248	8.32011	5
Smillie et al	N10.LPB.CATGGCCTACCACA	-2.33937	0.181014	N10.LPB	Healthy	M0	1.31622	7.76796	5
Smillie et al	N10.LPB.CATGTTTGAGAGGC	-0.00162603	-0.730891	N10.LPB	Healthy	M0	0.666688	4.77545	2
Smillie et al	N10.LPB.CCGCGAGAGTTGAC	2.00485	-1.27619	N10.LPB	Healthy	M0_2	0.336442	2.75095	2
Smillie et al	N10.LPB.CGAGGAGACGAACT	-2.86794	0.924386	N10.LPB	Healthy	M2	4.40662	8.44465	4
Smillie et al	N10.LPB.CGCAGGACTGAGCT	2.16226	-1.11595	N10.LPB	Healthy	M0	0.770575	2.61268	2
Smillie et al	N10.LPB.CGCGAGACGTACGT	-3.27984	-0.527008	N10.LPB	Healthy	M0	0.853494	8.9291	5
Smillie et al	N10.LPB.CGCGGATGCGCTAA	-0.490726	-0.604244	N10.LPB	Healthy	M2	1.61406	5.1634	2
Smillie et al	N10.LPB.CGGACCGATGGCAT	4.30716	-1.09386	N10.LPB	Healthy	M0	0.528013	0.458349	2
Smillie et al	N10.LPB.CGTAACGACTGACA	3.17527	-1.39074	N10.LPB	Healthy	M0_2	0.269725	1.60144	2
Smillie et al	N10.LPB.CTGATGGAGTTCGA	-2.7622	-0.195376	N10.LPB	Healthy	M2	4.04302	8.32232	5
Smillie et al	N10.LPB.CTGTGAGACCAAGT	0.225995	-0.767956	N10.LPB	Healthy	M0	0.746748	4.5632	2
Smillie et al	N10.LPB.GAAGAATGTACTCT	-3.78949	-0.743111	N10.LPB	Healthy	M2	2.30219	9.47975	5
Smillie et al	N10.LPB.GAAGGGTGTGCAAC	0.785913	-1.03549	N10.LPB	Healthy	M0	0.387432	3.96204	2
Smillie et al	N10.LPB.GACAGTTGTCAGTG	-0.181788	-0.767018	N10.LPB	Healthy	M2	0.966436	4.90183	2
Smillie et al	N10.LPB.GAGGTTACGTGCTA	-3.80105	-0.846736	N10.LPB	Healthy	M2	1.31479	9.53764	5
Smillie et al	N10.LPB.GAGTACTGCTCAGA	1.17979	-1.03529	N10.LPB	Healthy	M0	0.661446	3.59579	2
Smillie et al	N10.LPB.GATATAACGGATCT	-0.0328582	-0.786624	N10.LPB	Healthy	M0_2	0.286881	4.77504	2
Smillie et al	N10.LPB.GATCTTACTGCTTT	1.53236	-0.896979	N10.LPB	Healthy	Mac Mthi	0.391244	3.27102	2
Smillie et al	N10.LPB.GCCAAAACGAATAG	-0.231859	-0.699567	N10.LPB	Healthy	M2	0.664782	4.95335	2
Smillie et al	N10.LPB.GCGCATCTGTTGGT	0.486393	3.31214	N10.LPB	Healthy	M2	1.19994	9.48751	1
Smillie et al	N10.LPB.GCTACCTGAGCACT	1.48494	-1.26834	N10.LPB	Healthy	M0_2	0.638572	3.26036	2
Smillie et al	N10.LPB.GCTCGACTGCTGTA	-0.067415	-0.568649	N10.LPB	Healthy	M0	0.643814	4.90901	2
Smillie et al	N10.LPB.GGATACTGTGTCTT	0.926394	-1.21238	N10.LPB	Healthy	M2	0.455102	3.78604	2
Smillie et al	N10.LPB.GGCACGTGTGTTCT	0.175885	-0.857078	N10.LPB	Healthy	M0_2	0.31452	4.56565	2
Smillie et al	N10.LPB.GGGATTACTCTTTG	-3.8147	-0.733924	N10.LPB	Healthy	M2	1.37102	9.49802	5
Smillie et al	N10.LPB.GTGACAACCGTTGA	3.04207	-1.45996	N10.LPB	Healthy	M0_2	0.263053	1.73436	2
Smillie et al	N10.LPB.GTGATCGAGTAGGG	-2.57483	-0.0481777	N10.LPB	Healthy	M0	0.438422	8.088	5
Smillie et al	N10.LPB.GTTGATCTACACGT	0.192351	-0.616123	N10.LPB	Healthy	M0	0.427938	4.66387	2
Smillie et al	N10.LPB.GTTGGATGACACTG	-3.91058	-0.903761	N10.LPB	Healthy	M2	2.4952	9.66163	5
Smillie et al	N10.LPB.TAACCGGACTCGCT	4.21194	-1.1742	N10.LPB	Healthy	Mac IFN pathway	0.930695	0.562939	2
Smillie et al	N10.LPB.TAAGAACTGTAGCT	1.06524	-1.17172	N10.LPB	Healthy	M0	0.28831	3.67759	2
Smillie et al	N10.LPB.TACGCCACCTGAAC	0.695488	-1.115	N10.LPB	Healthy	M2	1.15991	4.01393	2
Smillie et al	N10.LPB.TACTTTCTACCGAT	4.12973	-1.00424	N10.LPB	Healthy	M0	0.301654	0.623865	2
Smillie et al	N10.LPB.TAGGTCGAAGTAGA	-0.0549595	-0.536339	N10.LPB	Healthy	M2	2.69582	4.91544	2
Smillie et al	N10.LPB.TAGTTGCTTAAGCC	1.96274	-0.961899	N10.LPB	Healthy	Mac Mthi	2.33603	2.83017	2
Smillie et al	N10.LPB.TATCTCGACCTTTA	-3.85511	-0.892991	N10.LPB	Healthy	M2	2.91027	9.60716	5
Smillie et al	N10.LPB.TATGAATGGTTGCA	2.36822	-1.10715	N10.LPB	Healthy	M0	0.218258	2.40725	2
Smillie et al	N10.LPB.TCAACACTCTCTTA	3.17333	-1.33276	N10.LPB	Healthy	M0_2	0.307372	1.60154	2
Smillie et al	N10.LPB.TCCGAGCTGTTTCT	-2.91286	0.935202	N10.LPB	Healthy	M2	3.38395	8.48333	4
Smillie et al	N10.LPB.TCGACGCTCGTACA	3.00712	-1.35055	N10.LPB	Healthy	M0_2	0.452242	1.76438	2
Smillie et al	N10.LPB.TCGAGAACGGTTTG	0.525989	-0.851175	N10.LPB	Healthy	M0	0.290217	4.26338	2
Smillie et al	N10.LPB.TGACTGGAATCTCT	-0.776435	0.123653	N10.LPB	Healthy	M0	0.855877	5.86895	2
Smillie et al	N10.LPB.TGCTGAGAAGCACT	-4.17966	-0.709724	N10.LPB	Healthy	M2	2.36558	9.81253	5
Smillie et al	N10.LPB.TGTAGGTGTGTCCC	-3.83653	-0.853474	N10.LPB	Healthy	M2	2.43277	9.5724	5
Smillie et al	N10.LPB.TGTATGCTGTATGC	0.518429	-0.86512	N10.LPB	Healthy	M0	0.972154	4.26438	2
Smillie et al	N10.LPB.TTCCTAGATCTCGC	0.102744	-0.965807	N10.LPB	Healthy	M2	1.06985	4.57925	2
Smillie et al	N10.LPB.TTCGTATGATACCG	-3.00207	-0.394297	N10.LPB	Healthy	M2	1.98815	8.62579	5
Smillie et al	N10.LPB.TTGCATTGTACTCT	2.3899	-1.30966	N10.LPB	Healthy	M0	0.247327	2.37001	2
Smillie et al	N11.EpiB.AGGTTGTGAGCGTT	1.10548	-1.08863	N11.EpiB	Healthy	M0_2	0.680508	3.65659	2
Smillie et al	N11.EpiB.CAGCATGAATACCG	4.31921	-1.28413	N11.EpiB	Healthy	M0_2	0.253046	0.469761	2
Smillie et al	N11.LPA.AACGTTCTCGCTAA	-3.98252	-0.900788	N11.LPA	Healthy	M2	2.39607	9.72445	5
Smillie et al	N11.LPA.CCGACACTGTGCTA	0.519354	-0.684128	N11.LPA	Healthy	M0	0.310708	4.34069	2
Smillie et al	N11.LPA.CGTTAGGAAAGTGA	3.39465	-1.31095	N11.LPA	Healthy	M0_2	0.273538	1.38077	2
Smillie et al	N11.LPA.CTAGATCTTAACGC	0.246912	-0.561363	N11.LPA	Healthy	M0	0.833479	4.64248	2
Smillie et al	N11.LPA.TAGTCACTGACAAA	3.29825	-1.36961	N11.LPA	Healthy	M0_2	0.5547	1.47889	2
Smillie et al	N11.LPA.TGTTAAGATTTGCT	3.92086	-1.35113	N11.LPA	Healthy	M0_2	0.481788	0.87187	2
Smillie et al	N11.LPA.TTATTCCTTCCTGC	3.44472	-1.32166	N11.LPA	Healthy	M0_2	0.415072	1.33289	2
Smillie et al	N11.LPB.ACGCGGTGAGCATC	-2.92216	0.798341	N11.LPB	Healthy	M2	2.14875	8.38973	4
Smillie et al	N11.LPB.ACGGCTCTGTCTTT	2.47033	-1.07368	N11.LPB	Healthy	M0	0.628088	2.30706	2
Smillie et al	N11.LPB.CATACTTGTAACCG	-0.406435	-0.488932	N11.LPB	Healthy	M0	0.805363	5.18407	2
Smillie et al	N11.LPB.CTCTAATGCCAGTA	-0.352481	-0.573514	N11.LPB	Healthy	M0	0.441758	5.10654	2
Smillie et al	N11.LPB.GATTCTACAGTTCG	2.66877	-1.10584	N11.LPB	Healthy	M0	0.692422	2.10469	2
Smillie et al	N11.LPB.GGCTACCTTGGGAG	4.38877	-1.02611	N11.LPB	Healthy	M0 Ribhi	0.478929	0.36882	2
Smillie et al	N11.LPB.GTACCCTGATGACC	4.30913	-1.0477	N11.LPB	Healthy	M0	0.403635	0.450709	2
Smillie et al	N11.LPB.TATGTCTGTTCCGC	-0.598392	0.108399	N11.LPB	Healthy	M0	2.22309	5.74037	2
Smillie et al	N11.LPB.TCACCTCTATTGGC	4.2347	-1.25384	N11.LPB	Healthy	M0_2	0.257335	0.550079	2
Smillie et al	N11.LPB.TCAGACGAGTCAAC	2.65909	-1.09596	N11.LPB	Healthy	M0	0.970248	2.11476	2
Smillie et al	N12.LPA.ACGATCGAACGGAG	-4.06503	-0.463843	N12.LPA	Uninflamed	M2	3.39301	9.5974	5
Smillie et al	N12.LPA.AGCTGAACCGCATA	0.143066	-0.743048	N12.LPA	Uninflamed	M0_2	1.17516	4.64581	2
Smillie et al	N12.LPA.ATAAACACGGTCAT	-2.73352	1.0463	N12.LPA	Uninflamed	M2	2.01055	8.44155	4
Smillie et al	N12.LPA.ATTACCACTCCTGC	-2.65254	1.23426	N12.LPA	Uninflamed	M1 CXCL3	1.92429	8.5233	4
Smillie et al	N12.LPA.ATTCAGCTTCGCTC	-2.8224	0.83684	N12.LPA	Uninflamed	M2	3.21287	8.34947	4
Smillie et al	N12.LPA.CAAGGTTGACAGCT	-2.76876	1.54586	N12.LPA	Uninflamed	M1 CXCL3	3.95486	8.83031	4
Smillie et al	N12.LPA.CCAGTGCTTAAAGG	-2.67784	1.30388	N12.LPA	Uninflamed	M1 CXCL3	3.93294	8.59146	4
Smillie et al	N12.LPA.CCCGGAGAGGAACG	-0.390486	1.67773	N12.LPA	Uninflamed	M1 CXCL3	1.90571	7.63748	1
Smillie et al	N12.LPA.CGAGGGCTTGCCTC	-0.510183	1.74575	N12.LPA	Uninflamed	M1 CXCL3	2.83974	7.64386	1
Smillie et al	N12.LPA.CTAGGATGATCGTG	-2.53169	0.622005	N12.LPA	Uninflamed	M2	2.72251	7.99552	4
Smillie et al	N12.LPA.CTGATTTGTGGTCA	0.38722	3.6602	N12.LPA	Uninflamed	M1 CXCL3	1.63408	9.76463	1
Smillie et al	N12.LPA.GAAATACTTTGTCT	0.40542	2.51856	N12.LPA	Uninflamed	M0	0.497038	8.74585	1
Smillie et al	N12.LPA.GATAGAGATTTGCT	-4.11392	-0.382012	N12.LPA	Uninflamed	M1 CXCL3	3.07706	9.60346	5
Smillie et al	N12.LPA.GCGAGAGATGAGGG	0.324241	3.75889	N12.LPA	Uninflamed	M1 CXCL3	1.77799	9.82931	1
Smillie et al	N12.LPA.GGGACCACAAAACG	2.10915	-1.27056	N12.LPA	Uninflamed	M0_2	0.852541	2.6499	2
Smillie et al	N12.LPA.GTGTACGATCAAGC	-0.00738597	3.00474	N12.LPA	Uninflamed	M1 CXCL3	1.24426	8.99616	1
Smillie et al	N12.LPA.GTTATGCTCTAGAC	-0.543329	1.40826	N12.LPA	Uninflamed	M0	0.419361	7.32834	1
Smillie et al	N12.LPA.GTTATGCTGTCAAC	0.811491	3.49405	N12.LPA	Uninflamed	M0	0.743412	9.78513	1
Smillie et al	N12.LPA.TAAGATACGTTCGA	-2.65768	1.22781	N12.LPA	Uninflamed	M1 CXCL3	0.76295	8.52212	4
Smillie et al	N12.LPA.TACACACTAGTGTC	-2.78466	1.39831	N12.LPA	Uninflamed	M1 CXCL3	4.21505	8.73355	4
Smillie et al	N12.LPA.TACTCCCTAGTGTC	0.00172725	2.4513	N12.LPA	Uninflamed	M1 CXCL3	0.28974	8.50475	1
Smillie et al	N12.LPA.TAGATTGACCATAG	-3.28741	1.07083	N12.LPA	Uninflamed	M2	7.43793	8.83885	4
Smillie et al	N12.LPA.TCAGGATGGAGCAG	-2.88625	1.36277	N12.LPA	Uninflamed	M0	2.80638	8.77717	4
Smillie et al	N12.LPA.TCAGTGGAAGGCGA	-4.12703	-0.478279	N12.LPA	Uninflamed	M2	5.91775	9.6594	5
Smillie et al	N12.LPA.TGATTCACGAATCC	0.405209	3.65861	N12.LPA	Uninflamed	M1 CXCL3	1.52018	9.77049	1
Smillie et al	N12.LPA.TTGCTATGGTCTTT	-2.7976	0.918038	N12.LPA	Uninflamed	M2	4.4781	8.39178	4
Smillie et al	N12.LPA.TTGTACACTAAGCC	-4.01642	-0.620009	N12.LPA	Uninflamed	M2	3.01082	9.62574	5
Smillie et al	N12.LPB.AACTTGCTCACTCC	0.463872	3.70221	N12.LPB	Inflamed	M1 CXCL3	1.15372	9.83423	1
Smillie et al	N12.LPB.AAGGCTTGCGTAAC	0.506127	3.79428	N12.LPB	Inflamed	M1 CXCL3	0.588058	9.93562	1
Smillie et al	N12.LPB.AATCTAGACGTTGA	0.60964	3.55686	N12.LPB	Inflamed	M1 CXCL3	0.56709	9.76052	1
Smillie et al	N12.LPB.ACCGCGGACTCCAC	0.777908	3.50789	N12.LPB	Inflamed	M1 CXCL3	0.676219	9.78414	1
Smillie et al	N12.LPB.AGATTAACACGCAT	-2.56838	1.58931	N12.LPB	Inflamed	M1 CXCL3	1.74273	8.72479	4
Smillie et al	N12.LPB.AGCATCGAGAACCT	0.564445	4.05899	N12.LPB	Inflamed	M1 CXCL3	0.866361	10.2013	1
Smillie et al	N12.LPB.AGGACACTGCGTTA	0.499799	3.56686	N12.LPB	Inflamed	M1 CXCL3	0.791067	9.725	1
Smillie et al	N12.LPB.AGTCCAGAGAGGCA	0.549581	3.9093	N12.LPB	Inflamed	M1 CXCL3	0.924023	10.0584	1
Smillie et al	N12.LPB.ATACTCTGCCTCCA	-2.44464	1.51251	N12.LPB	Inflamed	M1 CXCL3	1.50875	8.584	4
Smillie et al	N12.LPB.ATAGCGTGTGGTGT	-2.69508	1.61867	N12.LPB	Inflamed	M1 CXCL3	3.19953	8.83298	4
Smillie et al	N12.LPB.ATCAGGTGTTCGTT	0.806303	3.49983	N12.LPB	Inflamed	M0	0.52563	9.78831	1
Smillie et al	N12.LPB.ATCGCGCTGGTGAG	0.459829	3.71365	N12.LPB	Inflamed	M1 CXCL3	0.730545	9.84305	1
Smillie et al	N12.LPB.ATCTCAACTCTTTG	-0.0219749	2.46008	N12.LPB	Inflamed	M1 CXCL3	0.912109	8.50189	1
Smillie et al	N12.LPB.ATTAACGACGGTAT	-2.69124	1.35313	N12.LPB	Inflamed	M1 CXCL3	2.8974	8.63656	4
Smillie et al	N12.LPB.ATTGCGGAGGTGTT	0.293073	2.98357	N12.LPB	Inflamed	M1 CXCL3	0.487983	9.1095	1
Smillie et al	N12.LPB.ATTGGTCTGGAAAT	0.303522	3.67289	N12.LPB	Inflamed	M1 CXCL3	1.56402	9.74221	1
Smillie et al	N12.LPB.CAACCAGAGACGAG	4.12863	-1.03251	N12.LPB	Inflamed	M0	0.316427	0.628443	2
Smillie et al	N12.LPB.CACCGGGACTTCTA	-2.58827	1.35125	N12.LPB	Inflamed	M1 CXCL3	1.79515	8.56467	4
Smillie et al	N12.LPB.CACGCTACTTTCTG	-3.17421	1.52352	N12.LPB	Inflamed	M1 CXCL3	1.71461	9.09157	4
Smillie et al	N12.LPB.CATCCCGACTTCCG	-2.64327	1.64706	N12.LPB	Inflamed	M1 CXCL3	2.26026	8.81821	4
Smillie et al	N12.LPB.CATGGATGGGTAAA	-3.01722	1.44182	N12.LPB	Inflamed	M1 CXCL3	1.74464	8.92452	4
Smillie et al	N12.LPB.CGAAGGGACACTCC	-2.87906	1.24194	N12.LPB	Inflamed	M1 CXCL3	1.49826	8.68406	4
Smillie et al	N12.LPB.CGACGTCTGGGATG	-2.78243	1.50163	N12.LPB	Inflamed	M1 CXCL3	3.50404	8.80739	4
Smillie et al	N12.LPB.CGAGGCTGAGTGTC	-2.62246	1.89142	N12.LPB	Inflamed	M1 CXCL3	2.64435	8.98225	4
Smillie et al	N12.LPB.CGAGGCTGCGAGTT	-0.31685	2.0559	N12.LPB	Inflamed	Mac Mthi	0.527537	8.00787	1
Smillie et al	N12.LPB.CGTGTAGAGTGAGG	0.895922	3.78838	N12.LPB	Inflamed	Inflammatory monocytes-mac	0.430798	10.0886	1
Smillie et al	N12.LPB.CTATCATGCCGTTC	0.800481	3.72858	N12.LPB	Inflamed	Inflammatory monocytes-mac	0.482265	9.99515	1
Smillie et al	N12.LPB.GAGATAGAACCTTT	0.601711	3.10944	N12.LPB	Inflamed	M0	0.344543	9.35122	1
Smillie et al	N12.LPB.GATCGTGACCTCCA	-0.407614	1.55915	N12.LPB	Inflamed	M0	0.599019	7.52414	1
Smillie et al	N12.LPB.GCCAACCTAGGGTG	-0.486111	1.72503	N12.LPB	Inflamed	M1 CXCL3	1.11702	7.63629	1
Smillie et al	N12.LPB.GCCGAGTGATCTCT	0.797576	3.61116	N12.LPB	Inflamed	Inflammatory monocytes-mac	0.34359	9.88659	1
Smillie et al	N12.LPB.GCTATACTTGAGGG	0.711734	3.56073	N12.LPB	Inflamed	M1 CXCL3	0.318333	9.80557	1
Smillie et al	N12.LPB.GGAGTTACCCATGA	-2.78183	1.32746	N12.LPB	Inflamed	M1 CXCL3	1.87187	8.67989	4
Smillie et al	N12.LPB.GGGCAGCTACCACA	0.5832	3.71219	N12.LPB	Inflamed	M1 CXCL3	0.313567	9.89186	1
Smillie et al	N12.LPB.GGGCAGCTCTCCCA	-2.72731	1.48953	N12.LPB	Inflamed	M1 CXCL3	1.73463	8.76084	4
Smillie et al	N12.LPB.GGTCAAACTTGGCA	-2.62331	1.83749	N12.LPB	Inflamed	M1 CXCL3	2.14255	8.94348	4
Smillie et al	N12.LPB.GTATGGTGTAGAGA	2.26477	-1.12927	N12.LPB	Inflamed	M0	0.372659	2.5091	2
Smillie et al	N12.LPB.GTGTAGTGACTAGC	-2.91053	1.63783	N12.LPB	Inflamed	M1 CXCL3	2.77779	8.99447	4
Smillie et al	N12.LPB.GTTGTACTCCATGA	0.404597	2.92738	N12.LPB	Inflamed	M1 CXCL3	0.80584	9.10643	1
Smillie et al	N12.LPB.TCAGTGGAGACTAC	0.580818	3.55774	N12.LPB	Inflamed	M1 CXCL3	1.25332	9.74961	1
Smillie et al	N12.LPB.TCCCAGACCTGACA	-2.82659	1.70152	N12.LPB	Inflamed	M1 CXCL3	2.91217	8.98346	4
Smillie et al	N12.LPB.TCGAATCTTATGCG	-2.58641	1.34567	N12.LPB	Inflamed	M1 CXCL3	0.759615	8.55932	4
Smillie et al	N12.LPB.TCGGTAGATTCCCG	-2.61598	1.48956	N12.LPB	Inflamed	M1 CXCL3	3.93865	8.6846	4
Smillie et al	N12.LPB.TCTACAACAACCAC	0.740811	3.56323	N12.LPB	Inflamed	M1 CXCL3	1.48635	9.81968	1
Smillie et al	N12.LPB.TGATCACTTATGCG	0.558721	3.61409	N12.LPB	Inflamed	M1 CXCL3	0.94928	9.79218	1
Smillie et al	N12.LPB.TGGAGGGAATGTCG	-2.75456	1.25458	N12.LPB	Inflamed	M0	1.04983	8.60802	4
Smillie et al	N12.LPB.TGTTACTGGCAAGG	-2.43633	1.49957	N12.LPB	Inflamed	M1 CXCL3	1.21281	8.56887	4
Smillie et al	N12.LPB.TTGGTACTAAGAGT	1.46534	-0.839816	N12.LPB	Inflamed	M0	0.799644	3.34982	2
Smillie et al	N12.LPB.TTTAGAGATTATCC	0.513669	3.82107	N12.LPB	Inflamed	M1 CXCL3	0.851111	9.96317	1
Smillie et al	N12.LPB.TTTCCAGAACCTTT	0.428876	3.7398	N12.LPB	Inflamed	M1 CXCL3	1.50732	9.85439	1
Smillie et al	N12.LPB.TTTGACTGCAGCTA	-2.83418	1.2459	N12.LPB	Inflamed	M1 CXCL3	2.04963	8.65622	4
Smillie et al	N13.EpiA.AGCGAACTTCTACT	4.42673	-1.14019	N13.EpiA	Healthy	M0_2	0.246851	0.345088	2
Smillie et al	N13.EpiA.CGAGGCTGCCTTAT	4.13255	-1.1609	N13.EpiA	Healthy	M0	0.274491	0.640325	2
Smillie et al	N13.EpiA.CTTACTGATTCCAT	4.18099	-1.20888	N13.EpiA	Healthy	M0_2	0.439852	0.59802	2
Smillie et al	N13.EpiA.TAAACAACTGAGAA	4.18148	-1.17076	N13.EpiA	Healthy	M0_2	0.464156	0.592839	2
Smillie et al	N13.EpiA.TGCATGGATCACGA	2.38677	-1.32457	N13.EpiA	Healthy	M0_2	0.27878	2.37198	2
Smillie et al	N13.EpiB.AATGGCTGCGCCTT	4.43344	-1.12697	N13.EpiB	Healthy	M0_2	0.305466	0.336793	2
Smillie et al	N13.LPA.AAATCTGAGGGTGA	-0.820434	0.93161	N13.LPA	Healthy	Mac Mthi	0.641908	6.77724	1
Smillie et al	N13.LPA.AACGTCGATGCTGA	0.232753	-0.967485	N13.LPA	Healthy	Mac Mthi	0.226836	4.47251	2
Smillie et al	N13.LPA.AACTCACTCCTGAA	2.58261	-1.19272	N13.LPA	Healthy	Mac Mthi	0.254476	2.18713	2
Smillie et al	N13.LPA.AAGAGATGCTCGCT	1.37656	-1.18362	N13.LPA	Healthy	Mac Mthi	0.232555	3.37807	2
Smillie et al	N13.LPA.AAGCAAGAGAGGCA	-0.0678329	-0.562949	N13.LPA	Healthy	Mac Mthi	0.681938	4.91238	2
Smillie et al	N13.LPA.AATCTCTGTAACGC	-0.487808	1.56997	N13.LPA	Healthy	Mac Mthi	2.14065	7.4973	1
Smillie et al	N13.LPA.ACAAGAGATTCACT	-2.63763	1.16709	N13.LPA	Healthy	Mac Mthi	0.338824	8.46405	4
Smillie et al	N13.LPA.ACGGCTCTCCTGTC	1.66426	-1.00677	N13.LPA	Healthy	Mac Mthi	0.3698	3.12274	2
Smillie et al	N13.LPA.ACTAAAACAGTCAC	3.44674	-1.35666	N13.LPA	Healthy	M0	0.310708	1.3327	2
Smillie et al	N13.LPA.AGAGCGGACTATTC	-0.165213	-0.537961	N13.LPA	Healthy	Mac Mthi	0.298318	4.99639	2
Smillie et al	N13.LPA.AGCCGGACGTAAAG	-3.89894	-0.952278	N13.LPA	Healthy	Mac Mthi	1.73129	9.6735	5
Smillie et al	N13.LPA.AGTCAGACTCCCAC	-0.0682403	-0.616157	N13.LPA	Healthy	Mac Mthi	1.58118	4.88459	2
Smillie et al	N13.LPA.ATCACACTTCTTTG	1.15613	-1.33002	N13.LPA	Healthy	Mac Mthi	0.38076	3.56219	2
Smillie et al	N13.LPA.ATCTGGGAAAACAG	-3.83064	-0.915563	N13.LPA	Healthy	Mac Mthi	0.651439	9.59567	5
Smillie et al	N13.LPA.ATGAAGGAAGAATG	-2.46275	0.572111	N13.LPA	Healthy	Mac Mthi	0.628088	7.9119	4
Smillie et al	N13.LPA.ATGCAGACACGCTA	-3.90735	-0.901384	N13.LPA	Healthy	Mac Mthi	2.06106	9.65766	5
Smillie et al	N13.LPA.ATTGGTCTCGTAAC	-3.8587	-0.894551	N13.LPA	Healthy	Mac Mthi	0.730545	9.61108	5
Smillie et al	N13.LPA.CAAGCATGGCAGTT	-0.2571	-0.738691	N13.LPA	Healthy	Mac Mthi	0.766763	4.95024	2
Smillie et al	N13.LPA.CACAATCTCTTCTA	0.0364181	-0.688221	N13.LPA	Healthy	Mac Mthi	0.299748	4.76348	2
Smillie et al	N13.LPA.CACCGTTGAAAAGC	-0.222821	2.01117	N13.LPA	Healthy	Mac Mthi	1.27571	8.01083	1
Smillie et al	N13.LPA.CAGCCTACCATCAG	0.597303	-1.09196	N13.LPA	Healthy	Mac Mthi	0.219688	4.10895	2
Smillie et al	N13.LPA.CAGTGATGCTCTAT	0.369174	2.95357	N13.LPA	Healthy	Mac Mthi	0.611409	9.11496	1
Smillie et al	N13.LPA.CAGTTACTCGTTAG	2.78264	-1.28492	N13.LPA	Healthy	Mac Mthi	0.435563	1.98529	2
Smillie et al	N13.LPA.CATGTACTGCCATA	-3.87728	-0.771072	N13.LPA	Healthy	Mac Mthi	1.33099	9.57092	5
Smillie et al	N13.LPA.CCACTTCTCCTTGC	2.15761	-0.986025	N13.LPA	Healthy	Mac Mthi	0.518482	2.63048	2
Smillie et al	N13.LPA.CCTAAACTTCACGA	-0.913418	0.77828	N13.LPA	Healthy	M0	1.87759	6.59858	1
Smillie et al	N13.LPA.CGGCGATGATCGTG	-0.0960906	-0.666916	N13.LPA	Healthy	Mac Mthi	0.415548	4.88155	2
Smillie et al	N13.LPA.CGGCGATGTATCGG	-0.0177511	-0.750709	N13.LPA	Healthy	Mac Mthi	0.346449	4.77969	2
Smillie et al	N13.LPA.CGTGCACTACCTCC	2.8544	-1.19984	N13.LPA	Healthy	Mac Mthi	0.424126	1.9158	2
Smillie et al	N13.LPA.CTAAGGTGTGGAAA	1.00547	-1.05921	N13.LPA	Healthy	Mac Mthi	0.417931	3.75392	2
Smillie et al	N13.LPA.CTAGGCCTGTCTGA	-3.37991	-0.558726	N13.LPA	Healthy	Mac Mthi	1.21472	9.03191	5
Smillie et al	N13.LPA.CTATACTGCAGAGG	0.110143	-0.559826	N13.LPA	Healthy	Mac Mthi	0.378854	4.76289	2
Smillie et al	N13.LPA.CTATCATGTCAGAC	3.00581	-1.35682	N13.LPA	Healthy	Mac Mthi	0.292123	1.76575	2
Smillie et al	N13.LPA.CTATTGTGGCATCA	0.360155	-0.73947	N13.LPA	Healthy	Mac Mthi	0.377425	4.45952	2
Smillie et al	N13.LPA.CTGGCACTAGGTCT	-2.8061	0.873216	N13.LPA	Healthy	M2	2.07822	8.36487	4
Smillie et al	N13.LPA.GAAAGTGATGCTAG	-3.19751	-0.460264	N13.LPA	Healthy	Mac Mthi	0.681938	8.82548	5
Smillie et al	N13.LPA.GAAGTCTGGCTACA	0.585863	-0.985025	N13.LPA	Healthy	Mac Mthi	0.638095	4.1603	2
Smillie et al	N13.LPA.GAGGTTTGAAGAGT	-0.194474	-0.580257	N13.LPA	Healthy	Mac Mthi	0.938796	4.99461	2
Smillie et al	N13.LPA.GAGGTTTGGATAGA	0.799595	-1.16235	N13.LPA	Healthy	Mac Mthi	0.496085	3.90551	2
Smillie et al	N13.LPA.GAGTTGTGGGTGTT	-0.306909	1.64226	N13.LPA	Healthy	Mac Mthi	0.749607	7.64376	1
Smillie et al	N13.LPA.GATAGCACGAATCC	-3.85162	-0.781318	N13.LPA	Healthy	Mac Mthi	0.791067	9.55273	5
Smillie et al	N13.LPA.GATCGTGACGCCTT	0.806897	-0.983937	N13.LPA	Healthy	Mac Mthi	0.67336	3.96007	2
Smillie et al	N13.LPA.GATCGTGAGGACAG	0.567642	-0.781674	N13.LPA	Healthy	Mac Mthi	0.279733	4.25477	2
Smillie et al	N13.LPA.GCATGATGCGATAC	2.17053	-1.144	N13.LPA	Healthy	Mac Mthi	0.223977	2.60161	2
Smillie et al	N13.LPA.GCCACGGATCGATG	-0.444926	1.33028	N13.LPA	Healthy	Mac Mthi	1.13466	7.30485	1
Smillie et al	N13.LPA.GCTGATGACTCTTA	3.93855	-1.03902	N13.LPA	Healthy	Mac Mthi	0.245421	0.818903	2
Smillie et al	N13.LPA.GGTAGTACTATGCG	-0.487446	-0.216485	N13.LPA	Healthy	Mac Mthi	0.89829	5.42414	2
Smillie et al	N13.LPA.GTAGTGTGACGCAT	-0.0118532	-0.534582	N13.LPA	Healthy	Mac Mthi	0.521818	4.87956	2
Smillie et al	N13.LPA.GTGATTCTCGCTAA	2.26669	-0.960608	N13.LPA	Healthy	Mac Mthi	0.469398	2.52279	2
Smillie et al	N13.LPA.GTTGAGTGCACTAG	0.231965	-0.727723	N13.LPA	Healthy	Mac Mthi	0.243515	4.57682	2
Smillie et al	N13.LPA.TAACAATGGTCTGA	-3.9714	-0.93833	N13.LPA	Healthy	Mac Mthi	0.637142	9.73177	5
Smillie et al	N13.LPA.TAACTAGATGTGCA	3.37863	-1.14745	N13.LPA	Healthy	Mac Mthi	0.311661	1.39016	2
Smillie et al	N13.LPA.TAAGATTGCAATCG	1.04316	-1.22412	N13.LPA	Healthy	Mac Mthi	0.280686	3.68762	2
Smillie et al	N13.LPA.TACGCCACTTTCGT	1.32385	-1.13126	N13.LPA	Healthy	Mac Mthi	0.314997	3.43701	2
Smillie et al	N13.LPA.TCATCATGTAGAGA	-2.5169	0.661539	N13.LPA	Healthy	Mac Mthi	0.702429	8.01322	4
Smillie et al	N13.LPA.TCCTACCTAGTTCG	0.93873	-1.18128	N13.LPA	Healthy	Mac Mthi	0.227789	3.78309	2
Smillie et al	N13.LPA.TCTATGTGACCCAA	-0.295764	1.77968	N13.LPA	Healthy	Mac Mthi	0.585199	7.77144	1
Smillie et al	N13.LPA.TGAAGCACCACTGA	-3.10274	-0.424374	N13.LPA	Healthy	Mac Mthi	0.547075	8.72681	5
Smillie et al	N13.LPA.TGACTGGACTCAAG	4.13591	-1.14252	N13.LPA	Healthy	Mac Mthi	0.241609	0.634724	2
Smillie et al	N13.LPA.TGCAAGTGTTCATC	-0.123596	-0.687501	N13.LPA	Healthy	Mac Mthi	1.04268	4.89416	2
Smillie et al	N13.LPA.TGCTGAGAGACTAC	0.529128	-0.997139	N13.LPA	Healthy	Mac Mthi	0.540403	4.19915	2
Smillie et al	N13.LPA.TGGCAATGAGTGCT	0.142136	-0.66631	N13.LPA	Healthy	Mac Mthi	0.447477	4.68367	2
Smillie et al	N13.LPA.TGTTACTGACGGAG	0.282846	-1.04984	N13.LPA	Healthy	Mac Mthi	0.860642	4.39481	2
Smillie et al	N13.LPA.TGTTACTGATGCCA	-1.89942	0.27453	N13.LPA	Healthy	Mac Mthi	0.599019	7.28416	3
Smillie et al	N13.LPA.TTAGACCTTTTGTC	0.546119	-0.957943	N13.LPA	Healthy	Mac Mthi	0.360745	4.2002	2
Smillie et al	N13.LPB.AACCTTACGTTTGG	-3.2906	-0.526166	N13.LPB	Healthy	Mac Mthi	0.921164	8.93824	5
Smillie et al	N13.LPB.AACGCAACGTGCTA	2.74439	-1.26766	N13.LPB	Healthy	Mac Mthi	0.403635	2.02386	2
Smillie et al	N13.LPB.ACAAATTGTATCGG	-0.28327	-0.518161	N13.LPB	Healthy	Mac Mthi	0.557559	5.08973	2
Smillie et al	N13.LPB.ACCCAGCTTATCGG	0.412597	-0.792008	N13.LPB	Healthy	Mac Mthi	0.228742	4.38998	2
Smillie et al	N13.LPB.ACGGAACTAACGAA	0.596046	2.84009	N13.LPB	Healthy	Mac Mthi	0.31738	9.10947	1
Smillie et al	N13.LPB.AGCATTCTACACTG	-2.7451	-0.237123	N13.LPB	Healthy	Mac Mthi	0.504662	8.32887	5
Smillie et al	N13.LPB.AGCCTCTGTAAGGA	0.943293	-0.995211	N13.LPB	Healthy	Mac Mthi	0.35598	3.82874	2
Smillie et al	N13.LPB.AGGACTTGCATTCT	-0.452134	1.39129	N13.LPB	Healthy	M0	0.622369	7.35561	1
Smillie et al	N13.LPB.AGGTCTGATCTCTA	-0.761443	0.816083	N13.LPB	Healthy	Mac Mthi	0.674313	6.69969	1
Smillie et al	N13.LPB.AGTCTACTAGTGCT	-1.92608	0.205133	N13.LPB	Healthy	Mac Mthi	0.969771	7.32225	3
Smillie et al	N13.LPB.AGTCTACTGCGGAA	-3.81181	-0.882691	N13.LPB	Healthy	Mac Mthi	0.991216	9.56375	5
Smillie et al	N13.LPB.ATCAAATGTGCTTT	2.87515	-1.35964	N13.LPB	Healthy	Mac Mthi	0.351691	1.89398	2
Smillie et al	N13.LPB.ATGCAGACCTAGCA	0.793158	-1.18077	N13.LPB	Healthy	Mac Mthi	0.234461	3.90521	2
Smillie et al	N13.LPB.ATGCGCCTTAACGC	1.9668	-1.08156	N13.LPB	Healthy	Mac Mthi	0.445571	2.81154	2
Smillie et al	N13.LPB.ATTGCACTGCCAAT	-0.440925	1.5722	N13.LPB	Healthy	Mac Mthi	0.649532	7.52061	1
Smillie et al	N13.LPB.ATTTGCACTCTAGG	1.77419	-1.16928	N13.LPB	Healthy	Mac Mthi	0.249234	2.99206	2
Smillie et al	N13.LPB.CAAGTTCTTTTCAC	-0.125638	-0.614802	N13.LPB	Healthy	Mac Mthi	0.466062	4.92385	2
Smillie et al	N13.LPB.CAATTCTGTCGCTC	-2.47582	-0.0795007	N13.LPB	Healthy	Mac Mthi	0.67336	8.0203	5
Smillie et al	N13.LPB.CACTAACTAGAGGC	1.51073	-1.13795	N13.LPB	Healthy	Mac Mthi	0.969295	3.25507	2
Smillie et al	N13.LPB.CACTATACATACCG	1.51485	-1.11686	N13.LPB	Healthy	Mac Mthi	0.227313	3.25425	2
Smillie et al	N13.LPB.CAGCTAGAGGATCT	1.05132	-1.23306	N13.LPB	Healthy	Mac Mthi	0.201102	3.67768	2
Smillie et al	N13.LPB.CAGGCCGACTTCCG	1.52307	-1.15401	N13.LPB	Healthy	Mac Mthi	0.375995	3.24036	2
Smillie et al	N13.LPB.CAGGGCACTGCTAG	2.60218	-1.34463	N13.LPB	Healthy	Mac Mthi	0.351215	2.15917	2
Smillie et al	N13.LPB.CATCAGGAACACCA	-0.71971	1.40353	N13.LPB	Healthy	Mac Mthi	0.476546	7.24232	1
Smillie et al	N13.LPB.CCAAGATGAACGAA	0.813668	-0.841154	N13.LPB	Healthy	Mac Mthi	0.27735	4.00374	2
Smillie et al	N13.LPB.CCATATACCGTAGT	2.35204	-1.0835	N13.LPB	Healthy	Mac Mthi	0.233031	2.42566	2
Smillie et al	N13.LPB.CCATCGTGCCATGA	2.67312	-1.07276	N13.LPB	Healthy	M0	0.733881	2.10165	2
Smillie et al	N13.LPB.CCTAAGGATGCTAG	-2.88984	-0.189165	N13.LPB	Healthy	Mac Mthi	0.579004	8.42878	5
Smillie et al	N13.LPB.CCTGACTGCTTACT	2.17561	-0.93456	N13.LPB	Healthy	Mac Mthi	0.646673	2.61777	2
Smillie et al	N13.LPB.CGAACATGTTCAGG	0.592167	-0.959311	N13.LPB	Healthy	Mac Mthi	0.233984	4.16428	2
Smillie et al	N13.LPB.CGACAAACGATACC	-0.211185	-0.325254	N13.LPB	Healthy	Mac Mthi	0.391244	5.15942	2
Smillie et al	N13.LPB.CGACTCTGGCTGAT	0.560127	-0.785495	N13.LPB	Healthy	Mac Mthi	0.266389	4.25999	2
Smillie et al	N13.LPB.CGAGGGCTGTTCTT	-0.475476	-0.559391	N13.LPB	Healthy	Mac Mthi	1.03792	5.18396	2
Smillie et al	N13.LPB.CTAATAGACTGGTA	-0.29703	-0.522482	N13.LPB	Healthy	Mac Mthi	0.449383	5.09743	2
Smillie et al	N13.LPB.CTATACTGTGAGGG	-0.145788	-0.729084	N13.LPB	Healthy	Mac Mthi	0.330723	4.89113	2
Smillie et al	N13.LPB.CTCAATTGTCGACA	1.7199	-1.14518	N13.LPB	Healthy	Mac Mthi	0.286881	3.04858	2
Smillie et al	N13.LPB.CTCTAAACCCCAAA	4.22674	-1.05957	N13.LPB	Healthy	M0 Ribhi	0.42222	0.534126	2
Smillie et al	N13.LPB.CTTAGGGACTTATC	-2.09805	0.251557	N13.LPB	Healthy	Mac Mthi	0.496561	7.52833	3
Smillie et al	N13.LPB.CTTGAGGATCCGTC	1.23764	-1.10819	N13.LPB	Healthy	M0	0.296412	3.52565	2
Smillie et al	N13.LPB.CTTGATTGGTACCA	0.688293	-1.01017	N13.LPB	Healthy	Mac Mthi	0.32834	4.05889	2
Smillie et al	N13.LPB.GACGTATGCTGAAC	2.06702	-1.12322	N13.LPB	Healthy	Mac Mthi	0.56709	2.70691	2
Smillie et al	N13.LPB.GATTCTACGACAAA	-0.795596	0.251637	N13.LPB	Healthy	Mac Mthi	0.298794	5.97784	2
Smillie et al	N13.LPB.GGAACACTCCATGA	-1.36905	0.43415	N13.LPB	Healthy	M2-like Ly96	0.28974	6.73569	3
Smillie et al	N13.LPB.GGAATCTGTGTCCC	1.51435	-1.1428	N13.LPB	Healthy	Mac Mthi	0.265436	3.25072	2
Smillie et al	N13.LPB.GGGCAGCTGAATGA	-0.170514	-0.756922	N13.LPB	Healthy	Mac Mthi	0.858736	4.89754	2
Smillie et al	N13.LPB.GTAATAACGCGTTA	-0.722835	0.00880495	N13.LPB	Healthy	Mac Mthi	0.578527	5.74753	2
Smillie et al	N13.LPB.GTAATATGGTACCA	1.29935	-1.13609	N13.LPB	Healthy	M0	0.323098	3.46015	2
Smillie et al	N13.LPB.GTACCCTGGTGTCA	1.51117	-1.22587	N13.LPB	Healthy	Mac Mthi	0.322622	3.24098	2
Smillie et al	N13.LPB.GTAGACTGAGAACA	-2.38756	-0.0109311	N13.LPB	Healthy	Mac Mthi	1.01886	7.91155	5
Smillie et al	N13.LPB.GTCGCACTGAATGA	-0.127841	-0.697199	N13.LPB	Healthy	Mac Mthi	0.682891	4.89266	2
Smillie et al	N13.LPB.GTGTCAGAGTCACA	-3.7858	-0.619391	N13.LPB	Healthy	Mac Mthi	0.60569	9.41979	5
Smillie et al	N13.LPB.TAAGATACTGCGTA	1.28353	-0.903283	N13.LPB	Healthy	Mac Mthi	0.381237	3.52076	2
Smillie et al	N13.LPB.TCAGTACTACAGTC	0.731761	-1.06401	N13.LPB	Healthy	Mac Mthi	0.295935	3.99873	2
Smillie et al	N13.LPB.TCCTAAACAGGCGA	-0.779071	0.959624	N13.LPB	Healthy	Mac Mthi	0.407447	6.82064	1
Smillie et al	N13.LPB.TCGAGAACGGATCT	2.64887	-1.30347	N13.LPB	Healthy	M0_2	0.294982	2.11675	2
Smillie et al	N13.LPB.TCGAGCCTAACCGT	-0.300295	-0.71629	N13.LPB	Healthy	Mac Mthi	0.318333	4.99833	2
Smillie et al	N13.LPB.TCGGACCTCGAGAG	1.4767	-0.796434	N13.LPB	Healthy	Mac Mthi	0.735787	3.34611	2
Smillie et al	N13.LPB.TGCAACGATAAGGA	1.87073	-1.01061	N13.LPB	Healthy	Mac Mthi	0.248281	2.91567	2
Smillie et al	N13.LPB.TGGAAAGATGTTCT	-0.013367	2.45523	N13.LPB	Healthy	Mac Mthi	0.523248	8.50144	1
Smillie et al	N13.LPB.TGGACCCTGAAGGC	2.50442	-0.979156	N13.LPB	Healthy	Mac Mthi	0.956428	2.27939	2
Smillie et al	N13.LPB.TGGATTCTTAGAAG	-0.0735194	-0.606488	N13.LPB	Healthy	Mac Mthi	0.450813	4.89423	2
Smillie et al	N13.LPB.TTATGCACCCTGTC	-1.77411	0.273203	N13.LPB	Healthy	M2	1.9586	7.16175	3
Smillie et al	N14.EpiA.AGTTTCACGTGCTA	2.89541	-1.44306	N14.EpiA	Uninflamed	M0_2	0.263053	1.87316	2
Smillie et al	N14.EpiA.CTAGAGACCACTCC	1.58658	-1.33568	N14.EpiA	Uninflamed	M0_2	0.305466	3.15247	2
Smillie et al	N14.EpiA.TATGTCTGCTCATT	0.536111	-0.822802	N14.EpiA	Uninflamed	Inflammatory monocytes-mac	2.03962	4.26613	2
Smillie et al	N14.EpiA.TCTAAGCTTGCTAG	2.90893	-1.52213	N14.EpiA	Uninflamed	M0_2	0.305943	1.8591	2
Smillie et al	N14.LPA.AATCTCACTCGATG	2.05451	-1.13721	N14.LPA	Uninflamed	M0	0.589011	2.71771	2
Smillie et al	N14.LPA.AGAGAATGTGAACC	2.37697	-1.22319	N14.LPA	Uninflamed	M0	0.540403	2.38957	2
Smillie et al	N14.LPA.CTCCTACTTCCTAT	-3.85572	-0.901149	N14.LPA	Uninflamed	M2	2.81639	9.61145	5
Smillie et al	N14.LPA.GAACCTGATTTACC	3.76309	-1.38279	N14.LPA	Uninflamed	M0_2	0.372659	1.02762	2
Smillie et al	N14.LPA.GCCCAGGATCCTAT	4.45992	-1.167	N14.LPA	Uninflamed	M0_2	0.264483	0.315381	2
Smillie et al	N14.LPA.GTGACAACTCTTAC	4.28481	-1.09466	N14.LPA	Uninflamed	M0_2	0.329293	0.480693	2
Smillie et al	N14.LPA.TGGACCCTCAGTCA	4.04724	-1.3957	N14.LPA	Uninflamed	M0_2	0.248281	0.753891	2
Smillie et al	N14.LPB.ATTGATGATCGACA	-2.84743	0.938333	N14.LPB	Inflamed	M2	2.22023	8.44077	4
Smillie et al	N14.LPB.CAAGTCGAGCAAGG	3.93525	-1.35921	N14.LPB	Inflamed	M0_2	0.246851	0.85848	2
Smillie et al	N14.LPB.GTGATGACCCGAAT	-2.92618	1.0283	N14.LPB	Inflamed	M0	2.64197	8.56042	4
Smillie et al	N15.EpiA.GAGATAGAACCATG	4.49919	-1.09953	N15.EpiA	Healthy	M0 Ribhi	0.239226	0.268023	2
Smillie et al	N15.EpiB.AAATTGACGGACTT	-3.78673	-0.700819	N15.EpiB	Healthy	Inflammatory monocytes-mac	1.01028	9.45791	5
Smillie et al	N15.EpiB.GGGAACGACTGTTT	3.834	-1.37753	N15.EpiB	Healthy	M0_2	0.254952	0.959024	2
Smillie et al	N15.LPA.AACATATGGACGTT	1.71596	-1.26981	N15.LPA	Healthy	M0_2	1.22043	3.03641	2
Smillie et al	N15.LPA.AACCGATGTTACCT	4.13422	-1.18469	N15.LPA	Healthy	M0_2	0.177752	0.6416	2
Smillie et al	N15.LPA.AACGGTACAACGTC	2.07697	-1.36196	N15.LPA	Healthy	M2	1.69174	2.67269	2
Smillie et al	N15.LPA.AACTCGGAGACTAC	-2.64727	-0.177327	N15.LPA	Healthy	M2	1.10368	8.21662	5
Smillie et al	N15.LPA.AATAGGGAAACGTC	-4.17887	-0.497755	N15.LPA	Healthy	M2	2.39131	9.71458	5
Smillie et al	N15.LPA.ACACCAGATAGACC	-2.85148	0.894096	N15.LPA	Healthy	M2	2.27027	8.41124	4
Smillie et al	N15.LPA.ACACGTGATACAGC	-0.359727	-0.408623	N15.LPA	Healthy	Mac IFN pathway	0.751513	5.20704	2
Smillie et al	N15.LPA.ACATGGTGTGAACC	-0.536502	1.40391	N15.LPA	Healthy	M2	1.44393	7.32766	1
Smillie et al	N15.LPA.ACGTGATGGTGAGG	-4.03322	-0.742464	N15.LPA	Healthy	M2	3.06276	9.69698	5
Smillie et al	N15.LPA.ACTCGAGATTGCTT	-2.38066	-0.027576	N15.LPA	Healthy	M2	0.666688	7.91471	5
Smillie et al	N15.LPA.ACTTCTGAGTCATG	-0.386622	-0.432213	N15.LPA	Healthy	M2	1.28858	5.20971	2
Smillie et al	N15.LPA.ACTTGTACGTTGCA	0.00555429	-0.696502	N15.LPA	Healthy	M2	0.967865	4.78626	2
Smillie et al	N15.LPA.AGACACACAGATGA	-2.83005	1.04986	N15.LPA	Healthy	M0	1.00647	8.5103	4
Smillie et al	N15.LPA.AGACTGACGCGAGA	2.96887	-1.35372	N15.LPA	Healthy	M0_2	0.228266	1.80269	2
Smillie et al	N15.LPA.AGACTTCTCCTATT	-0.0591068	-0.576683	N15.LPA	Healthy	M0	0.484647	4.89767	2
Smillie et al	N15.LPA.AGCTTTACTTCCCG	-2.47788	-0.036823	N15.LPA	Healthy	M0	0.519912	8.00161	5
Smillie et al	N15.LPA.AGGAATGACCTATT	-0.235849	-0.624755	N15.LPA	Healthy	M2	2.57716	5.00127	2
Smillie et al	N15.LPA.AGGTCTGAAGCAAA	-3.78435	-0.654228	N15.LPA	Healthy	M2	2.23834	9.43444	5
Smillie et al	N15.LPA.AGGTCTGAGTTGAC	-0.0413622	-0.527156	N15.LPA	Healthy	M2	1.24379	4.90869	2
Smillie et al	N15.LPA.AGGTTGTGATTTCC	1.47104	-1.43579	N15.LPA	Healthy	M0_2	0.30499	3.24813	2
Smillie et al	N15.LPA.ATATAGTGGGTAGG	3.16124	-1.28228	N15.LPA	Healthy	M0	0.772005	1.61203	2
Smillie et al	N15.LPA.ATCGACGAGTAAGA	0.586242	-1.10105	N15.LPA	Healthy	M2	1.60977	4.11571	2
Smillie et al	N15.LPA.ATCTTTCTGAAGGC	-4.14923	-0.474968	N15.LPA	Healthy	M2	7.78962	9.67767	5
Smillie et al	N15.LPA.CAAGAAGACCTCCA	-0.356236	-0.594249	N15.LPA	Healthy	M0_2	0.252569	5.09592	2
Smillie et al	N15.LPA.CACTCCGAACACAC	-0.0724984	-0.798783	N15.LPA	Healthy	M2	3.63938	4.80353	2
Smillie et al	N15.LPA.CACTGCTGGCTATG	-4.07438	-0.391622	N15.LPA	Healthy	M0	1.81945	9.57257	5
Smillie et al	N15.LPA.CATCTCCTCGGAGA	-4.17534	-0.762083	N15.LPA	Healthy	M2	2.84641	9.83271	5
Smillie et al	N15.LPA.CCATTAACCAGCTA	-0.716879	1.40043	N15.LPA	Healthy	M2	1.39914	7.24088	1
Smillie et al	N15.LPA.CCGGAGTGAACCTG	-2.74988	1.00326	N15.LPA	Healthy	M2	2.80924	8.42133	4
Smillie et al	N15.LPA.CGATACGACGCAAT	-2.91769	1.00516	N15.LPA	Healthy	M2	3.34821	8.5377	4
Smillie et al	N15.LPA.CGATAGACCGTTAG	2.35758	-1.07091	N15.LPA	Healthy	Mac Mthi	0.248757	2.42118	2
Smillie et al	N15.LPA.GAAGTCACCGTACA	-4.18753	-0.898548	N15.LPA	Healthy	M2	8.84708	9.90612	5
Smillie et al	N15.LPA.GAAGTCACGCCCTT	2.47986	-0.992098	N15.LPA	Healthy	M0	0.544216	2.30306	2
Smillie et al	N15.LPA.GAGCATACCCAGTA	1.37752	-0.856354	N15.LPA	Healthy	M0	0.308802	3.437	2
Smillie et al	N15.LPA.GCAAACTGCGCTAA	4.14453	-1.20139	N15.LPA	Healthy	M0	0.246851	0.633381	2
Smillie et al	N15.LPA.GCCAACCTCGTCTC	3.81298	-1.3452	N15.LPA	Healthy	M0	0.461297	0.97658	2
Smillie et al	N15.LPA.GCCCAACTGAGCTT	-1.06226	0.549581	N15.LPA	Healthy	M2	2.51807	6.4124	3
Smillie et al	N15.LPA.GCTCAGCTCAACTG	-0.635609	-0.0495997	N15.LPA	Healthy	M2	1.84757	5.64654	2
Smillie et al	N15.LPA.GGAATCTGTAACGC	-3.10147	-0.411189	N15.LPA	Healthy	M2	1.49159	8.71961	5
Smillie et al	N15.LPA.GGAGCGCTGAGAGC	-3.79188	-0.822364	N15.LPA	Healthy	M2	2.7206	9.51826	5
Smillie et al	N15.LPA.GGGCAAGAACCATG	1.11175	-1.06917	N15.LPA	Healthy	M0	1.27953	3.65475	2
Smillie et al	N15.LPA.GGGTTATGAGTGTC	-3.81938	-0.82274	N15.LPA	Healthy	M2	1.76322	9.54297	5
Smillie et al	N15.LPA.GTAGCATGTCGATG	0.0181223	-0.680694	N15.LPA	Healthy	M2	1.69841	4.78314	2
Smillie et al	N15.LPA.GTAGCTGATGAACC	-0.511035	-0.570292	N15.LPA	Healthy	M2	0.700046	5.20172	2
Smillie et al	N15.LPA.GTGATGACTTCTCA	0.282572	-0.662172	N15.LPA	Healthy	M2	1.17183	4.56286	2
Smillie et al	N15.LPA.GTGCCACTGGAGTG	-0.0235138	-0.556641	N15.LPA	Healthy	M2	1.78705	4.87786	2
Smillie et al	N15.LPA.GTTCAGGAGTAGCT	-3.96814	-0.72899	N15.LPA	Healthy	M2	1.7637	9.63271	5
Smillie et al	N15.LPA.GTTCAGGAGTTGCA	0.635504	-0.817692	N15.LPA	Healthy	M0	1.1723	4.17821	2
Smillie et al	N15.LPA.TAACTAGAGGAGGT	-0.0371247	-0.493958	N15.LPA	Healthy	M2	1.8633	4.92259	2
Smillie et al	N15.LPA.TAGCCGCTTTTCGT	3.17707	-1.37757	N15.LPA	Healthy	M2	0.703859	1.59921	2
Smillie et al	N15.LPA.TAGTTAGAGCCCTT	-0.168652	-0.449318	N15.LPA	Healthy	M0	0.365511	5.04714	2
Smillie et al	N15.LPA.TCAATCACTGGAAA	-3.80154	-0.788811	N15.LPA	Healthy	M2	1.40391	9.51148	5
Smillie et al	N15.LPA.TCATGTACTACGAC	2.06614	-1.11176	N15.LPA	Healthy	M0	0.27878	2.7091	2
Smillie et al	N15.LPA.TCCCAGACCTATGG	0.49486	3.16184	N15.LPA	Healthy	M1 CXCL3	0.406017	9.35455	1
Smillie et al	N15.LPA.TCCCGATGGAGGAC	3.48839	-1.30788	N15.LPA	Healthy	M0_2	0.206821	1.28855	2
Smillie et al	N15.LPA.TCTAGACTGTCGTA	-0.0190646	-0.505404	N15.LPA	Healthy	M2	1.25904	4.90116	2
Smillie et al	N15.LPA.TGACGCCTCTCTTA	1.37603	-1.20915	N15.LPA	Healthy	M2	1.71843	3.37419	2
Smillie et al	N15.LPA.TGCGAAACGGTTCA	-0.132618	-0.697671	N15.LPA	Healthy	Mac IFN pathway	0.264483	4.8965	2
Smillie et al	N15.LPA.TGTAATGAGTCACA	3.84858	-1.31748	N15.LPA	Healthy	M0	0.232555	0.938265	2
Smillie et al	N15.LPA.TGTAATGATAGAAG	0.531254	-0.968826	N15.LPA	Healthy	M2	1.49493	4.20912	2
Smillie et al	N15.LPA.TGTGAGACTTTACC	-2.64145	0.947271	N15.LPA	Healthy	M0	0.879704	8.30611	4
Smillie et al	N15.LPB.AATAAGCTGTTCGA	2.06476	-1.0493	N15.LPB	Healthy	M0	0.701476	2.71771	2
Smillie et al	N15.LPB.AATGTAACTCCTCG	0.307733	-0.823261	N15.LPB	Healthy	M2	2.04486	4.46932	2
Smillie et al	N15.LPB.ACAAGAGACTTTAC	1.98758	-1.24857	N15.LPB	Healthy	M2	0.915445	2.77132	2
Smillie et al	N15.LPB.ACAATTGAATTCCT	-0.48868	1.36066	N15.LPB	Healthy	M0	0.358839	7.31149	1
Smillie et al	N15.LPB.ACATACCTCTATTC	2.81653	-1.31267	N15.LPB	Healthy	M0	1.05364	1.95073	2
Smillie et al	N15.LPB.ACCATTTGCGGGAA	-1.40224	0.38867	N15.LPB	Healthy	M2	0.812511	6.77703	3
Smillie et al	N15.LPB.ACGCAATGCCGTTC	2.88056	-1.13473	N15.LPB	Healthy	M0	0.43318	1.89005	2
Smillie et al	N15.LPB.ACGTGATGGTAAAG	4.17818	-1.09569	N15.LPB	Healthy	Mac IFN pathway	0.478452	0.586891	2
Smillie et al	N15.LPB.ACTTCTGATGTAGC	0.682361	-1.17747	N15.LPB	Healthy	M2	1.12322	4.00336	2
Smillie et al	N15.LPB.AGAATGGACCGAAT	0.10721	-0.534723	N15.LPB	Healthy	M0	0.942608	4.77787	2
Smillie et al	N15.LPB.AGCCTCTGCGACAT	-3.81906	-0.677823	N15.LPB	Healthy	M2	2.31411	9.47616	5
Smillie et al	N15.LPB.AGGTCTGAGTTGGT	2.28839	-1.31707	N15.LPB	Healthy	M0	0.283068	2.46977	2
Smillie et al	N15.LPB.AGTGACACTCTCTA	-0.271384	-0.557276	N15.LPB	Healthy	M2	1.30764	5.05528	2
Smillie et al	N15.LPB.ATGTCACTGTTTCT	0.697202	-1.00726	N15.LPB	Healthy	M2	1.44393	4.05164	2
Smillie et al	N15.LPB.ATTCCATGTAGCGT	-0.519915	1.87949	N15.LPB	Healthy	M2	2.47327	7.75843	1
Smillie et al	N15.LPB.ATTGTCTGAAAGTG	0.493624	2.90524	N15.LPB	Healthy	Mac Mthi	0.642861	9.12456	1
Smillie et al	N15.LPB.CAAAGCACGTACGT	0.90822	-1.2495	N15.LPB	Healthy	M0_2	0.240656	3.79134	2
Smillie et al	N15.LPB.CAAGTTCTTGCTCC	-2.64003	0.794674	N15.LPB	Healthy	M2	2.46374	8.194	4
Smillie et al	N15.LPB.CACACCTGGAGGGT	0.952373	-1.1549	N15.LPB	Healthy	M0_2	0.597112	3.77753	2
Smillie et al	N15.LPB.CACTTAACGGGCAA	4.1257	-1.24103	N15.LPB	Healthy	M0_2	0.277826	0.657006	2
Smillie et al	N15.LPB.CACTTTGAAGGGTG	4.09956	-1.14708	N15.LPB	Healthy	M0_2	0.697664	0.671468	2
Smillie et al	N15.LPB.CATCAGGAAGGTTC	0.134818	-0.695382	N15.LPB	Healthy	M2	0.455578	4.67604	2
Smillie et al	N15.LPB.CATCGGCTGTGCTA	-4.00739	-0.576073	N15.LPB	Healthy	M2	2.74538	9.59751	5
Smillie et al	N15.LPB.CATTTCGATCAGGT	-1.7691	0.272672	N15.LPB	Healthy	M2	1.22186	7.1569	3
Smillie et al	N15.LPB.CCCTCAGATCTCGC	-2.80042	1.03604	N15.LPB	Healthy	M2	1.99053	8.47991	4
Smillie et al	N15.LPB.CCGCGAGAGGAAAT	-0.505001	1.37173	N15.LPB	Healthy	M0	1.12513	7.31373	1
Smillie et al	N15.LPB.CCGCTATGGGAAGC	-2.74087	1.15571	N15.LPB	Healthy	M1 CXCL3	2.06535	8.52647	4
Smillie et al	N15.LPB.CGACGTCTTCACCC	-3.6785	-0.582171	N15.LPB	Healthy	M2	2.40036	9.30739	5
Smillie et al	N15.LPB.CGAGGCACTTGCAG	-3.06574	1.05093	N15.LPB	Healthy	M2	4.69779	8.67253	4
Smillie et al	N15.LPB.CGATAGACCTTGCC	-0.817421	0.962249	N15.LPB	Healthy	M0	1.20614	6.80607	1
Smillie et al	N15.LPB.CTAACACTAAGATG	-3.98574	-0.733686	N15.LPB	Healthy	M2	3.32343	9.65059	5
Smillie et al	N15.LPB.CTATGTTGGGACAG	-3.81519	-0.703521	N15.LPB	Healthy	M2	2.44897	9.48451	5
Smillie et al	N15.LPB.CTCTAAACGTATGC	-2.82281	1.02719	N15.LPB	Healthy	M2	1.24617	8.48878	4
Smillie et al	N15.LPB.CTGAACGACTGCTC	-0.413984	-0.526827	N15.LPB	Healthy	M2	1.21138	5.16288	2
Smillie et al	N15.LPB.CTGAGAACCATACG	-3.96028	-0.915389	N15.LPB	Healthy	M2	4.73925	9.71131	5
Smillie et al	N15.LPB.CTGTATACCGTACA	-3.85639	-0.856659	N15.LPB	Healthy	M2	2.47089	9.59159	5
Smillie et al	N15.LPB.CTTAAGCTAACAGA	-4.00976	-0.480359	N15.LPB	Healthy	M2	2.36224	9.55565	5
Smillie et al	N15.LPB.CTTTAGTGGGATCT	2.26782	-1.04514	N15.LPB	Healthy	Mac Mthi	0.843487	2.51385	2
Smillie et al	N15.LPB.GAAAGATGAGAATG	0.0743914	-0.577038	N15.LPB	Healthy	M2	1.99149	4.7855	2
Smillie et al	N15.LPB.GATATTGAGGAGGT	-4.12735	-0.798582	N15.LPB	Healthy	M2	4.56865	9.80667	5
Smillie et al	N15.LPB.GCACGGTGTCCAAG	-3.88702	-0.806027	N15.LPB	Healthy	M2	4.62822	9.59568	5
Smillie et al	N15.LPB.GCAGCTCTCTGACA	2.57729	-1.29094	N15.LPB	Healthy	M0	0.583769	2.18701	2
Smillie et al	N15.LPB.GCAGTTGATGGAAA	-3.95864	-0.841688	N15.LPB	Healthy	M2	4.5229	9.676	5
Smillie et al	N15.LPB.GCATGATGGAATCC	-3.88076	-0.717764	N15.LPB	Healthy	M2	3.56742	9.54955	5
Smillie et al	N15.LPB.GCCTCAACTTAGGC	1.07687	-1.10158	N15.LPB	Healthy	M0_2	0.884946	3.68169	2
Smillie et al	N15.LPB.GCTCAAGAGGAACG	-4.03011	-0.472905	N15.LPB	Healthy	M2	3.14854	9.57038	5
Smillie et al	N15.LPB.GGGAACGAGAGGGT	2.77518	-1.28924	N15.LPB	Healthy	M0_2	0.546122	1.99266	2
Smillie et al	N15.LPB.GGGAAGTGGGAGCA	-2.04981	0.281634	N15.LPB	Healthy	M2	1.6174	7.43056	3
Smillie et al	N15.LPB.GGTAAAGAAGTTCG	-3.90962	-0.797971	N15.LPB	Healthy	M2	1.68459	9.61217	5
Smillie et al	N15.LPB.GTAATATGTGTGCA	-4.08942	-0.633517	N15.LPB	Healthy	M2	3.74327	9.6971	5
Smillie et al	N15.LPB.GTACGTGATAGACC	1.72065	-1.18261	N15.LPB	Healthy	M0_2	0.386002	3.043	2
Smillie et al	N15.LPB.GTGATGACACCTAG	-2.86863	0.850173	N15.LPB	Healthy	M2	1.55545	8.39089	4
Smillie et al	N15.LPB.GTGGATTGGGTCAT	4.15139	-1.21116	N15.LPB	Healthy	M0	0.244468	0.627748	2
Smillie et al	N15.LPB.GTGTGATGAAGAAC	1.5162	-1.15064	N15.LPB	Healthy	M0	0.613791	3.24767	2
Smillie et al	N15.LPB.GTGTGATGCCTATT	3.73485	-1.14048	N15.LPB	Healthy	M0	0.19872	1.0331	2
Smillie et al	N15.LPB.GTTGAGTGCCCTAC	4.07651	-0.976697	N15.LPB	Healthy	M0	0.490843	0.673459	2
Smillie et al	N15.LPB.TACCATTGTGCCAA	3.24519	-1.18361	N15.LPB	Healthy	M2	1.06079	1.52499	2
Smillie et al	N15.LPB.TAGTAATGAGGTCT	-3.9255	-0.717795	N15.LPB	Healthy	M2	4.07781	9.58949	5
Smillie et al	N15.LPB.TCACAACTCGTGAT	-3.94833	-0.894568	N15.LPB	Healthy	M2	5.07665	9.69107	5
Smillie et al	N15.LPB.TCACTATGTTTACC	-2.66014	-0.153907	N15.LPB	Healthy	M2	2.36176	8.21539	5
Smillie et al	N15.LPB.TCAGCGCTATTGGC	-0.0875548	-0.667984	N15.LPB	Healthy	M2	1.16992	4.87371	2
Smillie et al	N15.LPB.TCATCAACGACGTT	-3.88954	-0.804498	N15.LPB	Healthy	M2	1.31956	9.59723	5
Smillie et al	N15.LPB.TCGATTTGACGGGA	2.48902	-1.14857	N15.LPB	Healthy	M0	0.97406	2.28332	2
Smillie et al	N15.LPB.TCGATTTGCGACAT	-3.97621	-0.760459	N15.LPB	Healthy	M2	4.17645	9.65437	5
Smillie et al	N15.LPB.TGCACGCTCGGAGA	4.24469	-1.13179	N15.LPB	Healthy	M0 Ribhi	0.581863	0.525162	2
Smillie et al	N15.LPB.TGCGTAGATCTTAC	0.918152	-1.19465	N15.LPB	Healthy	M2	0.532302	3.79134	2
Smillie et al	N15.LPB.TGTGATCTACGACT	3.9267	-1.06127	N15.LPB	Healthy	M0	0.351691	0.833194	2
Smillie et al	N15.LPB.TTCAAAGATGTCGA	1.09306	-1.1171	N15.LPB	Healthy	M2	1.24283	3.66245	2
Smillie et al	N15.LPB.TTGGTACTTAAGGA	-3.78126	-0.874922	N15.LPB	Healthy	M2	1.85281	9.5329	5
Smillie et al	N16.EpiA.TATCGTACACCTGA	4.32612	-1.08288	N16.EpiA	Healthy	M0_2	0.223977	0.438114	2
Smillie et al	N16.EpiB.AAACGCACGATGAA	4.40188	-1.2064	N16.EpiB	Healthy	M0_2	0.200149	0.377931	2
Smillie et al	N16.LPA.AAACATACTTGACG	4.14096	-1.18438	N16.LPA	Healthy	M0_2	0.608549	0.634846	2
Smillie et al	N16.LPA.AACAATACTGATGC	-4.04061	-0.834885	N16.LPA	Healthy	M2	4.40043	9.74602	5
Smillie et al	N16.LPA.AAGCCAACGGGAGT	-3.58245	-0.497174	N16.LPA	Healthy	M0	1.66601	9.18297	5
Smillie et al	N16.LPA.AAGGTCTGTCTTTG	2.29792	-1.41087	N16.LPA	Healthy	M0_2	0.361699	2.45249	2
Smillie et al	N16.LPA.AATGCGTGTAGTCG	-4.15144	-0.573624	N16.LPA	Healthy	M2	0.925453	9.72495	5
Smillie et al	N16.LPA.ACAGTTCTTGGGAG	-0.219707	-0.839238	N16.LPA	Healthy	M2	1.99911	4.89603	2
Smillie et al	N16.LPA.ACCAGTGAATGGTC	-0.612259	-0.48378	N16.LPA	Healthy	M2	2.37272	5.31309	2
Smillie et al	N16.LPA.ACCTCCGACTTCTA	0.884	-1.28677	N16.LPA	Healthy	M2	0.750084	3.79134	2
Smillie et al	N16.LPA.ACGAACTGAATGCC	-0.0334665	-0.516298	N16.LPA	Healthy	M0	0.21254	4.90769	2
Smillie et al	N16.LPA.ACGCCACTCCTAAG	0.555384	-0.975092	N16.LPA	Healthy	M0	0.620463	4.19231	2
Smillie et al	N16.LPA.AGAATTTGACCTTT	2.92036	-1.51824	N16.LPA	Healthy	M0_2	0.337871	1.84769	2
Smillie et al	N16.LPA.AGACTGACCTAGTG	-0.163707	-0.560725	N16.LPA	Healthy	M2	2.59479	4.98156	2
Smillie et al	N16.LPA.AGAGAATGCCTGAA	-2.60549	-0.0408082	N16.LPA	Healthy	M2	3.03417	8.1102	5
Smillie et al	N16.LPA.AGATTAACAAGTAG	-0.209976	-0.820017	N16.LPA	Healthy	M2	1.81945	4.89789	2
Smillie et al	N16.LPA.AGTATAACGAGCTT	-0.277771	-0.510158	N16.LPA	Healthy	M0	1.75035	5.09075	2
Smillie et al	N16.LPA.AGTTAAACCTGGAT	-3.85416	-0.619145	N16.LPA	Healthy	M2	0.83205	9.48053	5
Smillie et al	N16.LPA.ATAACAACGCTTCC	-4.05981	-0.603741	N16.LPA	Healthy	M0	1.99816	9.65701	5
Smillie et al	N16.LPA.ATAGCGTGACTACG	0.424044	-0.932391	N16.LPA	Healthy	M0	1.32099	4.31865	2
Smillie et al	N16.LPA.ATAGCTCTATAAGG	-3.97881	-0.868699	N16.LPA	Healthy	M2	4.8093	9.7064	5
Smillie et al	N16.LPA.ATAGGCTGCAACTG	-2.78065	0.935484	N16.LPA	Healthy	M0	2.83164	8.39291	4
Smillie et al	N16.LPA.ATCGTTTGGGACTT	-1.35863	0.478787	N16.LPA	Healthy	M0	0.899243	6.7169	3
Smillie et al	N16.LPA.ATGCTTTGCCAAGT	-2.78321	1.00135	N16.LPA	Healthy	M0	1.20995	8.44278	4
Smillie et al	N16.LPA.ATTAGTGACTCTCG	0.597654	-0.974298	N16.LPA	Healthy	M0	0.368847	4.15348	2
Smillie et al	N16.LPA.ATTGCTTGTAGACC	-3.84876	-0.746495	N16.LPA	Healthy	M2	2.43467	9.53417	5
Smillie et al	N16.LPA.CAAGACACCGTGTA	1.66335	-0.912365	N16.LPA	Healthy	M0	0.706241	3.13718	2
Smillie et al	N16.LPA.CACAGTGACTACTT	1.10425	-1.13713	N16.LPA	Healthy	M0	0.682891	3.64708	2
Smillie et al	N16.LPA.CACCACTGACGGTT	-4.13293	-0.831444	N16.LPA	Healthy	M2	5.52412	9.82671	5
Smillie et al	N16.LPA.CACCCATGGGATTC	-3.93735	-0.767656	N16.LPA	Healthy	M2	3.6613	9.62298	5
Smillie et al	N16.LPA.CACTATACACCATG	-0.0349866	-0.571847	N16.LPA	Healthy	M2	1.28334	4.87962	2
Smillie et al	N16.LPA.CACTTAACACCTAG	-0.508992	-0.779912	N16.LPA	Healthy	M2	4.15262	5.0917	2
Smillie et al	N16.LPA.CAGAGGGACGGTAT	-0.116297	-0.676444	N16.LPA	Healthy	M2	1.17755	4.89377	2
Smillie et al	N16.LPA.CATAAATGCCAAGT	3.65761	-1.39931	N16.LPA	Healthy	M0_2	0.243039	1.12999	2
Smillie et al	N16.LPA.CATATAGACCCGTT	-0.100441	2.0903	N16.LPA	Healthy	M0	0.987404	8.13694	1
Smillie et al	N16.LPA.CCATCCGACTGAGT	-4.01075	-0.88683	N16.LPA	Healthy	M2	6.19748	9.74323	5
Smillie et al	N16.LPA.CCCACATGGTCGTA	3.50849	-1.36102	N16.LPA	Healthy	M0_2	0.381713	1.27178	2
Smillie et al	N16.LPA.CCCAGACTGAATAG	-0.0553559	-0.576764	N16.LPA	Healthy	M2	1.73272	4.89443	2
Smillie et al	N16.LPA.CGATAGACTTCCGC	-0.572523	1.13557	N16.LPA	Healthy	M0	0.761521	7.06995	1
Smillie et al	N16.LPA.CGCCATACTCGCTC	-0.348236	-0.821242	N16.LPA	Healthy	M2	1.77704	4.97409	2
Smillie et al	N16.LPA.CTAAGGACACCTCC	-3.08909	-0.429315	N16.LPA	Healthy	M2	1.93478	8.71884	5
Smillie et al	N16.LPA.CTACGCACATGGTC	4.29693	-1.19911	N16.LPA	Healthy	M0_2	0.247804	0.481475	2
Smillie et al	N16.LPA.CTATCATGTGCATG	-2.56851	-0.0429084	N16.LPA	Healthy	M2	1.33767	8.07984	5
Smillie et al	N16.LPA.CTCGAAGAAGAGAT	-3.25934	-0.597194	N16.LPA	Healthy	M2	2.6739	8.9437	5
Smillie et al	N16.LPA.CTGCAGCTGTCCTC	-3.85371	-0.937904	N16.LPA	Healthy	M2	2.85785	9.62653	5
Smillie et al	N16.LPA.CTGGATGACAGAGG	2.7758	-1.30038	N16.LPA	Healthy	M0	0.313567	1.99177	2
Smillie et al	N16.LPA.CTTGAGGATTGTCT	4.16336	-1.09225	N16.LPA	Healthy	M0	0.404588	0.601224	2
Smillie et al	N16.LPA.GACCCTACAAACAG	0.125881	-0.699203	N16.LPA	Healthy	M2	1.27714	4.68204	2
Smillie et al	N16.LPA.GATTTGCTACCAAC	1.32025	-1.05094	N16.LPA	Healthy	M0	0.287834	3.45594	2
Smillie et al	N16.LPA.GCCAACCTGCTACA	0.906515	-1.04843	N16.LPA	Healthy	M2	1.45299	3.84565	2
Smillie et al	N16.LPA.GCCGAGTGTGTCTT	1.68967	-1.29923	N16.LPA	Healthy	M0_2	0.241132	3.05871	2
Smillie et al	N16.LPA.GCGGACTGTGAGCT	0.00435986	-0.7123	N16.LPA	Healthy	M2	0.782489	4.77946	2
Smillie et al	N16.LPA.GGACAGGAGTGTAC	-4.01326	-0.600605	N16.LPA	Healthy	M2	3.91721	9.61403	5
Smillie et al	N16.LPA.GGACGCTGAAAAGC	-3.94717	-0.836831	N16.LPA	Healthy	M2	4.74783	9.66355	5
Smillie et al	N16.LPA.GGGATTACCCCACT	-4.00837	-0.86796	N16.LPA	Healthy	M2	4.55816	9.73244	5
Smillie et al	N16.LPA.GGGCCAACTTGACG	0.444812	-0.89694	N16.LPA	Healthy	M2	1.18517	4.31535	2
Smillie et al	N16.LPA.GTAATATGGAGATA	0.156485	-1.14857	N16.LPA	Healthy	M0_2	0.538974	4.46045	2
Smillie et al	N16.LPA.GTAGCCCTGATAGA	-4.00572	-0.64659	N16.LPA	Healthy	M2	3.23527	9.6284	5
Smillie et al	N16.LPA.GTGACCCTCCGCTT	-3.95998	-0.946415	N16.LPA	Healthy	M2	2.83879	9.72529	5
Smillie et al	N16.LPA.GTGTATCTGCGTAT	-4.03886	-0.713153	N16.LPA	Healthy	M2	4.2546	9.68855	5
Smillie et al	N16.LPA.GTTATCTGAAGGTA	-3.19891	-0.470852	N16.LPA	Healthy	M2	1.5807	8.83168	5
Smillie et al	N16.LPA.TACTACTGCAATCG	-0.108716	-0.676342	N16.LPA	Healthy	M2	0.835862	4.88734	2
Smillie et al	N16.LPA.TAGCCCACTTTGCT	-0.0434852	-0.539199	N16.LPA	Healthy	M2	1.5178	4.90415	2
Smillie et al	N16.LPA.TATAGATGTTACTC	0.32687	-1.05163	N16.LPA	Healthy	M0_2	0.566137	4.35436	2
Smillie et al	N16.LPA.TATCAGCTTCACCC	3.68991	-1.12864	N16.LPA	Healthy	M0	0.536591	1.07677	2
Smillie et al	N16.LPA.TATCAGCTTTTACC	0.890595	-1.25711	N16.LPA	Healthy	Mac IFN pathway	0.695281	3.79133	2
Smillie et al	N16.LPA.TCGCAAGAAGCCAT	-0.344258	-0.410929	N16.LPA	Healthy	M2	3.44305	5.19437	2
Smillie et al	N16.LPA.TGAAATTGGCTGTA	-3.9074	-0.643124	N16.LPA	Healthy	M0	2.06678	9.53904	5
Smillie et al	N16.LPA.TGACGATGTGCGTA	-0.254039	-0.910365	N16.LPA	Healthy	M2	2.66008	4.88774	2
Smillie et al	N16.LPA.TGCCGACTCGAGAG	0.541832	-0.9721	N16.LPA	Healthy	M2	1.53829	4.19814	2
Smillie et al	N16.LPA.TGGACCCTTTGGCA	0.594426	-0.944069	N16.LPA	Healthy	M0	1.40581	4.16801	2
Smillie et al	N16.LPA.TGGATGTGACGTTG	-3.8861	-0.831755	N16.LPA	Healthy	M2	2.79208	9.60669	5
Smillie et al	N16.LPA.TGTGAGTGACCCTC	-0.524633	1.40705	N16.LPA	Healthy	M2	1.71414	7.33595	1
Smillie et al	N16.LPA.TTACTCGAGTAAAG	-2.96219	-0.29294	N16.LPA	Healthy	M2	1.727	8.54264	5
Smillie et al	N16.LPA.TTCAGTTGTCCTTA	-3.87637	-0.758742	N16.LPA	Healthy	M2	4.22125	9.56445	5
Smillie et al	N16.LPA.TTCGATTGGGTATC	-3.77366	-0.637532	N16.LPA	Healthy	M2	3.31486	9.41729	5
Smillie et al	N16.LPA.TTGGAGTGCGTGTA	-0.230243	-0.642895	N16.LPA	Healthy	M2	1.17421	4.9859	2
Smillie et al	N16.LPA.TTTAGCTGCCCTAC	-3.01916	-0.352804	N16.LPA	Healthy	M0	1.86997	8.62044	5
Smillie et al	N16.LPA.TTTCACGAGAAAGT	-1.29048	0.495107	N16.LPA	Healthy	M0	0.625705	6.64686	3
Smillie et al	N16.LPB.AAAGGCCTTCAAGC	-4.07453	-0.880203	N16.LPB	Healthy	M2	6.52106	9.79704	5
Smillie et al	N16.LPB.ACGGAGGACTGACA	-0.505323	-0.774302	N16.LPB	Healthy	M2	4.13499	5.09255	2
Smillie et al	N16.LPB.AGCTTTACGAGGCA	-3.86422	-1.01433	N16.LPB	Healthy	M2	2.73347	9.67102	5
Smillie et al	N16.LPB.AGGAAATGACGTGT	-3.95612	-1.02588	N16.LPB	Healthy	M2	3.99012	9.75833	5
Smillie et al	N16.LPB.AGGCAGGACTGTTT	-3.67897	-0.553146	N16.LPB	Healthy	M0	1.19756	9.29444	5
Smillie et al	N16.LPB.AGGTACTGAGCTCA	-4.01693	-0.886546	N16.LPB	Healthy	M2	3.93579	9.7486	5
Smillie et al	N16.LPB.ATCGAGTGCTGCAA	3.81993	-1.24609	N16.LPB	Healthy	M0_2	0.559465	0.959331	2
Smillie et al	N16.LPB.CAAATATGTGGAGG	-3.26429	-0.572486	N16.LPB	Healthy	M2	2.34842	8.93655	5
Smillie et al	N16.LPB.CACCACTGCGACAT	-3.83199	-0.909438	N16.LPB	Healthy	M2	3.15569	9.59406	5
Smillie et al	N16.LPB.CATTTGTGGTAAGA	-3.78219	-0.865218	N16.LPB	Healthy	M2	2.93886	9.52928	5
Smillie et al	N16.LPB.CGCCATTGGGTGAG	0.00792632	-0.706176	N16.LPB	Healthy	M0	0.461297	4.77938	2
Smillie et al	N16.LPB.CTGTGAGACTATTC	-0.181518	-0.564114	N16.LPB	Healthy	M0	0.819659	4.99385	2
Smillie et al	N16.LPB.GAACCAACGTCAAC	-4.01509	-0.567445	N16.LPB	Healthy	M2	2.96364	9.60043	5
Smillie et al	N16.LPB.GAATGCACATGTCG	0.456659	-0.7762	N16.LPB	Healthy	M0	0.661923	4.35716	2
Smillie et al	N16.LPB.GACTCCTGCGTGTA	-0.250918	-0.372275	N16.LPB	Healthy	M0	2.18306	5.15481	2
Smillie et al	N16.LPB.GAGATAGAAAGGGC	-0.0403586	-0.557821	N16.LPB	Healthy	M0	0.446047	4.89163	2
Smillie et al	N16.LPB.GAGTCTGAATCACG	-3.88128	-0.804414	N16.LPB	Healthy	M2	2.19783	9.58981	5
Smillie et al	N16.LPB.GATCGTGAGTCTGA	4.20177	-1.20739	N16.LPB	Healthy	M0_2	0.347402	0.577131	2
Smillie et al	N16.LPB.GCAGCGTGACCTAG	-0.0619972	-0.557596	N16.LPB	Healthy	M0	0.75342	4.91022	2
Smillie et al	N16.LPB.GTTAAATGACTCTT	-4.12973	-0.650484	N16.LPB	Healthy	M2	4.58294	9.74087	5
Smillie et al	N16.LPB.TAAGATACCAGTTG	3.26153	-1.2301	N16.LPB	Healthy	M0_2	0.242085	1.51038	2
Smillie et al	N16.LPB.TAATGTGACACTTT	4.15826	-1.24196	N16.LPB	Healthy	M0_2	0.32834	0.624706	2
Smillie et al	N16.LPB.TCGAGCCTGAAGGC	-0.921515	0.623778	N16.LPB	Healthy	M0	0.32977	6.45639	1
Smillie et al	N16.LPB.TCTTCAGAGAGCTT	-4.0003	-0.895454	N16.LPB	Healthy	M2	4.80502	9.73786	5
Smillie et al	N16.LPB.TGGATGTGTGGTAC	-3.89678	-0.880766	N16.LPB	Healthy	M2	4.91462	9.63873	5
Smillie et al	N16.LPB.TGGCAATGACGTTG	-3.00787	-0.379754	N16.LPB	Healthy	M2	4.90461	8.62374	5
Smillie et al	N16.LPB.TGTTAAGATCCTCG	-0.480992	-0.731436	N16.LPB	Healthy	M2	2.82544	5.10187	2
Smillie et al	N16.LPB.TGTTACACCCATGA	-3.99169	-0.636053	N16.LPB	Healthy	M2	2.56001	9.61105	5
Smillie et al	N17.LPA.AACAAACTGAGGCA	-1.1514	0.461908	N17.LPA	Healthy	M2	2.13683	6.51701	3
Smillie et al	N17.LPA.AACACGTGACCAGT	-3.84634	-0.58465	N17.LPA	Healthy	M2	3.05752	9.45776	5
Smillie et al	N17.LPA.ACAGCAACAGTACC	-2.69884	1.28723	N17.LPA	Healthy	Inflammatory monocytes-mac	6.28374	8.5937	4
Smillie et al	N17.LPA.ACATTCTGCGACAT	2.4731	-1.25576	N17.LPA	Healthy	M0	0.822995	2.29199	2
Smillie et al	N17.LPA.ACGTAGACCATTGG	-4.01169	-0.483683	N17.LPA	Healthy	M0	1.3167	9.55889	5
Smillie et al	N17.LPA.ACTATCACCATTCT	0.281202	3.61091	N17.LPA	Healthy	M0	0.588535	9.67647	1
Smillie et al	N17.LPA.ACTGGCCTAATGCC	-4.07956	-0.698141	N17.LPA	Healthy	M2	3.38538	9.71799	5
Smillie et al	N17.LPA.ACTTAAGAACTCTT	-3.91459	-0.819277	N17.LPA	Healthy	M2	8.60595	9.62638	5
Smillie et al	N17.LPA.ACTTTGTGGAGGGT	2.68485	-1.24492	N17.LPA	Healthy	M0	0.31738	2.08308	2
Smillie et al	N17.LPA.AGAAAGTGCCCGTT	-0.0501928	-0.557423	N17.LPA	Healthy	M2	1.04983	4.90025	2
Smillie et al	N17.LPA.AGAACAGAGGAAGC	-2.99482	1.21691	N17.LPA	Healthy	M2	1.65647	8.74509	4
Smillie et al	N17.LPA.AGATATACGAATCC	-3.90384	-0.847746	N17.LPA	Healthy	M2	4.32323	9.62987	5
Smillie et al	N17.LPA.AGATTCCTACGTAC	-3.0636	-0.47272	N17.LPA	Healthy	M2	0.828714	8.71777	5
Smillie et al	N17.LPA.AGCAAAGATAACGC	-3.07979	-0.455101	N17.LPA	Healthy	M2	1.32099	8.72139	5
Smillie et al	N17.LPA.AGCGATACGGTAGG	-2.93206	1.19599	N17.LPA	Healthy	M0	1.7027	8.68684	4
Smillie et al	N17.LPA.AGCGGCTGTCGCCT	-3.02701	1.08704	N17.LPA	Healthy	M2	3.64034	8.67235	4
Smillie et al	N17.LPA.AGCTGCCTCTAGCA	-4.19184	-0.852885	N17.LPA	Healthy	M2	6.87847	9.88904	5
Smillie et al	N17.LPA.AGGGCCTGTCCCAC	-3.81914	-0.594752	N17.LPA	Healthy	M2	5.00993	9.43817	5
Smillie et al	N17.LPA.AGGGTTTGGCTACA	-3.0841	1.14996	N17.LPA	Healthy	M2	7.34072	8.75739	4
Smillie et al	N17.LPA.AGGTCATGTCCCGT	-2.74874	1.27827	N17.LPA	Healthy	M1 CXCL3	5.19054	8.62132	4
Smillie et al	N17.LPA.AGTTCTACCTCAAG	1.49082	-0.837362	N17.LPA	Healthy	M0	0.319762	3.32514	2
Smillie et al	N17.LPA.AGTTCTTGCAACCA	-3.12211	1.25979	N17.LPA	Healthy	Inflammatory monocytes-mac	8.33527	8.86353	4
Smillie et al	N17.LPA.ATAATGACACCTCC	2.64834	-1.02317	N17.LPA	Healthy	M0	0.623322	2.13085	2
Smillie et al	N17.LPA.ATCACTACGTTCAG	-3.91238	-0.788444	N17.LPA	Healthy	M2	4.19599	9.61025	5
Smillie et al	N17.LPA.ATCGCCTGCTGACA	-2.99172	-0.408692	N17.LPA	Healthy	M2	0.96167	8.62378	5
Smillie et al	N17.LPA.ATCGTTTGTGGTCA	-3.99283	-0.441598	N17.LPA	Healthy	M2	6.74551	9.52271	5
Smillie et al	N17.LPA.ATGACGTGGACAGG	-4.14282	-0.413816	N17.LPA	Healthy	M2	4.58819	9.64387	5
Smillie et al	N17.LPA.CAACGTGACTGAGT	-0.459857	1.38439	N17.LPA	Healthy	M0	0.336442	7.34591	1
Smillie et al	N17.LPA.CAAGCATGTCCTTA	3.00742	-1.2145	N17.LPA	Healthy	Mac IFN pathway	0.463679	1.763	2
Smillie et al	N17.LPA.CAATTCTGTTCTCA	-2.90656	0.825588	N17.LPA	Healthy	M2	3.32057	8.39895	4
Smillie et al	N17.LPA.CACACCTGTCGCAA	-4.18371	-0.686268	N17.LPA	Healthy	M2	10.4688	9.80539	5
Smillie et al	N17.LPA.CACGGGTGTCCTAT	-1.00966	0.667389	N17.LPA	Healthy	M2	4.88746	6.45656	1
Smillie et al	N17.LPA.CACTCCGAGGTGAG	0.00652837	-0.512641	N17.LPA	Healthy	M0	1.99053	4.87547	2
Smillie et al	N17.LPA.CAGCATGAGGAACG	-1.43331	0.487238	N17.LPA	Healthy	M2	2.58383	6.78852	3
Smillie et al	N17.LPA.CATAAATGACGCAT	-3.85786	-0.820902	N17.LPA	Healthy	M2	3.60745	9.57649	5
Smillie et al	N17.LPA.CATCAGGAGCTGTA	2.68881	-1.19912	N17.LPA	Healthy	M0	1.6112	2.08093	2
Smillie et al	N17.LPA.CATTGTTGCTTGAG	-2.90212	0.829237	N17.LPA	Healthy	M2	5.42786	8.39857	4
Smillie et al	N17.LPA.CCAAGATGAAACAG	0.504872	3.69477	N17.LPA	Healthy	M1 CXCL3	0.860166	9.84409	1
Smillie et al	N17.LPA.CCCAACTGTTTGCT	-4.30767	-0.524989	N17.LPA	Healthy	M2	5.37639	9.84191	5
Smillie et al	N17.LPA.CCGCTATGCTCGCT	-4.11423	-0.546801	N17.LPA	Healthy	M2	3.74661	9.67943	5
Smillie et al	N17.LPA.CGAGGCACGGACTT	-3.95717	-0.759152	N17.LPA	Healthy	M2	2.83021	9.63677	5
Smillie et al	N17.LPA.CGGATAACGTCTGA	-0.700015	1.38537	N17.LPA	Healthy	M2	1.6865	7.23534	1
Smillie et al	N17.LPA.CGGCGAACCGCAAT	-0.6652	-0.0695884	N17.LPA	Healthy	M0	0.934984	5.65114	2
Smillie et al	N17.LPA.CTACTCCTCAGAGG	-3.76837	-0.839062	N17.LPA	Healthy	M2	1.61263	9.50494	5
Smillie et al	N17.LPA.CTCGCATGGCGGAA	-4.11057	-0.667763	N17.LPA	Healthy	M2	2.82211	9.7317	5
Smillie et al	N17.LPA.CTGGAAACCTAGTG	-4.2068	-0.69732	N17.LPA	Healthy	M2	5.19435	9.83104	5
Smillie et al	N17.LPA.GAAATACTATTCCT	-4.207	-0.572682	N17.LPA	Healthy	M2	5.88487	9.77407	5
Smillie et al	N17.LPA.GACGTCCTGATAGA	4.20059	-0.921745	N17.LPA	Healthy	M0	0.413642	0.54321	2
Smillie et al	N17.LPA.GACTACGATTATCC	-3.17872	1.25807	N17.LPA	Healthy	M2	5.05663	8.90104	4
Smillie et al	N17.LPA.GACTCCTGTTTCGT	-2.85469	0.795873	N17.LPA	Healthy	M2	2.74586	8.34168	4
Smillie et al	N17.LPA.GATATATGATCTTC	-4.13585	-0.644139	N17.LPA	Healthy	M2	7.37169	9.74342	5
Smillie et al	N17.LPA.GATCGTGACTTAGG	-2.854	0.853526	N17.LPA	Healthy	M2	2.08632	8.38331	4
Smillie et al	N17.LPA.GCAACCCTCCTCAC	-4.03373	-0.422796	N17.LPA	Healthy	M2	1.78133	9.55061	5
Smillie et al	N17.LPA.GCACAATGATGACC	-4.3037	-0.704678	N17.LPA	Healthy	M2	4.35563	9.92072	5
Smillie et al	N17.LPA.GCACCTACTCTTCA	-0.0922289	-0.661885	N17.LPA	Healthy	M2	1.21567	4.88091	2
Smillie et al	N17.LPA.GCCCAACTACCATG	-3.21316	1.20517	N17.LPA	Healthy	M0	3.24147	8.88602	4
Smillie et al	N17.LPA.GCTCAGCTTCGCAA	-3.90696	-0.697404	N17.LPA	Healthy	M2	7.23064	9.56357	5
Smillie et al	N17.LPA.GGAGGATGGCTCCT	-2.85548	0.822894	N17.LPA	Healthy	M2	4.70399	8.36196	4
Smillie et al	N17.LPA.GTACAGTGGTTGGT	-2.8767	-0.38808	N17.LPA	Healthy	M2	1.28	8.51801	5
Smillie et al	N17.LPA.GTACGTGAACTACG	-3.94786	-0.895972	N17.LPA	Healthy	M2	1.95241	9.6913	5
Smillie et al	N17.LPA.GTCACCTGCATCAG	-4.03819	-0.649778	N17.LPA	Healthy	M2	3.22288	9.65887	5
Smillie et al	N17.LPA.GTCCACACGTACGT	-3.78872	-0.699238	N17.LPA	Healthy	M0	1.5726	9.45896	5
Smillie et al	N17.LPA.GTCCACACTTTCTG	-0.716356	1.23298	N17.LPA	Healthy	M0	0.469398	7.09361	1
Smillie et al	N17.LPA.GTCGAATGTTCTTG	-4.31994	-0.545791	N17.LPA	Healthy	M2	4.86315	9.86238	5
Smillie et al	N17.LPA.GTGATGACTTCTGT	-4.15164	-0.661677	N17.LPA	Healthy	M2	6.18938	9.76555	5
Smillie et al	N17.LPA.GTTATAGAGTCACA	0.142155	-0.906328	N17.LPA	Healthy	M2	1.97385	4.57234	2
Smillie et al	N17.LPA.GTTCAACTGTAGGG	-2.83558	1.05058	N17.LPA	Healthy	M2	6.35903	8.51461	4
Smillie et al	N17.LPA.TAAGGGCTCTCCAC	-4.26444	-0.859911	N17.LPA	Healthy	M2	6.83081	9.95687	5
Smillie et al	N17.LPA.TAAGTAACATCGAC	-2.64238	0.889289	N17.LPA	Healthy	M0	2.00483	8.26445	4
Smillie et al	N17.LPA.TACATAGACATGGT	-2.8369	1.1371	N17.LPA	Healthy	M0	2.00102	8.57868	4
Smillie et al	N17.LPA.TACTACTGACGTGT	-3.9856	-0.506133	N17.LPA	Healthy	M2	10.129	9.54592	5
Smillie et al	N17.LPA.TACTCAACTGTGAC	-0.579236	1.63843	N17.LPA	Healthy	M2	3.60269	7.51672	1
Smillie et al	N17.LPA.TCCCGATGCAGCTA	0.762159	3.04395	N17.LPA	Healthy	M0	0.445094	9.35825	1
Smillie et al	N17.LPA.TCCCGATGTCGCCT	-4.16145	-0.880454	N17.LPA	Healthy	M2	4.48335	9.87462	5
Smillie et al	N17.LPA.TCCTAAACTCCTAT	-3.1051	-0.424427	N17.LPA	Healthy	M2	0.620463	8.72891	5
Smillie et al	N17.LPA.TGATATGAGGATTC	-3.84515	-0.836137	N17.LPA	Healthy	M2	4.43569	9.57213	5
Smillie et al	N17.LPA.TGATTAGATTCTCA	-0.164112	2.24999	N17.LPA	Healthy	M1 CXCL3	2.13445	8.25023	1
Smillie et al	N17.LPA.TGATTCACTCAGTG	-4.12788	-0.589618	N17.LPA	Healthy	M2	5.62658	9.71127	5
Smillie et al	N17.LPA.TGCAAGACGTACAC	-2.47552	-0.0695219	N17.LPA	Healthy	M2	0.552794	8.01479	5
Smillie et al	N17.LPA.TGCGCACTCCGTTC	-2.88691	0.795275	N17.LPA	Healthy	M2	5.95301	8.36333	4
Smillie et al	N17.LPA.TGGATGTGCTGATG	-4.06265	-0.699333	N17.LPA	Healthy	M2	5.64564	9.70345	5
Smillie et al	N17.LPA.TTAGTCACGTTGAC	2.34996	-1.17457	N17.LPA	Healthy	M0	0.656681	2.42018	2
Smillie et al	N17.LPA.TTCATGACCTCGCT	-3.87076	-0.840345	N17.LPA	Healthy	M2	3.40921	9.59693	5
Smillie et al	N17.LPA.TTGAGGACGGTTTG	-3.12686	1.06657	N17.LPA	Healthy	M2	10.048	8.7258	4
Smillie et al	N17.LPA.TTTAGAGACTTGGA	-4.1129	-0.458367	N17.LPA	Healthy	M2	6.49961	9.63762	5
Smillie et al	N17.LPB.AAAGTTTGGGTTTG	-0.78746	1.40157	N17.LPB	Healthy	M2	5.34351	7.21302	1
Smillie et al	N17.LPB.AATCCTTGGGATTC	-4.21567	-0.68384	N17.LPB	Healthy	M2	5.82244	9.83277	5
Smillie et al	N17.LPB.ACCCGTACCAGTTG	-3.28607	1.04995	N17.LPB	Healthy	M2	5.65327	8.82269	4
Smillie et al	N17.LPB.AGAATGGAGTTTCT	-3.96416	-0.598562	N17.LPB	Healthy	M2	5.09285	9.56923	5
Smillie et al	N17.LPB.AGAGATGAGTCGTA	-2.95004	0.8171	N17.LPB	Healthy	M2	6.5101	8.42255	4
Smillie et al	N17.LPB.AGCAACACGTCATG	4.26056	-1.27227	N17.LPB	Healthy	M0_2	0.285928	0.52664	2
Smillie et al	N17.LPB.ATAGTTGACCTACC	-4.07835	-0.401479	N17.LPB	Healthy	M2	7.92782	9.58065	5
Smillie et al	N17.LPB.ATGATAACTGTCAG	-4.13469	-0.670264	N17.LPB	Healthy	M2	5.05711	9.75438	5
Smillie et al	N17.LPB.ATTCGACTAACGTC	-3.88756	-0.744631	N17.LPB	Healthy	M2	3.129	9.56795	5
Smillie et al	N17.LPB.CAAGACTGACACGT	-3.89438	-0.634508	N17.LPB	Healthy	M2	5.21627	9.52345	5
Smillie et al	N17.LPB.CAGAGGGATCTACT	4.30594	-1.1358	N17.LPB	Healthy	M0 Ribhi	0.430321	0.464731	2
Smillie et al	N17.LPB.CAGCTCTGCTCGAA	-4.08764	-0.661496	N17.LPB	Healthy	M2	3.72373	9.70837	5
Smillie et al	N17.LPB.CAGTCAGATCGTTT	-4.23066	-0.695356	N17.LPB	Healthy	M2	4.64299	9.85141	5
Smillie et al	N17.LPB.CCAGTCTGTGCTCC	-3.12654	1.12425	N17.LPB	Healthy	M2	5.45359	8.76768	4
Smillie et al	N17.LPB.CCGTAAGAAGAATG	-2.77333	-0.196526	N17.LPB	Healthy	M2	1.2943	8.3325	5
Smillie et al	N17.LPB.CGAGGAGATTACCT	-4.14813	-0.509096	N17.LPB	Healthy	M2	9.44229	9.69236	5
Smillie et al	N17.LPB.CTAACACTCGGAGA	-0.954314	0.773397	N17.LPB	Healthy	M2	3.37585	6.57612	1
Smillie et al	N17.LPB.CTAGAGACTACGCA	-3.12892	1.22594	N17.LPB	Healthy	M2	6.84034	8.8435	4
Smillie et al	N17.LPB.CTATGACTACCCAA	-4.11649	-0.882602	N17.LPB	Healthy	M2	4.29845	9.83553	5
Smillie et al	N17.LPB.GAAGTAGACCTATT	-2.81054	1.15589	N17.LPB	Healthy	M0	1.69269	8.57434	4
Smillie et al	N17.LPB.GAGAAATGCGAGTT	-4.12755	-0.689476	N17.LPB	Healthy	M2	3.14187	9.75683	5
Smillie et al	N17.LPB.GCCGTACTGCTAAC	-4.00109	-0.479257	N17.LPB	Healthy	M2	6.46435	9.5474	5
Smillie et al	N17.LPB.GGAGTTACGTCACA	-4.21901	-0.793468	N17.LPB	Healthy	M2	6.45482	9.88601	5
Smillie et al	N17.LPB.GTTAACCTCATCAG	-4.31476	-0.761069	N17.LPB	Healthy	M2	4.8703	9.95639	5
Smillie et al	N17.LPB.GTTCAACTAGCGGA	-4.00254	-0.464823	N17.LPB	Healthy	M2	4.35944	9.54206	5
Smillie et al	N17.LPB.TACCGAGAGTAAAG	-3.26765	1.15565	N17.LPB	Healthy	M2	5.43549	8.88721	4
Smillie et al	N17.LPB.TACGCAGACGTTGA	-4.07911	-0.820184	N17.LPB	Healthy	M2	1.97433	9.7736	5
Smillie et al	N17.LPB.TATAGCCTGTTGCA	-3.11215	1.22213	N17.LPB	Healthy	M2	8.78989	8.82923	4
Smillie et al	N17.LPB.TCACCGTGAACCAC	-4.21876	-0.72342	N17.LPB	Healthy	M2	3.75661	9.85368	5
Smillie et al	N17.LPB.TCATCCCTCTGTAG	-0.889912	0.878407	N17.LPB	Healthy	M2	3.22431	6.6988	1
Smillie et al	N17.LPB.TCCCGAACGTAAGA	-4.03412	-0.685519	N17.LPB	Healthy	M2	6.75742	9.67164	5
Smillie et al	N17.LPB.TGCTTAACGCATAC	-4.32506	-0.519431	N17.LPB	Healthy	M2	4.99516	9.85487	5
Smillie et al	N18.EpiB.ATGTCACTCTTGCC	4.52146	-1.11842	N18.EpiB	Healthy	M0_2	0.252569	0.248203	2
Smillie et al	N18.LPA.AACCGATGAAGCCT	-4.0745	-0.707346	N18.LPA	Healthy	M2	7.13961	9.7177	5
Smillie et al	N18.LPA.AACGTTCTGGACAG	-2.7431	1.12515	N18.LPA	Healthy	Inflammatory monocytes-mac	3.05752	8.5057	4
Smillie et al	N18.LPA.ACAGGTACTCTATC	0.765093	-0.857343	N18.LPA	Healthy	M0	0.715296	4.04308	2
Smillie et al	N18.LPA.ACAGTTCTCTCATT	-4.16967	-0.667977	N18.LPA	Healthy	M2	2.75253	9.7845	5
Smillie et al	N18.LPA.ACCACCTGGGTAAA	-0.156823	-0.429228	N18.LPA	Healthy	M0	0.379807	5.05118	2
Smillie et al	N18.LPA.ACCAGCCTTCTACT	-4.07142	-0.880181	N18.LPA	Healthy	M2	2.23643	9.79426	5
Smillie et al	N18.LPA.ACCTCGTGTTCCCG	-3.82587	-0.753538	N18.LPA	Healthy	M2	2.64674	9.51698	5
Smillie et al	N18.LPA.ACGAAGCTACGCAT	-3.98943	-0.916635	N18.LPA	Healthy	M2	1.91953	9.73789	5
Smillie et al	N18.LPA.ACGATGACCTTGAG	-3.98434	-0.845188	N18.LPA	Healthy	M2	2.81782	9.70055	5
Smillie et al	N18.LPA.ACGTCGCTGGGCAA	-3.54657	-0.641297	N18.LPA	Healthy	M2	2.3975	9.21747	5
Smillie et al	N18.LPA.ACTTGACTCAGATC	-0.144608	-0.775074	N18.LPA	Healthy	M2	2.37511	4.86586	2
Smillie et al	N18.LPA.ACTTGGGACTTACT	-3.82451	-0.756011	N18.LPA	Healthy	M2	1.60596	9.5169	5
Smillie et al	N18.LPA.ACTTGGGACTTCCG	-3.80033	-0.863068	N18.LPA	Healthy	M2	4.45666	9.5445	5
Smillie et al	N18.LPA.AGAGAATGCATGGT	4.18402	-1.05914	N18.LPA	Healthy	M0	0.378378	0.576567	2
Smillie et al	N18.LPA.AGAGCGGACGGTAT	-2.75225	-0.257484	N18.LPA	Healthy	M2	0.992169	8.34541	5
Smillie et al	N18.LPA.AGTGCAACCCTACC	-3.82759	-0.639549	N18.LPA	Healthy	M2	1.86473	9.46622	5
Smillie et al	N18.LPA.AGTTTCACGACTAC	-4.37762	-0.690433	N18.LPA	Healthy	M2	5.19006	9.97997	5
Smillie et al	N18.LPA.ATAGTTGAGAAGGC	-2.72566	-0.263342	N18.LPA	Healthy	M2	3.95009	8.3255	5
Smillie et al	N18.LPA.ATATGCCTCGCAAT	-3.84961	-0.638066	N18.LPA	Healthy	M2	4.87936	9.48517	5
Smillie et al	N18.LPA.ATTAAGACAGTAGA	-2.0289	0.258526	N18.LPA	Healthy	M2	2.47375	7.41369	3
Smillie et al	N18.LPA.ATTAAGACCTGAGT	-0.0248164	-0.744379	N18.LPA	Healthy	M2	1.87807	4.78899	2
Smillie et al	N18.LPA.CAACCAGAGTTTCT	4.25013	-1.16504	N18.LPA	Healthy	M0_2	0.225406	0.523835	2
Smillie et al	N18.LPA.CAAGCTGAGGCATT	-4.1301	-0.751211	N18.LPA	Healthy	M2	3.28245	9.78741	5
Smillie et al	N18.LPA.CAATCTACCACTGA	-3.97462	-0.623743	N18.LPA	Healthy	M2	1.58499	9.59014	5
Smillie et al	N18.LPA.CCAAGTGAAACGAA	4.25322	-1.12086	N18.LPA	Healthy	M0	0.552317	0.515321	2
Smillie et al	N18.LPA.CCCTTACTTTATCC	-3.7979	-0.835386	N18.LPA	Healthy	M2	2.35033	9.5296	5
Smillie et al	N18.LPA.CCTAAGGACGTAGT	-2.72053	0.897379	N18.LPA	Healthy	M0	1.58213	8.32387	4
Smillie et al	N18.LPA.CGACCGGACAAGCT	-3.90389	-0.624725	N18.LPA	Healthy	M2	2.27265	9.52744	5
Smillie et al	N18.LPA.CGCTCATGGTAAAG	-3.98369	-0.714462	N18.LPA	Healthy	M2	2.39131	9.63994	5
Smillie et al	N18.LPA.CGGAATTGGCTTAG	0.56785	-0.752821	N18.LPA	Healthy	M2	5.72618	4.26674	2
Smillie et al	N18.LPA.CGTACAGAAGCATC	-3.80472	-0.643074	N18.LPA	Healthy	M0	1.90571	9.44747	5
Smillie et al	N18.LPA.CTATGTTGTGAGGG	-3.97541	-0.895231	N18.LPA	Healthy	M2	4.14071	9.71555	5
Smillie et al	N18.LPA.CTATTGACACGGGA	-0.378017	-0.47151	N18.LPA	Healthy	M2	0.916875	5.17599	2
Smillie et al	N18.LPA.CTGAACGACGAACT	-3.92234	-0.617862	N18.LPA	Healthy	M2	3.34774	9.54076	5
Smillie et al	N18.LPA.CTGATGGAAGCCTA	-2.96511	1.06505	N18.LPA	Healthy	M2	0.794879	8.61391	4
Smillie et al	N18.LPA.CTGCGACTTAGAGA	1.15725	-1.07033	N18.LPA	Healthy	M0	0.371706	3.61007	2
Smillie et al	N18.LPA.CTTAGACTACCATG	-3.86071	-0.809242	N18.LPA	Healthy	M2	4.98229	9.57368	5
Smillie et al	N18.LPA.CTTATCGACAAAGA	-4.00856	-0.64711	N18.LPA	Healthy	M2	2.96698	9.63117	5
Smillie et al	N18.LPA.CTTATCGATGAACC	0.347487	2.94624	N18.LPA	Healthy	M0	0.892094	9.09904	1
Smillie et al	N18.LPA.GAAGGGTGTCGTAG	-2.99034	-0.418643	N18.LPA	Healthy	M2	0.716725	8.62743	5
Smillie et al	N18.LPA.GAAGTCTGGTCAAC	-3.87988	-0.921169	N18.LPA	Healthy	M2	4.35182	9.64223	5
Smillie et al	N18.LPA.GACGATTGCCGTAA	0.381502	-0.660205	N18.LPA	Healthy	M0	1.34434	4.4756	2
Smillie et al	N18.LPA.GACGTATGCCGTAA	-0.283609	-0.724953	N18.LPA	Healthy	M2	1.14038	4.97972	2
Smillie et al	N18.LPA.GACTACGATTTCGT	-3.56736	-0.470972	N18.LPA	Healthy	M2	3.80141	9.15747	5
Smillie et al	N18.LPA.GAGAGGTGGAAGGC	-4.12924	-0.42072	N18.LPA	Healthy	M2	4.94703	9.6349	5
Smillie et al	N18.LPA.GAGATGCTTTCTCA	-4.06151	-0.726795	N18.LPA	Healthy	M2	3.67846	9.71504	5
Smillie et al	N18.LPA.GAGCTCCTGTCGAT	-4.01828	-0.585396	N18.LPA	Healthy	M2	6.12648	9.61152	5
Smillie et al	N18.LPA.GAGGTGGATTTGGG	-3.89951	-0.719068	N18.LPA	Healthy	M2	2.4647	9.56687	5
Smillie et al	N18.LPA.GCAAACTGCTTGTT	-0.00831205	-0.72675	N18.LPA	Healthy	M2	0.629041	4.78334	2
Smillie et al	N18.LPA.GCACACCTAAAAGC	-4.12035	-0.585311	N18.LPA	Healthy	M2	4.52195	9.70257	5
Smillie et al	N18.LPA.GCAGCTCTCTTCGC	-3.99009	-0.722922	N18.LPA	Healthy	M2	2.83593	9.64953	5
Smillie et al	N18.LPA.GCGCGATGTAGAGA	-0.278206	-0.512146	N18.LPA	Healthy	M2	1.28048	5.08979	2
Smillie et al	N18.LPA.GCGTAAACAGAAGT	-3.85718	-0.828029	N18.LPA	Healthy	M2	4.13833	9.57915	5
Smillie et al	N18.LPA.GCTAGATGGCGGAA	-0.726236	1.21998	N18.LPA	Healthy	M0	1.8652	7.07757	1
Smillie et al	N18.LPA.GGATTGTGGGTATC	-4.04672	-0.678828	N18.LPA	Healthy	M2	4.96656	9.67981	5
Smillie et al	N18.LPA.GGCAATACTGTGAC	-4.16756	-0.801709	N18.LPA	Healthy	M2	4.40853	9.84395	5
Smillie et al	N18.LPA.GGCCCAGAAGTCAC	4.11622	-1.20671	N18.LPA	Healthy	M0	0.274014	0.662216	2
Smillie et al	N18.LPA.GGGACCTGTCTCTA	0.12279	-0.531188	N18.LPA	Healthy	M0	2.69916	4.76607	2
Smillie et al	N18.LPA.GGGTAACTGCTACA	1.09131	-1.20095	N18.LPA	Healthy	M2	1.33338	3.64566	2
Smillie et al	N18.LPA.GGTTTACTAAGTGA	-2.78448	0.815477	N18.LPA	Healthy	M2	1.07699	8.30789	4
Smillie et al	N18.LPA.GTCAATCTTGTGAC	-3.79648	-0.800065	N18.LPA	Healthy	M2	3.85716	9.51213	5
Smillie et al	N18.LPA.GTCGACCTACTTTC	-4.17131	-0.717642	N18.LPA	Healthy	M2	7.81202	9.80872	5
Smillie et al	N18.LPA.GTGCCACTGAATGA	-4.25441	-0.391478	N18.LPA	Healthy	M2	2.22642	9.7332	5
Smillie et al	N18.LPA.GTGTATCTCATGAC	-2.48784	0.0205263	N18.LPA	Healthy	M0	0.667641	7.97909	5
Smillie et al	N18.LPA.GTTATAGATTTGGG	3.71266	-1.11233	N18.LPA	Healthy	M0	0.649532	1.05258	2
Smillie et al	N18.LPA.TAAATGTGGGAGCA	-3.95549	-0.913936	N18.LPA	Healthy	M2	5.98637	9.70636	5
Smillie et al	N18.LPA.TAGATCCTGTCTTT	-3.85222	-0.782772	N18.LPA	Healthy	M2	4.01776	9.55393	5
Smillie et al	N18.LPA.TATACGCTACACCA	-3.83391	-0.816383	N18.LPA	Healthy	M2	3.1452	9.55303	5
Smillie et al	N18.LPA.TATACGCTAGGTCT	-3.89404	-0.796285	N18.LPA	Healthy	M2	4.08114	9.59748	5
Smillie et al	N18.LPA.TCACCGTGAACAGA	-2.77708	-0.205475	N18.LPA	Healthy	M0	1.595	8.34029	5
Smillie et al	N18.LPA.TCCCACGAGAGAGC	4.35849	-1.28047	N18.LPA	Healthy	M0_2	0.228742	0.430185	2
Smillie et al	N18.LPA.TCCTAAACCAAAGA	-3.98769	-0.713613	N18.LPA	Healthy	M2	3.75566	9.64311	5
Smillie et al	N18.LPA.TGAGCTGAGACAAA	-0.456347	-0.501702	N18.LPA	Healthy	M2	1.20566	5.21078	2
Smillie et al	N18.LPA.TGAGTGACATTCCT	0.949043	-0.895792	N18.LPA	Healthy	M0	0.767239	3.85654	2
Smillie et al	N18.LPA.TGCGTAGACGAGTT	2.49046	-1.24407	N18.LPA	Healthy	M2	1.33433	2.27543	2
Smillie et al	N18.LPA.TGGACTGAGTTCTT	-0.182829	-0.556699	N18.LPA	Healthy	M2	1.01218	4.99936	2
Smillie et al	N18.LPA.TGGATTCTAACGGG	-3.85123	-0.830179	N18.LPA	Healthy	M2	2.91122	9.57484	5
Smillie et al	N18.LPA.TTAACCACTTCGCC	-0.264438	-0.666543	N18.LPA	Healthy	M2	2.35366	4.99926	2
Smillie et al	N18.LPA.TTCTCAGATTGTGG	-3.6806	-0.599288	N18.LPA	Healthy	M2	2.0806	9.31702	5
Smillie et al	N18.LPA.TTGCTAACGCTTAG	1.04369	-1.21826	N18.LPA	Healthy	M0	0.957858	3.68841	2
Smillie et al	N18.LPA.TTTAGAGATTCCCG	0.664113	-0.813672	N18.LPA	Healthy	M2	1.53686	4.15324	2
Smillie et al	N18.LPB.AAGTCCGACATTGG	-3.80647	-0.831692	N18.LPB	Healthy	M2	2.95745	9.53556	5
Smillie et al	N18.LPB.AATACCCTGGATTC	-3.80232	-0.673264	N18.LPB	Healthy	M2	3.64844	9.45917	5
Smillie et al	N18.LPB.ACCCTCGAACGTTG	-2.82006	0.899264	N18.LPB	Healthy	M2	7.17726	8.39347	4
Smillie et al	N18.LPB.ACCGAAACCTTGAG	-3.07155	1.28972	N18.LPB	Healthy	M0	1.55688	8.85075	4
Smillie et al	N18.LPB.ACCTTTGAGACACT	-3.86664	-0.74971	N18.LPB	Healthy	M2	2.55858	9.55162	5
Smillie et al	N18.LPB.ACTGGCCTGGAACG	0.614475	-0.828834	N18.LPB	Healthy	M2	1.5116	4.19342	2
Smillie et al	N18.LPB.AGACTGACGGATCT	0.228914	-1.01369	N18.LPB	Healthy	M2	2.28075	4.45541	2
Smillie et al	N18.LPB.AGAGTCTGTATGGC	-0.350613	-0.608455	N18.LPB	Healthy	M2	3.29818	5.08239	2
Smillie et al	N18.LPB.AGCTGCCTGTAAGA	-3.82733	-0.774999	N18.LPB	Healthy	M2	6.80079	9.52813	5
Smillie et al	N18.LPB.AGTTAAACCTTGAG	-1.78306	0.312531	N18.LPB	Healthy	M0	0.777247	7.16365	3
Smillie et al	N18.LPB.AGTTCTTGCGAGAG	-4.10892	-0.664229	N18.LPB	Healthy	M2	4.40233	9.72862	5
Smillie et al	N18.LPB.ATCATCTGACCTAG	0.232335	2.89143	N18.LPB	Healthy	M1 CXCL3	1.14752	9.00122	1
Smillie et al	N18.LPB.ATTACCTGCTATTC	-2.83402	0.829843	N18.LPB	Healthy	M0	0.530872	8.35233	4
Smillie et al	N18.LPB.ATTCTGACTTCCCG	-0.443033	-0.702398	N18.LPB	Healthy	M2	1.2862	5.0918	2
Smillie et al	N18.LPB.CACGCTACGGAACG	-2.82957	0.87102	N18.LPB	Healthy	M2	2.17353	8.37935	4
Smillie et al	N18.LPB.CAGACTGAGGGTGA	-3.83519	-0.790009	N18.LPB	Healthy	M2	5.10286	9.54205	5
Smillie et al	N18.LPB.CAGGAACTGCTTCC	-0.669182	1.38138	N18.LPB	Healthy	M0	2.19592	7.24612	1
Smillie et al	N18.LPB.CAGGTAACACAGCT	-3.16134	-0.531735	N18.LPB	Healthy	M2	3.7609	8.82702	5
Smillie et al	N18.LPB.CATCCCGACCTATT	1.87823	-0.895329	N18.LPB	Healthy	M0	0.450336	2.92237	2
Smillie et al	N18.LPB.CATCGGCTACACGT	-3.88304	-0.673525	N18.LPB	Healthy	M0	0.902102	9.53124	5
Smillie et al	N18.LPB.CATTGTTGTGTGCA	-4.0447	-0.525618	N18.LPB	Healthy	M2	4.663	9.60764	5
Smillie et al	N18.LPB.CCAGTCACGTACGT	-0.0510309	-0.538873	N18.LPB	Healthy	M0	0.724827	4.91076	2
Smillie et al	N18.LPB.CCCGATTGACCTTT	0.486003	-0.700003	N18.LPB	Healthy	M2	0.972631	4.36384	2
Smillie et al	N18.LPB.CCTGACTGCGTGTA	-4.25524	-0.860181	N18.LPB	Healthy	M2	8.86042	9.9488	5
Smillie et al	N18.LPB.CGCACTACTGCATG	-4.02301	-0.79842	N18.LPB	Healthy	M2	5.84055	9.71356	5
Smillie et al	N18.LPB.CGTAGCCTACCCTC	-3.62314	-0.714865	N18.LPB	Healthy	M2	2.50377	9.31882	5
Smillie et al	N18.LPB.CTGAGCCTCTCTAT	-2.91842	0.946684	N18.LPB	Healthy	M2	4.22458	8.49552	4
Smillie et al	N18.LPB.GAAGCGGACACCAA	-2.66819	-0.135993	N18.LPB	Healthy	M0	1.07175	8.2129	5
Smillie et al	N18.LPB.GAAGTAGAACTCTT	0.857157	-0.865229	N18.LPB	Healthy	M0	0.586628	3.95373	2
Smillie et al	N18.LPB.GAATGCACAAGGCG	-3.94814	-0.754763	N18.LPB	Healthy	M2	3.70658	9.6267	5
Smillie et al	N18.LPB.GACACTGATGTGCA	-0.309932	-0.28246	N18.LPB	Healthy	M2	1.55068	5.25731	2
Smillie et al	N18.LPB.GACCTCACACGTAC	-4.04293	-0.843743	N18.LPB	Healthy	M2	6.97759	9.75215	5
Smillie et al	N18.LPB.GAGATAGATGGGAG	-2.51272	0.646074	N18.LPB	Healthy	M2	2.02056	7.9996	4
Smillie et al	N18.LPB.GAGTTGTGGAATGA	-3.26868	-0.549925	N18.LPB	Healthy	M2	2.03342	8.92991	5
Smillie et al	N18.LPB.GATATAACCTCAGA	-3.8688	-0.901848	N18.LPB	Healthy	M2	4.44665	9.62343	5
Smillie et al	N18.LPB.GATCTACTCTGCTC	-3.85169	-0.718377	N18.LPB	Healthy	M2	3.40969	9.52387	5
Smillie et al	N18.LPB.GATGACACTCAGAC	3.24001	-1.06384	N18.LPB	Healthy	M0	0.342637	1.52569	2
Smillie et al	N18.LPB.GATGCAACGGAAGC	-4.08168	-0.641061	N18.LPB	Healthy	M2	8.02027	9.69367	5
Smillie et al	N18.LPB.GATTCTTGGGATCT	-4.25652	-0.676864	N18.LPB	Healthy	M2	6.64401	9.86598	5
Smillie et al	N18.LPB.GCAACCCTCCTGAA	-1.79536	0.272606	N18.LPB	Healthy	M2	4.30655	7.18279	3
Smillie et al	N18.LPB.GCACGGACAGGAGC	-1.01732	0.673147	N18.LPB	Healthy	M0	0.768669	6.45834	1
Smillie et al	N18.LPB.GCAGCTCTACCAGT	-0.743278	0.0953243	N18.LPB	Healthy	M2	3.03465	5.8258	2
Smillie et al	N18.LPB.GCAGTCCTTAGAAG	-0.575391	-0.302583	N18.LPB	Healthy	M2	1.98291	5.41847	2
Smillie et al	N18.LPB.GCCATCACAGAGTA	3.94758	-1.11159	N18.LPB	Healthy	M0	0.515623	0.818153	2
Smillie et al	N18.LPB.GCGTAAACGACAGG	-2.95895	1.05984	N18.LPB	Healthy	M2	4.3604	8.60588	4
Smillie et al	N18.LPB.GGAGCAGATGGTCA	-0.731584	1.36439	N18.LPB	Healthy	M2	3.92769	7.20453	1
Smillie et al	N18.LPB.GGGAACGAATTGGC	-3.29095	-0.516277	N18.LPB	Healthy	M2	1.86425	8.93392	5
Smillie et al	N18.LPB.GGGCAAGAAAGGCG	4.19853	-1.2658	N18.LPB	Healthy	M0_2	0.285451	0.587552	2
Smillie et al	N18.LPB.GGGCCATGTAGACC	-0.48086	-0.359455	N18.LPB	Healthy	M2	1.7251	5.31601	2
Smillie et al	N18.LPB.GGTATGACTTCTTG	4.25345	-1.18857	N18.LPB	Healthy	M0_2	0.372183	0.523414	2
Smillie et al	N18.LPB.GGTTGAACGGTGTT	-2.54478	-0.16793	N18.LPB	Healthy	M2	1.88808	8.12425	5
Smillie et al	N18.LPB.GTACGTGAGTCATG	-0.760748	0.172572	N18.LPB	Healthy	M2	2.9198	5.89549	2
Smillie et al	N18.LPB.GTAGCAACTTTGGG	-0.0907719	-0.641548	N18.LPB	Healthy	M2	0.736264	4.89042	2
Smillie et al	N18.LPB.GTAGGTACTGACAC	2.51747	-1.16455	N18.LPB	Healthy	M2	0.863502	2.25383	2
Smillie et al	N18.LPB.TAGAGAGATTCACT	-0.187136	-0.495981	N18.LPB	Healthy	M0	1.63646	5.03092	2
Smillie et al	N18.LPB.TCACAACTCTGATG	-2.5543	-0.148543	N18.LPB	Healthy	M2	1.50732	8.12226	5
Smillie et al	N18.LPB.TCAGTACTCTGCTC	-3.795	-0.621335	N18.LPB	Healthy	M2	3.33678	9.42887	5
Smillie et al	N18.LPB.TCAGTACTTAACCG	0.165324	-0.653446	N18.LPB	Healthy	M2	1.72986	4.66955	2
Smillie et al	N18.LPB.TCATTGACGTTTGG	-3.96814	-0.744365	N18.LPB	Healthy	M2	4.29606	9.63978	5
Smillie et al	N18.LPB.TCCGGACTCACACA	-2.7271	0.894138	N18.LPB	Healthy	M0	0.952616	8.326	4
Smillie et al	N18.LPB.TCGTTATGGTACGT	-0.27726	-0.688255	N18.LPB	Healthy	M2	1.79038	4.99657	2
Smillie et al	N18.LPB.TGAAGCACGGTAAA	2.87372	-1.36523	N18.LPB	Healthy	M0_2	0.475593	1.89538	2
Smillie et al	N18.LPB.TGGTACGAGTCTGA	-3.59908	-0.501194	N18.LPB	Healthy	M2	2.73252	9.19957	5
Smillie et al	N18.LPB.TGTATGCTTCGTGA	-3.89152	-0.954568	N18.LPB	Healthy	M2	2.77922	9.66794	5
Smillie et al	N18.LPB.TTATGGCTAATCGC	-1.65451	0.346394	N18.LPB	Healthy	M0	0.757232	7.03193	3
Smillie et al	N18.LPB.TTCAGACTAACCAC	-4.02591	-0.926143	N18.LPB	Healthy	M2	4.58294	9.77479	5
Smillie et al	N18.LPB.TTCATGTGCTTAGG	-3.85354	-0.879885	N18.LPB	Healthy	M2	4.31989	9.59974	5
Smillie et al	N19.EpiA.ACGAACACTGGTGT	4.1292	-1.20028	N19.EpiA	Uninflamed	M0_2	0.552317	0.648511	2
Smillie et al	N19.EpiA.GCAATCGAGATAAG	3.4389	-1.40049	N19.EpiA	Uninflamed	M0_2	0.274967	1.34281	2
Smillie et al	N19.EpiA.GGATACTGAGCCAT	2.41665	-1.48774	N19.EpiA	Uninflamed	M0_2	0.304036	2.32961	2
Smillie et al	N19.EpiA.TCCACGTGACTCAG	2.17407	-1.33724	N19.EpiA	Uninflamed	M0_2	0.655251	2.58022	2
Smillie et al	N19.LPA.AAAGAGACAGCCTA	-2.30392	0.420318	N19.LPA	Uninflamed	M2	1.98434	7.69259	4
Smillie et al	N19.LPA.AAATGGGATGAAGA	-3.81098	-0.836984	N19.LPA	Uninflamed	M2	3.00558	9.54202	5
Smillie et al	N19.LPA.AACAATACCATCAG	-0.516872	-0.587698	N19.LPA	Uninflamed	M2	2.3265	5.19367	2
Smillie et al	N19.LPA.ACCAACGAGTAGCT	0.382827	-0.685885	N19.LPA	Uninflamed	M0	1.28667	4.463	2
Smillie et al	N19.LPA.AGAGTCACAACGAA	-3.80716	-0.707808	N19.LPA	Uninflamed	M2	2.72013	9.4793	5
Smillie et al	N19.LPA.AGCACAACGCGAGA	-0.353359	-0.398206	N19.LPA	Uninflamed	M2	1.53353	5.20981	2
Smillie et al	N19.LPA.AGCACAACGGGACA	1.70788	-1.23283	N19.LPA	Uninflamed	M0_2	1.3877	3.04921	2
Smillie et al	N19.LPA.AGCGATTGTACGAC	4.19329	-1.26846	N19.LPA	Uninflamed	M0	0.300224	0.593106	2
Smillie et al	N19.LPA.AGGAATGACACTTT	-2.47837	-0.025054	N19.LPA	Uninflamed	M2	1.35482	7.99567	5
Smillie et al	N19.LPA.AGTGTGACGCGTTA	-0.493169	-0.219682	N19.LPA	Uninflamed	M0	0.813464	5.42556	2
Smillie et al	N19.LPA.AGTTATGAGAGAGC	-0.318246	-0.39232	N19.LPA	Uninflamed	M2	0.999794	5.18884	2
Smillie et al	N19.LPA.AGTTCTTGACTGGT	3.67574	-1.3019	N19.LPA	Uninflamed	M0_2	0.827761	1.10451	2
Smillie et al	N19.LPA.ATACAATGTTTACC	-4.09777	-0.655787	N19.LPA	Uninflamed	M2	5.41547	9.71479	5
Smillie et al	N19.LPA.ATCCTAACCGACTA	-0.562438	-0.273045	N19.LPA	Uninflamed	M2	2.15399	5.43189	2
Smillie et al	N19.LPA.CAACAGACGCGAAG	0.0435958	-0.634679	N19.LPA	Uninflamed	M2	0.890188	4.78376	2
Smillie et al	N19.LPA.CAATGGACCGAACT	-0.248839	-0.508953	N19.LPA	Uninflamed	M0	0.612362	5.06949	2
Smillie et al	N19.LPA.CAGGAACTCTGGTA	1.89479	-1.27669	N19.LPA	Uninflamed	M0	0.434134	2.85928	2
Smillie et al	N19.LPA.CATCCCGAAGGTCT	-3.98389	-0.695952	N19.LPA	Uninflamed	M2	7.62093	9.63159	5
Smillie et al	N19.LPA.CATTCCCTGTAAGA	-0.40743	-0.509527	N19.LPA	Uninflamed	M2	3.35917	5.17033	2
Smillie et al	N19.LPA.CCAATGGACACCAA	-1.89625	0.299352	N19.LPA	Uninflamed	M2	8.28904	7.27681	3
Smillie et al	N19.LPA.CCAGTCTGTAGTCG	-2.56594	-0.0950632	N19.LPA	Uninflamed	M0	1.19899	8.10514	5
Smillie et al	N19.LPA.CGATACGAGATACC	-0.727912	0.0685727	N19.LPA	Uninflamed	M2	2.05439	5.79582	2
Smillie et al	N19.LPA.CTAGAGACGTATGC	0.912017	-1.238	N19.LPA	Uninflamed	M0_2	0.434134	3.79133	2
Smillie et al	N19.LPA.CTAGAGACGTCTGA	-3.90729	-0.874451	N19.LPA	Uninflamed	M2	4.05112	9.64523	5
Smillie et al	N19.LPA.CTATTGTGGTGTTG	-4.16489	-0.606792	N19.LPA	Uninflamed	M2	4.04397	9.75217	5
Smillie et al	N19.LPA.CTCGACACTACAGC	3.8064	-1.34685	N19.LPA	Uninflamed	M0_2	0.281639	0.983306	2
Smillie et al	N19.LPA.CTTGATTGACTCTT	-1.63134	0.283888	N19.LPA	Uninflamed	M2	1.44584	7.02069	3
Smillie et al	N19.LPA.GAAGAATGCGTGTA	-0.43731	-0.738499	N19.LPA	Uninflamed	M2	1.91095	5.06398	2
Smillie et al	N19.LPA.GAATGCACTTTGGG	-3.32125	-0.610617	N19.LPA	Uninflamed	M2	2.90074	9.00473	5
Smillie et al	N19.LPA.GAGGACGAACGCAT	2.59678	-1.31261	N19.LPA	Uninflamed	M0	0.335489	2.16633	2
Smillie et al	N19.LPA.GATTACCTGAATCC	2.68072	-1.21817	N19.LPA	Uninflamed	M0_2	0.752943	2.08827	2
Smillie et al	N19.LPA.GCAGCGTGAGTCAC	0.553365	-1.00599	N19.LPA	Uninflamed	M0	0.481312	4.1824	2
Smillie et al	N19.LPA.GCGACTCTGTAAGA	2.47104	-1.23356	N19.LPA	Uninflamed	M0_2	1.38675	2.29555	2
Smillie et al	N19.LPA.GTGAGGGAGTCTAG	-4.0707	-0.923871	N19.LPA	Uninflamed	M2	2.28218	9.81364	5
Smillie et al	N19.LPA.TCACGAGAGATAGA	0.504757	-0.909021	N19.LPA	Uninflamed	M2	1.35339	4.25832	2
Smillie et al	N19.LPA.TCATCAACTTGCTT	-0.323873	-0.580433	N19.LPA	Uninflamed	M2	1.65552	5.08022	2
Smillie et al	N19.LPA.TTACGTACAGAATG	-1.65022	0.331046	N19.LPA	Uninflamed	M2	0.823948	7.03055	3
Smillie et al	N19.LPB.AAATGTTGCAACTG	-3.98286	-0.628121	N19.LPB	Inflamed	M2	4.77213	9.59952	5
Smillie et al	N19.LPB.AACTCGGAACGGAG	-4.10579	-0.564535	N19.LPB	Inflamed	M2	4.2546	9.68005	5
Smillie et al	N19.LPB.AAGGCTACGTGCTA	-2.71503	0.89082	N19.LPB	Inflamed	M2	4.48668	8.31531	4
Smillie et al	N19.LPB.ACCAGCCTCAGAAA	-4.00191	-0.844494	N19.LPB	Inflamed	M2	4.1388	9.71591	5
Smillie et al	N19.LPB.ACGACAACGATACC	-4.06991	-0.504834	N19.LPB	Inflamed	M2	1.53305	9.62059	5
Smillie et al	N19.LPB.ACTAAAACGCATAC	-3.82245	-0.720373	N19.LPB	Inflamed	M2	3.08087	9.49871	5
Smillie et al	N19.LPB.ACTTTGTGTCAAGC	4.27899	-1.18905	N19.LPB	Inflamed	M0_2	0.229219	0.498063	2
Smillie et al	N19.LPB.AGGAAATGAGCACT	-1.51596	0.308607	N19.LPB	Inflamed	M0_2	0.404111	6.90375	3
Smillie et al	N19.LPB.AGGCTAACTTGTGG	0.118375	2.79875	N19.LPB	Inflamed	M0	0.39458	8.86752	1
Smillie et al	N19.LPB.AGGGTTTGCTGCAA	-2.92263	0.824607	N19.LPB	Inflamed	M2	4.12975	8.40925	4
Smillie et al	N19.LPB.AGTGAAGATACAGC	-3.83068	-0.665502	N19.LPB	Inflamed	M2	4.32799	9.48087	5
Smillie et al	N19.LPB.AGTGACACTGCGTA	-0.934111	1.03617	N19.LPB	Inflamed	M2	4.24841	6.82093	1
Smillie et al	N19.LPB.AGTTAAACAGAGAT	0.819905	3.55651	N19.LPB	Inflamed	M0	0.691945	9.84569	1
Smillie et al	N19.LPB.ATGATAACAGTACC	-4.17521	-0.531793	N19.LPB	Inflamed	M2	3.03941	9.72695	5
Smillie et al	N19.LPB.ATTCAAGACAGATC	-4.15039	-0.691547	N19.LPB	Inflamed	M2	3.17618	9.77814	5
Smillie et al	N19.LPB.CAAGTTCTTGCTAG	-2.91812	0.82607	N19.LPB	Inflamed	M2	2.40703	8.40722	4
Smillie et al	N19.LPB.CACGACCTTCCCGT	0.0341954	3.13032	N19.LPB	Inflamed	M2	3.8748	9.1314	1
Smillie et al	N19.LPB.CACGATGATAGACC	-4.37958	-0.535718	N19.LPB	Inflamed	M2	5.71855	9.91087	5
Smillie et al	N19.LPB.CAGACATGATTCTC	-1.4013	0.379374	N19.LPB	Inflamed	M2	0.507522	6.7779	3
Smillie et al	N19.LPB.CATCTTGATACGCA	-2.94211	0.889894	N19.LPB	Inflamed	M2	3.19953	8.47029	4
Smillie et al	N19.LPB.CCAGTCTGGCGAAG	-0.761824	1.4588	N19.LPB	Inflamed	M0	1.74845	7.27178	1
Smillie et al	N19.LPB.CCCAGTTGGTGCTA	2.18857	-1.3249	N19.LPB	Inflamed	M0_2	0.236367	2.56691	2
Smillie et al	N19.LPB.CCTAAGGATCTCGC	-1.75651	0.224371	N19.LPB	Inflamed	M2	0.291646	7.153	3
Smillie et al	N19.LPB.CCTCATCTACCAAC	1.11649	-1.04075	N19.LPB	Inflamed	M0	0.340731	3.65638	2
Smillie et al	N19.LPB.CGTCGACTCCTGAA	-3.70615	-0.53857	N19.LPB	Inflamed	M0	1.18183	9.31195	5
Smillie et al	N19.LPB.GAGATCACCCAAGT	-3.88499	-0.737934	N19.LPB	Inflamed	M2	3.55218	9.56258	5
Smillie et al	N19.LPB.GATCTTTGTGGTCA	-4.17831	-0.735894	N19.LPB	Inflamed	M2	0.523724	9.82334	5
Smillie et al	N19.LPB.GCCGAGTGTTGCGA	-0.739857	1.37762	N19.LPB	Inflamed	M0	1.29287	7.21271	1
Smillie et al	N19.LPB.GCGCGATGGCGTTA	-3.99752	-0.825723	N19.LPB	Inflamed	M2	3.09374	9.70336	5
Smillie et al	N19.LPB.GGAACTTGGCCCTT	-2.90754	0.814637	N19.LPB	Inflamed	M2	2.99462	8.39161	4
Smillie et al	N19.LPB.GGAGGATGCTGTAG	-3.96602	-0.794239	N19.LPB	Inflamed	M2	3.068	9.66081	5
Smillie et al	N19.LPB.GTAACGTGGATAGA	-0.326568	2.22804	N19.LPB	Inflamed	M2	1.19947	8.15681	1
Smillie et al	N19.LPB.GTAGTGTGCATGCA	1.33111	-1.04266	N19.LPB	Inflamed	M0	0.308802	3.44686	2
Smillie et al	N19.LPB.GTCACCTGTGCAAC	-2.8202	0.83792	N19.LPB	Inflamed	M2	3.16522	8.34875	4
Smillie et al	N19.LPB.GTTATCTGATAAGG	-4.13854	-0.661775	N19.LPB	Inflamed	M2	6.16222	9.75391	5
Smillie et al	N19.LPB.TACGTTACGTTCAG	-3.99554	-0.691376	N19.LPB	Inflamed	M2	3.86336	9.63991	5
Smillie et al	N19.LPB.TAGGTGTGGCGATT	2.07743	-1.39459	N19.LPB	Inflamed	M0_2	0.240179	2.66892	2
Smillie et al	N19.LPB.TAGTCACTGCTGAT	-2.90395	1.05121	N19.LPB	Inflamed	M2	4.15834	8.56191	4
Smillie et al	N19.LPB.TCACAACTGCAGAG	-3.97294	-0.602112	N19.LPB	Inflamed	M2	3.21859	9.57871	5
Smillie et al	N19.LPB.TCAGCAGAGTGCAT	-4.11025	-0.52808	N19.LPB	Inflamed	M2	2.46374	9.66728	5
Smillie et al	N19.LPB.TGCGATGATTCATC	-2.92162	0.825239	N19.LPB	Inflamed	M2	2.11539	8.40902	4
Smillie et al	N19.LPB.TTCTACGACCGTTC	-2.88832	0.776834	N19.LPB	Inflamed	M2	1.98053	8.35082	4
Smillie et al	N19.LPB.TTTATCCTTCCTCG	-0.71154	0.785205	N19.LPB	Inflamed	M0_2	0.230172	6.69404	1
Smillie et al	N20.EpiA.AGCTGTGAAGATGA	2.7694	-1.40663	N20.EpiA	Healthy	Mac IFN pathway	0.696711	1.99564	2
Smillie et al	N20.EpiB.AGCCTCACCGGGAA	1.21151	-1.2048	N20.EpiB	Healthy	M0_2	0.386956	3.53236	2
Smillie et al	N20.EpiB.CACTTATGCTCATT	4.39868	-1.11355	N20.EpiB	Healthy	M0_2	0.18633	0.369708	2
Smillie et al	N20.LPA.AACACGTGTAAGCC	-3.80496	-0.801865	N20.LPA	Healthy	Mac IFN pathway	1.39199	9.52051	5
Smillie et al	N20.LPA.AACCGCCTCAGCTA	-3.79346	-0.836114	N20.LPA	Healthy	Mac IFN pathway	2.83211	9.52597	5
Smillie et al	N20.LPA.AACGGTACTTCCGC	2.4047	-1.34751	N20.LPA	Healthy	Mac IFN pathway	0.678125	2.35233	2
Smillie et al	N20.LPA.AACGTCGAAGCCTA	2.38181	-1.21397	N20.LPA	Healthy	Mac IFN pathway	0.36837	2.38545	2
Smillie et al	N20.LPA.AACGTTCTTGCAGT	3.25154	-1.17217	N20.LPA	Healthy	Mac IFN pathway	0.294982	1.51821	2
Smillie et al	N20.LPA.AACTTGCTTTCAGG	-0.170972	-0.473943	N20.LPA	Healthy	Mac IFN pathway	0.720061	5.03292	2
Smillie et al	N20.LPA.AATCGGTGTGAGGG	-0.183223	-0.844467	N20.LPA	Healthy	Mac IFN pathway	1.14848	4.86216	2
Smillie et al	N20.LPA.AATCTAGATTTCTG	3.94362	-1.32772	N20.LPA	Healthy	Mac IFN pathway	0.284975	0.846588	2
Smillie et al	N20.LPA.AATCTCACGTTGCA	3.77249	-1.27777	N20.LPA	Healthy	Mac IFN pathway	0.306419	1.00844	2
Smillie et al	N20.LPA.AATTCCTGGAGACG	-0.153046	-0.468079	N20.LPA	Healthy	Mac IFN pathway	1.50589	5.0284	2
Smillie et al	N20.LPA.ACACAGACCCTTGC	-0.273813	-0.489502	N20.LPA	Healthy	Mac IFN pathway	0.592823	5.10117	2
Smillie et al	N20.LPA.ACACATCTGCGGAA	0.916862	-1.25578	N20.LPA	Healthy	Mac IFN pathway	0.637619	3.78278	2
Smillie et al	N20.LPA.ACCATTACGAATAG	4.19019	-1.13758	N20.LPA	Healthy	Mac IFN pathway	0.309278	0.580082	2
Smillie et al	N20.LPA.ACGCCACTGCCTTC	1.10531	-1.18888	N20.LPA	Healthy	Mac IFN pathway	0.644767	3.63465	2
Smillie et al	N20.LPA.ACTGTGGATTACCT	3.17333	-1.32262	N20.LPA	Healthy	Mac IFN pathway	0.247327	1.60122	2
Smillie et al	N20.LPA.ACTGTTACACTACG	0.917007	-1.19277	N20.LPA	Healthy	Mac IFN pathway	0.664305	3.79133	2
Smillie et al	N20.LPA.AGATATTGCTAGAC	4.18179	-1.17031	N20.LPA	Healthy	Mac IFN pathway	0.370276	0.592479	2
Smillie et al	N20.LPA.AGGTGGGATGTGCA	3.92094	-1.23969	N20.LPA	Healthy	Mac IFN pathway	0.681938	0.859156	2
Smillie et al	N20.LPA.ATACGGACGAGATA	0.183761	-0.753864	N20.LPA	Healthy	Mac IFN pathway	1.13323	4.60714	2
Smillie et al	N20.LPA.ATACGGACTCGACA	3.74458	-1.37963	N20.LPA	Healthy	Mac IFN pathway	0.494178	1.04576	2
Smillie et al	N20.LPA.ATGATAACTTAGGC	4.27728	-1.19201	N20.LPA	Healthy	Mac IFN pathway	0.429368	0.500135	2
Smillie et al	N20.LPA.ATTAGTGACGTTGA	4.2251	-1.17871	N20.LPA	Healthy	M0	0.260671	0.5504	2
Smillie et al	N20.LPA.CAAATATGAAGAGT	2.67696	-1.30884	N20.LPA	Healthy	Mac IFN pathway	0.520388	2.08845	2
Smillie et al	N20.LPA.CAACGAACGATAGA	-0.163982	-0.502566	N20.LPA	Healthy	Mac IFN pathway	0.75199	5.01657	2
Smillie et al	N20.LPA.CAATATGAAGGTTC	3.62679	-1.10242	N20.LPA	Healthy	Mac IFN pathway	0.472257	1.1382	2
Smillie et al	N20.LPA.CACAGAACGTGAGG	2.61398	-1.48821	N20.LPA	Healthy	M0_2	0.452719	2.13943	2
Smillie et al	N20.LPA.CACAGTGATCATTC	3.43261	-1.28862	N20.LPA	Healthy	Mac IFN pathway	0.459867	1.34328	2
Smillie et al	N20.LPA.CACCACTGGCTTAG	1.13677	-0.977951	N20.LPA	Healthy	M0	0.308802	3.65041	2
Smillie et al	N20.LPA.CACTGAGATTCACT	4.17987	-1.12259	N20.LPA	Healthy	Mac IFN pathway	0.445571	0.588517	2
Smillie et al	N20.LPA.CCACTGTGGTCTTT	-2.9062	-0.32903	N20.LPA	Healthy	Mac IFN pathway	0.927835	8.51362	5
Smillie et al	N20.LPA.CCTAGAGATCCAAG	-4.00279	-0.642775	N20.LPA	Healthy	Mac IFN pathway	3.42732	9.62404	5
Smillie et al	N20.LPA.CGACCGGATCATTC	3.55329	-1.23959	N20.LPA	Healthy	Mac IFN pathway	0.586628	1.22099	2
Smillie et al	N20.LPA.CGATAGACTGCCTC	-0.121987	2.23596	N20.LPA	Healthy	M0	0.363128	8.25689	1
Smillie et al	N20.LPA.CGATCAGAGTCACA	4.00993	-1.17673	N20.LPA	Healthy	Mac IFN pathway	0.614745	0.764088	2
Smillie et al	N20.LPA.CGCGAGACGCGAGA	0.260003	-0.702451	N20.LPA	Healthy	Mac IFN pathway	1.80945	4.5639	2
Smillie et al	N20.LPA.CTGAACGACGCATA	2.8957	-1.36141	N20.LPA	Healthy	Mac IFN pathway	0.692898	1.87341	2
Smillie et al	N20.LPA.CTGACAGATGTGAC	-3.98714	-0.708937	N20.LPA	Healthy	Mac IFN pathway	4.7931	9.64047	5
Smillie et al	N20.LPA.CTGATTTGCCTACC	2.67776	-1.39886	N20.LPA	Healthy	Mac IFN pathway	0.414595	2.08407	2
Smillie et al	N20.LPA.CTTAAGCTTCTCGC	2.67062	-1.10211	N20.LPA	Healthy	Mac IFN pathway	0.725303	2.10298	2
Smillie et al	N20.LPA.GAACGGGATTCGGA	4.18271	-1.23845	N20.LPA	Healthy	Mac IFN pathway	0.356933	0.59994	2
Smillie et al	N20.LPA.GAAGATGAAGAGGC	1.22366	-1.04544	N20.LPA	Healthy	M0	0.391721	3.55165	2
Smillie et al	N20.LPA.GACGTATGACCTGA	-0.134124	-0.709624	N20.LPA	Healthy	Mac IFN pathway	0.850158	4.89146	2
Smillie et al	N20.LPA.GAGCAACTCTTGTT	4.18824	-0.997217	N20.LPA	Healthy	Mac IFN pathway	0.512764	0.564773	2
[truncated: 5,356 more rows]
