# Supplementary material for: Macrophage and neutrophil heterogeneity at single-cell spatial resolution in human inflammatory bowel disease
Source: Nat Commun. 2023 Jul 26;14:4506. doi: 10.1038/s41467-023-40156-6 (PMC10372067; doi:10.1038/s41467-023-40156-6)
Supplement: Supplementary file 4 — Source Data [file 41467_2023_40156_MOESM4_ESM.zip › Source_data_file_supplementary_figure_5.xlsx]

## Sheet: e.fig 5a
sample	sex	age	cell	UMAP_1	UMAP_2	annotation	M-CSF
HC 1	male	61	HC_1_AAGACCTTCAGCGATT-1	4.99235	6.44737	M2.2	0.171381
HC 1	male	61	HC_1_AGACGTTGTCTGGAGA-1	2.76641	8.27145	M2.2	0.117741
HC 1	male	61	HC_1_AGATCTGTCCAAACTG-1	2.64042	8.12493	M2	0.190717
HC 1	male	61	HC_1_AGGCCACTCCGTCATC-1	4.75438	6.51452	M2.2	0.146213
HC 1	male	61	HC_1_AGTGTCAAGACTTGAA-1	6.58386	5.53685	M0	0.140589
HC 1	male	61	HC_1_ATAACGCCATTATCTC-1	4.65783	3.98689	Cycling myeloid	0.134138
HC 1	male	61	HC_1_ATCCACCAGAGCAATT-1	2.38905	6.56297	M2.2	0.151716
HC 1	male	61	HC_1_ATCTGCCAGAATGTTG-1	4.2052	6.23418	M2.2	0.1537
HC 1	male	61	HC_1_CAAGTTGTCCGCGGTA-1	4.14038	6.46344	M2.2	0.152271
HC 1	male	61	HC_1_CATCAAGAGCCGCCTA-1	3.66996	6.42638	M2.2	0.167703
HC 1	male	61	HC_1_CCAGCGAAGTCTCGGC-1	4.14222	6.58299	M2.2	0.220596
HC 1	male	61	HC_1_CGGACGTGTCCCTTGT-1	3.59791	6.33523	M2.2	0.166998
HC 1	male	61	HC_1_CTAGAGTGTCTGATCA-1	3.93136	6.27019	M2.2	0.129459
HC 1	male	61	HC_1_CTCGAAACACTTCGAA-1	4.20667	6.15399	M2.2	0.101697
HC 1	male	61	HC_1_CTTACCGCAGGGAGAG-1	5.13803	6.76833	M2.2	0.164066
HC 1	male	61	HC_1_GACGTTAAGCTAAGAT-1	7.82995	1.52626	M0 Ribhi	0.001504
HC 1	male	61	HC_1_GACTGCGAGCCGGTAA-1	4.69445	6.33491	M2.2	0.119871
HC 1	male	61	HC_1_GCAGCCACAACTTGAC-1	4.6913	7.00991	M2.2	0.165059
HC 1	male	61	HC_1_GCTGCGAGTGTTGAGG-1	4.75831	6.78477	M2.2	0.178064
HC 1	male	61	HC_1_GCTGCGATCCTTGACC-1	4.77072	6.72148	M2.2	0.16636
HC 1	male	61	HC_1_GTCACAACAGACAAGC-1	6.83712	5.50871	M0	0.0955768
HC 1	male	61	HC_1_GTGCATAAGCCCAGCT-1	2.19413	6.78406	IDA macrophage	0.126154
HC 1	male	61	HC_1_GTGCTTCAGCCGTCGT-1	5.55119	6.75852	M2.2	0.151912
HC 1	male	61	HC_1_TACGGATTCTTACCTA-1	4.28472	6.51674	M2.2	0.182163
HC 1	male	61	HC_1_TACTTGTTCAGATAAG-1	5.00007	6.32619	M2.2	0.12567
HC 1	male	61	HC_1_TCTATTGCAATAAGCA-1	5.59414	6.71115	M2.2	0.16082
HC 1	male	61	HC_1_TCTCTAACAAGCTGAG-1	3.94345	6.41839	M2.2	0.104222
HC 1	male	61	HC_1_TCTGGAATCAGTTTGG-1	4.38229	6.64759	M2.2	0.141469
HC 1	male	61	HC_1_TGAGAGGAGCTTTGGT-1	6.69462	5.36085	M0	0.099641
HC 1	male	61	HC_1_TGAGGGATCCAGTAGT-1	1.84949	6.21315	IDA macrophage	0.0834777
HC 1	male	61	HC_1_TGCGCAGAGGGCTTCC-1	4.10051	6.4799	M2.2	0.191969
HC 1	male	61	HC_1_TTCGGTCGTCGAGTTT-1	4.08529	6.33368	M2.2	0.169902
HC 1	male	61	HC_1_TTGAACGAGGACAGCT-1	4.22206	6.50125	M2.2	0.167615
HC 1	male	61	HC_1_TTTGGTTTCTGTCCGT-1	5.50824	6.61023	M2.2	0.141293
CD 1	female	49	CD_1_ACAGAAAAGATAACAC-1	-0.871523	8.84343	DCs CD1c	0.039844
CD 1	female	49	CD_1_ACCCAAACACAGTATC-1	-0.543726	8.03566	DCs CD1c	0.0929959
CD 1	female	49	CD_1_ACGTAACAGTTTGAGA-1	-0.533483	8.51845	DCs CD1c	0.0811571
CD 1	female	49	CD_1_ACTATCTAGAAGTCCG-1	0.0364364	3.73482	Inflammatory monocytes	0.07667
CD 1	female	49	CD_1_AGCTACACAATAACCC-1	-0.882894	3.66856	M1 ACOD1	0.108625
CD 1	female	49	CD_1_AGGAAATTCAGGTAAA-1	-1.1367	8.03655	DCs CD1c	0.0426402
CD 1	female	49	CD_1_ATATCCTAGCATGGGT-1	8.21356	-0.120373	DCs CCL22 Ribhi	0.0229412
CD 1	female	49	CD_1_ATCTTCATCCGGTAGC-1	-1.09148	8.11791	DCs CD1c	0.0428577
CD 1	female	49	CD_1_ATGATCGGTACAAGCG-1	5.02838	5.46476	M2.2	0.109781
CD 1	female	49	CD_1_CACCGTTCAATTGCAC-1	-1.88954	4.65079	M1 ACOD1	0.0770076
CD 1	female	49	CD_1_CACGGGTAGCTAAATG-1	-0.462382	8.24676	DCs CD1c	0.0950626
CD 1	female	49	CD_1_CACTGGGGTTCTCCTG-1	-1.55891	4.33447	M1 ACOD1	0.0837033
CD 1	female	49	CD_1_CATTCCGAGAGTCTGG-1	-0.711979	7.84425	DCs CD1c	0.0660726
CD 1	female	49	CD_1_CCACGAGCAATCCTAG-1	-0.602078	3.22253	Inflammatory monocytes	0.0735187
CD 1	female	49	CD_1_CGGGTCACATATAGCC-1	-0.59794	8.43786	DCs CD1c	0.107322
CD 1	female	49	CD_1_CTCATTAAGACATAGT-1	5.69185	6.35925	M2.2	0.13111
CD 1	female	49	CD_1_CTCCTCCGTTGGACCC-1	-3.63403	9.69093	DCs CCL22	0.0132918
CD 1	female	49	CD_1_CTGAGGCTCGTCAAAC-1	7.47547	1.78963	M0 Ribhi	0.0425539
CD 1	female	49	CD_1_CTGTAGAAGCGTACAG-1	-1.31239	7.92049	DCs CD1c	0.022458
CD 1	female	49	CD_1_GAAGCCCTCGTGGTAT-1	-0.959064	8.06586	DCs CD1c	0.0458431
CD 1	female	49	CD_1_GACGCTGAGACAACTA-1	0.875168	6.43349	DCs CD1c	0.0278109
CD 1	female	49	CD_1_GATAGAAAGAGGACTC-1	0.23965	3.61246	Inflammatory monocytes	0.0539651
CD 1	female	49	CD_1_GCCAGCACACCCTGAG-1	-1.86449	4.16714	M1 ACOD1	0.0467348
CD 1	female	49	CD_1_GGAATGGAGATCCCGC-1	-1.92383	3.93473	M1 ACOD1	0.0489721
CD 1	female	49	CD_1_GGGTCACAGCCGTAAG-1	-0.416141	6.71887	IDA macrophage	0.103149
CD 1	female	49	CD_1_GTCAAACCAACCGACC-1	-1.16066	8.18276	DCs CD1c	0.0569941
CD 1	female	49	CD_1_GTGATGTTCTGGGCGT-1	-1.9363	5.24264	M1 ACOD1	0.0650496
CD 1	female	49	CD_1_GTGCAGCTCCCGTTGT-1	-0.60392	9.33906	DCs CD1c	0.0736978
CD 1	female	49	CD_1_TAAGCGTAGGTTTGAA-1	-2.22263	4.68234	M1 ACOD1	0.00229065
CD 1	female	49	CD_1_TACCGGGCATAGATGA-1	-0.781595	7.83354	DCs CD1c	0.0909737
CD 1	female	49	CD_1_TAGCACAGTCTCACAA-1	7.60053	3.19367	M0 Ribhi	0.059997
CD 1	female	49	CD_1_TATCTGTAGCCTGAGA-1	-2.25952	4.6825	M1 ACOD1	0.021276
CD 1	female	49	CD_1_TCGAACACAACCAACT-1	0.598054	7.86355	IDA macrophage	0.148625
CD 1	female	49	CD_1_TCGCTTGTCATTTACC-1	-0.45861	8.18862	DCs CD1c	0.0940895
CD 1	female	49	CD_1_TCTATACCATCCGTGG-1	-2.48672	5.55802	M1 ACOD1	0.0299905
CD 1	female	49	CD_1_TCTTCCTTCTCCGAGG-1	-0.317858	7.97469	DCs CD1c	0.114568
CD 1	female	49	CD_1_TGCTTCGGTGGTTCTA-1	-2.39268	4.12364	M1 ACOD1	0.0363656
CD 1	female	49	CD_1_TTCCAATGTACCCGCA-1	-1.96333	3.92726	M1 ACOD1	0.0458055
CD 1	female	49	CD_1_TTGGGCGTCAGCTCTC-1	-1.68768	3.7698	M1 ACOD1	0.0717714
CD 1	female	49	CD_1_TTGTTTGTCTGAACGT-1	-2.1537	5.1381	M1 ACOD1	0.00981635
CD 2	male	45	CD_2_ACACAGTTCCTATGGA-1	-0.695487	8.62055	DCs CD1c	0.0565768
CD 2	male	45	CD_2_AGACCCGCATCACAGT-1	-0.644892	6.8636	IDA macrophage	0.0973595
CD 2	male	45	CD_2_AGGAATAAGGGCTTCC-1	-0.357828	8.03173	DCs CD1c	0.0882124
CD 2	male	45	CD_2_AGGATAATCGCCAACG-1	-1.7018	4.94722	M1 ACOD1	0.0975397
CD 2	male	45	CD_2_AGTTCGAGTCGTGGTC-1	4.04427	7.46466	M2	0.242058
CD 2	male	45	CD_2_ATCGCCTAGGGATGTC-1	4.79752	6.04219	M2.2	0.167382
CD 2	male	45	CD_2_ATTCACTAGCTGGCCT-1	2.71836	9.30799	M2	0.147564
CD 2	male	45	CD_2_CAACCTCGTGAGACGT-1	-1.7646	4.62341	M1 ACOD1	0.058203
CD 2	male	45	CD_2_CAGATACGTTCGGCTG-1	-3.59764	9.65893	DCs CCL22	0.0287806
CD 2	male	45	CD_2_CATCAAGGTGAATTAG-1	-0.321764	8.50353	DCs CD1c	0.0916727
CD 2	male	45	CD_2_CCCAACTCAGCGTATT-1	-1.47421	3.68166	Inflammatory monocytes	0.115848
CD 2	male	45	CD_2_CCCTCTCCAAGATCCT-1	2.75817	9.44653	M2	0.214426
CD 2	male	45	CD_2_CGACAGCCACAGCCAC-1	1.52249	5.71678	IDA macrophage	0.00246366
CD 2	male	45	CD_2_CGTAATGCATATCTGG-1	2.20817	6.81996	IDA macrophage	0.163509
CD 2	male	45	CD_2_GAACGTTCAGCGTATT-1	4.20638	6.36457	M2.2	0.195725
CD 2	male	45	CD_2_GGAAGTGGTGTTCGAT-1	-1.6708	3.14814	Inflammatory monocytes	0.043956
CD 2	male	45	CD_2_GTCACTCAGAGCTGCA-1	-0.276914	8.26918	DCs CD1c	0.097103
CD 2	male	45	CD_2_GTTCCGTTCACATCAG-1	-0.407795	8.32271	DCs CD1c	0.0782889
CD 2	male	45	CD_2_TACGGGCAGAGCCATG-1	4.89234	5.66305	M2.2	0.142248
CD 2	male	45	CD_2_TATTCCACATGGTACT-1	-1.34786	4.74031	M1 ACOD1	0.0755003
CD 2	male	45	CD_2_TGACTCCGTCGTGCCA-1	-0.0475449	8.04673	DCs CD1c	0.101
CD 2	male	45	CD_2_TGCAGTAGTGGAGGTT-1	-1.36563	4.89007	M1 ACOD1	0.0789558
CD 2	male	45	CD_2_TGGTGATCAGCAATTC-1	6.53959	0.862638	M0 Ribhi	0.0832416
CD 2	male	45	CD_2_TGGTGATCATTGCCGG-1	5.25433	5.73302	M2.2	0.142078
UC 1	male	48	UC_1_AACAAGACACTACGGC-1	-0.579679	8.01696	DCs CD1c	0.0582207
UC 1	male	48	UC_1_AACCATGAGCTGTTAC-1	-0.74532	8.33981	DCs CD1c	0.0591823
UC 1	male	48	UC_1_AAGTGAAAGGACAGCT-1	-3.40571	9.48241	DCs CCL22	-0.0122123
UC 1	male	48	UC_1_ACATCGATCCATCAGA-1	-10.0624	-5.09892	Inflammatory monocytes	0.0144506
UC 1	male	48	UC_1_ACGATGTTCCGCACTT-1	-1.10097	4.93728	M1 ACOD1	0.0730854
UC 1	male	48	UC_1_ACGTACATCCAGCCTT-1	1.2446	5.48204	IDA macrophage	0.0325581
UC 1	male	48	UC_1_ACGTTCCCAATCCTTT-1	-9.92207	-5.19221	Inflammatory monocytes	0.016379
UC 1	male	48	UC_1_AGGACTTTCCAAGGGA-1	-0.668435	9.26066	DCs CD1c	0.0535141
UC 1	male	48	UC_1_ATCACAGCAGTGTATC-1	-0.314614	7.17889	IDA macrophage	0.0697245
UC 1	male	48	UC_1_ATGGTTGGTCATAAAG-1	-1.1904	6.36144	IDA macrophage	0.048423
UC 1	male	48	UC_1_ATTACTCCAACCTAAC-1	-0.586902	6.49155	IDA macrophage	0.0952301
UC 1	male	48	UC_1_ATTCGTTCAGGTTCCG-1	-0.66402	6.74614	IDA macrophage	0.0862983
UC 1	male	48	UC_1_CACGGGTTCAACACCA-1	-0.213313	4.80185	Inflammatory monocytes	0.0853163
UC 1	male	48	UC_1_CACGTTCTCCTGTAGA-1	-1.00333	6.27283	IDA macrophage	0.04142
UC 1	male	48	UC_1_CATAAGCAGGAACGTC-1	-0.64002	6.497	IDA macrophage	0.0879378
UC 1	male	48	UC_1_CATTTCATCGTAACAC-1	7.02454	2.06496	M0 Ribhi	0.0245623
UC 1	male	48	UC_1_CCACCATTCTTTCAGT-1	2.97674	7.82424	M2.2	0.0634706
UC 1	male	48	UC_1_CCCATTGGTAGTGGCA-1	7.3298	3.1731	M0 Ribhi	0.0522271
UC 1	male	48	UC_1_CCTCAACTCACTTTGT-1	1.36531	6.97437	IDA macrophage	0.0551197
UC 1	male	48	UC_1_CCTCTAGCATAATGAG-1	-0.393264	6.60373	IDA macrophage	0.0651359
UC 1	male	48	UC_1_CTCTCAGCAGCTACTA-1	-10.2905	-5.01016	Inflammatory monocytes	0.00411156
UC 1	male	48	UC_1_CTGCATCGTACGATGG-1	-0.803586	8.16569	DCs CD1c	0.0496491
UC 1	male	48	UC_1_GAACACTGTAAGTAGT-1	-1.59072	9.64159	DCs CD1c	0.0703024
UC 1	male	48	UC_1_GACCCAGTCTGTTCAT-1	0.0710922	6.88038	IDA macrophage	0.129414
UC 1	male	48	UC_1_GAGAGGTTCTGAGGCC-1	-0.364445	6.94053	IDA macrophage	0.0741076
UC 1	male	48	UC_1_GAGGCCTGTAGAAACT-1	3.82352	6.14108	M2.2	0.085673
UC 1	male	48	UC_1_GAGTTGTAGCGACCCT-1	-1.00669	4.0855	M1 ACOD1	0.0564286
UC 1	male	48	UC_1_TCACAAGAGTAGGGTC-1	5.8295	4.74397	M0	0.0985442
UC 1	male	48	UC_1_TCACTATGTGGTCTGC-1	-1.06433	4.76603	M1 ACOD1	0.058254
UC 1	male	48	UC_1_TCGGGACGTAGCGTCC-1	-0.693253	6.41164	IDA macrophage	0.0824789
UC 1	male	48	UC_1_TCGGTCTGTGACTGAG-1	-0.495945	7.42822	IDA macrophage	0.0399349
UC 1	male	48	UC_1_TCTACATTCCTCTAAT-1	-0.673462	5.26914	M1 ACOD1	0.0783441
UC 1	male	48	UC_1_TGAGCGCAGCCGATTT-1	-0.845453	3.7054	Inflammatory monocytes	0.0570383
UC 1	male	48	UC_1_TGCGGCAAGGATCACG-1	-3.29016	5.87904	M1 CXCL5	0.0162533
UC 1	male	48	UC_1_TGGGAAGCAGGTGAGT-1	7.68833	0.841756	M0 Ribhi	0.0257544
UC 1	male	48	UC_1_TGGGATTTCCTGGGTG-1	-0.327475	5.98304	IDA macrophage	0.0704445
UC 1	male	48	UC_1_TGTGATGTCGACATAC-1	8.10721	1.68693	M0 Ribhi	-0.00702848
UC 1	male	48	UC_1_TTCTTCCCAGCCTTCT-1	-1.63917	9.55897	DCs CD1c	0.0691974
UC 1	male	48	UC_1_TTTCCTCTCATCACCC-1	-10.3538	-5.11116	Inflammatory monocytes	0.0253582
UC 2	male	43	UC_2_AAAGGGCGTTGTCTAG-1	-0.450162	8.37195	DCs CD1c	0.100411
UC 2	male	43	UC_2_AACGAAATCCGGCAAC-1	7.89377	2.21466	Inflammatory monocytes	0.0275026
UC 2	male	43	UC_2_AAGTTCGTCTTTCCAA-1	-0.12081	6.06838	IDA macrophage	0.1024
UC 2	male	43	UC_2_AATCGTGCACAAGCTT-1	1.09743	6.28603	IDA macrophage	0.121668
UC 2	male	43	UC_2_ACATTTCAGCGAGTAC-1	-0.141167	5.62226	IDA macrophage	0.107247
UC 2	male	43	UC_2_ACGATGTGTCCCTGTT-1	-1.74972	5.60584	IDA macrophage	0.0828806
UC 2	male	43	UC_2_AGAAATGCACCTGCAG-1	-0.374341	5.93384	IDA macrophage	0.0856639
UC 2	male	43	UC_2_AGGGTGAGTACTGCGC-1	-3.60128	9.65282	DCs CCL22	0.0298812
UC 2	male	43	UC_2_AGGGTTTAGATGCGAC-1	7.98826	0.410444	DCs CCL22 Ribhi	0.0543839
UC 2	male	43	UC_2_AGTAGCTGTAGAGTTA-1	-3.72839	5.81677	Inflammatory monocytes	0.017304
UC 2	male	43	UC_2_ATAGACCTCCGCTGTT-1	-2.0205	6.04218	M1 CXCL5	0.0580638
UC 2	male	43	UC_2_ATCATTCTCGAGTACT-1	-0.293647	6.21057	IDA macrophage	0.0735596
UC 2	male	43	UC_2_ATCCACCTCATTTGTC-1	0.248745	5.36449	IDA macrophage	0.105387
UC 2	male	43	UC_2_ATTGGGTTCATTCATC-1	-0.260832	4.40241	Inflammatory monocytes	0.10355
UC 2	male	43	UC_2_CACACAATCTCGCCTA-1	-1.5756	2.71314	Inflammatory monocytes	0.046574
UC 2	male	43	UC_2_CACGAATAGGTAGACC-1	-0.0565313	7.81491	IDA macrophage	0.135256
UC 2	male	43	UC_2_CAGCGTGGTCAAACGG-1	0.31755	5.22141	Inflammatory monocytes	0.0723643
UC 2	male	43	UC_2_CAGTTCCCAGAGAGGG-1	-0.152721	5.89629	IDA macrophage	0.136001
UC 2	male	43	UC_2_CATCAAGCAGTTTGGT-1	-1.03727	8.77188	DCs CD1c	0.025189
UC 2	male	43	UC_2_CATCGGGAGCACTAGG-1	0.0077693	7.3618	IDA macrophage	0.0645565
UC 2	male	43	UC_2_CATGCGGGTTGGTAGG-1	0.0615761	5.04717	Inflammatory monocytes	0.0598222
UC 2	male	43	UC_2_CCCTAACAGGGAGAAT-1	-0.12939	4.99795	Inflammatory monocytes	0.0373319
UC 2	male	43	UC_2_CCCTGATCATATGCGT-1	2.55829	6.80188	IDA macrophage	0.112537
UC 2	male	43	UC_2_CGGCAGTAGCAATAAC-1	6.89295	4.75992	M0	0.130802
UC 2	male	43	UC_2_CGTCAAAAGGTTGGTG-1	1.34478	6.76708	IDA macrophage	0.110228
UC 2	male	43	UC_2_CGTTCTGTCTGAACGT-1	0.320762	5.59794	IDA macrophage	0.139251
UC 2	male	43	UC_2_CTAGACAGTGCATTAC-1	0.723983	5.43579	IDA macrophage	0.123073
UC 2	male	43	UC_2_CTATCCGGTGTGTGTT-1	-0.85183	6.77857	IDA macrophage	0.0850877
UC 2	male	43	UC_2_CTCAGGGTCGGAACTT-1	2.47462	6.85661	IDA macrophage	0.0852118
UC 2	male	43	UC_2_CTCCAACTCATCCCGT-1	-2.03332	4.71941	M1 ACOD1	0.100559
UC 2	male	43	UC_2_CTTCCTTCACCCTAAA-1	-1.25966	8.52292	DCs CD1c	0.0433881
UC 2	male	43	UC_2_CTTCGGTTCACTACTT-1	0.103359	5.54282	IDA macrophage	0.071511
UC 2	male	43	UC_2_CTTTCAACAGGTGTTT-1	-0.239675	7.44501	DCs CD1c	0.0649217
UC 2	male	43	UC_2_GAACGTTGTGCAGATG-1	-2.19918	5.80075	M1 ACOD1	0.0188614
UC 2	male	43	UC_2_GACCCAGCAGGAATAT-1	-0.228788	7.86495	DCs CD1c	0.120361
UC 2	male	43	UC_2_GAGGCCTAGTCACTAC-1	0.402712	6.63792	IDA macrophage	0.113174
UC 2	male	43	UC_2_GAGTGTTGTTTAGAGA-1	-3.43528	9.50629	DCs CCL22	0.0205826
UC 2	male	43	UC_2_GATCACAAGACGTCCC-1	0.088175	6.13106	IDA macrophage	0.143402
UC 2	male	43	UC_2_GATCACAGTCTACGAT-1	0.628852	6.16338	IDA macrophage	0.0932668
UC 2	male	43	UC_2_GATTCTTAGTAGGTTA-1	-0.745293	8.40698	DCs CD1c	0.108365
UC 2	male	43	UC_2_GCCCAGAAGTGCAAAT-1	2.07705	6.89838	IDA macrophage	0.0589316
UC 2	male	43	UC_2_GCTGCAGAGAAGTCAT-1	-0.688929	8.4854	DCs CD1c	0.0526495
UC 2	male	43	UC_2_GGAGGATGTACCAATC-1	2.24102	6.89805	IDA macrophage	0.100128
UC 2	male	43	UC_2_GGTAACTTCGGAGCAA-1	-3.64495	9.70507	DCs CCL22	0.00396699
UC 2	male	43	UC_2_GTACAACCAGCTTCCT-1	-0.902924	3.85059	M1 ACOD1	0.0932897
UC 2	male	43	UC_2_GTAGAAAAGTAAGGGA-1	-0.106727	5.58391	IDA macrophage	0.122374
UC 2	male	43	UC_2_GTCAAGTCAAGTCCAT-1	3.71961	6.49349	M2.2	0.164756
UC 2	male	43	UC_2_GTCATGACAATTCGTG-1	-0.176628	3.37065	Inflammatory monocytes	0.0995274
UC 2	male	43	UC_2_GTGGCGTCATAATCCG-1	-1.01953	8.21308	DCs CD1c	0.0127558
UC 2	male	43	UC_2_GTGGGAATCTCGGTCT-1	-0.126336	7.6185	IDA macrophage	0.102782
UC 2	male	43	UC_2_GTGGTTAGTATGAAGT-1	-0.795173	6.3187	IDA macrophage	0.139194
UC 2	male	43	UC_2_GTTGTCCAGACAGTCG-1	7.82765	1.38235	M0 Ribhi	0.0295379
UC 2	male	43	UC_2_TAACACGGTCACTCTC-1	-0.629963	8.28449	DCs CD1c	0.0783917
UC 2	male	43	UC_2_TAACCAGGTCTGCCTT-1	-0.400095	9.0439	M0 Ribhi	0.0382691
UC 2	male	43	UC_2_TACCCACCAATTAGGA-1	-0.664992	8.10631	DCs CD1c	0.0552233
UC 2	male	43	UC_2_TACCGGGGTAATGCTC-1	0.442381	6.49687	IDA macrophage	0.095119
UC 2	male	43	UC_2_TACGGGCCAACCGCCA-1	3.61651	6.43997	M2.2	0.164624
UC 2	male	43	UC_2_TAGATCGCACGTGAGA-1	8.32515	-0.208659	DCs CCL22 Ribhi	0.00509241
UC 2	male	43	UC_2_TAGGGTTCATAGACTC-1	-0.354993	5.45403	IDA macrophage	0.101432
UC 2	male	43	UC_2_TCAAGCACAACGCATT-1	0.293416	6.5356	IDA macrophage	0.130725
UC 2	male	43	UC_2_TCAAGTGCACCAATTG-1	0.5405	5.4419	Inflammatory monocytes	0.0734088
UC 2	male	43	UC_2_TCAGGGCCAAGGGTCA-1	3.26639	6.47678	M2.2	0.111469
UC 2	male	43	UC_2_TCATGGACACATATGC-1	-0.603019	3.72535	Inflammatory monocytes	0.130238
UC 2	male	43	UC_2_TCATTACAGGGACCAT-1	-3.58206	9.64449	DCs CCL22	-0.0139828
UC 2	male	43	UC_2_TCCAGAACATTGTACG-1	-0.926174	3.91706	Inflammatory monocytes	0.102768
UC 2	male	43	UC_2_TCCTCGACACAGAGAC-1	5.8401	4.70445	M0	0.0645358
UC 2	male	43	UC_2_TCCTCTTTCGGTGTAT-1	8.28604	-0.188291	DCs CCL22 Ribhi	0.0157114
UC 2	male	43	UC_2_TCGCTTGTCACAAGGG-1	-0.76689	8.66613	DCs CD1c	0.0845105
UC 2	male	43	UC_2_TCGTAGATCATATGGC-1	0.830054	6.67543	IDA macrophage	0.0911905
UC 2	male	43	UC_2_TCTACATAGACAACAT-1	2.93188	6.91487	M2.2	0.102506
UC 2	male	43	UC_2_TCTATCAGTCGATGCC-1	-3.65046	9.71153	DCs CCL22	-0.00949112
UC 2	male	43	UC_2_TCTCCGAGTCGTCATA-1	-0.0427947	6.1091	IDA macrophage	0.149743
UC 2	male	43	UC_2_TCTCCGATCCCAAGTA-1	-0.174593	5.60682	IDA macrophage	0.071
UC 2	male	43	UC_2_TGACGCGAGAGATCGC-1	7.73028	2.18519	Inflammatory monocytes	0.0593235
UC 2	male	43	UC_2_TGAGACTTCTATTTCG-1	7.81948	2.52099	Inflammatory monocytes	0.0881872
UC 2	male	43	UC_2_TGAGCGCCATGGTACT-1	-0.40593	7.85279	DCs CD1c	0.107287
UC 2	male	43	UC_2_TGAGCGCTCACGGGCT-1	-3.55006	9.61311	DCs CCL22	0.00472819
UC 2	male	43	UC_2_TGATTTCGTGGTTTGT-1	0.961642	6.65938	IDA macrophage	0.119954
UC 2	male	43	UC_2_TGCGGGTTCTGCGATA-1	-0.26899	8.02118	IDA macrophage	0.0779451
UC 2	male	43	UC_2_TGGAACTAGGAGATAG-1	6.25955	4.16137	M0	0.103477
UC 2	male	43	UC_2_TGGGAAGAGAAATTCG-1	-3.5147	9.56069	DCs CCL22	0.00226422
UC 2	male	43	UC_2_TGGTACAGTTGCCGAC-1	-1.24583	8.39335	DCs CD1c	0.0352078
UC 2	male	43	UC_2_TTACAGGGTACGACTT-1	-0.61899	4.87425	Inflammatory monocytes	0.0337374
UC 2	male	43	UC_2_TTACCATGTCGCGGTT-1	-1.36258	2.90453	Inflammatory monocytes	0.0534485
UC 2	male	43	UC_2_TTACGCCAGGTAAACT-1	-0.991699	3.3305	Inflammatory monocytes	0.0529288
UC 2	male	43	UC_2_TTCATGTTCTCACCCA-1	-1.46699	7.69066	DCs CD1c	0.0606467
UC 2	male	43	UC_2_TTCATTGAGCAATAAC-1	-0.182767	3.92407	Inflammatory monocytes	0.0922295
UC 2	male	43	UC_2_TTCATTGAGCTCGCAC-1	4.21791	6.31714	M2.2	0.138522
UC 2	male	43	UC_2_TTCATTGGTATCGCGC-1	-0.0638529	6.37185	IDA macrophage	0.149081
UC 2	male	43	UC_2_TTTCATGCACAAGCAG-1	-0.483989	3.28537	Inflammatory monocytes	0.0908185
UC 2	male	43	UC_2_TTTGTTGTCATTGCCC-1	6.40162	2.55036	Inflammatory monocytes	0.0890649
HC 2	male	63	HC_2_AATCGACGTAGAGGAA-1	6.6204	0.814246	M0 Ribhi	0.117114
HC 2	male	63	HC_2_AGCGATTGTTCAAGGG-1	1.08993	7.64026	IDA macrophage	0.145066
HC 2	male	63	HC_2_ATCAGGTGTCCGGTCA-1	3.19331	6.56766	M2.2	0.172068
HC 2	male	63	HC_2_CAGCGTGCAACGTAAA-1	1.73751	6.0259	IDA macrophage	0.0595072
HC 2	male	63	HC_2_CATCAAGTCGTTAGTG-1	1.36251	6.50683	IDA macrophage	0.144409
HC 2	male	63	HC_2_CATGAGTCACGCTGAC-1	-1.05617	8.17795	DCs CD1c	0.0267727
HC 2	male	63	HC_2_CATGCCTCAGCTACAT-1	4.80641	5.61578	M2.2	0.143187
HC 2	male	63	HC_2_CCGGTGAGTGGGTCAA-1	1.69013	7.67567	IDA macrophage	0.133696
HC 2	male	63	HC_2_GACATCAAGGGTATAT-1	2.21626	6.4552	DCs CD1c	0.119826
HC 2	male	63	HC_2_GCTGGGTCACGGGTAA-1	6.80403	3.69708	M0	0.102633
HC 2	male	63	HC_2_GTAGGAGTCGCTCATC-1	-0.657742	9.32955	DCs CD1c	0.085804
HC 2	male	63	HC_2_GTGGAAGCAAGTTTGC-1	3.63543	6.61524	M2.2	0.228731
HC 2	male	63	HC_2_GTTGTGACACGTCGGT-1	0.857451	5.39107	IDA macrophage	0.0989954
HC 2	male	63	HC_2_TAGCACAAGGACAGCT-1	2.08926	6.44696	DCs CD1c	0.145064
HC 2	male	63	HC_2_TCACTATCAAAGGAGA-1	2.46274	6.47445	M2.2	0.147992
HC 2	male	63	HC_2_TCATACTCAGAACTCT-1	2.1532	6.55588	DCs CD1c	0.109375
HC 2	male	63	HC_2_TCCTCCCTCGTGTCAA-1	2.1609	6.48187	DCs CD1c	0.0906664
CD 3	female	23	CD_3_AAAGGATAGATTGAGT-1	2.5443	7.19503	IDA macrophage	0.118119
CD 3	female	23	CD_3_AAAGGATCAATCTAGC-1	5.76065	3.95888	M0	0.0582194
CD 3	female	23	CD_3_AACAAAGAGATGCAGC-1	4.39966	3.51221	Cycling myeloid	0.108734
CD 3	female	23	CD_3_AACAAAGAGCCTCCAG-1	-1.61434	3.58579	M1 ACOD1	0.064171
CD 3	female	23	CD_3_AACAAGACATGGTACT-1	1.18997	5.67753	Inflammatory monocytes	0.0681148
CD 3	female	23	CD_3_AACAAGAGTAGGACCA-1	7.02324	4.08546	M0	0.08157
CD 3	female	23	CD_3_AACAAGATCCTCTCTT-1	7.40957	2.12869	M0 Ribhi	0.00608199
CD 3	female	23	CD_3_AACCATGCAATCGCGC-1	6.93746	3.08593	M0 Ribhi	0.00769937
CD 3	female	23	CD_3_AACCTTTTCTCTCAAT-1	-2.07382	5.50117	M1 ACOD1	0.0171436
CD 3	female	23	CD_3_AACGGGACACTGGAAG-1	6.18107	4.6393	M0	0.0742543
CD 3	female	23	CD_3_AAGCCATGTGGCTGCT-1	-2.39696	5.53433	M1 ACOD1	0.033542
CD 3	female	23	CD_3_AATAGAGGTTTCGTTT-1	-0.13707	6.76313	IDA macrophage	0.119418
CD 3	female	23	CD_3_AATCACGCATCGTGCG-1	-0.530576	8.43274	DCs CD1c	0.128862
CD 3	female	23	CD_3_AATCGACAGAATCGTA-1	-2.60032	4.86673	M1 ACOD1	0.0287727
CD 3	female	23	CD_3_AATCGTGGTGACTGAG-1	-1.24799	4.39192	M1 ACOD1	0.0986816
CD 3	female	23	CD_3_AATGAAGGTCATACCA-1	4.59475	3.49756	Cycling myeloid	0.106534
CD 3	female	23	CD_3_AATGAAGGTCCAAAGG-1	6.67369	0.949245	M0 Ribhi	0.0740385
CD 3	female	23	CD_3_AATGGAAGTTTGGAGG-1	7.67825	2.103	M0 Ribhi	0.046559
CD 3	female	23	CD_3_ACAACCAGTTATCTTC-1	6.72899	1.09938	M0 Ribhi	0.0581111
CD 3	female	23	CD_3_ACAAGCTTCGGTAGAG-1	1.65125	6.897	IDA macrophage	0.122591
CD 3	female	23	CD_3_ACACCAATCTGTGCAA-1	6.55366	3.86247	M0	0.0689698
CD 3	female	23	CD_3_ACAGAAACACATTACG-1	8.39764	-0.259904	DCs CCL22 Ribhi	0.0184999
CD 3	female	23	CD_3_ACATCCCCATACAGCT-1	3.42093	7.0754	M2	0.22173
CD 3	female	23	CD_3_ACCAACAAGATGAAGG-1	6.93627	3.84502	M0	0.0689381
CD 3	female	23	CD_3_ACCATTTAGTTGCTGT-1	-0.612424	9.31268	DCs CD1c	0.0387833
CD 3	female	23	CD_3_ACCATTTGTCATCGGC-1	0.054888	7.13889	IDA macrophage	0.128621
CD 3	female	23	CD_3_ACCGTTCGTTTAGAGA-1	6.34385	4.46488	M0	0.098884
CD 3	female	23	CD_3_ACCTGAATCTGTACAG-1	-1.49563	4.44606	Inflammatory monocytes	0.0534266
CD 3	female	23	CD_3_ACGATCACAACCTAAC-1	6.65333	1.28442	M0 Ribhi	0.0221644
CD 3	female	23	CD_3_ACGGAAGAGAAGTGTT-1	0.0480611	7.15825	IDA macrophage	0.093256
CD 3	female	23	CD_3_ACGGTCGAGGGCGAAG-1	-2.42325	5.14212	M1 ACOD1	0.0331617
CD 3	female	23	CD_3_ACGTACACAGGACATG-1	7.67383	2.58968	M0 Ribhi	0.0312978
CD 3	female	23	CD_3_ACTACGAAGAATCGTA-1	6.33434	4.57501	M0	0.0961553
CD 3	female	23	CD_3_ACTACGAGTACGACTT-1	6.9438	4.48178	M0	0.0621565
CD 3	female	23	CD_3_ACTATCTCAATGAACA-1	6.66907	4.18732	M0	0.110148
CD 3	female	23	CD_3_ACTATCTTCGGACTGC-1	5.5597	5.44496	M2.2	0.149326
CD 3	female	23	CD_3_ACTATTCAGAGGTGCT-1	-3.33715	9.44271	DCs CCL22	0.0112466
CD 3	female	23	CD_3_ACTGTGAAGAATCTAG-1	7.04062	3.50182	M0	0.0787527
CD 3	female	23	CD_3_ACTGTGACAGCATTGT-1	7.32761	3.19357	M0 Ribhi	0.0462001
CD 3	female	23	CD_3_ACTTTGTTCATAGGCT-1	0.570784	6.08577	IDA macrophage	0.118331
CD 3	female	23	CD_3_AGAACAAAGCTGTGCC-1	7.09922	3.17826	M0 Ribhi	0.0540792
CD 3	female	23	CD_3_AGAAGTAAGGTTACCT-1	3.2682	7.62782	M2	0.225052
CD 3	female	23	CD_3_AGACACTCAAGACAAT-1	0.417061	7.05689	IDA macrophage	0.100965
CD 3	female	23	CD_3_AGACCCGCAACGGGTA-1	7.8843	2.3885	M0 Ribhi	0.0266778
CD 3	female	23	CD_3_AGACTCATCCGCCTAT-1	-2.5522	5.58788	M1 ACOD1	0.0443168
CD 3	female	23	CD_3_AGAGCCCGTACTCCGG-1	7.53455	3.2763	M0	0.0459871
CD 3	female	23	CD_3_AGATCCAAGGTAGGCT-1	7.15166	0.795406	M0 Ribhi	-0.000196331
CD 3	female	23	CD_3_AGATCGTGTCACTCAA-1	7.14311	5.33652	M0	0.124602
CD 3	female	23	CD_3_AGATGCTAGTCGGGAT-1	5.86271	3.78226	M0	0.0960079
CD 3	female	23	CD_3_AGATGCTCAGACAAGC-1	3.26492	6.70729	M2.2	0.140146
CD 3	female	23	CD_3_AGCGTATTCTGCTTTA-1	5.37411	4.59913	M0	0.0956017
CD 3	female	23	CD_3_AGCGTCGCAGGACAGT-1	-0.895354	5.04832	Inflammatory monocytes	0.109982
CD 3	female	23	CD_3_AGCTCAATCTGAACGT-1	5.84491	6.03984	M2.2	0.132262
CD 3	female	23	CD_3_AGGAAATGTCCTACAA-1	8.36744	0.0112878	DCs CCL22 Ribhi	0.014755
CD 3	female	23	CD_3_AGGACGAGTCAACACT-1	-0.731926	6.33753	IDA macrophage	0.103188
CD 3	female	23	CD_3_AGGGCTCCAGCACAGA-1	-1.8229	5.35395	M1 ACOD1	0.0582116
CD 3	female	23	CD_3_AGGGTCCTCACCTTAT-1	-3.4321	9.49693	DCs CCL22	-0.0152017
CD 3	female	23	CD_3_AGGGTTTAGGTAAGTT-1	-2.12311	5.32481	M1 ACOD1	0.0593315
CD 3	female	23	CD_3_AGGGTTTAGTTTCAGC-1	7.4612	1.64427	M0 Ribhi	0.0110694
CD 3	female	23	CD_3_AGGGTTTGTCAAGCGA-1	1.08097	7.17877	IDA macrophage	0.160294
CD 3	female	23	CD_3_AGGTCTAAGTCTGCAT-1	6.10712	4.58596	M0	0.100043
CD 3	female	23	CD_3_AGTAACCGTGACCTGC-1	-1.17709	8.4863	DCs CD1c	0.0258936
CD 3	female	23	CD_3_AGTTCCCAGAAAGCGA-1	6.59315	3.34242	M0 Ribhi	-0.00178357
CD 3	female	23	CD_3_AGTTCCCCAGCAGTCC-1	3.63906	6.58421	M2.2	0.186562
CD 3	female	23	CD_3_AGTTCGATCAGATTGC-1	7.62306	2.62611	M0 Ribhi	0.00385976
CD 3	female	23	CD_3_ATACCTTAGACTCATC-1	-2.29294	5.75703	M1 ACOD1	0.0176389
CD 3	female	23	CD_3_ATCCATTGTTTACCTT-1	6.33371	5.69109	M0	0.140257
CD 3	female	23	CD_3_ATCGCCTGTCCTGGGT-1	5.19804	6.12118	M2.2	0.172961
CD 3	female	23	CD_3_ATCGCCTTCGACGACC-1	7.0763	1.63119	M0 Ribhi	0.0200204
CD 3	female	23	CD_3_ATCGGCGAGAATTTGG-1	5.28483	6.24927	M2.2	0.191986
CD 3	female	23	CD_3_ATCTTCACAAAGACTA-1	7.2159	4.02751	M0	0.0734904
CD 3	female	23	CD_3_ATGACCAGTTACTCAG-1	6.85167	3.23186	M0 Ribhi	0.073629
CD 3	female	23	CD_3_ATGAGTCAGTTGCGCC-1	6.40966	4.06345	M0	0.0272624
CD 3	female	23	CD_3_ATGCATGAGAAGGATG-1	-1.38595	5.47017	M1 ACOD1	0.0738941
CD 3	female	23	CD_3_ATGCATGTCTCCTGAC-1	-0.0616158	4.7574	Inflammatory monocytes	0.0271851
CD 3	female	23	CD_3_ATGGGTTTCAATCCAG-1	6.57129	4.60805	M0	0.113249
CD 3	female	23	CD_3_ATTACTCGTGTCCGGT-1	6.82411	3.80324	M0	0.0589655
CD 3	female	23	CD_3_ATTATCCGTGAGCCAA-1	7.28397	1.80932	M0 Ribhi	0.0492771
CD 3	female	23	CD_3_ATTCATCTCATTCTTG-1	8.32534	0.350679	DCs CCL22 Ribhi	0.0268932
CD 3	female	23	CD_3_ATTCCCGGTCATCCGG-1	2.88871	7.92438	M2.2	0.120236
CD 3	female	23	CD_3_ATTCGTTCACAATTCG-1	6.40176	2.87609	Inflammatory monocytes	0.0853953
CD 3	female	23	CD_3_ATTCGTTCAGTCCCGA-1	-0.986313	8.28626	DCs CD1c	0.0755999
CD 3	female	23	CD_3_ATTGTTCAGTGCCTCG-1	-2.17765	5.19036	M1 ACOD1	0.0627443
CD 3	female	23	CD_3_ATTTCTGCAGGTCAAG-1	-1.14483	4.68854	M1 ACOD1	0.110037
CD 3	female	23	CD_3_CAAAGAAGTGCTATTG-1	-0.238778	6.85382	IDA macrophage	0.0996194
CD 3	female	23	CD_3_CAAGCTAAGGTGCTTT-1	6.34373	5.12011	M0	0.0867953
CD 3	female	23	CD_3_CACAACACAGCGGTTC-1	5.88424	5.00039	M0	0.115111
CD 3	female	23	CD_3_CACAGGCAGACCACGA-1	5.49104	3.92882	M0	0.075525
CD 3	female	23	CD_3_CACATGATCAAGCCGC-1	6.56172	4.92299	M0	0.0955749
CD 3	female	23	CD_3_CAGATACAGGATGTTA-1	6.91541	2.14633	M0 Ribhi	0.0478094
CD 3	female	23	CD_3_CAGATCATCCGATCGG-1	-1.65379	4.80704	M1 ACOD1	0.0579169
CD 3	female	23	CD_3_CAGCCAGAGTCGCCAC-1	6.20441	3.06191	M0 Ribhi	0.0561829
CD 3	female	23	CD_3_CAGCGTGAGAGTCACG-1	6.53335	2.85887	M0 Ribhi	0.040948
CD 3	female	23	CD_3_CAGCGTGCACTCAAGT-1	-2.35354	4.21467	M1 ACOD1	0.0204639
CD 3	female	23	CD_3_CAGGTATCACTTGGCG-1	-1.26114	4.65117	M1 ACOD1	0.0645973
CD 3	female	23	CD_3_CAGTTAGTCGATCCCT-1	6.84692	0.560091	M0 Ribhi	0.0575829
CD 3	female	23	CD_3_CAGTTCCTCGGACCAC-1	-0.706229	8.39077	DCs CD1c	0.0719186
CD 3	female	23	CD_3_CATACAGGTTCGTAAC-1	1.93493	7.10505	IDA macrophage	0.13229
CD 3	female	23	CD_3_CATGGATAGAGTCGAC-1	6.65028	5.18727	M0	0.130497
CD 3	female	23	CD_3_CATTCATAGGTACCTT-1	-0.29379	6.52739	IDA macrophage	0.0937832
CD 3	female	23	CD_3_CATTGAGAGGCTGTAG-1	3.95777	7.18229	M2	0.243738
CD 3	female	23	CD_3_CATTGTTAGATGCTGG-1	6.6819	2.20129	M0 Ribhi	0.0271884
CD 3	female	23	CD_3_CCACAAAGTGCAACAG-1	0.437535	7.11587	IDA macrophage	0.110837
CD 3	female	23	CD_3_CCCGAAGCACACCTGG-1	6.99904	0.651022	M0 Ribhi	0.0339623
CD 3	female	23	CD_3_CCGAACGAGGAGAATG-1	7.16778	2.3856	M0 Ribhi	0.0344386
CD 3	female	23	CD_3_CCGGGTAGTTTCTTAC-1	-0.421268	6.25959	IDA macrophage	0.0659501
CD 3	female	23	CD_3_CCGTAGGAGGCTGTAG-1	-2.16898	5.70451	M1 ACOD1	0.0461634
CD 3	female	23	CD_3_CCTCAACAGGTTGGAC-1	1.36862	7.41717	IDA macrophage	0.137594
CD 3	female	23	CD_3_CCTCATGGTGACTGAG-1	6.75759	5.08618	M0	0.0966358
CD 3	female	23	CD_3_CCTGTTGCAATTCGTG-1	-0.344293	6.56489	IDA macrophage	0.0810879
CD 3	female	23	CD_3_CCTTCAGTCTGGTGGC-1	-2.02304	4.72331	M1 ACOD1	0.0534268
CD 3	female	23	CD_3_CCTTGTGCAACCGCTG-1	6.79408	4.99909	M0	0.127421
CD 3	female	23	CD_3_CGAAGGACACCCGTAG-1	6.81415	4.10782	M0	0.0684782
CD 3	female	23	CD_3_CGAATTGTCTCCGAGG-1	7.11621	2.97073	M0 Ribhi	0.0507596
CD 3	female	23	CD_3_CGAGGAAAGGTGCCAA-1	6.09637	4.03168	M0	0.0453247
CD 3	female	23	CD_3_CGAGGAATCGTTAGTG-1	-1.38157	9.09097	DCs CD1c	0.0705739
CD 3	female	23	CD_3_CGAGGCTGTGGTCCGT-1	6.44226	5.2037	M0	0.105281
CD 3	female	23	CD_3_CGAGTGCAGCTTCATG-1	6.49894	3.39071	M0 Ribhi	0.0542141
CD 3	female	23	CD_3_CGAGTGCGTACGAGTG-1	7.46246	2.76375	M0 Ribhi	0.013884
CD 3	female	23	CD_3_CGCAGGTGTTGTGCAT-1	5.80773	4.31011	M0	0.0663918
CD 3	female	23	CD_3_CGCCAGAGTCTTCCGT-1	-3.35653	4.63609	M1 ACOD1	0.0277826
CD 3	female	23	CD_3_CGGAATTAGGACAACC-1	4.90558	2.91901	Cycling myeloid	0.0178871
CD 3	female	23	CD_3_CGGAGAACAAGAGCTG-1	7.48606	3.1458	M0 Ribhi	0.0221577
CD 3	female	23	CD_3_CGGGCATGTGCTCCGA-1	1.5694	6.92136	IDA macrophage	0.129329
CD 3	female	23	CD_3_CGTGATACAATTCTCT-1	-1.5052	5.59812	M1 ACOD1	0.0577761
CD 3	female	23	CD_3_CGTTCTGCAAGCGAGT-1	-1.94366	5.30096	M1 ACOD1	0.0619599
CD 3	female	23	CD_3_CTACATTCAGTCAGTT-1	-1.94074	5.23409	M1 ACOD1	0.0501773
CD 3	female	23	CD_3_CTATCCGTCCGCAAAT-1	6.6797	2.14352	M0 Ribhi	0.0440056
CD 3	female	23	CD_3_CTATCTATCTAGTTCT-1	1.71252	7.19863	IDA macrophage	0.151326
CD 3	female	23	CD_3_CTCAACCGTTCGGCGT-1	5.377	4.50327	M0	0.0979216
CD 3	female	23	CD_3_CTCAAGATCTAGTTCT-1	-1.31786	8.96873	DCs CD1c	0.0626889
CD 3	female	23	CD_3_CTCAATTAGTGCTCAT-1	6.29985	6.20889	M2.2	0.151296
CD 3	female	23	CD_3_CTCAGGGTCCTTATGT-1	-1.78388	5.02219	M1 ACOD1	0.0807919
CD 3	female	23	CD_3_CTCAGTCGTTCTCAGA-1	6.55202	1.93474	M0 Ribhi	0.020941
CD 3	female	23	CD_3_CTCATTATCTAGGCCG-1	7.82005	3.40884	M0 Ribhi	0.0652247
CD 3	female	23	CD_3_CTCCACAGTTTCCAAG-1	5.7036	4.30268	M0	0.0920247
CD 3	female	23	CD_3_CTCCTCCGTAACCAGG-1	-1.18741	4.30832	M1 ACOD1	0.0911444
CD 3	female	23	CD_3_CTCCTTTAGGTCACCC-1	6.11929	5.82346	M2.2	0.148309
CD 3	female	23	CD_3_CTCCTTTGTGCCCTTT-1	0.108995	5.90028	Inflammatory monocytes	0.032826
CD 3	female	23	CD_3_CTGAATGCATGACCCG-1	7.8625	1.41698	M0 Ribhi	0.0319568
CD 3	female	23	CD_3_CTGAGGCAGCGATTCT-1	6.97231	2.77041	M0 Ribhi	0.045241
CD 3	female	23	CD_3_CTGATCCAGCAGGCTA-1	7.03397	0.99184	M0 Ribhi	0.00836395
CD 3	female	23	CD_3_CTGCCATCACAACGTT-1	0.469184	5.58157	Inflammatory monocytes	0.0616126
CD 3	female	23	CD_3_CTGCCATCAGGCTATT-1	6.67007	0.807611	M0 Ribhi	0.0607154
CD 3	female	23	CD_3_CTGTATTTCTCTCGAC-1	-0.616918	6.71099	IDA macrophage	0.113572
CD 3	female	23	CD_3_CTGTGAACATGTGCCG-1	-2.46132	5.43771	M1 ACOD1	0.0173001
CD 3	female	23	CD_3_CTTTCAAGTCATAACC-1	1.37373	7.08644	IDA macrophage	0.136334
CD 3	female	23	CD_3_CTTTCGGGTACTGAGG-1	4.58573	3.45415	Cycling myeloid	0.084557
CD 3	female	23	CD_3_GAAACCTTCCTTACCG-1	5.59694	4.24048	M0	0.0944993
CD 3	female	23	CD_3_GAACACTGTATGTCTG-1	1.70749	7.30386	IDA macrophage	0.140399
CD 3	female	23	CD_3_GAAGAATGTAGGACTG-1	4.51418	6.00597	M2.2	0.153112
CD 3	female	23	CD_3_GAAGAATTCACATTGG-1	0.416581	6.91427	IDA macrophage	0.13187
CD 3	female	23	CD_3_GAAGCCCGTTCGTAAC-1	8.36283	-0.158222	DCs CCL22 Ribhi	0.0273609
CD 3	female	23	CD_3_GAATAGATCCGGACGT-1	8.17143	0.518309	DCs CCL22 Ribhi	0.0233596
CD 3	female	23	CD_3_GACACGCAGGCGTCCT-1	-0.63562	9.23143	DCs CD1c	0.0898291
CD 3	female	23	CD_3_GACAGCCCAATCAGCT-1	6.03565	3.39579	M0 Ribhi	0.0685012
CD 3	female	23	CD_3_GACAGCCGTAGCGCTC-1	6.81385	2.57044	M0 Ribhi	0.0663433
CD 3	female	23	CD_3_GACATCAAGTTCTACG-1	6.89334	3.72745	M0	0.0474766
CD 3	female	23	CD_3_GACCGTGAGCTGTTCA-1	6.89378	2.73674	M0 Ribhi	0.0605568
CD 3	female	23	CD_3_GACGCTGCAACCGTAT-1	6.77569	0.88704	M0 Ribhi	0.017645
CD 3	female	23	CD_3_GACGCTGGTTTCGATG-1	2.71583	9.35159	M2	0.150283
CD 3	female	23	CD_3_GACTCTCAGCGTCAAG-1	6.83041	2.12922	M0 Ribhi	0.00745373
CD 3	female	23	CD_3_GAGAAATCACCAACAT-1	6.43377	5.75351	M2.2	0.191921
CD 3	female	23	CD_3_GAGATGGTCCTGTTGC-1	1.34243	6.89941	IDA macrophage	0.0969773
CD 3	female	23	CD_3_GAGCTGCAGGTACAGC-1	7.07829	2.5988	M0 Ribhi	0.06478
CD 3	female	23	CD_3_GAGTTACTCGTTAGTG-1	7.36392	1.6722	M0 Ribhi	0.0105447
CD 3	female	23	CD_3_GAGTTGTCAAGTGATA-1	0.95102	5.55443	IDA macrophage	0.0658096
CD 3	female	23	CD_3_GATCACAAGACGACGT-1	6.96948	1.9843	M0 Ribhi	0.0299686
CD 3	female	23	CD_3_GATCACAAGATCGACG-1	0.413416	6.91012	IDA macrophage	0.100237
CD 3	female	23	CD_3_GATCACATCACGACTA-1	6.44622	2.7142	M0 Ribhi	0.0467033
CD 3	female	23	CD_3_GATGACTGTTGGCCGT-1	5.25834	4.57368	M0	0.0983592
CD 3	female	23	CD_3_GATGAGGTCTTCTAAC-1	5.30086	5.12038	M2.2	0.146274
CD 3	female	23	CD_3_GATGTTGCAAATACAG-1	-2.57059	4.71893	M1 ACOD1	0.0279539
CD 3	female	23	CD_3_GATTGGTAGCAGATAT-1	6.93919	2.01487	M0 Ribhi	0.0558018
CD 3	female	23	CD_3_GATTGGTAGCATGAAT-1	-2.39615	5.65666	M1 ACOD1	0.0401517
CD 3	female	23	CD_3_GCAACATGTCATTGCA-1	-2.15705	5.32085	M1 ACOD1	0.0352841
CD 3	female	23	CD_3_GCAACCGGTGGCACTC-1	6.20629	4.15834	M0	0.0599661
CD 3	female	23	CD_3_GCACGGTGTCCTCAGG-1	-1.98423	5.17673	M1 ACOD1	0.026061
CD 3	female	23	CD_3_GCACTAACAAGTAGTA-1	6.17671	3.4245	M0 Ribhi	0.0274491
CD 3	female	23	CD_3_GCAGGCTGTCACCTTC-1	-0.918665	5.03211	M1 ACOD1	0.0704992
CD 3	female	23	CD_3_GCAGGCTTCAACTCTT-1	6.61828	2.66723	M0 Ribhi	0.0450307
CD 3	female	23	CD_3_GCATTAGAGACGAGCT-1	4.83029	3.10768	Cycling myeloid	0.0443171
CD 3	female	23	CD_3_GCCAACGTCAAGCCTA-1	6.90034	1.33451	M0 Ribhi	0.0631848
CD 3	female	23	CD_3_GCCAGCAGTACAAAGT-1	6.92537	0.587406	M0 Ribhi	0.051473
CD 3	female	23	CD_3_GCCATGGAGGTTCATC-1	8.25403	0.266559	DCs CCL22 Ribhi	0.0294286
CD 3	female	23	CD_3_GCCATGGTCGCTCATC-1	4.8289	5.80504	M2.2	0.12991
CD 3	female	23	CD_3_GCCCGAAAGAGCAGAA-1	-2.0902	4.26938	M1 ACOD1	0.01423
CD 3	female	23	CD_3_GCCCGAAAGGGAGTGG-1	6.57158	3.46833	M0 Ribhi	0.0426588
CD 3	female	23	CD_3_GCCCGAAGTGATACTC-1	6.07108	4.23636	M0	0.0758841
CD 3	female	23	CD_3_GCCTGTTCAATGAACA-1	-0.485466	6.21073	IDA macrophage	0.096445
CD 3	female	23	CD_3_GCGATCGGTGCGGCTT-1	-0.208134	6.13259	IDA macrophage	0.107134
CD 3	female	23	CD_3_GGAGATGAGGTGCATG-1	7.06515	1.15318	M0 Ribhi	0.0106348
CD 3	female	23	CD_3_GGAGGATAGTGCCAGA-1	5.50732	4.44673	M0	0.0879865
CD 3	female	23	CD_3_GGAGGATCAGTGACCC-1	-1.93533	4.99156	M1 ACOD1	0.0578987
CD 3	female	23	CD_3_GGAGGATTCACTCACC-1	1.55588	8.17281	IDA macrophage	0.192069
CD 3	female	23	CD_3_GGAGGATTCTCAGAAC-1	-2.82679	4.78054	M1 ACOD1	0.00636035
CD 3	female	23	CD_3_GGATCTAAGTAGAGTT-1	1.66488	7.10682	IDA macrophage	0.173395
CD 3	female	23	CD_3_GGCTTGGGTCGTGGTC-1	-3.57483	9.635	DCs CCL22	-0.0194289
CD 3	female	23	CD_3_GGGACAATCTCTGCTG-1	1.43714	7.2014	IDA macrophage	0.0961507
CD 3	female	23	CD_3_GGGAGATAGTATAACG-1	7.02741	3.37065	M0	0.0894309
CD 3	female	23	CD_3_GGTAATCTCTCGCTCA-1	-1.96265	4.98202	M1 ACOD1	0.0855966
CD 3	female	23	CD_3_GGTCACGGTGGAGGTT-1	6.72996	5.55755	M0	0.11997
CD 3	female	23	CD_3_GGTCACGTCACCGACG-1	6.58262	2.04898	M0 Ribhi	0.0333029
CD 3	female	23	CD_3_GGTTAACCAAAGCAAT-1	-2.52278	5.42312	M1 ACOD1	0.0156071
CD 3	female	23	CD_3_GTACAACGTAAGTTGA-1	7.0535	4.09265	M0	0.0601246
CD 3	female	23	CD_3_GTAGGAGTCCTACGAA-1	6.51155	2.93156	M0 Ribhi	0.0306666
CD 3	female	23	CD_3_GTCAAGTTCGCATTGA-1	-2.36124	5.42634	M1 ACOD1	-0.00676903
CD 3	female	23	CD_3_GTCATCCCACGTAGAG-1	5.87164	3.9941	M0	0.0216258
CD 3	female	23	CD_3_GTCATCCGTGGACAGT-1	6.00716	4.66331	M0	0.068331
CD 3	female	23	CD_3_GTCATTTGTAAGTTGA-1	6.70987	2.32653	M0 Ribhi	0.0734459
CD 3	female	23	CD_3_GTCTCACAGGATTCCT-1	7.07595	1.77599	M0 Ribhi	0.0575933
CD 3	female	23	CD_3_GTCTCACTCAATGTCG-1	5.39059	4.64326	M0	0.0921195
CD 3	female	23	CD_3_GTGACGCGTAGATTAG-1	-2.08371	5.02985	M1 ACOD1	0.0203989
CD 3	female	23	CD_3_GTGCACGCAGCTGGTC-1	5.50286	6.32963	M2.2	0.164041
CD 3	female	23	CD_3_GTGCAGCCAGGTACGA-1	7.16235	3.15559	M0 Ribhi	0.0227168
CD 3	female	23	CD_3_GTGCGTGCATGTGGTT-1	-1.84518	5.20983	M1 ACOD1	0.079033
CD 3	female	23	CD_3_GTGGAGACACAAATCC-1	-1.52961	7.4317	DCs CD1c	0.043879
CD 3	female	23	CD_3_GTGGTTACAGCTGTAT-1	-1.31342	5.77054	M1 ACOD1	0.0459812
CD 3	female	23	CD_3_GTGTGATCACACCAGC-1	6.661	0.840901	M0 Ribhi	0.0568364
CD 3	female	23	CD_3_GTGTGGCAGACTACCT-1	4.54343	3.23328	Cycling myeloid	-0.0341784
CD 3	female	23	CD_3_GTGTGGCAGCATGCGA-1	8.13056	-0.169914	DCs CCL22 Ribhi	-0.0193373
CD 3	female	23	CD_3_GTGTTAGCATACTGTG-1	5.66076	4.23721	M0	0.0441225
CD 3	female	23	CD_3_GTTACGAAGCTTCTAG-1	7.02503	0.639826	M0 Ribhi	0.0151359
CD 3	female	23	CD_3_GTTCATTAGATGAAGG-1	7.17369	1.68567	M0 Ribhi	0.0450197
CD 3	female	23	CD_3_TAACTTCCAGTCTTCC-1	7.35904	1.26477	M0 Ribhi	0.0260208
CD 3	female	23	CD_3_TAAGCGTAGCTAGCCC-1	-0.559389	8.08935	DCs CD1c	0.0706563
CD 3	female	23	CD_3_TAAGTCGGTGATACAA-1	4.70828	6.04795	M2.2	0.195104
CD 3	female	23	CD_3_TAATCTCCACGACGTC-1	-2.72181	4.87883	M1 ACOD1	6.69103e-05
CD 3	female	23	CD_3_TAATCTCCATCATTGG-1	8.3564	0.55387	DCs CCL22 Ribhi	0.015204
CD 3	female	23	CD_3_TACCGAAGTGGTCTCG-1	8.3181	-0.155617	DCs CCL22 Ribhi	0.0219311
CD 3	female	23	CD_3_TACCGAATCCTTACCG-1	0.634169	5.3952	Inflammatory monocytes	0.0446766
CD 3	female	23	CD_3_TACGCTCCACAATGAA-1	0.218014	5.08634	Inflammatory monocytes	0.0335819
CD 3	female	23	CD_3_TACGCTCGTCTGTCAA-1	7.95081	2.09174	M0 Ribhi	0.0163829
CD 3	female	23	CD_3_TACGGTACAGAGATGC-1	6.67515	0.69869	M0 Ribhi	0.0584598
CD 3	female	23	CD_3_TAGACCAAGGAAGTGA-1	1.14891	6.76199	IDA macrophage	0.0576613
CD 3	female	23	CD_3_TAGAGTCTCCATGAGT-1	-2.19341	4.59354	M1 ACOD1	0.0469105
CD 3	female	23	CD_3_TAGATCGCACCAAATC-1	8.15444	2.38247	M0 Ribhi	0.00207895
CD 3	female	23	CD_3_TATACCTCACACAGCC-1	5.06861	5.82682	M2.2	0.155047
CD 3	female	23	CD_3_TATCCTATCCTAACAG-1	7.2824	2.03767	M0 Ribhi	0.0501317
CD 3	female	23	CD_3_TATCGCCAGGTGCAGT-1	-0.118187	6.7386	IDA macrophage	0.110614
CD 3	female	23	CD_3_TATTCCAAGCTGACTT-1	0.0356552	6.27287	IDA macrophage	0.103825
CD 3	female	23	CD_3_TATTGCTAGGGATGTC-1	6.47003	4.33298	M0	0.0591994
CD 3	female	23	CD_3_TATTGGGAGACTGGGT-1	5.37508	4.77131	M0	0.124732
CD 3	female	23	CD_3_TATTTCGGTTGTGCCG-1	-0.0316491	7.44599	IDA macrophage	0.109238
CD 3	female	23	CD_3_TCAAGCAAGACGACGT-1	6.48524	4.4293	M0	0.0764211
CD 3	female	23	CD_3_TCAAGCATCATCCTGC-1	-1.32821	8.95226	DCs CD1c	0.045358
CD 3	female	23	CD_3_TCACATTAGGACTTCT-1	1.22472	7.06459	IDA macrophage	0.156691
CD 3	female	23	CD_3_TCACTATCATAATCCG-1	2.97004	7.64528	M2	0.179151
CD 3	female	23	CD_3_TCAGGTATCGAGTTGT-1	1.0486	6.71227	IDA macrophage	0.09292
CD 3	female	23	CD_3_TCATCATCAGTCCCGA-1	5.87246	6.09847	M2.2	0.119545
CD 3	female	23	CD_3_TCATCATTCTGTCCCA-1	7.30881	1.87288	M0 Ribhi	0.0178431
CD 3	female	23	CD_3_TCATCCGTCGGTCTAA-1	4.82719	6.38584	M2.2	0.201028
CD 3	female	23	CD_3_TCATGAGGTTCGGTCG-1	6.76887	0.837219	M0 Ribhi	0.068677
CD 3	female	23	CD_3_TCATGCCAGAATCGGT-1	-1.85239	4.54302	Inflammatory monocytes	0.0385567
CD 3	female	23	CD_3_TCATGCCCAGAATCGG-1	-1.73877	4.90318	M1 ACOD1	0.05241
CD 3	female	23	CD_3_TCATGGACAAACTGCT-1	-2.58046	5.53628	M1 ACOD1	0.0285859
CD 3	female	23	CD_3_TCATTGTTCTATGTGG-1	0.498764	6.86901	IDA macrophage	0.106048
CD 3	female	23	CD_3_TCATTTGAGACAAGCC-1	-2.36685	5.30668	M1 ACOD1	0.0354854
CD 3	female	23	CD_3_TCCAGAAAGCATAGGC-1	-2.58761	5.15317	M1 ACOD1	0.0187164
CD 3	female	23	CD_3_TCCCACATCCGCATAA-1	-0.400637	6.68686	IDA macrophage	0.114301
CD 3	female	23	CD_3_TCCGTGTTCCACGTCT-1	5.57502	5.17827	M2.2	0.139531
CD 3	female	23	CD_3_TCGAACATCTACGGGC-1	5.80072	3.95588	M0	0.068776
CD 3	female	23	CD_3_TCGCACTAGCTCGGCT-1	5.68262	4.68217	M0	0.066705
CD 3	female	23	CD_3_TCGCTTGGTCCGGATC-1	6.95972	2.10085	M0 Ribhi	0.0530292
CD 3	female	23	CD_3_TCGGATAAGGTCACAG-1	7.65736	2.01074	M0 Ribhi	0.0180032
CD 3	female	23	CD_3_TCGGGACCAATCCTAG-1	6.11388	3.34987	M0 Ribhi	0.0749146
CD 3	female	23	CD_3_TCGGGCATCTCATGCC-1	-0.636044	5.39964	M1 ACOD1	0.10554
CD 3	female	23	CD_3_TCGTGGGGTTGGGACA-1	1.44727	6.89525	IDA macrophage	0.117595
CD 3	female	23	CD_3_TCTACCGTCGGCTTCT-1	-2.31442	5.4739	M1 ACOD1	0.0349562
CD 3	female	23	CD_3_TCTATACGTCTCACGG-1	-0.818672	8.55055	DCs CD1c	0.0480763
CD 3	female	23	CD_3_TCTCACGAGGTCGCCT-1	0.583412	6.19651	Inflammatory monocytes	0.0834972
CD 3	female	23	CD_3_TCTCCGAGTTGTTTGG-1	7.03085	3.23567	M0 Ribhi	0.015293
CD 3	female	23	CD_3_TCTGGCTTCTTACCGC-1	6.17351	5.26515	M0	0.0776749
CD 3	female	23	CD_3_TCTTAGTCAGGCAATG-1	1.51722	7.81476	IDA macrophage	0.14379
CD 3	female	23	CD_3_TCTTGCGTCACACCGG-1	6.97764	0.622432	M0 Ribhi	0.0263621
CD 3	female	23	CD_3_TGAGGTTAGGAGAGGC-1	6.31381	3.42248	M0 Ribhi	-0.0109127
CD 3	female	23	CD_3_TGCATCCAGACAGTCG-1	6.88174	4.29302	M0	0.0832885
CD 3	female	23	CD_3_TGCATCCAGACCATGG-1	6.42774	3.29449	M0 Ribhi	0.0559499
CD 3	female	23	CD_3_TGCCGAGAGGTCCTGC-1	-2.33698	5.63248	M1 ACOD1	0.0385781
CD 3	female	23	CD_3_TGCCGAGTCTATCCAT-1	5.55972	5.80116	M2.2	0.126068
CD 3	female	23	CD_3_TGCGATAAGTTTCGAC-1	7.94977	3.01932	M0 Ribhi	0.031918
CD 3	female	23	CD_3_TGCGGGTCAATGACCT-1	6.96318	2.20478	M0 Ribhi	0.0151573
CD 3	female	23	CD_3_TGCGGGTTCCCTTTGG-1	6.29935	4.26636	M0	0.0882645
CD 3	female	23	CD_3_TGCTCCATCATTTGCT-1	-2.59616	5.38118	M1 ACOD1	0.0204099
CD 3	female	23	CD_3_TGCTCGTCAGCACACC-1	-2.20663	5.53146	M1 ACOD1	0.00784077
CD 3	female	23	CD_3_TGCTTGCAGCCGAACA-1	7.2514	4.91798	M0	0.0618555
CD 3	female	23	CD_3_TGGGATTCACTTCATT-1	6.23676	4.01034	M0	0.088823
CD 3	female	23	CD_3_TGGTACATCTCAGGCG-1	5.91908	3.69489	M0 Ribhi	0.0615994
CD 3	female	23	CD_3_TGTCAGACAATCCAGT-1	-1.90007	4.97443	M1 ACOD1	0.0474551
CD 3	female	23	CD_3_TGTCCCAAGCTAGTTC-1	-1.9454	8.18996	DCs CD1c	0.0211167
CD 3	female	23	CD_3_TGTGAGTAGAGCCGTA-1	0.617429	7.04589	IDA macrophage	0.123791
CD 3	female	23	CD_3_TGTGGCGCATTCAGGT-1	7.2521	0.815852	M0 Ribhi	0.0225704
CD 3	female	23	CD_3_TGTGTGAGTTGTGGAG-1	6.64465	1.80312	M0 Ribhi	0.0491813
CD 3	female	23	CD_3_TGTTCATAGCTTAGTC-1	6.98402	1.31597	M0 Ribhi	0.0129509
CD 3	female	23	CD_3_TGTTGGAAGCCGATAG-1	6.53528	5.06595	M0	0.123626
CD 3	female	23	CD_3_TTACGCCAGAACAAGG-1	6.74615	2.78046	M0 Ribhi	0.0367728
CD 3	female	23	CD_3_TTACGTTCAATATCCG-1	4.05229	6.94934	M2	0.247298
CD 3	female	23	CD_3_TTACGTTGTAACGCGA-1	6.1641	3.54016	M0 Ribhi	0.0445986
CD 3	female	23	CD_3_TTAGGGTCATGTACGT-1	-2.60489	5.62741	M1 ACOD1	0.018356
CD 3	female	23	CD_3_TTCAGGAAGTCGCTAT-1	7.68303	1.99762	M0 Ribhi	-0.000140836
CD 3	female	23	CD_3_TTCATTGAGATCGGTG-1	-2.42883	5.46546	M1 ACOD1	0.0429578
CD 3	female	23	CD_3_TTCATTGCAAGAGGTC-1	6.01339	3.66522	M0	0.0735516
CD 3	female	23	CD_3_TTCCTCTAGGTGAGAA-1	6.26733	3.95841	M0	0.106621
CD 3	female	23	CD_3_TTCTAACTCAACACGT-1	7.04364	1.23316	M0 Ribhi	0.0571117
CD 3	female	23	CD_3_TTCTAGTCATCCGAGC-1	6.91278	4.48825	M0	0.0861789
CD 3	female	23	CD_3_TTCTAGTTCGACATCA-1	-1.93541	5.48601	M1 ACOD1	0.0429946
CD 3	female	23	CD_3_TTCTGTAGTTACACAC-1	-1.71762	4.74031	M1 ACOD1	0.0645233
CD 3	female	23	CD_3_TTGATGGCAGTCAGCC-1	7.57064	2.3103	M0 Ribhi	0.0355285
CD 3	female	23	CD_3_TTGCCTGCAAGACGGT-1	-2.0419	5.57678	M1 ACOD1	0.0270448
CD 3	female	23	CD_3_TTGCCTGTCTACTGAG-1	-0.759517	8.13882	DCs CD1c	0.0961383
CD 3	female	23	CD_3_TTGGGCGGTGGCTTGC-1	-0.360814	6.70488	IDA macrophage	0.147744
CD 3	female	23	CD_3_TTGGGTAAGAGGATGA-1	2.85529	8.02365	M2	0.153849
CD 3	female	23	CD_3_TTGGTTTCACACTTAG-1	-2.05533	5.2234	M1 ACOD1	0.0648677
CD 3	female	23	CD_3_TTTGACTGTCTTGAGT-1	6.98274	2.24927	M0 Ribhi	0.0579372
CD 3	female	23	CD_3_TTTGGAGTCTTGTTAC-1	6.03756	5.35183	M0	0.119249
CD 4	male	56	CD_4_AAAGGATCAAGGCTTT-1	2.33871	7.7551	M2	0.183436
CD 4	male	56	CD_4_AAAGGTACAACCCTCT-1	6.46996	2.9219	M0 Ribhi	0.0365693
CD 4	male	56	CD_4_AAAGGTACAGAAACCG-1	5.96373	5.76298	M0	0.118551
CD 4	male	56	CD_4_AAAGGTATCACTTGGA-1	6.69599	3.98616	M0	0.0463389
CD 4	male	56	CD_4_AAAGTGAGTAGGTTTC-1	6.32756	3.64302	M0	0.0358326
CD 4	male	56	CD_4_AACAAAGTCGATTCCC-1	5.71469	5.70609	M0	0.0779407
CD 4	male	56	CD_4_AACCACAGTTGGACCC-1	7.96528	1.25503	M0 Ribhi	0.0213315
CD 4	male	56	CD_4_AACCTTTCAGGAACCA-1	0.101103	6.93801	IDA macrophage	0.0723041
CD 4	male	56	CD_4_AACGGGATCACTACTT-1	-0.784667	5.27127	M1 ACOD1	0.0817721
CD 4	male	56	CD_4_AAGCATCAGATAGGGA-1	7.28163	2.40482	M0 Ribhi	0.00700675
CD 4	male	56	CD_4_AAGCGTTTCGGTATGT-1	6.55337	4.7207	M0	0.0794481
CD 4	male	56	CD_4_AAGTCGTTCTGAGAAA-1	6.04063	5.25063	M0	0.0765827
CD 4	male	56	CD_4_AATGGAAAGTGGAAAG-1	7.15518	3.88108	M0	0.0714132
CD 4	male	56	CD_4_ACAAGCTTCCTTCAGC-1	1.7956	7.18648	IDA macrophage	0.163855
CD 4	male	56	CD_4_ACATCGAAGCTGCGAA-1	6.63023	2.42587	M0 Ribhi	0.0514006
CD 4	male	56	CD_4_ACATGCACATCGTGGC-1	8.24317	1.80402	M0 Ribhi	0.00743513
CD 4	male	56	CD_4_ACCCAAATCACCTACC-1	6.91661	4.92976	M0	0.0523717
CD 4	male	56	CD_4_ACGATCAAGTCAGCCC-1	5.3618	6.35789	M2.2	0.111897
CD 4	male	56	CD_4_ACGTAACCAGTTGTTG-1	7.44352	1.36919	M0 Ribhi	0.0262332
CD 4	male	56	CD_4_ACGTCCTTCTCCGAGG-1	4.03423	6.80811	M2.2	0.195349
CD 4	male	56	CD_4_ACTATGGAGGTCATTC-1	6.63176	4.80894	M0	0.101754
CD 4	male	56	CD_4_ACTGTCCAGAACAAGG-1	8.07284	0.727804	DCs CCL22 Ribhi	0.0106943
CD 4	male	56	CD_4_AGAACAAAGACTCGAG-1	6.06302	4.69344	M0	0.0925309
CD 4	male	56	CD_4_AGACAAATCTGGAAGG-1	8.07618	0.930247	M0 Ribhi	0.0324104
CD 4	male	56	CD_4_AGACCCGTCGAGAGAC-1	7.23828	1.93794	M0 Ribhi	0.0127109
CD 4	male	56	CD_4_AGATCGTAGACTCTAC-1	6.8585	4.10195	M0	0.0798753
CD 4	male	56	CD_4_AGCCAGCGTGCCTGAC-1	6.40796	5.69805	M0	0.117732
CD 4	male	56	CD_4_AGCGCCAGTACGGGAT-1	7.89406	2.26424	M0 Ribhi	0.0188152
CD 4	male	56	CD_4_AGCTTCCGTGCAAGAC-1	1.40318	6.68447	IDA macrophage	0.0822576
CD 4	male	56	CD_4_AGGAGGTCAAACGGCA-1	6.36422	6.16919	M2.2	0.132899
CD 4	male	56	CD_4_AGGTCATCACGAGGAT-1	6.19653	3.61053	M0	0.0498681
CD 4	male	56	CD_4_AGGTCATCAGGACAGT-1	4.64122	3.22051	Cycling myeloid	0.0979357
CD 4	male	56	CD_4_AGGTCATGTACATTGC-1	7.57204	1.10398	M0 Ribhi	0.0451142
CD 4	male	56	CD_4_AGTAACCTCCTACCAC-1	3.85463	6.92235	M2	0.194903
CD 4	male	56	CD_4_AGTACCAAGGATACGC-1	-1.32303	5.04486	M1 ACOD1	0.0920641
CD 4	male	56	CD_4_AGTACCAAGGCACGAT-1	6.30786	5.75571	M2.2	0.103835
CD 4	male	56	CD_4_AGTCATGAGACACACG-1	6.80489	2.78909	M0 Ribhi	0.033476
CD 4	male	56	CD_4_AGTTCCCAGTGTAGAT-1	-1.42475	4.97982	M1 ACOD1	0.0481927
CD 4	male	56	CD_4_AGTTCGAGTAAGTAGT-1	8.2074	2.94434	M0 Ribhi	0.0234915
CD 4	male	56	CD_4_ATCACGACAGCTATTG-1	7.93383	1.8522	M0 Ribhi	0.0457491
CD 4	male	56	CD_4_ATCCACCAGCCTCCAG-1	5.17722	5.06446	M0	0.112991
CD 4	male	56	CD_4_ATCCATTTCCTACGGG-1	8.4119	2.16045	M0 Ribhi	0.0123856
CD 4	male	56	CD_4_ATCCGTCTCTTTACAC-1	7.31806	3.77178	M0	0.0635678
CD 4	male	56	CD_4_ATCGCCTCACTGAATC-1	6.54628	4.49014	M0	0.0619996
CD 4	male	56	CD_4_ATCGCCTTCATGGAGG-1	6.12524	4.50324	M0	0.0475425
CD 4	male	56	CD_4_ATCGCCTTCCCATAGA-1	4.80974	3.37026	Cycling myeloid	0.0681502
CD 4	male	56	CD_4_ATCTTCACAAACGTGG-1	4.67849	3.16029	Cycling myeloid	0.0470662
CD 4	male	56	CD_4_ATGACCAAGGATTCAA-1	-0.294645	4.44736	M1 ACOD1	0.0859071
CD 4	male	56	CD_4_ATGAGTCGTATCGGTT-1	6.58263	5.48882	M0	0.0973794
CD 4	male	56	CD_4_ATGAGTCTCAACCTTT-1	7.41553	3.54196	M0	0.0625167
CD 4	male	56	CD_4_ATGCATGAGTTGTCAC-1	8.42014	-0.0742215	DCs CCL22 Ribhi	0.0241013
CD 4	male	56	CD_4_ATGGTTGCAAGGAGTC-1	6.91452	4.733	M0	0.0737412
CD 4	male	56	CD_4_ATTCACTGTCCACACG-1	7.53861	1.19206	M0 Ribhi	0.0337264
CD 4	male	56	CD_4_ATTCACTTCTTCTGTA-1	6.63615	5.58025	M0	0.066863
CD 4	male	56	CD_4_ATTCATCTCCACCCTA-1	6.94986	3.70069	M0 Ribhi	0.0806372
CD 4	male	56	CD_4_CAACGATTCGTTCCTG-1	6.35648	4.39202	M0	0.0816298
CD 4	male	56	CD_4_CAAGGGATCGTTAGTG-1	6.29221	4.21211	M0	0.134626
CD 4	male	56	CD_4_CAATACGAGCTTGTGT-1	7.24196	2.90773	M0 Ribhi	0.0632894
CD 4	male	56	CD_4_CACACAAGTCTTCATT-1	7.25318	3.89572	M0	0.0532998
CD 4	male	56	CD_4_CACAGATTCAAACGAA-1	7.17712	3.35636	M0	0.0605455
CD 4	male	56	CD_4_CACGAATCAACGTTAC-1	5.87621	6.13702	M2.2	0.104164
CD 4	male	56	CD_4_CACGGGTCACAAGCAG-1	7.01923	4.327	M0	0.0698855
CD 4	male	56	CD_4_CAGCCAGTCGGTGTTA-1	6.68628	2.2093	M0 Ribhi	0.051474
CD 4	male	56	CD_4_CAGTTCCTCCAGCCTT-1	6.01627	4.90788	M0	0.0591403
CD 4	male	56	CD_4_CATCAAGCATCCTGTC-1	8.08247	2.76568	M0 Ribhi	0.0347091
CD 4	male	56	CD_4_CATGCCTAGGTGATCG-1	8.0189	2.24252	M0 Ribhi	0.0389224
CD 4	male	56	CD_4_CCAATGAGTAGCGTCC-1	6.713	5.52904	M0	0.117934
CD 4	male	56	CD_4_CCACGTTCAATCGTCA-1	7.07847	1.2467	M0 Ribhi	0.0261375
CD 4	male	56	CD_4_CCACTTGCAGGTCCCA-1	7.2101	3.53905	M0	0.0392554
CD 4	male	56	CD_4_CCACTTGTCTACTATC-1	7.07901	1.91836	M0 Ribhi	0.0301649
CD 4	male	56	CD_4_CCGGTAGAGCATGCGA-1	5.14232	5.47711	M2.2	0.126251
CD 4	male	56	CD_4_CCGTTCACAGGTACGA-1	-1.45726	4.13368	Inflammatory monocytes	0.0273951
CD 4	male	56	CD_4_CCTCAACTCTAAGGAA-1	2.03677	7.69134	IDA macrophage	0.140548
CD 4	male	56	CD_4_CCTCCAATCCAGGACC-1	6.94777	3.09149	M0 Ribhi	0.0398704
CD 4	male	56	CD_4_CCTCCTCGTTGATCGT-1	7.69862	2.22328	M0 Ribhi	0.0326223
CD 4	male	56	CD_4_CCTGCATTCCACACCT-1	8.09098	1.52425	M0 Ribhi	0.0413113
CD 4	male	56	CD_4_CCTGTTGTCACCATCC-1	4.76356	3.16159	Cycling myeloid	0.0796051
CD 4	male	56	CD_4_CGAGTTATCTGCGAGC-1	7.24173	3.34559	M0	0.0399034
CD 4	male	56	CD_4_CGATGGCGTTACAGCT-1	5.76572	4.87493	M0	0.0933543
CD 4	male	56	CD_4_CGCATAATCCTCGATC-1	0.487437	6.25887	IDA macrophage	0.0232143
CD 4	male	56	CD_4_CGCCAGAGTCGCTCGA-1	6.73162	5.0966	M0	0.0991837
CD 4	male	56	CD_4_CGGAATTGTGGCCCAT-1	7.38333	1.8266	M0 Ribhi	-0.0106477
CD 4	male	56	CD_4_CGGCAGTAGCCTGTGC-1	-2.45054	5.35359	M1 ACOD1	0.014582
CD 4	male	56	CD_4_CGGCAGTTCGCACGAC-1	-0.92212	5.16183	IDA macrophage	0.0699354
CD 4	male	56	CD_4_CGTAAGTTCATTATCC-1	4.7388	3.19156	Cycling myeloid	0.0683895
CD 4	male	56	CD_4_CGTCCATTCAATCTTC-1	8.23567	0.522302	DCs CCL22 Ribhi	0.0060406
CD 4	male	56	CD_4_CGTGATACACTCGATA-1	7.07323	3.75254	M0	0.0842135
CD 4	male	56	CD_4_CGTTGGGGTCTGCATA-1	-1.27965	4.88631	M1 ACOD1	0.0420912
CD 4	male	56	CD_4_CTAGACAGTGTCTTGA-1	7.14329	3.21545	M0 Ribhi	0.0619514
CD 4	male	56	CD_4_CTATCTATCCCGAGGT-1	7.1452	3.38178	M0 Ribhi	0.0850034
CD 4	male	56	CD_4_CTCATGCCATCAGCAT-1	8.12732	1.6528	M0 Ribhi	0.0232208
CD 4	male	56	CD_4_CTCCATGCAGACCAGA-1	8.33227	-0.184784	DCs CCL22 Ribhi	0.00243589
CD 4	male	56	CD_4_CTCGAGGTCATCACAG-1	4.70811	3.11502	Cycling myeloid	0.0453841
CD 4	male	56	CD_4_CTGAATGCACATGTTG-1	6.86192	3.29084	M0	0.0666531
CD 4	male	56	CD_4_CTGAGGCAGGGACCAT-1	6.98191	3.28718	M0 Ribhi	0.0127394
CD 4	male	56	CD_4_CTGCCTACAATGTTGC-1	8.02956	1.3766	M0 Ribhi	0.0147202
CD 4	male	56	CD_4_CTGCGAGAGAGCCCAA-1	-1.55121	3.67194	Inflammatory monocytes	0.0657293
CD 4	male	56	CD_4_CTGTATTTCCGCTAGG-1	0.262528	6.72252	IDA macrophage	0.0816091
CD 4	male	56	CD_4_CTTAGGACACAACGCC-1	7.03286	2.99515	M0 Ribhi	0.00209193
CD 4	male	56	CD_4_CTTCCGAGTTGTAGCT-1	5.26635	5.44927	M2.2	0.105632
CD 4	male	56	CD_4_GAAGCCCTCCCTTGTG-1	0.154265	6.39795	IDA macrophage	0.0974632
CD 4	male	56	CD_4_GAAGCGAGTGGTTTAC-1	7.49525	1.16662	M0 Ribhi	0.0426265
CD 4	male	56	CD_4_GAATCGTAGTTGTACC-1	5.51418	4.60902	M0	0.131632
CD 4	male	56	CD_4_GACCCTTAGCCTCGTG-1	6.58025	3.43554	M0	0.0578709
CD 4	male	56	CD_4_GAGACTTGTAGCGTCC-1	7.52147	2.96276	M0 Ribhi	0.0568319
CD 4	male	56	CD_4_GAGGGTAGTCGAGTGA-1	4.78871	3.09899	Cycling myeloid	0.0543674
CD 4	male	56	CD_4_GAGTGTTAGCGAATGC-1	6.57609	2.65745	M0 Ribhi	0.0158713
CD 4	male	56	CD_4_GAGTGTTAGTCATGCT-1	6.90923	2.76611	M0 Ribhi	0.0278639
CD 4	male	56	CD_4_GAGTTACGTACGCTTA-1	6.7739	5.03313	M0	0.0744378
CD 4	male	56	CD_4_GATCAGTAGTTTGAGA-1	6.59116	4.40341	M0	0.0454347
CD 4	male	56	CD_4_GATCATGGTTGCGGAA-1	6.94253	3.52174	M0	0.0259571
CD 4	male	56	CD_4_GCAACCGCACGCGGTT-1	7.0868	3.77021	M0	0.0672326
CD 4	male	56	CD_4_GCATCGGTCGCCTTTG-1	7.16809	4.09683	M0	0.0420226
CD 4	male	56	CD_4_GCCAGGTAGGCATCAG-1	2.4366	6.95766	IDA macrophage	0.101684
CD 4	male	56	CD_4_GCCATGGGTCGCTGCA-1	2.96843	8.71109	M2	0.261549
CD 4	male	56	CD_4_GCCCGAATCACTCACC-1	8.41668	-0.219852	DCs CCL22 Ribhi	-0.000788001
CD 4	male	56	CD_4_GCGATCGAGCGCAATG-1	7.22032	2.63575	M0 Ribhi	0.0560989
CD 4	male	56	CD_4_GCGGATCCAGATCACT-1	6.74315	1.17956	M0	0.0632345
CD 4	male	56	CD_4_GCTACAATCCGTGACG-1	6.8876	2.46737	M0 Ribhi	0.00446529
CD 4	male	56	CD_4_GCTGGGTAGACATAAC-1	8.3142	0.329804	DCs CCL22 Ribhi	0.0173532
CD 4	male	56	CD_4_GCTGGGTTCCTGGGAC-1	5.01592	3.22692	Cycling myeloid	0.055291
CD 4	male	56	CD_4_GCTTCACCACTACACA-1	7.10476	0.807575	M0 Ribhi	0.0608404
CD 4	male	56	CD_4_GGAGAACTCGAGAATA-1	8.17436	1.91907	M0 Ribhi	0.00740055
CD 4	male	56	CD_4_GGAGCAAAGGCCACTC-1	6.02018	4.26125	M0	0.097401
CD 4	male	56	CD_4_GGAGGTAGTACGTTCA-1	7.40476	1.04164	M0 Ribhi	0.0596467
CD 4	male	56	CD_4_GGGAAGTCATGTTACG-1	6.79316	0.767164	M0 Ribhi	0.0380048
CD 4	male	56	CD_4_GGGACCTCAGATCCAT-1	6.6616	3.27384	M0 Ribhi	0.0132934
CD 4	male	56	CD_4_GGGAGATGTCTCAGGC-1	6.36477	4.6553	M0	0.108667
CD 4	male	56	CD_4_GGGAGTACATACTTTC-1	0.333468	6.4252	IDA macrophage	0.079049
CD 4	male	56	CD_4_GGGAGTACATCTCCCA-1	6.7644	0.724452	M0 Ribhi	0.0546732
CD 4	male	56	CD_4_GGGCTACGTCACTGAT-1	6.4914	4.96345	M0	0.104097
CD 4	male	56	CD_4_GGGTTTACAGTGGTGA-1	5.69284	3.96253	M0	0.0623783
CD 4	male	56	CD_4_GGTAATCCACATGTTG-1	-1.04934	8.06606	DCs CD1c	0.0608822
CD 4	male	56	CD_4_GGTGTTACATGACTTG-1	3.9546	7.10843	M2.2	0.148907
CD 4	male	56	CD_4_GTAGAGGCAAGACGAC-1	7.21012	3.65031	M0	0.0243508
CD 4	male	56	CD_4_GTCAGCGAGCTGGCTC-1	7.10724	4.79339	M0	0.115328
CD 4	male	56	CD_4_GTCGCGAGTCGATGCC-1	5.04514	5.60258	M2.2	0.123822
CD 4	male	56	CD_4_GTCTACCCAGGTAGTG-1	7.36506	3.80527	M0	0.0923996
CD 4	male	56	CD_4_GTCTGTCAGCGTCTCG-1	8.25831	0.456161	DCs CCL22 Ribhi	0.0257502
CD 4	male	56	CD_4_GTGAGGAAGAGGTATT-1	4.92294	3.42844	Cycling myeloid	0.083173
CD 4	male	56	CD_4_GTGAGGAGTAACTTCG-1	1.02354	6.66211	IDA macrophage	0.0598268
CD 4	male	56	CD_4_GTGATGTCAGACCAAG-1	6.99529	0.553766	M0 Ribhi	0.0295293
CD 4	male	56	CD_4_GTGCACGTCAACTCTT-1	6.86231	0.806408	M0 Ribhi	0.0307037
CD 4	male	56	CD_4_GTGCAGCAGGCAATGC-1	7.77221	1.80305	M0 Ribhi	0.00818481
CD 4	male	56	CD_4_GTGCTGGAGGTTCCGC-1	7.97555	2.65339	M0 Ribhi	0.0221393
CD 4	male	56	CD_4_GTGCTGGCACCTTCCA-1	6.10998	6.45649	M2.2	0.093484
CD 4	male	56	CD_4_GTGCTTCTCTGGCCGA-1	6.91648	2.12254	M0 Ribhi	0.049702
CD 4	male	56	CD_4_GTGGCGTTCACCCTCA-1	-2.18997	4.8422	M1 ACOD1	0.00630289
CD 4	male	56	CD_4_GTTACCCGTGGAATGC-1	7.67901	2.44184	M0 Ribhi	0.0309668
CD 4	male	56	CD_4_GTTACGACATGCCGCA-1	6.00752	6.12024	M0	0.0942232
CD 4	male	56	CD_4_GTTACGAGTCTTGGTA-1	-1.35501	4.98926	M1 ACOD1	0.0770644
CD 4	male	56	CD_4_GTTCCGTGTCCCGGTA-1	6.48204	4.39292	M0	0.0703122
CD 4	male	56	CD_4_GTTCGCTCATCCGAAT-1	5.84328	3.65714	M0	0.0428289
CD 4	male	56	CD_4_GTTGAACAGCGACCCT-1	8.36328	-0.144612	DCs CCL22 Ribhi	0.000265903
CD 4	male	56	CD_4_TACACCCGTAAGCTCT-1	6.1738	3.4813	M0 Ribhi	0.0706688
CD 4	male	56	CD_4_TACACCCGTACTCCCT-1	6.06473	6.25078	M2.2	0.128465
CD 4	male	56	CD_4_TACACCCTCTCACCCA-1	7.46424	4.06873	M0	0.0724335
CD 4	male	56	CD_4_TACCCGTCAAGCGATG-1	7.12806	3.5971	M0	0.0877734
CD 4	male	56	CD_4_TACCTCGAGTAGAGTT-1	7.33109	0.891931	M0 Ribhi	0.0344627
CD 4	male	56	CD_4_TACGCTCAGAAACCAT-1	-0.587157	3.95292	Inflammatory monocytes	0.0882213
CD 4	male	56	CD_4_TACGCTCTCTAACGCA-1	8.35079	0.691524	DCs CCL22 Ribhi	0.023581
CD 4	male	56	CD_4_TACTGCCAGCGTGCTC-1	7.36811	3.82659	M0	0.0543491
CD 4	male	56	CD_4_TAGAGTCAGCGCCATC-1	-1.47172	4.48453	Inflammatory monocytes	0.0604064
CD 4	male	56	CD_4_TAGCACAAGGGCAGTT-1	7.37369	4.2687	M0	0.0762882
CD 4	male	56	CD_4_TATATCCCAAATGAAC-1	3.01974	7.47007	M2	0.167564
CD 4	male	56	CD_4_TATCAGGCAATTGTGC-1	0.0657043	6.61509	IDA macrophage	0.0544851
CD 4	male	56	CD_4_TATCTGTAGGTATCTC-1	4.71163	6.1718	M2.2	0.15315
CD 4	male	56	CD_4_TATTCCAAGCATTGTC-1	6.64216	2.48475	M0 Ribhi	0.0292175
CD 4	male	56	CD_4_TCACGGGAGAATAACC-1	7.80343	1.49867	M0 Ribhi	0.00875488
CD 4	male	56	CD_4_TCAGCAAGTTGCTCAA-1	7.96803	3.21642	M0 Ribhi	0.0384688
CD 4	male	56	CD_4_TCAGCCTTCGCACGGT-1	7.16697	3.22764	M0 Ribhi	0.0396489
CD 4	male	56	CD_4_TCAGTGACATGTCTAG-1	7.79292	2.3477	M0 Ribhi	0.0102285
CD 4	male	56	CD_4_TCAGTTTTCCTCTCTT-1	5.80013	5.58591	M2.2	0.106777
CD 4	male	56	CD_4_TCATACTGTCCCACGA-1	4.87976	3.76169	Cycling myeloid	0.0360673
CD 4	male	56	CD_4_TCCACCAGTGCAGATG-1	-0.969872	8.27462	DCs CD1c	0.0556349
CD 4	male	56	CD_4_TCCATGCCAAGTGGCA-1	7.60979	4.41719	M0	0.0639596
CD 4	male	56	CD_4_TCCCAGTCAACAAGTA-1	5.97389	4.80857	M0	0.0838424
CD 4	male	56	CD_4_TCCTAATCACAACCGC-1	7.50518	1.5102	M0 Ribhi	0.0232843
CD 4	male	56	CD_4_TCCTAATCATCATTGG-1	-3.58302	5.69952	M1 CXCL5	-0.00280915
CD 4	male	56	CD_4_TCCTCCCAGGTTACAA-1	7.40279	1.17382	M0 Ribhi	0.026857
CD 4	male	56	CD_4_TCCTCGACAAGGCTTT-1	-2.18693	4.50209	M1 ACOD1	-0.0020088
CD 4	male	56	CD_4_TCCTTCTCATTGTACG-1	8.02138	1.77235	M0 Ribhi	0.015551
CD 4	male	56	CD_4_TCGATTTTCCAAGCTA-1	8.3264	0.676402	DCs CCL22 Ribhi	0.0229109
CD 4	male	56	CD_4_TCGCAGGGTTACGGAG-1	3.89738	7.2228	M2	0.203736
CD 4	male	56	CD_4_TCGCTTGTCTTGGCTC-1	6.83409	1.29478	M0 Ribhi	0.0637223
CD 4	male	56	CD_4_TCGGGACCAAGTGATA-1	6.57552	4.40749	M0	0.0808972
CD 4	male	56	CD_4_TCGGGACGTAATGTGA-1	5.02348	5.6254	M2.2	0.0964216
CD 4	male	56	CD_4_TCGGGACGTAGCGTTT-1	7.49229	2.20492	M0 Ribhi	0.0174127
CD 4	male	56	CD_4_TCGTCCAAGTCATGAA-1	7.2176	3.62005	M0	0.0340069
CD 4	male	56	CD_4_TCTACATCATGTCGTA-1	7.2163	0.811907	M0 Ribhi	0.0472383
CD 4	male	56	CD_4_TCTATACAGATGCTAA-1	7.88116	1.60416	M0 Ribhi	0.0167354
CD 4	male	56	CD_4_TCTCTGGCAGTAACCT-1	6.46581	3.36515	M0 Ribhi	0.0268722
CD 4	male	56	CD_4_TCTGGCTCAAAGGGCT-1	6.83176	3.60178	M0	0.0377132
CD 4	male	56	CD_4_TCTGGCTTCCTCGCAT-1	5.13626	5.96523	M2.2	0.166925
CD 4	male	56	CD_4_TCTGGCTTCTTGCGCT-1	5.73721	5.18174	M0	0.0864567
CD 4	male	56	CD_4_TGAATCGTCTGGGCGT-1	5.41849	5.90941	M2.2	0.122187
CD 4	male	56	CD_4_TGAATGCCAGCATGCC-1	4.7225	3.18097	Cycling myeloid	0.0494732
CD 4	male	56	CD_4_TGAGGGAAGCGGATCA-1	7.91352	1.47933	M0 Ribhi	-0.000564232
CD 4	male	56	CD_4_TGAGGGAAGCTCACTA-1	6.57147	3.9579	M0	0.0647656
CD 4	male	56	CD_4_TGAGTCAGTTTAGAGA-1	6.38012	3.53234	M0 Ribhi	0.0561055
CD 4	male	56	CD_4_TGATCTTCAGTTCTAG-1	7.41221	1.70852	M0 Ribhi	0.00838227
CD 4	male	56	CD_4_TGATCTTTCTCTGAGA-1	7.24061	3.64974	M0	0.0602819
CD 4	male	56	CD_4_TGCAGGCTCCACGTGG-1	8.05096	3.14277	M0 Ribhi	0.0305807
CD 4	male	56	CD_4_TGCTGAACAGACCGCT-1	6.47894	3.72043	M0	0.0646982
CD 4	male	56	CD_4_TGCTTGCGTCTTTCAT-1	7.59747	2.6206	M0 Ribhi	0.0180262
CD 4	male	56	CD_4_TGGAGAGGTAAGGTCG-1	6.09208	6.09779	M2.2	0.12817
CD 4	male	56	CD_4_TGGATCAAGGATTTAG-1	7.4628	3.80557	M0	0.0876415
CD 4	male	56	CD_4_TGGGATTAGTGCAGGT-1	6.00008	3.44443	M0 Ribhi	0.0480278
CD 4	male	56	CD_4_TGGGCGTGTGAACGGT-1	7.81477	2.85785	M0 Ribhi	0.0346993
CD 4	male	56	CD_4_TGGTACATCCTTCACG-1	-2.24396	4.95958	M1 ACOD1	0.0481526
CD 4	male	56	CD_4_TGGTGATGTGTTTCTT-1	6.6035	5.71294	M0	0.159356
CD 4	male	56	CD_4_TGTGAGTCAGAATCGG-1	6.79033	3.00821	M0 Ribhi	0.0462806
CD 4	male	56	CD_4_TGTGATGGTCAAGTTC-1	2.74856	7.4756	IDA macrophage	0.162202
CD 4	male	56	CD_4_TGTGGCGGTACCGTCG-1	4.69307	3.25191	Cycling myeloid	0.049099
CD 4	male	56	CD_4_TGTTCCGGTTCGGCTG-1	7.52782	0.973114	M0 Ribhi	0.0496058
CD 4	male	56	CD_4_TGTTCTAGTCACAGTT-1	5.52142	4.52819	M0	0.0358287
CD 4	male	56	CD_4_TTACCGCAGTCCGCGT-1	7.35501	4.00906	M0	0.0396052
CD 4	male	56	CD_4_TTAGTCTTCCGAGATT-1	6.50093	2.88427	M0 Ribhi	0.0365541
CD 4	male	56	CD_4_TTCCAATGTTTGTTCT-1	8.39321	2.5177	M0 Ribhi	0.0311098
CD 4	male	56	CD_4_TTCCACGGTCTTTCAT-1	6.04099	3.36081	M0 Ribhi	0.0251493
CD 4	male	56	CD_4_TTCCGGTTCTTGAGCA-1	7.009	3.87354	M0	0.0373191
CD 4	male	56	CD_4_TTCGCTGGTGTTCGAT-1	6.11473	3.49971	M0 Ribhi	0.0355231
CD 4	male	56	CD_4_TTCGGTCTCTGCATAG-1	6.11051	6.01087	M2.2	0.120399
CD 4	male	56	CD_4_TTCTGTAAGCACTAAA-1	6.84395	1.10133	M0 Ribhi	0.0823514
CD 4	male	56	CD_4_TTGAACGCACAGCTTA-1	6.73157	5.20993	M0	0.107023
CD 4	male	56	CD_4_TTGATGGCACATATGC-1	5.59312	3.97234	M0	0.0506648
CD 4	male	56	CD_4_TTGCGTCTCAAACCTG-1	8.36084	2.34986	M0 Ribhi	0.0484127
CD 4	male	56	CD_4_TTGGGATGTCTCGACG-1	7.15934	3.1518	M0 Ribhi	0.03765
CD 4	male	56	CD_4_TTGTGGAGTGTGTACT-1	-2.30771	4.78161	M1 ACOD1	0.0583953
CD 4	male	56	CD_4_TTGTTCAGTCGCCACA-1	7.21303	2.08194	M0 Ribhi	0.0326413
CD 4	male	56	CD_4_TTTCACACAATAGAGT-1	6.18956	5.04108	M0	0.097445
CD 4	male	56	CD_4_TTTCAGTAGCGCCCAT-1	-2.72303	5.37135	M1 ACOD1	-0.00721259
CD 4	male	56	CD_4_TTTCCTCAGAGCAGAA-1	6.62893	4.12114	M0	0.0547599
CD 4	male	56	CD_4_TTTCGATTCGTAACCA-1	7.37081	4.15733	M0	0.0468299
HC 3	female	68	HC_3_AACAACCCAGCTACCG-1	2.30708	9.03092	M2	0.147196
HC 3	female	68	HC_3_AACTTCTGTTCCGCAG-1	7.50964	4.43736	M0	0.0792861
HC 3	female	68	HC_3_ACAGGGACACGCTATA-1	5.73306	5.37132	M2.2	0.12089
HC 3	female	68	HC_3_ACCCTTGAGTCCCAGC-1	6.33551	5.77697	M0	0.137893
HC 3	female	68	HC_3_ACCGTTCCACATGTTG-1	3.57049	8.97679	M2	0.203427
HC 3	female	68	HC_3_ACGGGTCAGGTCCCGT-1	7.18727	5.26904	M0	0.088128
HC 3	female	68	HC_3_ACTTCCGTCACATCAG-1	7.58977	4.74917	M0	0.0905757
HC 3	female	68	HC_3_AGTAGCTGTCCGGACT-1	5.12935	5.80133	M2.2	0.155678
HC 3	female	68	HC_3_AGTGATCGTATCGAGG-1	7.86276	3.85439	M0	0.0551305
HC 3	female	68	HC_3_ATACCGAAGTTATGGA-1	5.68549	4.94963	M0	0.0835602
HC 3	female	68	HC_3_ATCACAGAGGAGACCT-1	7.32105	4.66659	M0	0.0892697
HC 3	female	68	HC_3_ATCACGAGTCTGCAAT-1	5.25735	5.50245	M2.2	0.105866
HC 3	female	68	HC_3_ATCATTCAGAGAATCT-1	6.75985	4.75736	M0	0.109703
HC 3	female	68	HC_3_ATCTTCACAAGGATGC-1	7.3387	4.15334	M0	0.0646723
HC 3	female	68	HC_3_ATGTCCCCACAGTCGC-1	4.65391	3.19029	Cycling myeloid	0.0416656
HC 3	female	68	HC_3_ATGTCTTTCGCTAGCG-1	8.25366	3.18666	M0 Ribhi	0.0263351
HC 3	female	68	HC_3_ATTACTCAGCTAGAGC-1	0.372459	6.39213	Inflammatory monocytes	0.098777
HC 3	female	68	HC_3_CAATGACAGGTAGTAT-1	7.75867	3.31065	M0 Ribhi	0.021564
HC 3	female	68	HC_3_CACCGTTTCCTGGTCT-1	0.562981	7.66444	IDA macrophage	0.117141
HC 3	female	68	HC_3_CACGTTCAGGAAAGGT-1	8.0639	3.47196	M0 Ribhi	0.0660188
HC 3	female	68	HC_3_CACTGTCCAGTGACCC-1	7.08823	4.52751	M0	0.0715862
HC 3	female	68	HC_3_CAGTTAGGTTAGAAGT-1	7.81738	3.9291	M0	0.0381302
HC 3	female	68	HC_3_CATAGACGTAACGATA-1	8.01989	3.43355	M0 Ribhi	0.0433773
HC 3	female	68	HC_3_CCATCACCAATACAGA-1	4.52724	3.48058	Cycling myeloid	0.054175
HC 3	female	68	HC_3_CCGTAGGAGATACTGA-1	1.53688	7.46703	IDA macrophage	0.116914
HC 3	female	68	HC_3_CCTACGTCAAGAGTAT-1	4.63564	6.09149	M2.2	0.185753
HC 3	female	68	HC_3_CCTGTTGTCTGTGCGG-1	6.27111	5.18105	M0	0.120078
HC 3	female	68	HC_3_CGGGACTTCAAAGGAT-1	-0.711319	9.16908	DCs CD1c	0.0999242
HC 3	female	68	HC_3_CGTCCATTCATCGACA-1	6.94851	4.80318	M0	0.111225
HC 3	female	68	HC_3_CGTGATAAGGTGGCTA-1	5.39214	5.94281	M2.2	0.173373
HC 3	female	68	HC_3_CTACCTGGTAATGCTC-1	8.13656	2.74455	M0 Ribhi	0.0400796
HC 3	female	68	HC_3_CTCAGTCCAGACTCTA-1	7.18305	4.90929	M0	0.0773938
HC 3	female	68	HC_3_CTGAATGGTCTAATCG-1	8.17057	1.68869	M0 Ribhi	0.0413329
HC 3	female	68	HC_3_CTGATCCGTTACCGTA-1	5.36376	5.41862	M2.2	0.141344
HC 3	female	68	HC_3_CTGCCTATCCGTGGCA-1	7.17605	5.19107	M0	0.0784312
HC 3	female	68	HC_3_CTGTGGGTCCCGAGAC-1	3.76561	8.17364	M2	0.193133
HC 3	female	68	HC_3_GAAATGATCATGACAC-1	6.26278	5.38404	M0	0.0854231
HC 3	female	68	HC_3_GAACTGTCATGAATCC-1	8.24761	1.07248	M0 Ribhi	0.0126547
HC 3	female	68	HC_3_GAGAGGTAGCTCGTGC-1	7.16046	4.67959	M0	0.103182
HC 3	female	68	HC_3_GAGTCATGTCCGCAGT-1	6.94971	4.60086	M0	0.0821634
HC 3	female	68	HC_3_GCAACATCAGTTAGAA-1	3.19271	8.788	M2	0.219175
HC 3	female	68	HC_3_GCAACCGAGGATACCG-1	2.76357	8.6331	M2	0.197114
HC 3	female	68	HC_3_GCACGGTCAGTTTGGT-1	7.41093	4.60715	M0	0.0795869
HC 3	female	68	HC_3_GCACGGTGTGAGGAAA-1	6.06919	5.09273	M0	0.0945184
HC 3	female	68	HC_3_GCGAGAAAGCTATCTG-1	3.74022	8.25391	M2	0.227105
HC 3	female	68	HC_3_GCGGAAAGTGATAGAT-1	6.01469	5.00096	M0	0.129475
HC 3	female	68	HC_3_GCTCAAACAGTCAACT-1	8.16137	1.61113	M0 Ribhi	0.024417
HC 3	female	68	HC_3_GGAGGATGTAGACAAT-1	7.63528	3.87909	M0	0.0658931
HC 3	female	68	HC_3_GGGAGATCAGCCTTCT-1	3.82012	8.75513	M2	0.235451
HC 3	female	68	HC_3_GGGAGATGTCTTGCGG-1	0.19673	7.59873	IDA macrophage	0.0872312
HC 3	female	68	HC_3_GGGATGATCCGAGATT-1	6.73547	4.42122	M0	0.0961678
HC 3	female	68	HC_3_GGGCTACCAACTGATC-1	5.13818	5.8522	M2.2	0.156439
HC 3	female	68	HC_3_GGGTGAAAGCTCGTGC-1	6.12682	5.91711	M0	0.138565
HC 3	female	68	HC_3_GGTGGCTCACCATAAC-1	7.92143	3.40779	M0 Ribhi	0.033833
HC 3	female	68	HC_3_GTAAGTCGTTCCGCAG-1	0.381958	7.7283	IDA macrophage	0.0986911
HC 3	female	68	HC_3_GTGGAAGGTATGTCAC-1	7.59038	4.06472	M0	0.0930124
HC 3	female	68	HC_3_GTGTAACTCCTATGGA-1	2.42092	8.88618	M2	0.243715
HC 3	female	68	HC_3_GTTACCCGTCAGTCGC-1	8.2423	2.55808	M0 Ribhi	0.0331519
HC 3	female	68	HC_3_GTTTGGAGTCCCTGAG-1	2.79766	8.26625	M2.2	0.0924366
HC 3	female	68	HC_3_TACAACGAGCTGTTAC-1	6.47801	5.30503	M0	0.121672
HC 3	female	68	HC_3_TAGACCACAACTGGTT-1	2.84694	9.0597	M2	0.194147
HC 3	female	68	HC_3_TATCTTGTCCCACAGG-1	0.886543	7.50271	IDA macrophage	0.12593
HC 3	female	68	HC_3_TCACGGGTCCTACTGC-1	5.89878	5.40396	M0	0.0945812
HC 3	female	68	HC_3_TCAGGGCAGGCTATCT-1	5.62362	5.37217	M0	0.103808
HC 3	female	68	HC_3_TCCGTGTGTGCTTATG-1	8.10772	1.34176	M0 Ribhi	0.0351705
HC 3	female	68	HC_3_TCCTTTCAGCCGGAAT-1	7.87618	3.95028	M0	0.0488918
HC 3	female	68	HC_3_TCGCTTGCACTAACGT-1	6.33707	5.12363	M0	0.0962516
HC 3	female	68	HC_3_TCTTTGAGTGCCCGTA-1	6.59432	4.90461	M0	0.0668946
HC 3	female	68	HC_3_TGACAGTCATTCTTCA-1	5.84202	5.22497	M0	0.104564
HC 3	female	68	HC_3_TGAGCATGTCTTCAAG-1	1.02884	7.55788	IDA macrophage	0.113363
HC 3	female	68	HC_3_TGCATCCGTCCGAAGA-1	8.14413	3.20112	M0 Ribhi	0.0331515
HC 3	female	68	HC_3_TGCGACGGTAGTCTGT-1	4.44212	8.225	M0	0.0847803
HC 3	female	68	HC_3_TGCTCGTTCCAAGCCG-1	8.21325	3.05634	M0 Ribhi	0.0428213
HC 3	female	68	HC_3_TGGAGGATCCGTGTAA-1	5.45037	5.65657	M2.2	0.146332
HC 3	female	68	HC_3_TGGGATTAGATAGTCA-1	8.33152	2.55883	M0 Ribhi	0.0240218
HC 3	female	68	HC_3_TGTGAGTCAAGGCCTC-1	6.4925	4.81877	M0	0.0906867
HC 3	female	68	HC_3_TTACGCCCATTCACCC-1	3.67909	9.09336	M2	0.210517
HC 3	female	68	HC_3_TTCGATTTCGTCAGAT-1	8.04519	3.28382	M0 Ribhi	0.0278688
HC 3	female	68	HC_3_TTCGGTCTCGAACGGA-1	0.223985	4.00345	Inflammatory monocytes	0.039251
HC 3	female	68	HC_3_TTCTCTCTCGTAACAC-1	8.12561	1.63745	M0 Ribhi	0.00495924
HC 3	female	68	HC_3_TTGAACGTCCTTGACC-1	6.45731	5.06065	M0	0.0980334
HC 3	female	68	HC_3_TTGGGATCAATTGCGT-1	4.57861	3.31276	Cycling myeloid	0.043949
HC 3	female	68	HC_3_TTGTTGTTCGTGTGGC-1	8.13694	3.593	M0 Ribhi	0.0511736
HC 3	female	68	HC_3_TTTGGAGCAGCGTGAA-1	7.53609	4.13467	M0	0.0291672
HC 3	female	68	HC_3_TTTGTTGTCGACGCGT-1	7.57249	1.22496	M0 Ribhi	0.0494403
HC 4	male	65	HC_4_AACAACCAGTGGATTA-1	8.19777	2.06554	M0 Ribhi	0.0670341
HC 4	male	65	HC_4_AACCTGACAAGTGCAG-1	3.0376	8.8095	M2	0.239305
HC 4	male	65	HC_4_AACGTCAAGTCTTCCC-1	3.74484	8.20957	M2	0.216433
HC 4	male	65	HC_4_AAGACTCAGTCTAACC-1	2.46286	8.37712	M2	0.136405
HC 4	male	65	HC_4_AAGCGAGAGGTCTTTG-1	2.61739	8.73277	M2	0.201436
HC 4	male	65	HC_4_ACCTACCTCTGAGAAA-1	2.86742	8.40614	M2	0.224374
HC 4	male	65	HC_4_ACGCACGAGATAGGGA-1	8.31557	0.547658	DCs CCL22 Ribhi	0.0194027
HC 4	male	65	HC_4_ACTCTCGCACAGAAGC-1	2.56377	9.07562	M2	0.176115
HC 4	male	65	HC_4_AGACTCAAGTTCACTG-1	5.7348	5.80397	M2.2	0.161168
HC 4	male	65	HC_4_AGAGCAGTCTGGGATT-1	2.95714	9.01312	M2	0.273421
HC 4	male	65	HC_4_AGTGATCGTGCCTGCA-1	3.61422	8.92073	M2	0.223964
HC 4	male	65	HC_4_AGTTCCCGTATCCCAA-1	7.86742	3.77759	M0	0.0690662
HC 4	male	65	HC_4_ATTGGGTAGTTCATCG-1	2.94305	9.3896	M2	0.239273
HC 4	male	65	HC_4_CAACGATCATTAAGCC-1	2.72674	8.36446	M2	0.167167
HC 4	male	65	HC_4_CAGATCAGTTTCGCTC-1	3.72397	9.02025	M2	0.24848
HC 4	male	65	HC_4_CCTGCATAGAAACTAC-1	3.85049	8.45986	M2	0.19721
HC 4	male	65	HC_4_CCTGTTGGTTCTGAGT-1	5.95947	5.67689	M0	0.131993
HC 4	male	65	HC_4_CCTTCAGTCGACGCTG-1	2.20957	7.66844	IDA macrophage	0.100144
HC 4	male	65	HC_4_CGAAGTTCACGTTGGC-1	4.10241	8.62086	M2	0.134266
HC 4	male	65	HC_4_CGGGTCATCGTCCTCA-1	2.78824	8.79959	M2	0.117638
HC 4	male	65	HC_4_CGTAGTAAGTCGGCCT-1	3.80346	7.53592	M2	0.234487
HC 4	male	65	HC_4_CGTTCTGGTAGAATAC-1	3.7534	8.47035	M2	0.219183
HC 4	male	65	HC_4_CTTCAATTCCATCGTC-1	2.70466	9.36313	M2	0.200821
HC 4	male	65	HC_4_GAAATGATCAAAGCCT-1	3.17551	8.43801	M2	0.198835
HC 4	male	65	HC_4_GAATAGAAGGGTATAT-1	2.46181	8.21349	M2	0.118793
HC 4	male	65	HC_4_GACCGTGTCCCTTGTG-1	2.95469	8.46333	M2	0.165196
HC 4	male	65	HC_4_GATCATGAGGTCACCC-1	2.78103	8.92721	M2	0.226102
HC 4	male	65	HC_4_GCACATAGTCTACGTA-1	3.884	8.00063	M2	0.198679
HC 4	male	65	HC_4_GCTACCTGTACGCTTA-1	3.86172	8.37688	M2	0.184442
HC 4	male	65	HC_4_GGAATCTGTGACTGAG-1	3.5301	8.64668	M2	0.20525
HC 4	male	65	HC_4_GTAGAAAAGTGGGAAA-1	8.09346	3.28078	M0 Ribhi	0.0456433
HC 4	male	65	HC_4_GTCGAATCACTCCGGA-1	8.23122	2.75204	M0 Ribhi	0.0253799
HC 4	male	65	HC_4_GTCGTAAGTAGCTTTG-1	2.6227	9.37028	M2	0.186463
HC 4	male	65	HC_4_GTTCATTGTGGTAATA-1	3.6561	9.01482	M2	0.206783
HC 4	male	65	HC_4_TAAGCGTGTGCGTCGT-1	3.42136	9.09985	M2	0.223197
HC 4	male	65	HC_4_TCCGAAAAGCAACAGC-1	2.2805	8.6963	M2	0.134252
HC 4	male	65	HC_4_TCTATACAGCTACTAC-1	-0.506413	8.41206	DCs CD1c	0.0970931
HC 4	male	65	HC_4_TCTATACGTAGCGTTT-1	3.32694	7.86176	M2	0.220002
HC 4	male	65	HC_4_TGAATCGCATTGCCGG-1	8.02214	3.78744	M0	0.0792604
HC 4	male	65	HC_4_TGCTCGTGTCGAGCAA-1	3.08699	9.09762	M2	0.227117
HC 4	male	65	HC_4_TGTAACGCAAATACGA-1	7.15093	4.80564	M0	0.0879734
HC 4	male	65	HC_4_TGTTCATTCACTACTT-1	3.48366	9.2228	M2	0.2161
HC 4	male	65	HC_4_TTAGTCTCAGAACATA-1	3.68026	8.84957	M2	0.216839
HC 4	male	65	HC_4_TTCAGGAGTTCTCTCG-1	7.33311	2.87765	M0 Ribhi	0.0498822
HC 5	male	51	HC_5_AAAGGATTCGCTTGAA-1	3.47791	8.96941	M2	0.163447
HC 5	male	51	HC_5_AACCCAAAGAACCGCA-1	2.26141	8.10109	M2	0.121848
HC 5	male	51	HC_5_AACCTGAGTTGAGAGC-1	3.66656	7.40613	M2	0.232899
HC 5	male	51	HC_5_AAGTCGTTCTCGGGAC-1	3.25615	7.74813	M2	0.18188
HC 5	male	51	HC_5_AAGTTCGTCGGAATGG-1	3.18428	8.38016	M2	0.265708
HC 5	male	51	HC_5_ACAGAAAAGATTAGAC-1	2.51728	9.30958	M2	0.193984
HC 5	male	51	HC_5_ACATCCCGTGCGAACA-1	8.22488	1.10633	M0 Ribhi	0.000372244
HC 5	male	51	HC_5_ACATCCCTCCTACAAG-1	2.81207	9.43146	M2	0.210553
HC 5	male	51	HC_5_ACCAACAGTTCAAGGG-1	3.41563	8.63169	M2	0.247546
HC 5	male	51	HC_5_ACGATGTGTATGAGAT-1	2.32588	8.95265	M2	0.135805
HC 5	male	51	HC_5_ACTATCTTCTATACGG-1	2.6729	9.46271	M2	0.207623
HC 5	male	51	HC_5_AGAGAATGTGGCAGAT-1	7.83411	3.74801	M0	0.0889395
HC 5	male	51	HC_5_AGAGAATTCTATCGTT-1	3.37814	9.15089	M2	0.232349
HC 5	male	51	HC_5_AGATGCTTCACAGAGG-1	7.94342	3.68114	M0	0.0691911
HC 5	male	51	HC_5_AGGGAGTTCGTTGTGA-1	2.51283	9.1822	M2	0.167418
HC 5	male	51	HC_5_AGGGTTTAGGAACTAT-1	3.73703	7.06212	M2	0.218492
HC 5	male	51	HC_5_AGGGTTTCAAAGGCGT-1	3.6295	8.82278	M2	0.225135
HC 5	male	51	HC_5_AGGTCATTCTTCCGTG-1	3.18639	8.37793	M2	0.168221
HC 5	male	51	HC_5_ATAGGCTGTCGTGGTC-1	3.68434	8.33098	M2	0.172302
HC 5	male	51	HC_5_ATCCACCTCAGGACGA-1	2.6449	8.6253	M2	0.179983
HC 5	male	51	HC_5_ATGTCTTAGCCTGAGA-1	2.63538	8.30759	Inflammatory monocytes	0.0647077
HC 5	male	51	HC_5_ATTCATCCACCATAAC-1	1.63679	5.96716	IDA macrophage	0.081899
HC 5	male	51	HC_5_ATTCCCGCAAGTTGGG-1	0.678851	7.72639	IDA macrophage	0.130915
HC 5	male	51	HC_5_ATTCCCGCAGAGACTG-1	3.69305	8.12152	M2	0.234326
HC 5	male	51	HC_5_ATTCTACGTATGTGTC-1	4.0195	8.62242	M2	0.14608
HC 5	male	51	HC_5_ATTCTACTCCGATTAG-1	2.70149	9.31682	M2	0.213917
HC 5	male	51	HC_5_ATTGGGTTCACTGATG-1	3.47966	8.9561	M2	0.239488
HC 5	male	51	HC_5_CAACCAAGTAGTCTTG-1	5.56125	5.61433	M2.2	0.175088
HC 5	male	51	HC_5_CAACCTCCATTGTAGC-1	7.64353	3.73066	M0	0.0374483
HC 5	male	51	HC_5_CAAGGGAGTGGTTTGT-1	2.93444	8.44616	M2.2	0.151751
HC 5	male	51	HC_5_CACCAAATCGTTCTGC-1	3.34409	8.48034	M2	0.120766
HC 5	male	51	HC_5_CATTGCCCAGAGATTA-1	5.64722	5.60451	M2.2	0.126954
HC 5	male	51	HC_5_CCCGAAGTCGAGATAA-1	7.98569	2.93697	M0 Ribhi	0.022286
HC 5	male	51	HC_5_CCCGAAGTCGCGAAGA-1	4.59043	7.92484	M0	0.162206
HC 5	male	51	HC_5_CCGTAGGTCGTGGGTC-1	3.12851	9.43049	M2	0.180599
HC 5	male	51	HC_5_CCGTTCAAGAGAATCT-1	3.02235	9.4102	M2	0.218361
HC 5	male	51	HC_5_CCTCAACCACATAGCT-1	2.09651	8.60783	M2	0.157463
HC 5	male	51	HC_5_CCTTGTGCAGTGGGTA-1	2.61985	8.70168	M2	0.168772
HC 5	male	51	HC_5_CGATGCGAGCTCGTGC-1	4.35941	6.25262	M2.2	0.157038
HC 5	male	51	HC_5_CGGCAGTAGACCAACG-1	6.9593	4.53541	M0	0.0728388
HC 5	male	51	HC_5_CGGTCAGGTAGCGTCC-1	1.69621	7.91415	IDA macrophage	0.136633
HC 5	male	51	HC_5_CGTGCTTGTTCTTGCC-1	2.7514	9.27455	M2	0.147699
HC 5	male	51	HC_5_CTACAGAGTGACTCGC-1	2.35781	8.14367	M2	0.159936
HC 5	male	51	HC_5_CTACAGATCGATTGAC-1	3.1446	9.34445	M2	0.228124
HC 5	male	51	HC_5_CTACATTGTAGTAAGT-1	3.44714	8.51525	M2	0.201364
HC 5	male	51	HC_5_CTCCCAATCTATTTCG-1	5.83244	5.52824	M0	0.128721
HC 5	male	51	HC_5_CTCTCGACACTTCAAG-1	6.0587	6.52808	M2.2	0.154257
HC 5	male	51	HC_5_CTGCATCGTTCTCCCA-1	2.79404	9.44982	M2	0.229053
HC 5	male	51	HC_5_CTGTACCAGGCGACAT-1	8.12896	2.47059	M0 Ribhi	0.0422583
HC 5	male	51	HC_5_GAAGCGAAGTGGTTCT-1	2.62244	9.5128	M2	0.195697
HC 5	male	51	HC_5_GAATCACTCGAACCAT-1	7.92182	4.09203	M0	0.0712797
HC 5	male	51	HC_5_GAGACCCGTCTAGGTT-1	2.57087	9.36443	M2	0.147929
HC 5	male	51	HC_5_GAGTGAGAGTTCACTG-1	5.51484	5.31868	M2.2	0.13192
HC 5	male	51	HC_5_GATAGAATCCAGTGTA-1	3.04705	9.44957	M2	0.1991
HC 5	male	51	HC_5_GATGGAGGTTGGTACT-1	3.2717	8.06252	M2	0.222879
HC 5	male	51	HC_5_GCACGTGAGCCTAACT-1	8.22942	2.61528	M0 Ribhi	0.0294375
HC 5	male	51	HC_5_GCATGATTCAACACGT-1	2.52571	8.94395	M2	0.205057
HC 5	male	51	HC_5_GCCATTCAGGCTTAAA-1	4.05704	8.52373	M2	0.18955
HC 5	male	51	HC_5_GCTACCTGTCTCCCTA-1	7.05281	4.68231	M0	0.102298
HC 5	male	51	HC_5_GGAATGGTCTGGGCGT-1	0.170406	7.95906	DCs CD1c	0.113631
HC 5	male	51	HC_5_GGATCTATCTCACTCG-1	6.32046	5.16994	M0	0.148586
HC 5	male	51	HC_5_GGGTATTGTCTACACA-1	4.07828	8.57444	M2	0.154697
HC 5	male	51	HC_5_GGGTTATCAGCAGTCC-1	3.02141	9.08273	M2	0.198166
HC 5	male	51	HC_5_GGTCTGGAGCGATTCT-1	3.79659	7.41759	M2	0.234966
HC 5	male	51	HC_5_GTAACACGTGGCTCTG-1	4.60575	3.32689	Cycling myeloid	0.112377
HC 5	male	51	HC_5_GTAGAAAAGGGAACAA-1	7.61815	1.02205	M0 Ribhi	0.0462697
HC 5	male	51	HC_5_GTAGAAATCCTAAACG-1	3.14754	8.12442	M2	0.188554
HC 5	male	51	HC_5_GTCACGGCACACCTAA-1	8.06595	3.52218	M0 Ribhi	0.0810321
HC 5	male	51	HC_5_GTTGTGAGTAACCCGC-1	3.23058	8.84517	M2	0.241569
HC 5	male	51	HC_5_TAACCAGAGATGCCGA-1	3.36162	9.24957	M2	0.199489
HC 5	male	51	HC_5_TAAGCCATCTCCGTGT-1	6.95684	4.65246	M0	0.0867279
HC 5	male	51	HC_5_TACCCACCATCCAATG-1	2.88827	9.10852	M2	0.230615
HC 5	male	51	HC_5_TACGGGCCAGTCAGTT-1	5.73275	5.12285	M0	0.0883035
HC 5	male	51	HC_5_TCATCCGGTACATACC-1	3.20524	8.95933	M2	0.216143
HC 5	male	51	HC_5_TCATGTTAGTAGAATC-1	2.64265	9.29077	M2	0.209402
HC 5	male	51	HC_5_TCCCACACAGCAGTCC-1	2.72904	9.2793	M2	0.2236
HC 5	male	51	HC_5_TCGTAGAGTAGGTGCA-1	2.84268	9.56943	M2	0.214101
HC 5	male	51	HC_5_TGACGCGAGTTCCTGA-1	3.24841	9.49022	M2	0.195129
HC 5	male	51	HC_5_TGAGGGAAGGGCAGGA-1	7.06567	0.70079	M0 Ribhi	0.0680817
HC 5	male	51	HC_5_TGCCGAGGTCGGTGTC-1	7.74086	3.80457	Inflammatory monocytes	0.0507601
HC 5	male	51	HC_5_TGCTGAACACAACGCC-1	8.19823	1.63169	M0 Ribhi	0.0297026
HC 5	male	51	HC_5_TGGAGAGTCCGTATAG-1	4.40451	8.12258	M0	0.11795
HC 5	male	51	HC_5_TGGGAGAAGGGCAGTT-1	6.82036	4.69694	M0	0.0922406
HC 5	male	51	HC_5_TGTAGACCATGGACAG-1	3.53188	9.17976	M2	0.16254
HC 5	male	51	HC_5_TGTCCTGAGCCGATTT-1	4.33148	8.12316	M0	0.1391
HC 5	male	51	HC_5_TGTGTGAGTGTCTTGA-1	2.54526	8.28572	M2	0.133791
HC 5	male	51	HC_5_TGTTCATAGTAATTGG-1	6.39331	5.04095	M0	0.100592
HC 5	male	51	HC_5_TTCATTGAGGTGCATG-1	3.9046	7.40287	M2	0.265751
HC 5	male	51	HC_5_TTCGGTCAGGATTCCT-1	3.01044	8.99605	M2	0.207749
HC 5	male	51	HC_5_TTGACCCCAAGTTCCA-1	8.32123	2.22789	M0 Ribhi	0.013359
HC 5	male	51	HC_5_TTTGGTTTCCTACACC-1	6.83636	4.79957	M0	0.0671637
HC 6	female	66	HC_6_AAACCCATCCCAAGCG-1	3.33726	8.3173	M2	0.270232
HC 6	female	66	HC_6_AAAGGATAGGTGGTTG-1	7.53669	4.17003	M0	0.0432224
HC 6	female	66	HC_6_AAGCGTTGTCGCTTGG-1	3.90945	8.8827	M2	0.227912
HC 6	female	66	HC_6_ACCATTTTCTTAGCAG-1	3.92732	8.51709	M2	0.208784
HC 6	female	66	HC_6_ACGGAAGCAATGCTCA-1	8.14416	3.33831	M0 Ribhi	0.0842979
HC 6	female	66	HC_6_ACGGAAGGTCATCAGT-1	3.37796	7.77423	M2	0.195242
HC 6	female	66	HC_6_ACTGATGCACAGCCAC-1	3.80876	8.11412	M2	0.222922
HC 6	female	66	HC_6_AGAACCTCATTAGGCT-1	3.79897	8.56879	M2	0.201151
HC 6	female	66	HC_6_AGAGCCCTCGGCTGAC-1	7.40783	4.11196	M0	0.0640893
HC 6	female	66	HC_6_AGGTGTTTCTCGCAGG-1	3.70052	8.10077	M2	0.200662
HC 6	female	66	HC_6_ATACCGAGTAGAGGAA-1	3.31009	9.28529	M2	0.195121
HC 6	female	66	HC_6_ATACCTTCACTTCTCG-1	3.07033	8.51882	M2	0.214102
HC 6	female	66	HC_6_ATCACTTCAACCGTAT-1	3.73948	7.90889	M2	0.246605
HC 6	female	66	HC_6_ATGATCGGTATCGCAT-1	2.09382	7.85157	M2	0.16892
HC 6	female	66	HC_6_ATTCCTACATACAGCT-1	3.43455	7.6659	M2	0.212934
HC 6	female	66	HC_6_CAACCAAGTAGGCTCC-1	3.7754	9.06106	M2	0.222029
HC 6	female	66	HC_6_CACCAAAAGCCAGACA-1	3.78125	8.68356	M2	0.188138
HC 6	female	66	HC_6_CCAAGCGAGGGCATGT-1	3.69673	9.21611	M2	0.181678
HC 6	female	66	HC_6_CCGATGGCACCTCAGG-1	7.0429	0.68622	M0 Ribhi	0.0331849
HC 6	female	66	HC_6_CCTCATGAGGTGCAGT-1	3.82708	8.96885	M2	0.218498
HC 6	female	66	HC_6_CGCAGGTTCGCTTGCT-1	3.09254	8.96852	M2	0.226991
HC 6	female	66	HC_6_CGCATGGGTCGTCATA-1	7.76443	4.00299	M0	0.0801977
HC 6	female	66	HC_6_CGCCAGAGTATGCGTT-1	3.75689	8.80633	M2	0.208266
HC 6	female	66	HC_6_CTATAGGCAGCACGAA-1	3.82673	8.48868	M2	0.26823
HC 6	female	66	HC_6_CTATCCGAGTGCCAGA-1	3.94206	8.75285	M2	0.266344
HC 6	female	66	HC_6_CTATCCGGTCGTTGCG-1	3.26863	8.15817	M2	0.263527
HC 6	female	66	HC_6_CTCACTGAGAGCGACT-1	-0.630714	8.55664	DCs CD1c	0.0830268
HC 6	female	66	HC_6_CTGAGGCCAGCATTGT-1	8.28045	1.7028	M0 Ribhi	0.0182672
HC 6	female	66	HC_6_CTTCCTTAGTAGATCA-1	-0.515257	5.1925	Inflammatory monocytes	0.0719897
HC 6	female	66	HC_6_GACATCATCGTGCATA-1	3.14821	8.58889	M2	0.267904
HC 6	female	66	HC_6_GAGTCATAGTGGACTG-1	3.29174	8.90238	M2	0.255852
HC 6	female	66	HC_6_GATAGCTGTGCACAAG-1	6.52232	4.98308	M0	0.106876
HC 6	female	66	HC_6_GATCATGAGCCGGATA-1	7.94543	3.81715	M0 Ribhi	0.0662404
HC 6	female	66	HC_6_GCCAACGTCCTGGGAC-1	7.00331	4.44834	M0	0.0909111
HC 6	female	66	HC_6_GGGAGATAGTCTGCAT-1	7.89438	1.94136	M0 Ribhi	0.0352819
HC 6	female	66	HC_6_GGGTGAATCGAGTCCG-1	7.97839	3.72241	M0 Ribhi	0.0858368
HC 6	female	66	HC_6_GGGTGTCTCAGACCTA-1	3.59805	7.87901	M2	0.193326
HC 6	female	66	HC_6_GGGTTTATCTTAGCTT-1	3.90868	8.85289	M2	0.244403
HC 6	female	66	HC_6_GTCAGCGAGATCCAAA-1	0.354368	7.31415	IDA macrophage	0.138496
HC 6	female	66	HC_6_GTGAGGAGTGCATTTG-1	3.3085	9.41284	M2	0.18084
HC 6	female	66	HC_6_GTGTGATCATTCGGGC-1	3.71794	8.06266	M2	0.241596
HC 6	female	66	HC_6_GTTCTATAGTAGTGCG-1	3.64746	8.24232	M2	0.253202
HC 6	female	66	HC_6_TACTTACCACTCATAG-1	3.84067	8.72995	M2	0.233514
HC 6	female	66	HC_6_TAGGTTGAGGTGAGCT-1	3.90145	8.67566	M2	0.249073
HC 6	female	66	HC_6_TCACTATAGTGTGTTC-1	2.82882	8.65599	M2	0.186153
HC 6	female	66	HC_6_TCAGTCCCAACGTATC-1	3.86109	8.45054	M2	0.24152
HC 6	female	66	HC_6_TCATCATAGCCTCGTG-1	2.32817	8.43657	M2	0.194234
HC 6	female	66	HC_6_TCATGTTAGGTTAAAC-1	6.12591	6.02754	M0	0.101006
HC 6	female	66	HC_6_TCCTCGAAGTAGGCCA-1	3.81421	8.32216	M2	0.227009
HC 6	female	66	HC_6_TGACAGTGTCACCTTC-1	3.60889	7.7577	M2	0.226088
HC 6	female	66	HC_6_TGGGAGACACATCCCT-1	8.13081	3.20408	M0 Ribhi	0.0519992
HC 6	female	66	HC_6_TGTAACGTCTTTCGAT-1	8.04629	3.58005	M0 Ribhi	0.0412904
HC 6	female	66	HC_6_TGTAAGCTCTGCATGA-1	3.63749	7.92748	M2	0.209541
HC 6	female	66	HC_6_TGTTGGAGTGTAGCAG-1	3.39444	7.98458	M2	0.2244
HC 6	female	66	HC_6_TTCCGTGTCGCTCATC-1	8.24581	1.88049	M0 Ribhi	0.0410753
HC 6	female	66	HC_6_TTCCTCTGTAGGGTAC-1	8.21423	2.0437	M0 Ribhi	0.0405811
HC 6	female	66	HC_6_TTTCCTCTCAACGTGT-1	3.92228	8.81949	M2	0.205506
CD 5	male	21	CD_5_AAACCCATCTGGGTCG-1	6.68337	4.62314	M0	0.0601504
CD 5	male	21	CD_5_AACAAAGAGCATATGA-1	-4.61786	6.99648	M1 CXCL5	0.0759958
CD 5	male	21	CD_5_AAGAACAGTGGAACAC-1	8.19375	2.88744	M0 Ribhi	0.0338008
CD 5	male	21	CD_5_AAGACTCTCCGGCAGT-1	-4.66322	6.43375	M1 CXCL5	0.022304
CD 5	male	21	CD_5_AAGTACCTCTACGCAA-1	-3.77774	6.05521	M1 CXCL5	0.0375414
CD 5	male	21	CD_5_AAGTTCGAGACCTTTG-1	-3.40994	9.46983	DCs CCL22	-0.00301255
CD 5	male	21	CD_5_AATCACGTCCTGTTGC-1	-4.32763	6.09996	M1 CXCL5	0.0732983
CD 5	male	21	CD_5_AATGGCTTCCCGAAAT-1	5.72523	4.50299	M0	0.0949139
CD 5	male	21	CD_5_AATTTCCGTCATCAGT-1	-4.68004	5.90055	M1 CXCL5	0.0189549
CD 5	male	21	CD_5_ACAAAGATCATGGATC-1	7.96882	2.05179	M0 Ribhi	-0.00814164
CD 5	male	21	CD_5_ACAGAAACAAGTGACG-1	-4.4559	6.26168	M1 CXCL5	0.0600457
CD 5	male	21	CD_5_ACATCCCCAACTGGTT-1	-4.58429	6.79454	M1 CXCL5	0.068938
CD 5	male	21	CD_5_ACCTGAAGTCTACAGT-1	-4.37187	6.07803	M1 CXCL5	0.0147828
CD 5	male	21	CD_5_ACGCACGAGAACTGAT-1	-3.81948	5.92738	M1 CXCL5	0.0615502
CD 5	male	21	CD_5_ACGCACGAGTGGTCAG-1	-4.28685	6.82488	M1 CXCL5	0.0956225
CD 5	male	21	CD_5_ACGGTTACAAATGGAT-1	-2.81981	5.92686	IDA macrophage	0.03302
CD 5	male	21	CD_5_ACGTAACTCTTGGTCC-1	-3.32866	4.56517	M1 ACOD1	-0.0116612
CD 5	male	21	CD_5_ACGTAGTAGGACAAGA-1	-3.62882	5.91407	M1 CXCL5	0.062938
CD 5	male	21	CD_5_ACTACGACACGCTATA-1	-3.99106	4.33729	M1 ACOD1	0.0218905
CD 5	male	21	CD_5_ACTATTCCAGAGACTG-1	2.99365	6.97676	M2.2	0.19094
CD 5	male	21	CD_5_ACTGTGAAGAACAGGA-1	7.54218	4.56371	M0	0.108803
CD 5	male	21	CD_5_ACTTAGGTCGCAGAGA-1	-4.30431	6.67954	M1 CXCL5	0.0614351
CD 5	male	21	CD_5_AGAGAATCACTCCACT-1	-3.18753	5.97172	M1 CXCL5	0.0506399
CD 5	male	21	CD_5_AGAGCAGAGGTAACTA-1	-4.29201	5.60913	M1 CXCL5	0.0431416
CD 5	male	21	CD_5_AGAGCAGCATTCATCT-1	-4.65679	6.99559	M1 CXCL5	0.0364776
CD 5	male	21	CD_5_AGCGATTTCCCATACC-1	-4.17325	4.17416	M1 ACOD1	0.0288904
CD 5	male	21	CD_5_AGCGTATCAGCAGTTT-1	-3.65024	9.70848	DCs CCL22	0.0253768
CD 5	male	21	CD_5_AGCGTCGAGTTGAAAC-1	-4.07334	5.74999	Inflammatory monocytes	0.0463359
CD 5	male	21	CD_5_AGGAAATTCTGCGAGC-1	-0.337514	7.77566	DCs CD1c	0.0876623
CD 5	male	21	CD_5_AGGTTACGTAGACACG-1	5.87348	5.44077	M0	0.136442
CD 5	male	21	CD_5_AGGTTGTTCATGAGAA-1	-4.23502	6.74172	M1 CXCL5	0.10445
CD 5	male	21	CD_5_AGGTTGTTCGAAGCCC-1	-4.09019	5.84292	M1 CXCL5	-0.00365948
CD 5	male	21	CD_5_AGTACTGTCCCGATCT-1	-4.66141	7.03432	M1 CXCL5	0.0717849
CD 5	male	21	CD_5_AGTAGCTTCCTTATGT-1	-3.48204	5.33279	M1 CXCL5	0.0213316
CD 5	male	21	CD_5_AGTCACAGTTGGTGTT-1	-4.27784	5.49232	M1 CXCL5	0.0151583
CD 5	male	21	CD_5_AGTCATGGTTTAAGGA-1	-4.42833	6.08734	M1 CXCL5	0.0278348
CD 5	male	21	CD_5_AGTGACTCAGCTGAAG-1	-3.40438	5.09857	M1 CXCL5	0.0131564
CD 5	male	21	CD_5_AGTTCCCAGGCTGTAG-1	-4.26268	4.41069	M1 ACOD1	0.0134601
CD 5	male	21	CD_5_ATACTTCGTTGGCCGT-1	-3.95568	5.93087	M1 CXCL5	0.0363405
CD 5	male	21	CD_5_ATAGAGAAGATCGACG-1	-3.19596	5.50322	Inflammatory monocytes	0.0472984
CD 5	male	21	CD_5_ATCACAGAGTGGTCAG-1	-3.60646	9.66405	DCs CCL22	0.00375369
CD 5	male	21	CD_5_ATCACTTGTGTTTGCA-1	-3.68284	9.74116	DCs CCL22	0.0086665
CD 5	male	21	CD_5_ATCCTATCATGAGATA-1	-4.58288	6.00035	M1 CXCL5	0.0869567
CD 5	male	21	CD_5_ATCCTATTCAGCGCAC-1	-0.700233	5.22317	M1 ACOD1	0.118245
CD 5	male	21	CD_5_ATCGCCTCACCAAATC-1	7.75612	2.642	M0 Ribhi	-0.00850565
CD 5	male	21	CD_5_ATCGCCTTCCATTTAC-1	-4.3804	6.57919	M1 CXCL5	0.0604515
CD 5	male	21	CD_5_ATGCGATCAAGGGCAT-1	-3.56849	5.69288	M1 CXCL5	0.0304921
CD 5	male	21	CD_5_ATGCGATCAATGCAAA-1	6.69104	3.16479	M0 Ribhi	0.0351371
CD 5	male	21	CD_5_ATGTCTTAGCAATTAG-1	-3.48997	5.01117	M1 CXCL5	0.0169312
CD 5	male	21	CD_5_ATTACCTCACGCCACA-1	-3.75843	5.49402	Inflammatory monocytes	0.012253
CD 5	male	21	CD_5_ATTCTACTCGTTCATT-1	-4.68168	5.82135	M1 CXCL5	0.0691784
CD 5	male	21	CD_5_CAAGACTCACACGGTC-1	-3.95087	6.60111	M1 CXCL5	0.0572006
CD 5	male	21	CD_5_CACACAATCCCATTCG-1	-4.17093	5.61583	M1 CXCL5	0.0787536
CD 5	male	21	CD_5_CACAGATCATCGATCA-1	-3.97387	6.57412	M1 CXCL5	0.0293998
CD 5	male	21	CD_5_CACGAATCACGGTGTC-1	-4.49911	5.76239	M1 CXCL5	0.113452
CD 5	male	21	CD_5_CACGGGTGTTATAGAG-1	-4.31595	5.7641	M1 CXCL5	0.0543223
CD 5	male	21	CD_5_CACGGGTTCACTACTT-1	-4.71178	6.87025	M0	0.044359
CD 5	male	21	CD_5_CACGTTCAGACTACGG-1	-4.72091	7.0285	M1 CXCL5	0.0524665
CD 5	male	21	CD_5_CATACAGCAACCTATG-1	-4.08719	6.20739	M1 CXCL5	0.0589581
CD 5	male	21	CD_5_CATCAAGCACGCTGCA-1	-4.26064	6.08727	M1 CXCL5	0.0794636
CD 5	male	21	CD_5_CATGCAAGTGGTTCTA-1	-4.6819	6.89636	M1 CXCL5	0.0602612
CD 5	male	21	CD_5_CATGCTCAGACGAGCT-1	-3.32077	5.68767	M1 CXCL5	0.0712718
CD 5	male	21	CD_5_CATGCTCCACGCACCA-1	-4.6429	5.72862	M1 CXCL5	0.0340975
CD 5	male	21	CD_5_CATTCATGTCACCACG-1	-4.05571	6.09141	M1 CXCL5	0.0780231
CD 5	male	21	CD_5_CCAATGACAGCCTACG-1	5.48997	4.87831	M0	0.11519
CD 5	male	21	CD_5_CCACAAAGTGCATCTA-1	1.56249	6.77019	IDA macrophage	0.107834
CD 5	male	21	CD_5_CCACGAGCAACAAGAT-1	-3.78932	5.44967	M1 CXCL5	0.0135102
CD 5	male	21	CD_5_CCCTAACCATTCCTCG-1	-4.27674	4.24224	M1 ACOD1	0.0140408
CD 5	male	21	CD_5_CCCTCTCGTCCTCATC-1	-3.48815	5.08145	M1 CXCL5	0.0221712
CD 5	male	21	CD_5_CCGATGGGTAGGAAAG-1	-3.76284	9.81929	DCs CCL22	-0.0193921
CD 5	male	21	CD_5_CCGTGAGGTCACAGTT-1	6.1303	4.65062	M0	0.0797243
CD 5	male	21	CD_5_CGAGGAATCAAGGAGC-1	-1.68446	5.97957	M1 ACOD1	0.0693158
CD 5	male	21	CD_5_CGGACACTCTGGCTGG-1	-3.96099	6.33377	M1 CXCL5	0.100602
CD 5	male	21	CD_5_CGGGTGTGTTGCATCA-1	-4.44934	6.45131	M1 CXCL5	0.0046459
CD 5	male	21	CD_5_CGTAAGTTCGGACTGC-1	-4.35195	6.77133	M1 CXCL5	0.0778017
CD 5	male	21	CD_5_CGTTAGACAATCCTTT-1	-4.21866	6.73022	M1 CXCL5	0.0949487
CD 5	male	21	CD_5_CGTTGGGCATACAGCT-1	2.44357	7.0863	IDA macrophage	0.151903
CD 5	male	21	CD_5_CTCAACCAGCGATGCA-1	-4.49733	5.71219	M1 CXCL5	0.00792233
CD 5	male	21	CD_5_CTCAGTCCACCTGAAT-1	-4.71663	5.76352	M1 CXCL5	0.0532239
CD 5	male	21	CD_5_CTCCTTTGTGGGACAT-1	-4.65334	6.65056	M1 CXCL5	0.0264927
CD 5	male	21	CD_5_CTGAATGCATGCCATA-1	-3.55364	4.97848	Inflammatory monocytes	0.0522136
CD 5	male	21	CD_5_CTGATCCCATGCTGCG-1	7.72729	2.08309	M0 Ribhi	0.0192402
CD 5	male	21	CD_5_CTGTAGAAGGCCCAAA-1	-10.1167	-4.96375	Inflammatory monocytes	-0.00682332
CD 5	male	21	CD_5_CTTAGGAGTGGCATCC-1	1.68382	6.96672	IDA macrophage	0.112537
CD 5	male	21	CD_5_CTTCCGACACAAGGTG-1	-4.67036	6.99463	M1 CXCL5	0.0732587
CD 5	male	21	CD_5_CTTCGGTAGGAATGTT-1	5.48104	5.72265	M2.2	0.14009
CD 5	male	21	CD_5_CTTTCAATCCCAGGCA-1	-3.55581	4.85691	Inflammatory monocytes	0.00231247
CD 5	male	21	CD_5_GAAATGACACAAATGA-1	-4.29356	4.43936	M1 ACOD1	0.0348485
CD 5	male	21	CD_5_GAACTGTAGCCTGAAG-1	-3.23627	5.31926	M1 CXCL5	0.00738871
CD 5	male	21	CD_5_GAATCACCAAGAAACT-1	-3.71085	9.76645	DCs CCL22	0.0241531
CD 5	male	21	CD_5_GACCCTTTCGACGCGT-1	-4.42071	6.89924	M1 CXCL5	0.117753
CD 5	male	21	CD_5_GACGCTGAGATCCAAA-1	5.29035	4.93993	M0	0.0914323
CD 5	male	21	CD_5_GACTCAAAGCAATAGT-1	-3.41096	5.39529	M1 CXCL5	0.0381218
CD 5	male	21	CD_5_GAGACCCCACTCACTC-1	-4.46133	5.74218	M1 CXCL5	0.0176341
CD 5	male	21	CD_5_GATCATGTCTGAGGTT-1	8.05555	1.956	M0 Ribhi	-0.0118645
CD 5	male	21	CD_5_GATTCTTAGCCTCATA-1	-3.5865	9.64273	DCs CCL22	-0.00743132
CD 5	male	21	CD_5_GATTGGTCAAATAGCA-1	-1.18617	7.72906	DCs CD1c	0.0449772
CD 5	male	21	CD_5_GATTGGTTCACTGCTC-1	-4.51055	5.83647	M1 CXCL5	0.0383216
CD 5	male	21	CD_5_GCAGGCTGTCCTGGGT-1	-4.21823	5.83467	M1 CXCL5	0.0335198
CD 5	male	21	CD_5_GCATCTCCAGGCACTC-1	-4.31103	4.91822	M1 ACOD1	0.0528966
CD 5	male	21	CD_5_GCCAGCACACAGTCGC-1	-4.2196	6.23255	M1 CXCL5	0.0382252
CD 5	male	21	CD_5_GCCAGTGAGCCTGGAA-1	-3.88391	6.707	M1 CXCL5	0.063169
CD 5	male	21	CD_5_GCCATGGCAGACACAG-1	-3.65091	9.70895	DCs CCL22	0.00783685
CD 5	male	21	CD_5_GCGAGAATCAAGTGTC-1	-3.46937	5.78566	M1 CXCL5	0.0504258
CD 5	male	21	CD_5_GCGTTTCGTACTTCCC-1	-1.38879	4.70425	M1 ACOD1	0.0822432
CD 5	male	21	CD_5_GCTACCTCAAGCTGCC-1	-4.43139	5.73024	M1 CXCL5	0.0150876
CD 5	male	21	CD_5_GCTGCAGAGGATTCCT-1	-1.42237	4.7031	M1 ACOD1	0.0701984
CD 5	male	21	CD_5_GCTTGGGAGGGCATGT-1	-3.61379	5.66608	M1 CXCL5	0.0393795
CD 5	male	21	CD_5_GGAGAACCAGCTACAT-1	6.08873	4.74999	M0	0.106905
CD 5	male	21	CD_5_GGCAGTCTCCGCGGAT-1	-4.41407	6.63482	M1 CXCL5	0.055606
CD 5	male	21	CD_5_GGGACCTAGCAATAAC-1	-1.41808	4.40304	M1 ACOD1	0.0378835
CD 5	male	21	CD_5_GGGACCTCATTCCTCG-1	-3.59546	5.61568	M1 CXCL5	0.044017
CD 5	male	21	CD_5_GGGACCTGTACGCGTC-1	-1.77856	4.6368	M1 ACOD1	0.0403215
CD 5	male	21	CD_5_GGGCCATCAGCGAGTA-1	-3.85969	6.21625	M1 CXCL5	0.0666888
CD 5	male	21	CD_5_GGTGTTAGTATTGGCT-1	-4.39344	5.15474	M1 ACOD1	0.00315158
CD 5	male	21	CD_5_GTAACACAGCCTGAAG-1	-4.50722	5.69722	M1 CXCL5	-0.00234244
CD 5	male	21	CD_5_GTAACACAGCTCCGAC-1	-3.6572	9.71063	DCs CCL22	0.00228034
CD 5	male	21	CD_5_GTCAAACTCCTTGGAA-1	-4.21072	4.10723	M1 ACOD1	-0.00569566
CD 5	male	21	CD_5_GTCTAGACAACCTAAC-1	-4.69342	6.90056	M1 CXCL5	0.0446186
CD 5	male	21	CD_5_GTCTAGATCGAGAGAC-1	-3.59635	9.65556	DCs CCL22	0.00126152
CD 5	male	21	CD_5_GTGAGCCAGAAGCCTG-1	-4.60406	6.80503	M1 CXCL5	0.040306
CD 5	male	21	CD_5_GTGAGTTTCCTCATAT-1	7.70354	3.25063	M0 Ribhi	0.0521322
CD 5	male	21	CD_5_GTGGCGTGTTCCGTTC-1	-4.50454	6.56397	M1 CXCL5	0.101161
CD 5	male	21	CD_5_GTGTAACCAGCCGTCA-1	-3.39097	5.05694	M1 CXCL5	0.0234327
CD 5	male	21	CD_5_GTGTCCTGTCTAGGCC-1	8.10331	2.01623	M0 Ribhi	-0.000324406
CD 5	male	21	CD_5_GTGTGGCTCTGCCTGT-1	-4.24034	5.68019	M1 CXCL5	0.015523
CD 5	male	21	CD_5_GTGTGGCTCTGTGCTC-1	-3.4893	5.01912	M1 CXCL5	0.0106782
CD 5	male	21	CD_5_GTTACGAAGTACTCGT-1	4.76959	3.08706	Cycling myeloid	0.0679346
CD 5	male	21	CD_5_GTTCTATTCACGAACT-1	-4.15237	4.27322	M1 ACOD1	0.0109315
CD 5	male	21	CD_5_GTTGTAGCACCAGTTA-1	-1.2855	4.1321	M1 ACOD1	0.04505
CD 5	male	21	CD_5_GTTGTCCCACGTGTGC-1	-3.72801	9.78715	DCs CCL22	-0.009375
CD 5	male	21	CD_5_TAACTTCTCTAGCATG-1	-4.62472	6.72327	M1 CXCL5	0.0142141
CD 5	male	21	CD_5_TAAGCGTCAGCAGTCC-1	-4.63171	7.00975	M1 CXCL5	0.06298
CD 5	male	21	CD_5_TAAGCGTTCCCTCGAT-1	1.79747	7.8026	IDA macrophage	0.155282
CD 5	male	21	CD_5_TACATTCCATGACTCA-1	-3.64966	5.32988	M1 CXCL5	0.0230076
CD 5	male	21	CD_5_TACCCACAGCATTTGC-1	-4.60093	6.94366	M1 CXCL5	0.0909181
CD 5	male	21	CD_5_TACCGAAAGTAGTCCT-1	-4.01771	6.58059	M1 CXCL5	0.0628292
CD 5	male	21	CD_5_TACCGAATCAACTGGT-1	-4.26408	4.93657	M1 ACOD1	0.0292974
CD 5	male	21	CD_5_TACGGGCAGGGACCAT-1	-4.6056	5.94649	M1 CXCL5	0.0232359
CD 5	male	21	CD_5_TACTTACCAAGGCTTT-1	-4.36723	6.03272	M1 CXCL5	0.0253486
CD 5	male	21	CD_5_TAGATCGAGCCTTTCC-1	-1.60928	4.35626	M1 ACOD1	0.00790073
CD 5	male	21	CD_5_TAGATCGCAAATAAGC-1	-4.34409	6.81515	M1 CXCL5	0.0685128
CD 5	male	21	CD_5_TATATCCCAGAACGCA-1	-3.25268	5.3296	M1 CXCL5	0.0104445
CD 5	male	21	CD_5_TATTGGGCAGAAATTG-1	-4.61412	5.9942	M1 CXCL5	0.0232839
CD 5	male	21	CD_5_TCAGCAACAGCGGTCT-1	5.38196	4.80431	M0	0.0909204
CD 5	male	21	CD_5_TCAGTTTAGCAGCAGT-1	-1.33569	5.17797	Inflammatory monocytes	0.0292125
CD 5	male	21	CD_5_TCCACGTTCACTTATC-1	8.11124	0.149376	DCs CCL22 Ribhi	-0.0174373
CD 5	male	21	CD_5_TCCATCGTCTGATGGT-1	-4.12872	4.18753	M1 ACOD1	0.0108836
CD 5	male	21	CD_5_TCCATCGTCTGTACAG-1	8.3441	0.148778	DCs CCL22 Ribhi	0.014787
CD 5	male	21	CD_5_TCCATGCAGCGTCGAA-1	-3.37798	5.48712	M1 CXCL5	0.0316179
CD 5	male	21	CD_5_TCCCAGTTCCCGAGAC-1	-4.43633	5.68852	M1 CXCL5	0.0278397
CD 5	male	21	CD_5_TCCCATGCACTCCGGA-1	-3.71414	5.63408	M1 CXCL5	0.053158
CD 5	male	21	CD_5_TCCTAATAGAAGAGCA-1	6.97487	0.889323	M0 Ribhi	0.0480847
CD 5	male	21	CD_5_TCCTTCTGTACTTCCC-1	-3.62944	9.68973	DCs CCL22	-0.0106694
CD 5	male	21	CD_5_TCCTTCTTCTTACGGA-1	-0.78211	6.31565	IDA macrophage	0.106437
CD 5	male	21	CD_5_TCGAACACATTCAGGT-1	-3.38633	5.58624	M1 CXCL5	0.0614466
CD 5	male	21	CD_5_TCGACCTGTCAGGTGA-1	-4.34208	5.73409	M1 CXCL5	0.0119375
CD 5	male	21	CD_5_TCGCAGGTCTCTTGCG-1	6.35869	4.64212	M0	0.0592961
CD 5	male	21	CD_5_TCGGATAAGTTCAACC-1	-3.27937	5.25405	M1 CXCL5	0.0321518
CD 5	male	21	CD_5_TCTATCAAGACCATTC-1	2.75557	8.80865	M2	0.224292
CD 5	male	21	CD_5_TCTATCAAGGGAGGTG-1	-3.72937	5.6088	M1 CXCL5	0.0195757
CD 5	male	21	CD_5_TCTGTCGAGTCGCCCA-1	-4.01058	6.20881	M1 CXCL5	0.074613
CD 5	male	21	CD_5_TCTTCCTCATGGAAGC-1	-4.59713	6.93026	M1 CXCL5	0.0398194
CD 5	male	21	CD_5_TCTTTGAAGGTGGTTG-1	-4.20463	6.39094	M1 CXCL5	0.0617677
CD 5	male	21	CD_5_TGAATCGGTACGGATG-1	-4.61118	5.85059	M1 CXCL5	0.0370778
CD 5	male	21	CD_5_TGCAGATGTGCTCCGA-1	-4.57718	5.83045	M1 CXCL5	0.0396902
CD 5	male	21	CD_5_TGCAGGCAGCTTAAGA-1	-4.49581	6.53684	M1 CXCL5	0.0413339
CD 5	male	21	CD_5_TGCCGAGAGGATACGC-1	-4.015	5.86236	M1 CXCL5	0.041844
CD 5	male	21	CD_5_TGCGATACACGCAGTC-1	0.879577	5.52066	IDA macrophage	0.106386
CD 5	male	21	CD_5_TGCTTCGGTGCAACAG-1	7.07225	4.23596	M0	0.100354
CD 5	male	21	CD_5_TGCTTGCCAACCGCCA-1	-4.61131	5.74446	M1 CXCL5	0.0784529
CD 5	male	21	CD_5_TGGAACTAGAGTCTTC-1	-3.68423	4.99167	M1 ACOD1	0.033063
CD 5	male	21	CD_5_TGGGCTGTCAGTCAGT-1	-3.16597	4.84497	Inflammatory monocytes	0.0494246
CD 5	male	21	CD_5_TGGTACACAGCGTAGA-1	-3.67316	5.05725	M1 CXCL5	0.010595
CD 5	male	21	CD_5_TGTCCTGTCGTCCTTG-1	-4.19227	6.68949	M1 CXCL5	0.0576292
CD 5	male	21	CD_5_TGTGAGTTCATCTGTT-1	-3.39565	5.18728	M1 CXCL5	0.0152687
CD 5	male	21	CD_5_TGTTCCGGTTCGATTG-1	7.52487	2.78573	M0 Ribhi	0.0457635
CD 5	male	21	CD_5_TTACAGGTCCGTAGGC-1	-3.78661	5.58399	M1 CXCL5	0.0418659
CD 5	male	21	CD_5_TTCGGTCTCGGCATCG-1	-4.60347	6.98024	M1 CXCL5	0.068151
CD 5	male	21	CD_5_TTCTGTAAGCTCTTCC-1	8.48201	-0.17677	DCs CCL22 Ribhi	0.0260554
CD 5	male	21	CD_5_TTGCTGCAGAGGGCGA-1	-4.67744	6.87383	M1 CXCL5	-0.00413675
CD 5	male	21	CD_5_TTGGGCGGTAACGATA-1	-4.3832	5.86405	M1 CXCL5	-0.0056313
CD 5	male	21	CD_5_TTGGGTAGTCCATAGT-1	-4.34226	6.18728	M1 CXCL5	0.0423039
CD 5	male	21	CD_5_TTTACGTTCGTAGGAG-1	-3.72164	5.73016	M1 CXCL5	0.0700948
CD 5	male	21	CD_5_TTTATGCCACACAGAG-1	-4.64039	6.06809	M1 CXCL5	0.0220554
CD 5	male	21	CD_5_TTTGACTCAAATGATG-1	-4.05725	4.25819	M1 ACOD1	0.035803
CD 5	male	21	CD_5_TTTGACTTCATTGAGC-1	7.4304	0.909379	M0 Ribhi	0.0114578
CD 5	male	21	CD_5_TTTGATCTCTGTTCAT-1	-3.49682	5.36673	M1 CXCL5	0.0443387
CD 5	male	21	CD_5_TTTGGTTGTAGTGATA-1	-4.22458	5.02355	M1 CXCL5	-0.00706653
CD 6	male	22	CD_6_AAACCCAAGGGTAATT-1	3.22926	7.95973	M2	0.206091
CD 6	male	22	CD_6_AAACGAACAGGTTCGC-1	8.3433	0.666128	DCs CCL22 Ribhi	0.0218921
CD 6	male	22	CD_6_AAAGTGAAGCGTATGG-1	7.93174	3.41707	M0 Ribhi	0.047589
CD 6	male	22	CD_6_AACAAAGGTGTAGCAG-1	4.68589	3.00853	Cycling myeloid	0.0588554
CD 6	male	22	CD_6_AACACACCAAGAGTAT-1	1.82553	6.84288	IDA macrophage	0.0523083
CD 6	male	22	CD_6_AACAGGGGTATTAAGG-1	2.42104	8.05401	M2	0.12477
CD 6	male	22	CD_6_AACCACAAGTACGAGC-1	0.824168	7.32867	IDA macrophage	0.116101
CD 6	male	22	CD_6_AACCTTTCATCTGTTT-1	0.223113	6.44333	IDA macrophage	0.115354
CD 6	male	22	CD_6_AACCTTTTCAGTCAGT-1	6.67406	5.31604	M0	0.0983144
CD 6	male	22	CD_6_AACGGGAAGGTCATCT-1	2.54749	8.81263	M2	0.19758
CD 6	male	22	CD_6_AAGACTCCAAGGCGTA-1	6.5893	5.28137	M0	0.112574
CD 6	male	22	CD_6_AAGATAGCACTGTCGG-1	1.43833	6.17875	IDA macrophage	0.0569354
CD 6	male	22	CD_6_AAGATAGTCGGTCGGT-1	7.74804	1.98347	M0 Ribhi	0.0893853
CD 6	male	22	CD_6_AAGCGTTCAGAGTGTG-1	6.94644	1.90751	M0 Ribhi	0.034128
CD 6	male	22	CD_6_AAGCGTTTCATCGGGC-1	5.6969	5.91869	M2.2	0.0939356
CD 6	male	22	CD_6_AAGTTCGTCTCCATAT-1	2.27846	8.83048	M2	0.200378
CD 6	male	22	CD_6_AATGGCTAGCATCAGG-1	1.48957	5.63096	IDA macrophage	0.0230846
CD 6	male	22	CD_6_AATTTCCCAAGCCTGC-1	4.59513	3.42718	Cycling myeloid	0.085109
CD 6	male	22	CD_6_ACAAAGAGTAACACCT-1	1.73207	8.0246	IDA macrophage	0.137041
CD 6	male	22	CD_6_ACAAGCTGTTATGGTC-1	6.98725	0.713358	M0 Ribhi	0.0400972
CD 6	male	22	CD_6_ACAGCCGTCCCAGTGG-1	0.600184	6.84698	IDA macrophage	0.117329
CD 6	male	22	CD_6_ACAGGGAGTGCGTCGT-1	5.83312	5.52458	M0	0.104619
CD 6	male	22	CD_6_ACCATTTCAAATAGCA-1	0.768546	6.92538	IDA macrophage	0.105843
CD 6	male	22	CD_6_ACCCAAATCACTTCTA-1	5.8524	6.65588	M2.2	0.178801
CD 6	male	22	CD_6_ACCTACCCATAATGCC-1	1.40945	5.8458	IDA macrophage	0.0450147
CD 6	male	22	CD_6_ACGATGTAGAAACTGT-1	6.82467	3.72619	M0	0.0135989
CD 6	male	22	CD_6_ACGATGTAGACAGCGT-1	2.66525	8.6571	M2	0.21825
CD 6	male	22	CD_6_ACGCACGAGTCCCAAT-1	2.72138	8.77751	M2	0.203312
CD 6	male	22	CD_6_ACGCACGAGTCGCGAA-1	-0.682133	9.31382	DCs CD1c	0.0667454
CD 6	male	22	CD_6_ACGGGTCAGACCAAAT-1	1.52877	5.97048	IDA macrophage	0.0846319
CD 6	male	22	CD_6_ACGTCCTGTCGAGCTC-1	5.9062	4.80865	M0	0.0965852
CD 6	male	22	CD_6_ACTCCCATCATTCACT-1	0.70295	7.65779	IDA macrophage	0.128533
CD 6	male	22	CD_6_ACTCTCGGTTTCGGCG-1	5.25763	5.69814	M2.2	0.156982
CD 6	male	22	CD_6_ACTGTCCCATGAGATA-1	7.82733	3.12812	M0 Ribhi	0.0515758
CD 6	male	22	CD_6_ACTTATCTCGCAGAGA-1	6.19611	4.78023	M0	0.0795574
CD 6	male	22	CD_6_AGAACCTTCCACACAA-1	1.88796	8.32979	M2	0.167079
CD 6	male	22	CD_6_AGACACTTCGGAATGG-1	6.51692	3.88736	M0	0.0397538
CD 6	male	22	CD_6_AGACCCGAGGGAGGCA-1	5.26155	5.29745	M2.2	0.11219
CD 6	male	22	CD_6_AGAGAATTCTCAATCT-1	7.31705	4.46618	M0	0.077897
CD 6	male	22	CD_6_AGAGAGCCAAGAGGCT-1	7.84904	1.43983	M0 Ribhi	0.046575
CD 6	male	22	CD_6_AGATAGACAGTCAACT-1	0.59672	6.74628	IDA macrophage	0.114733
CD 6	male	22	CD_6_AGCCAATGTATGGTAA-1	5.6473	4.89179	M0	0.119725
CD 6	male	22	CD_6_AGCGCCAGTACCGTGC-1	6.43003	5.81238	M0	0.138602
CD 6	male	22	CD_6_AGCGCTGTCCACAAGT-1	7.53281	3.57232	M0	0.0351449
CD 6	male	22	CD_6_AGCTACAAGGACATCG-1	1.99031	8.21501	M2	0.228953
CD 6	male	22	CD_6_AGGACTTAGGAGAATG-1	5.71594	4.51945	M0	0.0985263
CD 6	male	22	CD_6_AGGGCTCTCTGGTTGA-1	1.33094	6.82796	IDA macrophage	0.0811214
CD 6	male	22	CD_6_AGGGTTTTCGCGTTTC-1	5.9359	4.6312	M0	0.0549653
CD 6	male	22	CD_6_AGGTAGGTCTCCTGTG-1	6.95884	4.48424	M0	0.0851695
CD 6	male	22	CD_6_AGGTTACAGGCTCAAG-1	7.20844	4.2856	M0	0.0697295
CD 6	male	22	CD_6_AGGTTACGTTGTGGAG-1	7.30797	3.90042	M0	0.0646504
CD 6	male	22	CD_6_AGGTTGTAGACCTCAT-1	0.35076	6.85905	IDA macrophage	0.0573376
CD 6	male	22	CD_6_AGTAACCTCATTCGGA-1	8.25015	2.25728	M0 Ribhi	0.0495065
CD 6	male	22	CD_6_ATACTTCAGCGTCTCG-1	-0.593868	8.38645	DCs CD1c	0.0926857
CD 6	male	22	CD_6_ATCACAGAGGCTTAAA-1	7.82058	2.83792	M0 Ribhi	0.0288859
CD 6	male	22	CD_6_ATCACAGGTTCTAACG-1	-0.33914	6.54023	IDA macrophage	0.0825577
CD 6	male	22	CD_6_ATCAGGTAGCTGGCTC-1	5.28706	5.90149	M0	0.0857807
CD 6	male	22	CD_6_ATCCCTGCAACTAGAA-1	6.26757	6.13932	M2.2	0.131328
CD 6	male	22	CD_6_ATCGTGAAGTGTTGTC-1	5.96133	6.44345	M2.2	0.155785
CD 6	male	22	CD_6_ATCGTGACATGTAACC-1	0.58677	7.05568	IDA macrophage	0.107966
CD 6	male	22	CD_6_ATGAAAGGTACCGGAA-1	2.23713	8.84158	M2	0.217372
CD 6	male	22	CD_6_ATGCGATTCGCAGTTA-1	8.24934	0.906797	M0 Ribhi	0.00766828
CD 6	male	22	CD_6_ATGTCCCCAAATGGTA-1	7.86206	1.98556	M0 Ribhi	0.00761629
CD 6	male	22	CD_6_ATTACTCCACAACCGC-1	7.41413	4.29107	M0	0.0883595
CD 6	male	22	CD_6_ATTCACTCAGCCGTTG-1	5.44734	5.49122	M2.2	0.0822599
CD 6	male	22	CD_6_ATTCAGGCAGAAGTTA-1	0.32649	6.60272	IDA macrophage	0.0786228
CD 6	male	22	CD_6_ATTCCCGGTATATGGA-1	6.21307	4.96501	M0	0.0753385
CD 6	male	22	CD_6_ATTCCCGGTCTGCGCA-1	7.01278	1.05278	M0 Ribhi	0.00933354
CD 6	male	22	CD_6_ATTCCTATCGACGCGT-1	7.72691	1.35819	M0 Ribhi	0.0031339
CD 6	male	22	CD_6_ATTGTTCCAATCTAGC-1	2.75206	8.79357	M2	0.276852
CD 6	male	22	CD_6_ATTTCACGTCGTATTG-1	3.10123	9.09656	M2	0.224302
CD 6	male	22	CD_6_ATTTCTGAGCCTCTCT-1	2.68231	8.75546	M2	0.196951
CD 6	male	22	CD_6_CAACAACCAGAGAGGG-1	7.77787	3.06368	M0 Ribhi	0.0218662
CD 6	male	22	CD_6_CAACAGTGTCTGTGTA-1	7.2092	1.24943	M0 Ribhi	0.0447402
CD 6	male	22	CD_6_CAACAGTTCAGCTGTA-1	0.999205	7.65971	IDA macrophage	0.165509
CD 6	male	22	CD_6_CAACCTCGTTGAGTCT-1	0.545083	6.97171	IDA macrophage	0.0882604
CD 6	male	22	CD_6_CAAGAGGGTACTAGCT-1	8.28082	0.499199	DCs CCL22 Ribhi	0.0279431
CD 6	male	22	CD_6_CAAGCTACAACCACAT-1	0.581139	7.17609	IDA macrophage	0.105968
CD 6	male	22	CD_6_CAAGGGAGTATGTCCA-1	7.57272	2.13237	M0 Ribhi	0.0415858
CD 6	male	22	CD_6_CAATCGAGTCCGGTCA-1	1.50967	6.7758	IDA macrophage	0.0963468
CD 6	male	22	CD_6_CACATGACATCTTCGC-1	5.43193	4.51344	M0	0.0733551
CD 6	male	22	CD_6_CACGAATGTCCTACAA-1	7.02382	3.48098	M0	0.0718947
CD 6	male	22	CD_6_CACGTGGAGATAACAC-1	-0.814028	3.24305	Inflammatory monocytes	0.0647951
CD 6	male	22	CD_6_CACTGGGTCGCTTAAG-1	5.01402	6.31603	M2.2	0.145916
CD 6	male	22	CD_6_CAGCAATAGTCACACT-1	1.06647	7.38723	IDA macrophage	0.131982
CD 6	male	22	CD_6_CAGCACGGTAGAGGAA-1	7.97072	0.722798	DCs CCL22 Ribhi	0.0331192
CD 6	male	22	CD_6_CAGCAGCTCCACATAG-1	6.18231	6.37833	M2.2	0.177652
CD 6	male	22	CD_6_CAGTTCCCATTAAAGG-1	7.83582	1.40585	M0 Ribhi	0.048257
CD 6	male	22	CD_6_CATACCCTCTATGCCC-1	6.36171	4.08785	M0	0.0611689
CD 6	male	22	CD_6_CATCGCTCAGGTCTCG-1	1.37717	7.62791	Cycling myeloid	0.100761
CD 6	male	22	CD_6_CATCGTCTCGATACAC-1	5.31644	5.09948	M0	0.0981116
CD 6	male	22	CD_6_CATGAGTAGATCCGAG-1	2.47673	8.75909	M2	0.219749
CD 6	male	22	CD_6_CATGCAACACAGTGAG-1	5.41407	5.56924	M2.2	0.145422
CD 6	male	22	CD_6_CATGGATAGGCACGAT-1	3.09322	7.31248	M2.2	0.13785
CD 6	male	22	CD_6_CATTGCCCATCCGTTC-1	7.20782	1.89634	M0 Ribhi	0.0474971
CD 6	male	22	CD_6_CATTGTTAGTGCACAG-1	0.241367	6.79301	IDA macrophage	0.120364
CD 6	male	22	CD_6_CATTGTTAGTGCACTT-1	2.95447	7.64887	M2	0.150949
CD 6	male	22	CD_6_CCAAGCGAGTAGACAT-1	0.690771	7.06369	IDA macrophage	0.0923967
CD 6	male	22	CD_6_CCACAAATCTGCATAG-1	5.95879	6.43339	M2.2	0.136685
CD 6	male	22	CD_6_CCATAAGAGTATTAGG-1	2.29237	7.89512	M2	0.138266
CD 6	male	22	CD_6_CCATCACAGCGACATG-1	7.10677	2.63185	M0 Ribhi	0.0559376
CD 6	male	22	CD_6_CCCAACTAGATGTTCC-1	0.546775	6.91275	IDA macrophage	0.0845819
CD 6	male	22	CD_6_CCCGAAGTCATGACAC-1	2.53749	9.13973	M2	0.226319
CD 6	male	22	CD_6_CCCGGAAAGTATAGGT-1	6.95824	2.92098	M0 Ribhi	0.0571149
CD 6	male	22	CD_6_CCCTAACAGCCTGTGC-1	6.87559	3.13138	M0 Ribhi	0.06182
CD 6	male	22	CD_6_CCCTCAACAAGGTCTT-1	0.763748	7.38328	IDA macrophage	0.0907337
CD 6	male	22	CD_6_CCCTCTCCAAACTCGT-1	6.58943	5.66063	M0	0.125291
CD 6	male	22	CD_6_CCGATGGCATCCTGTC-1	-0.357129	8.49594	DCs CD1c	0.104385
CD 6	male	22	CD_6_CCGGTAGCACATACTG-1	-0.360776	8.23285	DCs CD1c	0.0873481
CD 6	male	22	CD_6_CCGTAGGAGACCAAAT-1	0.858716	7.50117	IDA macrophage	0.124375
CD 6	male	22	CD_6_CCGTGAGTCACGTCCT-1	6.32515	5.37369	M0	0.12776
CD 6	male	22	CD_6_CCTAACCCACGACGAA-1	2.72117	8.17037	M2.2	0.103335
CD 6	male	22	CD_6_CCTAAGAGTATAGGAT-1	0.651846	7.11907	IDA macrophage	0.132452
CD 6	male	22	CD_6_CCTCAACAGCCTATCA-1	2.46185	8.85114	M2	0.192576
CD 6	male	22	CD_6_CCTCAACCAACCCTCT-1	8.15592	2.41572	M0 Ribhi	0.0416758
CD 6	male	22	CD_6_CCTCCAAAGTACCGGA-1	3.62036	8.23004	M2	0.255054
CD 6	male	22	CD_6_CCTCCAACATCCCACT-1	6.70445	0.934092	M0 Ribhi	0.0553634
CD 6	male	22	CD_6_CCTCTCCTCACGTCCT-1	2.83096	8.92289	M2	0.218217
CD 6	male	22	CD_6_CGAAGGATCTTCGTGC-1	6.16913	6.3086	M2.2	0.164202
CD 6	male	22	CD_6_CGACAGCAGACTAGAT-1	7.00702	5.16198	M0	0.129815
CD 6	male	22	CD_6_CGACAGCGTAATTAGG-1	7.58161	3.88864	M0	0.0823357
CD 6	male	22	CD_6_CGAGAAGTCTCAAAGC-1	6.66664	5.23767	M0	0.0909295
CD 6	male	22	CD_6_CGAGGCTAGCAAGTCG-1	0.968043	6.83128	IDA macrophage	0.0531459
CD 6	male	22	CD_6_CGAGTTACACGCGCAT-1	6.01447	5.70033	M2.2	0.139778
CD 6	male	22	CD_6_CGATCGGTCCGCAGTG-1	7.09584	0.74686	M0 Ribhi	0.0663242
CD 6	male	22	CD_6_CGCAGGTAGGCGATAC-1	6.35201	5.26744	M0	0.0812615
CD 6	male	22	CD_6_CGCATAAAGGGAACAA-1	6.79128	3.74044	M0	0.0606065
CD 6	male	22	CD_6_CGGACACGTAATGCGG-1	1.62141	7.56155	IDA macrophage	0.135077
CD 6	male	22	CD_6_CGTAAGTAGACTCGAG-1	5.69195	5.78955	M2.2	0.114697
CD 6	male	22	CD_6_CTAACTTTCAAGCCGC-1	0.995084	6.36919	IDA macrophage	0.0609312
CD 6	male	22	CD_6_CTAAGTGAGAGAGCGG-1	6.52211	4.64971	M0	0.125008
CD 6	male	22	CD_6_CTAAGTGTCACAACCA-1	1.91076	8.36831	M2	0.197985
CD 6	male	22	CD_6_CTACCTGAGTAGCAAT-1	5.50816	5.69537	M2.2	0.14338
CD 6	male	22	CD_6_CTACCTGCATACCATG-1	-0.746166	9.21047	DCs CD1c	0.0840734
CD 6	male	22	CD_6_CTAGACACACGAGGTA-1	7.23053	4.22512	M0	0.033051
CD 6	male	22	CD_6_CTATAGGCAAAGTGTA-1	0.488013	6.93411	IDA macrophage	0.108882
CD 6	male	22	CD_6_CTCACTGCATCACCAA-1	7.93441	2.868	M0 Ribhi	0.0199607
CD 6	male	22	CD_6_CTCACTGCATCCGAGC-1	0.768157	6.69957	IDA macrophage	0.0782577
CD 6	male	22	CD_6_CTCAGGGAGGTGCCTC-1	2.88073	9.18884	M2	0.24362
CD 6	male	22	CD_6_CTCATTATCAACCTCC-1	1.11895	7.73293	IDA macrophage	0.113076
CD 6	male	22	CD_6_CTCCCTCTCCACACAA-1	8.14182	1.02223	M0 Ribhi	0.00629564
CD 6	male	22	CD_6_CTCTGGTTCGCCGATG-1	2.88242	8.75243	M2	0.200783
CD 6	male	22	CD_6_CTCTGGTTCTCTGACC-1	0.66609	6.76685	IDA macrophage	0.145268
CD 6	male	22	CD_6_CTGAATGAGTCATTGC-1	6.0575	6.26009	M2.2	0.155091
CD 6	male	22	CD_6_CTGAATGTCGGTTAGT-1	6.82938	0.543959	M0 Ribhi	0.0534782
CD 6	male	22	CD_6_CTGAGGCTCCATTGCC-1	7.22102	2.94909	M0	0.0317111
CD 6	male	22	CD_6_CTGCCATGTGTGTCCG-1	6.19287	4.77318	M0	0.100781
CD 6	male	22	CD_6_CTGGACGTCTCCCAAC-1	4.88623	5.98936	M2.2	0.153479
CD 6	male	22	CD_6_CTGTAGAGTATTCCTT-1	7.64155	3.07639	M0 Ribhi	0.0023411
CD 6	male	22	CD_6_CTGTGAAAGTCTCCTC-1	6.52453	4.93445	M0	0.069734
CD 6	male	22	CD_6_CTTACCGCATTCCTAT-1	2.55898	8.0259	M2	0.148252
CD 6	male	22	CD_6_CTTCAATAGCGCCTCA-1	1.53348	5.85086	IDA macrophage	-0.0141082
CD 6	male	22	CD_6_CTTCAATAGGTCCAGA-1	6.54145	4.64178	M0	0.109937
CD 6	male	22	CD_6_CTTGATTCAGAAATCA-1	1.52418	6.16587	IDA macrophage	0.0677588
CD 6	male	22	CD_6_CTTTCGGAGCGCCATC-1	2.87435	8.88458	M2	0.187444
CD 6	male	22	CD_6_GAACACTCACTACCCT-1	5.27925	6.16759	M2.2	0.180502
CD 6	male	22	CD_6_GAACGTTAGAGTTGTA-1	2.38963	8.83845	M2	0.226634
CD 6	male	22	CD_6_GAACGTTCACACCTAA-1	6.90864	4.12074	M0	0.0904538
CD 6	male	22	CD_6_GAATCGTGTATCGCTA-1	5.58809	5.60163	M2.2	0.11279
CD 6	male	22	CD_6_GACCAATAGGGAGTGG-1	0.136517	6.60077	IDA macrophage	0.103375
CD 6	male	22	CD_6_GACCCAGTCCAACTAG-1	0.75216	6.94341	IDA macrophage	0.110979
CD 6	male	22	CD_6_GACCTTCGTATCCTTT-1	0.418009	6.73469	IDA macrophage	0.0861006
CD 6	male	22	CD_6_GACTATGCAAGTGGAC-1	7.26946	1.02843	M0 Ribhi	0.0196552
CD 6	male	22	CD_6_GAGGGATTCGCAAGAG-1	7.91379	2.01968	M0 Ribhi	0.0402831
CD 6	male	22	CD_6_GAGTCTACATGCTGCG-1	7.74558	3.24171	M0 Ribhi	0.0328148
CD 6	male	22	CD_6_GATCACAAGGGAGGGT-1	4.71487	3.38469	Cycling myeloid	0.0629887
CD 6	male	22	CD_6_GATCATGAGACATAGT-1	5.8595	6.44261	M2.2	0.205507
CD 6	male	22	CD_6_GATGCTACATTCACAG-1	6.84724	2.15428	M0 Ribhi	0.026429
CD 6	male	22	CD_6_GATGCTATCTACTTCA-1	5.95088	6.30414	M2.2	0.0885027
CD 6	male	22	CD_6_GATTCGATCAAGAGTA-1	7.24297	0.959833	M0 Ribhi	0.0272313
CD 6	male	22	CD_6_GATTCTTAGCCGGATA-1	6.14026	5.43724	M0	0.108455
CD 6	male	22	CD_6_GATTCTTCATGACAAA-1	6.69789	2.36797	M0 Ribhi	0.0428116
CD 6	male	22	CD_6_GATTGGTTCTTCCCAG-1	3.4178	7.57484	M2	0.180174
CD 6	male	22	CD_6_GCAACCGAGGGATGTC-1	0.395522	6.60657	IDA macrophage	0.0639984
CD 6	male	22	CD_6_GCAACCGAGTACTGTC-1	8.36514	0.177003	DCs CCL22 Ribhi	0.0183256
CD 6	male	22	CD_6_GCAGGCTCAACTCGTA-1	-0.236843	8.3328	DCs CD1c	0.0913314
CD 6	male	22	CD_6_GCATCGGGTCACCACG-1	6.69331	4.44137	M0	0.039153
CD 6	male	22	CD_6_GCCATTCAGACGACTG-1	6.78145	5.52378	M0	0.145623
CD 6	male	22	CD_6_GCCATTCAGCCTCGTG-1	1.80579	8.19921	IDA macrophage	0.172516
CD 6	male	22	CD_6_GCCATTCGTAGAGTTA-1	7.72702	4.00467	M0	0.0793802
CD 6	male	22	CD_6_GCCCGAAAGCGTATAA-1	0.316306	7.57797	DCs CD1c	0.0734718
CD 6	male	22	CD_6_GCCTGTTTCAACTGAC-1	7.82255	3.75624	M0 Ribhi	0.0534952
CD 6	male	22	CD_6_GCTCAAACAAGCGCAA-1	6.61312	5.99206	M2.2	0.137972
CD 6	male	22	CD_6_GCTGCAGAGATTGACA-1	1.2456	6.98637	IDA macrophage	0.13516
CD 6	male	22	CD_6_GCTTGGGAGTGCCAGA-1	2.55858	9.09451	M2	0.234089
CD 6	male	22	CD_6_GGCAGTCAGTGCACAG-1	7.45076	3.55235	M0	0.0654068
CD 6	male	22	CD_6_GGCAGTCTCGCTGTCT-1	7.9004	2.38621	M0 Ribhi	0.0443384
CD 6	male	22	CD_6_GGCTGTGGTACCTATG-1	7.32361	1.79425	M0 Ribhi	0.0252053
CD 6	male	22	CD_6_GGCTGTGGTCGATTTG-1	6.63416	3.8445	M0	0.0570389
CD 6	male	22	CD_6_GGCTTGGCAATCGTCA-1	2.34225	8.7867	M2	0.254979
CD 6	male	22	CD_6_GGCTTTCGTGTCCACG-1	6.09441	4.76835	M0	0.114027
CD 6	male	22	CD_6_GGCTTTCTCATCGCAA-1	0.993458	7.58922	IDA macrophage	0.152343
CD 6	male	22	CD_6_GGGACCTGTTAGTTCG-1	6.28382	4.59076	M0	0.0731884
CD 6	male	22	CD_6_GGGAGTATCCCATTTA-1	7.24156	5.33711	M0	0.0562512
CD 6	male	22	CD_6_GGGTGTCAGACCTCAT-1	8.10726	2.83028	M0 Ribhi	0.0179963
CD 6	male	22	CD_6_GGGTGTCTCTCGACCT-1	0.0764411	3.56831	Inflammatory monocytes	0.128006
CD 6	male	22	CD_6_GGTAGAGAGAAGCCAC-1	-0.31409	3.7905	Inflammatory monocytes	0.106051
CD 6	male	22	CD_6_GGTGTCGCACGGCTAC-1	7.27683	2.83617	M0 Ribhi	0.0628519
CD 6	male	22	CD_6_GTACAACAGGAAGTGA-1	7.27487	4.20234	M0	0.0720701
CD 6	male	22	CD_6_GTACAGTTCCGCTAGG-1	0.723458	6.75441	IDA macrophage	0.0816548
CD 6	male	22	CD_6_GTAGAGGCATAAGCAA-1	8.39749	-0.031092	DCs CCL22 Ribhi	0.03409
CD 6	male	22	CD_6_GTAGCTACAACAGCTT-1	6.13922	6.38893	M2.2	0.107399
CD 6	male	22	CD_6_GTAGGTTCACATACTG-1	2.57161	8.99815	M2	0.230146
CD 6	male	22	CD_6_GTAGTACAGGGTTAGC-1	5.53761	5.57372	M2.2	0.142189
CD 6	male	22	CD_6_GTCAAGTCATCTTAGG-1	5.98833	6.22151	M2.2	0.201404
CD 6	male	22	CD_6_GTCACGGGTGTGTCCG-1	1.13338	7.51134	IDA macrophage	0.158207
CD 6	male	22	CD_6_GTCAGCGAGCCTTTGA-1	4.82151	2.97629	Cycling myeloid	0.0822973
CD 6	male	22	CD_6_GTCAGCGGTACTGAGG-1	7.44516	2.74694	M0 Ribhi	0.033729
CD 6	male	22	CD_6_GTCGAATCAACTACGT-1	6.75022	1.02909	M0 Ribhi	0.0508251
CD 6	male	22	CD_6_GTCGTAATCGTCTACC-1	6.32775	4.87081	M0	0.0882176
CD 6	male	22	CD_6_GTCTAGACATTCAGGT-1	1.63274	6.10383	IDA macrophage	0.117623
CD 6	male	22	CD_6_GTCTTTAAGAAGTGTT-1	7.24311	4.30199	M0	0.0769777
CD 6	male	22	CD_6_GTGAGCCAGTCTAGAA-1	1.09778	7.76952	IDA macrophage	0.112121
CD 6	male	22	CD_6_GTGAGCCTCAGAGTGG-1	1.24767	7.69183	Cycling myeloid	0.11344
CD 6	male	22	CD_6_GTGCACGGTTGCAACT-1	6.51125	4.97824	M0	0.114664
CD 6	male	22	CD_6_GTGCGTGTCAACGCTA-1	6.87873	2.92789	M0 Ribhi	0.0304663
CD 6	male	22	CD_6_GTGGGAACATCGTCCT-1	5.19929	4.97307	M2.2	0.110275
CD 6	male	22	CD_6_GTTATGGCATTCAGGT-1	5.32503	5.91063	M2.2	0.155684
CD 6	male	22	CD_6_GTTCATTGTTGAAGTA-1	7.83204	1.93937	M0 Ribhi	0.0269913
CD 6	male	22	CD_6_TAACACGTCGTCGATA-1	2.88224	8.7859	M2	0.229017
CD 6	male	22	CD_6_TAACGACGTAGCACAG-1	5.96863	5.55899	M0	0.103542
CD 6	male	22	CD_6_TAAGCCACACATTCTT-1	8.14908	2.75189	M0 Ribhi	0.0296728
CD 6	male	22	CD_6_TAAGTCGGTTGTCCCT-1	2.28525	6.97639	IDA macrophage	0.112896
CD 6	male	22	CD_6_TACAACGCATGACGAG-1	0.961431	7.2192	IDA macrophage	0.101001
CD 6	male	22	CD_6_TACACCCAGGTCACAG-1	7.72291	3.1816	M0 Ribhi	0.0325051
CD 6	male	22	CD_6_TACACCCGTACCAATC-1	1.46079	7.40114	IDA macrophage	0.137294
CD 6	male	22	CD_6_TACCGGGGTAGCACAG-1	7.34795	2.28143	M0 Ribhi	0.0694874
CD 6	male	22	CD_6_TACCGGGGTCGTTGGC-1	7.51479	1.80862	M0 Ribhi	0.0156804
CD 6	male	22	CD_6_TACCTGCAGGTCATTC-1	5.2751	5.26188	M2.2	0.114513
CD 6	male	22	CD_6_TACCTGCGTATCAGCT-1	1.01236	7.45348	IDA macrophage	0.110013
CD 6	male	22	CD_6_TACGCTCTCTGAGGTT-1	8.00555	2.50304	M0 Ribhi	0.0624148
CD 6	male	22	CD_6_TACGGGCCAAGTTGGG-1	2.49578	8.7808	M2	0.240425
CD 6	male	22	CD_6_TACTGCCGTATGAGGC-1	-1.58414	9.4778	DCs CD1c	0.0697575
CD 6	male	22	CD_6_TAGACTGAGGAGATAG-1	8.07846	2.17428	M0 Ribhi	0.0273858
CD 6	male	22	CD_6_TAGCACATCGCTTTAT-1	2.03501	8.42472	M2	0.165806
CD 6	male	22	CD_6_TAGGGTTGTGGGACAT-1	2.58166	8.74331	M2	0.231844
CD 6	male	22	CD_6_TAGGTTGCACAAGCAG-1	5.39761	5.62902	M2.2	0.133339
CD 6	male	22	CD_6_TATACCTCAAGTGGCA-1	6.87972	0.814328	M0 Ribhi	0.0291012
CD 6	male	22	CD_6_TATCCTATCACAATGC-1	7.31847	5.11932	M0	0.134339
CD 6	male	22	CD_6_TATGTTCGTCACGCTG-1	6.98795	2.80045	M0 Ribhi	0.09155
CD 6	male	22	CD_6_TATTGCTCATACCACA-1	6.06474	5.35959	M0	0.135161
CD 6	male	22	CD_6_TATTGCTGTCCAACGC-1	7.75484	1.64688	M0 Ribhi	0.0417771
CD 6	male	22	CD_6_TCAAGACCATGTTACG-1	8.057	2.7461	M0 Ribhi	0.0383028
CD 6	male	22	CD_6_TCAAGCATCATGCCGG-1	-0.599627	8.39377	DCs CD1c	0.0480752
CD 6	male	22	CD_6_TCAAGTGAGACGCATG-1	-0.0173875	6.41186	IDA macrophage	0.115011
CD 6	male	22	CD_6_TCACACCTCTGAGATC-1	1.02324	7.3416	IDA macrophage	0.147757
CD 6	male	22	CD_6_TCACTCGAGGGCAATC-1	0.818621	7.27288	IDA macrophage	0.116862
CD 6	male	22	CD_6_TCAGCCTGTCGCTGCA-1	8.31604	0.437732	DCs CCL22 Ribhi	0.0124553
CD 6	male	22	CD_6_TCATCATAGGTTACAA-1	0.773959	7.22977	IDA macrophage	0.0991424
CD 6	male	22	CD_6_TCATGAGAGCCTGCCA-1	0.505718	6.93564	IDA macrophage	0.10421
CD 6	male	22	CD_6_TCATGGATCACCGGGT-1	3.11622	9.09961	M2	0.278623
CD 6	male	22	CD_6_TCATTACTCCGCTAGG-1	6.89664	4.66692	M0	0.0981378
CD 6	male	22	CD_6_TCCATGCTCGAGAAGC-1	5.73856	3.90794	M0	0.0465138
CD 6	male	22	CD_6_TCCCATGTCCCTAGGG-1	5.9582	6.48467	M2.2	0.135869
CD 6	male	22	CD_6_TCCGATCCAAGCAATA-1	0.806013	6.56881	IDA macrophage	0.100706
CD 6	male	22	CD_6_TCCTAATAGGATATGT-1	6.46469	6.1483	M2.2	0.118207
CD 6	male	22	CD_6_TCCTCGACAAGCTACT-1	5.54229	5.96185	M2.2	0.149529
CD 6	male	22	CD_6_TCCTTTCCAAACTCTG-1	7.65235	2.43328	M0 Ribhi	0.0282604
CD 6	male	22	CD_6_TCCTTTCCAATTTCCT-1	5.34442	5.43198	M2.2	0.152918
CD 6	male	22	CD_6_TCGAAGTTCGGAAGGT-1	6.87375	4.4571	M0	0.0473324
CD 6	male	22	CD_6_TCGACCTGTCGTCAGC-1	-0.6263	6.37092	IDA macrophage	0.0609394
CD 6	male	22	CD_6_TCGACGGTCCAATCCC-1	0.271926	6.87366	IDA macrophage	0.111668
CD 6	male	22	CD_6_TCGGGACAGCCTCATA-1	2.35796	8.58102	M2	0.259202
CD 6	male	22	CD_6_TCGTGCTTCTCAGTCC-1	6.03328	4.3146	M0	0.0564546
CD 6	male	22	CD_6_TCGTGGGCAAGCACCC-1	0.338643	7.76597	DCs CD1c	0.123926
CD 6	male	22	CD_6_TCTCACGCAACAGCCC-1	3.59456	8.02697	M2	0.213245
CD 6	male	22	CD_6_TCTCCGAAGAAGCGCT-1	6.82032	1.06189	M0 Ribhi	0.0494994
CD 6	male	22	CD_6_TCTCCGACACAGTATC-1	6.53991	4.90711	M0	0.104426
CD 6	male	22	CD_6_TCTCCGAGTTCCAAAC-1	8.1758	2.23	M0 Ribhi	0.029332
CD 6	male	22	CD_6_TCTCCGATCGGATTAC-1	0.225244	7.26648	IDA macrophage	0.0693968
CD 6	male	22	CD_6_TCTGCCAGTGCATACT-1	6.89412	4.00624	M0	0.064347
CD 6	male	22	CD_6_TCTTAGTAGCGAACTG-1	-0.957309	8.82903	DCs CD1c	0.068182
CD 6	male	22	CD_6_TCTTAGTGTTGTCCCT-1	-0.322218	8.49974	DCs CD1c	0.0816411
CD 6	male	22	CD_6_TCTTGCGTCTCCACTG-1	7.35047	0.96471	M0 Ribhi	0.00651152
CD 6	male	22	CD_6_TGAGACTAGTGCGACA-1	7.48103	0.954483	M0 Ribhi	0.0303714
CD 6	male	22	CD_6_TGAGCGCTCATTGCCC-1	0.462182	7.43947	IDA macrophage	0.107103
CD 6	male	22	CD_6_TGATCAGAGGTCGACA-1	6.46042	1.92956	M0 Ribhi	0.00820374
CD 6	male	22	CD_6_TGATCAGCACATACTG-1	-0.061194	6.20697	IDA macrophage	0.121998
CD 6	male	22	CD_6_TGCAGGCGTAATTGGA-1	6.39621	5.39752	M0	0.124919
CD 6	male	22	CD_6_TGCTTCGAGGTAACTA-1	1.25369	7.18141	IDA macrophage	0.116931
CD 6	male	22	CD_6_TGCTTCGGTTGCCGAC-1	1.45844	5.93583	IDA macrophage	0.0552121
CD 6	male	22	CD_6_TGCTTGCAGGCGCTTC-1	5.70188	4.79165	M0	0.0894576
CD 6	male	22	CD_6_TGGAGAGAGTAGGATT-1	0.451067	7.18048	IDA macrophage	0.113657
CD 6	male	22	CD_6_TGGGATTAGTGCTACT-1	8.29912	2.07155	M0 Ribhi	0.0377086
CD 6	male	22	CD_6_TGGGATTCACGCAGTC-1	2.69444	9.0104	M2	0.211484
CD 6	male	22	CD_6_TGGGATTTCGGTCACG-1	1.36869	5.50915	Inflammatory monocytes	0.00695224
CD 6	male	22	CD_6_TGGGCGTGTGACGTCC-1	1.17486	5.29358	IDA macrophage	0.0868159
CD 6	male	22	CD_6_TGGGTTAAGCCTATTG-1	0.194653	5.85772	Inflammatory monocytes	0.0754338
CD 6	male	22	CD_6_TGGTACAGTATCACCA-1	5.17216	5.62191	M2.2	0.130396
CD 6	male	22	CD_6_TGGTACATCCTTATGT-1	2.71959	8.96681	M2	0.207333
CD 6	male	22	CD_6_TGGTGATAGCCTCTGG-1	6.85721	4.28975	M0	0.0886212
CD 6	male	22	CD_6_TGGTGATTCAACACGT-1	1.49945	7.09791	IDA macrophage	0.141019
CD 6	male	22	CD_6_TGTACAGCAAAGACGC-1	7.49088	2.49058	M0 Ribhi	-0.00534052
CD 6	male	22	CD_6_TGTAGACGTGAGCTCC-1	3.67129	8.17524	M2	0.164527
CD 6	male	22	CD_6_TGTCCACCAACGTTAC-1	3.38179	8.50809	M2	0.226322
CD 6	male	22	CD_6_TGTCCACCACGCAGTC-1	2.51146	9.15166	M2	0.227658
CD 6	male	22	CD_6_TGTCCACTCACCTTGC-1	1.36717	7.83407	IDA macrophage	0.180185
CD 6	male	22	CD_6_TGTGAGTCAACAACAA-1	-3.55312	9.6059	DCs CCL22	0.00346326
CD 6	male	22	CD_6_TGTTCATAGCTAAGTA-1	7.08431	3.99105	M0	0.0734516
CD 6	male	22	CD_6_TGTTGAGCAATTGAGA-1	0.0452506	6.61419	IDA macrophage	0.0612243
CD 6	male	22	CD_6_TGTTGGAAGCACGTCC-1	3.71987	7.45224	M2	0.207058
CD 6	male	22	CD_6_TTACCATGTTTGCAGT-1	7.28358	1.96877	M0 Ribhi	0.000976436
CD 6	male	22	CD_6_TTACGCCCAAGTTTGC-1	0.882106	7.24377	IDA macrophage	0.0998779
CD 6	male	22	CD_6_TTACGCCTCTCCACTG-1	1.16977	6.61629	IDA macrophage	0.109509
CD 6	male	22	CD_6_TTCACGCAGACCAAAT-1	7.06854	4.0531	M0	0.0611732
CD 6	male	22	CD_6_TTCACGCCACGTAGTT-1	1.52497	7.99681	IDA macrophage	0.117044
CD 6	male	22	CD_6_TTCATTGTCTTTACAC-1	7.09318	3.26156	M0 Ribhi	0.0174851
CD 6	male	22	CD_6_TTCCAATGTGCTATTG-1	1.66439	7.82866	IDA macrophage	0.154027
CD 6	male	22	CD_6_TTCCACGCACCTTCGT-1	5.59264	5.00732	M0	0.0648897
CD 6	male	22	CD_6_TTCTAACGTAGCGCCT-1	7.49539	0.968278	M0 Ribhi	0.0153108
CD 6	male	22	CD_6_TTCTAACTCGCGTCGA-1	5.81329	6.22357	M2.2	0.165714
CD 6	male	22	CD_6_TTCTTCCAGCTATCTG-1	6.62119	4.45721	M0	0.0671325
CD 6	male	22	CD_6_TTCTTGAGTAAGATAC-1	1.44125	6.62795	IDA macrophage	0.0658709
CD 6	male	22	CD_6_TTGAACGCAAGCGAGT-1	7.40163	1.17938	M0 Ribhi	0.0417718
CD 6	male	22	CD_6_TTGCTGCCAGCTTCCT-1	2.49145	7.62493	M2	0.166863
CD 6	male	22	CD_6_TTGGATGAGTCGAGGT-1	7.11617	4.52835	M0	0.0685133
CD 6	male	22	CD_6_TTGGGATGTACACGTT-1	8.19538	0.658197	DCs CCL22 Ribhi	0.00994717
CD 6	male	22	CD_6_TTGTGTTTCACACCCT-1	-2.08418	5.79338	M1 ACOD1	0.0280701
CD 6	male	22	CD_6_TTGTTCAAGAGTCAAT-1	2.3135	8.83649	M2	0.14069
CD 6	male	22	CD_6_TTGTTGTAGAAACACT-1	7.02622	3.07781	M0 Ribhi	0.0215862
CD 6	male	22	CD_6_TTGTTGTCAATGGGTG-1	2.31022	7.56264	IDA macrophage	0.147707
CD 6	male	22	CD_6_TTTACCAAGCAGCCCT-1	8.03307	1.60518	M0 Ribhi	0.0115551
CD 6	male	22	CD_6_TTTCACAAGCAGGTCA-1	6.86428	3.93987	M0	0.029421
CD 6	male	22	CD_6_TTTCCTCCAAACGAGC-1	-0.765138	8.51744	DCs CD1c	0.0705124
CD 6	male	22	CD_6_TTTGACTCATACTGTG-1	5.96765	4.43144	M0	0.0753583
CD 6	male	22	CD_6_TTTGATCAGCGCCATC-1	7.9078	2.19067	M0 Ribhi	0.0494071
CD 6	male	22	CD_6_TTTGGTTCAATGAACA-1	0.272794	7.03128	IDA macrophage	0.104779
UC 3	female	33	UC_3_AAACCCATCGGCTGTG-1	0.0402885	3.33609	Inflammatory monocytes	0.104708
UC 3	female	33	UC_3_AACAAAGCAGCTCCTT-1	-0.4836	3.26836	Inflammatory monocytes	0.07078
UC 3	female	33	UC_3_AACAAGACAAAGAGTT-1	-2.33307	4.24558	M1 ACOD1	0.0415855
UC 3	female	33	UC_3_AACCATGGTGTAAACA-1	-0.312699	2.82958	Inflammatory monocytes	0.0765345
UC 3	female	33	UC_3_AACGTCAGTTTCCATT-1	-0.101276	3.12208	Inflammatory monocytes	0.11123
UC 3	female	33	UC_3_AAGCCATAGAGTCAAT-1	-0.00983816	3.1593	Inflammatory monocytes	0.103684
UC 3	female	33	UC_3_AAGCCATGTGTTGATC-1	8.00242	3.24029	M0 Ribhi	0.0194502
UC 3	female	33	UC_3_AATGCCACACTTGGCG-1	-0.68997	8.44376	DCs CD1c	0.0860114
UC 3	female	33	UC_3_ACAGCCGTCTATCGCC-1	-0.485278	3.58765	Inflammatory monocytes	0.0979326
UC 3	female	33	UC_3_ACCATTTCAGCAATTC-1	-0.810986	3.19221	Inflammatory monocytes	0.0795558
UC 3	female	33	UC_3_ACCCAAAAGCCAAGTG-1	-0.0656934	2.71064	Inflammatory monocytes	0.0955324
UC 3	female	33	UC_3_ACTTTCAGTAAGGCTG-1	-0.894843	3.40726	Inflammatory monocytes	0.0768246
UC 3	female	33	UC_3_ACTTTCAGTCTGTTAG-1	0.311195	3.44638	Inflammatory monocytes	0.0680465
UC 3	female	33	UC_3_ACTTTGTAGGAACATT-1	0.0397181	2.9921	Inflammatory monocytes	0.0881409
UC 3	female	33	UC_3_AGAAATGAGACTTCAC-1	-0.270862	3.40762	Inflammatory monocytes	0.103308
UC 3	female	33	UC_3_AGAACCTCATTCCTAT-1	-1.34289	3.13246	Inflammatory monocytes	0.06274
UC 3	female	33	UC_3_AGCCACGCATCATCCC-1	-1.22947	3.09697	Inflammatory monocytes	0.0451371
UC 3	female	33	UC_3_AGGAAATAGAAACCAT-1	-0.426792	2.98071	Inflammatory monocytes	0.0641811
UC 3	female	33	UC_3_AGGACTTCACTGGATT-1	0.0557354	2.99759	Inflammatory monocytes	0.0793074
UC 3	female	33	UC_3_AGGATAAAGCCGATCC-1	-0.405922	3.19054	Inflammatory monocytes	0.104554
UC 3	female	33	UC_3_AGGATCTTCCGTATAG-1	2.82207	7.53428	M2	0.114623
UC 3	female	33	UC_3_AGGGAGTTCAGATGCT-1	0.56416	7.80634	IDA macrophage	0.104971
UC 3	female	33	UC_3_AGGTCTACACTGTCGG-1	-4.15451	4.55125	M1 ACOD1	-0.0116355
UC 3	female	33	UC_3_AGGTCTAGTCGGTAAG-1	-0.444863	2.73337	Inflammatory monocytes	0.0813298
UC 3	female	33	UC_3_AGTAACCCACAAATCC-1	0.013404	3.35818	Inflammatory monocytes	0.0985943
UC 3	female	33	UC_3_AGTCAACAGTATCTGC-1	-0.0400658	7.58799	IDA macrophage	0.0597148
UC 3	female	33	UC_3_AGTCATGCAATCTGCA-1	-2.56579	4.01813	M1 ACOD1	0.0449863
UC 3	female	33	UC_3_AGTCATGGTCTACGTA-1	-0.772156	3.24604	Inflammatory monocytes	0.0466066
UC 3	female	33	UC_3_AGTGACTTCTTTCCAA-1	5.3529	5.77247	M2.2	0.144968
UC 3	female	33	UC_3_AGTTCGAAGCGACTGA-1	1.11602	6.47603	IDA macrophage	0.116658
UC 3	female	33	UC_3_AGTTCGACAGCCATTA-1	6.83862	0.955393	M0 Ribhi	0.0327365
UC 3	female	33	UC_3_ATCAGGTTCAGACCTA-1	-0.504944	2.80626	Inflammatory monocytes	0.0728707
UC 3	female	33	UC_3_ATCCTATAGACCATTC-1	-0.707969	2.75201	Inflammatory monocytes	0.0391051
UC 3	female	33	UC_3_ATCGGCGGTAGACACG-1	1.17575	5.44759	IDA macrophage	0.0542931
UC 3	female	33	UC_3_ATGACCACATGACGTT-1	-1.69022	4.94595	M1 ACOD1	0.0355985
UC 3	female	33	UC_3_ATGAGGGCAACTGTGT-1	-3.16203	4.64716	M1 ACOD1	0.0108889
UC 3	female	33	UC_3_ATGAGTCAGTAGTCTC-1	-0.715863	2.76141	Inflammatory monocytes	0.0825866
UC 3	female	33	UC_3_ATTCCTAGTGTCCGTG-1	-1.78475	3.48981	M1 ACOD1	0.0777231
UC 3	female	33	UC_3_ATTGGGTTCTTAATCC-1	-0.731069	4.07398	Inflammatory monocytes	0.0617721
UC 3	female	33	UC_3_CAACCAACACGACGCT-1	-0.485707	8.49065	DCs CD1c	0.112119
UC 3	female	33	UC_3_CACAGGCGTCGTTATG-1	-2.92281	4.70332	M1 ACOD1	0.0327981
UC 3	female	33	UC_3_CACAGGCGTTTCAGAC-1	5.94856	4.84094	M0	0.0392037
UC 3	female	33	UC_3_CACTGTCCATGTGGCC-1	0.0716876	3.41933	Inflammatory monocytes	0.0926954
UC 3	female	33	UC_3_CACTTCGAGATGTTCC-1	-0.300185	2.88639	Inflammatory monocytes	0.055202
UC 3	female	33	UC_3_CAGATTGTCACTGATG-1	-0.102975	2.76116	Inflammatory monocytes	0.0916021
UC 3	female	33	UC_3_CAGCAATGTAAGCAAT-1	-2.27153	4.55776	M1 ACOD1	0.0460516
UC 3	female	33	UC_3_CAGTTAGCAGAGACTG-1	2.83356	8.25937	M2.2	0.132314
UC 3	female	33	UC_3_CATACTTTCGTGCACG-1	-0.486457	2.76981	Inflammatory monocytes	0.107848
UC 3	female	33	UC_3_CATCAAGAGTTCCGGC-1	-0.186093	2.74467	Inflammatory monocytes	0.065335
UC 3	female	33	UC_3_CATCCACGTGGCTAGA-1	-0.877318	3.0652	Inflammatory monocytes	0.061773
UC 3	female	33	UC_3_CATTCTAAGCGGTAAC-1	0.901432	7.13319	IDA macrophage	0.091951
UC 3	female	33	UC_3_CATTTCAAGACGGTTG-1	-0.547327	4.34294	Inflammatory monocytes	-0.010565
UC 3	female	33	UC_3_CCACCATGTAGCGAGT-1	1.0147	6.18358	IDA macrophage	0.0870355
UC 3	female	33	UC_3_CCACCATTCCACGTAA-1	0.188203	4.38994	Inflammatory monocytes	0.0802043
UC 3	female	33	UC_3_CCACTTGCAGTCGCAC-1	0.538248	7.47356	IDA macrophage	0.107589
UC 3	female	33	UC_3_CCGGACACAATTTCGG-1	-0.283378	2.88926	Inflammatory monocytes	0.086789
UC 3	female	33	UC_3_CCGGTGATCTGTCGTC-1	-2.2137	3.73002	M1 ACOD1	0.0528702
UC 3	female	33	UC_3_CCGTGAGGTGTGAATA-1	2.37927	8.05487	M2	0.114397
UC 3	female	33	UC_3_CCTCAACAGACTAAGT-1	-0.432423	2.67534	Inflammatory monocytes	0.114762
UC 3	female	33	UC_3_CCTCAGTTCTTACGGA-1	-0.482532	3.27785	Inflammatory monocytes	0.0650503
UC 3	female	33	UC_3_CCTCTCCTCGCCAATA-1	-0.202564	2.96754	Inflammatory monocytes	0.0816549
UC 3	female	33	UC_3_CCTTTGGTCTGTCTCG-1	-3.16744	9.31789	DCs CD1c	0.0381194
UC 3	female	33	UC_3_CGGCAGTAGATCCTAC-1	0.0851061	3.03933	Inflammatory monocytes	0.114881
UC 3	female	33	UC_3_CTAAGTGCAACGTTAC-1	-0.671459	2.89524	Inflammatory monocytes	0.087151
UC 3	female	33	UC_3_CTACGGGAGCATCAAA-1	-0.598415	3.1462	Inflammatory monocytes	0.0847718
UC 3	female	33	UC_3_CTACGGGCAAACAGGC-1	-1.78157	3.63708	M1 ACOD1	0.0550477
UC 3	female	33	UC_3_CTATCCGAGACAACTA-1	-0.280795	4.2116	Inflammatory monocytes	0.0637506
UC 3	female	33	UC_3_CTATCTAAGGAGTATT-1	-0.119707	2.85308	Inflammatory monocytes	0.0661645
UC 3	female	33	UC_3_CTCAGAAAGACGACTG-1	8.34084	-0.0183663	DCs CCL22 Ribhi	0.0128178
UC 3	female	33	UC_3_CTCAGAAAGGAGAGGC-1	-3.02803	5.14212	M1 ACOD1	0.0529591
UC 3	female	33	UC_3_CTCAGGGGTTGCATTG-1	7.63773	4.35391	M0	0.0477872
UC 3	female	33	UC_3_CTCCCTCCAATTTCTC-1	-0.161164	3.65628	Inflammatory monocytes	0.0641004
UC 3	female	33	UC_3_CTGATCCAGTCTAGCT-1	1.10088	6.40712	IDA macrophage	0.117159
UC 3	female	33	UC_3_CTGTAGATCTGGGAGA-1	-0.725398	8.97715	DCs CD1c	0.0628141
UC 3	female	33	UC_3_CTGTCGTTCTGTCGTC-1	-0.85788	3.25414	Inflammatory monocytes	0.0840802
UC 3	female	33	UC_3_CTGTGGGGTTTGATCG-1	-2.36424	3.85577	M1 ACOD1	0.0349365
UC 3	female	33	UC_3_CTTAGGATCCTTCTTC-1	-0.122162	2.6467	Inflammatory monocytes	0.0854097
UC 3	female	33	UC_3_CTTCCTTTCGAGTCTA-1	-2.38921	4.01191	M1 ACOD1	0.0391444
UC 3	female	33	UC_3_CTTTCAACACCATAAC-1	7.4507	3.76103	M0	0.059049
UC 3	female	33	UC_3_GACAGCCCACCGCTGA-1	2.97252	6.86624	M2.2	0.112626
UC 3	female	33	UC_3_GACATCAGTGTCATTG-1	7.3234	4.5211	M0	0.0567509
UC 3	female	33	UC_3_GACCAATTCCAAAGGG-1	-1.19308	8.8537	DCs CD1c	0.0356854
UC 3	female	33	UC_3_GACCCAGTCAAGAGTA-1	-1.84944	3.8141	M1 ACOD1	0.0521938
UC 3	female	33	UC_3_GACTCAAGTGGCTTAT-1	-0.272923	2.75817	Inflammatory monocytes	0.0932062
UC 3	female	33	UC_3_GAGACCCGTCTTCAAG-1	1.54464	6.84714	IDA macrophage	0.0738115
UC 3	female	33	UC_3_GAGACCCTCAATGCAC-1	-0.702695	2.89633	Inflammatory monocytes	0.0287605
UC 3	female	33	UC_3_GAGAGGTGTGGACAGT-1	2.53924	9.1658	M2	0.192551
UC 3	female	33	UC_3_GAGTCATAGGAAGAAC-1	-0.315475	7.91334	DCs CD1c	0.0854331
UC 3	female	33	UC_3_GAGTCTAAGTCCGTCG-1	-1.36964	2.6608	Inflammatory monocytes	0.0395898
UC 3	female	33	UC_3_GATCAGTAGAGAGCCT-1	0.129613	4.34498	Inflammatory monocytes	0.0669495
UC 3	female	33	UC_3_GATCCCTTCGTTCCTG-1	1.16685	5.39694	IDA macrophage	0.0265519
UC 3	female	33	UC_3_GATGCTAGTAGCGTTT-1	-2.89833	4.60243	M1 ACOD1	0.0438088
UC 3	female	33	UC_3_GATTCTTCACAGTGAG-1	6.38209	4.78231	M0	0.0555256
UC 3	female	33	UC_3_GATTTCTAGCACGTCC-1	5.64254	5.16144	M0	0.115094
UC 3	female	33	UC_3_GCACATATCATTCCTA-1	-0.299603	2.92816	Inflammatory monocytes	0.117071
UC 3	female	33	UC_3_GCACGGTGTCTGTGTA-1	-0.670364	2.6781	Inflammatory monocytes	0.0742783
UC 3	female	33	UC_3_GCGATCGTCGATCCCT-1	-0.521603	2.7027	Inflammatory monocytes	0.0666126
UC 3	female	33	UC_3_GCGTGCAGTCTGCAAT-1	-0.11304	2.73092	Inflammatory monocytes	0.0965526
UC 3	female	33	UC_3_GCTACAAAGGGAGGCA-1	-0.241184	2.89701	Inflammatory monocytes	0.079835
UC 3	female	33	UC_3_GGACGTCGTAATGTGA-1	0.101325	3.06905	Inflammatory monocytes	0.0917539
UC 3	female	33	UC_3_GGAGAACTCTAGATCG-1	-0.333802	2.65986	Inflammatory monocytes	0.0767936
UC 3	female	33	UC_3_GGAGATGGTACAAACA-1	-2.78089	4.34854	M1 ACOD1	0.0385756
UC 3	female	33	UC_3_GGAGATGGTGATTCTG-1	8.1407	2.28831	M0 Ribhi	0.0111807
UC 3	female	33	UC_3_GGATGTTAGGTTCTTG-1	-0.0899081	2.96526	Inflammatory monocytes	0.0655392
UC 3	female	33	UC_3_GGATGTTCATGGACAG-1	6.13259	5.31137	M0	0.120327
UC 3	female	33	UC_3_GGCAGTCTCGGCGATC-1	-1.35544	3.3394	Inflammatory monocytes	0.096134
UC 3	female	33	UC_3_GGCGTCACATTGGGAG-1	-1.33742	3.32436	Inflammatory monocytes	0.067104
UC 3	female	33	UC_3_GGCTTGGTCCGCGAGT-1	8.40508	0.46486	DCs CCL22 Ribhi	0.00980105
UC 3	female	33	UC_3_GGCTTGGTCCTTATCA-1	1.38914	5.58402	Inflammatory monocytes	0.0293349
UC 3	female	33	UC_3_GGGACCTCAAGTTCGT-1	-0.707202	3.17666	Inflammatory monocytes	0.0955728
UC 3	female	33	UC_3_GGGACTCCATTACTCT-1	0.663151	7.32358	IDA macrophage	0.0996198
UC 3	female	33	UC_3_GGGAGTAGTACTCGTA-1	-0.630017	3.25446	Inflammatory monocytes	0.0801112
UC 3	female	33	UC_3_GGGATCCCAATGGCCC-1	-0.320614	2.91419	Inflammatory monocytes	0.0579697
UC 3	female	33	UC_3_GGGCTACAGCGACATG-1	-3.14899	4.43415	M1 ACOD1	0.0225306
UC 3	female	33	UC_3_GGTAGAGTCAAGGAGC-1	-1.6628	9.53022	DCs CD1c	0.054284
UC 3	female	33	UC_3_GGTTAACCAACGGGTA-1	-0.147321	3.14257	Inflammatory monocytes	0.0486346
UC 3	female	33	UC_3_GTAACCAAGCGAGGAG-1	-1.06173	8.79722	DCs CD1c	0.0409582
UC 3	female	33	UC_3_GTAATCGGTCAATCTG-1	0.0127658	2.69301	Inflammatory monocytes	0.0852526
UC 3	female	33	UC_3_GTCATCCGTTCCTAGA-1	0.130934	2.88361	Inflammatory monocytes	0.0984677
UC 3	female	33	UC_3_GTCCACTAGGACTTCT-1	-1.90815	4.23609	M1 ACOD1	0.0797479
UC 3	female	33	UC_3_GTCCTCAGTTCAACGT-1	-0.184	4.51874	M1 ACOD1	0.0981244
UC 3	female	33	UC_3_GTCGAATCAAGATCCT-1	1.38679	5.57907	IDA macrophage	0.0802118
UC 3	female	33	UC_3_GTCGCGAAGGCACTAG-1	7.35248	4.46442	M0	0.0681022
UC 3	female	33	UC_3_GTGAGCCGTAAGCGGT-1	-0.358055	2.60787	Inflammatory monocytes	0.0641157
UC 3	female	33	UC_3_GTGAGGAGTTATGACC-1	-0.0137169	2.83504	Inflammatory monocytes	0.111825
UC 3	female	33	UC_3_GTGATGTAGTCTTGGT-1	-1.51329	3.62209	Inflammatory monocytes	0.041652
UC 3	female	33	UC_3_GTGGAAGTCATCGACA-1	0.224366	3.09779	Inflammatory monocytes	0.104855
UC 3	female	33	UC_3_GTGTTCCCACCGTGGT-1	-0.114679	2.99365	Inflammatory monocytes	0.111556
UC 3	female	33	UC_3_GTTAGACGTCTTCTAT-1	-2.42643	3.8491	M1 ACOD1	0.0464555
UC 3	female	33	UC_3_GTTAGTGGTTGACGGA-1	-0.376737	3.82951	Inflammatory monocytes	0.133729
UC 3	female	33	UC_3_GTTAGTGTCCATTCGC-1	-0.535619	2.87261	Inflammatory monocytes	0.0728783
UC 3	female	33	UC_3_GTTCGCTCAACGTAAA-1	0.0865382	3.18374	Inflammatory monocytes	0.0906018
UC 3	female	33	UC_3_GTTTGGAAGATACTGA-1	-0.572141	3.15103	Inflammatory monocytes	0.12214
UC 3	female	33	UC_3_TAACACGAGAAGGTAG-1	-0.345174	2.94774	Inflammatory monocytes	0.102303
UC 3	female	33	UC_3_TACAGGTCAGGTCCCA-1	-0.0406758	2.77251	Inflammatory monocytes	0.0756071
UC 3	female	33	UC_3_TACGGTAGTCTAACTG-1	4.54339	3.38827	Cycling myeloid	0.0642087
UC 3	female	33	UC_3_TAGACTGGTCTTACTT-1	-1.3561	3.50401	Inflammatory monocytes	0.0806528
UC 3	female	33	UC_3_TAGATCGCAGTATTCG-1	-1.02133	3.09638	Inflammatory monocytes	0.080509
UC 3	female	33	UC_3_TAGGAGGCAAGAGCTG-1	-3.81952	4.70212	M1 ACOD1	-0.0136594
UC 3	female	33	UC_3_TAGGGTTGTTCGGTAT-1	-0.321266	4.13221	Inflammatory monocytes	0.0630135
UC 3	female	33	UC_3_TATCTGTCATGCGTGC-1	-0.352406	3.34099	Inflammatory monocytes	0.0893424
UC 3	female	33	UC_3_TATTGCTCACTACACA-1	-1.48903	2.61311	Inflammatory monocytes	0.00133436
UC 3	female	33	UC_3_TCAATTCCATGGATCT-1	1.07241	6.30182	IDA macrophage	0.0461776
UC 3	female	33	UC_3_TCACACCCAGCAGTAG-1	0.345214	3.35415	Inflammatory monocytes	0.102384
UC 3	female	33	UC_3_TCACTATTCTGTCCCA-1	-0.652126	2.97606	Inflammatory monocytes	0.0571595
UC 3	female	33	UC_3_TCACTCGAGGTCACAG-1	0.0124669	4.96185	Inflammatory monocytes	0.0456849
UC 3	female	33	UC_3_TCAGGTAAGTCGCCCA-1	-1.05718	2.98916	Inflammatory monocytes	0.0597854
UC 3	female	33	UC_3_TCAGGTATCATCTACT-1	0.170269	3.21529	Inflammatory monocytes	0.0610706
UC 3	female	33	UC_3_TCATTCACACATTCTT-1	0.283973	7.89703	DCs CD1c	0.134235
UC 3	female	33	UC_3_TCCACGTGTCAGTCGC-1	-0.466943	3.32377	Inflammatory monocytes	0.102608
UC 3	female	33	UC_3_TCCATGCGTACCTATG-1	-0.544737	3.26395	Inflammatory monocytes	0.0813587
UC 3	female	33	UC_3_TCCATGCTCAAAGAAC-1	-0.0877085	3.2703	Inflammatory monocytes	0.05943
UC 3	female	33	UC_3_TCCATGCTCACAAGAA-1	0.0947004	3.12131	Inflammatory monocytes	0.126993
UC 3	female	33	UC_3_TCCGATCCAAGATGGC-1	-1.21437	2.85824	Inflammatory monocytes	0.0567558
UC 3	female	33	UC_3_TCCTCCCTCCATTTCA-1	-0.654209	2.83115	Inflammatory monocytes	0.0827646
UC 3	female	33	UC_3_TCCTCTTCACTAGAGG-1	-2.12445	4.48361	M1 ACOD1	0.0651387
UC 3	female	33	UC_3_TCCTCTTGTTCGGTAT-1	-1.14499	3.31202	Inflammatory monocytes	0.0743416
UC 3	female	33	UC_3_TCGACGGTCGCATAGT-1	0.341286	3.36188	Inflammatory monocytes	0.0965112
UC 3	female	33	UC_3_TCTCCGAAGCAGGGAG-1	0.166819	3.20549	Inflammatory monocytes	0.102029
UC 3	female	33	UC_3_TGAATCGCACCTGCTT-1	5.97766	6.51383	M2.2	0.164279
UC 3	female	33	UC_3_TGAGGAGAGAGAGAAC-1	-0.0789428	2.9127	Inflammatory monocytes	0.0687777
UC 3	female	33	UC_3_TGAGGAGTCGAGAAAT-1	-0.834544	3.15575	Inflammatory monocytes	0.104402
UC 3	female	33	UC_3_TGCATCCTCCTTGGAA-1	-0.158608	2.90618	Inflammatory monocytes	0.0979007
UC 3	female	33	UC_3_TGCGACGTCGGCACTG-1	-1.80817	3.98773	M1 ACOD1	0.0507224
UC 3	female	33	UC_3_TGCGGGTCATGACTTG-1	-0.476709	3.04521	Inflammatory monocytes	0.0952478
UC 3	female	33	UC_3_TGCTCCAAGTCGAAAT-1	6.54274	5.34008	M0	0.132686
UC 3	female	33	UC_3_TGCTTCGCAGCGGTCT-1	-0.755748	8.48854	DCs CD1c	0.104396
UC 3	female	33	UC_3_TGGTAGTAGGATTCCT-1	0.291836	3.28923	Inflammatory monocytes	0.103492
UC 3	female	33	UC_3_TGTCCACCATGTGACT-1	-0.395385	3.17718	Inflammatory monocytes	0.0833988
UC 3	female	33	UC_3_TGTGCGGAGATGGCGT-1	-2.56175	4.05419	M1 ACOD1	0.0442258
UC 3	female	33	UC_3_TGTGGCGGTCAATGGG-1	-0.423457	3.01928	Inflammatory monocytes	0.0677579
UC 3	female	33	UC_3_TGTGTGAAGTAGCATA-1	-0.149969	2.74559	Inflammatory monocytes	0.0763142
UC 3	female	33	UC_3_TGTGTGATCCTCTCGA-1	-1.34891	3.44299	Inflammatory monocytes	0.0471445
UC 3	female	33	UC_3_TGTTTGTCAGGATGAC-1	-0.0673055	3.20026	Inflammatory monocytes	0.0958328
UC 3	female	33	UC_3_TTACAGGGTACCGGCT-1	-0.090085	2.98875	Inflammatory monocytes	0.0928543
UC 3	female	33	UC_3_TTACGCCTCTGGCCGA-1	-0.454438	3.02765	Inflammatory monocytes	0.0699497
UC 3	female	33	UC_3_TTACTGTTCAGAGTTC-1	-1.4604	3.99496	M1 ACOD1	0.0486774
UC 3	female	33	UC_3_TTAGGCAAGAATAACC-1	0.0921955	3.39434	Inflammatory monocytes	0.0718731
UC 3	female	33	UC_3_TTCCAATAGATACGAT-1	-1.62424	3.53458	M1 ACOD1	0.0703298
UC 3	female	33	UC_3_TTCCACGTCTTTCTAG-1	-0.519112	2.70452	Inflammatory monocytes	0.0824211
UC 3	female	33	UC_3_TTCCGTGGTGTATTCG-1	0.361832	3.3669	Inflammatory monocytes	0.0780076
UC 3	female	33	UC_3_TTCGATTCAGGTTTAC-1	-0.590799	2.96167	Inflammatory monocytes	0.0925724
UC 3	female	33	UC_3_TTCTCTCAGCACACAG-1	-0.0414596	3.1147	Inflammatory monocytes	0.067708
UC 3	female	33	UC_3_TTGAGTGCATTAAAGG-1	-2.157	3.823	M1 ACOD1	0.0521487
UC 3	female	33	UC_3_TTGCATTGTACTAACC-1	-1.0075	3.16766	Inflammatory monocytes	0.0711409
UC 3	female	33	UC_3_TTGCATTTCGTGGGTC-1	-0.0921477	3.18631	Inflammatory monocytes	0.105973
UC 3	female	33	UC_3_TTGCCTGCATGTGCCG-1	5.74507	5.30903	M0	0.0633425
UC 3	female	33	UC_3_TTGCGTCGTCCGAAGA-1	-1.4851	3.38172	M1 ACOD1	0.0677175
UC 3	female	33	UC_3_TTGGGCGAGCGATGGT-1	6.90463	2.50021	M0 Ribhi	0.0712861
UC 3	female	33	UC_3_TTGTGTTTCCGGCAGT-1	-2.4259	3.94433	M1 ACOD1	0.0403563
UC 3	female	33	UC_3_TTGTGTTTCGCATAGT-1	-1.12492	8.35907	DCs CD1c	0.0629244
UC 3	female	33	UC_3_TTTACCATCCATTGTT-1	-1.34786	2.7435	Inflammatory monocytes	0.0633819
UC 3	female	33	UC_3_TTTCATGTCTTCTAAC-1	-0.381543	3.21733	Inflammatory monocytes	0.11301
UC 4	female	46	UC_4_AAAGAACAGCTCCATA-1	-2.49601	4.0077	M1 ACOD1	0.0560687
UC 4	female	46	UC_4_AAAGTCCCAAGGCCTC-1	0.284186	6.99667	IDA macrophage	0.107251
UC 4	female	46	UC_4_AACAAAGTCCGAGCTG-1	-2.55025	4.11577	M1 ACOD1	0.0150027
UC 4	female	46	UC_4_AACACACAGTCATGCT-1	-2.04356	4.01713	Inflammatory monocytes	0.0215752
UC 4	female	46	UC_4_AACAGGGCAGTGGTGA-1	1.75354	8.16537	IDA macrophage	0.16603
UC 4	female	46	UC_4_AACGAAAAGAGCAGCT-1	-0.483748	4.4138	M1 ACOD1	0.0619717
UC 4	female	46	UC_4_AAGAACATCAGCTGAT-1	-3.48839	5.61708	M1 CXCL5	0.0498683
UC 4	female	46	UC_4_AATCGACAGAATTTGG-1	-3.29892	4.48547	M1 ACOD1	0.0432814
UC 4	female	46	UC_4_AATCGTGGTCGACGCT-1	1.75901	8.18987	IDA macrophage	0.153031
UC 4	female	46	UC_4_ACATTTCTCAGGAGAC-1	0.453193	4.69254	Inflammatory monocytes	0.113093
UC 4	female	46	UC_4_ACGGGTCTCGAACGCC-1	0.0313077	3.09289	Inflammatory monocytes	0.102708
UC 4	female	46	UC_4_ACGTAACTCGCTTACC-1	-1.68323	4.11356	M1 ACOD1	0.0953251
UC 4	female	46	UC_4_ACTCCCACAGACACCC-1	-3.62546	4.93443	M1 ACOD1	0.0188554
UC 4	female	46	UC_4_ACTTAGGTCCTATTGT-1	-0.867072	3.83466	M1 ACOD1	0.110179
UC 4	female	46	UC_4_ACTTCCGTCAGCGTCG-1	-0.981337	3.12689	Inflammatory monocytes	0.0848969
UC 4	female	46	UC_4_ACTTTGTGTGCGAGTA-1	-1.09354	3.44579	Inflammatory monocytes	0.0825951
UC 4	female	46	UC_4_AGACCATCATTCATCT-1	-2.58552	4.11163	M1 ACOD1	0.028798
UC 4	female	46	UC_4_AGACCATGTGTTGACT-1	-1.62249	9.52146	DCs CD1c	0.0990842
UC 4	female	46	UC_4_AGCGATTTCAGGAAAT-1	-2.5951	4.09283	M1 ACOD1	0.0375557
UC 4	female	46	UC_4_AGCGCCAAGACATAAC-1	-3.28246	4.41779	M1 ACOD1	0.0177651
UC 4	female	46	UC_4_AGGGTCCAGCACTAGG-1	-2.221	4.31869	M1 ACOD1	0.0669813
UC 4	female	46	UC_4_AGGTTACTCCCTTCCC-1	-0.76847	9.00426	DCs CD1c	0.0787997
UC 4	female	46	UC_4_AGTAACCTCACCATCC-1	-0.626359	3.41222	Inflammatory monocytes	0.0893891
UC 4	female	46	UC_4_AGTCAACGTATCCCTC-1	-4.06083	4.16304	M1 ACOD1	0.0604205
UC 4	female	46	UC_4_AGTGCCGGTTGTGGAG-1	-3.39315	4.59895	M1 ACOD1	0.023374
UC 4	female	46	UC_4_AGTGCCGTCTGCGGAC-1	-2.93709	4.6353	M1 ACOD1	0.022838
UC 4	female	46	UC_4_AGTGTTGCAGAGGACT-1	-2.75709	4.31332	M1 ACOD1	0.0280088
UC 4	female	46	UC_4_ATACCGAAGCCATATC-1	-1.84754	3.84453	Inflammatory monocytes	0.0202981
UC 4	female	46	UC_4_ATCCGTCCACATCATG-1	-3.38201	4.67448	M1 ACOD1	0.00153071
UC 4	female	46	UC_4_ATCGATGAGGATTTAG-1	-0.00878727	3.40241	Inflammatory monocytes	0.097332
UC 4	female	46	UC_4_ATGGGAGAGGCAGCTA-1	-2.52985	4.28751	M1 ACOD1	0.0227174
UC 4	female	46	UC_4_ATGGGAGCAACCGATT-1	-3.52453	9.59662	DCs CCL22	0.0013079
UC 4	female	46	UC_4_ATGGGAGCACCGCTGA-1	-4.0769	4.61497	M1 ACOD1	0.0478232
UC 4	female	46	UC_4_ATTCCTATCAACACGT-1	-1.35878	4.55543	M1 ACOD1	0.0565622
UC 4	female	46	UC_4_CAACAGTCAGTTAGGG-1	-2.88819	4.67746	M1 ACOD1	0.0317382
UC 4	female	46	UC_4_CAACGGCCAGAGTCAG-1	-2.0735	4.23548	M1 ACOD1	0.0331547
UC 4	female	46	UC_4_CAAGAGGTCCACGTGG-1	-0.22193	6.6964	IDA macrophage	0.0672971
UC 4	female	46	UC_4_CAGAGCCCACAGCTTA-1	-0.971274	8.79977	DCs CD1c	0.064504
UC 4	female	46	UC_4_CAGTTAGGTCGATGCC-1	-3.96549	4.34566	M1 ACOD1	0.0108229
UC 4	female	46	UC_4_CATCCACGTCAGGTGA-1	-4.10609	4.54763	M1 ACOD1	0.0117684
UC 4	female	46	UC_4_CATTGCCTCGTGTGAT-1	-0.447985	5.64869	IDA macrophage	0.0936749
UC 4	female	46	UC_4_CATTTCATCAAAGAAC-1	1.28714	5.65486	IDA macrophage	-0.00398061
UC 4	female	46	UC_4_CCACGAGCAACCCGCA-1	-1.39992	4.84864	M1 ACOD1	0.0607131
UC 4	female	46	UC_4_CCATAAGAGAGCACTG-1	-4.2133	4.21772	M1 ACOD1	0.0414958
UC 4	female	46	UC_4_CCATAAGGTGTGCCTG-1	-0.876534	3.23727	Inflammatory monocytes	0.0835219
UC 4	female	46	UC_4_CCCAACTCATTATGCG-1	-3.05094	5.45696	M1 ACOD1	0.0677036
UC 4	female	46	UC_4_CCCTTAGCACGTATAC-1	-0.759965	4.58382	M1 ACOD1	0.0575773
UC 4	female	46	UC_4_CCGATGGTCGAAACAA-1	-2.79782	4.18181	M1 ACOD1	0.029407
UC 4	female	46	UC_4_CCGGTAGTCTTAGGAC-1	-4.19898	4.34373	M1 ACOD1	0.00025529
UC 4	female	46	UC_4_CCGTAGGCACCAGCGT-1	-0.732218	4.10438	M1 ACOD1	0.105193
UC 4	female	46	UC_4_CCTAACCGTAGTTCCA-1	-2.41402	5.13691	M1 ACOD1	0.00630393
UC 4	female	46	UC_4_CCTACGTCATTGAAGA-1	-0.768428	8.46109	DCs CD1c	0.0674243
UC 4	female	46	UC_4_CCTCCAATCGCTTGAA-1	-0.168243	3.41414	Inflammatory monocytes	0.135995
UC 4	female	46	UC_4_CCTTGTGGTTGGCCTG-1	-2.61897	4.17886	M1 ACOD1	0.0119502
UC 4	female	46	UC_4_CGACAGCTCCGAGATT-1	-1.42353	4.72733	M1 ACOD1	0.0888393
UC 4	female	46	UC_4_CGAGGAAAGCGTCGAA-1	-3.29607	4.48541	M1 ACOD1	0.0346966
UC 4	female	46	UC_4_CGGACACCACAAACGG-1	-3.93209	4.7673	M1 ACOD1	0.0326095
UC 4	female	46	UC_4_CGTGATACAGGACTAG-1	-1.81241	4.27238	M1 ACOD1	0.0851533
UC 4	female	46	UC_4_CTAACTTGTATTGACC-1	-2.66888	4.37178	M1 ACOD1	0.00961981
UC 4	female	46	UC_4_CTACATTTCTTAGTTC-1	-0.998564	8.80032	DCs CD1c	0.0305805
UC 4	female	46	UC_4_CTACGGGGTAACAAGT-1	-0.0534041	4.50505	IDA macrophage	0.067717
UC 4	female	46	UC_4_CTACTATAGGAAACGA-1	-2.54128	4.02141	M1 ACOD1	0.0212499
UC 4	female	46	UC_4_CTACTATAGTAATCCC-1	-2.36145	4.17117	M1 ACOD1	0.0520922
UC 4	female	46	UC_4_CTAGGTAGTTTAGTCG-1	-4.0364	4.67458	M1 ACOD1	0.0583218
UC 4	female	46	UC_4_CTATAGGCAGTCCGTG-1	1.64079	7.96191	IDA macrophage	0.222831
UC 4	female	46	UC_4_CTCATCGCAGGAATAT-1	-2.92326	5.03168	M1 ACOD1	0.0371352
UC 4	female	46	UC_4_CTCATGCCACAATCTG-1	8.32432	0.323644	DCs CCL22 Ribhi	0.0149503
UC 4	female	46	UC_4_CTCCACACACAAGTGG-1	-3.01832	4.29015	M1 ACOD1	0.0291195
UC 4	female	46	UC_4_CTCGAGGAGTGCAAAT-1	-0.9896	8.07762	DCs CD1c	0.0693549
UC 4	female	46	UC_4_CTCTGGTTCGGAGCAA-1	-1.28393	4.11474	M1 ACOD1	0.0405803
UC 4	female	46	UC_4_CTGAATGTCCGGGACT-1	-1.61651	9.5055	DCs CD1c	0.0793574
UC 4	female	46	UC_4_CTGAGCGAGACATACA-1	-3.51163	4.68268	M1 ACOD1	0.00407178
UC 4	female	46	UC_4_CTGCAGGCACAATGCT-1	7.66464	0.902584	M0 Ribhi	0.0175839
UC 4	female	46	UC_4_CTGCCATCACCGTCTT-1	-3.14661	4.31709	M1 ACOD1	0.0425761
UC 4	female	46	UC_4_CTGGCAGGTTTCGGCG-1	-3.00017	4.66277	M1 ACOD1	0.0382349
UC 4	female	46	UC_4_CTGGTCTGTCCAGGTC-1	-1.88107	4.2217	M1 ACOD1	0.0498945
UC 4	female	46	UC_4_CTTACCGGTCCGTACG-1	-1.42552	9.15955	DCs CD1c	0.0662843
UC 4	female	46	UC_4_CTTCTAAAGCCTGAGA-1	-3.36227	4.46179	M1 ACOD1	0.0362987
UC 4	female	46	UC_4_CTTTCAACAACGATCT-1	6.88259	0.632141	M0 Ribhi	0.0342173
UC 4	female	46	UC_4_GAAGGACTCTCGTCGT-1	-3.39416	4.62106	M1 ACOD1	0.0242613
UC 4	female	46	UC_4_GACATCAGTTCTAAGC-1	-2.78901	4.415	M1 ACOD1	0.0525216
UC 4	female	46	UC_4_GACCTTCCAATAAGGT-1	-3.09009	4.2779	M1 ACOD1	0.0315614
UC 4	female	46	UC_4_GACCTTCTCTGAGAAA-1	-2.91612	4.5724	M1 ACOD1	0.0271728
UC 4	female	46	UC_4_GACGTTATCCTGTAAG-1	-0.7435	4.50229	M1 ACOD1	0.0877071
UC 4	female	46	UC_4_GACTCAAGTAGCACAG-1	-1.24115	8.16287	DCs CD1c	0.0125391
UC 4	female	46	UC_4_GAGAAATGTCCAGGTC-1	-0.858889	3.99489	M1 ACOD1	0.0821054
UC 4	female	46	UC_4_GAGTTTGTCTCCAATT-1	7.43327	1.80693	M0 Ribhi	0.0093475
UC 4	female	46	UC_4_GATAGCTCAGGGATAC-1	7.22859	1.86623	M0 Ribhi	0.02839
UC 4	female	46	UC_4_GATAGCTTCTCGGTAA-1	-1.1192	3.14619	Inflammatory monocytes	0.0807462
UC 4	female	46	UC_4_GCCATTCCATACAGCT-1	-1.36322	3.51032	M1 ACOD1	0.0676734
UC 4	female	46	UC_4_GCCATTCTCGAAGGAC-1	-0.871561	8.22792	DCs CD1c	0.0759455
UC 4	female	46	UC_4_GCTGGGTTCATGGGAG-1	1.43669	5.68944	IDA macrophage	0.0518466
UC 4	female	46	UC_4_GGAAGTGTCACCTCTG-1	-2.43547	4.22032	M1 ACOD1	0.0115508
UC 4	female	46	UC_4_GGAAGTGTCGACGACC-1	-0.403082	4.02649	M1 ACOD1	0.0605007
UC 4	female	46	UC_4_GGCTGTGGTAAGGCCA-1	-0.778747	4.25464	M1 ACOD1	0.0618705
UC 4	female	46	UC_4_GGCTGTGTCGATGCAT-1	-2.92725	4.33626	M1 ACOD1	0.0512422
UC 4	female	46	UC_4_GGGATCCAGGCAGCTA-1	-1.13393	8.21307	DCs CD1c	0.0740867
UC 4	female	46	UC_4_GGGATGAGTACTGAGG-1	0.0433991	3.31227	Inflammatory monocytes	0.10849
UC 4	female	46	UC_4_GGGCCATAGGTAAACT-1	0.122396	3.53405	Inflammatory monocytes	0.122373
UC 4	female	46	UC_4_GGGTAGAAGCTCCGAC-1	-1.44859	3.44272	Inflammatory monocytes	0.0364761
UC 4	female	46	UC_4_GGGTGAATCGCGTAGC-1	-3.11144	4.28756	M1 ACOD1	0.00532386
UC 4	female	46	UC_4_GGTAACTTCGAGAGAC-1	0.133694	6.89028	IDA macrophage	0.111306
UC 4	female	46	UC_4_GGTCTGGGTGGATGAC-1	-3.49985	9.55898	DCs CCL22	0.0158296
UC 4	female	46	UC_4_GGTGAAGAGGTGATCG-1	-2.38737	4.0188	M1 ACOD1	0.0340295
UC 4	female	46	UC_4_GTAGAGGTCGACCAAT-1	-3.56128	4.67627	M1 ACOD1	0.020603
UC 4	female	46	UC_4_GTCGTTCCAGGTCAAG-1	-2.73303	5.62758	M1 ACOD1	0.0443596
UC 4	female	46	UC_4_GTGAGGACAAGACCGA-1	-2.30101	4.26901	M1 ACOD1	0.0414308
UC 4	female	46	UC_4_GTGAGGACAAGATGTA-1	-1.63261	9.54096	DCs CD1c	0.0826175
UC 4	female	46	UC_4_GTTACAGGTTAGCGGA-1	-1.80018	4.0481	M1 ACOD1	0.0142031
UC 4	female	46	UC_4_GTTAGACCATATGGCT-1	-0.215057	3.60914	Inflammatory monocytes	0.0463099
UC 4	female	46	UC_4_TAACACGAGATCCTAC-1	-1.30748	4.27577	M1 ACOD1	0.0631404
UC 4	female	46	UC_4_TACCGGGCAGGACGAT-1	-0.43125	8.02978	DCs CD1c	0.0803476
UC 4	female	46	UC_4_TAGACCAAGGATACCG-1	-2.58452	4.09975	M1 ACOD1	0.0222146
UC 4	female	46	UC_4_TAGCACACACCTATCC-1	0.317293	3.50337	Inflammatory monocytes	0.0982731
UC 4	female	46	UC_4_TAGGAGGCATACGCAT-1	-2.48565	4.24486	M1 ACOD1	0.0212953
UC 4	female	46	UC_4_TAGGGTTCACAATGCT-1	7.01024	4.51021	M0	0.0609236
UC 4	female	46	UC_4_TAGTGCATCGATTGAC-1	-2.10068	4.05636	M1 ACOD1	0.0587816
UC 4	female	46	UC_4_TATACCTCAATTGAAG-1	-1.55841	4.42757	M1 ACOD1	0.0735766
UC 4	female	46	UC_4_TATTGCTTCTCAAAGC-1	-4.00294	4.52945	M1 ACOD1	0.0457976
UC 4	female	46	UC_4_TCAAGACAGCAGCAGT-1	-4.07438	4.72441	M1 ACOD1	0.0322598
UC 4	female	46	UC_4_TCACTATCACAATGTC-1	-1.54471	3.70852	Inflammatory monocytes	0.0388969
UC 4	female	46	UC_4_TCAGCAAAGCAACAGC-1	-4.16622	4.78522	M1 ACOD1	0.0743352
UC 4	female	46	UC_4_TCAGGGCTCCGCGGAT-1	5.02049	6.1412	M2.2	0.150954
UC 4	female	46	UC_4_TCATTGTTCCTGTAGA-1	-4.19611	4.22633	M1 ACOD1	0.00312682
UC 4	female	46	UC_4_TCCCATGGTAGGTGCA-1	0.184287	3.34827	Inflammatory monocytes	0.117234
UC 4	female	46	UC_4_TCCTCTTTCATGTCAG-1	-2.6008	5.01955	M1 ACOD1	0.0439608
UC 4	female	46	UC_4_TCGCTTGAGAAACTAC-1	-0.51194	8.89709	DCs CD1c	0.0441791
UC 4	female	46	UC_4_TCGCTTGCAGGTTTAC-1	-2.11297	3.65722	M1 ACOD1	0.0563905
UC 4	female	46	UC_4_TCGGGTGAGACAGCGT-1	5.5474	5.62871	M2.2	0.149173
UC 4	female	46	UC_4_TCTACATGTTCCGGTG-1	-2.1279	4.18036	M1 ACOD1	0.0485663
UC 4	female	46	UC_4_TCTATACCAGACCGCT-1	-1.94591	4.55851	M1 ACOD1	0.106367
UC 4	female	46	UC_4_TCTCACGAGTGATTCC-1	-0.904212	3.829	M1 ACOD1	0.0789634
UC 4	female	46	UC_4_TCTGCCAGTCCAACGC-1	-0.531102	6.30602	IDA macrophage	0.088786
UC 4	female	46	UC_4_TCTTAGTAGGAGAATG-1	-1.46427	3.47976	Inflammatory monocytes	0.0209458
UC 4	female	46	UC_4_TGAGGTTAGAATTTGG-1	-0.554024	7.83998	DCs CD1c	0.0643566
UC 4	female	46	UC_4_TGATTCTGTCCCGCAA-1	-2.09587	3.72984	M1 ACOD1	0.0410756
UC 4	female	46	UC_4_TGATTCTTCAACCTCC-1	-2.52966	3.97174	M1 ACOD1	0.0345439
UC 4	female	46	UC_4_TGCACGGGTAGGCAGT-1	-2.45363	4.08543	M1 ACOD1	0.0323276
UC 4	female	46	UC_4_TGCACGGGTGTTATCG-1	-3.42691	4.49146	M1 ACOD1	0.0365715
UC 4	female	46	UC_4_TGCTCGTGTGTGAATA-1	5.67992	5.67775	M2.2	0.14149
UC 4	female	46	UC_4_TGGAGGAAGGCACCAA-1	-1.39396	2.84689	Inflammatory monocytes	0.0537639
UC 4	female	46	UC_4_TGGGAAGAGGACAGTC-1	-0.464907	3.43815	Inflammatory monocytes	0.0953912
UC 4	female	46	UC_4_TGGTTAGGTGGCGCTT-1	-3.3561	4.69197	M1 ACOD1	0.0436568
UC 4	female	46	UC_4_TGTCCACAGACATCCT-1	-1.73422	4.11689	M1 ACOD1	0.0661532
UC 4	female	46	UC_4_TGTCCTGAGTCGGGAT-1	5.93855	5.07693	M0	0.0638157
UC 4	female	46	UC_4_TGTGAGTAGGCATGCA-1	-3.77573	4.36571	M1 ACOD1	0.0050599
UC 4	female	46	UC_4_TTACAGGTCCTACGAA-1	-2.31775	3.99952	M1 ACOD1	0.0286808
UC 4	female	46	UC_4_TTACGCCTCCACGGAC-1	-2.05709	4.32792	M1 ACOD1	0.0628059
UC 4	female	46	UC_4_TTCCAATAGCTGCGAA-1	-2.13059	3.9736	M1 ACOD1	0.0634714
UC 4	female	46	UC_4_TTCCACGAGCGAGTCA-1	-2.91548	4.21609	M1 ACOD1	0.0274915
UC 4	female	46	UC_4_TTCCGTGAGACTCAAA-1	-0.443981	4.09214	M1 ACOD1	0.105115
UC 4	female	46	UC_4_TTCCGTGCAGCACAAG-1	-1.54195	3.2833	M1 ACOD1	0.0829822
UC 4	female	46	UC_4_TTCCTAACATAGAATG-1	-1.2696	4.22185	M1 ACOD1	0.078766
UC 4	female	46	UC_4_TTCGGTCTCCGTGTCT-1	-2.23088	4.30847	M1 ACOD1	0.0380922
UC 4	female	46	UC_4_TTCGGTCTCGACGATT-1	-3.16854	4.50921	M1 ACOD1	0.0278397
UC 4	female	46	UC_4_TTCTGTAGTTTCGATG-1	-3.31415	4.44619	M1 ACOD1	0.0104167
UC 4	female	46	UC_4_TTGGATGCATTATGCG-1	-2.6035	5.311	M1 ACOD1	0.0327148
UC 4	female	46	UC_4_TTGTTTGTCGGTTAGT-1	-1.12234	5.00501	Inflammatory monocytes	0.120011
UC 4	female	46	UC_4_TTTACCACATCTTAGG-1	-0.9893	3.96646	M1 ACOD1	0.0625881
UC 4	female	46	UC_4_TTTACTGGTCCTTGTC-1	-1.6171	9.52692	DCs CD1c	0.0526928
UC 4	female	46	UC_4_TTTGGAGTCACCTTGC-1	-1.69185	3.8732	M1 ACOD1	0.106081
UC 5	male	56	UC_5_AAACGCTTCCTGCTAC-1	0.182285	6.46457	IDA macrophage	0.120691
UC 5	male	56	UC_5_AAAGTCCCAACCGCCA-1	4.21112	6.3412	M2.2	0.107044
UC 5	male	56	UC_5_AACAAAGTCTATCGCC-1	-0.402759	5.45256	IDA macrophage	0.0929773
UC 5	male	56	UC_5_AACCATGGTCATCACA-1	5.40207	5.42393	M2.2	0.138895
UC 5	male	56	UC_5_AAGCGAGAGGTGCTGA-1	-2.83178	5.76951	M1 ACOD1	0.0461054
UC 5	male	56	UC_5_AAGTACCTCGGCATAT-1	1.60662	6.94005	IDA macrophage	0.124265
UC 5	male	56	UC_5_AATCACGTCTATCGGA-1	6.99663	2.32522	Inflammatory monocytes	0.0705708
UC 5	male	56	UC_5_AATGACCTCTGGTTGA-1	3.78933	6.3009	M2.2	0.128878
UC 5	male	56	UC_5_AATGGAACACGTACTA-1	-0.141696	3.73123	Inflammatory monocytes	0.114879
UC 5	male	56	UC_5_ACACCAACATAATCCG-1	-2.24771	6.0139	IDA macrophage	0.105818
UC 5	male	56	UC_5_ACACCAAGTGCGGTAA-1	-0.184808	5.52789	IDA macrophage	0.127587
UC 5	male	56	UC_5_ACATCGAAGCACTCGC-1	-0.0576945	6.73664	IDA macrophage	0.120332
UC 5	male	56	UC_5_ACCATTTTCCTCTCGA-1	-3.05422	5.54575	IDA macrophage	0.0221792
UC 5	male	56	UC_5_ACCTACCCACAATGAA-1	-3.54727	9.60218	DCs CCL22	0.010598
UC 5	male	56	UC_5_ACGGAAGCAGAGTCAG-1	-0.312735	5.76133	IDA macrophage	0.146993
UC 5	male	56	UC_5_ACGTAACCACACGTGC-1	0.921545	5.46366	IDA macrophage	0.139547
UC 5	male	56	UC_5_ACTATGGAGGCTGTAG-1	0.69888	5.17207	IDA macrophage	0.106454
UC 5	male	56	UC_5_ACTCCCATCCACTTCG-1	-0.391625	5.02396	M1 ACOD1	0.104187
UC 5	male	56	UC_5_ACTGATGCATTACGGT-1	-0.245856	6.14751	IDA macrophage	0.0717552
UC 5	male	56	UC_5_ACTGCAACAAACCATC-1	-0.151211	5.93849	IDA macrophage	0.141502
UC 5	male	56	UC_5_AGAAGTAGTCTTCAAG-1	2.18629	6.40176	IDA macrophage	0.132441
UC 5	male	56	UC_5_AGACCATTCGTAACAC-1	-0.271971	6.0911	IDA macrophage	0.111642
UC 5	male	56	UC_5_AGCGCCAAGAGCCCAA-1	1.72224	8.0782	IDA macrophage	0.163016
UC 5	male	56	UC_5_AGGACTTAGAGTCAGC-1	-0.397411	5.72917	IDA macrophage	0.0600277
UC 5	male	56	UC_5_AGGATAAAGATCCCAT-1	-0.251086	5.24677	IDA macrophage	0.13083
UC 5	male	56	UC_5_AGGCATTGTTGTATGC-1	-0.64868	5.98338	IDA macrophage	0.089875
UC 5	male	56	UC_5_AGGCCACAGGACTGGT-1	1.31038	6.74045	IDA macrophage	0.0889476
UC 5	male	56	UC_5_AGGGAGTTCGGTGTAT-1	-0.84018	4.16317	M1 ACOD1	0.0787138
UC 5	male	56	UC_5_AGGGCCTGTTGCTCGG-1	0.187936	5.75136	IDA macrophage	0.118786
UC 5	male	56	UC_5_AGGTTGTAGATTCGAA-1	0.615886	5.07629	IDA macrophage	0.0888843
UC 5	male	56	UC_5_AGTAACCCATAGGTTC-1	-0.251038	4.15448	Inflammatory monocytes	0.0548824
UC 5	male	56	UC_5_AGTCAACCAGGTCAGA-1	-2.44588	5.8651	M1 ACOD1	0.0758838
UC 5	male	56	UC_5_AGTCATGCATCACCAA-1	-1.21557	4.53791	M1 ACOD1	0.0372931
UC 5	male	56	UC_5_AGTGTTGAGTTGGAGC-1	-0.823037	5.91511	IDA macrophage	0.0743541
UC 5	male	56	UC_5_AGTTAGCCAGGCCCTA-1	0.212422	6.17789	IDA macrophage	0.120382
UC 5	male	56	UC_5_AGTTCCCAGCTGGAGT-1	-0.842874	4.84895	M1 ACOD1	0.0608659
UC 5	male	56	UC_5_ATACCTTGTGCTGATT-1	-1.52859	5.69887	IDA macrophage	0.0798781
UC 5	male	56	UC_5_ATATCCTAGGTAGATT-1	-0.13813	5.78022	IDA macrophage	0.107591
UC 5	male	56	UC_5_ATCATTCGTTATAGAG-1	0.171998	5.59198	IDA macrophage	0.076661
UC 5	male	56	UC_5_ATCCTATGTTCTAACG-1	1.34085	6.3335	Inflammatory monocytes	0.0513962
UC 5	male	56	UC_5_ATCGATGTCATTCGTT-1	-0.0654841	6.05494	IDA macrophage	0.0943859
UC 5	male	56	UC_5_ATCGGATAGGGTAATT-1	-0.342014	5.89848	IDA macrophage	0.128988
UC 5	male	56	UC_5_ATCTCTATCTTTGATC-1	-1.10344	3.35383	M1 ACOD1	0.0574285
UC 5	male	56	UC_5_ATGCGATAGGATAATC-1	-2.72591	5.90228	M1 ACOD1	0.0771497
UC 5	male	56	UC_5_ATTCATCCACATAGCT-1	0.622002	5.1801	IDA macrophage	0.0874548
UC 5	male	56	UC_5_ATTCCCGTCGCAATTG-1	-2.47245	5.35757	M1 CXCL5	0.0406041
UC 5	male	56	UC_5_ATTCTACTCACGTAGT-1	-0.846784	4.62843	M1 ACOD1	0.0755593
UC 5	male	56	UC_5_ATTGTTCCATACTTTC-1	-2.36157	5.81875	M1 ACOD1	0.0713707
UC 5	male	56	UC_5_ATTGTTCTCCGTTGAA-1	-1.09894	4.07601	M1 ACOD1	0.0684989
UC 5	male	56	UC_5_CAACCTCAGTAACGAT-1	0.562548	6.19328	Inflammatory monocytes	0.0815284
UC 5	male	56	UC_5_CAAGCTAGTCCTCCAT-1	0.955271	5.97535	IDA macrophage	0.111683
UC 5	male	56	UC_5_CAAGCTATCGAGTTGT-1	7.52388	3.72257	Inflammatory monocytes	0.0847646
UC 5	male	56	UC_5_CAAGGGAAGCTGCGAA-1	0.447788	5.0096	IDA macrophage	0.119183
UC 5	male	56	UC_5_CAATCGAAGGGAGAAT-1	-0.101427	6.00954	IDA macrophage	0.0759109
UC 5	male	56	UC_5_CACATGATCCACGAAT-1	0.436827	6.04705	IDA macrophage	0.10046
UC 5	male	56	UC_5_CACCGTTCACGGCACT-1	-1.04719	4.95455	M1 ACOD1	0.104777
UC 5	male	56	UC_5_CACGAATTCCGTAGTA-1	1.07916	6.03841	IDA macrophage	0.122384
UC 5	male	56	UC_5_CAGATCAGTCGCTTAA-1	-0.342439	4.99996	IDA macrophage	0.0697391
[truncated: 242 more rows]

## Sheet: e.fig 5b
sample_name	data_dim_1	data_dim_2	Sample	Health	annotation	Size_Factor	Pseudotime	State
HC_1_AAGACCTTCAGCGATT-1	6.40517	0.490058	HC 1	HC	M2.2	0.82974	0.350006	1
HC_1_AGACGTTGTCTGGAGA-1	6.08081	0.514052	HC 1	HC	M2.2	0.411497	0.569511	1
HC_1_AGATCTGTCCAAACTG-1	-1.39828	-6.1176	HC 1	HC	M2	1.73234	15.4114	4
HC_1_AGGCCACTCCGTCATC-1	6.16623	0.624808	HC 1	HC	M2.2	1.14848	0.603886	1
HC_1_AGTGTCAAGACTTGAA-1	6.67681	1.03116	HC 1	HC	M0	0.224974	0.607969	1
HC_1_ATCCACCAGAGCAATT-1	6.20353	0.589957	HC 1	HC	M2.2	4.78349	0.553353	1
HC_1_ATCTGCCAGAATGTTG-1	6.46066	0.612324	HC 1	HC	M2.2	1.64363	0.411945	1
HC_1_CAAGTTGTCCGCGGTA-1	6.27636	0.641903	HC 1	HC	M2.2	1.29925	0.549201	1
HC_1_CATCAAGAGCCGCCTA-1	6.2965	0.664008	HC 1	HC	M2.2	2.37151	0.554147	1
HC_1_CCAGCGAAGTCTCGGC-1	6.33045	0.330958	HC 1	HC	M2.2	3.15841	0.271021	1
HC_1_CGGACGTGTCCCTTGT-1	6.32541	0.349446	HC 1	HC	M2.2	1.95529	0.288682	1
HC_1_CTAGAGTGTCTGATCA-1	6.20338	0.625377	HC 1	HC	M2.2	1.77079	0.581349	1
HC_1_CTCGAAACACTTCGAA-1	6.34479	0.81784	HC 1	HC	M2.2	0.874938	0.645425	1
HC_1_CTTACCGCAGGGAGAG-1	6.40615	0.549758	HC 1	HC	M2.2	0.963646	0.396392	1
HC_1_GACGTTAAGCTAAGAT-1	2.70786	1.42757	HC 1	HC	M0 Ribhi	0.165611	4.76361	1
HC_1_GACTGCGAGCCGGTAA-1	6.36256	0.859639	HC 1	HC	M2.2	1.61192	0.667337	1
HC_1_GCAGCCACAACTTGAC-1	6.35823	0.202454	HC 1	HC	M2.2	0.821645	0.152774	1
HC_1_GCTGCGAGTGTTGAGG-1	6.40609	0.30328	HC 1	HC	M2.2	0.702581	0.202501	1
HC_1_GCTGCGATCCTTGACC-1	6.39439	0.518384	HC 1	HC	M2.2	1.04426	0.378959	1
HC_1_GTCACAACAGACAAGC-1	6.52456	0.922881	HC 1	HC	M0	0.221601	0.61691	1
HC_1_GTGCATAAGCCCAGCT-1	6.06012	0.601586	HC 1	HC	IDA macrophage	4.6769	0.651261	1
HC_1_GTGCTTCAGCCGTCGT-1	6.42915	0.641068	HC 1	HC	M2.2	0.74137	0.454051	1
HC_1_TACGGATTCTTACCTA-1	6.40717	0.688493	HC 1	HC	M2.2	1.96068	0.504972	1
HC_1_TACTTGTTCAGATAAG-1	6.38151	0.549851	HC 1	HC	M2.2	0.836149	0.411719	1
HC_1_TCTATTGCAATAAGCA-1	6.48655	0.61992	HC 1	HC	M2.2	0.403065	0.401903	1
HC_1_TCTCTAACAAGCTGAG-1	6.2776	0.556484	HC 1	HC	M2.2	1.16164	0.481193	1
HC_1_TCTGGAATCAGTTTGG-1	6.32746	0.627436	HC 1	HC	M2.2	1.24023	0.506214	1
HC_1_TGAGAGGAGCTTTGGT-1	6.38325	0.891022	HC 1	HC	M0	0.344376	0.679237	1
HC_1_TGAGGGATCCAGTAGT-1	-1.50632	-2.14088	HC 1	HC	IDA macrophage	0.923845	11.4422	4
HC_1_TGCGCAGAGGGCTTCC-1	6.49211	0.50484	HC 1	HC	M2.2	1.40988	0.307897	1
HC_1_TTCGGTCGTCGAGTTT-1	6.45173	0.553911	HC 1	HC	M2.2	4.72277	0.371468	1
HC_1_TTGAACGAGGACAGCT-1	6.4492	0.60925	HC 1	HC	M2.2	3.95037	0.416615	1
HC_1_TTTGGTTTCTGTCCGT-1	6.39582	0.66568	HC 1	HC	M2.2	0.598357	0.494038	1
CD_1_ACTATCTAGAAGTCCG-1	-6.29714	1.61381	CD 1	CDa	Inflammatory monocytes	0.891128	15.3775	3
CD_1_AGCTACACAATAACCC-1	-7.21386	2.58667	CD 1	CDa	M1 ACOD1	2.67709	16.7014	3
CD_1_ATGATCGGTACAAGCG-1	6.48777	0.85432	CD 1	CDa	M2.2	0.620281	0.585673	1
CD_1_CACCGTTCAATTGCAC-1	-7.43348	2.19078	CD 1	CDa	M1 ACOD1	5.13225	16.625	3
CD_1_CACTGGGGTTCTCCTG-1	-5.59819	1.21786	CD 1	CDa	M1 ACOD1	3.47985	14.583	3
CD_1_CCACGAGCAATCCTAG-1	-1.90677	-0.299597	CD 1	CDa	Inflammatory monocytes	1.34344	10.243	5
CD_1_CTCATTAAGACATAGT-1	6.46527	0.647478	CD 1	CDa	M2.2	0.669864	0.436768	1
CD_1_CTGAGGCTCGTCAAAC-1	3.32938	1.83624	CD 1	CDa	M0 Ribhi	0.201027	4.04547	1
CD_1_GATAGAAAGAGGACTC-1	-4.37684	0.148467	CD 1	CDa	Inflammatory monocytes	0.993665	12.9661	3
CD_1_GCCAGCACACCCTGAG-1	-7.31919	2.51251	CD 1	CDa	M1 ACOD1	4.09608	16.7372	3
CD_1_GGAATGGAGATCCCGC-1	-7.36175	2.6166	CD 1	CDa	M1 ACOD1	3.82558	16.8357	3
CD_1_GGGTCACAGCCGTAAG-1	-4.64786	-0.264469	CD 1	CDa	IDA macrophage	4.63373	12.9553	3
CD_1_GTGATGTTCTGGGCGT-1	-7.39739	2.39077	CD 1	CDa	M1 ACOD1	6.17988	16.7221	3
CD_1_TAAGCGTAGGTTTGAA-1	-7.7018	2.88328	CD 1	CDa	M1 ACOD1	2.21939	17.2682	3
CD_1_TAGCACAGTCTCACAA-1	5.34635	2.1929	CD 1	CDa	M0 Ribhi	0.376419	2.17941	1
CD_1_TATCTGTAGCCTGAGA-1	-7.76451	2.53074	CD 1	CDa	M1 ACOD1	2.26357	17.0964	3
CD_1_TCGAACACAACCAACT-1	-1.39503	-5.82258	CD 1	CDa	IDA macrophage	6.43825	15.1196	4
CD_1_TCTATACCATCCGTGG-1	-7.36979	2.26302	CD 1	CDa	M1 ACOD1	3.31289	16.6205	3
CD_1_TGCTTCGGTGGTTCTA-1	-7.3723	2.83879	CD 1	CDa	M1 ACOD1	2.63088	16.9831	3
CD_1_TTCCAATGTACCCGCA-1	-7.34827	2.61822	CD 1	CDa	M1 ACOD1	1.51343	16.8262	3
CD_1_TTGGGCGTCAGCTCTC-1	-7.22975	2.42325	CD 1	CDa	M1 ACOD1	2.09122	16.6115	3
CD_1_TTGTTTGTCTGAACGT-1	-7.43572	2.51169	CD 1	CDa	M1 ACOD1	3.02248	16.8277	3
CD_2_AGACCCGCATCACAGT-1	-4.62984	-0.213507	CD 2	CDa	IDA macrophage	7.16815	12.9694	3
CD_2_AGGATAATCGCCAACG-1	-7.45039	2.20734	CD 2	CDa	M1 ACOD1	5.55724	16.6486	3
CD_2_AGTTCGAGTCGTGGTC-1	-0.814368	-6.48528	CD 2	CDa	M2	0.860097	15.8572	4
CD_2_ATCGCCTAGGGATGTC-1	6.62991	0.606859	CD 2	CDa	M2.2	2.07165	0.302977	1
CD_2_ATTCACTAGCTGGCCT-1	-2.01622	-6.80425	CD 2	CDa	M2	2.02106	16.0055	4
CD_2_CAACCTCGTGAGACGT-1	-7.80253	2.32836	CD 2	CDa	M1 ACOD1	2.19611	16.9994	3
CD_2_CCCAACTCAGCGTATT-1	-4.14999	0.252974	CD 2	CDa	Inflammatory monocytes	3.23025	12.8349	3
CD_2_CCCTCTCCAAGATCCT-1	-2.10922	-6.826	CD 2	CDa	M2	2.39174	16.0141	4
CD_2_CGACAGCCACAGCCAC-1	-7.56082	1.85674	CD 2	CDa	IDA macrophage	2.21163	16.5152	3
CD_2_CGTAATGCATATCTGG-1	6.05565	0.32167	CD 2	CDa	IDA macrophage	5.88508	0.433636	1
CD_2_GAACGTTCAGCGTATT-1	6.63424	0.281042	CD 2	CDa	M2.2	2.37657	0.0440373	1
CD_2_GGAAGTGGTGTTCGAT-1	-7.06649	2.87385	CD 2	CDa	Inflammatory monocytes	0.335944	16.7662	3
CD_2_TACGGGCAGAGCCATG-1	6.6941	0.706878	CD 2	CDa	M2.2	1.54649	0.341986	1
CD_2_TATTCCACATGGTACT-1	-7.39736	2.2379	CD 2	CDa	M1 ACOD1	2.69801	16.6263	3
CD_2_TGCAGTAGTGGAGGTT-1	-7.35508	2.39065	CD 2	CDa	M1 ACOD1	3.38575	16.6889	3
CD_2_TGGTGATCAGCAATTC-1	5.97058	1.73987	CD 2	CDa	M0 Ribhi	2.40119	1.55665	1
CD_2_TGGTGATCATTGCCGG-1	6.53355	0.755157	CD 2	CDa	M2.2	0.326499	0.479281	1
UC_1_ACGATGTTCCGCACTT-1	-6.92857	2.32193	UC 1	UCa	M1 ACOD1	1.26181	16.3129	3
UC_1_ACGTACATCCAGCCTT-1	-7.30816	2.10668	UC 1	UCa	IDA macrophage	0.812876	16.4744	3
UC_1_ATCACAGCAGTGTATC-1	-0.477618	-0.18712	UC 1	UCa	IDA macrophage	0.595322	8.31353	1
UC_1_ATGGTTGGTCATAAAG-1	-4.67837	0.385101	UC 1	UCa	IDA macrophage	1.88479	13.348	3
UC_1_ATTACTCCAACCTAAC-1	-1.97242	-1.28837	UC 1	UCa	IDA macrophage	1.59202	10.5472	4
UC_1_ATTCGTTCAGGTTCCG-1	-2.1064	-1.31561	UC 1	UCa	IDA macrophage	3.12873	10.5605	4
UC_1_CACGGGTTCAACACCA-1	-1.92504	-0.643859	UC 1	UCa	Inflammatory monocytes	0.279616	9.94758	5
UC_1_CACGTTCTCCTGTAGA-1	-4.76778	0.455865	UC 1	UCa	IDA macrophage	1.77585	13.4613	3
UC_1_CATAAGCAGGAACGTC-1	-0.686107	-0.313112	UC 1	UCa	IDA macrophage	1.58797	8.55617	1
UC_1_CATTTCATCGTAACAC-1	3.85746	2.08758	UC 1	UCa	M0 Ribhi	0.54068	3.4874	1
UC_1_CCACCATTCTTTCAGT-1	-1.3452	-5.0062	UC 1	UCa	M2.2	0.242176	14.3177	4
UC_1_CCCATTGGTAGTGGCA-1	2.48333	1.10722	UC 1	UCa	M0 Ribhi	0.258029	5.08506	1
UC_1_CCTCAACTCACTTTGT-1	-1.95489	-3.66704	UC 1	UCa	IDA macrophage	1.35052	12.9101	4
UC_1_CCTCTAGCATAATGAG-1	0.908925	0.536595	UC 1	UCa	IDA macrophage	1.10227	6.75522	1
UC_1_GACCCAGTCTGTTCAT-1	-1.55306	-1.84438	UC 1	UCa	IDA macrophage	1.30768	11.1474	4
UC_1_GAGAGGTTCTGAGGCC-1	0.606104	0.397314	UC 1	UCa	IDA macrophage	1.16231	7.08704	1
UC_1_GAGGCCTGTAGAAACT-1	6.22219	0.902896	UC 1	UCa	M2.2	2.66057	0.788264	1
UC_1_GAGTTGTAGCGACCCT-1	-7.18399	2.78363	UC 1	UCa	M1 ACOD1	1.14106	16.8014	3
UC_1_TCACAAGAGTAGGGTC-1	6.54936	1.07903	UC 1	UCa	M0	0.593635	0.724515	1
UC_1_TCACTATGTGGTCTGC-1	-7.17185	2.42282	UC 1	UCa	M1 ACOD1	0.841208	16.566	3
UC_1_TCGGGACGTAGCGTCC-1	-0.871735	-0.306165	UC 1	UCa	IDA macrophage	1.49185	8.7179	1
UC_1_TCGGTCTGTGACTGAG-1	0.538653	0.555405	UC 1	UCa	IDA macrophage	1.77214	7.0844	1
UC_1_TCTACATTCCTCTAAT-1	-6.86709	2.17503	UC 1	UCa	M1 ACOD1	1.4028	16.1731	3
UC_1_TGAGCGCAGCCGATTT-1	-2.03148	-0.339497	UC 1	UCa	Inflammatory monocytes	0.559906	10.2664	5
UC_1_TGCGGCAAGGATCACG-1	-5.64845	1.44562	UC 1	UCa	M1 CXCL5	1.00176	14.7618	3
UC_1_TGGGAAGCAGGTGAGT-1	3.31728	1.73161	UC 1	UCa	M0 Ribhi	0.232057	4.09182	1
UC_1_TGGGATTTCCTGGGTG-1	-0.891932	-0.347816	UC 1	UCa	IDA macrophage	1.8514	8.75491	1
UC_1_TGTGATGTCGACATAC-1	2.70645	1.44787	UC 1	UCa	M0 Ribhi	0.226661	4.75785	1
UC_2_AACGAAATCCGGCAAC-1	1.38846	1.02453	UC 2	UCa	Inflammatory monocytes	0.25162	6.12785	1
UC_2_AAGTTCGTCTTTCCAA-1	-2.12161	-1.36348	UC 2	UCa	IDA macrophage	1.77349	10.6066	4
UC_2_AATCGTGCACAAGCTT-1	-1.69615	-2.43238	UC 2	UCa	IDA macrophage	1.99576	11.7131	4
UC_2_ACATTTCAGCGAGTAC-1	-4.49293	0.293075	UC 2	UCa	IDA macrophage	2.21028	13.1437	3
UC_2_ACGATGTGTCCCTGTT-1	-7.31641	2.37294	UC 2	UCa	IDA macrophage	0.871227	16.6476	3
UC_2_AGAAATGCACCTGCAG-1	-5.27205	0.587012	UC 2	UCa	IDA macrophage	1.9789	13.9425	3
UC_2_AGTAGCTGTAGAGTTA-1	0.653798	0.788715	UC 2	UCa	Inflammatory monocytes	0.174043	6.88936	1
UC_2_ATAGACCTCCGCTGTT-1	-5.62424	1.32153	UC 2	UCa	M1 CXCL5	2.77828	14.667	3
UC_2_ATCATTCTCGAGTACT-1	-4.0784	0.00490035	UC 2	UCa	IDA macrophage	1.79811	12.6398	3
UC_2_ATCCACCTCATTTGTC-1	-3.70397	-0.277081	UC 2	UCa	IDA macrophage	2.58467	12.1733	3
UC_2_ATTGGGTTCATTCATC-1	-2.05241	-0.532121	UC 2	UCa	Inflammatory monocytes	0.417568	10.1061	5
UC_2_CACACAATCTCGCCTA-1	-1.91156	-0.0885025	UC 2	UCa	Inflammatory monocytes	0.26781	10.4316	5
UC_2_CACGAATAGGTAGACC-1	-1.60073	-2.10614	UC 2	UCa	IDA macrophage	1.07327	11.4008	4
UC_2_CAGCGTGGTCAAACGG-1	-4.26977	0.000629631	UC 2	UCa	Inflammatory monocytes	0.571037	12.7978	3
UC_2_CAGTTCCCAGAGAGGG-1	-1.23621	-0.492436	UC 2	UCa	IDA macrophage	1.6696	9.11814	1
UC_2_CATCGGGAGCACTAGG-1	1.35847	0.747262	UC 2	UCa	IDA macrophage	0.696847	6.26004	1
UC_2_CATGCGGGTTGGTAGG-1	-1.128	-0.208479	UC 2	UCa	Inflammatory monocytes	0.548438	8.89967	1
UC_2_CCCTAACAGGGAGAAT-1	-2.03352	-0.488996	UC 2	UCa	Inflammatory monocytes	0.708989	10.1353	5
UC_2_CCCTGATCATATGCGT-1	-1.41726	-4.0033	UC 2	UCa	IDA macrophage	2.11516	13.312	4
UC_2_CGGCAGTAGCAATAAC-1	6.58143	1.15986	UC 2	UCa	M0	0.190233	0.768328	1
UC_2_CGTCAAAAGGTTGGTG-1	-1.56034	-3.02661	UC 2	UCa	IDA macrophage	3.11793	12.3186	4
UC_2_CGTTCTGTCTGAACGT-1	-2.13557	-1.31362	UC 2	UCa	IDA macrophage	1.38054	10.5556	4
UC_2_CTAGACAGTGCATTAC-1	-1.96152	-1.57561	UC 2	UCa	IDA macrophage	1.4679	10.8339	4
UC_2_CTATCCGGTGTGTGTT-1	-4.76118	0.189047	UC 2	UCa	IDA macrophage	2.54926	13.3024	3
UC_2_CTCAGGGTCGGAACTT-1	-1.56388	-3.79254	UC 2	UCa	IDA macrophage	2.13135	13.0844	4
UC_2_CTCCAACTCATCCCGT-1	-7.70558	2.63742	UC 2	UCa	M1 ACOD1	1.53873	17.1172	3
UC_2_CTTCGGTTCACTACTT-1	-3.82089	-0.178604	UC 2	UCa	IDA macrophage	1.67567	12.324	3
UC_2_GAACGTTGTGCAGATG-1	-6.15543	1.55062	UC 2	UCa	M1 ACOD1	1.66555	15.2273	3
UC_2_GAGGCCTAGTCACTAC-1	-2.15043	-2.33889	UC 2	UCa	IDA macrophage	1.80283	11.5748	4
UC_2_GATCACAAGACGTCCC-1	-2.027	-1.29234	UC 2	UCa	IDA macrophage	2.4872	10.5455	4
UC_2_GATCACAGTCTACGAT-1	-2.09116	-1.65009	UC 2	UCa	IDA macrophage	1.54952	10.893	4
UC_2_GCCCAGAAGTGCAAAT-1	-2.0109	-4.25958	UC 2	UCa	IDA macrophage	2.94895	13.4884	4
UC_2_GGAGGATGTACCAATC-1	-1.74082	-4.21306	UC 2	UCa	IDA macrophage	1.39066	13.4781	4
UC_2_GTACAACCAGCTTCCT-1	-7.20301	2.81171	UC 2	UCa	M1 ACOD1	0.703256	16.8339	3
UC_2_GTAGAAAAGTAAGGGA-1	-1.90383	-0.67432	UC 2	UCa	IDA macrophage	1.13061	9.91073	5
UC_2_GTCAAGTCAAGTCCAT-1	6.34303	0.501764	UC 2	UCa	M2.2	3.66435	0.397655	1
UC_2_GTCATGACAATTCGTG-1	0.370184	0.53735	UC 2	UCa	Inflammatory monocytes	0.461079	7.24408	1
UC_2_GTGGGAATCTCGGTCT-1	-1.91216	-2.7203	UC 2	UCa	IDA macrophage	1.37615	11.9785	4
UC_2_GTGGTTAGTATGAAGT-1	-4.67881	0.00526365	UC 2	UCa	IDA macrophage	1.3485	13.1321	3
UC_2_GTTGTCCAGACAGTCG-1	5.35303	2.35048	UC 2	UCa	M0 Ribhi	0.315031	2.1794	1
UC_2_TAACCAGGTCTGCCTT-1	2.28209	0.93868	UC 2	UCa	M0 Ribhi	1.39842	5.33343	1
UC_2_TACCGGGGTAATGCTC-1	-3.69722	-0.667245	UC 2	UCa	IDA macrophage	1.47768	11.9638	3
UC_2_TACGGGCCAACCGCCA-1	6.35521	0.558337	UC 2	UCa	M2.2	2.92905	0.434663	1
UC_2_TAGGGTTCATAGACTC-1	-4.83872	0.340114	UC 2	UCa	IDA macrophage	1.04493	13.4508	3
UC_2_TCAAGCACAACGCATT-1	-1.92092	-3.40239	UC 2	UCa	IDA macrophage	2.35532	12.6532	4
UC_2_TCAAGTGCACCAATTG-1	-0.42174	-0.202551	UC 2	UCa	Inflammatory monocytes	0.453996	8.27019	1
UC_2_TCAGGGCCAAGGGTCA-1	6.30864	0.67296	UC 2	UCa	M2.2	4.60371	0.553684	1
UC_2_TCATGGACACATATGC-1	-7.09267	2.47571	UC 2	UCa	Inflammatory monocytes	0.884044	16.5373	3
UC_2_TCCAGAACATTGTACG-1	-7.00325	2.56797	UC 2	UCa	Inflammatory monocytes	0.296818	16.5252	3
UC_2_TCCTCGACACAGAGAC-1	2.54927	0.954753	UC 2	UCa	M0	0.217217	5.07814	1
UC_2_TCGTAGATCATATGGC-1	-1.70777	-2.14611	UC 2	UCa	IDA macrophage	1.70097	11.4288	4
UC_2_TCTACATAGACAACAT-1	-1.52691	-2.3473	UC 2	UCa	M2.2	3.75238	11.6451	4
UC_2_TCTCCGAGTCGTCATA-1	-1.73599	-2.15208	UC 2	UCa	IDA macrophage	1.45913	11.4317	4
UC_2_TCTCCGATCCCAAGTA-1	-4.83266	0.365183	UC 2	UCa	IDA macrophage	1.2581	13.4606	3
UC_2_TGACGCGAGAGATCGC-1	0.571719	0.61197	UC 2	UCa	Inflammatory monocytes	0.196304	7.0312	1
UC_2_TGAGACTTCTATTTCG-1	1.82644	0.810054	UC 2	UCa	Inflammatory monocytes	0.212157	5.80469	1
UC_2_TGATTTCGTGGTTTGT-1	-1.67563	-3.65068	UC 2	UCa	IDA macrophage	1.49421	12.9289	4
UC_2_TGCGGGTTCTGCGATA-1	-0.849853	-0.37616	UC 2	UCa	IDA macrophage	2.58063	8.7304	1
UC_2_TGGAACTAGGAGATAG-1	6.22495	0.86723	UC 2	UCa	M0	0.173031	0.758445	1
UC_2_TTACAGGGTACGACTT-1	-7.08284	2.4563	UC 2	UCa	Inflammatory monocytes	0.767004	16.5174	3
UC_2_TTACCATGTCGCGGTT-1	0.493505	0.97727	UC 2	UCa	Inflammatory monocytes	0.235093	6.96182	1
UC_2_TTACGCCAGGTAAACT-1	-1.96227	-0.451214	UC 2	UCa	Inflammatory monocytes	0.331222	10.1352	5
UC_2_TTCATTGAGCAATAAC-1	-1.38928	-0.230439	UC 2	UCa	Inflammatory monocytes	1.16737	9.11486	1
UC_2_TTCATTGAGCTCGCAC-1	6.4244	0.525552	UC 2	UCa	M2.2	2.40658	0.366041	1
UC_2_TTCATTGGTATCGCGC-1	-1.95539	-1.53196	UC 2	UCa	IDA macrophage	2.28347	10.7912	4
UC_2_TTTCATGCACAAGCAG-1	-1.94984	-0.315676	UC 2	UCa	Inflammatory monocytes	1.55391	10.249	5
UC_2_TTTGTTGTCATTGCCC-1	1.92276	0.951344	UC 2	UCa	Inflammatory monocytes	0.311321	5.66346	1
HC_2_AATCGACGTAGAGGAA-1	6.28177	1.39471	HC 2	HC	M0 Ribhi	0.788928	1.12924	1
HC_2_AGCGATTGTTCAAGGG-1	-1.47305	-4.0203	HC 2	HC	IDA macrophage	4.17973	13.3217	4
HC_2_ATCAGGTGTCCGGTCA-1	6.3321	0.342796	HC 2	HC	M2.2	7.78337	0.279317	1
HC_2_CAGCGTGCAACGTAAA-1	-1.5149	-5.03913	HC 2	HC	IDA macrophage	2.59007	14.3269	4
HC_2_CATCAAGTCGTTAGTG-1	-1.37581	-4.80961	HC 2	HC	IDA macrophage	4.66408	14.1184	4
HC_2_CATGCCTCAGCTACAT-1	6.58204	0.855008	HC 2	HC	M2.2	1.96068	0.527902	1
HC_2_CCGGTGAGTGGGTCAA-1	-1.67612	-6.01456	HC 2	HC	IDA macrophage	3.98984	15.2706	4
HC_2_GCTGGGTCACGGGTAA-1	6.17983	1.68179	HC 2	HC	M0	0.414196	1.39077	1
HC_2_GTGGAAGCAAGTTTGC-1	6.36279	0.176228	HC 2	HC	M2.2	6.14008	0.129328	1
HC_2_GTTGTGACACGTCGGT-1	-0.391109	0.0329017	HC 2	HC	IDA macrophage	3.67818	8.14007	1
HC_2_TCACTATCAAAGGAGA-1	6.24188	0.581876	HC 2	HC	M2.2	6.28781	0.523276	1
CD_3_AAAGGATAGATTGAGT-1	-1.20188	-5.67384	CD 3	CDa	IDA macrophage	5.01521	14.9992	4
CD_3_AAAGGATCAATCTAGC-1	6.31223	1.35646	CD 3	CDa	M0	0.314694	1.08098	1
CD_3_AACAAAGAGCCTCCAG-1	-7.0075	2.63619	CD 3	CDa	M1 ACOD1	1.4507	16.5712	3
CD_3_AACAAGACATGGTACT-1	-2.08528	-2.79435	CD 3	CDa	Inflammatory monocytes	0.479968	12.0354	4
CD_3_AACAAGAGTAGGACCA-1	6.21804	1.63132	CD 3	CDa	M0	0.239815	1.32799	1
CD_3_AACAAGATCCTCTCTT-1	2.77311	1.35442	CD 3	CDa	M0 Ribhi	0.202376	4.72827	1
CD_3_AACCATGCAATCGCGC-1	5.65902	1.9283	CD 3	CDa	M0 Ribhi	0.350785	1.88064	1
CD_3_AACCTTTTCTCTCAAT-1	-7.69021	2.27424	CD 3	CDa	M1 ACOD1	2.95097	16.8778	3
CD_3_AACGGGACACTGGAAG-1	6.37297	1.01216	CD 3	CDa	M0	0.225312	0.781003	1
CD_3_AAGCCATGTGGCTGCT-1	-7.67858	2.56551	CD 3	CDa	M1 ACOD1	3.78577	17.0511	3
CD_3_AATAGAGGTTTCGTTT-1	-2.08035	-3.5596	CD 3	CDa	IDA macrophage	4.31128	12.7908	4
CD_3_AATCGACAGAATCGTA-1	-7.40724	2.74002	CD 3	CDa	M1 ACOD1	1.13668	16.9485	3
CD_3_AATCGTGGTGACTGAG-1	-6.98657	2.61437	CD 3	CDa	M1 ACOD1	1.29284	16.5412	3
CD_3_AATGAAGGTCCAAAGG-1	5.59786	2.09324	CD 3	CDa	M0 Ribhi	1.01053	1.98147	1
CD_3_AATGGAAGTTTGGAGG-1	5.16069	2.3606	CD 3	CDa	M0 Ribhi	0.209122	2.30551	1
CD_3_ACAACCAGTTATCTTC-1	5.68348	1.96601	CD 3	CDa	M0 Ribhi	0.284338	1.87772	1
CD_3_ACAAGCTTCGGTAGAG-1	-1.69625	-5.873	CD 3	CDa	IDA macrophage	2.82584	15.1275	4
CD_3_ACACCAATCTGTGCAA-1	6.07079	1.69035	CD 3	CDa	M0	0.630738	1.46367	1
CD_3_ACATCCCCATACAGCT-1	-1.1649	-6.15261	CD 3	CDa	M2	2.81538	15.4787	4
CD_3_ACCAACAAGATGAAGG-1	6.15046	1.79725	CD 3	CDa	M0	0.190233	1.47859	1
CD_3_ACCATTTGTCATCGGC-1	-2.00305	-3.62817	CD 3	CDa	IDA macrophage	3.73855	12.8655	4
CD_3_ACCGTTCGTTTAGAGA-1	6.58462	1.1133	CD 3	CDa	M0	0.263763	0.729686	1
CD_3_ACCTGAATCTGTACAG-1	-0.871591	0.0734954	CD 3	CDa	Inflammatory monocytes	0.230371	8.55063	1
CD_3_ACGATCACAACCTAAC-1	5.14146	2.33411	CD 3	CDa	M0 Ribhi	0.298167	2.30551	1
CD_3_ACGGAAGAGAAGTGTT-1	-1.94622	-3.38513	CD 3	CDa	IDA macrophage	2.06457	12.6354	4
CD_3_ACGGTCGAGGGCGAAG-1	-7.43582	2.76169	CD 3	CDa	M1 ACOD1	1.40179	16.9844	3
CD_3_ACGTACACAGGACATG-1	5.52511	2.29592	CD 3	CDa	M0 Ribhi	0.198665	2.07125	1
CD_3_ACTACGAAGAATCGTA-1	6.23222	1.50041	CD 3	CDa	M0	1.04055	1.23179	1
CD_3_ACTACGAGTACGACTT-1	6.40228	1.4496	CD 3	CDa	M0	0.374395	1.09228	1
CD_3_ACTATCTCAATGAACA-1	6.50641	1.10647	CD 3	CDa	M0	0.189896	0.772708	1
CD_3_ACTATCTTCGGACTGC-1	6.72036	0.804483	CD 3	CDa	M2.2	0.169658	0.402578	1
CD_3_ACTGTGAAGAATCTAG-1	6.13313	1.82585	CD 3	CDa	M0	0.300865	1.50266	1
CD_3_ACTGTGACAGCATTGT-1	5.43352	2.11651	CD 3	CDa	M0 Ribhi	0.173031	2.1073	1
CD_3_ACTTTGTTCATAGGCT-1	-1.83012	-3.1653	CD 3	CDa	IDA macrophage	1.94382	12.4291	4
CD_3_AGAACAAAGCTGTGCC-1	3.10156	1.30727	CD 3	CDa	M0 Ribhi	0.172019	4.43665	1
CD_3_AGAAGTAAGGTTACCT-1	-0.996039	-6.32949	CD 3	CDa	M2	1.92459	15.6775	4
CD_3_AGACACTCAAGACAAT-1	-1.91012	-3.41759	CD 3	CDa	IDA macrophage	6.34718	12.6696	4
CD_3_AGACCCGCAACGGGTA-1	5.66506	2.23583	CD 3	CDa	M0 Ribhi	0.191245	1.97666	1
CD_3_AGACTCATCCGCCTAT-1	-7.60798	2.37096	CD 3	CDa	M1 ACOD1	3.92035	16.8741	3
CD_3_AGAGCCCGTACTCCGG-1	5.94466	1.91152	CD 3	CDa	M0	0.362252	1.65999	1
CD_3_AGATCCAAGGTAGGCT-1	5.1869	2.35198	CD 3	CDa	M0 Ribhi	0.343027	2.3055	1
CD_3_AGATCGTGTCACTCAA-1	6.5401	0.897567	CD 3	CDa	M0	0.189896	0.587354	1
CD_3_AGATGCTAGTCGGGAT-1	5.70551	1.82563	CD 3	CDa	M0	1.01997	1.79731	1
CD_3_AGATGCTCAGACAAGC-1	6.18847	0.422633	CD 3	CDa	M2.2	2.16306	0.43097	1
CD_3_AGCGTATTCTGCTTTA-1	6.51499	0.927262	CD 3	CDa	M0	0.54574	0.626278	1
CD_3_AGCGTCGCAGGACAGT-1	-4.82726	0.656347	CD 3	CDa	Inflammatory monocytes	0.567664	13.6278	3
CD_3_AGCTCAATCTGAACGT-1	6.4689	0.7513	CD 3	CDa	M2.2	0.576433	0.516233	1
CD_3_AGGACGAGTCAACACT-1	-7.33621	2.0291	CD 3	CDa	IDA macrophage	3.48086	16.4478	3
CD_3_AGGGCTCCAGCACAGA-1	-7.47167	2.33449	CD 3	CDa	M1 ACOD1	3.93857	16.7448	3
CD_3_AGGGTTTAGGTAAGTT-1	-7.17385	2.44574	CD 3	CDa	M1 ACOD1	2.83832	16.5819	3
CD_3_AGGGTTTAGTTTCAGC-1	4.77814	2.34999	CD 3	CDa	M0 Ribhi	0.277592	2.58013	1
CD_3_AGGGTTTGTCAAGCGA-1	-1.54073	-5.83364	CD 3	CDa	IDA macrophage	3.58138	15.1102	4
CD_3_AGGTCTAAGTCTGCAT-1	6.51237	1.03045	CD 3	CDa	M0	0.485027	0.709157	1
CD_3_AGTTCCCAGAAAGCGA-1	3.49434	1.66432	CD 3	CDa	M0 Ribhi	0.206086	3.94877	1
CD_3_AGTTCCCCAGCAGTCC-1	6.38304	0.273225	CD 3	CDa	M2.2	6.88111	0.193102	1
CD_3_AGTTCGATCAGATTGC-1	5.37225	2.37816	CD 3	CDa	M0 Ribhi	0.215867	2.1794	1
CD_3_ATACCTTAGACTCATC-1	-7.53736	2.31696	CD 3	CDa	M1 ACOD1	2.67979	16.7852	3
CD_3_ATCCATTGTTTACCTT-1	6.56972	0.857009	CD 3	CDa	M0	0.258029	0.537096	1
CD_3_ATCGCCTGTCCTGGGT-1	6.28843	0.608876	CD 3	CDa	M2.2	0.383839	0.515736	1
CD_3_ATCGCCTTCGACGACC-1	5.15679	2.27417	CD 3	CDa	M0 Ribhi	0.195967	2.3055	1
CD_3_ATCGGCGAGAATTTGG-1	6.64421	0.431214	CD 3	CDa	M2.2	0.571037	0.155967	1
CD_3_ATCTTCACAAAGACTA-1	6.5227	1.24817	CD 3	CDa	M0	0.233069	0.874164	1
CD_3_ATGACCAGTTACTCAG-1	4.28263	1.78765	CD 3	CDa	M0 Ribhi	0.187198	3.16876	1
CD_3_ATGAGTCAGTTGCGCC-1	6.20544	1.48423	CD 3	CDa	M0	0.517744	1.23826	1
CD_3_ATGCATGAGAAGGATG-1	-7.19017	2.2986	CD 3	CDa	M1 ACOD1	3.77431	16.5025	3
CD_3_ATGCATGTCTCCTGAC-1	0.28353	0.402327	CD 3	CDa	Inflammatory monocytes	0.307274	7.37737	1
CD_3_ATGGGTTTCAATCCAG-1	6.62449	1.11402	CD 3	CDa	M0	0.324138	0.705586	1
CD_3_ATTACTCGTGTCCGGT-1	6.49235	1.1139	CD 3	CDa	M0	0.166623	0.787266	1
CD_3_ATTATCCGTGAGCCAA-1	4.85863	2.0224	CD 3	CDa	M0 Ribhi	0.194281	2.56608	1
CD_3_ATTCCCGGTCATCCGG-1	-1.16374	-5.9628	CD 3	CDa	M2.2	0.595659	15.2908	4
CD_3_ATTCGTTCACAATTCG-1	1.22088	0.547232	CD 3	CDa	Inflammatory monocytes	0.194955	6.46443	1
CD_3_ATTGTTCAGTGCCTCG-1	-7.11224	2.68274	CD 3	CDa	M1 ACOD1	3.58576	16.6822	3
CD_3_ATTTCTGCAGGTCAAG-1	-7.47708	2.2784	CD 3	CDa	M1 ACOD1	1.164	16.7139	3
CD_3_CAAAGAAGTGCTATTG-1	-4.22134	-0.240903	CD 3	CDa	IDA macrophage	3.94295	12.6265	3
CD_3_CAAGCTAAGGTGCTTT-1	6.62534	1.08352	CD 3	CDa	M0	0.221264	0.681034	1
CD_3_CACAACACAGCGGTTC-1	6.605	1.01436	CD 3	CDa	M0	0.474908	0.639183	1
CD_3_CACAGGCAGACCACGA-1	6.0872	1.39606	CD 3	CDa	M0	1.26384	1.25457	1
CD_3_CACATGATCAAGCCGC-1	6.5618	1.05961	CD 3	CDa	M0	0.19934	0.701526	1
CD_3_CAGATACAGGATGTTA-1	5.34685	2.25151	CD 3	CDa	M0 Ribhi	0.207772	2.17931	1
CD_3_CAGATCATCCGATCGG-1	-7.47745	2.64048	CD 3	CDa	M1 ACOD1	1.50702	16.941	3
CD_3_CAGCCAGAGTCGCCAC-1	5.60463	2.11758	CD 3	CDa	M0 Ribhi	0.90327	1.98497	1
CD_3_CAGCGTGAGAGTCACG-1	5.61276	2.0343	CD 3	CDa	M0 Ribhi	0.35382	1.94477	1
CD_3_CAGCGTGCACTCAAGT-1	-7.6204	2.73391	CD 3	CDa	M1 ACOD1	0.617583	17.1111	3
CD_3_CAGGTATCACTTGGCG-1	-7.41505	2.35368	CD 3	CDa	M1 ACOD1	1.31409	16.7126	3
CD_3_CAGTTAGTCGATCCCT-1	6.1078	1.91411	CD 3	CDa	M0 Ribhi	0.436794	1.56203	1
CD_3_CATACAGGTTCGTAAC-1	-1.30488	-5.60719	CD 3	CDa	IDA macrophage	3.31559	14.9188	4
CD_3_CATGGATAGAGTCGAC-1	6.56032	1.04465	CD 3	CDa	M0	0.18315	0.690662	1
CD_3_CATTCATAGGTACCTT-1	-2.08315	-3.3396	CD 3	CDa	IDA macrophage	0.658733	12.5757	4
CD_3_CATTGAGAGGCTGTAG-1	-0.755806	-6.10396	CD 3	CDa	M2	2.05513	15.4876	4
CD_3_CATTGTTAGATGCTGG-1	4.39418	1.95507	CD 3	CDa	M0 Ribhi	0.238466	3.01684	1
CD_3_CCACAAAGTGCAACAG-1	-1.8767	-4.07185	CD 3	CDa	IDA macrophage	2.64033	13.3209	4
CD_3_CCCGAAGCACACCTGG-1	5.17043	2.19718	CD 3	CDa	M0 Ribhi	0.856049	2.3055	1
CD_3_CCGAACGAGGAGAATG-1	5.50655	2.24687	CD 3	CDa	M0 Ribhi	0.266799	2.07489	1
CD_3_CCGGGTAGTTTCTTAC-1	-4.85247	0.0289324	CD 3	CDa	IDA macrophage	0.584866	13.2845	3
CD_3_CCGTAGGAGGCTGTAG-1	-7.63061	2.22086	CD 3	CDa	M1 ACOD1	2.12326	16.7978	3
CD_3_CCTCAACAGGTTGGAC-1	-1.2026	-5.72894	CD 3	CDa	IDA macrophage	0.94813	15.0537	4
CD_3_CCTCATGGTGACTGAG-1	6.59652	1.03413	CD 3	CDa	M0	0.168646	0.659994	1
CD_3_CCTGTTGCAATTCGTG-1	-3.71036	-0.686875	CD 3	CDa	IDA macrophage	2.6184	11.9647	3
CD_3_CCTTCAGTCTGGTGGC-1	-7.67741	2.70149	CD 3	CDa	M1 ACOD1	2.9982	17.1353	3
CD_3_CCTTGTGCAACCGCTG-1	6.52727	1.12015	CD 3	CDa	M0	0.286362	0.770566	1
CD_3_CGAAGGACACCCGTAG-1	6.345	1.42378	CD 3	CDa	M0	0.196979	1.11005	1
CD_3_CGAATTGTCTCCGAGG-1	5.62888	2.17899	CD 3	CDa	M0 Ribhi	0.380804	1.98721	1
CD_3_CGAGGAAAGGTGCCAA-1	6.55396	1.13913	CD 3	CDa	M0	0.305925	0.769	1
CD_3_CGAGGCTGTGGTCCGT-1	6.73814	0.972007	CD 3	CDa	M0	0.18315	0.523446	1
CD_3_CGAGTGCAGCTTCATG-1	5.45331	2.1344	CD 3	CDa	M0 Ribhi	0.417231	2.09348	1
CD_3_CGAGTGCGTACGAGTG-1	5.4667	2.13261	CD 3	CDa	M0 Ribhi	0.178765	2.0801	1
CD_3_CGCAGGTGTTGTGCAT-1	6.28386	1.39107	CD 3	CDa	M0	0.418243	1.12511	1
CD_3_CGCCAGAGTCTTCCGT-1	-7.59276	2.85946	CD 3	CDa	M1 ACOD1	2.25042	17.1681	3
CD_3_CGGAGAACAAGAGCTG-1	5.61357	2.1839	CD 3	CDa	M0 Ribhi	0.187872	2.00324	1
CD_3_CGGGCATGTGCTCCGA-1	-1.35688	-5.65975	CD 3	CDa	IDA macrophage	3.33684	14.9636	4
CD_3_CGTGATACAATTCTCT-1	-7.62634	2.16379	CD 3	CDa	M1 ACOD1	3.24577	16.7587	3
CD_3_CGTTCTGCAAGCGAGT-1	-7.77597	2.44888	CD 3	CDa	M1 ACOD1	3.05958	17.0541	3
CD_3_CTACATTCAGTCAGTT-1	-7.80196	2.41321	CD 3	CDa	M1 ACOD1	2.25649	17.0521	3
CD_3_CTATCCGTCCGCAAAT-1	4.81418	2.16315	CD 3	CDa	M0 Ribhi	0.214856	2.58179	1
CD_3_CTATCTATCTAGTTCT-1	-1.36417	-5.76829	CD 3	CDa	IDA macrophage	2.5388	15.0701	4
CD_3_CTCAACCGTTCGGCGT-1	6.4019	0.997822	CD 3	CDa	M0	0.878648	0.751803	1
CD_3_CTCAATTAGTGCTCAT-1	6.63003	0.815767	CD 3	CDa	M2.2	0.189559	0.467322	1
CD_3_CTCAGGGTCCTTATGT-1	-7.68942	2.34124	CD 3	CDa	M1 ACOD1	3.92744	16.9191	3
CD_3_CTCAGTCGTTCTCAGA-1	4.08328	1.93321	CD 3	CDa	M0 Ribhi	0.403065	3.31671	1
CD_3_CTCATTATCTAGGCCG-1	5.84654	1.9046	CD 3	CDa	M0 Ribhi	0.198328	1.72074	1
CD_3_CTCCACAGTTTCCAAG-1	6.54856	1.17559	CD 3	CDa	M0	0.571374	0.801079	1
CD_3_CTCCTCCGTAACCAGG-1	-7.42998	2.54176	CD 3	CDa	M1 ACOD1	3.51223	16.8421	3
CD_3_CTCCTTTAGGTCACCC-1	6.60384	0.717983	CD 3	CDa	M2.2	0.172019	0.406556	1
CD_3_CTCCTTTGTGCCCTTT-1	-4.3839	-0.191202	CD 3	CDa	Inflammatory monocytes	0.382827	12.789	3
CD_3_CTGAATGCATGACCCG-1	4.98213	2.28861	CD 3	CDa	M0 Ribhi	0.402728	2.44116	1
CD_3_CTGAGGCAGCGATTCT-1	5.16387	2.14572	CD 3	CDa	M0 Ribhi	0.586215	2.3055	1
CD_3_CTGATCCAGCAGGCTA-1	4.98293	2.26789	CD 3	CDa	M0 Ribhi	0.237117	2.44116	1
CD_3_CTGCCATCACAACGTT-1	-2.04461	-1.332	CD 3	CDa	Inflammatory monocytes	0.422291	10.5832	4
CD_3_CTGCCATCAGGCTATT-1	5.47851	2.21936	CD 3	CDa	M0 Ribhi	0.499868	2.09386	1
CD_3_CTGTATTTCTCTCGAC-1	-1.91475	-3.60089	CD 3	CDa	IDA macrophage	4.69242	12.8495	4
CD_3_CTGTGAACATGTGCCG-1	-7.26714	2.58482	CD 3	CDa	M1 ACOD1	2.17318	16.7419	3
CD_3_CTTTCAAGTCATAACC-1	-1.55295	-5.7348	CD 3	CDa	IDA macrophage	2.62819	15.0106	4
CD_3_GAAACCTTCCTTACCG-1	6.40323	1.22068	CD 3	CDa	M0	0.568001	0.926359	1
CD_3_GAACACTGTATGTCTG-1	-1.87563	-5.95324	CD 3	CDa	IDA macrophage	4.49679	15.182	4
CD_3_GAAGAATGTAGGACTG-1	6.60677	0.548412	CD 3	CDa	M2.2	0.997712	0.271296	1
CD_3_GAAGAATTCACATTGG-1	-2.07895	-2.76853	CD 3	CDa	IDA macrophage	1.2689	12.0103	4
CD_3_GACAGCCCAATCAGCT-1	5.56397	2.02447	CD 3	CDa	M0 Ribhi	0.981185	1.98515	1
CD_3_GACAGCCGTAGCGCTC-1	5.72842	2.05567	CD 3	CDa	M0 Ribhi	0.238129	1.88234	1
CD_3_GACATCAAGTTCTACG-1	5.68298	1.75887	CD 3	CDa	M0	0.217217	1.78086	1
CD_3_GACCGTGAGCTGTTCA-1	5.70092	1.98806	CD 3	CDa	M0 Ribhi	0.32144	1.87328	1
CD_3_GACGCTGCAACCGTAT-1	4.99696	2.28739	CD 3	CDa	M0 Ribhi	0.949142	2.43931	1
CD_3_GACGCTGGTTTCGATG-1	-1.50489	-5.85844	CD 3	CDa	M2	0.43612	15.1398	4
CD_3_GACTCTCAGCGTCAAG-1	4.63476	2.24256	CD 3	CDa	M0 Ribhi	0.395307	2.7202	1
CD_3_GAGAAATCACCAACAT-1	6.76399	0.817202	CD 3	CDa	M2.2	0.212157	0.385596	1
CD_3_GAGATGGTCCTGTTGC-1	-1.75037	-4.64458	CD 3	CDa	IDA macrophage	2.87778	13.9039	4
CD_3_GAGCTGCAGGTACAGC-1	5.62232	2.17237	CD 3	CDa	M0 Ribhi	0.264775	1.9906	1
CD_3_GAGTTACTCGTTAGTG-1	5.51182	2.33928	CD 3	CDa	M0 Ribhi	0.290409	2.09656	1
CD_3_GAGTTGTCAAGTGATA-1	0.661728	0.283357	CD 3	CDa	IDA macrophage	0.900572	7.08253	1
CD_3_GATCACAAGACGACGT-1	4.81037	2.24815	CD 3	CDa	M0 Ribhi	0.278941	2.56869	1
CD_3_GATCACAAGATCGACG-1	-1.95296	-3.8706	CD 3	CDa	IDA macrophage	1.24529	13.1109	4
CD_3_GATCACATCACGACTA-1	5.49544	2.19728	CD 3	CDa	M0 Ribhi	0.31267	2.07121	1
CD_3_GATGACTGTTGGCCGT-1	6.48671	0.881027	CD 3	CDa	M0	0.565977	0.607366	1
CD_3_GATGAGGTCTTCTAAC-1	6.58889	0.91693	CD 3	CDa	M2.2	0.556533	0.572407	1
CD_3_GATGTTGCAAATACAG-1	-7.6521	2.82971	CD 3	CDa	M1 ACOD1	2.01634	17.1958	3
CD_3_GATTGGTAGCAGATAT-1	5.15297	2.26063	CD 3	CDa	M0 Ribhi	0.249597	2.3055	1
CD_3_GATTGGTAGCATGAAT-1	-7.74904	2.26951	CD 3	CDa	M1 ACOD1	2.58737	16.9208	3
CD_3_GCAACATGTCATTGCA-1	-7.78363	2.53671	CD 3	CDa	M1 ACOD1	2.80493	17.1151	3
CD_3_GCAACCGGTGGCACTC-1	6.40997	1.3581	CD 3	CDa	M0	0.77746	1.0266	1
CD_3_GCACGGTGTCCTCAGG-1	-7.67685	2.39541	CD 3	CDa	M1 ACOD1	3.3844	16.9432	3
CD_3_GCACTAACAAGTAGTA-1	5.88721	1.81993	CD 3	CDa	M0 Ribhi	0.487051	1.65388	1
CD_3_GCAGGCTGTCACCTTC-1	-6.01419	1.50599	CD 3	CDa	M1 ACOD1	1.72053	15.0885	3
CD_3_GCAGGCTTCAACTCTT-1	5.32504	2.16447	CD 3	CDa	M0 Ribhi	0.381815	2.1794	1
CD_3_GCCAACGTCAAGCCTA-1	5.64983	2.21929	CD 3	CDa	M0 Ribhi	0.213844	1.98405	1
CD_3_GCCAGCAGTACAAAGT-1	5.35246	2.24532	CD 3	CDa	M0 Ribhi	0.511336	2.1794	1
CD_3_GCCATGGTCGCTCATC-1	6.56758	0.534333	CD 3	CDa	M2.2	1.44361	0.284448	1
CD_3_GCCCGAAAGAGCAGAA-1	-7.39587	2.94081	CD 3	CDa	M1 ACOD1	0.805793	17.0653	3
CD_3_GCCCGAAAGGGAGTGG-1	5.4589	2.15157	CD 3	CDa	M0 Ribhi	0.249597	2.09308	1
CD_3_GCCCGAAGTGATACTC-1	6.30903	1.41328	CD 3	CDa	M0	0.279953	1.12554	1
CD_3_GCCTGTTCAATGAACA-1	-7.57245	1.77158	CD 3	CDa	IDA macrophage	2.87272	16.471	3
CD_3_GCGATCGGTGCGGCTT-1	-4.96487	0.173425	CD 3	CDa	IDA macrophage	1.99947	13.4551	3
CD_3_GGAGATGAGGTGCATG-1	5.16289	2.34984	CD 3	CDa	M0 Ribhi	0.302214	2.30549	1
CD_3_GGAGGATAGTGCCAGA-1	6.54192	1.05191	CD 3	CDa	M0	0.378105	0.70777	1
CD_3_GGAGGATCAGTGACCC-1	-7.84512	2.52668	CD 3	CDa	M1 ACOD1	3.43937	17.1568	3
CD_3_GGAGGATTCACTCACC-1	-1.9933	-5.98333	CD 3	CDa	IDA macrophage	2.55904	15.1954	4
CD_3_GGAGGATTCTCAGAAC-1	-7.56561	2.95151	CD 3	CDa	M1 ACOD1	2.15058	17.2046	3
CD_3_GGATCTAAGTAGAGTT-1	-1.21638	-5.70988	CD 3	CDa	IDA macrophage	4.84116	15.0329	4
CD_3_GGGACAATCTCTGCTG-1	-1.71818	-4.44522	CD 3	CDa	IDA macrophage	1.64363	13.7113	4
CD_3_GGGAGATAGTATAACG-1	6.0281	1.80164	CD 3	CDa	M0	0.286024	1.55171	1
CD_3_GGTAATCTCTCGCTCA-1	-7.86648	2.35378	CD 3	CDa	M1 ACOD1	2.61975	17.0652	3
CD_3_GGTCACGGTGGAGGTT-1	6.55097	0.920276	CD 3	CDa	M0	0.20305	0.598512	1
CD_3_GGTCACGTCACCGACG-1	4.83667	2.1462	CD 3	CDa	M0 Ribhi	0.837498	2.56309	1
CD_3_GGTTAACCAAAGCAAT-1	-7.45481	2.65754	CD 3	CDa	M1 ACOD1	2.93242	16.934	3
CD_3_GTACAACGTAAGTTGA-1	6.28995	1.39301	CD 3	CDa	M0	0.249259	1.12261	1
CD_3_GTAGGAGTCCTACGAA-1	5.72567	2.07755	CD 3	CDa	M0 Ribhi	0.540343	1.89545	1
CD_3_GTCAAGTTCGCATTGA-1	-7.61087	2.442	CD 3	CDa	M1 ACOD1	2.42041	16.9209	3
CD_3_GTCATCCCACGTAGAG-1	5.42463	2.03125	CD 3	CDa	M0	1.50365	2.09119	1
CD_3_GTCATCCGTGGACAGT-1	6.50403	1.05343	CD 3	CDa	M0	0.684704	0.732407	1
CD_3_GTCATTTGTAAGTTGA-1	5.34233	2.23137	CD 3	CDa	M0 Ribhi	0.461079	2.1794	1
CD_3_GTCTCACAGGATTCCT-1	5.3175	2.2325	CD 3	CDa	M0 Ribhi	0.326837	2.18662	1
CD_3_GTCTCACTCAATGTCG-1	6.50846	1.01189	CD 3	CDa	M0	0.481317	0.696951	1
CD_3_GTGACGCGTAGATTAG-1	-7.3997	2.66715	CD 3	CDa	M1 ACOD1	0.774424	16.897	3
CD_3_GTGCACGCAGCTGGTC-1	6.52296	0.492128	CD 3	CDa	M2.2	0.549113	0.278821	1
CD_3_GTGCAGCCAGGTACGA-1	5.49243	2.21083	CD 3	CDa	M0 Ribhi	0.342352	2.07802	1
CD_3_GTGCGTGCATGTGGTT-1	-7.80006	2.38986	CD 3	CDa	M1 ACOD1	3.23734	17.036	3
CD_3_GTGGTTACAGCTGTAT-1	-7.41489	2.15869	CD 3	CDa	M1 ACOD1	3.72169	16.5904	3
CD_3_GTGTGATCACACCAGC-1	5.65282	1.91761	CD 3	CDa	M0 Ribhi	0.830752	1.88083	1
CD_3_GTGTTAGCATACTGTG-1	6.05495	1.64763	CD 3	CDa	M0	0.788928	1.44602	1
CD_3_GTTACGAAGCTTCTAG-1	5.3397	2.16684	CD 3	CDa	M0 Ribhi	0.506277	2.17939	1
CD_3_GTTCATTAGATGAAGG-1	4.83863	2.17295	CD 3	CDa	M0 Ribhi	0.16696	2.55587	1
CD_3_TAACTTCCAGTCTTCC-1	4.98715	2.18161	CD 3	CDa	M0 Ribhi	0.488063	2.44116	1
CD_3_TAAGTCGGTGATACAA-1	6.51578	0.39116	CD 3	CDa	M2.2	0.398006	0.203835	1
CD_3_TAATCTCCACGACGTC-1	-7.55458	2.86347	CD 3	CDa	M1 ACOD1	2.18633	17.1409	3
CD_3_TACCGAATCCTTACCG-1	-0.885869	-0.401353	CD 3	CDa	Inflammatory monocytes	0.257017	8.77396	1
CD_3_TACGCTCCACAATGAA-1	-1.86853	-0.661624	CD 3	CDa	Inflammatory monocytes	0.222276	9.90535	5
CD_3_TACGCTCGTCTGTCAA-1	5.34744	2.38271	CD 3	CDa	M0 Ribhi	0.173369	2.17939	1
CD_3_TACGGTACAGAGATGC-1	5.31816	2.16062	CD 3	CDa	M0 Ribhi	2.24671	2.17939	1
CD_3_TAGACCAAGGAAGTGA-1	-4.59979	-0.159504	CD 3	CDa	IDA macrophage	0.849303	12.9753	3
CD_3_TAGAGTCTCCATGAGT-1	-7.59413	2.7553	CD 3	CDa	M1 ACOD1	0.825693	17.104	3
CD_3_TAGATCGCACCAAATC-1	4.82576	2.19474	CD 3	CDa	M0 Ribhi	0.17438	2.56417	1
CD_3_TATACCTCACACAGCC-1	6.65769	0.548337	CD 3	CDa	M2.2	0.566989	0.239755	1
CD_3_TATCCTATCCTAACAG-1	4.99028	2.26591	CD 3	CDa	M0 Ribhi	0.200352	2.44116	1
CD_3_TATCGCCAGGTGCAGT-1	-2.03239	-3.3415	CD 3	CDa	IDA macrophage	1.03852	12.5829	4
CD_3_TATTCCAAGCTGACTT-1	-5.11323	-0.0402766	CD 3	CDa	IDA macrophage	1.16804	13.4497	3
CD_3_TATTGCTAGGGATGTC-1	5.93433	1.74477	CD 3	CDa	M0	0.334257	1.58772	1
CD_3_TATTGGGAGACTGGGT-1	6.39145	0.844551	CD 3	CDa	M0	0.631075	0.637592	1
CD_3_TATTTCGGTTGTGCCG-1	-1.61491	-4.85106	CD 3	CDa	IDA macrophage	5.01183	14.127	4
CD_3_TCAAGCAAGACGACGT-1	6.1602	1.49899	CD 3	CDa	M0	0.252295	1.27994	1
CD_3_TCACATTAGGACTTCT-1	-1.66477	-5.75905	CD 3	CDa	IDA macrophage	2.28381	15.019	4
CD_3_TCACTATCATAATCCG-1	-1.31064	-6.16068	CD 3	CDa	M2	5.03005	15.4664	4
CD_3_TCAGGTATCGAGTTGT-1	-1.81571	-5.47781	CD 3	CDa	IDA macrophage	2.70576	14.7194	4
CD_3_TCATCATCAGTCCCGA-1	6.66697	0.720478	CD 3	CDa	M2.2	0.261402	0.369462	1
CD_3_TCATCATTCTGTCCCA-1	1.49766	1.43471	CD 3	CDa	M0 Ribhi	0.302214	5.88083	1
CD_3_TCATCCGTCGGTCTAA-1	6.14092	0.301639	CD 3	CDa	M2.2	2.39781	0.36511	1
CD_3_TCATGAGGTTCGGTCG-1	5.52414	2.27061	CD 3	CDa	M0 Ribhi	0.57441	2.06487	1
CD_3_TCATGCCAGAATCGGT-1	-1.9253	-0.185341	CD 3	CDa	Inflammatory monocytes	0.238803	10.3526	5
CD_3_TCATGCCCAGAATCGG-1	-7.44624	2.5231	CD 3	CDa	M1 ACOD1	2.64471	16.8431	3
CD_3_TCATGGACAAACTGCT-1	-7.1689	2.47341	CD 3	CDa	M1 ACOD1	1.48139	16.5954	3
CD_3_TCATTGTTCTATGTGG-1	-1.92871	-2.89838	CD 3	CDa	IDA macrophage	2.89802	12.1537	4
CD_3_TCATTTGAGACAAGCC-1	-7.23821	2.47894	CD 3	CDa	M1 ACOD1	1.77146	16.6529	3
CD_3_TCCAGAAAGCATAGGC-1	-7.7199	2.84752	CD 3	CDa	M1 ACOD1	2.29123	17.2599	3
CD_3_TCCCACATCCGCATAA-1	-3.57799	-0.812791	CD 3	CDa	IDA macrophage	3.98882	11.7953	3
CD_3_TCCGTGTTCCACGTCT-1	6.70079	0.87205	CD 3	CDa	M2.2	0.294119	0.467865	1
CD_3_TCGAACATCTACGGGC-1	5.87427	1.67732	CD 3	CDa	M0	0.72012	1.59098	1
CD_3_TCGCACTAGCTCGGCT-1	6.43848	1.08871	CD 3	CDa	M0	0.37001	0.800775	1
CD_3_TCGCTTGGTCCGGATC-1	5.32272	2.26761	CD 3	CDa	M0 Ribhi	0.475246	2.18564	1
CD_3_TCGGATAAGGTCACAG-1	5.1437	2.34737	CD 3	CDa	M0 Ribhi	0.271183	2.30549	1
CD_3_TCGGGACCAATCCTAG-1	2.70965	1.05853	CD 3	CDa	M0 Ribhi	0.320765	4.89048	1
CD_3_TCGGGCATCTCATGCC-1	-6.82009	1.73274	CD 3	CDa	M1 ACOD1	1.85073	15.8602	3
CD_3_TCGTGGGGTTGGGACA-1	-1.44532	-4.41992	CD 3	CDa	IDA macrophage	1.9762	13.722	4
CD_3_TCTACCGTCGGCTTCT-1	-7.46153	2.44388	CD 3	CDa	M1 ACOD1	1.22033	16.8054	3
CD_3_TCTCACGAGGTCGCCT-1	-1.76878	-2.4155	CD 3	CDa	Inflammatory monocytes	0.207772	11.6891	4
CD_3_TCTCCGAGTTGTTTGG-1	2.92915	1.3734	CD 3	CDa	M0 Ribhi	0.167972	4.57607	1
CD_3_TCTGGCTTCTTACCGC-1	6.44333	0.999615	CD 3	CDa	M0	0.611849	0.72757	1
CD_3_TCTTAGTCAGGCAATG-1	-1.77122	-5.76653	CD 3	CDa	IDA macrophage	0.934301	15.0116	4
CD_3_TCTTGCGTCACACCGG-1	5.37565	2.31497	CD 3	CDa	M0 Ribhi	0.456357	2.17939	1
CD_3_TGAGGTTAGGAGAGGC-1	4.49769	2.17499	CD 3	CDa	M0 Ribhi	0.213844	2.86153	1
CD_3_TGCATCCAGACAGTCG-1	6.28316	1.51333	CD 3	CDa	M0	0.270846	1.20645	1
CD_3_TGCATCCAGACCATGG-1	5.2982	2.09651	CD 3	CDa	M0 Ribhi	0.376756	2.18953	1
CD_3_TGCCGAGAGGTCCTGC-1	-7.42673	2.29506	CD 3	CDa	M1 ACOD1	1.95967	16.685	3
CD_3_TGCCGAGTCTATCCAT-1	6.50945	0.906346	CD 3	CDa	M2.2	0.568676	0.613241	1
CD_3_TGCGATAAGTTTCGAC-1	5.59593	2.10721	CD 3	CDa	M0 Ribhi	0.289735	1.98882	1
CD_3_TGCGGGTCAATGACCT-1	5.34649	2.24605	CD 3	CDa	M0 Ribhi	0.374395	2.17938	1
CD_3_TGCGGGTTCCCTTTGG-1	6.54999	1.03157	CD 3	CDa	M0	0.272195	0.686757	1
CD_3_TGCTCCATCATTTGCT-1	-7.50436	2.73667	CD 3	CDa	M1 ACOD1	1.74718	17.0222	3
CD_3_TGCTCGTCAGCACACC-1	-7.51327	2.52787	CD 3	CDa	M1 ACOD1	3.46973	16.8984	3
CD_3_TGCTTGCAGCCGAACA-1	6.34337	1.19338	CD 3	CDa	M0	0.234081	0.941884	1
CD_3_TGGGATTCACTTCATT-1	6.15591	1.58785	CD 3	CDa	M0	0.400367	1.34079	1
CD_3_TGGTACATCTCAGGCG-1	5.63925	1.89511	CD 3	CDa	M0 Ribhi	0.681331	1.88168	1
CD_3_TGTCAGACAATCCAGT-1	-7.28071	2.43546	CD 3	CDa	M1 ACOD1	2.48079	16.6589	3
CD_3_TGTGAGTAGAGCCGTA-1	-1.63616	-4.64839	CD 3	CDa	IDA macrophage	4.48161	13.9233	4
CD_3_TGTGGCGCATTCAGGT-1	5.48203	2.16816	CD 3	CDa	M0 Ribhi	0.196304	2.07566	1
CD_3_TGTGTGAGTTGTGGAG-1	5.71496	2.11238	CD 3	CDa	M0 Ribhi	0.315031	1.92183	1
CD_3_TGTTCATAGCTTAGTC-1	5.13261	2.32179	CD 3	CDa	M0 Ribhi	0.652662	2.30549	1
CD_3_TGTTGGAAGCCGATAG-1	6.62483	0.984683	CD 3	CDa	M0	0.189221	0.603532	1
CD_3_TTACGCCAGAACAAGG-1	5.1593	2.10938	CD 3	CDa	M0 Ribhi	0.706628	2.30549	1
CD_3_TTACGTTCAATATCCG-1	-0.607557	-5.96682	CD 3	CDa	M2	4.4408	15.3724	4
CD_3_TTACGTTGTAACGCGA-1	5.65584	2.00286	CD 3	CDa	M0 Ribhi	0.291084	1.91989	1
CD_3_TTAGGGTCATGTACGT-1	-7.34241	2.48329	CD 3	CDa	M1 ACOD1	2.82348	16.7371	3
CD_3_TTCAGGAAGTCGCTAT-1	4.95136	2.3181	CD 3	CDa	M0 Ribhi	0.202038	2.44115	1
CD_3_TTCATTGAGATCGGTG-1	-7.39791	2.62532	CD 3	CDa	M1 ACOD1	2.02578	16.8694	3
CD_3_TTCATTGCAAGAGGTC-1	5.66613	1.90789	CD 3	CDa	M0	0.254993	1.86446	1
CD_3_TTCCTCTAGGTGAGAA-1	6.09416	1.65969	CD 3	CDa	M0	0.683018	1.42562	1
CD_3_TTCTAACTCAACACGT-1	5.32455	2.19334	CD 3	CDa	M0 Ribhi	0.246224	2.17938	1
CD_3_TTCTAGTCATCCGAGC-1	6.60497	1.13479	CD 3	CDa	M0	0.194281	0.734023	1
CD_3_TTCTAGTTCGACATCA-1	-7.4105	2.28094	CD 3	CDa	M1 ACOD1	3.62185	16.6635	3
CD_3_TTCTGTAGTTACACAC-1	-7.83218	2.63413	CD 3	CDa	M1 ACOD1	2.79346	17.214	3
CD_3_TTGATGGCAGTCAGCC-1	5.16609	2.15301	CD 3	CDa	M0 Ribhi	0.17573	2.30548	1
CD_3_TTGCCTGCAAGACGGT-1	-7.3704	2.41014	CD 3	CDa	M1 ACOD1	2.10403	16.7131	3
CD_3_TTGGGCGGTGGCTTGC-1	-3.57488	-0.815196	CD 3	CDa	IDA macrophage	3.64276	11.7914	3
CD_3_TTGGGTAAGAGGATGA-1	-1.47034	-6.20287	CD 3	CDa	M2	0.957574	15.4859	4
CD_3_TTGGTTTCACACTTAG-1	-7.81134	2.50991	CD 3	CDa	M1 ACOD1	3.50279	17.12	3
CD_3_TTTGACTGTCTTGAGT-1	5.59891	2.14364	CD 3	CDa	M0 Ribhi	0.336618	2.00063	1
CD_3_TTTGGAGTCTTGTTAC-1	6.63662	1.01621	CD 3	CDa	M0	0.297492	0.621059	1
CD_4_AAAGGATCAAGGCTTT-1	-1.4803	-6.02415	CD 4	CDa	M2	4.93797	15.3074	4
CD_4_AAAGGTACAACCCTCT-1	5.66565	1.94795	CD 4	CDa	M0 Ribhi	0.730576	1.88448	1
CD_4_AAAGGTACAGAAACCG-1	6.48207	0.710369	CD 4	CDa	M0	0.171007	0.475869	1
CD_4_AAAGGTATCACTTGGA-1	6.39288	1.34004	CD 4	CDa	M0	0.433759	1.02327	1
CD_4_AAAGTGAGTAGGTTTC-1	5.72782	2.04011	CD 4	CDa	M0	0.241502	1.87524	1
CD_4_AACAAAGTCGATTCCC-1	6.46326	1.00909	CD 4	CDa	M0	0.314694	0.722704	1
CD_4_AACCACAGTTGGACCC-1	5.17545	2.40939	CD 4	CDa	M0 Ribhi	0.401041	2.30548	1
CD_4_AACCTTTCAGGAACCA-1	-4.0789	0.00553111	CD 4	CDa	IDA macrophage	4.16725	12.6405	3
CD_4_AACGGGATCACTACTT-1	-7.53714	2.03316	CD 4	CDa	M1 ACOD1	1.41494	16.6072	3
CD_4_AAGCATCAGATAGGGA-1	5.35264	2.32832	CD 4	CDa	M0 Ribhi	0.193269	2.17938	1
CD_4_AAGCGTTTCGGTATGT-1	6.49643	1.16018	CD 4	CDa	M0	0.30154	0.821195	1
CD_4_AAGTCGTTCTGAGAAA-1	6.46221	0.986868	CD 4	CDa	M0	0.261065	0.705865	1
CD_4_AATGGAAAGTGGAAAG-1	6.31115	1.55935	CD 4	CDa	M0	0.183487	1.22097	1
CD_4_ACAAGCTTCCTTCAGC-1	-1.2164	-5.97057	CD 4	CDa	IDA macrophage	6.8005	15.2911	4
CD_4_ACATCGAAGCTGCGAA-1	5.3096	2.12535	CD 4	CDa	M0 Ribhi	0.474571	2.18165	1
CD_4_ACATGCACATCGTGGC-1	5.18358	2.35782	CD 4	CDa	M0 Ribhi	0.228347	2.30548	1
CD_4_ACCCAAATCACCTACC-1	6.50673	1.12083	CD 4	CDa	M0	0.324476	0.783818	1
CD_4_ACGATCAAGTCAGCCC-1	6.3937	0.5408	CD 4	CDa	M2.2	0.345388	0.397046	1
CD_4_ACGTAACCAGTTGTTG-1	5.36011	2.39708	CD 4	CDa	M0 Ribhi	0.259378	2.17938	1
CD_4_ACGTCCTTCTCCGAGG-1	6.2903	0.302614	CD 4	CDa	M2.2	4.64789	0.273541	1
CD_4_ACTATGGAGGTCATTC-1	6.51758	1.00352	CD 4	CDa	M0	0.235768	0.684719	1
CD_4_AGAACAAAGACTCGAG-1	6.30638	1.18497	CD 4	CDa	M0	0.670875	0.958128	1
CD_4_AGACAAATCTGGAAGG-1	5.3373	2.33935	CD 4	CDa	M0 Ribhi	0.234756	2.17973	1
CD_4_AGACCCGTCGAGAGAC-1	4.99767	2.27852	CD 4	CDa	M0 Ribhi	0.198328	2.4391	1
CD_4_AGATCGTAGACTCTAC-1	6.29083	1.40299	CD 4	CDa	M0	0.171345	1.12962	1
CD_4_AGCCAGCGTGCCTGAC-1	6.50802	0.897226	CD 4	CDa	M0	0.526177	0.606938	1
CD_4_AGCGCCAGTACGGGAT-1	4.99371	2.21733	CD 4	CDa	M0 Ribhi	0.222951	2.44115	1
CD_4_AGCTTCCGTGCAAGAC-1	0.075384	0.038205	CD 4	CDa	IDA macrophage	2.16306	7.71787	1
CD_4_AGGAGGTCAAACGGCA-1	6.60032	0.827725	CD 4	CDa	M2.2	0.173706	0.495119	1
CD_4_AGGTCATCACGAGGAT-1	6.49254	1.34619	CD 4	CDa	M0	0.232395	0.969889	1
CD_4_AGGTCATGTACATTGC-1	5.17683	2.31461	CD 4	CDa	M0 Ribhi	0.412172	2.30548	1
CD_4_AGTAACCTCCTACCAC-1	-0.891327	-6.14799	CD 4	CDa	M2	4.85533	15.5123	4
CD_4_AGTACCAAGGATACGC-1	-7.17576	2.34121	CD 4	CDa	M1 ACOD1	3.63568	16.5179	3
CD_4_AGTACCAAGGCACGAT-1	6.60459	0.927274	CD 4	CDa	M2.2	0.190233	0.570844	1
CD_4_AGTCATGAGACACACG-1	5.32669	2.19431	CD 4	CDa	M0 Ribhi	0.302889	2.17937	1
CD_4_AGTTCCCAGTGTAGAT-1	-7.35585	2.49315	CD 4	CDa	M1 ACOD1	2.75197	16.7537	3
CD_4_AGTTCGAGTAAGTAGT-1	5.62698	2.18983	CD 4	CDa	M0 Ribhi	0.33021	1.99328	1
CD_4_ATCACGACAGCTATTG-1	5.34662	2.31603	CD 4	CDa	M0 Ribhi	0.102537	2.17937	1
CD_4_ATCCACCAGCCTCCAG-1	6.37047	0.997708	CD 4	CDa	M0	0.45973	0.771163	1
CD_4_ATCCATTTCCTACGGG-1	5.48742	2.19046	CD 4	CDa	M0 Ribhi	0.0846605	2.07694	1
CD_4_ATCCGTCTCTTTACAC-1	5.82	1.75604	CD 4	CDa	M0	0.175055	1.67177	1
CD_4_ATCGCCTCACTGAATC-1	6.43642	1.37972	CD 4	CDa	M0	0.32144	1.02682	1
CD_4_ATCGCCTTCATGGAGG-1	6.53375	1.17289	CD 4	CDa	M0	0.221601	0.80812	1
CD_4_ATGACCAAGGATTCAA-1	-7.35299	2.16224	CD 4	CDa	M1 ACOD1	0.995688	16.5442	3
CD_4_ATGAGTCGTATCGGTT-1	6.4743	0.977679	CD 4	CDa	M0	0.442528	0.691143	1
CD_4_ATGAGTCTCAACCTTT-1	6.35209	1.54697	CD 4	CDa	M0	0.170333	1.18501	1
CD_4_ATGGTTGCAAGGAGTC-1	6.59527	1.13219	CD 4	CDa	M0	0.231046	0.73798	1
CD_4_ATTCACTGTCCACACG-1	5.49447	2.20433	CD 4	CDa	M0 Ribhi	0.209122	2.07418	1
CD_4_ATTCACTTCTTCTGTA-1	6.4091	0.932704	CD 4	CDa	M0	0.178428	0.696067	1
CD_4_ATTCATCTCCACCCTA-1	6.06407	1.64542	CD 4	CDa	M0 Ribhi	0.196979	1.43784	1
CD_4_CAACGATTCGTTCCTG-1	6.40504	1.35642	CD 4	CDa	M0	0.643892	1.02839	1
CD_4_CAAGGGATCGTTAGTG-1	6.5166	1.06097	CD 4	CDa	M0	0.818272	0.730567	1
CD_4_CAATACGAGCTTGTGT-1	5.60511	2.09723	CD 4	CDa	M0 Ribhi	0.294794	1.9764	1
CD_4_CACACAAGTCTTCATT-1	6.39231	1.33115	CD 4	CDa	M0	0.187535	1.01671	1
CD_4_CACAGATTCAAACGAA-1	5.678	1.96153	CD 4	CDa	M0	0.326499	1.88032	1
CD_4_CACGAATCAACGTTAC-1	6.50819	0.832194	CD 4	CDa	M2.2	0.197654	0.555619	1
CD_4_CACGGGTCACAAGCAG-1	6.24895	1.68431	CD 4	CDa	M0	0.385188	1.34393	1
CD_4_CAGCCAGTCGGTGTTA-1	5.60697	2.1574	CD 4	CDa	M0 Ribhi	0.494134	1.99873	1
CD_4_CAGTTCCTCCAGCCTT-1	6.41161	0.84159	CD 4	CDa	M0	0.311321	0.622777	1
CD_4_CATCAAGCATCCTGTC-1	5.3485	2.1923	CD 4	CDa	M0 Ribhi	0.167972	2.17937	1
CD_4_CATGCCTAGGTGATCG-1	5.15616	2.26315	CD 4	CDa	M0 Ribhi	0.198328	2.30548	1
CD_4_CCAATGAGTAGCGTCC-1	6.61465	1.00135	CD 4	CDa	M0	0.183825	0.622965	1
CD_4_CCACGTTCAATCGTCA-1	5.3641	2.30853	CD 4	CDa	M0 Ribhi	0.343027	2.17937	1
CD_4_CCACTTGCAGGTCCCA-1	6.37254	1.48343	CD 4	CDa	M0	0.176404	1.13735	1
CD_4_CCACTTGTCTACTATC-1	4.98567	2.21018	CD 4	CDa	M0 Ribhi	0.172019	2.44115	1
CD_4_CCGGTAGAGCATGCGA-1	6.64458	0.661629	CD 4	CDa	M2.2	0.281302	0.336996	1
CD_4_CCGTTCACAGGTACGA-1	-0.892083	0.138398	CD 4	CDa	Inflammatory monocytes	0.197316	8.54015	1
CD_4_CCTCAACTCTAAGGAA-1	-1.40143	-6.07701	CD 4	CDa	IDA macrophage	1.60585	15.3708	4
CD_4_CCTCCAATCCAGGACC-1	5.73842	2.07571	CD 4	CDa	M0 Ribhi	0.377093	1.88341	1
CD_4_CCTCCTCGTTGATCGT-1	5.17101	2.23699	CD 4	CDa	M0 Ribhi	0.229696	2.30547	1
CD_4_CCTGCATTCCACACCT-1	5.35254	2.36815	CD 4	CDa	M0 Ribhi	0.389236	2.17937	1
CD_4_CGAGTTATCTGCGAGC-1	5.86838	1.98696	CD 4	CDa	M0	0.173369	1.7452	1
CD_4_CGATGGCGTTACAGCT-1	6.51463	1.03296	CD 4	CDa	M0	0.326499	0.70973	1
CD_4_CGCATAATCCTCGATC-1	-4.94345	0.498479	CD 4	CDa	IDA macrophage	3.2488	13.6276	3
CD_4_CGCCAGAGTCGCTCGA-1	6.59286	1.07559	CD 4	CDa	M0	0.17067	0.694891	1
CD_4_CGGAATTGTGGCCCAT-1	3.6543	2.1534	CD 4	CDa	M0 Ribhi	0.442528	3.65584	1
CD_4_CGGCAGTAGCCTGTGC-1	-7.17395	2.43774	CD 4	CDa	M1 ACOD1	1.9057	16.5769	3
CD_4_CGGCAGTTCGCACGAC-1	-5.68722	1.38615	CD 4	CDa	IDA macrophage	2.35633	14.7562	3
CD_4_CGTGATACACTCGATA-1	6.36213	1.45951	CD 4	CDa	M0	0.205411	1.126	1
CD_4_CGTTGGGGTCTGCATA-1	-7.29502	2.2908	CD 4	CDa	M1 ACOD1	1.37885	16.5795	3
CD_4_CTAGACAGTGTCTTGA-1	5.3311	2.21074	CD 4	CDa	M0 Ribhi	0.285012	2.17936	1
CD_4_CTATCTATCCCGAGGT-1	5.6713	2.06082	CD 4	CDa	M0 Ribhi	0.343701	1.93474	1
CD_4_CTCATGCCATCAGCAT-1	5.3606	2.34462	CD 4	CDa	M0 Ribhi	0.208784	2.17936	1
CD_4_CTGAATGCACATGTTG-1	6.11097	1.69618	CD 4	CDa	M0	0.306599	1.4383	1
CD_4_CTGAGGCAGGGACCAT-1	5.16662	2.17031	CD 4	CDa	M0 Ribhi	0.280965	2.30547	1
CD_4_CTGCCTACAATGTTGC-1	5.1464	2.34402	CD 4	CDa	M0 Ribhi	0.179102	2.30547	1
CD_4_CTGCGAGAGAGCCCAA-1	-7.04067	2.57789	CD 4	CDa	Inflammatory monocytes	0.307948	16.5606	3
CD_4_CTGTATTTCCGCTAGG-1	-2.10616	-2.10812	CD 4	CDa	IDA macrophage	3.88797	11.3476	4
CD_4_CTTAGGACACAACGCC-1	5.1792	2.20825	CD 4	CDa	M0 Ribhi	0.376756	2.30547	1
CD_4_CTTCCGAGTTGTAGCT-1	6.60252	0.865881	CD 4	CDa	M2.2	0.493797	0.523791	1
CD_4_GAAGCCCTCCCTTGTG-1	-5.11113	0.256134	CD 4	CDa	IDA macrophage	3.03125	13.6188	3
CD_4_GAAGCGAGTGGTTTAC-1	5.51598	2.28291	CD 4	CDa	M0 Ribhi	0.2442	2.07626	1
CD_4_GAATCGTAGTTGTACC-1	6.35995	1.01407	CD 4	CDa	M0	0.447588	0.790574	1
CD_4_GACCCTTAGCCTCGTG-1	5.90658	1.86265	CD 4	CDa	M0	0.346737	1.66279	1
CD_4_GAGACTTGTAGCGTCC-1	5.81896	1.9843	CD 4	CDa	M0 Ribhi	0.181801	1.78566	1
CD_4_GAGTGTTAGCGAATGC-1	5.33747	2.15869	CD 4	CDa	M0 Ribhi	0.195967	2.17936	1
CD_4_GAGTGTTAGTCATGCT-1	5.62557	2.15717	CD 4	CDa	M0 Ribhi	0.273207	1.98153	1
CD_4_GAGTTACGTACGCTTA-1	6.52884	1.0671	CD 4	CDa	M0	0.253644	0.727815	1
CD_4_GATCAGTAGTTTGAGA-1	6.23162	1.37389	CD 4	CDa	M0	0.172357	1.14615	1
CD_4_GATCATGGTTGCGGAA-1	5.90412	1.95535	CD 4	CDa	M0	0.177416	1.71842	1
CD_4_GCAACCGCACGCGGTT-1	6.04321	1.78239	CD 4	CDa	M0	0.294119	1.52777	1
CD_4_GCATCGGTCGCCTTTG-1	6.03083	1.7483	CD 4	CDa	M0	0.212157	1.51557	1
CD_4_GCCAGGTAGGCATCAG-1	-1.41443	-5.82801	CD 4	CDa	IDA macrophage	6.81028	15.1223	4
CD_4_GCCATGGGTCGCTGCA-1	-1.07493	-6.44671	CD 4	CDa	M2	2.38331	15.7827	4
CD_4_GCGATCGAGCGCAATG-1	5.75229	2.11123	CD 4	CDa	M0 Ribhi	0.266799	1.88868	1
CD_4_GCGGATCCAGATCACT-1	5.99414	1.76127	CD 4	CDa	M0	0.395644	1.55213	1
CD_4_GCTACAATCCGTGACG-1	5.1642	2.19682	CD 4	CDa	M0 Ribhi	0.428025	2.30546	1
CD_4_GCTTCACCACTACACA-1	5.60128	2.13599	CD 4	CDa	M0 Ribhi	0.307611	1.9954	1
CD_4_GGAGAACTCGAGAATA-1	5.34841	2.36606	CD 4	CDa	M0 Ribhi	0.299853	2.17936	1
CD_4_GGAGCAAAGGCCACTC-1	6.46593	1.05907	CD 4	CDa	M0	0.389573	0.760412	1
CD_4_GGAGGTAGTACGTTCA-1	5.5019	2.25585	CD 4	CDa	M0 Ribhi	0.379792	2.08196	1
CD_4_GGGAAGTCATGTTACG-1	3.75558	1.89152	CD 4	CDa	M0 Ribhi	0.557545	3.64071	1
CD_4_GGGACCTCAGATCCAT-1	4.99577	2.30251	CD 4	CDa	M0 Ribhi	0.384851	2.43967	1
CD_4_GGGAGATGTCTCAGGC-1	6.60188	1.1136	CD 4	CDa	M0	0.246224	0.719238	1
CD_4_GGGAGTACATACTTTC-1	-2.07432	-1.90253	CD 4	CDa	IDA macrophage	1.83049	11.1459	4
CD_4_GGGAGTACATCTCCCA-1	5.48729	2.1866	CD 4	CDa	M0 Ribhi	1.1785	2.07595	1
CD_4_GGGCTACGTCACTGAT-1	6.42044	1.09715	CD 4	CDa	M0	0.173369	0.81858	1
CD_4_GGGTTTACAGTGGTGA-1	5.74924	1.84091	CD 4	CDa	M0	0.471873	1.76839	1
CD_4_GGTGTTACATGACTTG-1	6.20833	0.218189	CD 4	CDa	M2.2	1.20144	0.257784	1
CD_4_GTAGAGGCAAGACGAC-1	5.9741	1.92991	CD 4	CDa	M0	0.176741	1.64659	1
CD_4_GTCAGCGAGCTGGCTC-1	6.47513	1.13339	CD 4	CDa	M0	0.199003	0.813284	1
CD_4_GTCGCGAGTCGATGCC-1	6.61571	0.790738	CD 4	CDa	M2.2	0.547764	0.456481	1
CD_4_GTCTACCCAGGTAGTG-1	6.01099	1.81567	CD 4	CDa	M0	0.21924	1.57386	1
CD_4_GTGAGGAGTAACTTCG-1	-1.97684	-3.32562	CD 4	CDa	IDA macrophage	5.96873	12.5729	4
CD_4_GTGATGTCAGACCAAG-1	5.50055	2.2267	CD 4	CDa	M0 Ribhi	0.660082	2.07481	1
CD_4_GTGCACGTCAACTCTT-1	5.16689	2.25656	CD 4	CDa	M0 Ribhi	1.08844	2.30546	1
CD_4_GTGCAGCAGGCAATGC-1	4.95353	2.43205	CD 4	CDa	M0 Ribhi	0.168309	2.44115	1
CD_4_GTGCTGGAGGTTCCGC-1	5.47959	2.20873	CD 4	CDa	M0 Ribhi	0.334932	2.08975	1
CD_4_GTGCTGGCACCTTCCA-1	6.57466	0.813531	CD 4	CDa	M2.2	0.222951	0.49981	1
CD_4_GTGCTTCTCTGGCCGA-1	4.37662	1.99811	CD 4	CDa	M0 Ribhi	0.33392	3.02199	1
CD_4_GTGGCGTTCACCCTCA-1	-7.61444	2.70857	CD 4	CDa	M1 ACOD1	1.59708	17.0906	3
CD_4_GTTACCCGTGGAATGC-1	5.18124	2.2142	CD 4	CDa	M0 Ribhi	0.316043	2.30546	1
CD_4_GTTACGACATGCCGCA-1	6.36668	0.774342	CD 4	CDa	M0	0.357868	0.597613	1
CD_4_GTTACGAGTCTTGGTA-1	-7.38425	2.43607	CD 4	CDa	M1 ACOD1	1.0935	16.7402	3
CD_4_GTTCCGTGTCCCGGTA-1	6.17434	1.58435	CD 4	CDa	M0	0.174718	1.32534	1
CD_4_GTTCGCTCATCCGAAT-1	5.64855	1.92275	CD 4	CDa	M0	0.652999	1.88709	1
CD_4_TACACCCGTAAGCTCT-1	5.75419	1.86718	CD 4	CDa	M0 Ribhi	1.19537	1.77818	1
CD_4_TACACCCGTACTCCCT-1	6.56757	0.801966	CD 4	CDa	M2.2	0.220927	0.495091	1
CD_4_TACACCCTCTCACCCA-1	6.01851	1.79904	CD 4	CDa	M0	0.210808	1.55746	1
CD_4_TACCCGTCAAGCGATG-1	5.88885	1.82932	CD 4	CDa	M0	0.319754	1.65797	1
CD_4_TACCTCGAGTAGAGTT-1	5.37659	2.3524	CD 4	CDa	M0 Ribhi	0.514034	2.17935	1
CD_4_TACGCTCAGAAACCAT-1	-7.26742	2.41638	CD 4	CDa	Inflammatory monocytes	1.82071	16.6366	3
CD_4_TACTGCCAGCGTGCTC-1	6.06974	1.72815	CD 4	CDa	M0	0.20305	1.49028	1
CD_4_TAGAGTCAGCGCCATC-1	-5.93728	1.57015	CD 4	CDa	Inflammatory monocytes	0.338979	15.067	3
CD_4_TAGCACAAGGGCAGTT-1	6.49853	1.1587	CD 4	CDa	M0	0.214181	0.818733	1
CD_4_TATATCCCAAATGAAC-1	-1.20638	-6.27205	CD 4	CDa	M2	5.54813	15.5913	4
CD_4_TATCAGGCAATTGTGC-1	-2.02714	-3.8075	CD 4	CDa	IDA macrophage	2.10808	13.0404	4
CD_4_TATCTGTAGGTATCTC-1	6.58544	0.711778	CD 4	CDa	M2.2	1.1866	0.413059	1
CD_4_TATTCCAAGCATTGTC-1	4.5443	1.99839	CD 4	CDa	M0 Ribhi	0.611175	2.86305	1
CD_4_TCACGGGAGAATAACC-1	4.96023	2.36009	CD 4	CDa	M0 Ribhi	0.287373	2.44114	1
CD_4_TCAGCAAGTTGCTCAA-1	5.47519	2.22139	CD 4	CDa	M0 Ribhi	0.311321	2.09763	1
CD_4_TCAGCCTTCGCACGGT-1	5.94454	1.91074	CD 4	CDa	M0 Ribhi	0.21182	1.65963	1
CD_4_TCAGTGACATGTCTAG-1	5.33964	2.31758	CD 4	CDa	M0 Ribhi	0.220927	2.17935	1
CD_4_TCAGTTTTCCTCTCTT-1	6.58443	0.849699	CD 4	CDa	M2.2	0.246898	0.522231	1
CD_4_TCCATGCCAAGTGGCA-1	5.9533	1.5852	CD 4	CDa	M0	0.284675	1.47757	1
CD_4_TCCCAGTCAACAAGTA-1	6.48237	1.12979	CD 4	CDa	M0	0.409136	0.805971	1
CD_4_TCCTAATCACAACCGC-1	2.74665	1.42448	CD 4	CDa	M0 Ribhi	0.208447	4.72882	1
CD_4_TCCTAATCATCATTGG-1	-7.47281	2.66323	CD 4	CDa	M1 CXCL5	1.0935	16.9516	3
CD_4_TCCTCCCAGGTTACAA-1	5.4911	2.22451	CD 4	CDa	M0 Ribhi	0.309635	2.08326	1
CD_4_TCCTCGACAAGGCTTT-1	-7.74059	2.82588	CD 4	CDa	M1 ACOD1	0.928904	17.2625	3
CD_4_TCCTTCTCATTGTACG-1	5.14098	2.29976	CD 4	CDa	M0 Ribhi	0.212157	2.30546	1
CD_4_TCGCAGGGTTACGGAG-1	-0.770015	-6.03884	CD 4	CDa	M2	2.9982	15.4211	4
CD_4_TCGCTTGTCTTGGCTC-1	5.50863	2.24021	CD 4	CDa	M0 Ribhi	0.298167	2.07095	1
CD_4_TCGGGACCAAGTGATA-1	6.34048	1.47386	CD 4	CDa	M0	0.410148	1.151	1
CD_4_TCGGGACGTAATGTGA-1	6.45417	0.862905	CD 4	CDa	M2.2	0.571037	0.613235	1
CD_4_TCGGGACGTAGCGTTT-1	4.41348	1.91422	CD 4	CDa	M0 Ribhi	0.196642	3.00941	1
CD_4_TCGTCCAAGTCATGAA-1	5.94614	1.91476	CD 4	CDa	M0	0.204399	1.66066	1
CD_4_TCTACATCATGTCGTA-1	5.66057	2.26781	CD 4	CDa	M0 Ribhi	0.251958	1.99357	1
CD_4_TCTATACAGATGCTAA-1	5.13241	2.3727	CD 4	CDa	M0 Ribhi	0.21182	2.30546	1
CD_4_TCTCTGGCAGTAACCT-1	5.55436	2.00223	CD 4	CDa	M0 Ribhi	0.375744	1.98509	1
CD_4_TCTGGCTCAAAGGGCT-1	5.5562	1.99249	CD 4	CDa	M0	0.24049	1.97952	1
CD_4_TCTGGCTTCCTCGCAT-1	6.51117	0.365554	CD 4	CDa	M2.2	0.367312	0.186537	1
CD_4_TCTGGCTTCTTGCGCT-1	6.60833	0.742023	CD 4	CDa	M0	0.21924	0.422708	1
CD_4_TGAATCGTCTGGGCGT-1	6.67253	0.641827	CD 4	CDa	M2.2	0.263763	0.304145	1
CD_4_TGAGGGAAGCGGATCA-1	5.3404	2.39916	CD 4	CDa	M0 Ribhi	0.327849	2.1838	1
CD_4_TGAGGGAAGCTCACTA-1	6.1765	1.43187	CD 4	CDa	M0	0.322789	1.21975	1
CD_4_TGAGTCAGTTTAGAGA-1	5.44784	2.10967	CD 4	CDa	M0 Ribhi	0.319754	2.09158	1
CD_4_TGATCTTCAGTTCTAG-1	3.6412	2.0837	CD 4	CDa	M0 Ribhi	0.17438	3.6893	1
CD_4_TGATCTTTCTCTGAGA-1	6.02221	1.61817	CD 4	CDa	M0	0.379792	1.4498	1
CD_4_TGCAGGCTCCACGTGG-1	5.43182	2.03757	CD 4	CDa	M0 Ribhi	0.25162	2.08611	1
CD_4_TGCTGAACAGACCGCT-1	6.02097	1.6552	CD 4	CDa	M0	0.503241	1.47602	1
CD_4_TGCTTGCGTCTTTCAT-1	5.17244	2.29054	CD 4	CDa	M0 Ribhi	0.227673	2.30545	1
CD_4_TGGAGAGGTAAGGTCG-1	6.59727	0.772175	CD 4	CDa	M2.2	0.295131	0.453276	1
CD_4_TGGATCAAGGATTTAG-1	5.92156	1.76405	CD 4	CDa	M0	0.166623	1.60985	1
CD_4_TGGGATTAGTGCAGGT-1	4.41408	1.89557	CD 4	CDa	M0 Ribhi	1.04831	3.01393	1
CD_4_TGGGCGTGTGAACGGT-1	5.45139	2.08532	CD 4	CDa	M0 Ribhi	0.183487	2.08113	1
CD_4_TGGTACATCCTTCACG-1	-7.5734	2.52726	CD 4	CDa	M1 ACOD1	1.21628	16.945	3
CD_4_TGGTGATGTGTTTCTT-1	6.57067	0.910618	CD 4	CDa	M0	0.2641	0.578717	1
CD_4_TGTGAGTCAGAATCGG-1	5.71977	2.0673	CD 4	CDa	M0 Ribhi	0.284338	1.8956	1
CD_4_TGTGATGGTCAAGTTC-1	-1.17145	-5.92146	CD 4	CDa	IDA macrophage	4.29542	15.2488	4
CD_4_TGTTCCGGTTCGGCTG-1	5.53433	2.33585	CD 4	CDa	M0 Ribhi	0.192931	2.07394	1
CD_4_TGTTCTAGTCACAGTT-1	6.43035	1.06263	CD 4	CDa	M0	0.589925	0.785249	1
CD_4_TTACCGCAGTCCGCGT-1	6.02238	1.77309	CD 4	CDa	M0	0.167635	1.53791	1
CD_4_TTAGTCTTCCGAGATT-1	4.99697	2.11843	CD 4	CDa	M0 Ribhi	0.449949	2.44114	1
CD_4_TTCCAATGTTTGTTCT-1	5.1465	2.22768	CD 4	CDa	M0 Ribhi	0.103212	2.30545	1
CD_4_TTCCACGGTCTTTCAT-1	4.27553	1.82309	CD 4	CDa	M0 Ribhi	0.764306	3.16557	1
CD_4_TTCCGGTTCTTGAGCA-1	5.66332	1.97724	CD 4	CDa	M0	0.205411	1.90085	1
CD_4_TTCGCTGGTGTTCGAT-1	3.95227	1.81266	CD 4	CDa	M0 Ribhi	0.645578	3.47658	1
CD_4_TTCGGTCTCTGCATAG-1	6.66791	0.757309	CD 4	CDa	M2.2	0.335269	0.397884	1
CD_4_TTCTGTAAGCACTAAA-1	6.07754	1.86907	CD 4	CDa	M0 Ribhi	0.176404	1.55662	1
CD_4_TTGAACGCACAGCTTA-1	6.50029	1.0731	CD 4	CDa	M0	0.214181	0.75021	1
CD_4_TTGATGGCACATATGC-1	6.22026	1.2962	CD 4	CDa	M0	0.531236	1.09461	1
CD_4_TTGCGTCTCAAACCTG-1	5.50767	2.26737	CD 4	CDa	M0 Ribhi	0.21924	2.07974	1
CD_4_TTGGGATGTCTCGACG-1	5.48447	2.26406	CD 4	CDa	M0 Ribhi	0.236105	2.10106	1
CD_4_TTGTGGAGTGTGTACT-1	-7.34143	2.32722	CD 4	CDa	M1 ACOD1	1.37312	16.6385	3
CD_4_TTGTTCAGTCGCCACA-1	5.15933	2.25845	CD 4	CDa	M0 Ribhi	0.199003	2.30545	1
CD_4_TTTCACACAATAGAGT-1	6.54014	0.928092	CD 4	CDa	M0	0.180452	0.61137	1
CD_4_TTTCAGTAGCGCCCAT-1	-7.88325	2.90894	CD 4	CDa	M1 ACOD1	2.08447	17.4258	3
CD_4_TTTCCTCAGAGCAGAA-1	6.43855	1.1274	CD 4	CDa	M0	0.337293	0.831185	1
CD_4_TTTCGATTCGTAACCA-1	6.15967	1.64632	CD 4	CDa	M0	0.220589	1.37973	1
HC_3_AACAACCCAGCTACCG-1	-1.79363	-6.51398	HC 3	HC	M2	1.96945	15.749	4
HC_3_AACTTCTGTTCCGCAG-1	6.62458	1.22157	HC 3	HC	M0	0.18686	0.790246	1
HC_3_ACAGGGACACGCTATA-1	6.65801	0.952991	HC 3	HC	M2.2	0.517744	0.55805	1
HC_3_ACCCTTGAGTCCCAGC-1	6.51142	0.859249	HC 3	HC	M0	0.244537	0.574922	1
HC_3_ACCGTTCCACATGTTG-1	-1.20958	-6.56533	HC 3	HC	M2	1.06315	15.8814	4
HC_3_ACGGGTCAGGTCCCGT-1	6.47935	0.972321	HC 3	HC	M0	0.216542	0.683805	1
HC_3_ACTTCCGTCACATCAG-1	6.55419	1.15796	HC 3	HC	M0	0.206423	0.783696	1
HC_3_AGTAGCTGTCCGGACT-1	6.53727	0.6434	HC 3	HC	M2.2	1.20076	0.389005	1
HC_3_AGTGATCGTATCGAGG-1	5.9571	1.94443	HC 3	HC	M0	0.507288	1.66888	1
HC_3_ATACCGAAGTTATGGA-1	6.56084	0.966587	HC 3	HC	M0	0.470861	0.628883	1
HC_3_ATCACAGAGGAGACCT-1	6.60147	1.16812	HC 3	HC	M0	0.182138	0.76244	1
HC_3_ATCACGAGTCTGCAAT-1	6.56358	0.793683	HC 3	HC	M2.2	0.885056	0.491039	1
HC_3_ATCATTCAGAGAATCT-1	6.53914	1.07589	HC 3	HC	M0	0.205411	0.728358	1
HC_3_ATCTTCACAAGGATGC-1	6.11773	1.72595	HC 3	HC	M0	0.279616	1.45373	1
HC_3_ATGTCTTTCGCTAGCG-1	5.75321	2.09551	HC 3	HC	M0 Ribhi	0.171345	1.88016	1
HC_3_ATTACTCAGCTAGAGC-1	-2.02505	-1.38427	HC 3	HC	Inflammatory monocytes	1.03718	10.6367	4
HC_3_CAATGACAGGTAGTAT-1	5.68928	2.02105	HC 3	HC	M0 Ribhi	0.190908	1.8996	1
HC_3_CACCGTTTCCTGGTCT-1	-1.56158	-3.4264	HC 3	HC	IDA macrophage	3.80264	12.719	4
HC_3_CACGTTCAGGAAAGGT-1	5.82728	2.07709	HC 3	HC	M0 Ribhi	0.167972	1.82798	1
HC_3_CACTGTCCAGTGACCC-1	6.20556	1.50316	HC 3	HC	M0	0.170333	1.25201	1
HC_3_CAGTTAGGTTAGAAGT-1	6.04395	1.77027	HC 3	HC	M0	0.273544	1.51948	1
HC_3_CATAGACGTAACGATA-1	5.71157	2.08091	HC 3	HC	M0 Ribhi	0.298167	1.90941	1
HC_3_CCGTAGGAGATACTGA-1	-1.59882	-6.02076	HC 3	HC	IDA macrophage	3.15537	15.2875	4
HC_3_CCTACGTCAAGAGTAT-1	6.6189	0.355357	HC 3	HC	M2.2	0.853014	0.111954	1
HC_3_CCTGTTGTCTGTGCGG-1	6.62389	0.982895	HC 3	HC	M0	0.288385	0.602708	1
HC_3_CGTCCATTCATCGACA-1	6.52782	1.13168	HC 3	HC	M0	0.252295	0.779308	1
HC_3_CGTGATAAGGTGGCTA-1	6.58582	0.687853	HC 3	HC	M2.2	0.471873	0.393968	1
HC_3_CTACCTGGTAATGCTC-1	5.67201	2.28077	HC 3	HC	M0 Ribhi	0.178765	1.98823	1
HC_3_CTCAGTCCAGACTCTA-1	6.49484	1.10944	HC 3	HC	M0	0.185174	0.782203	1
HC_3_CTGAATGGTCTAATCG-1	5.1461	2.35191	HC 3	HC	M0 Ribhi	0.279953	2.30545	1
HC_3_CTGATCCGTTACCGTA-1	6.60048	0.729651	HC 3	HC	M2.2	0.607127	0.41783	1
HC_3_CTGCCTATCCGTGGCA-1	6.52152	1.07738	HC 3	HC	M0	0.199677	0.740448	1
HC_3_CTGTGGGTCCCGAGAC-1	-1.10748	-6.11746	HC 3	HC	M2	2.78739	15.4519	4
HC_3_GAAATGATCATGACAC-1	6.65637	0.911681	HC 3	HC	M0	0.319754	0.52654	1
HC_3_GAACTGTCATGAATCC-1	5.51196	2.24173	HC 3	HC	M0 Ribhi	0.2641	2.0682	1
HC_3_GAGAGGTAGCTCGTGC-1	6.65689	1.12506	HC 3	HC	M0	0.178765	0.694227	1
HC_3_GAGTCATGTCCGCAGT-1	6.58378	1.18463	HC 3	HC	M0	0.356181	0.786396	1
HC_3_GCAACATCAGTTAGAA-1	-0.943972	-6.21661	HC 3	HC	M2	0.510324	15.573	4
HC_3_GCAACCGAGGATACCG-1	-1.26827	-6.7152	HC 3	HC	M2	0.760595	16.0216	4
HC_3_GCACGGTCAGTTTGGT-1	6.52886	1.14968	HC 3	HC	M0	0.173706	0.792862	1
HC_3_GCACGGTGTGAGGAAA-1	6.45047	1.01374	HC 3	HC	M0	0.817598	0.734291	1
HC_3_GCGAGAAAGCTATCTG-1	-1.07631	-6.59538	HC 3	HC	M2	4.31161	15.9297	4
HC_3_GCGGAAAGTGATAGAT-1	6.54025	1.14018	HC 3	HC	M0	0.290072	0.77831	1
HC_3_GCTCAAACAGTCAACT-1	4.95077	2.33043	HC 3	HC	M0 Ribhi	0.244875	2.44114	1
HC_3_GGAGGATGTAGACAAT-1	6.22971	1.66227	HC 3	HC	M0	0.414533	1.3418	1
HC_3_GGGAGATCAGCCTTCT-1	-1.01568	-6.52831	HC 3	HC	M2	4.1369	15.8718	4
HC_3_GGGAGATGTCTTGCGG-1	1.49189	0.409455	HC 3	HC	IDA macrophage	0.526851	6.26805	1
HC_3_GGGATGATCCGAGATT-1	6.55467	1.13109	HC 3	HC	M0	0.351459	0.762224	1
HC_3_GGGCTACCAACTGATC-1	6.61545	0.491647	HC 3	HC	M2.2	0.497844	0.221277	1
HC_3_GGGTGAAAGCTCGTGC-1	6.55908	0.919742	HC 3	HC	M0	0.469849	0.593074	1
HC_3_GGTGGCTCACCATAAC-1	5.86163	1.98443	HC 3	HC	M0 Ribhi	0.270172	1.74957	1
HC_3_GTAAGTCGTTCCGCAG-1	-1.74385	-3.36194	HC 3	HC	IDA macrophage	3.30851	12.6336	4
HC_3_GTGGAAGGTATGTCAC-1	6.53409	1.11451	HC 3	HC	M0	0.17067	0.761906	1
HC_3_GTGTAACTCCTATGGA-1	-1.28557	-6.64588	HC 3	HC	M2	0.661768	15.9506	4
HC_3_GTTACCCGTCAGTCGC-1	5.31898	2.29971	HC 3	HC	M0 Ribhi	0.245886	2.19319	1
HC_3_GTTTGGAGTCCCTGAG-1	6.0865	0.59997	HC 3	HC	M2.2	0.595996	0.633662	1
HC_3_TACAACGAGCTGTTAC-1	6.57853	0.974139	HC 3	HC	M0	0.195967	0.62388	1
HC_3_TAGACCACAACTGGTT-1	-1.20465	-6.32877	HC 3	HC	M2	0.643892	15.6477	4
HC_3_TATCTTGTCCCACAGG-1	-1.38358	-5.21765	HC 3	HC	IDA macrophage	1.36165	14.5215	4
HC_3_TCACGGGTCCTACTGC-1	6.6245	0.923247	HC 3	HC	M0	0.276243	0.555357	1
HC_3_TCAGGGCAGGCTATCT-1	6.51547	0.948395	HC 3	HC	M0	0.444552	0.642629	1
HC_3_TCCGTGTGTGCTTATG-1	5.37047	2.39921	HC 3	HC	M0 Ribhi	0.233069	2.17935	1
HC_3_TCCTTTCAGCCGGAAT-1	5.83924	2.03046	HC 3	HC	M0	0.296143	1.79304	1
HC_3_TCGCTTGCACTAACGT-1	6.61016	1.01809	HC 3	HC	M0	0.286024	0.638926	1
HC_3_TCTTTGAGTGCCCGTA-1	6.40983	1.3968	HC 3	HC	M0	0.525165	1.05681	1
HC_3_TGACAGTCATTCTTCA-1	6.61249	0.983232	HC 3	HC	M0	0.776111	0.610029	1
HC_3_TGAGCATGTCTTCAAG-1	-1.41134	-5.85639	HC 3	HC	IDA macrophage	4.35276	15.1508	4
HC_3_TGCATCCGTCCGAAGA-1	3.59243	1.43979	HC 3	HC	M0 Ribhi	0.272195	3.92986	1
HC_3_TGCGACGGTAGTCTGT-1	6.0603	0.735749	HC 3	HC	M0	0.22801	0.756776	1
HC_3_TGCTCGTTCCAAGCCG-1	5.86821	2.12031	HC 3	HC	M0 Ribhi	0.172694	1.81632	1
HC_3_TGGAGGATCCGTGTAA-1	6.61202	0.760598	HC 3	HC	M2.2	0.253981	0.435048	1
HC_3_TGGGATTAGATAGTCA-1	5.17506	2.27973	HC 3	HC	M0 Ribhi	0.182475	2.30544	1
HC_3_TGTGAGTCAAGGCCTC-1	6.55653	1.13118	HC 3	HC	M0	0.213844	0.761143	1
HC_3_TTACGCCCATTCACCC-1	-1.26355	-6.51674	HC 3	HC	M2	1.31376	15.8257	4
HC_3_TTCGATTTCGTCAGAT-1	5.71374	2.00894	HC 3	HC	M0 Ribhi	0.169996	1.87229	1
HC_3_TTCGGTCTCGAACGGA-1	-1.12777	-0.256863	HC 3	HC	Inflammatory monocytes	2.54858	8.9218	1
HC_3_TTCTCTCTCGTAACAC-1	4.9997	2.31076	HC 3	HC	M0 Ribhi	0.193606	2.43529	1
HC_3_TTGAACGTCCTTGACC-1	6.5008	0.967432	HC 3	HC	M0	0.282651	0.666688	1
HC_3_TTGTTGTTCGTGTGGC-1	5.78041	2.00542	HC 3	HC	M0 Ribhi	0.215193	1.82955	1
HC_3_TTTGGAGCAGCGTGAA-1	6.05645	1.79876	HC 3	HC	M0	0.304238	1.52801	1
HC_3_TTTGTTGTCGACGCGT-1	5.63053	2.13487	HC 3	HC	M0 Ribhi	0.236105	1.96808	1
HC_4_AACAACCAGTGGATTA-1	5.44006	1.73527	HC 4	HC	M0 Ribhi	0.200689	1.98352	1
HC_4_AACCTGACAAGTGCAG-1	-1.41141	-6.39162	HC 4	HC	M2	3.84952	15.6811	4
HC_4_AACGTCAAGTCTTCCC-1	-1.00778	-6.21149	HC 4	HC	M2	2.38095	15.559	4
HC_4_AAGACTCAGTCTAACC-1	-1.47114	-6.13676	HC 4	HC	M2	0.80107	15.4202	4
HC_4_AAGCGAGAGGTCTTTG-1	-1.51309	-6.41072	HC 4	HC	M2	2.63392	15.6858	4
HC_4_ACCTACCTCTGAGAAA-1	-1.27468	-6.44895	HC 4	HC	M2	2.97695	15.757	4
HC_4_ACTCTCGCACAGAAGC-1	-1.55221	-6.50221	HC 4	HC	M2	2.16947	15.771	4
HC_4_AGACTCAAGTTCACTG-1	6.69552	0.68325	HC 4	HC	M2.2	0.234756	0.322521	1
HC_4_AGAGCAGTCTGGGATT-1	-1.46317	-6.87665	HC 4	HC	M2	3.86065	16.1544	4
HC_4_AGTGATCGTGCCTGCA-1	-1.19642	-6.13196	HC 4	HC	M2	1.91818	15.4538	4
HC_4_AGTTCCCGTATCCCAA-1	6.10064	1.88564	HC 4	HC	M0	0.286699	1.54937	1
HC_4_ATTGGGTAGTTCATCG-1	-1.58567	-6.72215	HC 4	HC	M2	2.94693	15.9842	4
HC_4_CAACGATCATTAAGCC-1	-1.23571	-5.8722	HC 4	HC	M2	4.7538	15.191	4
HC_4_CAGATCAGTTTCGCTC-1	-1.44216	-6.73716	HC 4	HC	M2	4.40842	16.0191	4
HC_4_CCTGCATAGAAACTAC-1	-0.995574	-6.17545	HC 4	HC	M2	1.46149	15.525	4
HC_4_CCTGTTGGTTCTGAGT-1	6.54152	0.857108	HC 4	HC	M0	0.426001	0.55461	1
HC_4_CCTTCAGTCGACGCTG-1	-1.35471	-5.8764	HC 4	HC	IDA macrophage	0.269497	15.1786	4
HC_4_CGAAGTTCACGTTGGC-1	6.05389	0.284903	HC 4	HC	M2	0.748115	0.405786	1
HC_4_CGGGTCATCGTCCTCA-1	-1.45075	-5.76523	HC 4	HC	M2	1.96439	15.055	4
HC_4_CGTAGTAAGTCGGCCT-1	-0.792163	-5.94379	HC 4	HC	M2	2.57725	15.3238	4
HC_4_CGTTCTGGTAGAATAC-1	-1.28226	-6.31438	HC 4	HC	M2	5.45504	15.6226	4
HC_4_CTTCAATTCCATCGTC-1	-1.69088	-6.77406	HC 4	HC	M2	3.10545	16.021	4
HC_4_GAAATGATCAAAGCCT-1	-1.23922	-6.08651	HC 4	HC	M2	4.75718	15.4028	4
HC_4_GAATAGAAGGGTATAT-1	-1.59785	-6.33835	HC 4	HC	M2	0.933964	15.6023	4
HC_4_GACCGTGTCCCTTGTG-1	-1.27377	-6.05811	HC 4	HC	M2	2.06356	15.3699	4
HC_4_GATCATGAGGTCACCC-1	-1.58279	-6.94153	HC 4	HC	M2	4.79057	16.2019	4
HC_4_GCACATAGTCTACGTA-1	-0.880921	-6.06869	HC 4	HC	M2	7.65452	15.4352	4
HC_4_GCTACCTGTACGCTTA-1	-0.988006	-6.15319	HC 4	HC	M2	7.82115	15.504	4
HC_4_GGAATCTGTGACTGAG-1	-1.14438	-6.10597	HC 4	HC	M2	4.85128	15.4353	4
HC_4_GTAGAAAAGTGGGAAA-1	6.00485	1.77004	HC 4	HC	M0 Ribhi	0.170333	1.54947	1
HC_4_GTCGAATCACTCCGGA-1	5.77936	2.17411	HC 4	HC	M0 Ribhi	0.176404	1.89579	1
HC_4_GTCGTAAGTAGCTTTG-1	-1.7537	-6.77694	HC 4	HC	M2	1.29048	16.0151	4
HC_4_GTTCATTGTGGTAATA-1	-1.1475	-6.49042	HC 4	HC	M2	1.66724	15.8158	4
HC_4_TAAGCGTGTGCGTCGT-1	-1.04553	-5.96066	HC 4	HC	M2	1.29487	15.3052	4
HC_4_TCCGAAAAGCAACAGC-1	-1.8284	-6.25137	HC 4	HC	M2	1.5023	15.484	4
HC_4_TCTATACGTAGCGTTT-1	-1.13194	-6.33861	HC 4	HC	M2	5.66483	15.6676	4
HC_4_TGAATCGCATTGCCGG-1	6.01936	1.80384	HC 4	HC	M0	0.323127	1.55986	1
HC_4_TGCTCGTGTCGAGCAA-1	-1.37024	-6.50448	HC 4	HC	M2	1.74954	15.7987	4
HC_4_TGTAACGCAAATACGA-1	6.23557	0.841518	HC 4	HC	M0	0.236442	0.731628	1
HC_4_TGTTCATTCACTACTT-1	-1.19562	-6.27643	HC 4	HC	M2	1.38358	15.5971	4
HC_4_TTAGTCTCAGAACATA-1	-1.28263	-6.41361	HC 4	HC	M2	2.92163	15.7209	4
HC_4_TTCAGGAGTTCTCTCG-1	6.04632	1.82967	HC 4	HC	M0 Ribhi	0.268485	1.55555	1
HC_5_AAAGGATTCGCTTGAA-1	-1.27893	-5.81679	HC 5	HC	M2	2.35363	15.1301	4
HC_5_AACCCAAAGAACCGCA-1	-2.4329	-6.60846	HC 5	HC	M2	3.40868	15.7534	4
HC_5_AACCTGAGTTGAGAGC-1	-0.752872	-6.2807	HC 5	HC	M2	2.12123	15.6631	4
HC_5_AAGTCGTTCTCGGGAC-1	-1.2404	-6.22922	HC 5	HC	M2	4.49341	15.5441	4
HC_5_AAGTTCGTCGGAATGG-1	-1.21288	-6.63787	HC 5	HC	M2	4.08394	15.9528	4
HC_5_ACAGAAAAGATTAGAC-1	-1.65862	-6.16626	HC 5	HC	M2	3.96184	15.4233	4
HC_5_ACATCCCGTGCGAACA-1	5.16403	2.35063	HC 5	HC	M0 Ribhi	0.727541	2.30544	1
HC_5_ACATCCCTCCTACAAG-1	-1.62221	-6.17866	HC 5	HC	M2	2.56545	15.4407	4
HC_5_ACCAACAGTTCAAGGG-1	-1.20678	-6.55244	HC 5	HC	M2	5.66854	15.869	4
HC_5_ACGATGTGTATGAGAT-1	-1.78362	-6.27822	HC 5	HC	M2	1.1758	15.5168	4
HC_5_ACTATCTTCTATACGG-1	-1.48754	-5.99844	HC 5	HC	M2	1.45103	15.2809	4
HC_5_AGAGAATGTGGCAGAT-1	6.36512	1.57781	HC 5	HC	M0	0.171007	1.19761	1
HC_5_AGAGAATTCTATCGTT-1	-1.45341	-6.3511	HC 5	HC	M2	1.18086	15.6351	4
HC_5_AGATGCTTCACAGAGG-1	5.91971	1.87401	HC 5	HC	M0	0.319416	1.65865	1
HC_5_AGGGAGTTCGTTGTGA-1	-1.62772	-6.14003	HC 5	HC	M2	1.21122	15.4016	4
HC_5_AGGGTTTAGGAACTAT-1	-0.628819	-5.96047	HC 5	HC	M2	7.52332	15.3631	4
HC_5_AGGGTTTCAAAGGCGT-1	-1.15971	-6.40134	HC 5	HC	M2	3.86942	15.7259	4
HC_5_AGGTCATTCTTCCGTG-1	5.93797	0.207522	HC 5	HC	M2	4.93965	0.416573	1
HC_5_ATAGGCTGTCGTGGTC-1	-1.2372	-6.07124	HC 5	HC	M2	6.93912	15.388	4
HC_5_ATCCACCTCAGGACGA-1	-1.55419	-6.21896	HC 5	HC	M2	0.676609	15.4901	4
HC_5_ATGTCTTAGCCTGAGA-1	-1.67357	-2.4109	HC 5	HC	Inflammatory monocytes	0.168309	11.6939	4
HC_5_ATTCATCCACCATAAC-1	-1.55129	-5.44221	HC 5	HC	IDA macrophage	1.68309	14.7211	4
HC_5_ATTCCCGCAAGTTGGG-1	-1.34849	-5.6033	HC 5	HC	IDA macrophage	3.25386	14.9089	4
HC_5_ATTCCCGCAGAGACTG-1	-1.23325	-6.6466	HC 5	HC	M2	9.58957	15.9586	4
HC_5_ATTCTACGTATGTGTC-1	6.03475	0.397453	HC 5	HC	M2	0.565303	0.506207	1
HC_5_ATTCTACTCCGATTAG-1	-1.53871	-6.48528	HC 5	HC	M2	1.15152	15.7561	4
HC_5_ATTGGGTTCACTGATG-1	-1.13802	-6.13041	HC 5	HC	M2	3.6829	15.4605	4
HC_5_CAACCAAGTAGTCTTG-1	6.68762	0.643222	HC 5	HC	M2.2	0.29783	0.295916	1
HC_5_CAACCTCCATTGTAGC-1	6.28056	1.6426	HC 5	HC	M0	0.173369	1.29203	1
HC_5_CAAGGGAGTGGTTTGT-1	6.22961	0.360542	HC 5	HC	M2.2	0.362252	0.356632	1
HC_5_CACCAAATCGTTCTGC-1	-1.38683	-5.40905	HC 5	HC	M2	2.641	14.7112	4
HC_5_CATTGCCCAGAGATTA-1	6.56407	0.867241	HC 5	HC	M2.2	0.974102	0.548632	1
HC_5_CCCGAAGTCGAGATAA-1	5.18186	2.30129	HC 5	HC	M0 Ribhi	0.371359	2.30544	1
HC_5_CCCGAAGTCGCGAAGA-1	6.17664	0.698514	HC 5	HC	M0	0.872239	0.655496	1
HC_5_CCGTAGGTCGTGGGTC-1	-1.59933	-6.37461	HC 5	HC	M2	0.733275	15.638	4
HC_5_CCGTTCAAGAGAATCT-1	-1.44545	-5.76251	HC 5	HC	M2	2.6717	15.0531	4
HC_5_CCTCAACCACATAGCT-1	-1.86084	-6.92019	HC 5	HC	M2	3.25724	16.142	4
HC_5_CCTTGTGCAGTGGGTA-1	-1.45401	-6.34377	HC 5	HC	M2	0.78488	15.6278	4
HC_5_CGATGCGAGCTCGTGC-1	6.40277	0.773422	HC 5	HC	M2.2	1.62946	0.574557	1
HC_5_CGGCAGTAGACCAACG-1	6.40544	1.35218	HC 5	HC	M0	0.232732	1.02483	1
HC_5_CGGTCAGGTAGCGTCC-1	-1.54858	-5.43888	HC 5	HC	IDA macrophage	2.83292	14.7181	4
HC_5_CGTGCTTGTTCTTGCC-1	-1.49349	-6.07331	HC 5	HC	M2	0.537982	15.3542	4
HC_5_CTACAGAGTGACTCGC-1	-1.65811	-6.17841	HC 5	HC	M2	5.82977	15.4354	4
HC_5_CTACAGATCGATTGAC-1	-1.3185	-6.26691	HC 5	HC	M2	2.53172	15.5705	4
HC_5_CTACATTGTAGTAAGT-1	-1.21993	-5.81043	HC 5	HC	M2	5.10695	15.132	4
HC_5_CTCCCAATCTATTTCG-1	6.55198	0.784602	HC 5	HC	M0	0.366637	0.491062	1
HC_5_CTCTCGACACTTCAAG-1	6.54461	0.585994	HC 5	HC	M2.2	0.181126	0.339287	1
HC_5_CTGCATCGTTCTCCCA-1	-1.82698	-7.00509	HC 5	HC	M2	2.18296	16.2308	4
HC_5_CTGTACCAGGCGACAT-1	4.11799	1.80344	HC 5	HC	M0 Ribhi	0.218903	3.321	1
HC_5_GAAGCGAAGTGGTTCT-1	-1.75678	-6.12609	HC 5	HC	M2	2.49799	15.3698	4
HC_5_GAATCACTCGAACCAT-1	6.48627	1.13578	HC 5	HC	M0	0.203388	0.808278	1
HC_5_GAGACCCGTCTAGGTT-1	-2.00905	-6.07361	HC 5	HC	M2	1.74819	15.2826	4
HC_5_GAGTGAGAGTTCACTG-1	6.47951	0.80999	HC 5	HC	M2.2	0.900909	0.555879	1
HC_5_GATAGAATCCAGTGTA-1	-1.4215	-6.04652	HC 5	HC	M2	1.0247	15.3378	4
HC_5_GATGGAGGTTGGTACT-1	-1.03003	-6.22886	HC 5	HC	M2	2.59344	15.5731	4
HC_5_GCACGTGAGCCTAACT-1	5.5259	2.30947	HC 5	HC	M0 Ribhi	0.177079	2.07441	1
HC_5_GCATGATTCAACACGT-1	-1.42992	-6.28848	HC 5	HC	M2	2.21736	15.5763	4
HC_5_GCCATTCAGGCTTAAA-1	6.09743	0.343256	HC 5	HC	M2	0.940372	0.424791	1
HC_5_GCTACCTGTCTCCCTA-1	5.98359	1.56323	HC 5	HC	M0	0.274894	1.44042	1
HC_5_GGATCTATCTCACTCG-1	6.52261	0.964059	HC 5	HC	M0	0.200352	0.650542	1
HC_5_GGGTATTGTCTACACA-1	6.05172	0.258801	HC 5	HC	M2	0.70764	0.386561	1
HC_5_GGGTTATCAGCAGTCC-1	-1.32265	-6.13901	HC 5	HC	M2	1.57887	15.4432	4
HC_5_GGTCTGGAGCGATTCT-1	-0.698762	-6.05897	HC 5	HC	M2	4.99328	15.451	4
HC_5_GTAGAAAAGGGAACAA-1	5.65919	2.25094	HC 5	HC	M0 Ribhi	0.205074	1.98809	1
HC_5_GTAGAAATCCTAAACG-1	-1.31285	-6.41672	HC 5	HC	M2	5.96367	15.7197	4
HC_5_GTCACGGCACACCTAA-1	6.0133	1.80037	HC 5	HC	M0 Ribhi	0.226998	1.56232	1
HC_5_GTTGTGAGTAACCCGC-1	-1.29933	-6.51305	HC 5	HC	M2	4.5231	15.8171	4
HC_5_TAACCAGAGATGCCGA-1	-1.13494	-6.03494	HC 5	HC	M2	1.959	15.3663	4
HC_5_TAAGCCATCTCCGTGT-1	6.41564	1.47808	HC 5	HC	M0	0.462091	1.10517	1
HC_5_TACCCACCATCCAATG-1	-1.46282	-6.45857	HC 5	HC	M2	3.39182	15.7403	4
HC_5_TACGGGCCAGTCAGTT-1	6.49423	1.01995	HC 5	HC	M0	0.553497	0.712104	1
HC_5_TCATCCGGTACATACC-1	-1.2802	-6.39108	HC 5	HC	M2	3.72945	15.6989	4
HC_5_TCATGTTAGTAGAATC-1	-1.72156	-6.34979	HC 5	HC	M2	2.66495	15.5964	4
HC_5_TCCCACACAGCAGTCC-1	-1.78482	-6.98415	HC 5	HC	M2	4.21447	16.216	4
HC_5_TCGTAGAGTAGGTGCA-1	-1.71556	-5.83655	HC 5	HC	M2	1.24225	15.0887	4
HC_5_TGACGCGAGTTCCTGA-1	-1.38165	-6.20809	HC 5	HC	M2	1.4851	15.5034	4
HC_5_TGAGGGAAGGGCAGGA-1	5.97493	1.94954	HC 5	HC	M0 Ribhi	0.570699	1.65727	1
HC_5_TGCCGAGGTCGGTGTC-1	2.36327	0.851413	HC 5	HC	Inflammatory monocytes	0.185848	5.28926	1
HC_5_TGCTGAACACAACGCC-1	5.1479	2.26371	HC 5	HC	M0 Ribhi	0.217554	2.30544	1
HC_5_TGGAGAGTCCGTATAG-1	6.25568	0.527401	HC 5	HC	M0	0.923845	0.471853	1
HC_5_TGGGAGAAGGGCAGTT-1	6.31327	1.43391	HC 5	HC	M0	0.423302	1.13844	1
HC_5_TGTAGACCATGGACAG-1	-1.45417	-5.98516	HC 5	HC	M2	1.33366	15.2724	4
HC_5_TGTCCTGAGCCGATTT-1	6.20872	0.655649	HC 5	HC	M0	1.28036	0.601884	1
HC_5_TGTGTGAGTGTCTTGA-1	-1.49699	-5.89435	HC 5	HC	M2	2.41097	15.1765	4
HC_5_TGTTCATAGTAATTGG-1	6.53661	0.994372	HC 5	HC	M0	0.207435	0.665742	1
HC_5_TTCATTGAGGTGCATG-1	-0.669786	-6.17908	HC 5	HC	M2	2.17655	15.574	4
HC_5_TTCGGTCAGGATTCCT-1	-0.972729	-6.01824	HC 5	HC	M2	1.00716	15.3724	4
HC_5_TTGACCCCAAGTTCCA-1	5.32836	2.18577	HC 5	HC	M0 Ribhi	0.364614	2.17935	1
HC_5_TTTGGTTTCCTACACC-1	6.51481	1.1309	HC 5	HC	M0	0.359554	0.786758	1
HC_6_AAACCCATCCCAAGCG-1	-1.09875	-6.36128	HC 6	HC	M2	4.30588	15.6947	4
HC_6_AAAGGATAGGTGGTTG-1	5.88246	1.77594	HC 6	HC	M0	1.00749	1.63229	1
HC_6_AAGCGTTGTCGCTTGG-1	-1.15825	-6.08923	HC 6	HC	M2	0.828728	15.4168	4
HC_6_ACCATTTTCTTAGCAG-1	-1.15235	-6.29923	HC 6	HC	M2	3.28557	15.6257	4
HC_6_ACGGAAGCAATGCTCA-1	5.94486	1.97609	HC 6	HC	M0 Ribhi	0.204062	1.69718	1
HC_6_ACGGAAGGTCATCAGT-1	-0.962634	-5.97809	HC 6	HC	M2	5.23006	15.334	4
HC_6_ACTGATGCACAGCCAC-1	-1.30068	-6.70064	HC 6	HC	M2	12.6414	16.0027	4
HC_6_AGAACCTCATTAGGCT-1	-1.37432	-6.57239	HC 6	HC	M2	4.61788	15.8654	4
HC_6_AGAGCCCTCGGCTGAC-1	6.51242	1.32568	HC 6	HC	M0	0.168646	0.941467	1
HC_6_AGGTGTTTCTCGCAGG-1	-1.38678	-6.17722	HC 6	HC	M2	6.90911	15.4721	4
HC_6_ATACCGAGTAGAGGAA-1	-1.3883	-6.30426	HC 6	HC	M2	3.11018	15.5978	4
HC_6_ATACCTTCACTTCTCG-1	-1.28233	-6.23551	HC 6	HC	M2	5.16125	15.5445	4
HC_6_ATCACTTCAACCGTAT-1	-0.9159	-6.51213	HC 6	HC	M2	4.12138	15.8697	4
HC_6_ATGATCGGTATCGCAT-1	-1.92643	-6.48011	HC 6	HC	M2	4.26001	15.6969	4
HC_6_ATTCCTACATACAGCT-1	-1.087	-6.20557	HC 6	HC	M2	3.46703	15.5421	4
HC_6_CAACCAAGTAGGCTCC-1	-1.42575	-6.55706	HC 6	HC	M2	1.94854	15.843	4
HC_6_CACCAAAAGCCAGACA-1	-1.25568	-6.1912	HC 6	HC	M2	4.86208	15.5043	4
HC_6_CCAAGCGAGGGCATGT-1	-1.19888	-6.12447	HC 6	HC	M2	1.20414	15.4461	4
HC_6_CCGATGGCACCTCAGG-1	5.36309	2.26998	HC 6	HC	M0 Ribhi	1.57482	2.17935	1
HC_6_CCTCATGAGGTGCAGT-1	-1.35858	-6.51614	HC 6	HC	M2	5.15316	15.8119	4
HC_6_CGCAGGTTCGCTTGCT-1	-1.54578	-6.5386	HC 6	HC	M2	1.61901	15.808	4
HC_6_CGCATGGGTCGTCATA-1	6.15235	1.75528	HC 6	HC	M0	0.238466	1.4485	1
HC_6_CGCCAGAGTATGCGTT-1	-1.31224	-6.19296	HC 6	HC	M2	1.93539	15.4981	4
HC_6_CTATAGGCAGCACGAA-1	-1.19996	-6.64883	HC 6	HC	M2	6.07026	15.9654	4
HC_6_CTATCCGAGTGCCAGA-1	-1.21139	-6.63416	HC 6	HC	M2	1.23415	15.9493	4
HC_6_CTATCCGGTCGTTGCG-1	-1.17628	-6.61624	HC 6	HC	M2	3.27714	15.9364	4
HC_6_CTGAGGCCAGCATTGT-1	5.33737	2.33242	HC 6	HC	M0 Ribhi	0.316718	2.17934	1
HC_6_CTTCCTTAGTAGATCA-1	-6.09865	1.34396	HC 6	HC	Inflammatory monocytes	1.5593	15.0559	3
HC_6_GACATCATCGTGCATA-1	-1.0874	-6.62029	HC 6	HC	M2	2.81066	15.9529	4
HC_6_GAGTCATAGTGGACTG-1	-1.44754	-7.05179	HC 6	HC	M2	4.91301	16.33	4
HC_6_GATAGCTGTGCACAAG-1	6.62115	0.948198	HC 6	HC	M0	0.234419	0.57708	1
HC_6_GATCATGAGCCGGATA-1	5.80667	1.93742	HC 6	HC	M0 Ribhi	0.181801	1.77111	1
HC_6_GCCAACGTCCTGGGAC-1	6.15228	1.42139	HC 6	HC	M0	0.6105	1.22863	1
HC_6_GGGAGATAGTCTGCAT-1	5.17929	2.27998	HC 6	HC	M0 Ribhi	0.309298	2.30544	1
HC_6_GGGTGAATCGAGTCCG-1	6.0198	1.91312	HC 6	HC	M0 Ribhi	0.238803	1.61073	1
HC_6_GGGTGTCTCAGACCTA-1	-1.1721	-6.2731	HC 6	HC	M2	1.21493	15.5971	4
HC_6_GGGTTTATCTTAGCTT-1	-1.14866	-6.40094	HC 6	HC	M2	0.790277	15.727	4
HC_6_GTCAGCGAGATCCAAA-1	-1.89967	-3.46092	HC 6	HC	IDA macrophage	2.52868	12.7139	4
HC_6_GTGAGGAGTGCATTTG-1	-1.39572	-6.4337	HC 6	HC	M2	0.596671	15.725	4
HC_6_GTGTGATCATTCGGGC-1	-1.32972	-6.83629	HC 6	HC	M2	4.59359	16.133	4
HC_6_GTTCTATAGTAGTGCG-1	-1.81888	-7.18313	HC 6	HC	M2	4.67994	16.4083	4
HC_6_TACTTACCACTCATAG-1	-1.25187	-6.79048	HC 6	HC	M2	3.22115	16.0985	4
HC_6_TAGGTTGAGGTGAGCT-1	-1.08265	-6.3546	HC 6	HC	M2	2.30742	15.6903	4
HC_6_TCACTATAGTGTGTTC-1	-1.29243	-6.04129	HC 6	HC	M2	1.03347	15.3506	4
HC_6_TCAGTCCCAACGTATC-1	-1.14597	-6.32907	HC 6	HC	M2	6.49727	15.6562	4
HC_6_TCATCATAGCCTCGTG-1	-1.41788	-6.36497	HC 6	HC	M2	4.33624	15.6538	4
HC_6_TCATGTTAGGTTAAAC-1	6.40192	0.840114	HC 6	HC	M0	0.616234	0.627615	1
HC_6_TCCTCGAAGTAGGCCA-1	-1.17002	-6.4262	HC 6	HC	M2	7.67982	15.7491	4
HC_6_TGACAGTGTCACCTTC-1	-1.08576	-6.29427	HC 6	HC	M2	5.54577	15.6301	4
HC_6_TGGGAGACACATCCCT-1	5.83159	1.97361	HC 6	HC	M0 Ribhi	0.177079	1.76926	1
HC_6_TGTAACGTCTTTCGAT-1	5.79704	2.07783	HC 6	HC	M0 Ribhi	0.169658	1.83326	1
HC_6_TGTAAGCTCTGCATGA-1	-0.956954	-6.03377	HC 6	HC	M2	2.49563	15.39	4
HC_6_TGTTGGAGTGTAGCAG-1	-1.08284	-6.33033	HC 6	HC	M2	6.02607	15.6662	4
HC_6_TTCCGTGTCGCTCATC-1	5.62178	2.25163	HC 6	HC	M0 Ribhi	0.296818	2.02272	1
HC_6_TTCCTCTGTAGGGTAC-1	3.63987	1.7509	HC 6	HC	M0 Ribhi	0.192931	3.79066	1
HC_6_TTTCCTCTCAACGTGT-1	-1.18624	-6.14814	HC 6	HC	M2	2.36105	15.4713	4
CD_5_AAACCCATCTGGGTCG-1	6.02895	1.66683	CD 5	CDa	M0	0.181464	1.47815	1
CD_5_AACAAAGAGCATATGA-1	-1.69239	-2.06988	CD 5	CDa	M1 CXCL5	7.36546	11.3547	4
CD_5_AAGAACAGTGGAACAC-1	4.71532	2.01469	CD 5	CDa	M0 Ribhi	0.184162	2.69785	1
CD_5_AAGACTCTCCGGCAGT-1	-1.98035	-0.23555	CD 5	CDa	M1 CXCL5	3.53652	10.3341	5
CD_5_AAGTACCTCTACGCAA-1	-7.54817	2.5688	CD 5	CDa	M1 CXCL5	2.78907	16.9513	3
CD_5_AATCACGTCCTGTTGC-1	-7.63621	2.55259	CD 5	CDa	M1 CXCL5	2.83663	17.0099	3
CD_5_AATGGCTTCCCGAAAT-1	2.99679	1.20436	CD 5	CDa	M0	0.494471	4.57029	1
CD_5_AATTTCCGTCATCAGT-1	-7.03353	2.61643	CD 5	CDa	M1 CXCL5	3.24746	16.5792	3
CD_5_ACAAAGATCATGGATC-1	3.43995	2.09537	CD 5	CDa	M0 Ribhi	0.320091	3.85858	1
CD_5_ACAGAAACAAGTGACG-1	-7.38	2.5471	CD 5	CDa	M1 CXCL5	4.32645	16.8064	3
CD_5_ACATCCCCAACTGGTT-1	3.00821	1.61149	CD 5	CDa	M1 CXCL5	4.21279	4.42038	1
CD_5_ACCTGAAGTCTACAGT-1	-7.33656	2.52993	CD 5	CDa	M1 CXCL5	1.675	16.7617	3
CD_5_ACGCACGAGAACTGAT-1	-7.42751	2.30131	CD 5	CDa	M1 CXCL5	1.80317	16.6895	3
CD_5_ACGCACGAGTGGTCAG-1	-1.84813	-3.33968	CD 5	CDa	M1 CXCL5	4.73492	12.6005	4
CD_5_ACGGTTACAAATGGAT-1	-4.43287	0.415012	CD 5	CDa	IDA macrophage	2.48956	13.1639	3
CD_5_ACGTAACTCTTGGTCC-1	-7.08278	2.8468	CD 5	CDa	M1 ACOD1	1.57448	16.762	3
CD_5_ACGTAGTAGGACAAGA-1	-7.36567	2.16823	CD 5	CDa	M1 CXCL5	2.8137	16.5579	3
CD_5_ACTACGACACGCTATA-1	-7.5779	2.76004	CD 5	CDa	M1 ACOD1	0.914064	17.0943	3
CD_5_ACTATTCCAGAGACTG-1	5.9684	0.314459	CD 5	CDa	M2.2	7.9419	0.481912	1
CD_5_ACTGTGAAGAACAGGA-1	6.54516	1.1621	CD 5	CDa	M0	0.230708	0.792554	1
CD_5_ACTTAGGTCGCAGAGA-1	-2.10708	-3.74953	CD 5	CDa	M1 CXCL5	11.3344	12.9729	4
CD_5_AGAGAATCACTCCACT-1	-5.83814	1.53848	CD 5	CDa	M1 CXCL5	3.28726	14.9689	3
CD_5_AGAGCAGAGGTAACTA-1	-7.51111	2.63707	CD 5	CDa	M1 CXCL5	2.76513	16.9651	3
CD_5_AGAGCAGCATTCATCT-1	-1.14957	-0.209357	CD 5	CDa	M1 CXCL5	2.83022	8.91922	1
CD_5_AGCGATTTCCCATACC-1	-7.56136	2.81443	CD 5	CDa	M1 ACOD1	0.67897	17.1154	3
CD_5_AGCGTCGAGTTGAAAC-1	-0.566392	0.267213	CD 5	CDa	Inflammatory monocytes	0.317393	8.19581	1
CD_5_AGGTTACGTAGACACG-1	6.63161	0.933788	CD 5	CDa	M0	0.356181	0.559258	1
CD_5_AGGTTGTTCATGAGAA-1	-1.88562	-4.01334	CD 5	CDa	M1 CXCL5	3.17393	13.2617	4
CD_5_AGGTTGTTCGAAGCCC-1	-7.39794	2.83724	CD 5	CDa	M1 CXCL5	3.94498	17.0021	3
CD_5_AGTACTGTCCCGATCT-1	-1.85641	-2.87622	CD 5	CDa	M1 CXCL5	7.4137	12.1389	4
CD_5_AGTAGCTTCCTTATGT-1	-7.61061	2.72228	CD 5	CDa	M1 CXCL5	2.5985	17.0962	3
CD_5_AGTCACAGTTGGTGTT-1	-7.46993	2.84645	CD 5	CDa	M1 CXCL5	1.34479	17.0641	3
CD_5_AGTCATGGTTTAAGGA-1	1.50298	1.31071	CD 5	CDa	M1 CXCL5	0.233069	5.92146	1
CD_5_AGTGACTCAGCTGAAG-1	-7.41183	2.93967	CD 5	CDa	M1 CXCL5	2.96413	17.0771	3
CD_5_AGTTCCCAGGCTGTAG-1	-7.12605	1.86209	CD 5	CDa	M1 ACOD1	0.510999	16.1785	3
CD_5_ATACTTCGTTGGCCGT-1	-7.43931	2.50826	CD 5	CDa	M1 CXCL5	1.14241	16.8284	3
CD_5_ATAGAGAAGATCGACG-1	-0.824096	-0.0231343	CD 5	CDa	Inflammatory monocytes	0.538657	8.551	1
CD_5_ATCCTATCATGAGATA-1	-6.05624	1.6937	CD 5	CDa	M1 CXCL5	0.505939	15.2378	3
CD_5_ATCCTATTCAGCGCAC-1	-5.81256	0.937763	CD 5	CDa	M1 ACOD1	2.1833	14.5813	3
CD_5_ATCGCCTCACCAAATC-1	4.47436	2.21057	CD 5	CDa	M0 Ribhi	0.194618	2.87468	1
CD_5_ATCGCCTTCCATTTAC-1	-6.21405	1.51403	CD 5	CDa	M1 CXCL5	6.40789	15.2508	3
CD_5_ATGCGATCAAGGGCAT-1	-7.73777	2.56971	CD 5	CDa	M1 CXCL5	2.18498	17.1	3
CD_5_ATGCGATCAATGCAAA-1	5.4624	2.13995	CD 5	CDa	M0 Ribhi	0.505265	2.08635	1
CD_5_ATGTCTTAGCAATTAG-1	-7.62843	3.11661	CD 5	CDa	M1 CXCL5	0.876287	17.3569	3
CD_5_ATTACCTCACGCCACA-1	-1.37418	-0.126602	CD 5	CDa	Inflammatory monocytes	0.20305	9.06029	1
CD_5_ATTCTACTCGTTCATT-1	-7.48585	2.33593	CD 5	CDa	M1 CXCL5	2.92062	16.7568	3
CD_5_CAAGACTCACACGGTC-1	-3.47699	-0.258548	CD 5	CDa	M1 CXCL5	4.5801	11.9901	3
CD_5_CACACAATCCCATTCG-1	-7.68612	2.47278	CD 5	CDa	M1 CXCL5	1.64363	16.9989	3
CD_5_CACAGATCATCGATCA-1	-0.512628	0.0952414	CD 5	CDa	M1 CXCL5	2.87846	8.22231	1
CD_5_CACGAATCACGGTGTC-1	-7.25085	2.27773	CD 5	CDa	M1 CXCL5	1.49927	16.5368	3
CD_5_CACGGGTGTTATAGAG-1	-7.85139	2.40963	CD 5	CDa	M1 CXCL5	1.58663	17.0884	3
CD_5_CACGGGTTCACTACTT-1	3.00743	1.63864	CD 5	CDa	M0	0.200352	4.41182	1
CD_5_CACGTTCAGACTACGG-1	-3.7977	0.00232198	CD 5	CDa	M1 CXCL5	5.66787	12.4022	3
CD_5_CATACAGCAACCTATG-1	-7.34241	2.43576	CD 5	CDa	M1 CXCL5	2.79515	16.7073	3
CD_5_CATCAAGCACGCTGCA-1	-7.2871	2.37811	CD 5	CDa	M1 CXCL5	4.26068	16.628	3
CD_5_CATGCAAGTGGTTCTA-1	-1.967	-0.525183	CD 5	CDa	M1 CXCL5	5.8355	10.0721	5
CD_5_CATGCTCAGACGAGCT-1	-6.55752	1.79904	CD 5	CDa	M1 CXCL5	2.60053	15.6966	3
CD_5_CATGCTCCACGCACCA-1	-7.39265	2.62809	CD 5	CDa	M1 CXCL5	5.63448	16.867	3
CD_5_CATTCATGTCACCACG-1	-7.43673	2.23316	CD 5	CDa	M1 CXCL5	2.97391	16.6541	3
CD_5_CCAATGACAGCCTACG-1	6.5431	0.989707	CD 5	CDa	M0	0.374395	0.65806	1
CD_5_CCACAAAGTGCATCTA-1	-1.69631	-3.43341	CD 5	CDa	IDA macrophage	2.18262	12.7103	4
CD_5_CCACGAGCAACAAGAT-1	-7.15861	2.66613	CD 5	CDa	M1 CXCL5	0.822994	16.708	3
CD_5_CCCTAACCATTCCTCG-1	0.578251	0.957568	CD 5	CDa	M1 ACOD1	0.44354	6.89182	1
CD_5_CCCTCTCGTCCTCATC-1	-7.21039	2.88747	CD 5	CDa	M1 CXCL5	0.882021	16.8871	3
CD_5_CCGTGAGGTCACAGTT-1	6.56721	1.15367	CD 5	CDa	M0	0.292096	0.772252	1
CD_5_CGAGGAATCAAGGAGC-1	-7.07561	2.39777	CD 5	CDa	M1 ACOD1	2.37758	16.4751	3
CD_5_CGGACACTCTGGCTGG-1	-5.93096	1.15856	CD 5	CDa	M1 CXCL5	2.72566	14.8103	3
CD_5_CGGGTGTGTTGCATCA-1	-7.19524	2.51524	CD 5	CDa	M1 CXCL5	4.14971	16.6421	3
CD_5_CGTAAGTTCGGACTGC-1	-2.22124	-1.52885	CD 5	CDa	M1 CXCL5	5.14237	10.7584	4
CD_5_CGTTAGACAATCCTTT-1	-1.87314	-3.56488	CD 5	CDa	M1 CXCL5	4.64688	12.8202	4
CD_5_CGTTGGGCATACAGCT-1	-1.42677	-3.99751	CD 5	CDa	IDA macrophage	5.66079	13.3051	4
CD_5_CTCAACCAGCGATGCA-1	-7.21314	2.93809	CD 5	CDa	M1 CXCL5	0.77375	16.9209	3
CD_5_CTCAGTCCACCTGAAT-1	-7.33955	2.44183	CD 5	CDa	M1 CXCL5	3.20563	16.7089	3
CD_5_CTCCTTTGTGGGACAT-1	-7.57978	2.59668	CD 5	CDa	M1 CXCL5	6.85683	16.9935	3
CD_5_CTGAATGCATGCCATA-1	-7.04931	2.73891	CD 5	CDa	Inflammatory monocytes	0.241164	16.6682	3
CD_5_CTGATCCCATGCTGCG-1	4.96894	2.31159	CD 5	CDa	M0 Ribhi	0.189559	2.44114	1
CD_5_CTTAGGAGTGGCATCC-1	-1.40284	-5.65217	CD 5	CDa	IDA macrophage	6.24633	14.9497	4
CD_5_CTTCCGACACAAGGTG-1	-6.57127	1.59636	CD 5	CDa	M1 CXCL5	5.05703	15.581	3
CD_5_CTTCGGTAGGAATGTT-1	6.63173	0.721557	CD 5	CDa	M2.2	0.403739	0.392104	1
CD_5_CTTTCAATCCCAGGCA-1	-1.25425	0.410763	CD 5	CDa	Inflammatory monocytes	0.297492	8.73091	1
CD_5_GAAATGACACAAATGA-1	-0.47238	0.366165	CD 5	CDa	M1 ACOD1	0.23543	8.07127	1
CD_5_GAACTGTAGCCTGAAG-1	-7.67242	2.40314	CD 5	CDa	M1 CXCL5	3.69538	16.9446	3
CD_5_GACCCTTTCGACGCGT-1	-1.70324	-5.6249	CD 5	CDa	M1 CXCL5	6.85548	14.8808	4
CD_5_GACGCTGAGATCCAAA-1	6.44505	1.07801	CD 5	CDa	M0	0.746092	0.788278	1
CD_5_GACTCAAAGCAATAGT-1	-7.37481	2.66613	CD 5	CDa	M1 CXCL5	2.61334	16.8769	3
CD_5_GAGACCCCACTCACTC-1	-7.27832	2.54007	CD 5	CDa	M1 CXCL5	0.253307	16.7226	3
CD_5_GATCATGTCTGAGGTT-1	3.70295	2.05609	CD 5	CDa	M0 Ribhi	0.179777	3.6427	1
CD_5_GATTGGTTCACTGCTC-1	-7.09322	2.69348	CD 5	CDa	M1 CXCL5	1.67904	16.6741	3
CD_5_GCAGGCTGTCCTGGGT-1	0.172728	0.818441	CD 5	CDa	M1 CXCL5	0.752163	7.30863	1
CD_5_GCATCTCCAGGCACTC-1	-7.57575	2.29177	CD 5	CDa	M1 ACOD1	2.48652	16.7994	3
CD_5_GCCAGCACACAGTCGC-1	-7.48423	2.29153	CD 5	CDa	M1 CXCL5	3.13176	16.7277	3
CD_5_GCCAGTGAGCCTGGAA-1	-2.09016	-1.31121	CD 5	CDa	M1 CXCL5	4.77269	10.5578	4
CD_5_GCGAGAATCAAGTGTC-1	-7.44956	2.63174	CD 5	CDa	M1 CXCL5	2.66934	16.9137	3
CD_5_GCGTTTCGTACTTCCC-1	-7.256	2.53023	CD 5	CDa	M1 ACOD1	1.93775	16.699	3
CD_5_GCTACCTCAAGCTGCC-1	-7.51406	2.8384	CD 5	CDa	M1 CXCL5	2.37926	17.0935	3
CD_5_GCTGCAGAGGATTCCT-1	-7.38422	2.46655	CD 5	CDa	M1 ACOD1	2.26661	16.7592	3
CD_5_GCTTGGGAGGGCATGT-1	-7.59998	2.51207	CD 5	CDa	M1 CXCL5	3.60094	16.9563	3
CD_5_GGAGAACCAGCTACAT-1	6.54738	1.16386	CD 5	CDa	M0	0.523478	0.792571	1
CD_5_GGCAGTCTCCGCGGAT-1	-5.89439	1.11257	CD 5	CDa	M1 CXCL5	2.57456	14.7533	3
CD_5_GGGACCTAGCAATAAC-1	-7.1723	2.66083	CD 5	CDa	M1 ACOD1	0.672899	16.7154	3
CD_5_GGGACCTCATTCCTCG-1	-7.5383	2.36994	CD 5	CDa	M1 CXCL5	1.80452	16.8191	3
CD_5_GGGACCTGTACGCGTC-1	-7.58558	2.68657	CD 5	CDa	M1 ACOD1	1.41123	17.0543	3
CD_5_GGGCCATCAGCGAGTA-1	-5.66693	1.13556	CD 5	CDa	M1 CXCL5	2.05276	14.5871	3
CD_5_GGTGTTAGTATTGGCT-1	1.05786	1.034	CD 5	CDa	M1 ACOD1	0.255331	6.42542	1
CD_5_GTAACACAGCCTGAAG-1	-7.1324	2.95699	CD 5	CDa	M1 CXCL5	0.489749	16.8697	3
CD_5_GTCAAACTCCTTGGAA-1	-6.97348	2.68863	CD 5	CDa	M1 ACOD1	0.520443	16.5775	3
CD_5_GTCTAGACAACCTAAC-1	-5.97831	1.59577	CD 5	CDa	M1 CXCL5	5.29381	15.1152	3
CD_5_GTGAGCCAGAAGCCTG-1	-6.56329	2.08907	CD 5	CDa	M1 CXCL5	5.03477	15.882	3
CD_5_GTGAGTTTCCTCATAT-1	5.47264	2.12123	CD 5	CDa	M0 Ribhi	0.250609	2.0711	1
CD_5_GTGGCGTGTTCCGTTC-1	0.707028	0.604612	CD 5	CDa	M1 CXCL5	0.478281	6.91345	1
CD_5_GTGTAACCAGCCGTCA-1	-7.37991	2.87653	CD 5	CDa	M1 CXCL5	1.13027	17.0126	3
CD_5_GTGTCCTGTCTAGGCC-1	3.62961	2.1595	CD 5	CDa	M0 Ribhi	0.241164	3.67757	1
CD_5_GTGTGGCTCTGCCTGT-1	-7.75723	2.57798	CD 5	CDa	M1 CXCL5	1.48847	17.1203	3
CD_5_GTGTGGCTCTGTGCTC-1	-7.36502	3.05495	CD 5	CDa	M1 CXCL5	2.20758	17.1127	3
CD_5_GTTCTATTCACGAACT-1	-7.07908	2.57565	CD 5	CDa	M1 ACOD1	0.657384	16.5892	3
CD_5_GTTGTAGCACCAGTTA-1	-7.32017	2.90224	CD 5	CDa	M1 ACOD1	2.15564	16.9821	3
CD_5_TAACTTCTCTAGCATG-1	-0.0935821	0.420701	CD 5	CDa	M1 CXCL5	4.79664	7.70921	1
CD_5_TAAGCGTCAGCAGTCC-1	-1.74707	-2.30446	CD 5	CDa	M1 CXCL5	8.28425	11.5809	4
CD_5_TAAGCGTTCCCTCGAT-1	-1.43504	-5.72578	CD 5	CDa	IDA macrophage	4.44889	15.0181	4
CD_5_TACATTCCATGACTCA-1	-7.61202	2.63432	CD 5	CDa	M1 CXCL5	1.44867	17.0422	3
CD_5_TACCCACAGCATTTGC-1	2.45017	1.14666	CD 5	CDa	M1 CXCL5	0.527526	5.10189	1
CD_5_TACCGAAAGTAGTCCT-1	-4.51856	-0.0322671	CD 5	CDa	M1 CXCL5	2.89363	12.9805	3
CD_5_TACCGAATCAACTGGT-1	-6.00713	1.20874	CD 5	CDa	M1 ACOD1	0.909004	14.9011	3
CD_5_TACGGGCAGGGACCAT-1	-7.10471	2.80274	CD 5	CDa	M1 CXCL5	2.37285	16.7515	3
CD_5_TACTTACCAAGGCTTT-1	-5.74488	1.36059	CD 5	CDa	M1 CXCL5	1.50601	14.7863	3
CD_5_TAGATCGAGCCTTTCC-1	-7.32563	2.97119	CD 5	CDa	M1 ACOD1	0.840534	17.0295	3
CD_5_TAGATCGCAAATAAGC-1	-2.21314	-1.81289	CD 5	CDa	M1 CXCL5	9.83748	11.041	4
CD_5_TATATCCCAGAACGCA-1	-7.37433	2.70372	CD 5	CDa	M1 CXCL5	2.17149	16.9001	3
CD_5_TATTGGGCAGAAATTG-1	-7.03629	2.64175	CD 5	CDa	M1 CXCL5	3.53044	16.5972	3
CD_5_TCAGCAACAGCGGTCT-1	6.42913	1.09143	CD 5	CDa	M0	0.483341	0.808701	1
CD_5_TCAGTTTAGCAGCAGT-1	-6.78876	2.25222	CD 5	CDa	Inflammatory monocytes	0.838847	16.1605	3
CD_5_TCCATCGTCTGATGGT-1	-7.12308	2.64339	CD 5	CDa	M1 ACOD1	0.424314	16.666	3
CD_5_TCCATGCAGCGTCGAA-1	-7.3296	2.56189	CD 5	CDa	M1 CXCL5	3.96015	16.7763	3
CD_5_TCCCAGTTCCCGAGAC-1	-7.09429	3.01606	CD 5	CDa	M1 CXCL5	0.671887	16.877	3
CD_5_TCCCATGCACTCCGGA-1	-7.79192	2.57715	CD 5	CDa	M1 CXCL5	3.48896	17.1469	3
CD_5_TCCTAATAGAAGAGCA-1	5.34264	2.21443	CD 5	CDa	M0 Ribhi	0.780496	2.17934	1
CD_5_TCCTTCTTCTTACGGA-1	-2.03562	-2.91204	CD 5	CDa	IDA macrophage	2.15429	12.1566	4
CD_5_TCGAACACATTCAGGT-1	-7.39885	2.56792	CD 5	CDa	M1 CXCL5	2.77896	16.8342	3
CD_5_TCGACCTGTCAGGTGA-1	-7.20217	2.79741	CD 5	CDa	M1 CXCL5	3.60262	16.8243	3
CD_5_TCGCAGGTCTCTTGCG-1	5.7602	1.86518	CD 5	CDa	M0	0.313682	1.77203	1
CD_5_TCGGATAAGTTCAACC-1	-7.28482	2.78836	CD 5	CDa	M1 CXCL5	1.89997	16.8832	3
CD_5_TCTATCAAGACCATTC-1	-1.42489	-6.57077	CD 5	CDa	M2	3.33583	15.8567	4
CD_5_TCTATCAAGGGAGGTG-1	-7.23757	2.6856	CD 5	CDa	M1 CXCL5	2.27437	16.7819	3
CD_5_TCTGTCGAGTCGCCCA-1	-6.15444	1.21179	CD 5	CDa	M1 CXCL5	5.17441	15.0189	3
CD_5_TCTTCCTCATGGAAGC-1	-6.37773	1.81764	CD 5	CDa	M1 CXCL5	5.8264	15.5675	3
CD_5_TCTTTGAAGGTGGTTG-1	-6.52179	1.33973	CD 5	CDa	M1 CXCL5	2.9928	15.3827	3
CD_5_TGAATCGGTACGGATG-1	-7.43009	2.74293	CD 5	CDa	M1 CXCL5	2.69227	16.9682	3
CD_5_TGCAGATGTGCTCCGA-1	-7.09643	2.74007	CD 5	CDa	M1 CXCL5	3.14829	16.7058	3
CD_5_TGCAGGCAGCTTAAGA-1	-7.04887	2.52345	CD 5	CDa	M1 CXCL5	3.20023	16.5329	3
CD_5_TGCCGAGAGGATACGC-1	-7.29393	2.60803	CD 5	CDa	M1 CXCL5	1.74785	16.7773	3
CD_5_TGCGATACACGCAGTC-1	-0.883489	-0.309065	CD 5	CDa	IDA macrophage	2.12461	8.72969	1
CD_5_TGCTTCGGTGCAACAG-1	6.2272	1.49802	CD 5	CDa	M0	0.188547	1.23347	1
CD_5_TGCTTGCCAACCGCCA-1	-7.28479	2.27639	CD 5	CDa	M1 CXCL5	3.07813	16.5625	3
CD_5_TGGAACTAGAGTCTTC-1	-7.17431	2.85075	CD 5	CDa	M1 ACOD1	1.37278	16.8359	3
CD_5_TGGGCTGTCAGTCAGT-1	-2.01495	-0.305256	CD 5	CDa	Inflammatory monocytes	0.676272	10.2888	5
CD_5_TGGTACACAGCGTAGA-1	-7.69202	2.84848	CD 5	CDa	M1 CXCL5	2.81876	17.2387	3
CD_5_TGTCCTGTCGTCCTTG-1	-2.12962	-1.38603	CD 5	CDa	M1 CXCL5	5.62335	10.6282	4
CD_5_TGTGAGTTCATCTGTT-1	-7.90703	2.77527	CD 5	CDa	M1 CXCL5	2.74084	17.3607	3
CD_5_TGTTCCGGTTCGATTG-1	5.60786	2.18729	CD 5	CDa	M0 Ribhi	0.221939	2.00983	1
CD_5_TTACAGGTCCGTAGGC-1	-7.53217	2.65473	CD 5	CDa	M1 CXCL5	3.55136	16.9926	3
CD_5_TTCGGTCTCGGCATCG-1	-2.00095	-3.103	CD 5	CDa	M1 CXCL5	6.40924	12.3497	4
CD_5_TTGCTGCAGAGGGCGA-1	-7.05582	2.4431	CD 5	CDa	M1 CXCL5	1.14511	16.4881	3
CD_5_TTGGGCGGTAACGATA-1	-7.76651	2.82702	CD 5	CDa	M1 CXCL5	3.4613	17.2835	3
CD_5_TTGGGTAGTCCATAGT-1	-7.1552	2.38918	CD 5	CDa	M1 CXCL5	4.07011	16.5319	3
CD_5_TTTACGTTCGTAGGAG-1	-7.48828	2.26693	CD 5	CDa	M1 CXCL5	2.61098	16.7155	3
CD_5_TTTATGCCACACAGAG-1	-7.27471	2.66359	CD 5	CDa	M1 CXCL5	3.47007	16.7971	3
CD_5_TTTGACTCAAATGATG-1	-7.02519	2.64424	CD 5	CDa	M1 ACOD1	0.485702	16.5901	3
CD_5_TTTGACTTCATTGAGC-1	5.32944	2.35878	CD 5	CDa	M0 Ribhi	0.263763	2.18988	1
CD_5_TTTGATCTCTGTTCAT-1	-7.58505	2.53655	CD 5	CDa	M1 CXCL5	2.40152	16.9599	3
CD_5_TTTGGTTGTAGTGATA-1	-7.42411	2.6599	CD 5	CDa	M1 CXCL5	1.54042	16.9115	3
CD_6_AAACCCAAGGGTAATT-1	-1.09798	-6.36373	CD 6	CDa	M2	1.40719	15.6972	4
CD_6_AAAGTGAAGCGTATGG-1	5.77777	1.88757	CD 6	CDa	M0 Ribhi	0.299853	1.76906	1
CD_6_AACACACCAAGAGTAT-1	-3.65582	-0.966633	CD 6	CDa	IDA macrophage	4.5521	11.7845	3
CD_6_AACAGGGGTATTAAGG-1	-1.51861	-6.12485	CD 6	CDa	M2	1.63182	15.4018	4
CD_6_AACCACAAGTACGAGC-1	-1.48434	-5.42237	CD 6	CDa	IDA macrophage	1.77315	14.7108	4
CD_6_AACCTTTCATCTGTTT-1	-2.08454	-1.3725	CD 6	CDa	IDA macrophage	1.33804	10.6194	4
CD_6_AACCTTTTCAGTCAGT-1	6.5627	0.974641	CD 6	CDa	M0	0.220589	0.634078	1
CD_6_AACGGGAAGGTCATCT-1	-1.26447	-6.57219	CD 6	CDa	M2	0.801408	15.8805	4
CD_6_AAGACTCCAAGGCGTA-1	6.62332	0.918538	CD 6	CDa	M0	0.568676	0.552369	1
CD_6_AAGATAGCACTGTCGG-1	-3.99837	-1.28028	CD 6	CDa	IDA macrophage	1.74853	11.9173	3
CD_6_AAGATAGTCGGTCGGT-1	5.42656	1.98596	CD 6	CDa	M0 Ribhi	0.276243	2.07623	1
CD_6_AAGCGTTCAGAGTGTG-1	5.16191	2.19886	CD 6	CDa	M0 Ribhi	0.400704	2.30543	1
CD_6_AAGCGTTTCATCGGGC-1	6.5687	0.839287	CD 6	CDa	M2.2	0.292096	0.523769	1
CD_6_AAGTTCGTCTCCATAT-1	-1.42812	-6.65047	CD 6	CDa	M2	3.45759	15.9352	4
CD_6_AATGGCTAGCATCAGG-1	-4.39415	0.123749	CD 6	CDa	IDA macrophage	0.63917	12.9664	3
CD_6_ACAAAGAGTAACACCT-1	-2.07707	-6.19112	CD 6	CDa	IDA macrophage	3.05014	15.3895	4
CD_6_ACAAGCTGTTATGGTC-1	5.75681	2.10964	CD 6	CDa	M0 Ribhi	0.744068	1.88395	1
CD_6_ACAGCCGTCCCAGTGG-1	-1.93367	-3.58885	CD 6	CDa	IDA macrophage	3.86672	12.837	4
CD_6_ACAGGGAGTGCGTCGT-1	6.49225	0.912194	CD 6	CDa	M0	0.341003	0.628488	1
CD_6_ACCATTTCAAATAGCA-1	-1.62558	-2.82662	CD 6	CDa	IDA macrophage	1.22673	12.1127	4
CD_6_ACCCAAATCACTTCTA-1	6.49922	0.42732	CD 6	CDa	M2.2	0.298841	0.242507	1
CD_6_ACCTACCCATAATGCC-1	-3.74522	-0.774682	CD 6	CDa	IDA macrophage	1.99745	11.9484	3
CD_6_ACGATGTAGAAACTGT-1	5.68043	1.92935	CD 6	CDa	M0	0.20305	1.86246	1
CD_6_ACGATGTAGACAGCGT-1	-1.19063	-6.62	CD 6	CDa	M2	3.96521	15.9382	4
CD_6_ACGCACGAGTCCCAAT-1	-1.36775	-6.42607	CD 6	CDa	M2	1.50331	15.7213	4
CD_6_ACGGGTCAGACCAAAT-1	-1.43981	-5.62541	CD 6	CDa	IDA macrophage	2.46932	14.918	4
CD_6_ACGTCCTGTCGAGCTC-1	6.51391	1.05622	CD 6	CDa	M0	0.400029	0.728491	1
CD_6_ACTCCCATCATTCACT-1	-1.52187	-2.62239	CD 6	CDa	IDA macrophage	3.43566	11.9188	4
CD_6_ACTCTCGGTTTCGGCG-1	6.53382	0.737378	CD 6	CDa	M2.2	0.47963	0.465118	1
CD_6_ACTGTCCCATGAGATA-1	5.73884	2.09766	CD 6	CDa	M0 Ribhi	0.311321	1.89378	1
CD_6_ACTTATCTCGCAGAGA-1	6.50147	1.13169	CD 6	CDa	M0	0.360566	0.795643	1
CD_6_AGAACCTTCCACACAA-1	-1.63894	-6.27963	CD 6	CDa	M2	4.38987	15.5384	4
CD_6_AGACACTTCGGAATGG-1	6.24244	1.53895	CD 6	CDa	M0	0.329535	1.25298	1
CD_6_AGACCCGAGGGAGGCA-1	6.49206	0.892661	CD 6	CDa	M2.2	1.06888	0.613221	1
CD_6_AGAGAATTCTCAATCT-1	6.55734	1.20987	CD 6	CDa	M0	0.174043	0.822643	1
CD_6_AGAGAGCCAAGAGGCT-1	5.49339	2.2982	CD 6	CDa	M0 Ribhi	0.230371	2.10236	1
CD_6_AGATAGACAGTCAACT-1	-1.80609	-5.06386	CD 6	CDa	IDA macrophage	3.73181	14.3113	4
CD_6_AGCCAATGTATGGTAA-1	6.56332	0.997431	CD 6	CDa	M0	0.359554	0.651641	1
CD_6_AGCGCCAGTACCGTGC-1	6.40404	0.861924	CD 6	CDa	M0	0.420604	0.643481	1
CD_6_AGCGCTGTCCACAAGT-1	5.94558	1.92113	CD 6	CDa	M0	0.179102	1.6648	1
CD_6_AGCTACAAGGACATCG-1	-1.56981	-6.18758	CD 6	CDa	M2	3.7082	15.4568	4
CD_6_AGGACTTAGGAGAATG-1	6.47506	1.02464	CD 6	CDa	M0	0.52078	0.727653	1
CD_6_AGGGCTCTCTGGTTGA-1	-1.66225	-5.67741	CD 6	CDa	IDA macrophage	4.15882	14.9385	4
CD_6_AGGGTTTTCGCGTTTC-1	6.34948	1.44936	CD 6	CDa	M0	0.52449	1.12654	1
CD_6_AGGTAGGTCTCCTGTG-1	6.57283	1.19448	CD 6	CDa	M0	0.219915	0.800941	1
CD_6_AGGTTACAGGCTCAAG-1	6.12187	1.7002	CD 6	CDa	M0	0.176067	1.43308	1
CD_6_AGGTTACGTTGTGGAG-1	6.11247	1.73586	CD 6	CDa	M0	0.376081	1.46436	1
CD_6_AGGTTGTAGACCTCAT-1	-0.913153	-0.354175	CD 6	CDa	IDA macrophage	2.29831	8.7767	1
CD_6_AGTAACCTCATTCGGA-1	4.46668	1.7701	CD 6	CDa	M0 Ribhi	0.176404	2.99756	1
CD_6_ATCACAGAGGCTTAAA-1	5.33758	2.28792	CD 6	CDa	M0 Ribhi	0.311321	2.17934	1
CD_6_ATCACAGGTTCTAACG-1	-3.92111	-0.366337	CD 6	CDa	IDA macrophage	3.90787	12.3071	3
CD_6_ATCAGGTAGCTGGCTC-1	6.35737	0.75463	CD 6	CDa	M0	0.465464	0.587857	1
CD_6_ATCCCTGCAACTAGAA-1	6.70814	0.802214	CD 6	CDa	M2.2	0.255331	0.408353	1
CD_6_ATCGTGAAGTGTTGTC-1	6.51195	0.53805	CD 6	CDa	M2.2	0.260727	0.321753	1
CD_6_ATCGTGACATGTAACC-1	-1.73146	-5.46658	CD 6	CDa	IDA macrophage	4.65093	14.7201	4
CD_6_ATGAAAGGTACCGGAA-1	-1.52229	-6.84131	CD 6	CDa	M2	2.59581	16.1111	4
CD_6_ATGCGATTCGCAGTTA-1	5.1489	2.3012	CD 6	CDa	M0 Ribhi	0.230708	2.30543	1
CD_6_ATGTCCCCAAATGGTA-1	5.34099	2.26939	CD 6	CDa	M0 Ribhi	0.327174	2.17934	1
CD_6_ATTACTCCACAACCGC-1	6.47433	1.29324	CD 6	CDa	M0	0.18315	0.939491	1
CD_6_ATTCACTCAGCCGTTG-1	6.59281	0.845963	CD 6	CDa	M2.2	0.306599	0.514111	1
CD_6_ATTCAGGCAGAAGTTA-1	-2.09984	-1.32326	CD 6	CDa	IDA macrophage	2.79447	10.5688	4
CD_6_ATTCCCGGTATATGGA-1	6.61198	1.07407	CD 6	CDa	M0	0.221264	0.681866	1
CD_6_ATTCCCGGTCTGCGCA-1	5.35174	2.30954	CD 6	CDa	M0 Ribhi	0.452984	2.17933	1
CD_6_ATTCCTATCGACGCGT-1	5.33129	2.35096	CD 6	CDa	M0 Ribhi	0.505602	2.1871	1
CD_6_ATTGTTCCAATCTAGC-1	-1.4005	-7.14946	CD 6	CDa	M2	1.35592	16.4333	4
CD_6_ATTTCACGTCGTATTG-1	-1.20378	-6.69641	CD 6	CDa	M2	1.41865	16.012	4
CD_6_ATTTCTGAGCCTCTCT-1	-1.10885	-5.9557	CD 6	CDa	M2	0.559906	15.2914	4
CD_6_CAACAACCAGAGAGGG-1	5.43556	2.05669	CD 6	CDa	M0 Ribhi	0.190233	2.08805	1
CD_6_CAACAGTGTCTGTGTA-1	5.64421	2.27253	CD 6	CDa	M0 Ribhi	0.215867	2.01047	1
CD_6_CAACAGTTCAGCTGTA-1	-1.36542	-5.72413	CD 6	CDa	IDA macrophage	4.34467	15.0262	4
CD_6_CAACCTCGTTGAGTCT-1	-1.73421	-3.85084	CD 6	CDa	IDA macrophage	2.22681	13.1199	4
CD_6_CAAGCTACAACCACAT-1	-1.65112	-4.23329	CD 6	CDa	IDA macrophage	5.5994	13.51	4
CD_6_CAAGGGAGTATGTCCA-1	5.34583	2.32028	CD 6	CDa	M0 Ribhi	0.363602	2.17933	1
CD_6_CAATCGAGTCCGGTCA-1	-1.3933	-4.01129	CD 6	CDa	IDA macrophage	3.03833	13.323	4
CD_6_CACATGACATCTTCGC-1	5.36557	1.93409	CD 6	CDa	M0	0.940035	2.11975	1
CD_6_CACGAATGTCCTACAA-1	6.13691	1.78547	CD 6	CDa	M0	0.193606	1.48043	1
CD_6_CACGTGGAGATAACAC-1	-0.242196	0.360475	CD 6	CDa	Inflammatory monocytes	0.46344	7.8669	1
CD_6_CACTGGGTCGCTTAAG-1	6.68361	0.26383	CD 6	CDa	M2.2	1.01154	0	1
CD_6_CAGCAATAGTCACACT-1	-1.18044	-5.18309	CD 6	CDa	IDA macrophage	4.60067	14.5146	4
CD_6_CAGCAGCTCCACATAG-1	6.52525	0.626605	CD 6	CDa	M2.2	0.203725	0.38322	1
CD_6_CAGTTCCCATTAAAGG-1	5.38604	2.38416	CD 6	CDa	M0 Ribhi	0.28906	2.17933	1
CD_6_CATACCCTCTATGCCC-1	6.4579	1.09516	CD 6	CDa	M0	0.539668	0.793835	1
CD_6_CATCGTCTCGATACAC-1	6.48565	0.897978	CD 6	CDa	M0	0.632087	0.621371	1
CD_6_CATGAGTAGATCCGAG-1	-1.50717	-6.71647	CD 6	CDa	M2	2.14822	15.9896	4
CD_6_CATGCAACACAGTGAG-1	6.57371	0.724343	CD 6	CDa	M2.2	0.367649	0.430198	1
CD_6_CATGGATAGGCACGAT-1	-1.25348	-5.87808	CD 6	CDa	M2.2	2.01634	15.1944	4
CD_6_CATTGCCCATCCGTTC-1	5.18335	2.27006	CD 6	CDa	M0 Ribhi	0.407112	2.30543	1
CD_6_CATTGTTAGTGCACAG-1	-3.75719	-0.813839	CD 6	CDa	IDA macrophage	3.44949	11.9381	3
CD_6_CATTGTTAGTGCACTT-1	-1.24601	-6.25239	CD 6	CDa	M2	4.42022	15.5662	4
CD_6_CCAAGCGAGTAGACAT-1	-1.69597	-4.04153	CD 6	CDa	IDA macrophage	3.90551	13.3141	4
CD_6_CCACAAATCTGCATAG-1	6.55355	0.532952	CD 6	CDa	M2.2	0.282314	0.292036	1
CD_6_CCATAAGAGTATTAGG-1	-1.65412	-6.4342	CD 6	CDa	M2	1.1984	15.6894	4
CD_6_CCATCACAGCGACATG-1	5.31568	2.15033	CD 6	CDa	M0 Ribhi	0.392272	2.17933	1
CD_6_CCCAACTAGATGTTCC-1	-1.82648	-4.66582	CD 6	CDa	IDA macrophage	2.25986	13.9145	4
CD_6_CCCGAAGTCATGACAC-1	-1.75796	-6.95035	CD 6	CDa	M2	3.7055	16.1862	4
CD_6_CCCGGAAAGTATAGGT-1	5.81379	2.00752	CD 6	CDa	M0 Ribhi	0.206086	1.80239	1
CD_6_CCCTAACAGCCTGTGC-1	5.35262	2.27845	CD 6	CDa	M0 Ribhi	0.185174	2.17933	1
CD_6_CCCTCAACAAGGTCTT-1	-1.49523	-5.02297	CD 6	CDa	IDA macrophage	5.90094	14.3136	4
CD_6_CCCTCTCCAAACTCGT-1	6.53659	0.897711	CD 6	CDa	M0	0.372371	0.589645	1
CD_6_CCGTAGGAGACCAAAT-1	-1.62429	-5.83573	CD 6	CDa	IDA macrophage	2.94322	15.1007	4
CD_6_CCGTGAGTCACGTCCT-1	6.54158	0.880947	CD 6	CDa	M0	0.254993	0.573347	1
CD_6_CCTAACCCACGACGAA-1	-1.3612	-3.79836	CD 6	CDa	M2.2	0.256005	13.1168	4
CD_6_CCTAAGAGTATAGGAT-1	-1.5113	-5.67079	CD 6	CDa	IDA macrophage	2.55769	14.953	4
CD_6_CCTCAACAGCCTATCA-1	-1.51701	-6.88936	CD 6	CDa	M2	1.18019	16.1594	4
CD_6_CCTCAACCAACCCTCT-1	5.6417	2.1712	CD 6	CDa	M0 Ribhi	0.196304	1.97232	1
CD_6_CCTCCAAAGTACCGGA-1	-1.32335	-7.00342	CD 6	CDa	M2	3.65018	16.2994	4
CD_6_CCTCCAACATCCCACT-1	5.33787	2.26715	CD 6	CDa	M0 Ribhi	1.04696	2.17932	1
CD_6_CCTCTCCTCACGTCCT-1	-1.35748	-6.98097	CD 6	CDa	M2	1.13803	16.2724	4
CD_6_CGAAGGATCTTCGTGC-1	6.68366	0.681357	CD 6	CDa	M2.2	0.240152	0.328361	1
CD_6_CGACAGCAGACTAGAT-1	6.48864	0.997439	CD 6	CDa	M0	0.219578	0.697835	1
CD_6_CGACAGCGTAATTAGG-1	5.95043	1.90467	CD 6	CDa	M0	0.206086	1.65131	1
CD_6_CGAGAAGTCTCAAAGC-1	6.52182	0.993142	CD 6	CDa	M0	0.303564	0.67392	1
CD_6_CGAGGCTAGCAAGTCG-1	-1.91054	-4.26226	CD 6	CDa	IDA macrophage	4.70523	13.5044	4
CD_6_CGAGTTACACGCGCAT-1	6.6536	0.752102	CD 6	CDa	M2.2	0.194281	0.402642	1
CD_6_CGATCGGTCCGCAGTG-1	5.7504	2.0537	CD 6	CDa	M0 Ribhi	0.220927	1.86217	1
CD_6_CGCAGGTAGGCGATAC-1	6.59999	1.00314	CD 6	CDa	M0	0.32515	0.633441	1
CD_6_CGCATAAAGGGAACAA-1	5.99125	1.87864	CD 6	CDa	M0	0.218903	1.61073	1
CD_6_CGGACACGTAATGCGG-1	-1.76371	-6.2781	CD 6	CDa	IDA macrophage	3.14256	15.5195	4
CD_6_CGTAAGTAGACTCGAG-1	6.62883	0.897019	CD 6	CDa	M2.2	0.474234	0.53203	1
CD_6_CTAACTTTCAAGCCGC-1	-3.96413	-0.435463	CD 6	CDa	IDA macrophage	2.80864	12.306	3
CD_6_CTAAGTGAGAGAGCGG-1	6.61908	1.19586	CD 6	CDa	M0	0.183825	0.773384	1
CD_6_CTAAGTGTCACAACCA-1	-1.92218	-6.50899	CD 6	CDa	M2	2.98572	15.7261	4
CD_6_CTACCTGAGTAGCAAT-1	6.67816	0.67434	CD 6	CDa	M2.2	0.207098	0.326242	1
CD_6_CTAGACACACGAGGTA-1	6.19686	1.68883	CD 6	CDa	M0	0.185848	1.38379	1
CD_6_CTATAGGCAAAGTGTA-1	-1.77765	-2.22541	CD 6	CDa	IDA macrophage	2.42783	11.4992	4
CD_6_CTCACTGCATCACCAA-1	5.47253	2.19473	CD 6	CDa	M0 Ribhi	0.241164	2.09247	1
CD_6_CTCACTGCATCCGAGC-1	-1.97654	-3.86538	CD 6	CDa	IDA macrophage	4.28092	13.1026	4
CD_6_CTCAGGGAGGTGCCTC-1	-1.54656	-6.99132	CD 6	CDa	M2	1.81227	16.2563	4
CD_6_CTCATTATCAACCTCC-1	-1.64811	-6.11855	CD 6	CDa	IDA macrophage	7.15432	15.3775	4
CD_6_CTCCCTCTCCACACAA-1	5.15965	2.27906	CD 6	CDa	M0 Ribhi	0.304575	2.30543	1
CD_6_CTCTGGTTCGCCGATG-1	-1.07219	-6.46529	CD 6	CDa	M2	0.451635	15.8014	4
CD_6_CTCTGGTTCTCTGACC-1	-1.78484	-5.06887	CD 6	CDa	IDA macrophage	2.34452	14.3192	4
CD_6_CTGAATGAGTCATTGC-1	6.46945	0.719994	CD 6	CDa	M2.2	0.242851	0.491255	1
CD_6_CTGAATGTCGGTTAGT-1	4.68579	2.08251	CD 6	CDa	M0 Ribhi	0.879322	2.70989	1
CD_6_CTGAGGCTCCATTGCC-1	5.91022	1.84781	CD 6	CDa	M0	0.299179	1.65121	1
CD_6_CTGCCATGTGTGTCCG-1	6.4417	1.07108	CD 6	CDa	M0	0.476932	0.784881	1
CD_6_CTGGACGTCTCCCAAC-1	6.53091	0.467868	CD 6	CDa	M2.2	0.671213	0.254812	1
CD_6_CTGTAGAGTATTCCTT-1	5.32579	2.28643	CD 6	CDa	M0 Ribhi	0.208447	2.18484	1
CD_6_CTGTGAAAGTCTCCTC-1	6.28812	1.39588	CD 6	CDa	M0	0.81861	1.12599	1
CD_6_CTTACCGCATTCCTAT-1	-1.57077	-6.46957	CD 6	CDa	M2	2.09459	15.7361	4
CD_6_CTTCAATAGCGCCTCA-1	-1.92332	-4.48409	CD 6	CDa	IDA macrophage	0.957574	13.723	4
CD_6_CTTCAATAGGTCCAGA-1	6.55707	1.04984	CD 6	CDa	M0	0.634785	0.696757	1
CD_6_CTTGATTCAGAAATCA-1	-1.52771	-4.4348	CD 6	CDa	IDA macrophage	2.92197	13.726	4
CD_6_CTTTCGGAGCGCCATC-1	-1.45411	-6.82787	CD 6	CDa	M2	2.25413	16.1073	4
CD_6_GAACACTCACTACCCT-1	6.575	0.549665	CD 6	CDa	M2.2	0.641868	0.291922	1
CD_6_GAACGTTAGAGTTGTA-1	-1.50439	-7.12318	CD 6	CDa	M2	3.70246	16.3928	4
CD_6_GAACGTTCACACCTAA-1	6.61218	1.19983	CD 6	CDa	M0	0.221939	0.780776	1
CD_6_GAATCGTGTATCGCTA-1	6.75046	0.842567	CD 6	CDa	M2.2	0.210471	0.413951	1
CD_6_GACCAATAGGGAGTGG-1	-4.57323	-0.151605	CD 6	CDa	IDA macrophage	1.73672	12.9578	3
CD_6_GACCCAGTCCAACTAG-1	-1.64803	-5.04917	CD 6	CDa	IDA macrophage	2.25514	14.3185	4
CD_6_GACCTTCGTATCCTTT-1	-2.15082	-2.10115	CD 6	CDa	IDA macrophage	2.66495	11.3358	4
CD_6_GACTATGCAAGTGGAC-1	5.63941	2.20402	CD 6	CDa	M0 Ribhi	0.426675	1.98753	1
CD_6_GAGGGATTCGCAAGAG-1	5.50058	2.33491	CD 6	CDa	M0 Ribhi	0.17067	2.10607	1
CD_6_GAGTCTACATGCTGCG-1	3.8604	1.60394	CD 6	CDa	M0 Ribhi	0.444552	3.62496	1
CD_6_GATCATGAGACATAGT-1	6.49546	0.358892	CD 6	CDa	M2.2	0.297492	0.191006	1
CD_6_GATGCTACATTCACAG-1	5.17008	2.24661	CD 6	CDa	M0 Ribhi	0.469849	2.30542	1
CD_6_GATGCTATCTACTTCA-1	6.54245	0.752814	CD 6	CDa	M2.2	0.260053	0.471936	1
CD_6_GATTCGATCAAGAGTA-1	5.49981	2.27544	CD 6	CDa	M0 Ribhi	0.403065	2.08963	1
CD_6_GATTCTTAGCCGGATA-1	6.59847	0.809512	CD 6	CDa	M0	0.326837	0.48192	1
CD_6_GATTCTTCATGACAAA-1	5.58632	2.12081	CD 6	CDa	M0 Ribhi	0.229022	2.00309	1
CD_6_GATTGGTTCTTCCCAG-1	-1.30826	-6.43246	CD 6	CDa	M2	3.14559	15.736	4
CD_6_GCAACCGAGGGATGTC-1	-4.4577	0.0554947	CD 6	CDa	IDA macrophage	3.97769	12.9801	3
CD_6_GCATCGGGTCACCACG-1	6.19085	1.62776	CD 6	CDa	M0	0.309635	1.3446	1
CD_6_GCCATTCAGACGACTG-1	6.42862	0.955529	CD 6	CDa	M0	0.205411	0.701971	1
CD_6_GCCATTCAGCCTCGTG-1	-1.50992	-6.28656	CD 6	CDa	IDA macrophage	2.35397	15.5633	4
CD_6_GCCATTCGTAGAGTTA-1	6.04227	1.6318	CD 6	CDa	M0	0.229696	1.44445	1
CD_6_GCCTGTTTCAACTGAC-1	5.74532	2.0848	CD 6	CDa	M0 Ribhi	0.203725	1.88183	1
CD_6_GCTCAAACAAGCGCAA-1	6.5969	0.955563	CD 6	CDa	M2.2	0.310309	0.597884	1
CD_6_GCTGCAGAGATTGACA-1	-1.82437	-6.0359	CD 6	CDa	IDA macrophage	3.96825	15.271	4
CD_6_GCTTGGGAGTGCCAGA-1	-1.57756	-7.36777	CD 6	CDa	M2	1.51579	16.6248	4
CD_6_GGCAGTCAGTGCACAG-1	6.15659	1.77954	CD 6	CDa	M0	0.201701	1.462	1
CD_6_GGCAGTCTCGCTGTCT-1	5.48813	2.2828	CD 6	CDa	M0 Ribhi	0.256005	2.10297	1
CD_6_GGCTGTGGTACCTATG-1	4.80284	2.21522	CD 6	CDa	M0 Ribhi	0.266461	2.5826	1
CD_6_GGCTGTGGTCGATTTG-1	6.43095	1.37282	CD 6	CDa	M0	0.350785	1.02487	1
CD_6_GGCTTGGCAATCGTCA-1	-1.73269	-7.26849	CD 6	CDa	M2	2.93344	16.5048	4
CD_6_GGCTTTCGTGTCCACG-1	6.6507	1.10645	CD 6	CDa	M0	0.205749	0.683404	1
CD_6_GGCTTTCTCATCGCAA-1	-1.25338	-5.75002	CD 6	CDa	IDA macrophage	3.90754	15.0675	4
CD_6_GGGACCTGTTAGTTCG-1	6.51748	1.17085	CD 6	CDa	M0	0.238129	0.816578	1
CD_6_GGGAGTATCCCATTTA-1	6.36702	0.903371	CD 6	CDa	M0	0.198665	0.699008	1
CD_6_GGGTGTCAGACCTCAT-1	5.16899	2.21443	CD 6	CDa	M0 Ribhi	0.285687	2.30542	1
CD_6_GGGTGTCTCTCGACCT-1	-3.53396	-0.36669	CD 6	CDa	Inflammatory monocytes	2.15732	11.982	3
CD_6_GGTAGAGAGAAGCCAC-1	-6.00406	1.47872	CD 6	CDa	Inflammatory monocytes	2.08616	15.0637	3
CD_6_GGTGTCGCACGGCTAC-1	5.71646	2.03607	CD 6	CDa	M0 Ribhi	0.2243	1.8832	1
CD_6_GTACAACAGGAAGTGA-1	6.60747	1.21765	CD 6	CDa	M0	0.319079	0.797754	1
CD_6_GTACAGTTCCGCTAGG-1	-2.03525	-3.88738	CD 6	CDa	IDA macrophage	3.65727	13.1167	4
CD_6_GTAGCTACAACAGCTT-1	6.59646	0.769943	CD 6	CDa	M2.2	0.177416	0.452017	1
CD_6_GTAGGTTCACATACTG-1	-1.30977	-6.44703	CD 6	CDa	M2	0.883707	15.7502	4
CD_6_GTAGTACAGGGTTAGC-1	6.62586	0.773573	CD 6	CDa	M2.2	0.244537	0.436702	1
CD_6_GTCAAGTCATCTTAGG-1	6.60849	0.544158	CD 6	CDa	M2.2	0.247573	0.266882	1
CD_6_GTCACGGGTGTGTCCG-1	-1.49936	-5.98448	CD 6	CDa	IDA macrophage	2.1408	15.2654	4
CD_6_GTCAGCGGTACTGAGG-1	5.75694	2.04134	CD 6	CDa	M0 Ribhi	0.218903	1.85042	1
CD_6_GTCGAATCAACTACGT-1	5.82005	1.99463	CD 6	CDa	M0 Ribhi	0.964995	1.79022	1
CD_6_GTCGTAATCGTCTACC-1	6.64612	1.06141	CD 6	CDa	M0	0.270172	0.650789	1
CD_6_GTCTAGACATTCAGGT-1	-1.5448	-5.78826	CD 6	CDa	IDA macrophage	2.30675	15.0647	4
CD_6_GTCTTTAAGAAGTGTT-1	6.10463	1.86529	CD 6	CDa	M0	0.175055	1.53332	1
CD_6_GTGAGCCAGTCTAGAA-1	-1.56567	-5.86787	CD 6	CDa	IDA macrophage	3.79792	15.1407	4
CD_6_GTGCACGGTTGCAACT-1	6.5372	1.10297	CD 6	CDa	M0	0.348086	0.75089	1
CD_6_GTGCGTGTCAACGCTA-1	5.5881	2.13863	CD 6	CDa	M0 Ribhi	0.197991	2.00856	1
CD_6_GTGGGAACATCGTCCT-1	6.22053	0.874205	CD 6	CDa	M2.2	0.63546	0.766673	1
CD_6_GTTATGGCATTCAGGT-1	6.71269	0.605512	CD 6	CDa	M2.2	0.553497	0.250736	1
CD_6_GTTCATTGTTGAAGTA-1	5.15725	2.2455	CD 6	CDa	M0 Ribhi	0.25297	2.30542	1
CD_6_TAACACGTCGTCGATA-1	-1.07667	-6.7468	CD 6	CDa	M2	2.32361	16.0797	4
CD_6_TAACGACGTAGCACAG-1	6.45386	0.949875	CD 6	CDa	M0	0.374732	0.681895	1
CD_6_TAAGCCACACATTCTT-1	5.47958	2.25153	CD 6	CDa	M0 Ribhi	0.175055	2.10213	1
CD_6_TAAGTCGGTTGTCCCT-1	-1.57506	-5.81251	CD 6	CDa	IDA macrophage	2.09661	15.0845	4
CD_6_TACAACGCATGACGAG-1	-1.38044	-4.41052	CD 6	CDa	IDA macrophage	4.20469	13.7212	4
CD_6_TACACCCAGGTCACAG-1	5.83821	1.97647	CD 6	CDa	M0 Ribhi	0.277592	1.76517	1
CD_6_TACACCCGTACCAATC-1	-1.75094	-6.22998	CD 6	CDa	IDA macrophage	7.92368	15.4736	4
CD_6_TACCGGGGTAGCACAG-1	3.54648	1.55549	CD 6	CDa	M0 Ribhi	0.359891	3.93526	1
CD_6_TACCGGGGTCGTTGGC-1	4.60893	2.35487	CD 6	CDa	M0 Ribhi	0.197316	2.71776	1
CD_6_TACCTGCAGGTCATTC-1	6.65325	0.857256	CD 6	CDa	M2.2	0.396656	0.485624	1
CD_6_TACCTGCGTATCAGCT-1	-1.5206	-5.73463	CD 6	CDa	IDA macrophage	2.62684	15.015	4
CD_6_TACGCTCTCTGAGGTT-1	5.49335	2.22162	CD 6	CDa	M0 Ribhi	0.19057	2.08026	1
CD_6_TACGGGCCAAGTTGGG-1	-1.32551	-6.54886	CD 6	CDa	M2	3.39283	15.8489	4
CD_6_TAGACTGAGGAGATAG-1	5.34387	2.36986	CD 6	CDa	M0 Ribhi	0.220252	2.17932	1
CD_6_TAGCACATCGCTTTAT-1	-1.5758	-6.56546	CD 6	CDa	M2	4.85702	15.8304	4
CD_6_TAGGGTTGTGGGACAT-1	-1.57745	-7.1806	CD 6	CDa	M2	3.03024	16.4394	4
CD_6_TAGGTTGCACAAGCAG-1	6.48763	0.768701	CD 6	CDa	M2.2	0.481991	0.518342	1
CD_6_TATACCTCAAGTGGCA-1	5.48437	2.2533	CD 6	CDa	M0 Ribhi	0.550799	2.09805	1
CD_6_TATCCTATCACAATGC-1	6.34009	1.02591	CD 6	CDa	M0	0.194618	0.812197	1
CD_6_TATGTTCGTCACGCTG-1	5.14116	2.15944	CD 6	CDa	M0 Ribhi	0.180114	2.30542	1
CD_6_TATTGCTCATACCACA-1	6.52849	0.904691	CD 6	CDa	M0	0.517407	0.600146	1
CD_6_TATTGCTGTCCAACGC-1	5.48757	2.20417	CD 6	CDa	M0 Ribhi	0.180114	2.08077	1
CD_6_TCAAGACCATGTTACG-1	5.72246	2.12314	CD 6	CDa	M0 Ribhi	0.219578	1.92055	1
CD_6_TCAAGTGAGACGCATG-1	-3.76132	-0.438495	CD 6	CDa	IDA macrophage	2.70239	12.1365	3
CD_6_TCACACCTCTGAGATC-1	-1.54668	-5.78893	CD 6	CDa	IDA macrophage	2.81943	15.0651	4
CD_6_TCACTCGAGGGCAATC-1	-1.44742	-5.43997	CD 6	CDa	IDA macrophage	2.22681	14.7334	4
CD_6_TCATCATAGGTTACAA-1	-1.9365	-4.67854	CD 6	CDa	IDA macrophage	1.32624	13.9121	4
CD_6_TCATGAGAGCCTGCCA-1	-1.63567	-1.90736	CD 6	CDa	IDA macrophage	2.30877	11.2006	4
CD_6_TCATGGATCACCGGGT-1	-1.32139	-6.93899	CD 6	CDa	M2	2.37285	16.2359	4
CD_6_TCATTACTCCGCTAGG-1	6.26145	1.36719	CD 6	CDa	M0	0.518756	1.1216	1
CD_6_TCCATGCTCGAGAAGC-1	6.00612	1.74156	CD 6	CDa	M0	0.702244	1.53032	1
CD_6_TCCCATGTCCCTAGGG-1	6.48896	0.577126	CD 6	CDa	M2.2	0.525165	0.366714	1
CD_6_TCCGATCCAAGCAATA-1	-3.57719	-0.895268	CD 6	CDa	IDA macrophage	4.76662	11.7528	3
CD_6_TCCTAATAGGATATGT-1	6.42885	0.812219	CD 6	CDa	M2.2	0.254319	0.588977	1
CD_6_TCCTCGACAAGCTACT-1	6.60506	0.677007	CD 6	CDa	M2.2	0.271858	0.373536	1
CD_6_TCCTTTCCAAACTCTG-1	5.32461	2.15581	CD 6	CDa	M0 Ribhi	0.184162	2.17932	1
CD_6_TCCTTTCCAATTTCCT-1	6.59025	0.80529	CD 6	CDa	M2.2	0.502566	0.483685	1
CD_6_TCGAAGTTCGGAAGGT-1	6.54386	1.16728	CD 6	CDa	M0	0.234756	0.797438	1
CD_6_TCGACCTGTCGTCAGC-1	-5.5378	0.910305	CD 6	CDa	IDA macrophage	2.93276	14.3482	3
CD_6_TCGACGGTCCAATCCC-1	-1.83385	-3.4641	CD 6	CDa	IDA macrophage	0.954539	12.7247	4
CD_6_TCGGGACAGCCTCATA-1	-1.32333	-6.72232	CD 6	CDa	M2	3.36551	16.021	4
CD_6_TCGTGCTTCTCAGTCC-1	6.55013	1.15684	CD 6	CDa	M0	0.240152	0.785331	1
CD_6_TCTCACGCAACAGCCC-1	-1.41049	-6.69048	CD 6	CDa	M2	7.08517	15.9773	4
CD_6_TCTCCGAAGAAGCGCT-1	5.3109	2.16754	CD 6	CDa	M0 Ribhi	1.33366	2.18541	1
CD_6_TCTCCGACACAGTATC-1	6.62504	1.02679	CD 6	CDa	M0	0.221264	0.636565	1
CD_6_TCTCCGAGTTCCAAAC-1	5.58865	2.28901	CD 6	CDa	M0 Ribhi	0.243188	2.06027	1
CD_6_TCTCCGATCGGATTAC-1	-1.61719	-2.62419	CD 6	CDa	IDA macrophage	2.40557	11.9113	4
CD_6_TCTGCCAGTGCATACT-1	6.46855	1.40561	CD 6	CDa	M0	0.222276	1.02679	1
CD_6_TCTTGCGTCTCCACTG-1	5.50458	2.26578	CD 6	CDa	M0 Ribhi	0.279953	2.08226	1
CD_6_TGAGACTAGTGCGACA-1	5.3661	2.31738	CD 6	CDa	M0 Ribhi	0.267136	2.17932	1
CD_6_TGAGCGCTCATTGCCC-1	-1.65198	-2.16657	CD 6	CDa	IDA macrophage	2.41299	11.4532	4
CD_6_TGATCAGAGGTCGACA-1	5.19121	2.28785	CD 6	CDa	M0 Ribhi	0.38991	2.30542	1
CD_6_TGATCAGCACATACTG-1	-3.94288	-0.40004	CD 6	CDa	IDA macrophage	4.15612	12.3072	3
CD_6_TGCAGGCGTAATTGGA-1	6.59922	0.937676	CD 6	CDa	M0	0.43477	0.582359	1
CD_6_TGCTTCGAGGTAACTA-1	-1.53811	-5.88252	CD 6	CDa	IDA macrophage	3.76351	15.159	4
CD_6_TGCTTCGGTTGCCGAC-1	-3.66417	-1.02547	CD 6	CDa	IDA macrophage	2.47067	11.7619	3
CD_6_TGCTTGCAGGCGCTTC-1	6.48757	1.10516	CD 6	CDa	M0	0.557208	0.783325	1
CD_6_TGGAGAGAGTAGGATT-1	-1.8242	-3.66055	CD 6	CDa	IDA macrophage	2.09155	12.9201	4
CD_6_TGGGATTAGTGCTACT-1	5.51301	2.2872	CD 6	CDa	M0 Ribhi	0.18315	2.08036	1
CD_6_TGGGATTCACGCAGTC-1	-1.38023	-6.82707	CD 6	CDa	M2	2.34216	16.1168	4
CD_6_TGGGATTTCGGTCACG-1	-1.09266	-0.286452	CD 6	CDa	Inflammatory monocytes	0.223962	8.90429	1
CD_6_TGGGCGTGTGACGTCC-1	-4.64154	0.349661	CD 6	CDa	IDA macrophage	1.39605	13.2975	3
CD_6_TGGGTTAAGCCTATTG-1	-4.33746	0.189781	CD 6	CDa	Inflammatory monocytes	2.20353	12.9571	3
CD_6_TGGTACAGTATCACCA-1	6.51509	0.863087	CD 6	CDa	M2.2	1.31005	0.575673	1
CD_6_TGGTACATCCTTATGT-1	-1.63206	-6.96819	CD 6	CDa	M2	1.43349	16.2215	4
CD_6_TGGTGATAGCCTCTGG-1	6.53551	1.16424	CD 6	CDa	M0	0.241502	0.800212	1
CD_6_TGGTGATTCAACACGT-1	-1.72341	-6.13937	CD 6	CDa	IDA macrophage	4.3983	15.3876	4
CD_6_TGTACAGCAAAGACGC-1	5.35454	2.26481	CD 6	CDa	M0 Ribhi	0.281977	2.17931	1
CD_6_TGTAGACGTGAGCTCC-1	-1.22754	-6.61902	CD 6	CDa	M2	1.93876	15.932	4
CD_6_TGTCCACCAACGTTAC-1	-1.28282	-6.84524	CD 6	CDa	M2	6.42307	16.1484	4
CD_6_TGTCCACCACGCAGTC-1	-1.92022	-6.9668	CD 6	CDa	M2	2.32192	16.1799	4
CD_6_TGTCCACTCACCTTGC-1	-1.23034	-5.83161	CD 6	CDa	IDA macrophage	3.74699	15.1516	4
CD_6_TGTTCATAGCTAAGTA-1	6.25614	1.67723	CD 6	CDa	M0	0.23172	1.33383	1
CD_6_TGTTGAGCAATTGAGA-1	-4.02455	-0.532027	CD 6	CDa	IDA macrophage	3.42791	12.3047	3
CD_6_TGTTGGAAGCACGTCC-1	-0.945827	-6.41815	CD 6	CDa	M2	1.29487	15.7724	4
CD_6_TTACCATGTTTGCAGT-1	4.52189	2.07583	CD 6	CDa	M0 Ribhi	0.618932	2.86429	1
CD_6_TTACGCCCAAGTTTGC-1	-1.7108	-5.8221	CD 6	CDa	IDA macrophage	1.83993	15.0751	4
CD_6_TTACGCCTCTCCACTG-1	-1.76013	-4.66029	CD 6	CDa	IDA macrophage	2.79953	13.9181	4
CD_6_TTCACGCAGACCAAAT-1	6.03595	1.80977	CD 6	CDa	M0	0.311996	1.55084	1
CD_6_TTCACGCCACGTAGTT-1	-1.66276	-6.00667	CD 6	CDa	IDA macrophage	4.18951	15.2646	4
CD_6_TTCATTGTCTTTACAC-1	5.5926	2.12164	CD 6	CDa	M0 Ribhi	0.253644	1.99765	1
CD_6_TTCCAATGTGCTATTG-1	-1.62704	-6.45892	CD 6	CDa	IDA macrophage	5.26177	15.7177	4
CD_6_TTCCACGCACCTTCGT-1	6.44868	1.01214	CD 6	CDa	M0	0.648951	0.734141	1
CD_6_TTCTAACGTAGCGCCT-1	5.18992	2.38286	CD 6	CDa	M0 Ribhi	0.353146	2.30541	1
CD_6_TTCTAACTCGCGTCGA-1	6.59049	0.529283	CD 6	CDa	M2.2	0.451972	0.266305	1
CD_6_TTCTTCCAGCTATCTG-1	6.60398	1.1663	CD 6	CDa	M0	0.334932	0.759445	1
CD_6_TTCTTGAGTAAGATAC-1	-1.74094	-5.82879	CD 6	CDa	IDA macrophage	0.84593	15.0775	4
CD_6_TTGAACGCAAGCGAGT-1	5.18047	2.32276	CD 6	CDa	M0 Ribhi	0.363264	2.30541	1
CD_6_TTGCTGCCAGCTTCCT-1	-1.32156	-6.12898	CD 6	CDa	M2	3.04407	15.4334	4
CD_6_TTGGATGAGTCGAGGT-1	6.05211	1.52036	CD 6	CDa	M0	0.211145	1.36584	1
CD_6_TTGTGTTTCACACCCT-1	-5.15485	0.487376	CD 6	CDa	M1 ACOD1	2.9277	13.7901	3
CD_6_TTGTTCAAGAGTCAAT-1	-1.43918	-6.19286	CD 6	CDa	M2	1.06079	15.4803	4
CD_6_TTGTTGTAGAAACACT-1	5.5951	2.11062	CD 6	CDa	M0 Ribhi	0.270172	1.99095	1
CD_6_TTGTTGTCAATGGGTG-1	-1.37552	-6.1651	CD 6	CDa	IDA macrophage	6.28714	15.4617	4
CD_6_TTTACCAAGCAGCCCT-1	5.19049	2.36275	CD 6	CDa	M0 Ribhi	0.265112	2.30541	1
CD_6_TTTCACAAGCAGGTCA-1	6.16939	1.59446	CD 6	CDa	M0	0.428362	1.33601	1
CD_6_TTTGACTCATACTGTG-1	6.53128	1.16272	CD 6	CDa	M0	0.34134	0.80164	1
CD_6_TTTGATCAGCGCCATC-1	5.52902	2.30282	CD 6	CDa	M0 Ribhi	0.244875	2.06949	1
CD_6_TTTGGTTCAATGAACA-1	-1.65315	-1.90944	CD 6	CDa	IDA macrophage	2.16711	11.2007	4
UC_3_AAACCCATCGGCTGTG-1	-5.64019	0.907783	UC 3	UCa	Inflammatory monocytes	3.26499	14.4275	3
UC_3_AACAAAGCAGCTCCTT-1	-6.45361	1.91222	UC 3	UCa	Inflammatory monocytes	0.873926	15.6857	3
UC_3_AACAAGACAAAGAGTT-1	-7.64432	2.87382	UC 3	UCa	M1 ACOD1	2.14282	17.2174	3
UC_3_AACCATGGTGTAAACA-1	-2.03604	-0.509673	UC 3	UCa	Inflammatory monocytes	1.98463	10.1182	5
UC_3_AACGTCAGTTTCCATT-1	-5.50461	1.08808	UC 3	UCa	Inflammatory monocytes	2.57658	14.4295	3
UC_3_AAGCCATAGAGTCAAT-1	-5.4956	1.09516	UC 3	UCa	Inflammatory monocytes	2.26458	14.4267	3
UC_3_AAGCCATGTGTTGATC-1	5.60609	2.11564	UC 3	UCa	M0 Ribhi	0.431398	1.98285	1
UC_3_ACAGCCGTCTATCGCC-1	-6.18993	1.74022	UC 3	UCa	Inflammatory monocytes	1.55762	15.3722	3
UC_3_ACCATTTCAGCAATTC-1	-1.93346	-0.284117	UC 3	UCa	Inflammatory monocytes	0.732937	10.2692	5
UC_3_ACCCAAAAGCCAAGTG-1	-1.3506	-0.267501	UC 3	UCa	Inflammatory monocytes	2.45515	9.10978	1
UC_3_ACTTTCAGTAAGGCTG-1	-5.33168	1.05359	UC 3	UCa	Inflammatory monocytes	2.72735	14.271	3
UC_3_ACTTTCAGTCTGTTAG-1	-5.42743	0.923047	UC 3	UCa	Inflammatory monocytes	1.48982	14.2681	3
UC_3_ACTTTGTAGGAACATT-1	-1.3227	-0.271656	UC 3	UCa	Inflammatory monocytes	1.90807	9.08761	1
UC_3_AGAAATGAGACTTCAC-1	-6.34103	1.81486	UC 3	UCa	Inflammatory monocytes	1.32185	15.537	3
UC_3_AGAACCTCATTCCTAT-1	-7.1051	2.50768	UC 3	UCa	Inflammatory monocytes	1.83555	16.567	3
UC_3_AGCCACGCATCATCCC-1	-1.99782	-0.224678	UC 3	UCa	Inflammatory monocytes	0.394633	10.3519	5
UC_3_AGGAAATAGAAACCAT-1	-7.10831	2.47271	UC 3	UCa	Inflammatory monocytes	0.905968	16.5476	3
UC_3_AGGACTTCACTGGATT-1	-2.00491	-0.544633	UC 3	UCa	Inflammatory monocytes	2.0359	10.0727	5
UC_3_AGGATAAAGCCGATCC-1	-1.33524	-0.241198	UC 3	UCa	Inflammatory monocytes	2.7287	9.08337	1
UC_3_AGGATCTTCCGTATAG-1	-1.19982	-5.72739	UC 3	UCa	M2	3.03462	15.0525	4
UC_3_AGGGAGTTCAGATGCT-1	-1.56131	-2.12989	UC 3	UCa	IDA macrophage	4.35445	11.4287	4
UC_3_AGGTCTACACTGTCGG-1	-5.68505	1.399	UC 3	UCa	M1 ACOD1	1.28846	14.7623	3
UC_3_AGGTCTAGTCGGTAAG-1	-2.0939	-0.489857	UC 3	UCa	Inflammatory monocytes	1.74111	10.1629	5
UC_3_AGTAACCCACAAATCC-1	-5.34068	0.756769	UC 3	UCa	Inflammatory monocytes	2.51722	14.0987	3
UC_3_AGTCAACAGTATCTGC-1	-0.909667	-0.25391	UC 3	UCa	IDA macrophage	4.33354	8.7278	1
UC_3_AGTCATGCAATCTGCA-1	-2.10337	-0.28568	UC 3	UCa	M1 ACOD1	2.87171	10.3477	5
UC_3_AGTCATGGTCTACGTA-1	-2.02958	-0.469548	UC 3	UCa	Inflammatory monocytes	0.555859	10.1506	5
UC_3_AGTGACTTCTTTCCAA-1	6.52341	0.741929	UC 3	UCa	M2.2	0.471873	0.475138	1
UC_3_AGTTCGAAGCGACTGA-1	-1.87976	-1.99235	UC 3	UCa	IDA macrophage	2.101	11.2572	4
UC_3_AGTTCGACAGCCATTA-1	5.14733	2.20141	UC 3	UCa	M0 Ribhi	2.05378	2.30541	1
UC_3_ATCAGGTTCAGACCTA-1	-6.68481	2.13929	UC 3	UCa	Inflammatory monocytes	2.49867	16.0086	3
UC_3_ATCCTATAGACCATTC-1	-2.12465	-0.320743	UC 3	UCa	Inflammatory monocytes	2.34284	10.3267	5
UC_3_ATCGGCGGTAGACACG-1	-1.52951	-0.683484	UC 3	UCa	IDA macrophage	1.15118	9.46733	1
UC_3_ATGACCACATGACGTT-1	-7.38497	2.06377	UC 3	UCa	M1 ACOD1	4.45463	16.5075	3
UC_3_ATGAGGGCAACTGTGT-1	-7.29048	2.71065	UC 3	UCa	M1 ACOD1	2.22546	16.8389	3
UC_3_ATGAGTCAGTAGTCTC-1	-7.20181	2.41506	UC 3	UCa	Inflammatory monocytes	1.02402	16.5845	3
UC_3_ATTCCTAGTGTCCGTG-1	-7.12205	2.71637	UC 3	UCa	M1 ACOD1	1.56706	16.7109	3
UC_3_ATTGGGTTCTTAATCC-1	-7.13171	2.45859	UC 3	UCa	Inflammatory monocytes	0.79365	16.557	3
UC_3_CACAGGCGTCGTTATG-1	-7.65446	2.79148	UC 3	UCa	M1 ACOD1	1.68511	17.1738	3
UC_3_CACAGGCGTTTCAGAC-1	5.47785	1.9199	UC 3	UCa	M0	0.49717	2.0225	1
UC_3_CACTGTCCATGTGGCC-1	-5.58582	1.24447	UC 3	UCa	Inflammatory monocytes	1.52187	14.5895	3
UC_3_CACTTCGAGATGTTCC-1	-1.94176	-0.543374	UC 3	UCa	Inflammatory monocytes	1.66285	10.0442	5
UC_3_CAGATTGTCACTGATG-1	-2.03991	-0.610572	UC 3	UCa	Inflammatory monocytes	2.0079	10.0309	5
UC_3_CAGCAATGTAAGCAAT-1	-7.46975	2.46605	UC 3	UCa	M1 ACOD1	2.68384	16.8257	3
UC_3_CAGTTAGCAGAGACTG-1	6.04883	0.336151	UC 3	UCa	M2.2	0.332233	0.449248	1
UC_3_CATACTTTCGTGCACG-1	-5.31984	1.06066	UC 3	UCa	Inflammatory monocytes	3.08454	14.2658	3
UC_3_CATCAAGAGTTCCGGC-1	-1.95996	-0.581367	UC 3	UCa	Inflammatory monocytes	1.92662	10.0192	5
UC_3_CATCCACGTGGCTAGA-1	-1.41276	-0.123709	UC 3	UCa	Inflammatory monocytes	1.17176	9.09236	1
UC_3_CATTCTAAGCGGTAAC-1	-1.86006	-2.88817	UC 3	UCa	IDA macrophage	3.05452	12.1504	4
UC_3_CATTTCAAGACGGTTG-1	-7.03809	2.46598	UC 3	UCa	Inflammatory monocytes	0.272533	16.4885	3
UC_3_CCACCATGTAGCGAGT-1	-5.43964	0.348329	UC 3	UCa	IDA macrophage	2.4474	13.9332	3
UC_3_CCACCATTCCACGTAA-1	-6.26795	1.14344	UC 3	UCa	Inflammatory monocytes	2.50001	15.0667	3
UC_3_CCACTTGCAGTCGCAC-1	-1.76862	-3.44487	UC 3	UCa	IDA macrophage	2.04939	12.7132	4
UC_3_CCGGACACAATTTCGG-1	-2.03199	-0.535782	UC 3	UCa	Inflammatory monocytes	2.25885	10.0933	5
UC_3_CCGGTGATCTGTCGTC-1	-7.23502	2.78598	UC 3	UCa	M1 ACOD1	2.5216	16.8428	3
UC_3_CCGTGAGGTGTGAATA-1	-1.75812	-6.18478	UC 3	UCa	M2	1.43552	15.4278	4
UC_3_CCTCAACAGACTAAGT-1	-2.10763	-0.488258	UC 3	UCa	Inflammatory monocytes	2.29292	10.1708	5
UC_3_CCTCAGTTCTTACGGA-1	-1.99316	-0.519345	UC 3	UCa	Inflammatory monocytes	0.832776	10.0895	5
UC_3_CCTCTCCTCGCCAATA-1	-5.61297	1.21021	UC 3	UCa	Inflammatory monocytes	2.46224	14.59	3
UC_3_CGGCAGTAGATCCTAC-1	-1.07167	-0.300875	UC 3	UCa	Inflammatory monocytes	2.62953	8.89231	1
UC_3_CTAAGTGCAACGTTAC-1	-2.09787	-0.500147	UC 3	UCa	Inflammatory monocytes	2.02477	10.1557	5
UC_3_CTACGGGAGCATCAAA-1	-0.830909	0.069129	UC 3	UCa	Inflammatory monocytes	0.979836	8.51611	1
UC_3_CTACGGGCAAACAGGC-1	-7.36566	2.61162	UC 3	UCa	M1 ACOD1	1.20414	16.8356	3
UC_3_CTATCCGAGACAACTA-1	-6.75946	1.89809	UC 3	UCa	Inflammatory monocytes	1.15961	15.916	3
UC_3_CTATCTAAGGAGTATT-1	-1.35091	-0.227895	UC 3	UCa	Inflammatory monocytes	2.06288	9.09038	1
UC_3_CTCAGAAAGGAGAGGC-1	-2.05337	-0.407901	UC 3	UCa	M1 ACOD1	0.881683	10.2163	5
UC_3_CTCAGGGGTTGCATTG-1	5.62573	1.86974	UC 3	UCa	M0	0.236442	1.88108	1
UC_3_CTCCCTCCAATTTCTC-1	-5.33577	1.06831	UC 3	UCa	Inflammatory monocytes	1.92898	14.2831	3
UC_3_CTGATCCAGTCTAGCT-1	-1.69244	-5.66232	UC 3	UCa	IDA macrophage	1.25338	14.9194	4
UC_3_CTGTCGTTCTGTCGTC-1	-2.09737	-0.265482	UC 3	UCa	Inflammatory monocytes	0.637483	10.3627	5
UC_3_CTGTGGGGTTTGATCG-1	-7.23631	2.74237	UC 3	UCa	M1 ACOD1	1.06888	16.8165	3
UC_3_CTTAGGATCCTTCTTC-1	-1.88479	-0.541554	UC 3	UCa	Inflammatory monocytes	2.67743	10.019	5
UC_3_CTTCCTTTCGAGTCTA-1	-2.07756	-0.26322	UC 3	UCa	M1 ACOD1	2.2828	10.3554	5
UC_3_CTTTCAACACCATAAC-1	3.52314	1.61497	UC 3	UCa	M0	0.213169	3.93778	1
UC_3_GACAGCCCACCGCTGA-1	6.01999	0.706216	UC 3	UCa	M2.2	0.563279	0.758465	1
UC_3_GACATCAGTGTCATTG-1	5.68465	2.02423	UC 3	UCa	M0	0.268822	1.9052	1
UC_3_GACCCAGTCAAGAGTA-1	-7.26075	2.66557	UC 3	UCa	M1 ACOD1	1.80856	16.7875	3
UC_3_GACTCAAGTGGCTTAT-1	-6.82045	2.21274	UC 3	UCa	Inflammatory monocytes	2.55061	16.1604	3
UC_3_GAGACCCGTCTTCAAG-1	-3.88796	-0.623638	UC 3	UCa	IDA macrophage	3.24779	12.146	3
UC_3_GAGACCCTCAATGCAC-1	-7.12482	2.55917	UC 3	UCa	Inflammatory monocytes	1.00985	16.6146	3
UC_3_GAGAGGTGTGGACAGT-1	-1.50189	-6.23561	UC 3	UCa	M2	2.07435	15.5139	4
UC_3_GAGTCTAAGTCCGTCG-1	2.47887	1.55734	UC 3	UCa	Inflammatory monocytes	0.210133	4.92916	1
UC_3_GATCAGTAGAGAGCCT-1	-1.87521	-0.68018	UC 3	UCa	Inflammatory monocytes	3.31019	9.8921	5
UC_3_GATCCCTTCGTTCCTG-1	-5.99989	1.5249	UC 3	UCa	IDA macrophage	1.13364	15.0888	3
UC_3_GATGCTAGTAGCGTTT-1	-7.36834	2.8077	UC 3	UCa	M1 ACOD1	1.91616	16.9605	3
UC_3_GATTCTTCACAGTGAG-1	5.24775	2.06466	UC 3	UCa	M0	0.615222	2.23582	1
UC_3_GATTTCTAGCACGTCC-1	6.44009	1.00371	UC 3	UCa	M0	0.19563	0.732811	1
UC_3_GCACATATCATTCCTA-1	-2.00584	-0.474836	UC 3	UCa	Inflammatory monocytes	1.12555	10.1348	5
UC_3_GCACGGTGTCTGTGTA-1	-6.93373	2.33303	UC 3	UCa	Inflammatory monocytes	0.910691	16.3239	3
UC_3_GCGATCGTCGATCCCT-1	-6.9848	2.53008	UC 3	UCa	Inflammatory monocytes	1.19874	16.4871	3
UC_3_GCGTGCAGTCTGCAAT-1	-1.99308	-0.567054	UC 3	UCa	Inflammatory monocytes	2.24435	10.0474	5
UC_3_GCTACAAAGGGAGGCA-1	-1.88829	-0.575806	UC 3	UCa	Inflammatory monocytes	1.15928	9.9904	5
UC_3_GGACGTCGTAATGTGA-1	-1.9651	-0.586031	UC 3	UCa	Inflammatory monocytes	3.36483	10.0175	5
UC_3_GGAGAACTCTAGATCG-1	-6.75808	2.09627	UC 3	UCa	Inflammatory monocytes	2.38972	16.0388	3
UC_3_GGAGATGGTACAAACA-1	-7.45593	2.66455	UC 3	UCa	M1 ACOD1	1.79136	16.9392	3
UC_3_GGAGATGGTGATTCTG-1	5.13423	2.42963	UC 3	UCa	M0 Ribhi	0.233069	2.3054	1
UC_3_GGATGTTAGGTTCTTG-1	-1.30559	-0.237677	UC 3	UCa	Inflammatory monocytes	0.286699	9.05589	1
UC_3_GGATGTTCATGGACAG-1	6.62597	0.964305	UC 3	UCa	M0	0.326837	0.58678	1
UC_3_GGCAGTCTCGGCGATC-1	-7.02131	2.47402	UC 3	UCa	Inflammatory monocytes	2.43762	16.4805	3
UC_3_GGCGTCACATTGGGAG-1	-1.9459	-0.221764	UC 3	UCa	Inflammatory monocytes	1.34243	10.3301	5
UC_3_GGCTTGGTCCTTATCA-1	-2.07348	-1.10577	UC 3	UCa	Inflammatory monocytes	0.401041	10.3488	3
UC_3_GGGACCTCAAGTTCGT-1	-7.03588	2.53454	UC 3	UCa	Inflammatory monocytes	0.911028	16.5297	3
UC_3_GGGACTCCATTACTCT-1	-1.7448	-3.40085	UC 3	UCa	IDA macrophage	1.6298	12.6723	4
UC_3_GGGAGTAGTACTCGTA-1	-1.53788	-0.28432	UC 3	UCa	Inflammatory monocytes	0.648614	9.26546	1
UC_3_GGGATCCCAATGGCCC-1	-6.84583	2.20276	UC 3	UCa	Inflammatory monocytes	2.33137	16.174	3
UC_3_GGGCTACAGCGACATG-1	-7.32057	2.70339	UC 3	UCa	M1 ACOD1	1.65712	16.8579	3
UC_3_GGTTAACCAACGGGTA-1	-5.83919	1.42942	UC 3	UCa	Inflammatory monocytes	1.98665	14.9031	3
UC_3_GTAATCGGTCAATCTG-1	-3.60542	-0.106471	UC 3	UCa	Inflammatory monocytes	2.49462	12.18	3
UC_3_GTCATCCGTTCCTAGA-1	-1.29558	-0.409972	UC 3	UCa	Inflammatory monocytes	3.78038	9.12533	1
UC_3_GTCCACTAGGACTTCT-1	-7.55462	2.53748	UC 3	UCa	M1 ACOD1	2.55904	16.9367	3
UC_3_GTCCTCAGTTCAACGT-1	-7.47209	1.87395	UC 3	UCa	M1 ACOD1	4.43304	16.4567	3
UC_3_GTCGAATCAAGATCCT-1	-2.06075	-2.54165	UC 3	UCa	IDA macrophage	1.51613	11.7859	4
UC_3_GTCGCGAAGGCACTAG-1	6.04826	1.8235	UC 3	UCa	M0	0.486376	1.55011	1
UC_3_GTGAGCCGTAAGCGGT-1	-2.06127	-0.49063	UC 3	UCa	Inflammatory monocytes	2.12292	10.1469	5
UC_3_GTGAGGAGTTATGACC-1	-4.57372	0.468874	UC 3	UCa	Inflammatory monocytes	2.14282	13.311	3
UC_3_GTGATGTAGTCTTGGT-1	-2.01079	-0.487976	UC 3	UCa	Inflammatory monocytes	1.45272	10.1255	5
UC_3_GTGGAAGTCATCGACA-1	-4.21172	0.261684	UC 3	UCa	Inflammatory monocytes	2.21534	12.8914	3
UC_3_GTGTTCCCACCGTGGT-1	-2.04857	-0.493593	UC 3	UCa	Inflammatory monocytes	2.25379	10.1383	5
UC_3_GTTAGACGTCTTCTAT-1	-7.04029	2.61799	UC 3	UCa	M1 ACOD1	1.23989	16.5855	3
UC_3_GTTAGTGGTTGACGGA-1	-7.26144	2.26628	UC 3	UCa	Inflammatory monocytes	1.09384	16.5379	3
UC_3_GTTAGTGTCCATTCGC-1	-1.98145	-0.435398	UC 3	UCa	Inflammatory monocytes	0.610163	10.1582	5
UC_3_GTTCGCTCAACGTAAA-1	-1.16553	-0.224715	UC 3	UCa	Inflammatory monocytes	1.95529	8.94048	1
UC_3_GTTTGGAAGATACTGA-1	-1.5168	-0.321948	UC 3	UCa	Inflammatory monocytes	1.60821	9.26729	1
UC_3_TAACACGAGAAGGTAG-1	-2.02716	-0.486145	UC 3	UCa	Inflammatory monocytes	2.32024	10.1348	5
UC_3_TACAGGTCAGGTCCCA-1	-1.152	-0.208075	UC 3	UCa	Inflammatory monocytes	3.16111	8.92079	1
UC_3_TAGACTGGTCTTACTT-1	-1.11488	-0.182893	UC 3	UCa	Inflammatory monocytes	1.33163	8.87622	1
UC_3_TAGATCGCAGTATTCG-1	-6.9767	2.5627	UC 3	UCa	Inflammatory monocytes	1.3232	16.5012	3
UC_3_TAGGAGGCAAGAGCTG-1	-7.70584	2.69265	UC 3	UCa	M1 ACOD1	1.8315	17.152	3
UC_3_TAGGGTTGTTCGGTAT-1	-6.92811	2.37519	UC 3	UCa	Inflammatory monocytes	2.40018	16.3459	3
UC_3_TATCTGTCATGCGTGC-1	-2.04097	-0.550694	UC 3	UCa	Inflammatory monocytes	1.76775	10.0843	5
UC_3_TATTGCTCACTACACA-1	1.9093	1.71235	UC 3	UCa	Inflammatory monocytes	0.320091	5.40239	1
UC_3_TCAATTCCATGGATCT-1	-4.67888	-0.317279	UC 3	UCa	IDA macrophage	2.04433	12.951	3
UC_3_TCACACCCAGCAGTAG-1	-2.89501	-0.613012	UC 3	UCa	Inflammatory monocytes	3.37057	11.3063	3
UC_3_TCACTATTCTGTCCCA-1	-4.81999	0.669309	UC 3	UCa	Inflammatory monocytes	2.41974	13.6296	3
UC_3_TCACTCGAGGTCACAG-1	-5.09109	0.823525	UC 3	UCa	Inflammatory monocytes	0.415882	13.9398	3
UC_3_TCAGGTAAGTCGCCCA-1	-0.0187071	0.619561	UC 3	UCa	Inflammatory monocytes	0.749465	7.55942	1
UC_3_TCAGGTATCATCTACT-1	-4.01841	0.108731	UC 3	UCa	Inflammatory monocytes	2.54892	12.6457	3
UC_3_TCCACGTGTCAGTCGC-1	-3.92718	0.234774	UC 3	UCa	Inflammatory monocytes	2.2946	12.6374	3
UC_3_TCCATGCGTACCTATG-1	-1.99543	-0.488898	UC 3	UCa	Inflammatory monocytes	1.15759	10.1175	5
UC_3_TCCATGCTCAAAGAAC-1	0.228609	0.422975	UC 3	UCa	Inflammatory monocytes	0.644229	7.41877	1
UC_3_TCCATGCTCACAAGAA-1	-1.10565	-0.330159	UC 3	UCa	Inflammatory monocytes	1.95731	8.93599	1
UC_3_TCCGATCCAAGATGGC-1	1.01974	1.20715	UC 3	UCa	Inflammatory monocytes	0.204399	6.39322	1
UC_3_TCCTCCCTCCATTTCA-1	-7.06492	2.4712	UC 3	UCa	Inflammatory monocytes	1.77112	16.5127	3
UC_3_TCCTCTTCACTAGAGG-1	-6.17231	1.5954	UC 3	UCa	M1 ACOD1	2.01364	15.2683	3
UC_3_TCCTCTTGTTCGGTAT-1	-2.06991	-0.206547	UC 3	UCa	Inflammatory monocytes	0.753512	10.4018	5
UC_3_TCGACGGTCGCATAGT-1	-4.45929	0.335089	UC 3	UCa	Inflammatory monocytes	2.40861	13.14	3
UC_3_TCTCCGAAGCAGGGAG-1	-1.86275	-0.695785	UC 3	UCa	Inflammatory monocytes	1.3431	9.87247	5
UC_3_TGAATCGCACCTGCTT-1	6.59201	0.419129	UC 3	UCa	M2.2	0.284001	0.178717	1
UC_3_TGAGGAGAGAGAGAAC-1	-1.14439	-0.138657	UC 3	UCa	Inflammatory monocytes	3.09601	8.882	1
UC_3_TGAGGAGTCGAGAAAT-1	-2.01435	-0.329551	UC 3	UCa	Inflammatory monocytes	1.25405	10.2671	5
UC_3_TGCATCCTCCTTGGAA-1	-5.73378	1.29868	UC 3	UCa	Inflammatory monocytes	2.91421	14.7397	3
UC_3_TGCGACGTCGGCACTG-1	-7.24698	2.43387	UC 3	UCa	M1 ACOD1	2.38432	16.6316	3
UC_3_TGCGGGTCATGACTTG-1	-2.04984	-0.415546	UC 3	UCa	Inflammatory monocytes	2.68957	10.2078	5
UC_3_TGCTCCAAGTCGAAAT-1	6.5209	0.997653	UC 3	UCa	M0	0.225986	0.678038	1
UC_3_TGGTAGTAGGATTCCT-1	-3.88521	0.0186659	UC 3	UCa	Inflammatory monocytes	2.12697	12.4849	3
UC_3_TGTCCACCATGTGACT-1	-1.12263	-0.149867	UC 3	UCa	Inflammatory monocytes	1.10969	8.86786	1
UC_3_TGTGCGGAGATGGCGT-1	-7.4637	2.6247	UC 3	UCa	M1 ACOD1	2.2656	16.9204	3
UC_3_TGTGGCGGTCAATGGG-1	-2.07235	-0.472341	UC 3	UCa	Inflammatory monocytes	1.79001	10.1683	5
UC_3_TGTGTGAAGTAGCATA-1	-5.59116	1.23758	UC 3	UCa	Inflammatory monocytes	2.1833	14.5895	3
UC_3_TGTGTGATCCTCTCGA-1	-1.33147	-0.323364	UC 3	UCa	Inflammatory monocytes	1.54278	9.11485	1
UC_3_TGTTTGTCAGGATGAC-1	1.89798	1.06284	UC 3	UCa	Inflammatory monocytes	1.28138	5.64581	1
UC_3_TTACAGGGTACCGGCT-1	-1.14103	-0.180053	UC 3	UCa	Inflammatory monocytes	1.6416	8.89812	1
UC_3_TTACGCCTCTGGCCGA-1	-6.63779	2.19504	UC 3	UCa	Inflammatory monocytes	1.71783	16.0068	3
UC_3_TTACTGTTCAGAGTTC-1	-7.08163	2.59433	UC 3	UCa	M1 ACOD1	0.788928	16.6029	3
UC_3_TTAGGCAAGAATAACC-1	-1.2879	-0.348522	UC 3	UCa	Inflammatory monocytes	2.91725	9.09557	1
UC_3_TTCCAATAGATACGAT-1	-7.23343	2.49901	UC 3	UCa	M1 ACOD1	1.59877	16.6618	3
UC_3_TTCCACGTCTTTCTAG-1	-7.05619	2.58697	UC 3	UCa	Inflammatory monocytes	2.08143	16.5784	3
UC_3_TTCCGTGGTGTATTCG-1	-5.1646	0.756465	UC 3	UCa	Inflammatory monocytes	1.20717	13.9583	3
UC_3_TTCGATTCAGGTTTAC-1	-5.24268	0.903662	UC 3	UCa	Inflammatory monocytes	2.68586	14.1093	3
UC_3_TTCTCTCAGCACACAG-1	-1.09529	-0.249627	UC 3	UCa	Inflammatory monocytes	1.27024	8.88963	1
UC_3_TTGAGTGCATTAAAGG-1	-2.10864	-0.277019	UC 3	UCa	M1 ACOD1	1.09384	10.3578	5
UC_3_TTGCATTGTACTAACC-1	-1.35963	-0.177313	UC 3	UCa	Inflammatory monocytes	3.1267	9.07283	1
UC_3_TTGCATTTCGTGGGTC-1	-5.22757	0.924169	UC 3	UCa	Inflammatory monocytes	1.68984	14.1096	3
UC_3_TTGCCTGCATGTGCCG-1	6.35525	0.938346	UC 3	UCa	M0	0.371022	0.733837	1
UC_3_TTGCGTCGTCCGAAGA-1	-7.08303	2.57561	UC 3	UCa	M1 ACOD1	1.30364	16.5923	3
UC_3_TTGGGCGAGCGATGGT-1	4.41969	1.86288	UC 3	UCa	M0 Ribhi	1.87332	3.01745	1
UC_3_TTGTGTTTCCGGCAGT-1	-7.18794	2.9068	UC 3	UCa	M1 ACOD1	0.822657	16.8817	3
UC_3_TTTACCATCCATTGTT-1	1.30627	1.26619	UC 3	UCa	Inflammatory monocytes	0.237791	6.11189	1
UC_3_TTTCATGTCTTCTAAC-1	-6.40107	1.98413	UC 3	UCa	Inflammatory monocytes	2.97324	15.6893	3
UC_4_AAAGAACAGCTCCATA-1	-7.7351	2.81712	UC 4	UCa	M1 ACOD1	2.31956	17.2527	3
UC_4_AAAGTCCCAAGGCCTC-1	-1.89195	-1.96328	UC 4	UCa	IDA macrophage	4.61417	11.227	4
UC_4_AACAAAGTCCGAGCTG-1	-7.68544	2.90887	UC 4	UCa	M1 ACOD1	2.12832	17.2714	3
UC_4_AACACACAGTCATGCT-1	-1.22331	0.326827	UC 4	UCa	Inflammatory monocytes	0.731925	8.74171	1
UC_4_AACAGGGCAGTGGTGA-1	-1.87542	-6.07135	UC 4	UCa	IDA macrophage	3.96521	15.299	4
UC_4_AACGAAAAGAGCAGCT-1	-7.62404	2.25161	UC 4	UCa	M1 ACOD1	2.11246	16.8119	3
UC_4_AAGAACATCAGCTGAT-1	-7.55386	2.58053	UC 4	UCa	M1 CXCL5	3.23902	16.9631	3
UC_4_AATCGACAGAATTTGG-1	-7.51326	2.83589	UC 4	UCa	M1 ACOD1	2.08312	17.0913	3
UC_4_AATCGTGGTCGACGCT-1	-1.5905	-5.64644	UC 4	UCa	IDA macrophage	3.33718	14.9179	4
UC_4_ACATTTCTCAGGAGAC-1	-1.13946	-0.332542	UC 4	UCa	Inflammatory monocytes	2.36442	8.95875	1
UC_4_ACGGGTCTCGAACGCC-1	-6.56919	2.00108	UC 4	UCa	Inflammatory monocytes	3.79724	15.8317	3
UC_4_ACGTAACTCGCTTACC-1	-7.63066	2.45719	UC 4	UCa	M1 ACOD1	1.51815	16.9458	3
UC_4_ACTCCCACAGACACCC-1	-7.5254	2.78585	UC 4	UCa	M1 ACOD1	2.98808	17.0695	3
UC_4_ACTTAGGTCCTATTGT-1	-7.04671	2.45098	UC 4	UCa	M1 ACOD1	0.771389	16.4859	3
UC_4_ACTTCCGTCAGCGTCG-1	-7.34021	2.6206	UC 4	UCa	Inflammatory monocytes	2.02005	16.8214	3
UC_4_ACTTTGTGTGCGAGTA-1	-7.21	2.71407	UC 4	UCa	Inflammatory monocytes	0.841208	16.7782	3
UC_4_AGACCATCATTCATCT-1	-7.8113	2.74301	UC 4	UCa	M1 ACOD1	1.73099	17.2658	3
UC_4_AGCGATTTCAGGAAAT-1	-7.58967	2.92154	UC 4	UCa	M1 ACOD1	1.75527	17.2046	3
UC_4_AGCGCCAAGACATAAC-1	-7.63304	2.89485	UC 4	UCa	M1 ACOD1	2.29056	17.2217	3
UC_4_AGGGTCCAGCACTAGG-1	-7.59168	2.88096	UC 4	UCa	M1 ACOD1	3.79319	17.1808	3
UC_4_AGTAACCTCACCATCC-1	-7.05073	2.46	UC 4	UCa	Inflammatory monocytes	1.2834	16.4947	3
UC_4_AGTCAACGTATCCCTC-1	-2.12406	-0.321862	UC 4	UCa	M1 ACOD1	0.270846	10.3254	5
UC_4_AGTGCCGGTTGTGGAG-1	-7.20368	2.89048	UC 4	UCa	M1 ACOD1	1.98834	16.8838	3
UC_4_AGTGCCGTCTGCGGAC-1	-7.71769	2.47527	UC 4	UCa	M1 ACOD1	4.07281	17.0251	3
UC_4_AGTGTTGCAGAGGACT-1	-7.73913	2.71196	UC 4	UCa	M1 ACOD1	2.20657	17.1901	3
UC_4_ATACCGAAGCCATATC-1	-0.139737	0.477819	UC 4	UCa	Inflammatory monocytes	1.00851	7.72688	1
UC_4_ATCCGTCCACATCATG-1	-7.35089	2.96311	UC 4	UCa	M1 ACOD1	3.68965	17.0442	3
UC_4_ATCGATGAGGATTTAG-1	-6.41558	1.47475	UC 4	UCa	Inflammatory monocytes	2.55432	15.3836	3
UC_4_ATGGGAGAGGCAGCTA-1	-7.69608	2.89385	UC 4	UCa	M1 ACOD1	3.95273	17.2703	3
UC_4_ATGGGAGCACCGCTGA-1	-7.24339	2.55924	UC 4	UCa	M1 ACOD1	1.95731	16.7073	3
UC_4_ATTCCTATCAACACGT-1	-7.50961	2.19711	UC 4	UCa	M1 ACOD1	1.09789	16.6884	3
UC_4_CAACAGTCAGTTAGGG-1	-7.08109	2.65522	UC 4	UCa	M1 ACOD1	1.76809	16.6406	3
UC_4_CAACGGCCAGAGTCAG-1	-7.80459	2.61454	UC 4	UCa	M1 ACOD1	2.93647	17.1802	3
UC_4_CAAGAGGTCCACGTGG-1	-3.90876	-0.338942	UC 4	UCa	IDA macrophage	4.27114	12.3115	3
UC_4_CAGTTAGGTCGATGCC-1	-7.20865	2.69388	UC 4	UCa	M1 ACOD1	0.674248	16.7645	3
UC_4_CATCCACGTCAGGTGA-1	-7.39911	2.78304	UC 4	UCa	M1 ACOD1	1.96844	16.9691	3
UC_4_CATTGCCTCGTGTGAT-1	-7.40611	1.95139	UC 4	UCa	IDA macrophage	2.90207	16.4537	3
UC_4_CATTTCATCAAAGAAC-1	-7.47565	1.85894	UC 4	UCa	IDA macrophage	0.659407	16.4501	3
UC_4_CCACGAGCAACCCGCA-1	-6.91047	1.8567	UC 4	UCa	M1 ACOD1	2.61942	16.0075	3
UC_4_CCATAAGAGAGCACTG-1	-7.0695	2.60174	UC 4	UCa	M1 ACOD1	0.938686	16.5981	3
UC_4_CCATAAGGTGTGCCTG-1	-7.13589	2.58726	UC 4	UCa	Inflammatory monocytes	3.05587	16.6409	3
UC_4_CCCAACTCATTATGCG-1	-7.60798	2.32814	UC 4	UCa	M1 ACOD1	2.8309	16.8473	3
UC_4_CCCTTAGCACGTATAC-1	-7.49303	2.26863	UC 4	UCa	M1 ACOD1	3.1068	16.7203	3
UC_4_CCGATGGTCGAAACAA-1	-7.31975	2.8589	UC 4	UCa	M1 ACOD1	2.14856	16.9546	3
UC_4_CCGGTAGTCTTAGGAC-1	-2.09163	-0.398605	UC 4	UCa	M1 ACOD1	1.18424	10.2424	5
UC_4_CCGTAGGCACCAGCGT-1	-7.59393	2.36364	UC 4	UCa	M1 ACOD1	1.2463	16.8586	3
UC_4_CCTAACCGTAGTTCCA-1	-7.37338	2.61596	UC 4	UCa	M1 ACOD1	2.73882	16.8444	3
UC_4_CCTCCAATCGCTTGAA-1	-5.79766	1.24311	UC 4	UCa	Inflammatory monocytes	2.4474	14.7563	3
UC_4_CCTTGTGGTTGGCCTG-1	-7.58795	2.81097	UC 4	UCa	M1 ACOD1	2.64404	17.134	3
UC_4_CGACAGCTCCGAGATT-1	-7.23697	2.23714	UC 4	UCa	M1 ACOD1	4.29306	16.5005	3
UC_4_CGAGGAAAGCGTCGAA-1	-7.47524	2.77383	UC 4	UCa	M1 ACOD1	1.14612	17.0228	3
UC_4_CGGACACCACAAACGG-1	-7.34168	2.68383	UC 4	UCa	M1 ACOD1	2.02983	16.8621	3
UC_4_CGTGATACAGGACTAG-1	-7.36185	2.47003	UC 4	UCa	M1 ACOD1	1.53131	16.7439	3
UC_4_CTAACTTGTATTGACC-1	-7.34125	2.96238	UC 4	UCa	M1 ACOD1	1.26822	17.0362	3
UC_4_CTACGGGGTAACAAGT-1	-7.54895	2.07218	UC 4	UCa	IDA macrophage	1.92021	16.6409	3
UC_4_CTACTATAGGAAACGA-1	-7.50109	2.86057	UC 4	UCa	M1 ACOD1	1.23415	17.0973	3
UC_4_CTACTATAGTAATCCC-1	-7.88174	2.53398	UC 4	UCa	M1 ACOD1	1.78799	17.19	3
UC_4_CTAGGTAGTTTAGTCG-1	-7.12888	2.40493	UC 4	UCa	M1 ACOD1	1.01593	16.5212	3
UC_4_CTATAGGCAGTCCGTG-1	-1.3681	-5.79525	UC 4	UCa	IDA macrophage	4.8071	15.0963	4
UC_4_CTCATCGCAGGAATAT-1	-7.27523	2.56981	UC 4	UCa	M1 ACOD1	0.964995	16.7388	3
UC_4_CTCCACACACAAGTGG-1	-7.55282	2.72558	UC 4	UCa	M1 ACOD1	2.33339	17.0531	3
UC_4_CTCTGGTTCGGAGCAA-1	-7.54222	2.83246	UC 4	UCa	M1 ACOD1	1.61934	17.1118	3
UC_4_CTGAGCGAGACATACA-1	-7.38761	2.89738	UC 4	UCa	M1 ACOD1	2.7911	17.0317	3
UC_4_CTGCAGGCACAATGCT-1	3.91077	1.96098	UC 4	UCa	M0 Ribhi	0.732263	3.47318	1
UC_4_CTGCCATCACCGTCTT-1	-7.33657	2.85631	UC 4	UCa	M1 ACOD1	1.69928	16.9661	3
UC_4_CTGGCAGGTTTCGGCG-1	-7.22072	2.40847	UC 4	UCa	M1 ACOD1	4.15174	16.5952	3
UC_4_CTGGTCTGTCCAGGTC-1	-7.45496	2.49079	UC 4	UCa	M1 ACOD1	1.95461	16.8297	3
UC_4_CTTCTAAAGCCTGAGA-1	-7.56732	2.86826	UC 4	UCa	M1 ACOD1	3.10309	17.1538	3
UC_4_CTTTCAACAACGATCT-1	5.81523	2.09508	UC 4	UCa	M0 Ribhi	0.508638	1.83219	1
UC_4_GAAGGACTCTCGTCGT-1	-7.50964	2.85463	UC 4	UCa	M1 ACOD1	2.11989	17.1002	3
UC_4_GACATCAGTTCTAAGC-1	-7.48496	2.65326	UC 4	UCa	M1 ACOD1	2.61436	16.9549	3
UC_4_GACCTTCCAATAAGGT-1	-7.23302	2.75631	UC 4	UCa	M1 ACOD1	0.74137	16.8226	3
UC_4_GACCTTCTCTGAGAAA-1	-7.00832	2.76339	UC 4	UCa	M1 ACOD1	2.34284	16.6516	3
UC_4_GACGTTATCCTGTAAG-1	-7.4088	2.23863	UC 4	UCa	M1 ACOD1	2.85653	16.6357	3
UC_4_GAGAAATGTCCAGGTC-1	-7.22519	2.53522	UC 4	UCa	M1 ACOD1	1.57077	16.678	3
UC_4_GAGTTTGTCTCCAATT-1	3.6146	2.18353	UC 4	UCa	M0 Ribhi	0.420267	3.68465	1
UC_4_GATAGCTCAGGGATAC-1	3.68964	2.00475	UC 4	UCa	M0 Ribhi	0.335606	3.66685	1
UC_4_GATAGCTTCTCGGTAA-1	-6.74503	2.32622	UC 4	UCa	Inflammatory monocytes	2.18802	16.1729	3
UC_4_GCCATTCCATACAGCT-1	-7.32648	2.37429	UC 4	UCa	M1 ACOD1	4.08495	16.6564	3
UC_4_GCTGGGTTCATGGGAG-1	-5.69858	0.557448	UC 4	UCa	IDA macrophage	2.14788	14.2624	3
UC_4_GGAAGTGTCACCTCTG-1	-7.35659	2.715	UC 4	UCa	M1 ACOD1	2.34419	16.8933	3
UC_4_GGAAGTGTCGACGACC-1	-7.4208	2.33341	UC 4	UCa	M1 ACOD1	2.2258	16.7044	3
UC_4_GGCTGTGGTAAGGCCA-1	-7.62243	2.45843	UC 4	UCa	M1 ACOD1	2.18836	16.9402	3
UC_4_GGCTGTGTCGATGCAT-1	-7.47925	2.85738	UC 4	UCa	M1 ACOD1	2.70745	17.0782	3
UC_4_GGGATGAGTACTGAGG-1	-5.86686	1.13407	UC 4	UCa	Inflammatory monocytes	3.09466	14.7446	3
UC_4_GGGCCATAGGTAAACT-1	-4.63305	0.381556	UC 4	UCa	Inflammatory monocytes	2.15328	13.309	3
UC_4_GGGTAGAAGCTCCGAC-1	-2.0664	-0.301452	UC 4	UCa	Inflammatory monocytes	2.15598	10.3164	5
UC_4_GGGTGAATCGCGTAGC-1	-7.07205	2.89735	UC 4	UCa	M1 ACOD1	1.47228	16.7852	3
UC_4_GGTAACTTCGAGAGAC-1	-1.992	-3.32401	UC 4	UCa	IDA macrophage	4.49712	12.5697	4
UC_4_GGTGAAGAGGTGATCG-1	-7.46858	2.89312	UC 4	UCa	M1 ACOD1	0.893489	17.0923	3
UC_4_GTAGAGGTCGACCAAT-1	-7.49813	2.95573	UC 4	UCa	M1 ACOD1	1.9084	17.1545	3
UC_4_GTCGTTCCAGGTCAAG-1	-7.19747	2.39101	UC 4	UCa	M1 ACOD1	3.23127	16.5661	3
UC_4_GTGAGGACAAGACCGA-1	-7.34957	2.46457	UC 4	UCa	M1 ACOD1	1.9455	16.7309	3
UC_4_GTTACAGGTTAGCGGA-1	-7.55066	3.06225	UC 4	UCa	M1 ACOD1	0.762956	17.2622	3
UC_4_GTTAGACCATATGGCT-1	-5.03088	0.745203	UC 4	UCa	Inflammatory monocytes	0.856386	13.8445	3
UC_4_TAACACGAGATCCTAC-1	-7.19453	2.70478	UC 4	UCa	M1 ACOD1	0.466139	16.7603	3
UC_4_TAGACCAAGGATACCG-1	-7.40798	3.01521	UC 4	UCa	M1 ACOD1	1.96068	17.1214	3
UC_4_TAGCACACACCTATCC-1	-4.60491	0.404103	UC 4	UCa	Inflammatory monocytes	3.2225	13.299	3
UC_4_TAGGAGGCATACGCAT-1	-7.48233	2.8641	UC 4	UCa	M1 ACOD1	1.04763	17.0848	3
UC_4_TAGGGTTCACAATGCT-1	6.09095	1.68782	UC 4	UCa	M0	0.285687	1.44721	1
UC_4_TAGTGCATCGATTGAC-1	-7.58145	2.60987	UC 4	UCa	M1 ACOD1	2.49799	17.003	3
UC_4_TATACCTCAATTGAAG-1	-7.04633	2.52995	UC 4	UCa	M1 ACOD1	2.75838	16.535	3
UC_4_TATTGCTTCTCAAAGC-1	-7.44834	2.53621	UC 4	UCa	M1 ACOD1	3.23498	16.853	3
UC_4_TCAAGACAGCAGCAGT-1	-7.65829	2.6616	UC 4	UCa	M1 ACOD1	2.8825	17.0954	3
UC_4_TCACTATCACAATGTC-1	-0.455288	0.2621	UC 4	UCa	Inflammatory monocytes	0.928567	8.10061	1
UC_4_TCAGCAAAGCAACAGC-1	-6.82477	1.93578	UC 4	UCa	M1 ACOD1	1.62103	15.9902	3
UC_4_TCAGGGCTCCGCGGAT-1	6.36363	0.504676	UC 4	UCa	M2.2	0.902596	0.3872	1
UC_4_TCATTGTTCCTGTAGA-1	-1.9384	-0.578954	UC 4	UCa	M1 ACOD1	0.546414	10.0112	5
UC_4_TCCCATGGTAGGTGCA-1	-4.40919	0.103439	UC 4	UCa	Inflammatory monocytes	2.95873	12.9673	3
UC_4_TCCTCTTTCATGTCAG-1	-7.71249	2.64295	UC 4	UCa	M1 ACOD1	3.15908	17.1261	3
UC_4_TCGCTTGCAGGTTTAC-1	-7.51999	2.60618	UC 4	UCa	M1 ACOD1	1.45474	16.9527	3
UC_4_TCGGGTGAGACAGCGT-1	6.60093	0.866153	UC 4	UCa	M2.2	0.543716	0.524991	1
UC_4_TCTACATGTTCCGGTG-1	-7.23794	2.55757	UC 4	UCa	M1 ACOD1	2.71622	16.702	3
UC_4_TCTATACCAGACCGCT-1	-7.58718	2.43308	UC 4	UCa	M1 ACOD1	2.67777	16.8968	3
UC_4_TCTCACGAGTGATTCC-1	-7.63957	2.6619	UC 4	UCa	M1 ACOD1	2.669	17.081	3
UC_4_TCTGCCAGTCCAACGC-1	-4.46825	0.0177714	UC 4	UCa	IDA macrophage	5.4864	12.9674	3
UC_4_TCTTAGTAGGAGAATG-1	-1.89219	-0.249321	UC 4	UCa	Inflammatory monocytes	0.700557	10.2805	5
UC_4_TGATTCTGTCCCGCAA-1	-7.2989	2.67504	UC 4	UCa	M1 ACOD1	1.10666	16.8232	3
UC_4_TGATTCTTCAACCTCC-1	-7.66453	2.86087	UC 4	UCa	M1 ACOD1	1.96304	17.225	3
UC_4_TGCACGGGTAGGCAGT-1	-7.10046	2.99884	UC 4	UCa	M1 ACOD1	0.192257	16.871	3
UC_4_TGCACGGGTGTTATCG-1	-7.41647	2.84871	UC 4	UCa	M1 ACOD1	2.15328	17.0238	3
UC_4_TGCTCGTGTGTGAATA-1	6.75853	0.776649	UC 4	UCa	M2.2	0.318742	0.357055	1
UC_4_TGGAGGAAGGCACCAA-1	-0.729873	0.152693	UC 4	UCa	Inflammatory monocytes	0.382827	8.39006	1
UC_4_TGGGAAGAGGACAGTC-1	-7.10127	2.49857	UC 4	UCa	Inflammatory monocytes	2.13742	16.5583	3
UC_4_TGGTTAGGTGGCGCTT-1	-7.5379	2.92593	UC 4	UCa	M1 ACOD1	2.52666	17.1669	3
UC_4_TGTCCACAGACATCCT-1	-7.26532	2.47587	UC 4	UCa	M1 ACOD1	2.11381	16.6722	3
UC_4_TGTCCTGAGTCGGGAT-1	6.25188	1.1801	UC 4	UCa	M0	0.782182	0.987353	1
UC_4_TGTGAGTAGGCATGCA-1	-7.52574	2.77385	UC 4	UCa	M1 ACOD1	1.68714	17.0622	3
UC_4_TTACAGGTCCTACGAA-1	-7.42451	2.74584	UC 4	UCa	M1 ACOD1	1.88108	16.9656	3
UC_4_TTACGCCTCCACGGAC-1	-7.55207	2.58564	UC 4	UCa	M1 ACOD1	2.55938	16.9649	3
UC_4_TTCCAATAGCTGCGAA-1	-7.4975	2.85231	UC 4	UCa	M1 ACOD1	1.43046	17.0893	3
UC_4_TTCCACGAGCGAGTCA-1	-7.15383	2.82715	UC 4	UCa	M1 ACOD1	1.64329	16.8051	3
UC_4_TTCCGTGAGACTCAAA-1	-7.30098	2.33206	UC 4	UCa	M1 ACOD1	3.01945	16.61	3
UC_4_TTCCGTGCAGCACAAG-1	-7.10258	2.62697	UC 4	UCa	M1 ACOD1	1.55087	16.6397	3
UC_4_TTCCTAACATAGAATG-1	-7.43329	2.65628	UC 4	UCa	M1 ACOD1	2.12629	16.9164	3
UC_4_TTCGGTCTCCGTGTCT-1	-7.64333	2.61487	UC 4	UCa	M1 ACOD1	2.584	17.0545	3
UC_4_TTCGGTCTCGACGATT-1	-7.04958	2.60222	UC 4	UCa	M1 ACOD1	1.00142	16.5828	3
UC_4_TTCTGTAGTTTCGATG-1	-7.42972	2.73733	UC 4	UCa	M1 ACOD1	1.278	16.9644	3
UC_4_TTGGATGCATTATGCG-1	-7.43072	2.32186	UC 4	UCa	M1 ACOD1	2.73578	16.7049	3
UC_4_TTGTTTGTCGGTTAGT-1	-4.31233	0.335518	UC 4	UCa	Inflammatory monocytes	1.45947	13.019	3
UC_4_TTTACCACATCTTAGG-1	-7.35718	2.61171	UC 4	UCa	M1 ACOD1	1.01188	16.829	3
UC_4_TTTGGAGTCACCTTGC-1	-7.22532	2.54512	UC 4	UCa	M1 ACOD1	2.16002	16.6843	3
UC_5_AAACGCTTCCTGCTAC-1	-1.86144	-3.43912	UC 5	UCa	IDA macrophage	0.72012	12.6967	4
UC_5_AAAGTCCCAACCGCCA-1	6.18807	0.610038	UC 5	UCa	M2.2	0.274219	0.578742	1
UC_5_AACAAAGTCTATCGCC-1	-3.99361	0.0966744	UC 5	UCa	IDA macrophage	3.4812	12.6183	3
UC_5_AACCATGGTCATCACA-1	6.42606	0.738519	UC 5	UCa	M2.2	0.58554	0.532674	1
UC_5_AAGCGAGAGGTGCTGA-1	-7.10517	2.42691	UC 5	UCa	M1 ACOD1	1.58797	16.5165	3
UC_5_AAGTACCTCGGCATAT-1	-1.37379	-5.64031	UC 5	UCa	IDA macrophage	3.9814	14.942	4
UC_5_AATCACGTCTATCGGA-1	2.33963	1.3366	UC 5	UCa	Inflammatory monocytes	0.27658	5.13703	1
UC_5_AATGACCTCTGGTTGA-1	6.36953	0.736328	UC 5	UCa	M2.2	4.84285	0.565918	1
UC_5_AATGGAACACGTACTA-1	-7.02807	2.25163	UC 5	UCa	Inflammatory monocytes	2.99347	16.3466	3
UC_5_ACACCAACATAATCCG-1	-1.88371	-4.00943	UC 5	UCa	IDA macrophage	0.979836	13.258	4
UC_5_ACACCAAGTGCGGTAA-1	-4.80952	0.10259	UC 5	UCa	IDA macrophage	2.43357	13.292	3
UC_5_ACATCGAAGCACTCGC-1	-1.70239	-4.62673	UC 5	UCa	IDA macrophage	0.991304	13.8927	4
UC_5_ACCATTTTCCTCTCGA-1	-1.87393	-0.701293	UC 5	UCa	IDA macrophage	0.75756	9.87286	5
UC_5_ACGGAAGCAGAGTCAG-1	-3.78245	-0.129163	UC 5	UCa	IDA macrophage	2.93074	12.3184	3
UC_5_ACGTAACCACACGTGC-1	-1.90449	-1.74754	UC 5	UCa	IDA macrophage	3.8131	11.0112	4
UC_5_ACTATGGAGGCTGTAG-1	-4.26524	0.285084	UC 5	UCa	IDA macrophage	2.27909	12.9516	3
UC_5_ACTCCCATCCACTTCG-1	-7.40666	2.13732	UC 5	UCa	M1 ACOD1	2.71453	16.5706	3
UC_5_ACTGATGCATTACGGT-1	-3.79007	-0.154853	UC 5	UCa	IDA macrophage	2.67068	12.3109	3
UC_5_ACTGCAACAAACCATC-1	-2.12932	-1.33656	UC 5	UCa	IDA macrophage	0.604091	10.579	4
UC_5_AGAAGTAGTCTTCAAG-1	6.12953	0.780917	UC 5	UCa	IDA macrophage	2.72802	0.749514	1
UC_5_AGACCATTCGTAACAC-1	-5.02384	0.40338	UC 5	UCa	IDA macrophage	4.37401	13.6359	3
UC_5_AGCGCCAAGAGCCCAA-1	-1.7107	-5.83906	UC 5	UCa	IDA macrophage	2.79649	15.0919	4
UC_5_AGGACTTAGAGTCAGC-1	-6.4434	1.43881	UC 5	UCa	IDA macrophage	2.82449	15.383	3
UC_5_AGGATAAAGATCCCAT-1	-6.81924	1.91123	UC 5	UCa	IDA macrophage	3.09669	15.9705	3
UC_5_AGGCATTGTTGTATGC-1	-5.81776	0.934084	UC 5	UCa	IDA macrophage	1.45205	14.5832	3
UC_5_AGGCCACAGGACTGGT-1	-1.55194	-4.01713	UC 5	UCa	IDA macrophage	4.43709	13.3084	4
UC_5_AGGGAGTTCGGTGTAT-1	-7.39665	2.56922	UC 5	UCa	M1 ACOD1	1.02132	16.8333	3
UC_5_AGGGCCTGTTGCTCGG-1	-1.88031	-2.91874	UC 5	UCa	IDA macrophage	2.90308	12.1788	4
UC_5_AGGTTGTAGATTCGAA-1	-4.14045	0.22646	UC 5	UCa	IDA macrophage	3.17359	12.8124	3
UC_5_AGTAACCCATAGGTTC-1	-0.793734	-0.0725471	UC 5	UCa	Inflammatory monocytes	0.440842	8.54574	1
UC_5_AGTCAACCAGGTCAGA-1	-6.94217	2.10773	UC 5	UCa	M1 ACOD1	2.23052	16.1894	3
UC_5_AGTCATGCATCACCAA-1	-7.63673	2.52808	UC 5	UCa	M1 ACOD1	1.79035	16.995	3
UC_5_AGTGTTGAGTTGGAGC-1	-5.31586	0.807192	UC 5	UCa	IDA macrophage	1.98902	14.1094	3
UC_5_AGTTAGCCAGGCCCTA-1	-1.93714	-2.92671	UC 5	UCa	IDA macrophage	4.10249	12.1811	4
UC_5_AGTTCCCAGCTGGAGT-1	-7.87325	2.23321	UC 5	UCa	M1 ACOD1	2.2177	16.995	3
UC_5_ATACCTTGTGCTGATT-1	-7.14824	2.47629	UC 5	UCa	IDA macrophage	1.74144	16.581	3
UC_5_ATATCCTAGGTAGATT-1	-1.09696	-0.396575	UC 5	UCa	IDA macrophage	3.11659	8.95364	1
UC_5_ATCATTCGTTATAGAG-1	-5.08025	0.581157	UC 5	UCa	IDA macrophage	1.7293	13.7862	3
UC_5_ATCCTATGTTCTAACG-1	-1.8174	-1.96793	UC 5	UCa	Inflammatory monocytes	0.27287	11.2397	4
UC_5_ATCGATGTCATTCGTT-1	-4.49322	-0.038194	UC 5	UCa	IDA macrophage	1.82104	12.9562	3
UC_5_ATCGGATAGGGTAATT-1	-4.07075	0.0272774	UC 5	UCa	IDA macrophage	1.34141	12.6455	3
UC_5_ATCTCTATCTTTGATC-1	-7.1019	2.7471	UC 5	UCa	M1 ACOD1	1.7492	16.7144	3
UC_5_ATGCGATAGGATAATC-1	-5.7714	1.29691	UC 5	UCa	M1 ACOD1	2.75872	14.7684	3
UC_5_ATTCATCCACATAGCT-1	-3.19178	-0.457159	UC 5	UCa	IDA macrophage	2.64033	11.6414	3
UC_5_ATTCCCGTCGCAATTG-1	-7.4445	2.39867	UC 5	UCa	M1 CXCL5	2.00655	16.7638	3
UC_5_ATTCTACTCACGTAGT-1	-7.23107	2.39807	UC 5	UCa	M1 ACOD1	0.802082	16.5967	3
UC_5_ATTGTTCCATACTTTC-1	-7.07172	2.47641	UC 5	UCa	M1 ACOD1	2.69362	16.5213	3
UC_5_ATTGTTCTCCGTTGAA-1	-7.48917	2.75953	UC 5	UCa	M1 ACOD1	2.5867	17.0247	3
UC_5_CAACCTCAGTAACGAT-1	-0.872352	-0.340188	UC 5	UCa	Inflammatory monocytes	0.546752	8.734	1
UC_5_CAAGCTAGTCCTCCAT-1	-1.78778	-1.94114	UC 5	UCa	IDA macrophage	2.82753	11.2168	4
UC_5_CAAGCTATCGAGTTGT-1	1.812	0.86648	UC 5	UCa	Inflammatory monocytes	0.404077	5.79743	1
UC_5_CAAGGGAAGCTGCGAA-1	-5.11589	0.849217	UC 5	UCa	IDA macrophage	2.56848	13.9751	3
UC_5_CAATCGAAGGGAGAAT-1	-4.26212	0.0487132	UC 5	UCa	IDA macrophage	1.46149	12.8176	3
UC_5_CACATGATCCACGAAT-1	-2.04691	-3.64028	UC 5	UCa	IDA macrophage	4.45193	12.872	4
UC_5_CACCGTTCACGGCACT-1	-6.53594	1.80377	UC 5	UCa	M1 ACOD1	3.44814	15.6826	3
UC_5_CACGAATTCCGTAGTA-1	-1.47153	-4.41584	UC 5	UCa	IDA macrophage	2.47539	13.7145	4
UC_5_CAGATCAGTCGCTTAA-1	-7.27891	2.20481	UC 5	UCa	IDA macrophage	2.98504	16.513	3
UC_5_CAGCAGCAGGTTTACC-1	-2.08413	-2.74949	UC 5	UCa	IDA macrophage	4.3106	11.9909	4
UC_5_CAGTTAGAGTGCCAGA-1	-1.37177	-0.157084	UC 5	UCa	IDA macrophage	2.28212	9.07333	1
UC_5_CAGTTCCAGAGAGGTA-1	-5.1786	0.777182	UC 5	UCa	IDA macrophage	2.24165	13.982	3
UC_5_CATAAGCCACTTCATT-1	-1.81671	-5.80612	UC 5	UCa	IDA macrophage	2.35026	15.0445	4
UC_5_CATAAGCGTCATCTAG-1	6.10231	0.603828	UC 5	UCa	IDA macrophage	4.22021	0.626916	1
UC_5_CATCCGTTCGCAGATT-1	-5.71937	1.34805	UC 5	UCa	IDA macrophage	0.999399	14.7584	3
UC_5_CATCCGTTCGTTGTGA-1	-7.25514	2.71582	UC 5	UCa	M1 CXCL5	1.30532	16.8145	3
UC_5_CATGGTACAATCGCCG-1	-1.50269	-5.21232	UC 5	UCa	IDA macrophage	3.40733	14.5001	4
UC_5_CCCGAAGCACGCAAAG-1	-7.60402	2.58719	UC 5	UCa	M1 ACOD1	2.33879	17.0065	3
UC_5_CCCTCAAAGCGCCTCA-1	-2.60132	-0.774244	UC 5	UCa	IDA macrophage	2.00655	10.9713	3
UC_5_CCCTTAGTCATCGACA-1	-4.0166	0.125502	UC 5	UCa	IDA macrophage	0.623992	12.6533	3
UC_5_CCGTAGGAGACAACAT-1	-1.93583	-0.574823	UC 5	UCa	Inflammatory monocytes	0.41858	10.0136	5
UC_5_CCTTCAGCATTCTCCG-1	-2.14621	-1.4054	UC 5	UCa	IDA macrophage	2.79481	10.6441	4
UC_5_CGATGGCAGGCCTTGC-1	-6.73616	1.83338	UC 5	UCa	Inflammatory monocytes	2.77761	15.8574	3
UC_5_CGCATGGTCCAATGCA-1	-4.06903	-0.28616	UC 5	UCa	IDA macrophage	1.94416	12.474	3
UC_5_CGTGATAAGGCTTAAA-1	-7.34234	2.44195	UC 5	UCa	M1 ACOD1	2.61301	16.7111	3
UC_5_CTAACTTCACGCTGCA-1	-1.89589	-1.99199	UC 5	UCa	IDA macrophage	1.18828	11.2551	4
UC_5_CTACATTTCCACTGAA-1	-1.68953	-1.89819	UC 5	UCa	IDA macrophage	2.01971	11.1853	4
UC_5_CTACATTTCCGAAGGA-1	-0.683968	-0.392069	UC 5	UCa	IDA macrophage	2.51452	8.58933	1
UC_5_CTACTATTCTGTACAG-1	-1.55921	-2.1276	UC 5	UCa	IDA macrophage	0.645241	11.4267	4
UC_5_CTAGACACAATAGAGT-1	1.50621	1.28405	UC 5	UCa	Inflammatory monocytes	0.318067	5.92826	1
UC_5_CTCAATTTCGATAACC-1	-4.61515	0.38658	UC 5	UCa	Inflammatory monocytes	0.96938	13.2973	3
UC_5_CTCACTGTCGGCTGTG-1	-7.46739	2.0491	UC 5	UCa	IDA macrophage	3.28051	16.5627	3
UC_5_CTCAGAAGTCGTTATG-1	-4.74853	0.493983	UC 5	UCa	IDA macrophage	2.08818	13.4681	3
UC_5_CTCAGGGTCTGCATGA-1	-4.43825	0.0794038	UC 5	UCa	IDA macrophage	1.78293	12.9776	3
UC_5_CTCATCGAGCTGCCAC-1	-6.87095	1.91983	UC 5	UCa	IDA macrophage	2.39984	16.0162	3
UC_5_CTCATCGCACGGCCAT-1	-6.42746	1.18837	UC 5	UCa	IDA macrophage	2.8535	15.2173	3
UC_5_CTCATTAAGGTGAGCT-1	-2.00033	-0.469711	UC 5	UCa	Inflammatory monocytes	0.253981	10.1367	5
UC_5_CTCCATGCAAGAATGT-1	-6.7994	2.25076	UC 5	UCa	M1 CXCL5	2.18127	16.1679	3
UC_5_CTCCTCCGTGTTGATC-1	-1.8526	-1.95308	UC 5	UCa	IDA macrophage	2.39849	11.2213	4
UC_5_CTCTCGACATGGGTCC-1	-3.70736	-0.686833	UC 5	UCa	IDA macrophage	2.48382	11.9621	3
UC_5_CTGAGGCCAAGTGGAC-1	-6.88636	2.37497	UC 5	UCa	Inflammatory monocytes	1.23483	16.3132	3
UC_5_CTGCATCAGGCATCAG-1	-1.15573	-0.222921	UC 5	UCa	Inflammatory monocytes	0.72889	8.93096	1
UC_5_CTGTGGGCACTGGACC-1	-7.51352	2.44987	UC 5	UCa	M1 ACOD1	1.63958	16.8498	3
UC_5_CTTCTAACAGCTACCG-1	-5.86321	0.865892	UC 5	UCa	Inflammatory monocytes	0.772063	14.5774	3
UC_5_CTTGATTGTCCGACGT-1	-7.26468	2.55578	UC 5	UCa	M1 ACOD1	1.52018	16.7218	3
UC_5_GAAATGATCTAAGCGT-1	1.41045	1.00929	UC 5	UCa	Inflammatory monocytes	0.886405	6.11332	1
UC_5_GAACACTAGCCACTCG-1	-6.45541	1.1624	UC 5	UCa	IDA macrophage	3.31862	15.2232	3
UC_5_GAACTGTAGCTGTCCG-1	-1.17702	-5.62807	UC 5	UCa	M2.2	5.02094	14.9574	4
UC_5_GACCAATGTGATAGTA-1	-1.26219	-5.82325	UC 5	UCa	IDA macrophage	4.7474	15.1388	4
UC_5_GACCCTTCAATCGCCG-1	-1.94293	-1.53037	UC 5	UCa	IDA macrophage	1.88682	10.791	4
UC_5_GACCCTTTCGGCATAT-1	5.97416	0.41416	UC 5	UCa	M2.2	0.661768	0.556848	1
UC_5_GAGGGTAGTCGCATCG-1	3.63984	2.00828	UC 5	UCa	M0 Ribhi	0.978824	3.71328	1
UC_5_GAGTTGTGTATAGCTC-1	-5.63782	0.913356	UC 5	UCa	IDA macrophage	2.77963	14.429	3
UC_5_GAGTTTGAGGCTAAAT-1	-2.14217	-2.1152	UC 5	UCa	IDA macrophage	2.55196	11.3507	4
UC_5_GAGTTTGCAGCAATTC-1	-0.921394	-0.282757	UC 5	UCa	Inflammatory monocytes	0.526851	8.75141	1
UC_5_GATCAGTTCTGGGCGT-1	-7.28211	2.36715	UC 5	UCa	M1 ACOD1	1.17344	16.6172	3
UC_5_GATCCCTAGCTTCATG-1	-6.21724	1.47019	UC 5	UCa	IDA macrophage	2.08953	15.2262	3
UC_5_GATCCCTCAGAGAAAG-1	-1.89188	-3.17157	UC 5	UCa	IDA macrophage	2.64505	12.429	4
UC_5_GATCGTACAGAAATTG-1	-1.76226	-3.32678	UC 5	UCa	IDA macrophage	1.7438	12.5966	4
UC_5_GATGACTTCAATCGGT-1	-7.54649	1.95277	UC 5	UCa	IDA macrophage	1.86961	16.5642	3
UC_5_GATTCTTAGAGAGGTA-1	-4.446	0.0621948	UC 5	UCa	IDA macrophage	1.69051	12.9742	3
UC_5_GCACTAAAGGTCCCTG-1	-7.35372	2.52296	UC 5	UCa	M1 ACOD1	2.27133	16.7708	3
UC_5_GCAGTTAAGTGAGCCA-1	-2.09521	-1.33908	UC 5	UCa	IDA macrophage	3.15672	10.585	4
UC_5_GCAGTTAGTTGGGACA-1	-6.64123	1.6799	UC 5	UCa	IDA macrophage	1.75831	15.6879	3
UC_5_GCAGTTATCATTCTTG-1	-5.55282	1.01693	UC 5	UCa	IDA macrophage	3.41678	14.4245	3
UC_5_GCATGATCAGATTTCG-1	-1.69698	-2.58586	UC 5	UCa	IDA macrophage	2.30607	11.8655	4
UC_5_GCATTAGTCGAACTCA-1	-1.27332	-5.64922	UC 5	UCa	M2.2	3.82692	14.9649	4
UC_5_GCCATGGAGGTCATTC-1	-7.21141	2.72556	UC 5	UCa	M1 ACOD1	1.47329	16.7865	3
UC_5_GCGAGAAGTCGCAGTC-1	-3.81399	-0.172016	UC 5	UCa	IDA macrophage	3.73957	12.3218	3
UC_5_GGCAGTCAGACGAAGA-1	-2.1655	-1.32963	UC 5	UCa	IDA macrophage	1.65543	10.5684	4
UC_5_GGCTGTGGTCGATGCC-1	6.09774	0.270643	UC 5	UCa	M2.2	1.90469	0.367425	1
UC_5_GGGAGATGTATCATGC-1	-7.41809	2.41165	UC 5	UCa	M1 ACOD1	1.73571	16.7513	3
UC_5_GGGATCCCAATCTCGA-1	-1.71459	-5.45644	UC 5	UCa	IDA macrophage	3.01641	14.7124	4
UC_5_GGGTATTCACACCTGG-1	-7.13778	1.81988	UC 5	UCa	M1 ACOD1	2.37555	16.1611	3
UC_5_GGGTTTAAGGCAATGC-1	-1.84314	-1.94842	UC 5	UCa	IDA macrophage	4.68365	11.2178	4
UC_5_GGTTCTCAGTGAATAC-1	-0.842498	0.0332867	UC 5	UCa	Inflammatory monocytes	0.28906	8.54242	1
UC_5_GTAATGCAGCTTTCCC-1	-0.762305	-6.02453	UC 5	UCa	M2	5.92893	15.408	4
UC_5_GTACAACTCGGAATGG-1	-7.59052	2.88472	UC 5	UCa	M1 ACOD1	0.766329	17.1822	3
UC_5_GTACAGTGTGTCTTAG-1	-7.74798	1.89471	UC 5	UCa	IDA macrophage	1.21965	16.6852	3
UC_5_GTAGAGGCAGTCTTCC-1	-4.65674	0.32627	UC 5	UCa	IDA macrophage	2.68114	13.2964	3
UC_5_GTAGTACCAGTGCGCT-1	-1.55072	-0.661327	UC 5	UCa	IDA macrophage	1.95731	9.47353	1
UC_5_GTAGTACGTACAGGTG-1	-1.99276	-0.61532	UC 5	UCa	IDA macrophage	3.07982	10.0046	5
UC_5_GTAGTACGTGGAGAAA-1	-2.12461	-1.842	UC 5	UCa	IDA macrophage	3.24172	11.08	4
UC_5_GTATTGGAGGGCAGTT-1	-3.5751	-1.06258	UC 5	UCa	IDA macrophage	3.23734	11.6801	3
UC_5_GTCGAATAGTGCGTCC-1	-7.49747	2.46915	UC 5	UCa	M1 ACOD1	2.33744	16.8493	3
UC_5_GTCGTAAAGACGGAAA-1	-1.33288	-0.173272	UC 5	UCa	Inflammatory monocytes	0.409136	9.0476	1
UC_5_GTCTTTAGTGGATCAG-1	-5.00226	0.131909	UC 5	UCa	IDA macrophage	1.56706	13.461	3
UC_5_GTGAGCCAGACGACGT-1	-5.50696	0.565077	UC 5	UCa	IDA macrophage	4.5005	14.1156	3
UC_5_GTGCTGGCACGATAGG-1	-7.18715	2.31256	UC 5	UCa	IDA macrophage	2.32867	16.5089	3
UC_5_GTGCTTCCAGACCCGT-1	-2.77241	-0.719413	UC 5	UCa	IDA macrophage	3.28658	11.1474	3
UC_5_GTGTCCTTCCAAGAGG-1	2.42846	1.1516	UC 5	UCa	M0 Ribhi	0.185848	5.12039	1
UC_5_TAACCAGGTTAACAGA-1	6.39606	1.02496	UC 5	UCa	M0	0.762619	0.776791	1
UC_5_TAACGACTCCCAATAG-1	-4.63496	0.353821	UC 5	UCa	IDA macrophage	2.76479	13.2945	3
UC_5_TACCGGGAGCTGCGAA-1	-7.40538	2.53391	UC 5	UCa	M1 ACOD1	1.63418	16.818	3
UC_5_TACCTCGGTGACTAAA-1	6.09254	0.233018	UC 5	UCa	M2.2	4.4806	0.341033	1
UC_5_TACGTCCAGGCACTAG-1	-7.26144	2.65921	UC 5	UCa	M1 CXCL5	1.83049	16.784	3
UC_5_TAGACCAAGGCATCTT-1	-7.24352	2.27002	UC 5	UCa	IDA macrophage	1.80013	16.5262	3
UC_5_TAGAGTCGTGATCGTT-1	-4.68708	-0.000691072	UC 5	UCa	IDA macrophage	2.27234	13.1355	3
UC_5_TATCTTGTCCAGTGTA-1	-7.37732	2.00147	UC 5	UCa	IDA macrophage	2.09459	16.4626	3
UC_5_TCAAGCATCTAACACG-1	-2.11191	-1.35846	UC 5	UCa	IDA macrophage	1.77281	10.6026	4
UC_5_TCAATCTGTGTAGTGG-1	-7.0983	2.09606	UC 5	UCa	IDA macrophage	1.81969	16.304	3
UC_5_TCATTACAGTCAGCCC-1	6.26347	0.442169	UC 5	UCa	M2.2	5.23613	0.399956	1
UC_5_TCATTTGAGGGACTGT-1	-1.82725	-1.62205	UC 5	UCa	IDA macrophage	0.999061	10.8954	4
UC_5_TCCGTGTCATGACCCG-1	-1.115	-5.91415	UC 5	UCa	M2.2	4.09575	15.2494	4
UC_5_TCCTCCCAGTGGTTAA-1	-7.09397	2.6189	UC 5	UCa	M1 ACOD1	2.75602	16.6279	3
UC_5_TCCTTTCAGTTGCTCA-1	-7.27122	2.57343	UC 5	UCa	M1 CXCL5	2.70104	16.7379	3
UC_5_TCGCTTGTCTTCACAT-1	-2.06019	-3.082	UC 5	UCa	IDA macrophage	3.29198	12.3228	4
UC_5_TCGTGGGCAGAAGCTG-1	-1.9914	-3.37018	UC 5	UCa	IDA macrophage	1.77382	12.6157	4
UC_5_TCTGGCTCACGCTGTG-1	-7.49247	2.87791	UC 5	UCa	M1 ACOD1	2.18026	17.1014	3
UC_5_TCTGGCTCAGCCTTCT-1	-1.8067	-1.69508	UC 5	UCa	Inflammatory monocytes	0.478956	10.9703	4
UC_5_TGATTTCAGCACCGTC-1	-6.00589	1.53186	UC 5	UCa	IDA macrophage	4.33522	15.0978	3
UC_5_TGCTCGTTCCGTGTCT-1	-4.33187	0.255219	UC 5	UCa	IDA macrophage	1.29757	12.9896	3
UC_5_TGGATGTCATGGGTCC-1	-7.14787	2.41102	UC 5	UCa	M1 ACOD1	3.09871	16.5399	3
UC_5_TGTGCGGGTTAAACCC-1	-7.58127	2.23594	UC 5	UCa	IDA macrophage	3.59993	16.7687	3
UC_5_TGTGGCGGTTGGACTT-1	-6.3856	2.02688	UC 5	UCa	M1 ACOD1	2.02173	15.7038	3
UC_5_TGTTCTAGTGCCTGAC-1	-7.24803	2.59787	UC 5	UCa	M1 ACOD1	1.44699	16.7351	3
UC_5_TTAATCCAGTGATCGG-1	-7.34973	2.23433	UC 5	UCa	IDA macrophage	0.911028	16.5869	3
UC_5_TTACAGGCAAAGACGC-1	-1.33915	-5.82925	UC 5	UCa	IDA macrophage	1.86995	15.134	4
UC_5_TTCACCGGTAAGCTCT-1	-4.94912	0.475681	UC 5	UCa	IDA macrophage	2.99078	13.6187	3
UC_5_TTCAGGACATCTAGAC-1	-0.681067	-0.327621	UC 5	UCa	IDA macrophage	1.21425	8.5581	1
UC_5_TTCATGTAGTTCCTGA-1	-6.40275	1.77928	UC 5	UCa	IDA macrophage	1.60855	15.5631	3
UC_5_TTCCGTGTCGTCCATC-1	-4.53013	0.534985	UC 5	UCa	IDA macrophage	1.306	13.3135	3
UC_5_TTCTCTCGTGCCTTTC-1	-4.54262	0.198632	UC 5	UCa	IDA macrophage	4.50185	13.1306	3
UC_5_TTCTTGACACACCGAC-1	-7.40976	1.94173	UC 5	UCa	IDA macrophage	2.86193	16.4505	3
UC_5_TTGAGTGTCTGCACCT-1	6.35872	0.509938	UC 5	UCa	M2.2	5.10358	0.39438	1
UC_5_TTGCCTGTCACACCGG-1	-7.47741	2.41591	UC 5	UCa	M1 ACOD1	1.98362	16.8003	3
UC_5_TTGGATGTCGCACGGT-1	-7.22886	2.39068	UC 5	UCa	M1 ACOD1	2.25042	16.5904	3
UC_5_TTGGGTATCGCGAAGA-1	-7.63776	2.82111	UC 5	UCa	M1 ACOD1	0.959598	17.1793	3
UC_5_TTGGTTTGTTACACTG-1	6.12526	1.7257	UC 5	UCa	M0	0.839185	1.44805	1
UC_5_TTTACGTTCCTAGCCT-1	-7.36036	2.43404	UC 5	UCa	M1 ACOD1	0.875949	16.7202	3
UC_5_TTTGATCAGTTTGGCT-1	-7.3577	2.67461	UC 5	UCa	M1 ACOD1	1.34074	16.8688	3
UC_6_AAAGGGCCAAGGTTGG-1	-1.90178	-2.03857	UC 6	UCa	IDA macrophage	2.81268	11.3007	4
UC_6_AACCAACTCTTCGGAA-1	6.01646	0.68571	UC 6	UCa	M2.2	7.042	0.744502	1
UC_6_AACTTCTAGAGTAACT-1	-0.983097	-6.11223	UC 6	UCa	M2	4.48431	15.4641	4
UC_6_AAGGTAAAGGATCATA-1	-1.83027	-3.34489	UC 6	UCa	IDA macrophage	2.39579	12.6075	4
UC_6_AAGTGAAGTGTTCATG-1	5.50096	2.33775	UC 6	UCa	M0 Ribhi	0.20676	2.10654	1
UC_6_AATCACGAGGATTTCC-1	6.12412	0.581225	UC 6	UCa	M2.2	4.36794	0.595617	1
UC_6_AATCGTGCAACATACC-1	-1.44944	-5.20145	UC 6	UCa	IDA macrophage	4.46812	14.4965	4
UC_6_AATGCCATCAAGTCGT-1	-1.77887	-2.13959	UC 6	UCa	IDA macrophage	0.813888	11.4146	4
UC_6_ACAACCACAAGACGAC-1	-1.11515	-0.365558	UC 6	UCa	Inflammatory monocytes	0.768353	8.95403	1
UC_6_ACCATTTTCACTCTTA-1	-1.30458	-5.90037	UC 6	UCa	IDA macrophage	4.22459	15.2093	4
UC_6_ACCCTTGAGTAGGGTC-1	5.62779	2.29699	UC 6	UCa	M0 Ribhi	0.310984	2.03529	1
UC_6_ACCTGAACATTGTAGC-1	-3.74731	-0.415305	UC 6	UCa	IDA macrophage	1.57549	12.1369	3
UC_6_ACGGGTCGTACACTCA-1	-1.49741	-2.16484	UC 6	UCa	IDA macrophage	3.36011	11.467	4
UC_6_AGAGAATGTAGAGCTG-1	6.03133	0.46869	UC 6	UCa	M2.2	0.422628	0.564408	1
UC_6_AGCTTCCAGCATTGAA-1	5.3383	2.34128	UC 6	UCa	M0 Ribhi	0.29277	2.17931	1
UC_6_AGCTTCCTCGATTCCC-1	-2.12602	-2.30694	UC 6	UCa	Inflammatory monocytes	1.23247	11.5455	4
UC_6_AGGATCTAGTGTACAA-1	5.61161	2.16115	UC 6	UCa	M0 Ribhi	0.443877	1.99596	1
UC_6_AGGATCTCACATGGTT-1	1.59233	1.07233	UC 6	UCa	Inflammatory monocytes	0.195293	5.926	1
UC_6_AGGGAGTGTGAGGAAA-1	5.15818	2.36439	UC 6	UCa	M0 Ribhi	0.180114	2.3054	1
UC_6_AGGGTCCAGATAACAC-1	5.15633	2.32029	UC 6	UCa	M0 Ribhi	0.246561	2.3054	1
UC_6_AGGGTGACAGGAATAT-1	-1.80066	-3.39666	UC 6	UCa	IDA macrophage	3.68155	12.6616	4
UC_6_AGGTCATGTTAAGTCC-1	-1.97876	-0.494924	UC 6	UCa	Inflammatory monocytes	0.401041	10.1043	5
UC_6_AGTCTCCTCTTCTTCC-1	-1.39796	-6.56231	UC 6	UCa	M2	4.57808	15.8521	4
UC_6_ATAGACCTCGATACAC-1	-2.06452	-2.54301	UC 6	UCa	IDA macrophage	1.03583	11.7869	4
UC_6_ATAGGCTCAAACTCTG-1	-4.72573	0.237281	UC 6	UCa	IDA macrophage	1.73874	13.3013	3
UC_6_ATGGGTTAGGACAAGA-1	5.52017	2.32082	UC 6	UCa	M0 Ribhi	0.212157	2.08321	1
UC_6_ATTACTCAGGTGATCG-1	4.95922	2.347	UC 6	UCa	M0 Ribhi	0.345388	2.44114	1
UC_6_ATTACTCAGTGAGTTA-1	-1.40743	-6.79829	UC 6	UCa	M2	1.36098	16.0845	4
UC_6_ATTCACTTCGCCAACG-1	-0.958004	-6.15479	UC 6	UCa	M2	1.09957	15.5097	4
UC_6_ATTCATCCACGCGTGT-1	-6.06264	1.39732	UC 6	UCa	Inflammatory monocytes	0.458044	15.0601	3
UC_6_ATTCCCGAGTGCAACG-1	-0.954749	-6.30785	UC 6	UCa	M2	2.21466	15.6618	4
UC_6_ATTGGGTTCCAGCCTT-1	-0.975069	-6.5197	UC 6	UCa	M2	8.79693	15.8689	4
UC_6_ATTTCACCACCTCAGG-1	6.5569	1.16204	UC 6	UCa	M0	0.375744	0.785229	1
UC_6_CAAGCTAAGTATGAAC-1	5.79467	2.03361	UC 6	UCa	M0	0.354495	1.83219	1
UC_6_CACATGACAAGATGTA-1	-4.29672	-0.0198036	UC 6	UCa	Inflammatory monocytes	1.3205	12.8093	3
UC_6_CACCGTTTCGTGTGAT-1	-4.05228	-0.277527	UC 6	UCa	Inflammatory monocytes	0.951166	12.4646	3
UC_6_CACGAATCATGACCCG-1	5.49621	2.26211	UC 6	UCa	M0 Ribhi	0.647602	2.08923	1
UC_6_CACTGTCCATCGGATT-1	-1.80845	-1.661	UC 6	UCa	IDA macrophage	1.48308	10.9363	4
UC_6_CAGTTCCAGGGTGAAA-1	3.12346	1.31759	UC 6	UCa	M0	0.455683	4.41254	1
UC_6_CCTATCGCACATGAAA-1	-3.77461	-0.487419	UC 6	UCa	IDA macrophage	0.572723	12.1219	3
UC_6_CCTATCGGTATGTCTG-1	-1.48447	-0.767256	UC 6	UCa	IDA macrophage	1.86118	9.47368	1
UC_6_CCTGCATTCCAAGAGG-1	-0.919173	-6.15347	UC 6	UCa	M2	7.05515	15.5139	4
UC_6_CGAGAAGGTTCTCCTG-1	6.30471	0.467809	UC 6	UCa	M2.2	2.56882	0.394625	1
UC_6_CGCAGGTAGGCGAACT-1	-1.353	-6.23109	UC 6	UCa	M2	3.3338	15.5302	4
UC_6_CGCGTGACAGCTACAT-1	6.60244	1.01031	UC 6	UCa	M0	0.19934	0.637573	1
UC_6_CGTGTCTAGATGATTG-1	6.11831	1.71539	UC 6	UCa	M0	0.184836	1.44608	1
UC_6_CTACGGGGTAGTCGGA-1	5.15241	2.32835	UC 6	UCa	M0 Ribhi	0.701569	2.3054	1
UC_6_CTCAACCGTTTCGATG-1	6.00285	1.79805	UC 6	UCa	M0	0.202376	1.5689	1
UC_6_CTCTCGACATACTGAC-1	-3.33618	-0.380773	UC 6	UCa	Inflammatory monocytes	0.749465	11.8054	3
UC_6_CTTCCTTAGAAACCCG-1	-1.96885	-0.445476	UC 6	UCa	Inflammatory monocytes	0.957237	10.1434	5
UC_6_GAAATGAAGGAACGAA-1	-1.79366	-3.40356	UC 6	UCa	IDA macrophage	1.34276	12.6692	4
UC_6_GACCCAGCATGGCGCT-1	5.41126	2.02846	UC 6	UCa	M0	0.206423	2.10321	1
UC_6_GACGTTAAGACTAGAT-1	-4.00069	0.143482	UC 6	UCa	Inflammatory monocytes	1.82104	12.6497	3
UC_6_GAGGGATTCAAATGAG-1	2.78437	1.29352	UC 6	UCa	M0	0.412509	4.73883	1
UC_6_GAGGGATTCGAGTCTA-1	-1.68022	-3.03187	UC 6	UCa	IDA macrophage	2.80189	12.3116	4
UC_6_GATGCTAGTAGGTAGC-1	6.51537	0.814613	UC 6	UCa	M0	0.351796	0.537336	1
UC_6_GATGGAGTCAACGTGT-1	-1.42599	-5.20138	UC 6	UCa	M2	0.962296	14.4996	4
UC_6_GATTCTTCAGCGTATT-1	5.92071	1.85015	UC 6	UCa	M0	0.559906	1.64402	1
UC_6_GCAGCCACACAGCATT-1	-1.10922	-0.289778	UC 6	UCa	Inflammatory monocytes	1.01795	8.92052	1
UC_6_GCGTTTCAGCCATTGT-1	5.48805	2.22724	UC 6	UCa	M0 Ribhi	0.193269	2.08698	1
UC_6_GCTTTCGTCAGTGGGA-1	-2.01607	-1.60613	UC 6	UCa	IDA macrophage	2.06592	10.8579	4
UC_6_GTAGATCTCTTCCAGC-1	6.1986	1.63142	UC 6	UCa	M0	0.242514	1.34175	1
UC_6_GTCTACCGTCTCGCGA-1	-1.15356	-5.79413	UC 6	UCa	M2	3.34729	15.1251	4
UC_6_GTGGTTACACACAGAG-1	-0.934945	-6.06511	UC 6	UCa	M2	2.76074	15.4241	4
UC_6_GTGTCCTAGTCCGCCA-1	5.81592	1.55301	UC 6	UCa	M0	0.41993	1.55667	1
UC_6_GTGTTCCTCATCGTAG-1	6.05354	0.251576	UC 6	UCa	M2	4.89985	0.379746	1
UC_6_GTTACAGCAGCAGAAC-1	-1.8461	-3.42416	UC 6	UCa	IDA macrophage	3.72506	12.6836	4
UC_6_TAACACGAGTGTTGAA-1	-1.1549	-6.45985	UC 6	UCa	M2	3.26297	15.7845	4
UC_6_TACCGGGGTCTTGAGT-1	6.36956	0.523673	UC 6	UCa	M2.2	7.03593	0.398498	1
UC_6_TACCTGCAGGTCGCCT-1	-5.30463	0.818354	UC 6	UCa	Inflammatory monocytes	1.7492	14.1072	3
UC_6_TATGTTCCACTAAACC-1	6.46227	0.990855	UC 6	UCa	M2.2	0.664467	0.708969	1
UC_6_TATGTTCGTAGGAGGG-1	6.2265	0.391043	UC 6	UCa	M2.2	3.94498	0.382558	1
UC_6_TATTTCGCACAGCGCT-1	-1.92588	-3.39041	UC 6	UCa	IDA macrophage	2.51351	12.6407	4
UC_6_TCATTACTCCAAGAGG-1	-4.10836	-0.75684	UC 6	UCa	IDA macrophage	0.508638	12.2539	3
UC_6_TCCGGGAGTCTAACGT-1	-1.27305	-6.62283	UC 6	UCa	M2	1.82813	15.9295	4
UC_6_TCTACCGTCCTCGCAT-1	-1.02212	-6.03998	UC 6	UCa	M2	8.78445	15.387	4
UC_6_TCTATACCAAGAAACT-1	6.31826	0.316507	UC 6	UCa	M2.2	2.50103	0.267182	1
UC_6_TCTTCCTAGTTACGGG-1	-1.77676	-3.42657	UC 6	UCa	IDA macrophage	3.11524	12.6941	4
UC_6_TGCACGGTCACTCGAA-1	2.55641	1.23209	UC 6	UCa	M0 Ribhi	0.229359	4.97246	1
UC_6_TGCAGTACAGAGATGC-1	-0.682415	-5.9911	UC 6	UCa	M2	3.7453	15.386	4
UC_6_TGCAGTACATAGAGGC-1	-1.70962	-3.32751	UC 6	UCa	IDA macrophage	1.56639	12.6029	4
UC_6_TGGGAAGGTCTATGAC-1	-1.68899	-2.63198	UC 6	UCa	IDA macrophage	3.26938	11.9121	4
UC_6_TGTCCCAAGGAAGTGA-1	6.22444	1.57552	UC 6	UCa	M0	0.238466	1.2901	1
UC_6_TGTGGCGCACGGCACT-1	-4.48655	-0.0109633	UC 6	UCa	IDA macrophage	1.66791	12.9662	3
UC_6_TGTTCTAAGGCCTAGA-1	-3.99523	-0.17544	UC 6	UCa	Inflammatory monocytes	1.39268	12.4721	3
UC_6_TTACAGGGTTCGGTAT-1	6.22415	0.577512	UC 6	UCa	M2.2	3.5382	0.530809	1
UC_6_TTCACGCGTTCTAAGC-1	-1.28565	-5.61132	UC 6	UCa	IDA macrophage	1.34951	14.9256	4
UC_6_TTCCTCTCATAACCCA-1	6.15101	1.74801	UC 6	UCa	M0	0.222276	1.4445	1
UC_6_TTGGGATAGAACGCGT-1	-1.65016	-4.60925	UC 6	UCa	IDA macrophage	3.73046	13.8826	4
UC_6_TTGGGCGCACTGTCGG-1	2.92193	1.4142	UC 6	UCa	M0 Ribhi	0.45231	4.5689	1
[truncated: 5 more rows]

## Sheet: e.fig 5c
sample_name	sex	age	cell	annotation	UMAP_1	UMAP_2	module	Av_Exp_Score
HC 1	male	61	HC_1_AAGACCTTCAGCGATT-1	M2.2	4.99235	6.44737	M-CSF	0.171381
HC 1	male	61	HC_1_AAGACCTTCAGCGATT-1	M2.2	4.99235	6.44737	GM-CSF + LPS	0.0497827
HC 1	male	61	HC_1_AAGACCTTCAGCGATT-1	M2.2	4.99235	6.44737	M-CSF + LPS	0.0381207
HC 1	male	61	HC_1_AAGACCTTCAGCGATT-1	M2.2	4.99235	6.44737	M-CSF + siRNA MAF	0.0106171
HC 1	male	61	HC_1_AAGACCTTCAGCGATT-1	M2.2	4.99235	6.44737	M-CSF + 5HT	-0.0251927
HC 1	male	61	HC_1_AAGACCTTCAGCGATT-1	M2.2	4.99235	6.44737	GM-CSF	0.0239766
HC 1	male	61	HC_1_AGACGTTGTCTGGAGA-1	M2.2	2.76641	8.27145	M-CSF	0.117741
HC 1	male	61	HC_1_AGACGTTGTCTGGAGA-1	M2.2	2.76641	8.27145	GM-CSF + LPS	0.0505117
HC 1	male	61	HC_1_AGACGTTGTCTGGAGA-1	M2.2	2.76641	8.27145	M-CSF + LPS	-0.000721955
HC 1	male	61	HC_1_AGACGTTGTCTGGAGA-1	M2.2	2.76641	8.27145	M-CSF + siRNA MAF	0.0379932
HC 1	male	61	HC_1_AGACGTTGTCTGGAGA-1	M2.2	2.76641	8.27145	M-CSF + 5HT	0.0155073
HC 1	male	61	HC_1_AGACGTTGTCTGGAGA-1	M2.2	2.76641	8.27145	GM-CSF	-0.0047846
HC 1	male	61	HC_1_AGATCTGTCCAAACTG-1	M2	2.64042	8.12493	M-CSF	0.190717
HC 1	male	61	HC_1_AGATCTGTCCAAACTG-1	M2	2.64042	8.12493	GM-CSF + LPS	0.0965388
HC 1	male	61	HC_1_AGATCTGTCCAAACTG-1	M2	2.64042	8.12493	M-CSF + LPS	0.107361
HC 1	male	61	HC_1_AGATCTGTCCAAACTG-1	M2	2.64042	8.12493	M-CSF + siRNA MAF	0.0635707
HC 1	male	61	HC_1_AGATCTGTCCAAACTG-1	M2	2.64042	8.12493	M-CSF + 5HT	0.0867246
HC 1	male	61	HC_1_AGATCTGTCCAAACTG-1	M2	2.64042	8.12493	GM-CSF	0.046147
HC 1	male	61	HC_1_AGGCCACTCCGTCATC-1	M2.2	4.75438	6.51452	M-CSF	0.146213
HC 1	male	61	HC_1_AGGCCACTCCGTCATC-1	M2.2	4.75438	6.51452	GM-CSF + LPS	0.101535
HC 1	male	61	HC_1_AGGCCACTCCGTCATC-1	M2.2	4.75438	6.51452	M-CSF + LPS	0.0704914
HC 1	male	61	HC_1_AGGCCACTCCGTCATC-1	M2.2	4.75438	6.51452	M-CSF + siRNA MAF	0.0608589
HC 1	male	61	HC_1_AGGCCACTCCGTCATC-1	M2.2	4.75438	6.51452	M-CSF + 5HT	-0.0379415
HC 1	male	61	HC_1_AGGCCACTCCGTCATC-1	M2.2	4.75438	6.51452	GM-CSF	0.00679301
HC 1	male	61	HC_1_AGTGTCAAGACTTGAA-1	M0	6.58386	5.53685	M-CSF	0.140589
HC 1	male	61	HC_1_AGTGTCAAGACTTGAA-1	M0	6.58386	5.53685	GM-CSF + LPS	-0.00572273
HC 1	male	61	HC_1_AGTGTCAAGACTTGAA-1	M0	6.58386	5.53685	M-CSF + LPS	-0.0414338
HC 1	male	61	HC_1_AGTGTCAAGACTTGAA-1	M0	6.58386	5.53685	M-CSF + siRNA MAF	-0.0280641
HC 1	male	61	HC_1_AGTGTCAAGACTTGAA-1	M0	6.58386	5.53685	M-CSF + 5HT	-0.04629
HC 1	male	61	HC_1_AGTGTCAAGACTTGAA-1	M0	6.58386	5.53685	GM-CSF	0.00142822
HC 1	male	61	HC_1_ATAACGCCATTATCTC-1	Cycling myeloid	4.65783	3.98689	M-CSF	0.134138
HC 1	male	61	HC_1_ATAACGCCATTATCTC-1	Cycling myeloid	4.65783	3.98689	GM-CSF + LPS	0.0300919
HC 1	male	61	HC_1_ATAACGCCATTATCTC-1	Cycling myeloid	4.65783	3.98689	M-CSF + LPS	-0.0628986
HC 1	male	61	HC_1_ATAACGCCATTATCTC-1	Cycling myeloid	4.65783	3.98689	M-CSF + siRNA MAF	0.0107959
HC 1	male	61	HC_1_ATAACGCCATTATCTC-1	Cycling myeloid	4.65783	3.98689	M-CSF + 5HT	-0.0348959
HC 1	male	61	HC_1_ATAACGCCATTATCTC-1	Cycling myeloid	4.65783	3.98689	GM-CSF	0.0500887
HC 1	male	61	HC_1_ATCCACCAGAGCAATT-1	M2.2	2.38905	6.56297	M-CSF	0.151716
HC 1	male	61	HC_1_ATCCACCAGAGCAATT-1	M2.2	2.38905	6.56297	GM-CSF + LPS	0.036737
HC 1	male	61	HC_1_ATCCACCAGAGCAATT-1	M2.2	2.38905	6.56297	M-CSF + LPS	-0.111118
HC 1	male	61	HC_1_ATCCACCAGAGCAATT-1	M2.2	2.38905	6.56297	M-CSF + siRNA MAF	0.0126697
HC 1	male	61	HC_1_ATCCACCAGAGCAATT-1	M2.2	2.38905	6.56297	M-CSF + 5HT	-0.0326649
HC 1	male	61	HC_1_ATCCACCAGAGCAATT-1	M2.2	2.38905	6.56297	GM-CSF	0.0761395
HC 1	male	61	HC_1_ATCTGCCAGAATGTTG-1	M2.2	4.2052	6.23418	M-CSF	0.1537
HC 1	male	61	HC_1_ATCTGCCAGAATGTTG-1	M2.2	4.2052	6.23418	GM-CSF + LPS	0.0334739
HC 1	male	61	HC_1_ATCTGCCAGAATGTTG-1	M2.2	4.2052	6.23418	M-CSF + LPS	-0.0542885
HC 1	male	61	HC_1_ATCTGCCAGAATGTTG-1	M2.2	4.2052	6.23418	M-CSF + siRNA MAF	0.0170434
HC 1	male	61	HC_1_ATCTGCCAGAATGTTG-1	M2.2	4.2052	6.23418	M-CSF + 5HT	-0.107306
HC 1	male	61	HC_1_ATCTGCCAGAATGTTG-1	M2.2	4.2052	6.23418	GM-CSF	0.0271721
HC 1	male	61	HC_1_CAAGTTGTCCGCGGTA-1	M2.2	4.14038	6.46344	M-CSF	0.152271
HC 1	male	61	HC_1_CAAGTTGTCCGCGGTA-1	M2.2	4.14038	6.46344	GM-CSF + LPS	0.0235156
HC 1	male	61	HC_1_CAAGTTGTCCGCGGTA-1	M2.2	4.14038	6.46344	M-CSF + LPS	-0.118565
HC 1	male	61	HC_1_CAAGTTGTCCGCGGTA-1	M2.2	4.14038	6.46344	M-CSF + siRNA MAF	-0.0193418
HC 1	male	61	HC_1_CAAGTTGTCCGCGGTA-1	M2.2	4.14038	6.46344	M-CSF + 5HT	-0.0747112
HC 1	male	61	HC_1_CAAGTTGTCCGCGGTA-1	M2.2	4.14038	6.46344	GM-CSF	-0.00866809
HC 1	male	61	HC_1_CATCAAGAGCCGCCTA-1	M2.2	3.66996	6.42638	M-CSF	0.167703
HC 1	male	61	HC_1_CATCAAGAGCCGCCTA-1	M2.2	3.66996	6.42638	GM-CSF + LPS	0.0035362
HC 1	male	61	HC_1_CATCAAGAGCCGCCTA-1	M2.2	3.66996	6.42638	M-CSF + LPS	-0.108663
HC 1	male	61	HC_1_CATCAAGAGCCGCCTA-1	M2.2	3.66996	6.42638	M-CSF + siRNA MAF	-0.0211963
HC 1	male	61	HC_1_CATCAAGAGCCGCCTA-1	M2.2	3.66996	6.42638	M-CSF + 5HT	-0.0672055
HC 1	male	61	HC_1_CATCAAGAGCCGCCTA-1	M2.2	3.66996	6.42638	GM-CSF	0.0207097
HC 1	male	61	HC_1_CCAGCGAAGTCTCGGC-1	M2.2	4.14222	6.58299	M-CSF	0.220596
HC 1	male	61	HC_1_CCAGCGAAGTCTCGGC-1	M2.2	4.14222	6.58299	GM-CSF + LPS	0.0373597
HC 1	male	61	HC_1_CCAGCGAAGTCTCGGC-1	M2.2	4.14222	6.58299	M-CSF + LPS	-0.104494
HC 1	male	61	HC_1_CCAGCGAAGTCTCGGC-1	M2.2	4.14222	6.58299	M-CSF + siRNA MAF	-0.00791018
HC 1	male	61	HC_1_CCAGCGAAGTCTCGGC-1	M2.2	4.14222	6.58299	M-CSF + 5HT	-0.0168573
HC 1	male	61	HC_1_CCAGCGAAGTCTCGGC-1	M2.2	4.14222	6.58299	GM-CSF	0.0179796
HC 1	male	61	HC_1_CGGACGTGTCCCTTGT-1	M2.2	3.59791	6.33523	M-CSF	0.166998
HC 1	male	61	HC_1_CGGACGTGTCCCTTGT-1	M2.2	3.59791	6.33523	GM-CSF + LPS	0.0345698
HC 1	male	61	HC_1_CGGACGTGTCCCTTGT-1	M2.2	3.59791	6.33523	M-CSF + LPS	-0.0955172
HC 1	male	61	HC_1_CGGACGTGTCCCTTGT-1	M2.2	3.59791	6.33523	M-CSF + siRNA MAF	0.0126801
HC 1	male	61	HC_1_CGGACGTGTCCCTTGT-1	M2.2	3.59791	6.33523	M-CSF + 5HT	-0.100069
HC 1	male	61	HC_1_CGGACGTGTCCCTTGT-1	M2.2	3.59791	6.33523	GM-CSF	0.0170038
HC 1	male	61	HC_1_CTAGAGTGTCTGATCA-1	M2.2	3.93136	6.27019	M-CSF	0.129459
HC 1	male	61	HC_1_CTAGAGTGTCTGATCA-1	M2.2	3.93136	6.27019	GM-CSF + LPS	0.0772684
HC 1	male	61	HC_1_CTAGAGTGTCTGATCA-1	M2.2	3.93136	6.27019	M-CSF + LPS	0.0369404
HC 1	male	61	HC_1_CTAGAGTGTCTGATCA-1	M2.2	3.93136	6.27019	M-CSF + siRNA MAF	0.069983
HC 1	male	61	HC_1_CTAGAGTGTCTGATCA-1	M2.2	3.93136	6.27019	M-CSF + 5HT	-0.0466376
HC 1	male	61	HC_1_CTAGAGTGTCTGATCA-1	M2.2	3.93136	6.27019	GM-CSF	0.0305814
HC 1	male	61	HC_1_CTCGAAACACTTCGAA-1	M2.2	4.20667	6.15399	M-CSF	0.101697
HC 1	male	61	HC_1_CTCGAAACACTTCGAA-1	M2.2	4.20667	6.15399	GM-CSF + LPS	0.0347679
HC 1	male	61	HC_1_CTCGAAACACTTCGAA-1	M2.2	4.20667	6.15399	M-CSF + LPS	-0.0401695
HC 1	male	61	HC_1_CTCGAAACACTTCGAA-1	M2.2	4.20667	6.15399	M-CSF + siRNA MAF	-0.000646078
HC 1	male	61	HC_1_CTCGAAACACTTCGAA-1	M2.2	4.20667	6.15399	M-CSF + 5HT	-0.0735136
HC 1	male	61	HC_1_CTCGAAACACTTCGAA-1	M2.2	4.20667	6.15399	GM-CSF	-0.00251125
HC 1	male	61	HC_1_CTTACCGCAGGGAGAG-1	M2.2	5.13803	6.76833	M-CSF	0.164066
HC 1	male	61	HC_1_CTTACCGCAGGGAGAG-1	M2.2	5.13803	6.76833	GM-CSF + LPS	0.00685964
HC 1	male	61	HC_1_CTTACCGCAGGGAGAG-1	M2.2	5.13803	6.76833	M-CSF + LPS	-0.0957094
HC 1	male	61	HC_1_CTTACCGCAGGGAGAG-1	M2.2	5.13803	6.76833	M-CSF + siRNA MAF	-0.0207562
HC 1	male	61	HC_1_CTTACCGCAGGGAGAG-1	M2.2	5.13803	6.76833	M-CSF + 5HT	-0.0487783
HC 1	male	61	HC_1_CTTACCGCAGGGAGAG-1	M2.2	5.13803	6.76833	GM-CSF	-0.0261848
HC 1	male	61	HC_1_GACGTTAAGCTAAGAT-1	M0 Ribhi	7.82995	1.52626	M-CSF	0.001504
HC 1	male	61	HC_1_GACGTTAAGCTAAGAT-1	M0 Ribhi	7.82995	1.52626	GM-CSF + LPS	0.0424978
HC 1	male	61	HC_1_GACGTTAAGCTAAGAT-1	M0 Ribhi	7.82995	1.52626	M-CSF + LPS	-0.0133211
HC 1	male	61	HC_1_GACGTTAAGCTAAGAT-1	M0 Ribhi	7.82995	1.52626	M-CSF + siRNA MAF	-0.010215
HC 1	male	61	HC_1_GACGTTAAGCTAAGAT-1	M0 Ribhi	7.82995	1.52626	M-CSF + 5HT	0.0345057
HC 1	male	61	HC_1_GACGTTAAGCTAAGAT-1	M0 Ribhi	7.82995	1.52626	GM-CSF	-0.00506506
HC 1	male	61	HC_1_GACTGCGAGCCGGTAA-1	M2.2	4.69445	6.33491	M-CSF	0.119871
HC 1	male	61	HC_1_GACTGCGAGCCGGTAA-1	M2.2	4.69445	6.33491	GM-CSF + LPS	0.0223948
HC 1	male	61	HC_1_GACTGCGAGCCGGTAA-1	M2.2	4.69445	6.33491	M-CSF + LPS	-0.0576988
HC 1	male	61	HC_1_GACTGCGAGCCGGTAA-1	M2.2	4.69445	6.33491	M-CSF + siRNA MAF	-0.00693975
HC 1	male	61	HC_1_GACTGCGAGCCGGTAA-1	M2.2	4.69445	6.33491	M-CSF + 5HT	-0.0317068
HC 1	male	61	HC_1_GACTGCGAGCCGGTAA-1	M2.2	4.69445	6.33491	GM-CSF	0.000680254
HC 1	male	61	HC_1_GCAGCCACAACTTGAC-1	M2.2	4.6913	7.00991	M-CSF	0.165059
HC 1	male	61	HC_1_GCAGCCACAACTTGAC-1	M2.2	4.6913	7.00991	GM-CSF + LPS	0.0352393
HC 1	male	61	HC_1_GCAGCCACAACTTGAC-1	M2.2	4.6913	7.00991	M-CSF + LPS	-0.0910773
HC 1	male	61	HC_1_GCAGCCACAACTTGAC-1	M2.2	4.6913	7.00991	M-CSF + siRNA MAF	0.0155357
HC 1	male	61	HC_1_GCAGCCACAACTTGAC-1	M2.2	4.6913	7.00991	M-CSF + 5HT	-0.0253496
HC 1	male	61	HC_1_GCAGCCACAACTTGAC-1	M2.2	4.6913	7.00991	GM-CSF	-0.0162089
HC 1	male	61	HC_1_GCTGCGAGTGTTGAGG-1	M2.2	4.75831	6.78477	M-CSF	0.178064
HC 1	male	61	HC_1_GCTGCGAGTGTTGAGG-1	M2.2	4.75831	6.78477	GM-CSF + LPS	0.0379103
HC 1	male	61	HC_1_GCTGCGAGTGTTGAGG-1	M2.2	4.75831	6.78477	M-CSF + LPS	-0.0648648
HC 1	male	61	HC_1_GCTGCGAGTGTTGAGG-1	M2.2	4.75831	6.78477	M-CSF + siRNA MAF	0.0198524
HC 1	male	61	HC_1_GCTGCGAGTGTTGAGG-1	M2.2	4.75831	6.78477	M-CSF + 5HT	-0.0299766
HC 1	male	61	HC_1_GCTGCGAGTGTTGAGG-1	M2.2	4.75831	6.78477	GM-CSF	-0.0189316
HC 1	male	61	HC_1_GCTGCGATCCTTGACC-1	M2.2	4.77072	6.72148	M-CSF	0.16636
HC 1	male	61	HC_1_GCTGCGATCCTTGACC-1	M2.2	4.77072	6.72148	GM-CSF + LPS	0.0295299
HC 1	male	61	HC_1_GCTGCGATCCTTGACC-1	M2.2	4.77072	6.72148	M-CSF + LPS	-0.0531414
HC 1	male	61	HC_1_GCTGCGATCCTTGACC-1	M2.2	4.77072	6.72148	M-CSF + siRNA MAF	-0.000921797
HC 1	male	61	HC_1_GCTGCGATCCTTGACC-1	M2.2	4.77072	6.72148	M-CSF + 5HT	-0.0472499
HC 1	male	61	HC_1_GCTGCGATCCTTGACC-1	M2.2	4.77072	6.72148	GM-CSF	0.00590311
HC 1	male	61	HC_1_GTCACAACAGACAAGC-1	M0	6.83712	5.50871	M-CSF	0.0955768
HC 1	male	61	HC_1_GTCACAACAGACAAGC-1	M0	6.83712	5.50871	GM-CSF + LPS	0.000393242
HC 1	male	61	HC_1_GTCACAACAGACAAGC-1	M0	6.83712	5.50871	M-CSF + LPS	-0.042028
HC 1	male	61	HC_1_GTCACAACAGACAAGC-1	M0	6.83712	5.50871	M-CSF + siRNA MAF	-0.0217604
HC 1	male	61	HC_1_GTCACAACAGACAAGC-1	M0	6.83712	5.50871	M-CSF + 5HT	-0.0572265
HC 1	male	61	HC_1_GTCACAACAGACAAGC-1	M0	6.83712	5.50871	GM-CSF	-0.00568579
HC 1	male	61	HC_1_GTGCATAAGCCCAGCT-1	IDA macrophage	2.19413	6.78406	M-CSF	0.126154
HC 1	male	61	HC_1_GTGCATAAGCCCAGCT-1	IDA macrophage	2.19413	6.78406	GM-CSF + LPS	0.0622803
HC 1	male	61	HC_1_GTGCATAAGCCCAGCT-1	IDA macrophage	2.19413	6.78406	M-CSF + LPS	-0.0131121
HC 1	male	61	HC_1_GTGCATAAGCCCAGCT-1	IDA macrophage	2.19413	6.78406	M-CSF + siRNA MAF	0.0687168
HC 1	male	61	HC_1_GTGCATAAGCCCAGCT-1	IDA macrophage	2.19413	6.78406	M-CSF + 5HT	0.0260493
HC 1	male	61	HC_1_GTGCATAAGCCCAGCT-1	IDA macrophage	2.19413	6.78406	GM-CSF	0.0855354
HC 1	male	61	HC_1_GTGCTTCAGCCGTCGT-1	M2.2	5.55119	6.75852	M-CSF	0.151912
HC 1	male	61	HC_1_GTGCTTCAGCCGTCGT-1	M2.2	5.55119	6.75852	GM-CSF + LPS	0.0136083
HC 1	male	61	HC_1_GTGCTTCAGCCGTCGT-1	M2.2	5.55119	6.75852	M-CSF + LPS	-0.0723366
HC 1	male	61	HC_1_GTGCTTCAGCCGTCGT-1	M2.2	5.55119	6.75852	M-CSF + siRNA MAF	0.00365438
HC 1	male	61	HC_1_GTGCTTCAGCCGTCGT-1	M2.2	5.55119	6.75852	M-CSF + 5HT	-0.055772
HC 1	male	61	HC_1_GTGCTTCAGCCGTCGT-1	M2.2	5.55119	6.75852	GM-CSF	-0.021941
HC 1	male	61	HC_1_TACGGATTCTTACCTA-1	M2.2	4.28472	6.51674	M-CSF	0.182163
HC 1	male	61	HC_1_TACGGATTCTTACCTA-1	M2.2	4.28472	6.51674	GM-CSF + LPS	0.014991
HC 1	male	61	HC_1_TACGGATTCTTACCTA-1	M2.2	4.28472	6.51674	M-CSF + LPS	-0.112039
HC 1	male	61	HC_1_TACGGATTCTTACCTA-1	M2.2	4.28472	6.51674	M-CSF + siRNA MAF	-0.0129555
HC 1	male	61	HC_1_TACGGATTCTTACCTA-1	M2.2	4.28472	6.51674	M-CSF + 5HT	-0.0544122
HC 1	male	61	HC_1_TACGGATTCTTACCTA-1	M2.2	4.28472	6.51674	GM-CSF	0.0128818
HC 1	male	61	HC_1_TACTTGTTCAGATAAG-1	M2.2	5.00007	6.32619	M-CSF	0.12567
HC 1	male	61	HC_1_TACTTGTTCAGATAAG-1	M2.2	5.00007	6.32619	GM-CSF + LPS	0.00665033
HC 1	male	61	HC_1_TACTTGTTCAGATAAG-1	M2.2	5.00007	6.32619	M-CSF + LPS	-0.0811486
HC 1	male	61	HC_1_TACTTGTTCAGATAAG-1	M2.2	5.00007	6.32619	M-CSF + siRNA MAF	-0.0067612
HC 1	male	61	HC_1_TACTTGTTCAGATAAG-1	M2.2	5.00007	6.32619	M-CSF + 5HT	-0.0683047
HC 1	male	61	HC_1_TACTTGTTCAGATAAG-1	M2.2	5.00007	6.32619	GM-CSF	0.0340349
HC 1	male	61	HC_1_TCTATTGCAATAAGCA-1	M2.2	5.59414	6.71115	M-CSF	0.16082
HC 1	male	61	HC_1_TCTATTGCAATAAGCA-1	M2.2	5.59414	6.71115	GM-CSF + LPS	0.0134538
HC 1	male	61	HC_1_TCTATTGCAATAAGCA-1	M2.2	5.59414	6.71115	M-CSF + LPS	-0.047023
HC 1	male	61	HC_1_TCTATTGCAATAAGCA-1	M2.2	5.59414	6.71115	M-CSF + siRNA MAF	0.00721078
HC 1	male	61	HC_1_TCTATTGCAATAAGCA-1	M2.2	5.59414	6.71115	M-CSF + 5HT	-0.0604815
HC 1	male	61	HC_1_TCTATTGCAATAAGCA-1	M2.2	5.59414	6.71115	GM-CSF	-0.0111689
HC 1	male	61	HC_1_TCTCTAACAAGCTGAG-1	M2.2	3.94345	6.41839	M-CSF	0.104222
HC 1	male	61	HC_1_TCTCTAACAAGCTGAG-1	M2.2	3.94345	6.41839	GM-CSF + LPS	0.0334761
HC 1	male	61	HC_1_TCTCTAACAAGCTGAG-1	M2.2	3.94345	6.41839	M-CSF + LPS	-0.0679412
HC 1	male	61	HC_1_TCTCTAACAAGCTGAG-1	M2.2	3.94345	6.41839	M-CSF + siRNA MAF	0.0131309
HC 1	male	61	HC_1_TCTCTAACAAGCTGAG-1	M2.2	3.94345	6.41839	M-CSF + 5HT	-0.0615255
HC 1	male	61	HC_1_TCTCTAACAAGCTGAG-1	M2.2	3.94345	6.41839	GM-CSF	0.0125328
HC 1	male	61	HC_1_TCTGGAATCAGTTTGG-1	M2.2	4.38229	6.64759	M-CSF	0.141469
HC 1	male	61	HC_1_TCTGGAATCAGTTTGG-1	M2.2	4.38229	6.64759	GM-CSF + LPS	0.0250129
HC 1	male	61	HC_1_TCTGGAATCAGTTTGG-1	M2.2	4.38229	6.64759	M-CSF + LPS	-0.0873095
HC 1	male	61	HC_1_TCTGGAATCAGTTTGG-1	M2.2	4.38229	6.64759	M-CSF + siRNA MAF	-0.00173791
HC 1	male	61	HC_1_TCTGGAATCAGTTTGG-1	M2.2	4.38229	6.64759	M-CSF + 5HT	-0.0334269
HC 1	male	61	HC_1_TCTGGAATCAGTTTGG-1	M2.2	4.38229	6.64759	GM-CSF	-0.00694152
HC 1	male	61	HC_1_TGAGAGGAGCTTTGGT-1	M0	6.69462	5.36085	M-CSF	0.099641
HC 1	male	61	HC_1_TGAGAGGAGCTTTGGT-1	M0	6.69462	5.36085	GM-CSF + LPS	0.0131945
HC 1	male	61	HC_1_TGAGAGGAGCTTTGGT-1	M0	6.69462	5.36085	M-CSF + LPS	-0.0551334
HC 1	male	61	HC_1_TGAGAGGAGCTTTGGT-1	M0	6.69462	5.36085	M-CSF + siRNA MAF	-0.00841291
HC 1	male	61	HC_1_TGAGAGGAGCTTTGGT-1	M0	6.69462	5.36085	M-CSF + 5HT	-0.0326903
HC 1	male	61	HC_1_TGAGAGGAGCTTTGGT-1	M0	6.69462	5.36085	GM-CSF	-0.00705833
HC 1	male	61	HC_1_TGAGGGATCCAGTAGT-1	IDA macrophage	1.84949	6.21315	M-CSF	0.0834777
HC 1	male	61	HC_1_TGAGGGATCCAGTAGT-1	IDA macrophage	1.84949	6.21315	GM-CSF + LPS	0.0234686
HC 1	male	61	HC_1_TGAGGGATCCAGTAGT-1	IDA macrophage	1.84949	6.21315	M-CSF + LPS	-0.0627415
HC 1	male	61	HC_1_TGAGGGATCCAGTAGT-1	IDA macrophage	1.84949	6.21315	M-CSF + siRNA MAF	-0.00802044
HC 1	male	61	HC_1_TGAGGGATCCAGTAGT-1	IDA macrophage	1.84949	6.21315	M-CSF + 5HT	0.00304227
HC 1	male	61	HC_1_TGAGGGATCCAGTAGT-1	IDA macrophage	1.84949	6.21315	GM-CSF	0.0738741
HC 1	male	61	HC_1_TGCGCAGAGGGCTTCC-1	M2.2	4.10051	6.4799	M-CSF	0.191969
HC 1	male	61	HC_1_TGCGCAGAGGGCTTCC-1	M2.2	4.10051	6.4799	GM-CSF + LPS	0.0137215
HC 1	male	61	HC_1_TGCGCAGAGGGCTTCC-1	M2.2	4.10051	6.4799	M-CSF + LPS	-0.108826
HC 1	male	61	HC_1_TGCGCAGAGGGCTTCC-1	M2.2	4.10051	6.4799	M-CSF + siRNA MAF	-0.0287485
HC 1	male	61	HC_1_TGCGCAGAGGGCTTCC-1	M2.2	4.10051	6.4799	M-CSF + 5HT	-0.0526274
HC 1	male	61	HC_1_TGCGCAGAGGGCTTCC-1	M2.2	4.10051	6.4799	GM-CSF	-0.00946087
HC 1	male	61	HC_1_TTCGGTCGTCGAGTTT-1	M2.2	4.08529	6.33368	M-CSF	0.169902
HC 1	male	61	HC_1_TTCGGTCGTCGAGTTT-1	M2.2	4.08529	6.33368	GM-CSF + LPS	0.0299412
HC 1	male	61	HC_1_TTCGGTCGTCGAGTTT-1	M2.2	4.08529	6.33368	M-CSF + LPS	-0.124523
HC 1	male	61	HC_1_TTCGGTCGTCGAGTTT-1	M2.2	4.08529	6.33368	M-CSF + siRNA MAF	0.00457799
HC 1	male	61	HC_1_TTCGGTCGTCGAGTTT-1	M2.2	4.08529	6.33368	M-CSF + 5HT	-0.099061
HC 1	male	61	HC_1_TTCGGTCGTCGAGTTT-1	M2.2	4.08529	6.33368	GM-CSF	0.0100341
HC 1	male	61	HC_1_TTGAACGAGGACAGCT-1	M2.2	4.22206	6.50125	M-CSF	0.167615
HC 1	male	61	HC_1_TTGAACGAGGACAGCT-1	M2.2	4.22206	6.50125	GM-CSF + LPS	0.0385894
HC 1	male	61	HC_1_TTGAACGAGGACAGCT-1	M2.2	4.22206	6.50125	M-CSF + LPS	-0.0586989
HC 1	male	61	HC_1_TTGAACGAGGACAGCT-1	M2.2	4.22206	6.50125	M-CSF + siRNA MAF	0.00363663
HC 1	male	61	HC_1_TTGAACGAGGACAGCT-1	M2.2	4.22206	6.50125	M-CSF + 5HT	-0.0442685
HC 1	male	61	HC_1_TTGAACGAGGACAGCT-1	M2.2	4.22206	6.50125	GM-CSF	0.00633985
HC 1	male	61	HC_1_TTTGGTTTCTGTCCGT-1	M2.2	5.50824	6.61023	M-CSF	0.141293
HC 1	male	61	HC_1_TTTGGTTTCTGTCCGT-1	M2.2	5.50824	6.61023	GM-CSF + LPS	0.00877634
HC 1	male	61	HC_1_TTTGGTTTCTGTCCGT-1	M2.2	5.50824	6.61023	M-CSF + LPS	-0.0771356
HC 1	male	61	HC_1_TTTGGTTTCTGTCCGT-1	M2.2	5.50824	6.61023	M-CSF + siRNA MAF	-0.0214636
HC 1	male	61	HC_1_TTTGGTTTCTGTCCGT-1	M2.2	5.50824	6.61023	M-CSF + 5HT	-0.0648483
HC 1	male	61	HC_1_TTTGGTTTCTGTCCGT-1	M2.2	5.50824	6.61023	GM-CSF	-0.00824436
CD 1	female	49	CD_1_ACAGAAAAGATAACAC-1	DCs CD1c	-0.871523	8.84343	M-CSF	0.039844
CD 1	female	49	CD_1_ACAGAAAAGATAACAC-1	DCs CD1c	-0.871523	8.84343	GM-CSF + LPS	0.0909105
CD 1	female	49	CD_1_ACAGAAAAGATAACAC-1	DCs CD1c	-0.871523	8.84343	M-CSF + LPS	-0.0673116
CD 1	female	49	CD_1_ACAGAAAAGATAACAC-1	DCs CD1c	-0.871523	8.84343	M-CSF + siRNA MAF	0.0185316
CD 1	female	49	CD_1_ACAGAAAAGATAACAC-1	DCs CD1c	-0.871523	8.84343	M-CSF + 5HT	-0.0048357
CD 1	female	49	CD_1_ACAGAAAAGATAACAC-1	DCs CD1c	-0.871523	8.84343	GM-CSF	0.0494824
CD 1	female	49	CD_1_ACCCAAACACAGTATC-1	DCs CD1c	-0.543726	8.03566	M-CSF	0.0929959
CD 1	female	49	CD_1_ACCCAAACACAGTATC-1	DCs CD1c	-0.543726	8.03566	GM-CSF + LPS	0.208953
CD 1	female	49	CD_1_ACCCAAACACAGTATC-1	DCs CD1c	-0.543726	8.03566	M-CSF + LPS	0.0730092
CD 1	female	49	CD_1_ACCCAAACACAGTATC-1	DCs CD1c	-0.543726	8.03566	M-CSF + siRNA MAF	0.15198
CD 1	female	49	CD_1_ACCCAAACACAGTATC-1	DCs CD1c	-0.543726	8.03566	M-CSF + 5HT	0.178728
CD 1	female	49	CD_1_ACCCAAACACAGTATC-1	DCs CD1c	-0.543726	8.03566	GM-CSF	0.0982897
CD 1	female	49	CD_1_ACGTAACAGTTTGAGA-1	DCs CD1c	-0.533483	8.51845	M-CSF	0.0811571
CD 1	female	49	CD_1_ACGTAACAGTTTGAGA-1	DCs CD1c	-0.533483	8.51845	GM-CSF + LPS	0.134106
CD 1	female	49	CD_1_ACGTAACAGTTTGAGA-1	DCs CD1c	-0.533483	8.51845	M-CSF + LPS	-0.00872662
CD 1	female	49	CD_1_ACGTAACAGTTTGAGA-1	DCs CD1c	-0.533483	8.51845	M-CSF + siRNA MAF	0.0666765
CD 1	female	49	CD_1_ACGTAACAGTTTGAGA-1	DCs CD1c	-0.533483	8.51845	M-CSF + 5HT	0.0447393
CD 1	female	49	CD_1_ACGTAACAGTTTGAGA-1	DCs CD1c	-0.533483	8.51845	GM-CSF	0.0673771
CD 1	female	49	CD_1_ACTATCTAGAAGTCCG-1	Inflammatory monocytes	0.0364364	3.73482	M-CSF	0.07667
CD 1	female	49	CD_1_ACTATCTAGAAGTCCG-1	Inflammatory monocytes	0.0364364	3.73482	GM-CSF + LPS	0.152104
CD 1	female	49	CD_1_ACTATCTAGAAGTCCG-1	Inflammatory monocytes	0.0364364	3.73482	M-CSF + LPS	0.100982
CD 1	female	49	CD_1_ACTATCTAGAAGTCCG-1	Inflammatory monocytes	0.0364364	3.73482	M-CSF + siRNA MAF	0.118077
CD 1	female	49	CD_1_ACTATCTAGAAGTCCG-1	Inflammatory monocytes	0.0364364	3.73482	M-CSF + 5HT	0.198364
CD 1	female	49	CD_1_ACTATCTAGAAGTCCG-1	Inflammatory monocytes	0.0364364	3.73482	GM-CSF	0.150919
CD 1	female	49	CD_1_AGCTACACAATAACCC-1	M1 ACOD1	-0.882894	3.66856	M-CSF	0.108625
CD 1	female	49	CD_1_AGCTACACAATAACCC-1	M1 ACOD1	-0.882894	3.66856	GM-CSF + LPS	0.222337
CD 1	female	49	CD_1_AGCTACACAATAACCC-1	M1 ACOD1	-0.882894	3.66856	M-CSF + LPS	0.240273
CD 1	female	49	CD_1_AGCTACACAATAACCC-1	M1 ACOD1	-0.882894	3.66856	M-CSF + siRNA MAF	0.224322
CD 1	female	49	CD_1_AGCTACACAATAACCC-1	M1 ACOD1	-0.882894	3.66856	M-CSF + 5HT	0.18243
CD 1	female	49	CD_1_AGCTACACAATAACCC-1	M1 ACOD1	-0.882894	3.66856	GM-CSF	0.158493
CD 1	female	49	CD_1_AGGAAATTCAGGTAAA-1	DCs CD1c	-1.1367	8.03655	M-CSF	0.0426402
CD 1	female	49	CD_1_AGGAAATTCAGGTAAA-1	DCs CD1c	-1.1367	8.03655	GM-CSF + LPS	0.230666
CD 1	female	49	CD_1_AGGAAATTCAGGTAAA-1	DCs CD1c	-1.1367	8.03655	M-CSF + LPS	0.145241
CD 1	female	49	CD_1_AGGAAATTCAGGTAAA-1	DCs CD1c	-1.1367	8.03655	M-CSF + siRNA MAF	0.200266
CD 1	female	49	CD_1_AGGAAATTCAGGTAAA-1	DCs CD1c	-1.1367	8.03655	M-CSF + 5HT	0.110911
CD 1	female	49	CD_1_AGGAAATTCAGGTAAA-1	DCs CD1c	-1.1367	8.03655	GM-CSF	0.144695
CD 1	female	49	CD_1_ATATCCTAGCATGGGT-1	DCs CCL22 Ribhi	8.21356	-0.120373	M-CSF	0.0229412
CD 1	female	49	CD_1_ATATCCTAGCATGGGT-1	DCs CCL22 Ribhi	8.21356	-0.120373	GM-CSF + LPS	0.128538
CD 1	female	49	CD_1_ATATCCTAGCATGGGT-1	DCs CCL22 Ribhi	8.21356	-0.120373	M-CSF + LPS	0.178208
CD 1	female	49	CD_1_ATATCCTAGCATGGGT-1	DCs CCL22 Ribhi	8.21356	-0.120373	M-CSF + siRNA MAF	0.111638
CD 1	female	49	CD_1_ATATCCTAGCATGGGT-1	DCs CCL22 Ribhi	8.21356	-0.120373	M-CSF + 5HT	0.14067
CD 1	female	49	CD_1_ATATCCTAGCATGGGT-1	DCs CCL22 Ribhi	8.21356	-0.120373	GM-CSF	0.0610961
CD 1	female	49	CD_1_ATCTTCATCCGGTAGC-1	DCs CD1c	-1.09148	8.11791	M-CSF	0.0428577
CD 1	female	49	CD_1_ATCTTCATCCGGTAGC-1	DCs CD1c	-1.09148	8.11791	GM-CSF + LPS	0.163374
CD 1	female	49	CD_1_ATCTTCATCCGGTAGC-1	DCs CD1c	-1.09148	8.11791	M-CSF + LPS	0.0454083
CD 1	female	49	CD_1_ATCTTCATCCGGTAGC-1	DCs CD1c	-1.09148	8.11791	M-CSF + siRNA MAF	0.104883
CD 1	female	49	CD_1_ATCTTCATCCGGTAGC-1	DCs CD1c	-1.09148	8.11791	M-CSF + 5HT	0.0840651
CD 1	female	49	CD_1_ATCTTCATCCGGTAGC-1	DCs CD1c	-1.09148	8.11791	GM-CSF	0.0878
CD 1	female	49	CD_1_ATGATCGGTACAAGCG-1	M2.2	5.02838	5.46476	M-CSF	0.109781
CD 1	female	49	CD_1_ATGATCGGTACAAGCG-1	M2.2	5.02838	5.46476	GM-CSF + LPS	0.0259182
CD 1	female	49	CD_1_ATGATCGGTACAAGCG-1	M2.2	5.02838	5.46476	M-CSF + LPS	-0.0714246
CD 1	female	49	CD_1_ATGATCGGTACAAGCG-1	M2.2	5.02838	5.46476	M-CSF + siRNA MAF	0.0258849
CD 1	female	49	CD_1_ATGATCGGTACAAGCG-1	M2.2	5.02838	5.46476	M-CSF + 5HT	-0.0208649
CD 1	female	49	CD_1_ATGATCGGTACAAGCG-1	M2.2	5.02838	5.46476	GM-CSF	0.0240912
CD 1	female	49	CD_1_CACCGTTCAATTGCAC-1	M1 ACOD1	-1.88954	4.65079	M-CSF	0.0770076
CD 1	female	49	CD_1_CACCGTTCAATTGCAC-1	M1 ACOD1	-1.88954	4.65079	GM-CSF + LPS	0.267982
CD 1	female	49	CD_1_CACCGTTCAATTGCAC-1	M1 ACOD1	-1.88954	4.65079	M-CSF + LPS	0.273906
CD 1	female	49	CD_1_CACCGTTCAATTGCAC-1	M1 ACOD1	-1.88954	4.65079	M-CSF + siRNA MAF	0.228107
CD 1	female	49	CD_1_CACCGTTCAATTGCAC-1	M1 ACOD1	-1.88954	4.65079	M-CSF + 5HT	0.243014
CD 1	female	49	CD_1_CACCGTTCAATTGCAC-1	M1 ACOD1	-1.88954	4.65079	GM-CSF	0.130421
CD 1	female	49	CD_1_CACGGGTAGCTAAATG-1	DCs CD1c	-0.462382	8.24676	M-CSF	0.0950626
CD 1	female	49	CD_1_CACGGGTAGCTAAATG-1	DCs CD1c	-0.462382	8.24676	GM-CSF + LPS	0.134209
CD 1	female	49	CD_1_CACGGGTAGCTAAATG-1	DCs CD1c	-0.462382	8.24676	M-CSF + LPS	0.0395771
CD 1	female	49	CD_1_CACGGGTAGCTAAATG-1	DCs CD1c	-0.462382	8.24676	M-CSF + siRNA MAF	0.0831285
CD 1	female	49	CD_1_CACGGGTAGCTAAATG-1	DCs CD1c	-0.462382	8.24676	M-CSF + 5HT	0.164728
CD 1	female	49	CD_1_CACGGGTAGCTAAATG-1	DCs CD1c	-0.462382	8.24676	GM-CSF	0.10851
CD 1	female	49	CD_1_CACTGGGGTTCTCCTG-1	M1 ACOD1	-1.55891	4.33447	M-CSF	0.0837033
CD 1	female	49	CD_1_CACTGGGGTTCTCCTG-1	M1 ACOD1	-1.55891	4.33447	GM-CSF + LPS	0.197947
CD 1	female	49	CD_1_CACTGGGGTTCTCCTG-1	M1 ACOD1	-1.55891	4.33447	M-CSF + LPS	0.124617
CD 1	female	49	CD_1_CACTGGGGTTCTCCTG-1	M1 ACOD1	-1.55891	4.33447	M-CSF + siRNA MAF	0.185692
CD 1	female	49	CD_1_CACTGGGGTTCTCCTG-1	M1 ACOD1	-1.55891	4.33447	M-CSF + 5HT	0.159242
CD 1	female	49	CD_1_CACTGGGGTTCTCCTG-1	M1 ACOD1	-1.55891	4.33447	GM-CSF	0.103683
CD 1	female	49	CD_1_CATTCCGAGAGTCTGG-1	DCs CD1c	-0.711979	7.84425	M-CSF	0.0660726
CD 1	female	49	CD_1_CATTCCGAGAGTCTGG-1	DCs CD1c	-0.711979	7.84425	GM-CSF + LPS	0.156328
CD 1	female	49	CD_1_CATTCCGAGAGTCTGG-1	DCs CD1c	-0.711979	7.84425	M-CSF + LPS	0.0615882
CD 1	female	49	CD_1_CATTCCGAGAGTCTGG-1	DCs CD1c	-0.711979	7.84425	M-CSF + siRNA MAF	0.133947
CD 1	female	49	CD_1_CATTCCGAGAGTCTGG-1	DCs CD1c	-0.711979	7.84425	M-CSF + 5HT	0.0734869
CD 1	female	49	CD_1_CATTCCGAGAGTCTGG-1	DCs CD1c	-0.711979	7.84425	GM-CSF	0.103886
CD 1	female	49	CD_1_CCACGAGCAATCCTAG-1	Inflammatory monocytes	-0.602078	3.22253	M-CSF	0.0735187
CD 1	female	49	CD_1_CCACGAGCAATCCTAG-1	Inflammatory monocytes	-0.602078	3.22253	GM-CSF + LPS	0.128779
CD 1	female	49	CD_1_CCACGAGCAATCCTAG-1	Inflammatory monocytes	-0.602078	3.22253	M-CSF + LPS	0.0442301
CD 1	female	49	CD_1_CCACGAGCAATCCTAG-1	Inflammatory monocytes	-0.602078	3.22253	M-CSF + siRNA MAF	0.114004
CD 1	female	49	CD_1_CCACGAGCAATCCTAG-1	Inflammatory monocytes	-0.602078	3.22253	M-CSF + 5HT	0.170783
CD 1	female	49	CD_1_CCACGAGCAATCCTAG-1	Inflammatory monocytes	-0.602078	3.22253	GM-CSF	0.143664
CD 1	female	49	CD_1_CGGGTCACATATAGCC-1	DCs CD1c	-0.59794	8.43786	M-CSF	0.107322
CD 1	female	49	CD_1_CGGGTCACATATAGCC-1	DCs CD1c	-0.59794	8.43786	GM-CSF + LPS	0.121948
CD 1	female	49	CD_1_CGGGTCACATATAGCC-1	DCs CD1c	-0.59794	8.43786	M-CSF + LPS	-0.00026097
CD 1	female	49	CD_1_CGGGTCACATATAGCC-1	DCs CD1c	-0.59794	8.43786	M-CSF + siRNA MAF	0.0429826
CD 1	female	49	CD_1_CGGGTCACATATAGCC-1	DCs CD1c	-0.59794	8.43786	M-CSF + 5HT	0.164894
CD 1	female	49	CD_1_CGGGTCACATATAGCC-1	DCs CD1c	-0.59794	8.43786	GM-CSF	0.0925638
CD 1	female	49	CD_1_CTCATTAAGACATAGT-1	M2.2	5.69185	6.35925	M-CSF	0.13111
CD 1	female	49	CD_1_CTCATTAAGACATAGT-1	M2.2	5.69185	6.35925	GM-CSF + LPS	0.0428788
CD 1	female	49	CD_1_CTCATTAAGACATAGT-1	M2.2	5.69185	6.35925	M-CSF + LPS	-0.00924126
CD 1	female	49	CD_1_CTCATTAAGACATAGT-1	M2.2	5.69185	6.35925	M-CSF + siRNA MAF	0.00724567
CD 1	female	49	CD_1_CTCATTAAGACATAGT-1	M2.2	5.69185	6.35925	M-CSF + 5HT	-0.0117383
CD 1	female	49	CD_1_CTCATTAAGACATAGT-1	M2.2	5.69185	6.35925	GM-CSF	-0.0385058
CD 1	female	49	CD_1_CTCCTCCGTTGGACCC-1	DCs CCL22	-3.63403	9.69093	M-CSF	0.0132918
CD 1	female	49	CD_1_CTCCTCCGTTGGACCC-1	DCs CCL22	-3.63403	9.69093	GM-CSF + LPS	0.192333
CD 1	female	49	CD_1_CTCCTCCGTTGGACCC-1	DCs CCL22	-3.63403	9.69093	M-CSF + LPS	0.142339
CD 1	female	49	CD_1_CTCCTCCGTTGGACCC-1	DCs CCL22	-3.63403	9.69093	M-CSF + siRNA MAF	0.141129
CD 1	female	49	CD_1_CTCCTCCGTTGGACCC-1	DCs CCL22	-3.63403	9.69093	M-CSF + 5HT	0.0877999
CD 1	female	49	CD_1_CTCCTCCGTTGGACCC-1	DCs CCL22	-3.63403	9.69093	GM-CSF	0.0192662
CD 1	female	49	CD_1_CTGAGGCTCGTCAAAC-1	M0 Ribhi	7.47547	1.78963	M-CSF	0.0425539
CD 1	female	49	CD_1_CTGAGGCTCGTCAAAC-1	M0 Ribhi	7.47547	1.78963	GM-CSF + LPS	0.0668682
CD 1	female	49	CD_1_CTGAGGCTCGTCAAAC-1	M0 Ribhi	7.47547	1.78963	M-CSF + LPS	0.116171
CD 1	female	49	CD_1_CTGAGGCTCGTCAAAC-1	M0 Ribhi	7.47547	1.78963	M-CSF + siRNA MAF	0.0333028
CD 1	female	49	CD_1_CTGAGGCTCGTCAAAC-1	M0 Ribhi	7.47547	1.78963	M-CSF + 5HT	0.0345751
CD 1	female	49	CD_1_CTGAGGCTCGTCAAAC-1	M0 Ribhi	7.47547	1.78963	GM-CSF	0.0164625
CD 1	female	49	CD_1_CTGTAGAAGCGTACAG-1	DCs CD1c	-1.31239	7.92049	M-CSF	0.022458
CD 1	female	49	CD_1_CTGTAGAAGCGTACAG-1	DCs CD1c	-1.31239	7.92049	GM-CSF + LPS	0.243678
CD 1	female	49	CD_1_CTGTAGAAGCGTACAG-1	DCs CD1c	-1.31239	7.92049	M-CSF + LPS	0.242783
CD 1	female	49	CD_1_CTGTAGAAGCGTACAG-1	DCs CD1c	-1.31239	7.92049	M-CSF + siRNA MAF	0.192135
CD 1	female	49	CD_1_CTGTAGAAGCGTACAG-1	DCs CD1c	-1.31239	7.92049	M-CSF + 5HT	0.132324
CD 1	female	49	CD_1_CTGTAGAAGCGTACAG-1	DCs CD1c	-1.31239	7.92049	GM-CSF	0.0976576
CD 1	female	49	CD_1_GAAGCCCTCGTGGTAT-1	DCs CD1c	-0.959064	8.06586	M-CSF	0.0458431
CD 1	female	49	CD_1_GAAGCCCTCGTGGTAT-1	DCs CD1c	-0.959064	8.06586	GM-CSF + LPS	0.153264
CD 1	female	49	CD_1_GAAGCCCTCGTGGTAT-1	DCs CD1c	-0.959064	8.06586	M-CSF + LPS	0.0793498
CD 1	female	49	CD_1_GAAGCCCTCGTGGTAT-1	DCs CD1c	-0.959064	8.06586	M-CSF + siRNA MAF	0.100296
CD 1	female	49	CD_1_GAAGCCCTCGTGGTAT-1	DCs CD1c	-0.959064	8.06586	M-CSF + 5HT	0.0846535
CD 1	female	49	CD_1_GAAGCCCTCGTGGTAT-1	DCs CD1c	-0.959064	8.06586	GM-CSF	0.101434
CD 1	female	49	CD_1_GACGCTGAGACAACTA-1	DCs CD1c	0.875168	6.43349	M-CSF	0.0278109
CD 1	female	49	CD_1_GACGCTGAGACAACTA-1	DCs CD1c	0.875168	6.43349	GM-CSF + LPS	0.193667
CD 1	female	49	CD_1_GACGCTGAGACAACTA-1	DCs CD1c	0.875168	6.43349	M-CSF + LPS	0.184118
CD 1	female	49	CD_1_GACGCTGAGACAACTA-1	DCs CD1c	0.875168	6.43349	M-CSF + siRNA MAF	0.138523
CD 1	female	49	CD_1_GACGCTGAGACAACTA-1	DCs CD1c	0.875168	6.43349	M-CSF + 5HT	0.0466118
CD 1	female	49	CD_1_GACGCTGAGACAACTA-1	DCs CD1c	0.875168	6.43349	GM-CSF	0.0587727
CD 1	female	49	CD_1_GATAGAAAGAGGACTC-1	Inflammatory monocytes	0.23965	3.61246	M-CSF	0.0539651
CD 1	female	49	CD_1_GATAGAAAGAGGACTC-1	Inflammatory monocytes	0.23965	3.61246	GM-CSF + LPS	0.164466
CD 1	female	49	CD_1_GATAGAAAGAGGACTC-1	Inflammatory monocytes	0.23965	3.61246	M-CSF + LPS	0.116045
CD 1	female	49	CD_1_GATAGAAAGAGGACTC-1	Inflammatory monocytes	0.23965	3.61246	M-CSF + siRNA MAF	0.142625
CD 1	female	49	CD_1_GATAGAAAGAGGACTC-1	Inflammatory monocytes	0.23965	3.61246	M-CSF + 5HT	0.230597
CD 1	female	49	CD_1_GATAGAAAGAGGACTC-1	Inflammatory monocytes	0.23965	3.61246	GM-CSF	0.103524
CD 1	female	49	CD_1_GCCAGCACACCCTGAG-1	M1 ACOD1	-1.86449	4.16714	M-CSF	0.0467348
CD 1	female	49	CD_1_GCCAGCACACCCTGAG-1	M1 ACOD1	-1.86449	4.16714	GM-CSF + LPS	0.317037
CD 1	female	49	CD_1_GCCAGCACACCCTGAG-1	M1 ACOD1	-1.86449	4.16714	M-CSF + LPS	0.3556
CD 1	female	49	CD_1_GCCAGCACACCCTGAG-1	M1 ACOD1	-1.86449	4.16714	M-CSF + siRNA MAF	0.284514
CD 1	female	49	CD_1_GCCAGCACACCCTGAG-1	M1 ACOD1	-1.86449	4.16714	M-CSF + 5HT	0.202503
CD 1	female	49	CD_1_GCCAGCACACCCTGAG-1	M1 ACOD1	-1.86449	4.16714	GM-CSF	0.158755
CD 1	female	49	CD_1_GGAATGGAGATCCCGC-1	M1 ACOD1	-1.92383	3.93473	M-CSF	0.0489721
CD 1	female	49	CD_1_GGAATGGAGATCCCGC-1	M1 ACOD1	-1.92383	3.93473	GM-CSF + LPS	0.283163
CD 1	female	49	CD_1_GGAATGGAGATCCCGC-1	M1 ACOD1	-1.92383	3.93473	M-CSF + LPS	0.403376
CD 1	female	49	CD_1_GGAATGGAGATCCCGC-1	M1 ACOD1	-1.92383	3.93473	M-CSF + siRNA MAF	0.255856
CD 1	female	49	CD_1_GGAATGGAGATCCCGC-1	M1 ACOD1	-1.92383	3.93473	M-CSF + 5HT	0.116042
CD 1	female	49	CD_1_GGAATGGAGATCCCGC-1	M1 ACOD1	-1.92383	3.93473	GM-CSF	0.114803
CD 1	female	49	CD_1_GGGTCACAGCCGTAAG-1	IDA macrophage	-0.416141	6.71887	M-CSF	0.103149
CD 1	female	49	CD_1_GGGTCACAGCCGTAAG-1	IDA macrophage	-0.416141	6.71887	GM-CSF + LPS	0.226088
CD 1	female	49	CD_1_GGGTCACAGCCGTAAG-1	IDA macrophage	-0.416141	6.71887	M-CSF + LPS	0.288602
CD 1	female	49	CD_1_GGGTCACAGCCGTAAG-1	IDA macrophage	-0.416141	6.71887	M-CSF + siRNA MAF	0.195308
CD 1	female	49	CD_1_GGGTCACAGCCGTAAG-1	IDA macrophage	-0.416141	6.71887	M-CSF + 5HT	0.208979
CD 1	female	49	CD_1_GGGTCACAGCCGTAAG-1	IDA macrophage	-0.416141	6.71887	GM-CSF	0.0870519
CD 1	female	49	CD_1_GTCAAACCAACCGACC-1	DCs CD1c	-1.16066	8.18276	M-CSF	0.0569941
CD 1	female	49	CD_1_GTCAAACCAACCGACC-1	DCs CD1c	-1.16066	8.18276	GM-CSF + LPS	0.230011
CD 1	female	49	CD_1_GTCAAACCAACCGACC-1	DCs CD1c	-1.16066	8.18276	M-CSF + LPS	0.162512
CD 1	female	49	CD_1_GTCAAACCAACCGACC-1	DCs CD1c	-1.16066	8.18276	M-CSF + siRNA MAF	0.153039
CD 1	female	49	CD_1_GTCAAACCAACCGACC-1	DCs CD1c	-1.16066	8.18276	M-CSF + 5HT	0.102353
CD 1	female	49	CD_1_GTCAAACCAACCGACC-1	DCs CD1c	-1.16066	8.18276	GM-CSF	0.064306
CD 1	female	49	CD_1_GTGATGTTCTGGGCGT-1	M1 ACOD1	-1.9363	5.24264	M-CSF	0.0650496
CD 1	female	49	CD_1_GTGATGTTCTGGGCGT-1	M1 ACOD1	-1.9363	5.24264	GM-CSF + LPS	0.297518
CD 1	female	49	CD_1_GTGATGTTCTGGGCGT-1	M1 ACOD1	-1.9363	5.24264	M-CSF + LPS	0.461538
CD 1	female	49	CD_1_GTGATGTTCTGGGCGT-1	M1 ACOD1	-1.9363	5.24264	M-CSF + siRNA MAF	0.288083
CD 1	female	49	CD_1_GTGATGTTCTGGGCGT-1	M1 ACOD1	-1.9363	5.24264	M-CSF + 5HT	0.157284
CD 1	female	49	CD_1_GTGATGTTCTGGGCGT-1	M1 ACOD1	-1.9363	5.24264	GM-CSF	0.118161
CD 1	female	49	CD_1_GTGCAGCTCCCGTTGT-1	DCs CD1c	-0.60392	9.33906	M-CSF	0.0736978
CD 1	female	49	CD_1_GTGCAGCTCCCGTTGT-1	DCs CD1c	-0.60392	9.33906	GM-CSF + LPS	0.0628108
CD 1	female	49	CD_1_GTGCAGCTCCCGTTGT-1	DCs CD1c	-0.60392	9.33906	M-CSF + LPS	-0.122429
CD 1	female	49	CD_1_GTGCAGCTCCCGTTGT-1	DCs CD1c	-0.60392	9.33906	M-CSF + siRNA MAF	0.00827463
CD 1	female	49	CD_1_GTGCAGCTCCCGTTGT-1	DCs CD1c	-0.60392	9.33906	M-CSF + 5HT	-0.0799964
CD 1	female	49	CD_1_GTGCAGCTCCCGTTGT-1	DCs CD1c	-0.60392	9.33906	GM-CSF	0.0552775
CD 1	female	49	CD_1_TAAGCGTAGGTTTGAA-1	M1 ACOD1	-2.22263	4.68234	M-CSF	0.00229065
CD 1	female	49	CD_1_TAAGCGTAGGTTTGAA-1	M1 ACOD1	-2.22263	4.68234	GM-CSF + LPS	0.366954
CD 1	female	49	CD_1_TAAGCGTAGGTTTGAA-1	M1 ACOD1	-2.22263	4.68234	M-CSF + LPS	0.713975
CD 1	female	49	CD_1_TAAGCGTAGGTTTGAA-1	M1 ACOD1	-2.22263	4.68234	M-CSF + siRNA MAF	0.372538
CD 1	female	49	CD_1_TAAGCGTAGGTTTGAA-1	M1 ACOD1	-2.22263	4.68234	M-CSF + 5HT	0.163008
CD 1	female	49	CD_1_TAAGCGTAGGTTTGAA-1	M1 ACOD1	-2.22263	4.68234	GM-CSF	0.108482
CD 1	female	49	CD_1_TACCGGGCATAGATGA-1	DCs CD1c	-0.781595	7.83354	M-CSF	0.0909737
CD 1	female	49	CD_1_TACCGGGCATAGATGA-1	DCs CD1c	-0.781595	7.83354	GM-CSF + LPS	0.200908
CD 1	female	49	CD_1_TACCGGGCATAGATGA-1	DCs CD1c	-0.781595	7.83354	M-CSF + LPS	0.0976453
CD 1	female	49	CD_1_TACCGGGCATAGATGA-1	DCs CD1c	-0.781595	7.83354	M-CSF + siRNA MAF	0.182617
CD 1	female	49	CD_1_TACCGGGCATAGATGA-1	DCs CD1c	-0.781595	7.83354	M-CSF + 5HT	0.167682
CD 1	female	49	CD_1_TACCGGGCATAGATGA-1	DCs CD1c	-0.781595	7.83354	GM-CSF	0.118119
CD 1	female	49	CD_1_TAGCACAGTCTCACAA-1	M0 Ribhi	7.60053	3.19367	M-CSF	0.059997
CD 1	female	49	CD_1_TAGCACAGTCTCACAA-1	M0 Ribhi	7.60053	3.19367	GM-CSF + LPS	-0.0081439
CD 1	female	49	CD_1_TAGCACAGTCTCACAA-1	M0 Ribhi	7.60053	3.19367	M-CSF + LPS	-0.0454131
CD 1	female	49	CD_1_TAGCACAGTCTCACAA-1	M0 Ribhi	7.60053	3.19367	M-CSF + siRNA MAF	-0.00727646
CD 1	female	49	CD_1_TAGCACAGTCTCACAA-1	M0 Ribhi	7.60053	3.19367	M-CSF + 5HT	-0.0290249
CD 1	female	49	CD_1_TAGCACAGTCTCACAA-1	M0 Ribhi	7.60053	3.19367	GM-CSF	-0.00888761
CD 1	female	49	CD_1_TATCTGTAGCCTGAGA-1	M1 ACOD1	-2.25952	4.6825	M-CSF	0.021276
CD 1	female	49	CD_1_TATCTGTAGCCTGAGA-1	M1 ACOD1	-2.25952	4.6825	GM-CSF + LPS	0.304631
CD 1	female	49	CD_1_TATCTGTAGCCTGAGA-1	M1 ACOD1	-2.25952	4.6825	M-CSF + LPS	0.415061
CD 1	female	49	CD_1_TATCTGTAGCCTGAGA-1	M1 ACOD1	-2.25952	4.6825	M-CSF + siRNA MAF	0.316641
CD 1	female	49	CD_1_TATCTGTAGCCTGAGA-1	M1 ACOD1	-2.25952	4.6825	M-CSF + 5HT	0.184319
CD 1	female	49	CD_1_TATCTGTAGCCTGAGA-1	M1 ACOD1	-2.25952	4.6825	GM-CSF	0.15197
CD 1	female	49	CD_1_TCGAACACAACCAACT-1	IDA macrophage	0.598054	7.86355	M-CSF	0.148625
CD 1	female	49	CD_1_TCGAACACAACCAACT-1	IDA macrophage	0.598054	7.86355	GM-CSF + LPS	0.148221
CD 1	female	49	CD_1_TCGAACACAACCAACT-1	IDA macrophage	0.598054	7.86355	M-CSF + LPS	0.015612
CD 1	female	49	CD_1_TCGAACACAACCAACT-1	IDA macrophage	0.598054	7.86355	M-CSF + siRNA MAF	0.0778335
CD 1	female	49	CD_1_TCGAACACAACCAACT-1	IDA macrophage	0.598054	7.86355	M-CSF + 5HT	0.156555
CD 1	female	49	CD_1_TCGAACACAACCAACT-1	IDA macrophage	0.598054	7.86355	GM-CSF	0.0814357
CD 1	female	49	CD_1_TCGCTTGTCATTTACC-1	DCs CD1c	-0.45861	8.18862	M-CSF	0.0940895
CD 1	female	49	CD_1_TCGCTTGTCATTTACC-1	DCs CD1c	-0.45861	8.18862	GM-CSF + LPS	0.146972
CD 1	female	49	CD_1_TCGCTTGTCATTTACC-1	DCs CD1c	-0.45861	8.18862	M-CSF + LPS	0.0217312
CD 1	female	49	CD_1_TCGCTTGTCATTTACC-1	DCs CD1c	-0.45861	8.18862	M-CSF + siRNA MAF	0.0973708
CD 1	female	49	CD_1_TCGCTTGTCATTTACC-1	DCs CD1c	-0.45861	8.18862	M-CSF + 5HT	0.1495
CD 1	female	49	CD_1_TCGCTTGTCATTTACC-1	DCs CD1c	-0.45861	8.18862	GM-CSF	0.0911109
CD 1	female	49	CD_1_TCTATACCATCCGTGG-1	M1 ACOD1	-2.48672	5.55802	M-CSF	0.0299905
CD 1	female	49	CD_1_TCTATACCATCCGTGG-1	M1 ACOD1	-2.48672	5.55802	GM-CSF + LPS	0.268474
CD 1	female	49	CD_1_TCTATACCATCCGTGG-1	M1 ACOD1	-2.48672	5.55802	M-CSF + LPS	0.271771
CD 1	female	49	CD_1_TCTATACCATCCGTGG-1	M1 ACOD1	-2.48672	5.55802	M-CSF + siRNA MAF	0.292425
CD 1	female	49	CD_1_TCTATACCATCCGTGG-1	M1 ACOD1	-2.48672	5.55802	M-CSF + 5HT	0.173806
CD 1	female	49	CD_1_TCTATACCATCCGTGG-1	M1 ACOD1	-2.48672	5.55802	GM-CSF	0.168808
CD 1	female	49	CD_1_TCTTCCTTCTCCGAGG-1	DCs CD1c	-0.317858	7.97469	M-CSF	0.114568
CD 1	female	49	CD_1_TCTTCCTTCTCCGAGG-1	DCs CD1c	-0.317858	7.97469	GM-CSF + LPS	0.190336
CD 1	female	49	CD_1_TCTTCCTTCTCCGAGG-1	DCs CD1c	-0.317858	7.97469	M-CSF + LPS	0.0611912
CD 1	female	49	CD_1_TCTTCCTTCTCCGAGG-1	DCs CD1c	-0.317858	7.97469	M-CSF + siRNA MAF	0.122916
CD 1	female	49	CD_1_TCTTCCTTCTCCGAGG-1	DCs CD1c	-0.317858	7.97469	M-CSF + 5HT	0.188341
CD 1	female	49	CD_1_TCTTCCTTCTCCGAGG-1	DCs CD1c	-0.317858	7.97469	GM-CSF	0.116517
CD 1	female	49	CD_1_TGCTTCGGTGGTTCTA-1	M1 ACOD1	-2.39268	4.12364	M-CSF	0.0363656
CD 1	female	49	CD_1_TGCTTCGGTGGTTCTA-1	M1 ACOD1	-2.39268	4.12364	GM-CSF + LPS	0.27125
CD 1	female	49	CD_1_TGCTTCGGTGGTTCTA-1	M1 ACOD1	-2.39268	4.12364	M-CSF + LPS	0.383721
CD 1	female	49	CD_1_TGCTTCGGTGGTTCTA-1	M1 ACOD1	-2.39268	4.12364	M-CSF + siRNA MAF	0.289282
CD 1	female	49	CD_1_TGCTTCGGTGGTTCTA-1	M1 ACOD1	-2.39268	4.12364	M-CSF + 5HT	0.258009
CD 1	female	49	CD_1_TGCTTCGGTGGTTCTA-1	M1 ACOD1	-2.39268	4.12364	GM-CSF	0.168834
CD 1	female	49	CD_1_TTCCAATGTACCCGCA-1	M1 ACOD1	-1.96333	3.92726	M-CSF	0.0458055
CD 1	female	49	CD_1_TTCCAATGTACCCGCA-1	M1 ACOD1	-1.96333	3.92726	GM-CSF + LPS	0.243611
CD 1	female	49	CD_1_TTCCAATGTACCCGCA-1	M1 ACOD1	-1.96333	3.92726	M-CSF + LPS	0.309519
CD 1	female	49	CD_1_TTCCAATGTACCCGCA-1	M1 ACOD1	-1.96333	3.92726	M-CSF + siRNA MAF	0.228448
CD 1	female	49	CD_1_TTCCAATGTACCCGCA-1	M1 ACOD1	-1.96333	3.92726	M-CSF + 5HT	0.1582
CD 1	female	49	CD_1_TTCCAATGTACCCGCA-1	M1 ACOD1	-1.96333	3.92726	GM-CSF	0.165565
CD 1	female	49	CD_1_TTGGGCGTCAGCTCTC-1	M1 ACOD1	-1.68768	3.7698	M-CSF	0.0717714
CD 1	female	49	CD_1_TTGGGCGTCAGCTCTC-1	M1 ACOD1	-1.68768	3.7698	GM-CSF + LPS	0.235451
CD 1	female	49	CD_1_TTGGGCGTCAGCTCTC-1	M1 ACOD1	-1.68768	3.7698	M-CSF + LPS	0.322859
CD 1	female	49	CD_1_TTGGGCGTCAGCTCTC-1	M1 ACOD1	-1.68768	3.7698	M-CSF + siRNA MAF	0.202742
CD 1	female	49	CD_1_TTGGGCGTCAGCTCTC-1	M1 ACOD1	-1.68768	3.7698	M-CSF + 5HT	0.225838
CD 1	female	49	CD_1_TTGGGCGTCAGCTCTC-1	M1 ACOD1	-1.68768	3.7698	GM-CSF	0.14971
CD 1	female	49	CD_1_TTGTTTGTCTGAACGT-1	M1 ACOD1	-2.1537	5.1381	M-CSF	0.00981635
CD 1	female	49	CD_1_TTGTTTGTCTGAACGT-1	M1 ACOD1	-2.1537	5.1381	GM-CSF + LPS	0.331417
CD 1	female	49	CD_1_TTGTTTGTCTGAACGT-1	M1 ACOD1	-2.1537	5.1381	M-CSF + LPS	0.488341
CD 1	female	49	CD_1_TTGTTTGTCTGAACGT-1	M1 ACOD1	-2.1537	5.1381	M-CSF + siRNA MAF	0.324223
CD 1	female	49	CD_1_TTGTTTGTCTGAACGT-1	M1 ACOD1	-2.1537	5.1381	M-CSF + 5HT	0.188144
CD 1	female	49	CD_1_TTGTTTGTCTGAACGT-1	M1 ACOD1	-2.1537	5.1381	GM-CSF	0.0929889
CD 2	male	45	CD_2_ACACAGTTCCTATGGA-1	DCs CD1c	-0.695487	8.62055	M-CSF	0.0565768
CD 2	male	45	CD_2_ACACAGTTCCTATGGA-1	DCs CD1c	-0.695487	8.62055	GM-CSF + LPS	0.143098
CD 2	male	45	CD_2_ACACAGTTCCTATGGA-1	DCs CD1c	-0.695487	8.62055	M-CSF + LPS	-0.00986309
CD 2	male	45	CD_2_ACACAGTTCCTATGGA-1	DCs CD1c	-0.695487	8.62055	M-CSF + siRNA MAF	0.0982063
CD 2	male	45	CD_2_ACACAGTTCCTATGGA-1	DCs CD1c	-0.695487	8.62055	M-CSF + 5HT	0.00158627
CD 2	male	45	CD_2_ACACAGTTCCTATGGA-1	DCs CD1c	-0.695487	8.62055	GM-CSF	0.124074
CD 2	male	45	CD_2_AGACCCGCATCACAGT-1	IDA macrophage	-0.644892	6.8636	M-CSF	0.0973595
CD 2	male	45	CD_2_AGACCCGCATCACAGT-1	IDA macrophage	-0.644892	6.8636	GM-CSF + LPS	0.247826
CD 2	male	45	CD_2_AGACCCGCATCACAGT-1	IDA macrophage	-0.644892	6.8636	M-CSF + LPS	0.33244
CD 2	male	45	CD_2_AGACCCGCATCACAGT-1	IDA macrophage	-0.644892	6.8636	M-CSF + siRNA MAF	0.244347
CD 2	male	45	CD_2_AGACCCGCATCACAGT-1	IDA macrophage	-0.644892	6.8636	M-CSF + 5HT	0.17998
CD 2	male	45	CD_2_AGACCCGCATCACAGT-1	IDA macrophage	-0.644892	6.8636	GM-CSF	0.142989
CD 2	male	45	CD_2_AGGAATAAGGGCTTCC-1	DCs CD1c	-0.357828	8.03173	M-CSF	0.0882124
CD 2	male	45	CD_2_AGGAATAAGGGCTTCC-1	DCs CD1c	-0.357828	8.03173	GM-CSF + LPS	0.162082
CD 2	male	45	CD_2_AGGAATAAGGGCTTCC-1	DCs CD1c	-0.357828	8.03173	M-CSF + LPS	0.167354
CD 2	male	45	CD_2_AGGAATAAGGGCTTCC-1	DCs CD1c	-0.357828	8.03173	M-CSF + siRNA MAF	0.120448
CD 2	male	45	CD_2_AGGAATAAGGGCTTCC-1	DCs CD1c	-0.357828	8.03173	M-CSF + 5HT	0.141932
CD 2	male	45	CD_2_AGGAATAAGGGCTTCC-1	DCs CD1c	-0.357828	8.03173	GM-CSF	0.0902661
CD 2	male	45	CD_2_AGGATAATCGCCAACG-1	M1 ACOD1	-1.7018	4.94722	M-CSF	0.0975397
CD 2	male	45	CD_2_AGGATAATCGCCAACG-1	M1 ACOD1	-1.7018	4.94722	GM-CSF + LPS	0.261222
CD 2	male	45	CD_2_AGGATAATCGCCAACG-1	M1 ACOD1	-1.7018	4.94722	M-CSF + LPS	0.359835
CD 2	male	45	CD_2_AGGATAATCGCCAACG-1	M1 ACOD1	-1.7018	4.94722	M-CSF + siRNA MAF	0.224622
CD 2	male	45	CD_2_AGGATAATCGCCAACG-1	M1 ACOD1	-1.7018	4.94722	M-CSF + 5HT	0.234282
CD 2	male	45	CD_2_AGGATAATCGCCAACG-1	M1 ACOD1	-1.7018	4.94722	GM-CSF	0.135599
CD 2	male	45	CD_2_AGTTCGAGTCGTGGTC-1	M2	4.04427	7.46466	M-CSF	0.242058
CD 2	male	45	CD_2_AGTTCGAGTCGTGGTC-1	M2	4.04427	7.46466	GM-CSF + LPS	0.0788543
CD 2	male	45	CD_2_AGTTCGAGTCGTGGTC-1	M2	4.04427	7.46466	M-CSF + LPS	-0.0622403
CD 2	male	45	CD_2_AGTTCGAGTCGTGGTC-1	M2	4.04427	7.46466	M-CSF + siRNA MAF	0.0341796
CD 2	male	45	CD_2_AGTTCGAGTCGTGGTC-1	M2	4.04427	7.46466	M-CSF + 5HT	0.0501198
CD 2	male	45	CD_2_AGTTCGAGTCGTGGTC-1	M2	4.04427	7.46466	GM-CSF	-0.0410387
CD 2	male	45	CD_2_ATCGCCTAGGGATGTC-1	M2.2	4.79752	6.04219	M-CSF	0.167382
CD 2	male	45	CD_2_ATCGCCTAGGGATGTC-1	M2.2	4.79752	6.04219	GM-CSF + LPS	0.0128775
CD 2	male	45	CD_2_ATCGCCTAGGGATGTC-1	M2.2	4.79752	6.04219	M-CSF + LPS	-0.104707
CD 2	male	45	CD_2_ATCGCCTAGGGATGTC-1	M2.2	4.79752	6.04219	M-CSF + siRNA MAF	-0.00899758
CD 2	male	45	CD_2_ATCGCCTAGGGATGTC-1	M2.2	4.79752	6.04219	M-CSF + 5HT	-0.0710499
CD 2	male	45	CD_2_ATCGCCTAGGGATGTC-1	M2.2	4.79752	6.04219	GM-CSF	0.0118149
CD 2	male	45	CD_2_ATTCACTAGCTGGCCT-1	M2	2.71836	9.30799	M-CSF	0.147564
CD 2	male	45	CD_2_ATTCACTAGCTGGCCT-1	M2	2.71836	9.30799	GM-CSF + LPS	0.252476
CD 2	male	45	CD_2_ATTCACTAGCTGGCCT-1	M2	2.71836	9.30799	M-CSF + LPS	0.204029
CD 2	male	45	CD_2_ATTCACTAGCTGGCCT-1	M2	2.71836	9.30799	M-CSF + siRNA MAF	0.221848
CD 2	male	45	CD_2_ATTCACTAGCTGGCCT-1	M2	2.71836	9.30799	M-CSF + 5HT	0.232286
CD 2	male	45	CD_2_ATTCACTAGCTGGCCT-1	M2	2.71836	9.30799	GM-CSF	0.0519277
CD 2	male	45	CD_2_CAACCTCGTGAGACGT-1	M1 ACOD1	-1.7646	4.62341	M-CSF	0.058203
CD 2	male	45	CD_2_CAACCTCGTGAGACGT-1	M1 ACOD1	-1.7646	4.62341	GM-CSF + LPS	0.314918
CD 2	male	45	CD_2_CAACCTCGTGAGACGT-1	M1 ACOD1	-1.7646	4.62341	M-CSF + LPS	0.47548
CD 2	male	45	CD_2_CAACCTCGTGAGACGT-1	M1 ACOD1	-1.7646	4.62341	M-CSF + siRNA MAF	0.334373
CD 2	male	45	CD_2_CAACCTCGTGAGACGT-1	M1 ACOD1	-1.7646	4.62341	M-CSF + 5HT	0.235424
CD 2	male	45	CD_2_CAACCTCGTGAGACGT-1	M1 ACOD1	-1.7646	4.62341	GM-CSF	0.154017
CD 2	male	45	CD_2_CAGATACGTTCGGCTG-1	DCs CCL22	-3.59764	9.65893	M-CSF	0.0287806
CD 2	male	45	CD_2_CAGATACGTTCGGCTG-1	DCs CCL22	-3.59764	9.65893	GM-CSF + LPS	0.192166
CD 2	male	45	CD_2_CAGATACGTTCGGCTG-1	DCs CCL22	-3.59764	9.65893	M-CSF + LPS	0.204836
CD 2	male	45	CD_2_CAGATACGTTCGGCTG-1	DCs CCL22	-3.59764	9.65893	M-CSF + siRNA MAF	0.14305
CD 2	male	45	CD_2_CAGATACGTTCGGCTG-1	DCs CCL22	-3.59764	9.65893	M-CSF + 5HT	0.13261
CD 2	male	45	CD_2_CAGATACGTTCGGCTG-1	DCs CCL22	-3.59764	9.65893	GM-CSF	0.0757381
CD 2	male	45	CD_2_CATCAAGGTGAATTAG-1	DCs CD1c	-0.321764	8.50353	M-CSF	0.0916727
CD 2	male	45	CD_2_CATCAAGGTGAATTAG-1	DCs CD1c	-0.321764	8.50353	GM-CSF + LPS	0.125532
CD 2	male	45	CD_2_CATCAAGGTGAATTAG-1	DCs CD1c	-0.321764	8.50353	M-CSF + LPS	0.0268739
CD 2	male	45	CD_2_CATCAAGGTGAATTAG-1	DCs CD1c	-0.321764	8.50353	M-CSF + siRNA MAF	0.0458626
CD 2	male	45	CD_2_CATCAAGGTGAATTAG-1	DCs CD1c	-0.321764	8.50353	M-CSF + 5HT	0.0839766
CD 2	male	45	CD_2_CATCAAGGTGAATTAG-1	DCs CD1c	-0.321764	8.50353	GM-CSF	0.0830956
CD 2	male	45	CD_2_CCCAACTCAGCGTATT-1	Inflammatory monocytes	-1.47421	3.68166	M-CSF	0.115848
CD 2	male	45	CD_2_CCCAACTCAGCGTATT-1	Inflammatory monocytes	-1.47421	3.68166	GM-CSF + LPS	0.193784
CD 2	male	45	CD_2_CCCAACTCAGCGTATT-1	Inflammatory monocytes	-1.47421	3.68166	M-CSF + LPS	0.169417
CD 2	male	45	CD_2_CCCAACTCAGCGTATT-1	Inflammatory monocytes	-1.47421	3.68166	M-CSF + siRNA MAF	0.129246
CD 2	male	45	CD_2_CCCAACTCAGCGTATT-1	Inflammatory monocytes	-1.47421	3.68166	M-CSF + 5HT	0.0577024
CD 2	male	45	CD_2_CCCAACTCAGCGTATT-1	Inflammatory monocytes	-1.47421	3.68166	GM-CSF	0.0995217
CD 2	male	45	CD_2_CCCTCTCCAAGATCCT-1	M2	2.75817	9.44653	M-CSF	0.214426
CD 2	male	45	CD_2_CCCTCTCCAAGATCCT-1	M2	2.75817	9.44653	GM-CSF + LPS	0.268
CD 2	male	45	CD_2_CCCTCTCCAAGATCCT-1	M2	2.75817	9.44653	M-CSF + LPS	0.326804
CD 2	male	45	CD_2_CCCTCTCCAAGATCCT-1	M2	2.75817	9.44653	M-CSF + siRNA MAF	0.230635
CD 2	male	45	CD_2_CCCTCTCCAAGATCCT-1	M2	2.75817	9.44653	M-CSF + 5HT	0.293424
CD 2	male	45	CD_2_CCCTCTCCAAGATCCT-1	M2	2.75817	9.44653	GM-CSF	0.0406954
CD 2	male	45	CD_2_CGACAGCCACAGCCAC-1	IDA macrophage	1.52249	5.71678	M-CSF	0.00246366
CD 2	male	45	CD_2_CGACAGCCACAGCCAC-1	IDA macrophage	1.52249	5.71678	GM-CSF + LPS	0.210717
CD 2	male	45	CD_2_CGACAGCCACAGCCAC-1	IDA macrophage	1.52249	5.71678	M-CSF + LPS	0.370594
CD 2	male	45	CD_2_CGACAGCCACAGCCAC-1	IDA macrophage	1.52249	5.71678	M-CSF + siRNA MAF	0.228292
CD 2	male	45	CD_2_CGACAGCCACAGCCAC-1	IDA macrophage	1.52249	5.71678	M-CSF + 5HT	0.12406
CD 2	male	45	CD_2_CGACAGCCACAGCCAC-1	IDA macrophage	1.52249	5.71678	GM-CSF	0.0701032
CD 2	male	45	CD_2_CGTAATGCATATCTGG-1	IDA macrophage	2.20817	6.81996	M-CSF	0.163509
CD 2	male	45	CD_2_CGTAATGCATATCTGG-1	IDA macrophage	2.20817	6.81996	GM-CSF + LPS	0.0971438
CD 2	male	45	CD_2_CGTAATGCATATCTGG-1	IDA macrophage	2.20817	6.81996	M-CSF + LPS	-0.0628194
CD 2	male	45	CD_2_CGTAATGCATATCTGG-1	IDA macrophage	2.20817	6.81996	M-CSF + siRNA MAF	0.0488985
CD 2	male	45	CD_2_CGTAATGCATATCTGG-1	IDA macrophage	2.20817	6.81996	M-CSF + 5HT	0.0052043
CD 2	male	45	CD_2_CGTAATGCATATCTGG-1	IDA macrophage	2.20817	6.81996	GM-CSF	0.0415667
CD 2	male	45	CD_2_GAACGTTCAGCGTATT-1	M2.2	4.20638	6.36457	M-CSF	0.195725
CD 2	male	45	CD_2_GAACGTTCAGCGTATT-1	M2.2	4.20638	6.36457	GM-CSF + LPS	0.0395124
CD 2	male	45	CD_2_GAACGTTCAGCGTATT-1	M2.2	4.20638	6.36457	M-CSF + LPS	-0.0955154
CD 2	male	45	CD_2_GAACGTTCAGCGTATT-1	M2.2	4.20638	6.36457	M-CSF + siRNA MAF	-0.0113118
CD 2	male	45	CD_2_GAACGTTCAGCGTATT-1	M2.2	4.20638	6.36457	M-CSF + 5HT	-0.0500013
CD 2	male	45	CD_2_GAACGTTCAGCGTATT-1	M2.2	4.20638	6.36457	GM-CSF	0.0269482
CD 2	male	45	CD_2_GGAAGTGGTGTTCGAT-1	Inflammatory monocytes	-1.6708	3.14814	M-CSF	0.043956
CD 2	male	45	CD_2_GGAAGTGGTGTTCGAT-1	Inflammatory monocytes	-1.6708	3.14814	GM-CSF + LPS	0.172414
CD 2	male	45	CD_2_GGAAGTGGTGTTCGAT-1	Inflammatory monocytes	-1.6708	3.14814	M-CSF + LPS	0.280236
CD 2	male	45	CD_2_GGAAGTGGTGTTCGAT-1	Inflammatory monocytes	-1.6708	3.14814	M-CSF + siRNA MAF	0.206262
CD 2	male	45	CD_2_GGAAGTGGTGTTCGAT-1	Inflammatory monocytes	-1.6708	3.14814	M-CSF + 5HT	0.174782
CD 2	male	45	CD_2_GGAAGTGGTGTTCGAT-1	Inflammatory monocytes	-1.6708	3.14814	GM-CSF	0.142818
CD 2	male	45	CD_2_GTCACTCAGAGCTGCA-1	DCs CD1c	-0.276914	8.26918	M-CSF	0.097103
CD 2	male	45	CD_2_GTCACTCAGAGCTGCA-1	DCs CD1c	-0.276914	8.26918	GM-CSF + LPS	0.0987767
CD 2	male	45	CD_2_GTCACTCAGAGCTGCA-1	DCs CD1c	-0.276914	8.26918	M-CSF + LPS	-0.0490134
CD 2	male	45	CD_2_GTCACTCAGAGCTGCA-1	DCs CD1c	-0.276914	8.26918	M-CSF + siRNA MAF	0.0613186
CD 2	male	45	CD_2_GTCACTCAGAGCTGCA-1	DCs CD1c	-0.276914	8.26918	M-CSF + 5HT	0.0862925
CD 2	male	45	CD_2_GTCACTCAGAGCTGCA-1	DCs CD1c	-0.276914	8.26918	GM-CSF	0.0845871
CD 2	male	45	CD_2_GTTCCGTTCACATCAG-1	DCs CD1c	-0.407795	8.32271	M-CSF	0.0782889
CD 2	male	45	CD_2_GTTCCGTTCACATCAG-1	DCs CD1c	-0.407795	8.32271	GM-CSF + LPS	0.108469
CD 2	male	45	CD_2_GTTCCGTTCACATCAG-1	DCs CD1c	-0.407795	8.32271	M-CSF + LPS	-0.031983
CD 2	male	45	CD_2_GTTCCGTTCACATCAG-1	DCs CD1c	-0.407795	8.32271	M-CSF + siRNA MAF	0.0494678
CD 2	male	45	CD_2_GTTCCGTTCACATCAG-1	DCs CD1c	-0.407795	8.32271	M-CSF + 5HT	0.05697
CD 2	male	45	CD_2_GTTCCGTTCACATCAG-1	DCs CD1c	-0.407795	8.32271	GM-CSF	0.106491
CD 2	male	45	CD_2_TACGGGCAGAGCCATG-1	M2.2	4.89234	5.66305	M-CSF	0.142248
CD 2	male	45	CD_2_TACGGGCAGAGCCATG-1	M2.2	4.89234	5.66305	GM-CSF + LPS	0.00298445
CD 2	male	45	CD_2_TACGGGCAGAGCCATG-1	M2.2	4.89234	5.66305	M-CSF + LPS	-0.0815359
CD 2	male	45	CD_2_TACGGGCAGAGCCATG-1	M2.2	4.89234	5.66305	M-CSF + siRNA MAF	-0.00721945
CD 2	male	45	CD_2_TACGGGCAGAGCCATG-1	M2.2	4.89234	5.66305	M-CSF + 5HT	-0.069659
CD 2	male	45	CD_2_TACGGGCAGAGCCATG-1	M2.2	4.89234	5.66305	GM-CSF	0.0314757
CD 2	male	45	CD_2_TATTCCACATGGTACT-1	M1 ACOD1	-1.34786	4.74031	M-CSF	0.0755003
CD 2	male	45	CD_2_TATTCCACATGGTACT-1	M1 ACOD1	-1.34786	4.74031	GM-CSF + LPS	0.262194
CD 2	male	45	CD_2_TATTCCACATGGTACT-1	M1 ACOD1	-1.34786	4.74031	M-CSF + LPS	0.334065
CD 2	male	45	CD_2_TATTCCACATGGTACT-1	M1 ACOD1	-1.34786	4.74031	M-CSF + siRNA MAF	0.27488
CD 2	male	45	CD_2_TATTCCACATGGTACT-1	M1 ACOD1	-1.34786	4.74031	M-CSF + 5HT	0.227794
CD 2	male	45	CD_2_TATTCCACATGGTACT-1	M1 ACOD1	-1.34786	4.74031	GM-CSF	0.141948
CD 2	male	45	CD_2_TGACTCCGTCGTGCCA-1	DCs CD1c	-0.0475449	8.04673	M-CSF	0.101
CD 2	male	45	CD_2_TGACTCCGTCGTGCCA-1	DCs CD1c	-0.0475449	8.04673	GM-CSF + LPS	0.153008
CD 2	male	45	CD_2_TGACTCCGTCGTGCCA-1	DCs CD1c	-0.0475449	8.04673	M-CSF + LPS	0.136246
CD 2	male	45	CD_2_TGACTCCGTCGTGCCA-1	DCs CD1c	-0.0475449	8.04673	M-CSF + siRNA MAF	0.100753
CD 2	male	45	CD_2_TGACTCCGTCGTGCCA-1	DCs CD1c	-0.0475449	8.04673	M-CSF + 5HT	0.167537
CD 2	male	45	CD_2_TGACTCCGTCGTGCCA-1	DCs CD1c	-0.0475449	8.04673	GM-CSF	0.0936216
CD 2	male	45	CD_2_TGCAGTAGTGGAGGTT-1	M1 ACOD1	-1.36563	4.89007	M-CSF	0.0789558
CD 2	male	45	CD_2_TGCAGTAGTGGAGGTT-1	M1 ACOD1	-1.36563	4.89007	GM-CSF + LPS	0.256172
CD 2	male	45	CD_2_TGCAGTAGTGGAGGTT-1	M1 ACOD1	-1.36563	4.89007	M-CSF + LPS	0.341252
CD 2	male	45	CD_2_TGCAGTAGTGGAGGTT-1	M1 ACOD1	-1.36563	4.89007	M-CSF + siRNA MAF	0.261073
CD 2	male	45	CD_2_TGCAGTAGTGGAGGTT-1	M1 ACOD1	-1.36563	4.89007	M-CSF + 5HT	0.169729
CD 2	male	45	CD_2_TGCAGTAGTGGAGGTT-1	M1 ACOD1	-1.36563	4.89007	GM-CSF	0.12684
CD 2	male	45	CD_2_TGGTGATCAGCAATTC-1	M0 Ribhi	6.53959	0.862638	M-CSF	0.0832416
CD 2	male	45	CD_2_TGGTGATCAGCAATTC-1	M0 Ribhi	6.53959	0.862638	GM-CSF + LPS	0.0232399
CD 2	male	45	CD_2_TGGTGATCAGCAATTC-1	M0 Ribhi	6.53959	0.862638	M-CSF + LPS	-0.0959412
CD 2	male	45	CD_2_TGGTGATCAGCAATTC-1	M0 Ribhi	6.53959	0.862638	M-CSF + siRNA MAF	-0.00334988
CD 2	male	45	CD_2_TGGTGATCAGCAATTC-1	M0 Ribhi	6.53959	0.862638	M-CSF + 5HT	-0.080828
CD 2	male	45	CD_2_TGGTGATCAGCAATTC-1	M0 Ribhi	6.53959	0.862638	GM-CSF	0.0581638
CD 2	male	45	CD_2_TGGTGATCATTGCCGG-1	M2.2	5.25433	5.73302	M-CSF	0.142078
CD 2	male	45	CD_2_TGGTGATCATTGCCGG-1	M2.2	5.25433	5.73302	GM-CSF + LPS	0.0108332
CD 2	male	45	CD_2_TGGTGATCATTGCCGG-1	M2.2	5.25433	5.73302	M-CSF + LPS	-0.0469739
CD 2	male	45	CD_2_TGGTGATCATTGCCGG-1	M2.2	5.25433	5.73302	M-CSF + siRNA MAF	-0.00968478
CD 2	male	45	CD_2_TGGTGATCATTGCCGG-1	M2.2	5.25433	5.73302	M-CSF + 5HT	-0.0906944
CD 2	male	45	CD_2_TGGTGATCATTGCCGG-1	M2.2	5.25433	5.73302	GM-CSF	0.0147693
UC 1	male	48	UC_1_AACAAGACACTACGGC-1	DCs CD1c	-0.579679	8.01696	M-CSF	0.0582207
UC 1	male	48	UC_1_AACAAGACACTACGGC-1	DCs CD1c	-0.579679	8.01696	GM-CSF + LPS	0.113205
UC 1	male	48	UC_1_AACAAGACACTACGGC-1	DCs CD1c	-0.579679	8.01696	M-CSF + LPS	0.109387
UC 1	male	48	UC_1_AACAAGACACTACGGC-1	DCs CD1c	-0.579679	8.01696	M-CSF + siRNA MAF	0.0891719
UC 1	male	48	UC_1_AACAAGACACTACGGC-1	DCs CD1c	-0.579679	8.01696	M-CSF + 5HT	0.052106
UC 1	male	48	UC_1_AACAAGACACTACGGC-1	DCs CD1c	-0.579679	8.01696	GM-CSF	0.103564
UC 1	male	48	UC_1_AACCATGAGCTGTTAC-1	DCs CD1c	-0.74532	8.33981	M-CSF	0.0591823
UC 1	male	48	UC_1_AACCATGAGCTGTTAC-1	DCs CD1c	-0.74532	8.33981	GM-CSF + LPS	0.0918905
UC 1	male	48	UC_1_AACCATGAGCTGTTAC-1	DCs CD1c	-0.74532	8.33981	M-CSF + LPS	0.0338278
UC 1	male	48	UC_1_AACCATGAGCTGTTAC-1	DCs CD1c	-0.74532	8.33981	M-CSF + siRNA MAF	0.0673861
UC 1	male	48	UC_1_AACCATGAGCTGTTAC-1	DCs CD1c	-0.74532	8.33981	M-CSF + 5HT	0.0555228
UC 1	male	48	UC_1_AACCATGAGCTGTTAC-1	DCs CD1c	-0.74532	8.33981	GM-CSF	0.0863092
UC 1	male	48	UC_1_AAGTGAAAGGACAGCT-1	DCs CCL22	-3.40571	9.48241	M-CSF	-0.0122123
UC 1	male	48	UC_1_AAGTGAAAGGACAGCT-1	DCs CCL22	-3.40571	9.48241	GM-CSF + LPS	0.131547
UC 1	male	48	UC_1_AAGTGAAAGGACAGCT-1	DCs CCL22	-3.40571	9.48241	M-CSF + LPS	0.160146
UC 1	male	48	UC_1_AAGTGAAAGGACAGCT-1	DCs CCL22	-3.40571	9.48241	M-CSF + siRNA MAF	0.0906515
UC 1	male	48	UC_1_AAGTGAAAGGACAGCT-1	DCs CCL22	-3.40571	9.48241	M-CSF + 5HT	-0.0112272
UC 1	male	48	UC_1_AAGTGAAAGGACAGCT-1	DCs CCL22	-3.40571	9.48241	GM-CSF	0.0786948
UC 1	male	48	UC_1_ACATCGATCCATCAGA-1	Inflammatory monocytes	-10.0624	-5.09892	M-CSF	0.0144506
UC 1	male	48	UC_1_ACATCGATCCATCAGA-1	Inflammatory monocytes	-10.0624	-5.09892	GM-CSF + LPS	0.0984461
UC 1	male	48	UC_1_ACATCGATCCATCAGA-1	Inflammatory monocytes	-10.0624	-5.09892	M-CSF + LPS	0.225231
UC 1	male	48	UC_1_ACATCGATCCATCAGA-1	Inflammatory monocytes	-10.0624	-5.09892	M-CSF + siRNA MAF	0.0754358
UC 1	male	48	UC_1_ACATCGATCCATCAGA-1	Inflammatory monocytes	-10.0624	-5.09892	M-CSF + 5HT	0.07305
UC 1	male	48	UC_1_ACATCGATCCATCAGA-1	Inflammatory monocytes	-10.0624	-5.09892	GM-CSF	0.0317271
UC 1	male	48	UC_1_ACGATGTTCCGCACTT-1	M1 ACOD1	-1.10097	4.93728	M-CSF	0.0730854
UC 1	male	48	UC_1_ACGATGTTCCGCACTT-1	M1 ACOD1	-1.10097	4.93728	GM-CSF + LPS	0.152731
UC 1	male	48	UC_1_ACGATGTTCCGCACTT-1	M1 ACOD1	-1.10097	4.93728	M-CSF + LPS	0.26304
UC 1	male	48	UC_1_ACGATGTTCCGCACTT-1	M1 ACOD1	-1.10097	4.93728	M-CSF + siRNA MAF	0.154221
UC 1	male	48	UC_1_ACGATGTTCCGCACTT-1	M1 ACOD1	-1.10097	4.93728	M-CSF + 5HT	0.253029
UC 1	male	48	UC_1_ACGATGTTCCGCACTT-1	M1 ACOD1	-1.10097	4.93728	GM-CSF	0.123948
UC 1	male	48	UC_1_ACGTACATCCAGCCTT-1	IDA macrophage	1.2446	5.48204	M-CSF	0.0325581
UC 1	male	48	UC_1_ACGTACATCCAGCCTT-1	IDA macrophage	1.2446	5.48204	GM-CSF + LPS	0.169525
UC 1	male	48	UC_1_ACGTACATCCAGCCTT-1	IDA macrophage	1.2446	5.48204	M-CSF + LPS	0.190052
UC 1	male	48	UC_1_ACGTACATCCAGCCTT-1	IDA macrophage	1.2446	5.48204	M-CSF + siRNA MAF	0.143749
UC 1	male	48	UC_1_ACGTACATCCAGCCTT-1	IDA macrophage	1.2446	5.48204	M-CSF + 5HT	0.100539
UC 1	male	48	UC_1_ACGTACATCCAGCCTT-1	IDA macrophage	1.2446	5.48204	GM-CSF	0.0729973
UC 1	male	48	UC_1_ACGTTCCCAATCCTTT-1	Inflammatory monocytes	-9.92207	-5.19221	M-CSF	0.016379
UC 1	male	48	UC_1_ACGTTCCCAATCCTTT-1	Inflammatory monocytes	-9.92207	-5.19221	GM-CSF + LPS	0.0836421
UC 1	male	48	UC_1_ACGTTCCCAATCCTTT-1	Inflammatory monocytes	-9.92207	-5.19221	M-CSF + LPS	0.127649
UC 1	male	48	UC_1_ACGTTCCCAATCCTTT-1	Inflammatory monocytes	-9.92207	-5.19221	M-CSF + siRNA MAF	0.0462255
UC 1	male	48	UC_1_ACGTTCCCAATCCTTT-1	Inflammatory monocytes	-9.92207	-5.19221	M-CSF + 5HT	0.166069
UC 1	male	48	UC_1_ACGTTCCCAATCCTTT-1	Inflammatory monocytes	-9.92207	-5.19221	GM-CSF	0.0889164
UC 1	male	48	UC_1_AGGACTTTCCAAGGGA-1	DCs CD1c	-0.668435	9.26066	M-CSF	0.0535141
UC 1	male	48	UC_1_AGGACTTTCCAAGGGA-1	DCs CD1c	-0.668435	9.26066	GM-CSF + LPS	0.0896635
UC 1	male	48	UC_1_AGGACTTTCCAAGGGA-1	DCs CD1c	-0.668435	9.26066	M-CSF + LPS	-0.000641986
UC 1	male	48	UC_1_AGGACTTTCCAAGGGA-1	DCs CD1c	-0.668435	9.26066	M-CSF + siRNA MAF	0.0509398
UC 1	male	48	UC_1_AGGACTTTCCAAGGGA-1	DCs CD1c	-0.668435	9.26066	M-CSF + 5HT	-0.00922618
UC 1	male	48	UC_1_AGGACTTTCCAAGGGA-1	DCs CD1c	-0.668435	9.26066	GM-CSF	0.081658
UC 1	male	48	UC_1_ATCACAGCAGTGTATC-1	IDA macrophage	-0.314614	7.17889	M-CSF	0.0697245
UC 1	male	48	UC_1_ATCACAGCAGTGTATC-1	IDA macrophage	-0.314614	7.17889	GM-CSF + LPS	0.0898294
UC 1	male	48	UC_1_ATCACAGCAGTGTATC-1	IDA macrophage	-0.314614	7.17889	M-CSF + LPS	0.0117953
UC 1	male	48	UC_1_ATCACAGCAGTGTATC-1	IDA macrophage	-0.314614	7.17889	M-CSF + siRNA MAF	0.0428404
UC 1	male	48	UC_1_ATCACAGCAGTGTATC-1	IDA macrophage	-0.314614	7.17889	M-CSF + 5HT	0.146674
UC 1	male	48	UC_1_ATCACAGCAGTGTATC-1	IDA macrophage	-0.314614	7.17889	GM-CSF	0.049154
UC 1	male	48	UC_1_ATGGTTGGTCATAAAG-1	IDA macrophage	-1.1904	6.36144	M-CSF	0.048423
UC 1	male	48	UC_1_ATGGTTGGTCATAAAG-1	IDA macrophage	-1.1904	6.36144	GM-CSF + LPS	0.159265
UC 1	male	48	UC_1_ATGGTTGGTCATAAAG-1	IDA macrophage	-1.1904	6.36144	M-CSF + LPS	0.152889
UC 1	male	48	UC_1_ATGGTTGGTCATAAAG-1	IDA macrophage	-1.1904	6.36144	M-CSF + siRNA MAF	0.203265
UC 1	male	48	UC_1_ATGGTTGGTCATAAAG-1	IDA macrophage	-1.1904	6.36144	M-CSF + 5HT	0.062003
UC 1	male	48	UC_1_ATGGTTGGTCATAAAG-1	IDA macrophage	-1.1904	6.36144	GM-CSF	0.11593
UC 1	male	48	UC_1_ATTACTCCAACCTAAC-1	IDA macrophage	-0.586902	6.49155	M-CSF	0.0952301
UC 1	male	48	UC_1_ATTACTCCAACCTAAC-1	IDA macrophage	-0.586902	6.49155	GM-CSF + LPS	0.154829
UC 1	male	48	UC_1_ATTACTCCAACCTAAC-1	IDA macrophage	-0.586902	6.49155	M-CSF + LPS	0.19966
UC 1	male	48	UC_1_ATTACTCCAACCTAAC-1	IDA macrophage	-0.586902	6.49155	M-CSF + siRNA MAF	0.115446
UC 1	male	48	UC_1_ATTACTCCAACCTAAC-1	IDA macrophage	-0.586902	6.49155	M-CSF + 5HT	0.202958
UC 1	male	48	UC_1_ATTACTCCAACCTAAC-1	IDA macrophage	-0.586902	6.49155	GM-CSF	0.070911
UC 1	male	48	UC_1_ATTCGTTCAGGTTCCG-1	IDA macrophage	-0.66402	6.74614	M-CSF	0.0862983
UC 1	male	48	UC_1_ATTCGTTCAGGTTCCG-1	IDA macrophage	-0.66402	6.74614	GM-CSF + LPS	0.152717
UC 1	male	48	UC_1_ATTCGTTCAGGTTCCG-1	IDA macrophage	-0.66402	6.74614	M-CSF + LPS	0.227269
UC 1	male	48	UC_1_ATTCGTTCAGGTTCCG-1	IDA macrophage	-0.66402	6.74614	M-CSF + siRNA MAF	0.120878
UC 1	male	48	UC_1_ATTCGTTCAGGTTCCG-1	IDA macrophage	-0.66402	6.74614	M-CSF + 5HT	0.107102
UC 1	male	48	UC_1_ATTCGTTCAGGTTCCG-1	IDA macrophage	-0.66402	6.74614	GM-CSF	0.0946923
UC 1	male	48	UC_1_CACGGGTTCAACACCA-1	Inflammatory monocytes	-0.213313	4.80185	M-CSF	0.0853163
UC 1	male	48	UC_1_CACGGGTTCAACACCA-1	Inflammatory monocytes	-0.213313	4.80185	GM-CSF + LPS	0.125982
UC 1	male	48	UC_1_CACGGGTTCAACACCA-1	Inflammatory monocytes	-0.213313	4.80185	M-CSF + LPS	0.246445
UC 1	male	48	UC_1_CACGGGTTCAACACCA-1	Inflammatory monocytes	-0.213313	4.80185	M-CSF + siRNA MAF	0.106054
UC 1	male	48	UC_1_CACGGGTTCAACACCA-1	Inflammatory monocytes	-0.213313	4.80185	M-CSF + 5HT	0.192114
UC 1	male	48	UC_1_CACGGGTTCAACACCA-1	Inflammatory monocytes	-0.213313	4.80185	GM-CSF	0.0653292
UC 1	male	48	UC_1_CACGTTCTCCTGTAGA-1	IDA macrophage	-1.00333	6.27283	M-CSF	0.04142
UC 1	male	48	UC_1_CACGTTCTCCTGTAGA-1	IDA macrophage	-1.00333	6.27283	GM-CSF + LPS	0.179177
UC 1	male	48	UC_1_CACGTTCTCCTGTAGA-1	IDA macrophage	-1.00333	6.27283	M-CSF + LPS	0.304372
UC 1	male	48	UC_1_CACGTTCTCCTGTAGA-1	IDA macrophage	-1.00333	6.27283	M-CSF + siRNA MAF	0.193641
UC 1	male	48	UC_1_CACGTTCTCCTGTAGA-1	IDA macrophage	-1.00333	6.27283	M-CSF + 5HT	0.0981973
UC 1	male	48	UC_1_CACGTTCTCCTGTAGA-1	IDA macrophage	-1.00333	6.27283	GM-CSF	0.0776604
UC 1	male	48	UC_1_CATAAGCAGGAACGTC-1	IDA macrophage	-0.64002	6.497	M-CSF	0.0879378
UC 1	male	48	UC_1_CATAAGCAGGAACGTC-1	IDA macrophage	-0.64002	6.497	GM-CSF + LPS	0.0884857
UC 1	male	48	UC_1_CATAAGCAGGAACGTC-1	IDA macrophage	-0.64002	6.497	M-CSF + LPS	0.0588974
UC 1	male	48	UC_1_CATAAGCAGGAACGTC-1	IDA macrophage	-0.64002	6.497	M-CSF + siRNA MAF	0.090052
UC 1	male	48	UC_1_CATAAGCAGGAACGTC-1	IDA macrophage	-0.64002	6.497	M-CSF + 5HT	0.100516
UC 1	male	48	UC_1_CATAAGCAGGAACGTC-1	IDA macrophage	-0.64002	6.497	GM-CSF	0.0942391
UC 1	male	48	UC_1_CATTTCATCGTAACAC-1	M0 Ribhi	7.02454	2.06496	M-CSF	0.0245623
UC 1	male	48	UC_1_CATTTCATCGTAACAC-1	M0 Ribhi	7.02454	2.06496	GM-CSF + LPS	0.0109372
UC 1	male	48	UC_1_CATTTCATCGTAACAC-1	M0 Ribhi	7.02454	2.06496	M-CSF + LPS	-0.038079
UC 1	male	48	UC_1_CATTTCATCGTAACAC-1	M0 Ribhi	7.02454	2.06496	M-CSF + siRNA MAF	-0.0214777
UC 1	male	48	UC_1_CATTTCATCGTAACAC-1	M0 Ribhi	7.02454	2.06496	M-CSF + 5HT	-0.0332097
UC 1	male	48	UC_1_CATTTCATCGTAACAC-1	M0 Ribhi	7.02454	2.06496	GM-CSF	0.0107404
UC 1	male	48	UC_1_CCACCATTCTTTCAGT-1	M2.2	2.97674	7.82424	M-CSF	0.0634706
UC 1	male	48	UC_1_CCACCATTCTTTCAGT-1	M2.2	2.97674	7.82424	GM-CSF + LPS	0.0959006
UC 1	male	48	UC_1_CCACCATTCTTTCAGT-1	M2.2	2.97674	7.82424	M-CSF + LPS	-0.00637352
UC 1	male	48	UC_1_CCACCATTCTTTCAGT-1	M2.2	2.97674	7.82424	M-CSF + siRNA MAF	0.0653132
UC 1	male	48	UC_1_CCACCATTCTTTCAGT-1	M2.2	2.97674	7.82424	M-CSF + 5HT	0.022819
UC 1	male	48	UC_1_CCACCATTCTTTCAGT-1	M2.2	2.97674	7.82424	GM-CSF	0.0245608
UC 1	male	48	UC_1_CCCATTGGTAGTGGCA-1	M0 Ribhi	7.3298	3.1731	M-CSF	0.0522271
UC 1	male	48	UC_1_CCCATTGGTAGTGGCA-1	M0 Ribhi	7.3298	3.1731	GM-CSF + LPS	0.0173988
UC 1	male	48	UC_1_CCCATTGGTAGTGGCA-1	M0 Ribhi	7.3298	3.1731	M-CSF + LPS	-0.0173385
UC 1	male	48	UC_1_CCCATTGGTAGTGGCA-1	M0 Ribhi	7.3298	3.1731	M-CSF + siRNA MAF	0.0190593
UC 1	male	48	UC_1_CCCATTGGTAGTGGCA-1	M0 Ribhi	7.3298	3.1731	M-CSF + 5HT	-0.043857
UC 1	male	48	UC_1_CCCATTGGTAGTGGCA-1	M0 Ribhi	7.3298	3.1731	GM-CSF	0.0181108
UC 1	male	48	UC_1_CCTCAACTCACTTTGT-1	IDA macrophage	1.36531	6.97437	M-CSF	0.0551197
UC 1	male	48	UC_1_CCTCAACTCACTTTGT-1	IDA macrophage	1.36531	6.97437	GM-CSF + LPS	0.149883
UC 1	male	48	UC_1_CCTCAACTCACTTTGT-1	IDA macrophage	1.36531	6.97437	M-CSF + LPS	0.144012
UC 1	male	48	UC_1_CCTCAACTCACTTTGT-1	IDA macrophage	1.36531	6.97437	M-CSF + siRNA MAF	0.127289
UC 1	male	48	UC_1_CCTCAACTCACTTTGT-1	IDA macrophage	1.36531	6.97437	M-CSF + 5HT	0.135324
UC 1	male	48	UC_1_CCTCAACTCACTTTGT-1	IDA macrophage	1.36531	6.97437	GM-CSF	0.0557935
UC 1	male	48	UC_1_CCTCTAGCATAATGAG-1	IDA macrophage	-0.393264	6.60373	M-CSF	0.0651359
UC 1	male	48	UC_1_CCTCTAGCATAATGAG-1	IDA macrophage	-0.393264	6.60373	GM-CSF + LPS	0.0652738
UC 1	male	48	UC_1_CCTCTAGCATAATGAG-1	IDA macrophage	-0.393264	6.60373	M-CSF + LPS	0.0468758
UC 1	male	48	UC_1_CCTCTAGCATAATGAG-1	IDA macrophage	-0.393264	6.60373	M-CSF + siRNA MAF	0.0917281
UC 1	male	48	UC_1_CCTCTAGCATAATGAG-1	IDA macrophage	-0.393264	6.60373	M-CSF + 5HT	0.0358891
UC 1	male	48	UC_1_CCTCTAGCATAATGAG-1	IDA macrophage	-0.393264	6.60373	GM-CSF	0.064253
UC 1	male	48	UC_1_CTCTCAGCAGCTACTA-1	Inflammatory monocytes	-10.2905	-5.01016	M-CSF	0.00411156
UC 1	male	48	UC_1_CTCTCAGCAGCTACTA-1	Inflammatory monocytes	-10.2905	-5.01016	GM-CSF + LPS	0.0778691
UC 1	male	48	UC_1_CTCTCAGCAGCTACTA-1	Inflammatory monocytes	-10.2905	-5.01016	M-CSF + LPS	0.165699
UC 1	male	48	UC_1_CTCTCAGCAGCTACTA-1	Inflammatory monocytes	-10.2905	-5.01016	M-CSF + siRNA MAF	0.106036
UC 1	male	48	UC_1_CTCTCAGCAGCTACTA-1	Inflammatory monocytes	-10.2905	-5.01016	M-CSF + 5HT	0.0879338
UC 1	male	48	UC_1_CTCTCAGCAGCTACTA-1	Inflammatory monocytes	-10.2905	-5.01016	GM-CSF	0.0416781
UC 1	male	48	UC_1_CTGCATCGTACGATGG-1	DCs CD1c	-0.803586	8.16569	M-CSF	0.0496491
UC 1	male	48	UC_1_CTGCATCGTACGATGG-1	DCs CD1c	-0.803586	8.16569	GM-CSF + LPS	0.0890614
UC 1	male	48	UC_1_CTGCATCGTACGATGG-1	DCs CD1c	-0.803586	8.16569	M-CSF + LPS	0.00853491
UC 1	male	48	UC_1_CTGCATCGTACGATGG-1	DCs CD1c	-0.803586	8.16569	M-CSF + siRNA MAF	0.0512637
UC 1	male	48	UC_1_CTGCATCGTACGATGG-1	DCs CD1c	-0.803586	8.16569	M-CSF + 5HT	0.10019
UC 1	male	48	UC_1_CTGCATCGTACGATGG-1	DCs CD1c	-0.803586	8.16569	GM-CSF	0.0734355
UC 1	male	48	UC_1_GAACACTGTAAGTAGT-1	DCs CD1c	-1.59072	9.64159	M-CSF	0.0703024
UC 1	male	48	UC_1_GAACACTGTAAGTAGT-1	DCs CD1c	-1.59072	9.64159	GM-CSF + LPS	0.0490082
UC 1	male	48	UC_1_GAACACTGTAAGTAGT-1	DCs CD1c	-1.59072	9.64159	M-CSF + LPS	0.00662487
UC 1	male	48	UC_1_GAACACTGTAAGTAGT-1	DCs CD1c	-1.59072	9.64159	M-CSF + siRNA MAF	-0.0114657
UC 1	male	48	UC_1_GAACACTGTAAGTAGT-1	DCs CD1c	-1.59072	9.64159	M-CSF + 5HT	0.00218384
UC 1	male	48	UC_1_GAACACTGTAAGTAGT-1	DCs CD1c	-1.59072	9.64159	GM-CSF	0.00718523
UC 1	male	48	UC_1_GACCCAGTCTGTTCAT-1	IDA macrophage	0.0710922	6.88038	M-CSF	0.129414
UC 1	male	48	UC_1_GACCCAGTCTGTTCAT-1	IDA macrophage	0.0710922	6.88038	GM-CSF + LPS	0.0900105
UC 1	male	48	UC_1_GACCCAGTCTGTTCAT-1	IDA macrophage	0.0710922	6.88038	M-CSF + LPS	-0.0073748
UC 1	male	48	UC_1_GACCCAGTCTGTTCAT-1	IDA macrophage	0.0710922	6.88038	M-CSF + siRNA MAF	0.0559034
UC 1	male	48	UC_1_GACCCAGTCTGTTCAT-1	IDA macrophage	0.0710922	6.88038	M-CSF + 5HT	0.0843672
UC 1	male	48	UC_1_GACCCAGTCTGTTCAT-1	IDA macrophage	0.0710922	6.88038	GM-CSF	0.0787658
UC 1	male	48	UC_1_GAGAGGTTCTGAGGCC-1	IDA macrophage	-0.364445	6.94053	M-CSF	0.0741076
UC 1	male	48	UC_1_GAGAGGTTCTGAGGCC-1	IDA macrophage	-0.364445	6.94053	GM-CSF + LPS	0.0709941
UC 1	male	48	UC_1_GAGAGGTTCTGAGGCC-1	IDA macrophage	-0.364445	6.94053	M-CSF + LPS	-0.0223935
UC 1	male	48	UC_1_GAGAGGTTCTGAGGCC-1	IDA macrophage	-0.364445	6.94053	M-CSF + siRNA MAF	0.0309801
UC 1	male	48	UC_1_GAGAGGTTCTGAGGCC-1	IDA macrophage	-0.364445	6.94053	M-CSF + 5HT	0.0950914
UC 1	male	48	UC_1_GAGAGGTTCTGAGGCC-1	IDA macrophage	-0.364445	6.94053	GM-CSF	0.0796508
UC 1	male	48	UC_1_GAGGCCTGTAGAAACT-1	M2.2	3.82352	6.14108	M-CSF	0.085673
UC 1	male	48	UC_1_GAGGCCTGTAGAAACT-1	M2.2	3.82352	6.14108	GM-CSF + LPS	0.0813192
UC 1	male	48	UC_1_GAGGCCTGTAGAAACT-1	M2.2	3.82352	6.14108	M-CSF + LPS	0.0149769
UC 1	male	48	UC_1_GAGGCCTGTAGAAACT-1	M2.2	3.82352	6.14108	M-CSF + siRNA MAF	0.0536859
UC 1	male	48	UC_1_GAGGCCTGTAGAAACT-1	M2.2	3.82352	6.14108	M-CSF + 5HT	-0.088374
UC 1	male	48	UC_1_GAGGCCTGTAGAAACT-1	M2.2	3.82352	6.14108	GM-CSF	0.00609174
UC 1	male	48	UC_1_GAGTTGTAGCGACCCT-1	M1 ACOD1	-1.00669	4.0855	M-CSF	0.0564286
UC 1	male	48	UC_1_GAGTTGTAGCGACCCT-1	M1 ACOD1	-1.00669	4.0855	GM-CSF + LPS	0.134311
UC 1	male	48	UC_1_GAGTTGTAGCGACCCT-1	M1 ACOD1	-1.00669	4.0855	M-CSF + LPS	0.250406
UC 1	male	48	UC_1_GAGTTGTAGCGACCCT-1	M1 ACOD1	-1.00669	4.0855	M-CSF + siRNA MAF	0.121631
UC 1	male	48	UC_1_GAGTTGTAGCGACCCT-1	M1 ACOD1	-1.00669	4.0855	M-CSF + 5HT	0.239284
UC 1	male	48	UC_1_GAGTTGTAGCGACCCT-1	M1 ACOD1	-1.00669	4.0855	GM-CSF	0.153729
UC 1	male	48	UC_1_TCACAAGAGTAGGGTC-1	M0	5.8295	4.74397	M-CSF	0.0985442
UC 1	male	48	UC_1_TCACAAGAGTAGGGTC-1	M0	5.8295	4.74397	GM-CSF + LPS	-0.0012381
UC 1	male	48	UC_1_TCACAAGAGTAGGGTC-1	M0	5.8295	4.74397	M-CSF + LPS	-0.0749544
UC 1	male	48	UC_1_TCACAAGAGTAGGGTC-1	M0	5.8295	4.74397	M-CSF + siRNA MAF	-0.016996
UC 1	male	48	UC_1_TCACAAGAGTAGGGTC-1	M0	5.8295	4.74397	M-CSF + 5HT	-0.0986254
UC 1	male	48	UC_1_TCACAAGAGTAGGGTC-1	M0	5.8295	4.74397	GM-CSF	0.0508777
UC 1	male	48	UC_1_TCACTATGTGGTCTGC-1	M1 ACOD1	-1.06433	4.76603	M-CSF	0.058254
UC 1	male	48	UC_1_TCACTATGTGGTCTGC-1	M1 ACOD1	-1.06433	4.76603	GM-CSF + LPS	0.151365
UC 1	male	48	UC_1_TCACTATGTGGTCTGC-1	M1 ACOD1	-1.06433	4.76603	M-CSF + LPS	0.326057
UC 1	male	48	UC_1_TCACTATGTGGTCTGC-1	M1 ACOD1	-1.06433	4.76603	M-CSF + siRNA MAF	0.149135
UC 1	male	48	UC_1_TCACTATGTGGTCTGC-1	M1 ACOD1	-1.06433	4.76603	M-CSF + 5HT	0.24932
UC 1	male	48	UC_1_TCACTATGTGGTCTGC-1	M1 ACOD1	-1.06433	4.76603	GM-CSF	0.117757
UC 1	male	48	UC_1_TCGGGACGTAGCGTCC-1	IDA macrophage	-0.693253	6.41164	M-CSF	0.0824789
UC 1	male	48	UC_1_TCGGGACGTAGCGTCC-1	IDA macrophage	-0.693253	6.41164	GM-CSF + LPS	0.117369
UC 1	male	48	UC_1_TCGGGACGTAGCGTCC-1	IDA macrophage	-0.693253	6.41164	M-CSF + LPS	0.157423
UC 1	male	48	UC_1_TCGGGACGTAGCGTCC-1	IDA macrophage	-0.693253	6.41164	M-CSF + siRNA MAF	0.119189
UC 1	male	48	UC_1_TCGGGACGTAGCGTCC-1	IDA macrophage	-0.693253	6.41164	M-CSF + 5HT	0.124235
UC 1	male	48	UC_1_TCGGGACGTAGCGTCC-1	IDA macrophage	-0.693253	6.41164	GM-CSF	0.0399738
UC 1	male	48	UC_1_TCGGTCTGTGACTGAG-1	IDA macrophage	-0.495945	7.42822	M-CSF	0.0399349
UC 1	male	48	UC_1_TCGGTCTGTGACTGAG-1	IDA macrophage	-0.495945	7.42822	GM-CSF + LPS	0.0623813
UC 1	male	48	UC_1_TCGGTCTGTGACTGAG-1	IDA macrophage	-0.495945	7.42822	M-CSF + LPS	-0.0115011
UC 1	male	48	UC_1_TCGGTCTGTGACTGAG-1	IDA macrophage	-0.495945	7.42822	M-CSF + siRNA MAF	0.0299678
UC 1	male	48	UC_1_TCGGTCTGTGACTGAG-1	IDA macrophage	-0.495945	7.42822	M-CSF + 5HT	0.0731405
UC 1	male	48	UC_1_TCGGTCTGTGACTGAG-1	IDA macrophage	-0.495945	7.42822	GM-CSF	0.0845802
UC 1	male	48	UC_1_TCTACATTCCTCTAAT-1	M1 ACOD1	-0.673462	5.26914	M-CSF	0.0783441
UC 1	male	48	UC_1_TCTACATTCCTCTAAT-1	M1 ACOD1	-0.673462	5.26914	GM-CSF + LPS	0.16991
UC 1	male	48	UC_1_TCTACATTCCTCTAAT-1	M1 ACOD1	-0.673462	5.26914	M-CSF + LPS	0.224799
UC 1	male	48	UC_1_TCTACATTCCTCTAAT-1	M1 ACOD1	-0.673462	5.26914	M-CSF + siRNA MAF	0.143789
UC 1	male	48	UC_1_TCTACATTCCTCTAAT-1	M1 ACOD1	-0.673462	5.26914	M-CSF + 5HT	0.228365
UC 1	male	48	UC_1_TCTACATTCCTCTAAT-1	M1 ACOD1	-0.673462	5.26914	GM-CSF	0.10701
UC 1	male	48	UC_1_TGAGCGCAGCCGATTT-1	Inflammatory monocytes	-0.845453	3.7054	M-CSF	0.0570383
UC 1	male	48	UC_1_TGAGCGCAGCCGATTT-1	Inflammatory monocytes	-0.845453	3.7054	GM-CSF + LPS	0.0800803
UC 1	male	48	UC_1_TGAGCGCAGCCGATTT-1	Inflammatory monocytes	-0.845453	3.7054	M-CSF + LPS	0.131704
UC 1	male	48	UC_1_TGAGCGCAGCCGATTT-1	Inflammatory monocytes	-0.845453	3.7054	M-CSF + siRNA MAF	0.049546
UC 1	male	48	UC_1_TGAGCGCAGCCGATTT-1	Inflammatory monocytes	-0.845453	3.7054	M-CSF + 5HT	0.238677
UC 1	male	48	UC_1_TGAGCGCAGCCGATTT-1	Inflammatory monocytes	-0.845453	3.7054	GM-CSF	0.0785043
UC 1	male	48	UC_1_TGCGGCAAGGATCACG-1	M1 CXCL5	-3.29016	5.87904	M-CSF	0.0162533
UC 1	male	48	UC_1_TGCGGCAAGGATCACG-1	M1 CXCL5	-3.29016	5.87904	GM-CSF + LPS	0.14026
UC 1	male	48	UC_1_TGCGGCAAGGATCACG-1	M1 CXCL5	-3.29016	5.87904	M-CSF + LPS	0.175348
UC 1	male	48	UC_1_TGCGGCAAGGATCACG-1	M1 CXCL5	-3.29016	5.87904	M-CSF + siRNA MAF	0.171152
UC 1	male	48	UC_1_TGCGGCAAGGATCACG-1	M1 CXCL5	-3.29016	5.87904	M-CSF + 5HT	0.0667062
UC 1	male	48	UC_1_TGCGGCAAGGATCACG-1	M1 CXCL5	-3.29016	5.87904	GM-CSF	0.133119
UC 1	male	48	UC_1_TGGGAAGCAGGTGAGT-1	M0 Ribhi	7.68833	0.841756	M-CSF	0.0257544
UC 1	male	48	UC_1_TGGGAAGCAGGTGAGT-1	M0 Ribhi	7.68833	0.841756	GM-CSF + LPS	0.0476438
UC 1	male	48	UC_1_TGGGAAGCAGGTGAGT-1	M0 Ribhi	7.68833	0.841756	M-CSF + LPS	-0.0498182
UC 1	male	48	UC_1_TGGGAAGCAGGTGAGT-1	M0 Ribhi	7.68833	0.841756	M-CSF + siRNA MAF	0.0189107
UC 1	male	48	UC_1_TGGGAAGCAGGTGAGT-1	M0 Ribhi	7.68833	0.841756	M-CSF + 5HT	0.0140009
UC 1	male	48	UC_1_TGGGAAGCAGGTGAGT-1	M0 Ribhi	7.68833	0.841756	GM-CSF	0.0397761
UC 1	male	48	UC_1_TGGGATTTCCTGGGTG-1	IDA macrophage	-0.327475	5.98304	M-CSF	0.0704445
UC 1	male	48	UC_1_TGGGATTTCCTGGGTG-1	IDA macrophage	-0.327475	5.98304	GM-CSF + LPS	0.125664
UC 1	male	48	UC_1_TGGGATTTCCTGGGTG-1	IDA macrophage	-0.327475	5.98304	M-CSF + LPS	0.12859
UC 1	male	48	UC_1_TGGGATTTCCTGGGTG-1	IDA macrophage	-0.327475	5.98304	M-CSF + siRNA MAF	0.0655246
UC 1	male	48	UC_1_TGGGATTTCCTGGGTG-1	IDA macrophage	-0.327475	5.98304	M-CSF + 5HT	0.095555
UC 1	male	48	UC_1_TGGGATTTCCTGGGTG-1	IDA macrophage	-0.327475	5.98304	GM-CSF	0.0789979
UC 1	male	48	UC_1_TGTGATGTCGACATAC-1	M0 Ribhi	8.10721	1.68693	M-CSF	-0.00702848
UC 1	male	48	UC_1_TGTGATGTCGACATAC-1	M0 Ribhi	8.10721	1.68693	GM-CSF + LPS	0.0623143
UC 1	male	48	UC_1_TGTGATGTCGACATAC-1	M0 Ribhi	8.10721	1.68693	M-CSF + LPS	0.00553448
UC 1	male	48	UC_1_TGTGATGTCGACATAC-1	M0 Ribhi	8.10721	1.68693	M-CSF + siRNA MAF	0.0644802
UC 1	male	48	UC_1_TGTGATGTCGACATAC-1	M0 Ribhi	8.10721	1.68693	M-CSF + 5HT	0.0873449
UC 1	male	48	UC_1_TGTGATGTCGACATAC-1	M0 Ribhi	8.10721	1.68693	GM-CSF	0.0346232
UC 1	male	48	UC_1_TTCTTCCCAGCCTTCT-1	DCs CD1c	-1.63917	9.55897	M-CSF	0.0691974
UC 1	male	48	UC_1_TTCTTCCCAGCCTTCT-1	DCs CD1c	-1.63917	9.55897	GM-CSF + LPS	0.0784315
UC 1	male	48	UC_1_TTCTTCCCAGCCTTCT-1	DCs CD1c	-1.63917	9.55897	M-CSF + LPS	-0.0347997
UC 1	male	48	UC_1_TTCTTCCCAGCCTTCT-1	DCs CD1c	-1.63917	9.55897	M-CSF + siRNA MAF	-0.00261556
UC 1	male	48	UC_1_TTCTTCCCAGCCTTCT-1	DCs CD1c	-1.63917	9.55897	M-CSF + 5HT	0.0412927
UC 1	male	48	UC_1_TTCTTCCCAGCCTTCT-1	DCs CD1c	-1.63917	9.55897	GM-CSF	-0.0240721
UC 1	male	48	UC_1_TTTCCTCTCATCACCC-1	Inflammatory monocytes	-10.3538	-5.11116	M-CSF	0.0253582
UC 1	male	48	UC_1_TTTCCTCTCATCACCC-1	Inflammatory monocytes	-10.3538	-5.11116	GM-CSF + LPS	0.0686317
UC 1	male	48	UC_1_TTTCCTCTCATCACCC-1	Inflammatory monocytes	-10.3538	-5.11116	M-CSF + LPS	0.13723
UC 1	male	48	UC_1_TTTCCTCTCATCACCC-1	Inflammatory monocytes	-10.3538	-5.11116	M-CSF + siRNA MAF	0.0571591
UC 1	male	48	UC_1_TTTCCTCTCATCACCC-1	Inflammatory monocytes	-10.3538	-5.11116	M-CSF + 5HT	0.0463575
UC 1	male	48	UC_1_TTTCCTCTCATCACCC-1	Inflammatory monocytes	-10.3538	-5.11116	GM-CSF	0.0734206
UC 2	male	43	UC_2_AAAGGGCGTTGTCTAG-1	DCs CD1c	-0.450162	8.37195	M-CSF	0.100411
UC 2	male	43	UC_2_AAAGGGCGTTGTCTAG-1	DCs CD1c	-0.450162	8.37195	GM-CSF + LPS	0.0598195
UC 2	male	43	UC_2_AAAGGGCGTTGTCTAG-1	DCs CD1c	-0.450162	8.37195	M-CSF + LPS	-0.0395705
UC 2	male	43	UC_2_AAAGGGCGTTGTCTAG-1	DCs CD1c	-0.450162	8.37195	M-CSF + siRNA MAF	0.020748
UC 2	male	43	UC_2_AAAGGGCGTTGTCTAG-1	DCs CD1c	-0.450162	8.37195	M-CSF + 5HT	0.100392
UC 2	male	43	UC_2_AAAGGGCGTTGTCTAG-1	DCs CD1c	-0.450162	8.37195	GM-CSF	0.0490196
UC 2	male	43	UC_2_AACGAAATCCGGCAAC-1	Inflammatory monocytes	7.89377	2.21466	M-CSF	0.0275026
UC 2	male	43	UC_2_AACGAAATCCGGCAAC-1	Inflammatory monocytes	7.89377	2.21466	GM-CSF + LPS	0.100484
UC 2	male	43	UC_2_AACGAAATCCGGCAAC-1	Inflammatory monocytes	7.89377	2.21466	M-CSF + LPS	0.0909073
UC 2	male	43	UC_2_AACGAAATCCGGCAAC-1	Inflammatory monocytes	7.89377	2.21466	M-CSF + siRNA MAF	0.0863433
UC 2	male	43	UC_2_AACGAAATCCGGCAAC-1	Inflammatory monocytes	7.89377	2.21466	M-CSF + 5HT	0.129192
UC 2	male	43	UC_2_AACGAAATCCGGCAAC-1	Inflammatory monocytes	7.89377	2.21466	GM-CSF	0.0362738
UC 2	male	43	UC_2_AAGTTCGTCTTTCCAA-1	IDA macrophage	-0.12081	6.06838	M-CSF	0.1024
UC 2	male	43	UC_2_AAGTTCGTCTTTCCAA-1	IDA macrophage	-0.12081	6.06838	GM-CSF + LPS	0.125435
UC 2	male	43	UC_2_AAGTTCGTCTTTCCAA-1	IDA macrophage	-0.12081	6.06838	M-CSF + LPS	0.0102839
UC 2	male	43	UC_2_AAGTTCGTCTTTCCAA-1	IDA macrophage	-0.12081	6.06838	M-CSF + siRNA MAF	0.0665331
UC 2	male	43	UC_2_AAGTTCGTCTTTCCAA-1	IDA macrophage	-0.12081	6.06838	M-CSF + 5HT	0.199871
UC 2	male	43	UC_2_AAGTTCGTCTTTCCAA-1	IDA macrophage	-0.12081	6.06838	GM-CSF	0.130545
UC 2	male	43	UC_2_AATCGTGCACAAGCTT-1	IDA macrophage	1.09743	6.28603	M-CSF	0.121668
UC 2	male	43	UC_2_AATCGTGCACAAGCTT-1	IDA macrophage	1.09743	6.28603	GM-CSF + LPS	0.0768828
UC 2	male	43	UC_2_AATCGTGCACAAGCTT-1	IDA macrophage	1.09743	6.28603	M-CSF + LPS	-0.0169089
UC 2	male	43	UC_2_AATCGTGCACAAGCTT-1	IDA macrophage	1.09743	6.28603	M-CSF + siRNA MAF	0.0409141
UC 2	male	43	UC_2_AATCGTGCACAAGCTT-1	IDA macrophage	1.09743	6.28603	M-CSF + 5HT	0.0739705
UC 2	male	43	UC_2_AATCGTGCACAAGCTT-1	IDA macrophage	1.09743	6.28603	GM-CSF	0.0735229
UC 2	male	43	UC_2_ACATTTCAGCGAGTAC-1	IDA macrophage	-0.141167	5.62226	M-CSF	0.107247
UC 2	male	43	UC_2_ACATTTCAGCGAGTAC-1	IDA macrophage	-0.141167	5.62226	GM-CSF + LPS	0.116886
UC 2	male	43	UC_2_ACATTTCAGCGAGTAC-1	IDA macrophage	-0.141167	5.62226	M-CSF + LPS	0.0494853
UC 2	male	43	UC_2_ACATTTCAGCGAGTAC-1	IDA macrophage	-0.141167	5.62226	M-CSF + siRNA MAF	0.0938172
UC 2	male	43	UC_2_ACATTTCAGCGAGTAC-1	IDA macrophage	-0.141167	5.62226	M-CSF + 5HT	0.252111
UC 2	male	43	UC_2_ACATTTCAGCGAGTAC-1	IDA macrophage	-0.141167	5.62226	GM-CSF	0.132606
UC 2	male	43	UC_2_ACGATGTGTCCCTGTT-1	IDA macrophage	-1.74972	5.60584	M-CSF	0.0828806
UC 2	male	43	UC_2_ACGATGTGTCCCTGTT-1	IDA macrophage	-1.74972	5.60584	GM-CSF + LPS	0.184016
UC 2	male	43	UC_2_ACGATGTGTCCCTGTT-1	IDA macrophage	-1.74972	5.60584	M-CSF + LPS	0.267451
UC 2	male	43	UC_2_ACGATGTGTCCCTGTT-1	IDA macrophage	-1.74972	5.60584	M-CSF + siRNA MAF	0.170486
UC 2	male	43	UC_2_ACGATGTGTCCCTGTT-1	IDA macrophage	-1.74972	5.60584	M-CSF + 5HT	0.270343
UC 2	male	43	UC_2_ACGATGTGTCCCTGTT-1	IDA macrophage	-1.74972	5.60584	GM-CSF	0.151529
UC 2	male	43	UC_2_AGAAATGCACCTGCAG-1	IDA macrophage	-0.374341	5.93384	M-CSF	0.0856639
UC 2	male	43	UC_2_AGAAATGCACCTGCAG-1	IDA macrophage	-0.374341	5.93384	GM-CSF + LPS	0.1815
UC 2	male	43	UC_2_AGAAATGCACCTGCAG-1	IDA macrophage	-0.374341	5.93384	M-CSF + LPS	0.217419
UC 2	male	43	UC_2_AGAAATGCACCTGCAG-1	IDA macrophage	-0.374341	5.93384	M-CSF + siRNA MAF	0.15004
UC 2	male	43	UC_2_AGAAATGCACCTGCAG-1	IDA macrophage	-0.374341	5.93384	M-CSF + 5HT	0.234929
UC 2	male	43	UC_2_AGAAATGCACCTGCAG-1	IDA macrophage	-0.374341	5.93384	GM-CSF	0.102331
UC 2	male	43	UC_2_AGGGTGAGTACTGCGC-1	DCs CCL22	-3.60128	9.65282	M-CSF	0.0298812
UC 2	male	43	UC_2_AGGGTGAGTACTGCGC-1	DCs CCL22	-3.60128	9.65282	GM-CSF + LPS	0.138168
UC 2	male	43	UC_2_AGGGTGAGTACTGCGC-1	DCs CCL22	-3.60128	9.65282	M-CSF + LPS	0.082031
UC 2	male	43	UC_2_AGGGTGAGTACTGCGC-1	DCs CCL22	-3.60128	9.65282	M-CSF + siRNA MAF	0.0992368
UC 2	male	43	UC_2_AGGGTGAGTACTGCGC-1	DCs CCL22	-3.60128	9.65282	M-CSF + 5HT	0.0337175
UC 2	male	43	UC_2_AGGGTGAGTACTGCGC-1	DCs CCL22	-3.60128	9.65282	GM-CSF	0.061923
UC 2	male	43	UC_2_AGGGTTTAGATGCGAC-1	DCs CCL22 Ribhi	7.98826	0.410444	M-CSF	0.0543839
UC 2	male	43	UC_2_AGGGTTTAGATGCGAC-1	DCs CCL22 Ribhi	7.98826	0.410444	GM-CSF + LPS	0.0449818
UC 2	male	43	UC_2_AGGGTTTAGATGCGAC-1	DCs CCL22 Ribhi	7.98826	0.410444	M-CSF + LPS	-0.0223908
UC 2	male	43	UC_2_AGGGTTTAGATGCGAC-1	DCs CCL22 Ribhi	7.98826	0.410444	M-CSF + siRNA MAF	-0.021288
UC 2	male	43	UC_2_AGGGTTTAGATGCGAC-1	DCs CCL22 Ribhi	7.98826	0.410444	M-CSF + 5HT	0.0631416
UC 2	male	43	UC_2_AGGGTTTAGATGCGAC-1	DCs CCL22 Ribhi	7.98826	0.410444	GM-CSF	0.0119321
UC 2	male	43	UC_2_AGTAGCTGTAGAGTTA-1	Inflammatory monocytes	-3.72839	5.81677	M-CSF	0.017304
UC 2	male	43	UC_2_AGTAGCTGTAGAGTTA-1	Inflammatory monocytes	-3.72839	5.81677	GM-CSF + LPS	0.043472
UC 2	male	43	UC_2_AGTAGCTGTAGAGTTA-1	Inflammatory monocytes	-3.72839	5.81677	M-CSF + LPS	0.0126597
UC 2	male	43	UC_2_AGTAGCTGTAGAGTTA-1	Inflammatory monocytes	-3.72839	5.81677	M-CSF + siRNA MAF	0.0646478
UC 2	male	43	UC_2_AGTAGCTGTAGAGTTA-1	Inflammatory monocytes	-3.72839	5.81677	M-CSF + 5HT	0.129691
UC 2	male	43	UC_2_AGTAGCTGTAGAGTTA-1	Inflammatory monocytes	-3.72839	5.81677	GM-CSF	0.0799944
UC 2	male	43	UC_2_ATAGACCTCCGCTGTT-1	M1 CXCL5	-2.0205	6.04218	M-CSF	0.0580638
UC 2	male	43	UC_2_ATAGACCTCCGCTGTT-1	M1 CXCL5	-2.0205	6.04218	GM-CSF + LPS	0.175424
UC 2	male	43	UC_2_ATAGACCTCCGCTGTT-1	M1 CXCL5	-2.0205	6.04218	M-CSF + LPS	0.252574
UC 2	male	43	UC_2_ATAGACCTCCGCTGTT-1	M1 CXCL5	-2.0205	6.04218	M-CSF + siRNA MAF	0.18415
UC 2	male	43	UC_2_ATAGACCTCCGCTGTT-1	M1 CXCL5	-2.0205	6.04218	M-CSF + 5HT	0.0729469
UC 2	male	43	UC_2_ATAGACCTCCGCTGTT-1	M1 CXCL5	-2.0205	6.04218	GM-CSF	0.153119
UC 2	male	43	UC_2_ATCATTCTCGAGTACT-1	IDA macrophage	-0.293647	6.21057	M-CSF	0.0735596
UC 2	male	43	UC_2_ATCATTCTCGAGTACT-1	IDA macrophage	-0.293647	6.21057	GM-CSF + LPS	0.13084
UC 2	male	43	UC_2_ATCATTCTCGAGTACT-1	IDA macrophage	-0.293647	6.21057	M-CSF + LPS	0.0802606
UC 2	male	43	UC_2_ATCATTCTCGAGTACT-1	IDA macrophage	-0.293647	6.21057	M-CSF + siRNA MAF	0.108214
UC 2	male	43	UC_2_ATCATTCTCGAGTACT-1	IDA macrophage	-0.293647	6.21057	M-CSF + 5HT	0.226796
UC 2	male	43	UC_2_ATCATTCTCGAGTACT-1	IDA macrophage	-0.293647	6.21057	GM-CSF	0.146412
UC 2	male	43	UC_2_ATCCACCTCATTTGTC-1	IDA macrophage	0.248745	5.36449	M-CSF	0.105387
UC 2	male	43	UC_2_ATCCACCTCATTTGTC-1	IDA macrophage	0.248745	5.36449	GM-CSF + LPS	0.125354
UC 2	male	43	UC_2_ATCCACCTCATTTGTC-1	IDA macrophage	0.248745	5.36449	M-CSF + LPS	0.0490827
UC 2	male	43	UC_2_ATCCACCTCATTTGTC-1	IDA macrophage	0.248745	5.36449	M-CSF + siRNA MAF	0.11703
UC 2	male	43	UC_2_ATCCACCTCATTTGTC-1	IDA macrophage	0.248745	5.36449	M-CSF + 5HT	0.150235
UC 2	male	43	UC_2_ATCCACCTCATTTGTC-1	IDA macrophage	0.248745	5.36449	GM-CSF	0.142508
UC 2	male	43	UC_2_ATTGGGTTCATTCATC-1	Inflammatory monocytes	-0.260832	4.40241	M-CSF	0.10355
UC 2	male	43	UC_2_ATTGGGTTCATTCATC-1	Inflammatory monocytes	-0.260832	4.40241	GM-CSF + LPS	0.133439
UC 2	male	43	UC_2_ATTGGGTTCATTCATC-1	Inflammatory monocytes	-0.260832	4.40241	M-CSF + LPS	0.170934
UC 2	male	43	UC_2_ATTGGGTTCATTCATC-1	Inflammatory monocytes	-0.260832	4.40241	M-CSF + siRNA MAF	0.128928
UC 2	male	43	UC_2_ATTGGGTTCATTCATC-1	Inflammatory monocytes	-0.260832	4.40241	M-CSF + 5HT	0.272263
UC 2	male	43	UC_2_ATTGGGTTCATTCATC-1	Inflammatory monocytes	-0.260832	4.40241	GM-CSF	0.144906
UC 2	male	43	UC_2_CACACAATCTCGCCTA-1	Inflammatory monocytes	-1.5756	2.71314	M-CSF	0.046574
UC 2	male	43	UC_2_CACACAATCTCGCCTA-1	Inflammatory monocytes	-1.5756	2.71314	GM-CSF + LPS	0.162508
UC 2	male	43	UC_2_CACACAATCTCGCCTA-1	Inflammatory monocytes	-1.5756	2.71314	M-CSF + LPS	0.160966
UC 2	male	43	UC_2_CACACAATCTCGCCTA-1	Inflammatory monocytes	-1.5756	2.71314	M-CSF + siRNA MAF	0.104667
UC 2	male	43	UC_2_CACACAATCTCGCCTA-1	Inflammatory monocytes	-1.5756	2.71314	M-CSF + 5HT	0.121723
UC 2	male	43	UC_2_CACACAATCTCGCCTA-1	Inflammatory monocytes	-1.5756	2.71314	GM-CSF	0.100694
UC 2	male	43	UC_2_CACGAATAGGTAGACC-1	IDA macrophage	-0.0565313	7.81491	M-CSF	0.135256
UC 2	male	43	UC_2_CACGAATAGGTAGACC-1	IDA macrophage	-0.0565313	7.81491	GM-CSF + LPS	0.0927679
UC 2	male	43	UC_2_CACGAATAGGTAGACC-1	IDA macrophage	-0.0565313	7.81491	M-CSF + LPS	-0.00198028
UC 2	male	43	UC_2_CACGAATAGGTAGACC-1	IDA macrophage	-0.0565313	7.81491	M-CSF + siRNA MAF	0.0717797
UC 2	male	43	UC_2_CACGAATAGGTAGACC-1	IDA macrophage	-0.0565313	7.81491	M-CSF + 5HT	0.121314
UC 2	male	43	UC_2_CACGAATAGGTAGACC-1	IDA macrophage	-0.0565313	7.81491	GM-CSF	0.0732114
UC 2	male	43	UC_2_CAGCGTGGTCAAACGG-1	Inflammatory monocytes	0.31755	5.22141	M-CSF	0.0723643
UC 2	male	43	UC_2_CAGCGTGGTCAAACGG-1	Inflammatory monocytes	0.31755	5.22141	GM-CSF + LPS	0.1082
UC 2	male	43	UC_2_CAGCGTGGTCAAACGG-1	Inflammatory monocytes	0.31755	5.22141	M-CSF + LPS	0.169696
UC 2	male	43	UC_2_CAGCGTGGTCAAACGG-1	Inflammatory monocytes	0.31755	5.22141	M-CSF + siRNA MAF	0.112185
UC 2	male	43	UC_2_CAGCGTGGTCAAACGG-1	Inflammatory monocytes	0.31755	5.22141	M-CSF + 5HT	0.145622
UC 2	male	43	UC_2_CAGCGTGGTCAAACGG-1	Inflammatory monocytes	0.31755	5.22141	GM-CSF	0.0677325
UC 2	male	43	UC_2_CAGTTCCCAGAGAGGG-1	IDA macrophage	-0.152721	5.89629	M-CSF	0.136001
UC 2	male	43	UC_2_CAGTTCCCAGAGAGGG-1	IDA macrophage	-0.152721	5.89629	GM-CSF + LPS	0.122334
UC 2	male	43	UC_2_CAGTTCCCAGAGAGGG-1	IDA macrophage	-0.152721	5.89629	M-CSF + LPS	0.0652591
UC 2	male	43	UC_2_CAGTTCCCAGAGAGGG-1	IDA macrophage	-0.152721	5.89629	M-CSF + siRNA MAF	0.106518
UC 2	male	43	UC_2_CAGTTCCCAGAGAGGG-1	IDA macrophage	-0.152721	5.89629	M-CSF + 5HT	0.153148
UC 2	male	43	UC_2_CAGTTCCCAGAGAGGG-1	IDA macrophage	-0.152721	5.89629	GM-CSF	0.115988
UC 2	male	43	UC_2_CATCAAGCAGTTTGGT-1	DCs CD1c	-1.03727	8.77188	M-CSF	0.025189
UC 2	male	43	UC_2_CATCAAGCAGTTTGGT-1	DCs CD1c	-1.03727	8.77188	GM-CSF + LPS	0.0578186
UC 2	male	43	UC_2_CATCAAGCAGTTTGGT-1	DCs CD1c	-1.03727	8.77188	M-CSF + LPS	-0.0555309
UC 2	male	43	UC_2_CATCAAGCAGTTTGGT-1	DCs CD1c	-1.03727	8.77188	M-CSF + siRNA MAF	-0.00819852
UC 2	male	43	UC_2_CATCAAGCAGTTTGGT-1	DCs CD1c	-1.03727	8.77188	M-CSF + 5HT	-0.00502333
UC 2	male	43	UC_2_CATCAAGCAGTTTGGT-1	DCs CD1c	-1.03727	8.77188	GM-CSF	0.0107259
UC 2	male	43	UC_2_CATCGGGAGCACTAGG-1	IDA macrophage	0.0077693	7.3618	M-CSF	0.0645565
UC 2	male	43	UC_2_CATCGGGAGCACTAGG-1	IDA macrophage	0.0077693	7.3618	GM-CSF + LPS	0.0679853
UC 2	male	43	UC_2_CATCGGGAGCACTAGG-1	IDA macrophage	0.0077693	7.3618	M-CSF + LPS	0.0174911
UC 2	male	43	UC_2_CATCGGGAGCACTAGG-1	IDA macrophage	0.0077693	7.3618	M-CSF + siRNA MAF	0.0850645
UC 2	male	43	UC_2_CATCGGGAGCACTAGG-1	IDA macrophage	0.0077693	7.3618	M-CSF + 5HT	0.014391
UC 2	male	43	UC_2_CATCGGGAGCACTAGG-1	IDA macrophage	0.0077693	7.3618	GM-CSF	0.0739604
UC 2	male	43	UC_2_CATGCGGGTTGGTAGG-1	Inflammatory monocytes	0.0615761	5.04717	M-CSF	0.0598222
UC 2	male	43	UC_2_CATGCGGGTTGGTAGG-1	Inflammatory monocytes	0.0615761	5.04717	GM-CSF + LPS	0.0978581
UC 2	male	43	UC_2_CATGCGGGTTGGTAGG-1	Inflammatory monocytes	0.0615761	5.04717	M-CSF + LPS	0.154808
UC 2	male	43	UC_2_CATGCGGGTTGGTAGG-1	Inflammatory monocytes	0.0615761	5.04717	M-CSF + siRNA MAF	0.0880138
UC 2	male	43	UC_2_CATGCGGGTTGGTAGG-1	Inflammatory monocytes	0.0615761	5.04717	M-CSF + 5HT	0.105264
UC 2	male	43	UC_2_CATGCGGGTTGGTAGG-1	Inflammatory monocytes	0.0615761	5.04717	GM-CSF	0.0912772
UC 2	male	43	UC_2_CCCTAACAGGGAGAAT-1	Inflammatory monocytes	-0.12939	4.99795	M-CSF	0.0373319
UC 2	male	43	UC_2_CCCTAACAGGGAGAAT-1	Inflammatory monocytes	-0.12939	4.99795	GM-CSF + LPS	0.117732
UC 2	male	43	UC_2_CCCTAACAGGGAGAAT-1	Inflammatory monocytes	-0.12939	4.99795	M-CSF + LPS	0.0888306
UC 2	male	43	UC_2_CCCTAACAGGGAGAAT-1	Inflammatory monocytes	-0.12939	4.99795	M-CSF + siRNA MAF	0.0825239
UC 2	male	43	UC_2_CCCTAACAGGGAGAAT-1	Inflammatory monocytes	-0.12939	4.99795	M-CSF + 5HT	0.144397
UC 2	male	43	UC_2_CCCTAACAGGGAGAAT-1	Inflammatory monocytes	-0.12939	4.99795	GM-CSF	0.0894036
UC 2	male	43	UC_2_CCCTGATCATATGCGT-1	IDA macrophage	2.55829	6.80188	M-CSF	0.112537
UC 2	male	43	UC_2_CCCTGATCATATGCGT-1	IDA macrophage	2.55829	6.80188	GM-CSF + LPS	0.0955033
UC 2	male	43	UC_2_CCCTGATCATATGCGT-1	IDA macrophage	2.55829	6.80188	M-CSF + LPS	-0.0333434
UC 2	male	43	UC_2_CCCTGATCATATGCGT-1	IDA macrophage	2.55829	6.80188	M-CSF + siRNA MAF	0.102192
UC 2	male	43	UC_2_CCCTGATCATATGCGT-1	IDA macrophage	2.55829	6.80188	M-CSF + 5HT	0.0754738
UC 2	male	43	UC_2_CCCTGATCATATGCGT-1	IDA macrophage	2.55829	6.80188	GM-CSF	0.0759482
UC 2	male	43	UC_2_CGGCAGTAGCAATAAC-1	M0	6.89295	4.75992	M-CSF	0.130802
UC 2	male	43	UC_2_CGGCAGTAGCAATAAC-1	M0	6.89295	4.75992	GM-CSF + LPS	-0.0183104
UC 2	male	43	UC_2_CGGCAGTAGCAATAAC-1	M0	6.89295	4.75992	M-CSF + LPS	-0.0814338
UC 2	male	43	UC_2_CGGCAGTAGCAATAAC-1	M0	6.89295	4.75992	M-CSF + siRNA MAF	-0.0572751
UC 2	male	43	UC_2_CGGCAGTAGCAATAAC-1	M0	6.89295	4.75992	M-CSF + 5HT	-0.0586256
UC 2	male	43	UC_2_CGGCAGTAGCAATAAC-1	M0	6.89295	4.75992	GM-CSF	0.0076799
UC 2	male	43	UC_2_CGTCAAAAGGTTGGTG-1	IDA macrophage	1.34478	6.76708	M-CSF	0.110228
UC 2	male	43	UC_2_CGTCAAAAGGTTGGTG-1	IDA macrophage	1.34478	6.76708	GM-CSF + LPS	0.0939098
UC 2	male	43	UC_2_CGTCAAAAGGTTGGTG-1	IDA macrophage	1.34478	6.76708	M-CSF + LPS	0.0219375
UC 2	male	43	UC_2_CGTCAAAAGGTTGGTG-1	IDA macrophage	1.34478	6.76708	M-CSF + siRNA MAF	0.0545285
UC 2	male	43	UC_2_CGTCAAAAGGTTGGTG-1	IDA macrophage	1.34478	6.76708	M-CSF + 5HT	0.0896829
UC 2	male	43	UC_2_CGTCAAAAGGTTGGTG-1	IDA macrophage	1.34478	6.76708	GM-CSF	0.0671055
UC 2	male	43	UC_2_CGTTCTGTCTGAACGT-1	IDA macrophage	0.320762	5.59794	M-CSF	0.139251
UC 2	male	43	UC_2_CGTTCTGTCTGAACGT-1	IDA macrophage	0.320762	5.59794	GM-CSF + LPS	0.132847
UC 2	male	43	UC_2_CGTTCTGTCTGAACGT-1	IDA macrophage	0.320762	5.59794	M-CSF + LPS	0.0782857
UC 2	male	43	UC_2_CGTTCTGTCTGAACGT-1	IDA macrophage	0.320762	5.59794	M-CSF + siRNA MAF	0.129459
UC 2	male	43	UC_2_CGTTCTGTCTGAACGT-1	IDA macrophage	0.320762	5.59794	M-CSF + 5HT	0.17449
UC 2	male	43	UC_2_CGTTCTGTCTGAACGT-1	IDA macrophage	0.320762	5.59794	GM-CSF	0.122618
UC 2	male	43	UC_2_CTAGACAGTGCATTAC-1	IDA macrophage	0.723983	5.43579	M-CSF	0.123073
UC 2	male	43	UC_2_CTAGACAGTGCATTAC-1	IDA macrophage	0.723983	5.43579	GM-CSF + LPS	0.126991
UC 2	male	43	UC_2_CTAGACAGTGCATTAC-1	IDA macrophage	0.723983	5.43579	M-CSF + LPS	0.00435583
UC 2	male	43	UC_2_CTAGACAGTGCATTAC-1	IDA macrophage	0.723983	5.43579	M-CSF + siRNA MAF	0.0900465
UC 2	male	43	UC_2_CTAGACAGTGCATTAC-1	IDA macrophage	0.723983	5.43579	M-CSF + 5HT	0.138352
UC 2	male	43	UC_2_CTAGACAGTGCATTAC-1	IDA macrophage	0.723983	5.43579	GM-CSF	0.0824763
UC 2	male	43	UC_2_CTATCCGGTGTGTGTT-1	IDA macrophage	-0.85183	6.77857	M-CSF	0.0850877
UC 2	male	43	UC_2_CTATCCGGTGTGTGTT-1	IDA macrophage	-0.85183	6.77857	GM-CSF + LPS	0.177608
UC 2	male	43	UC_2_CTATCCGGTGTGTGTT-1	IDA macrophage	-0.85183	6.77857	M-CSF + LPS	0.225186
UC 2	male	43	UC_2_CTATCCGGTGTGTGTT-1	IDA macrophage	-0.85183	6.77857	M-CSF + siRNA MAF	0.166029
UC 2	male	43	UC_2_CTATCCGGTGTGTGTT-1	IDA macrophage	-0.85183	6.77857	M-CSF + 5HT	0.215196
UC 2	male	43	UC_2_CTATCCGGTGTGTGTT-1	IDA macrophage	-0.85183	6.77857	GM-CSF	0.110282
UC 2	male	43	UC_2_CTCAGGGTCGGAACTT-1	IDA macrophage	2.47462	6.85661	M-CSF	0.0852118
UC 2	male	43	UC_2_CTCAGGGTCGGAACTT-1	IDA macrophage	2.47462	6.85661	GM-CSF + LPS	0.113404
UC 2	male	43	UC_2_CTCAGGGTCGGAACTT-1	IDA macrophage	2.47462	6.85661	M-CSF + LPS	0.120649
UC 2	male	43	UC_2_CTCAGGGTCGGAACTT-1	IDA macrophage	2.47462	6.85661	M-CSF + siRNA MAF	0.169796
UC 2	male	43	UC_2_CTCAGGGTCGGAACTT-1	IDA macrophage	2.47462	6.85661	M-CSF + 5HT	0.0626629
UC 2	male	43	UC_2_CTCAGGGTCGGAACTT-1	IDA macrophage	2.47462	6.85661	GM-CSF	0.114673
UC 2	male	43	UC_2_CTCCAACTCATCCCGT-1	M1 ACOD1	-2.03332	4.71941	M-CSF	0.100559
UC 2	male	43	UC_2_CTCCAACTCATCCCGT-1	M1 ACOD1	-2.03332	4.71941	GM-CSF + LPS	0.265744
UC 2	male	43	UC_2_CTCCAACTCATCCCGT-1	M1 ACOD1	-2.03332	4.71941	M-CSF + LPS	0.428635
UC 2	male	43	UC_2_CTCCAACTCATCCCGT-1	M1 ACOD1	-2.03332	4.71941	M-CSF + siRNA MAF	0.233931
UC 2	male	43	UC_2_CTCCAACTCATCCCGT-1	M1 ACOD1	-2.03332	4.71941	M-CSF + 5HT	0.22903
UC 2	male	43	UC_2_CTCCAACTCATCCCGT-1	M1 ACOD1	-2.03332	4.71941	GM-CSF	0.156131
UC 2	male	43	UC_2_CTTCCTTCACCCTAAA-1	DCs CD1c	-1.25966	8.52292	M-CSF	0.0433881
UC 2	male	43	UC_2_CTTCCTTCACCCTAAA-1	DCs CD1c	-1.25966	8.52292	GM-CSF + LPS	0.16304
UC 2	male	43	UC_2_CTTCCTTCACCCTAAA-1	DCs CD1c	-1.25966	8.52292	M-CSF + LPS	0.103415
UC 2	male	43	UC_2_CTTCCTTCACCCTAAA-1	DCs CD1c	-1.25966	8.52292	M-CSF + siRNA MAF	0.126228
UC 2	male	43	UC_2_CTTCCTTCACCCTAAA-1	DCs CD1c	-1.25966	8.52292	M-CSF + 5HT	0.116502
UC 2	male	43	UC_2_CTTCCTTCACCCTAAA-1	DCs CD1c	-1.25966	8.52292	GM-CSF	0.0927778
UC 2	male	43	UC_2_CTTCGGTTCACTACTT-1	IDA macrophage	0.103359	5.54282	M-CSF	0.071511
UC 2	male	43	UC_2_CTTCGGTTCACTACTT-1	IDA macrophage	0.103359	5.54282	GM-CSF + LPS	0.118913
UC 2	male	43	UC_2_CTTCGGTTCACTACTT-1	IDA macrophage	0.103359	5.54282	M-CSF + LPS	0.0230999
UC 2	male	43	UC_2_CTTCGGTTCACTACTT-1	IDA macrophage	0.103359	5.54282	M-CSF + siRNA MAF	0.118231
UC 2	male	43	UC_2_CTTCGGTTCACTACTT-1	IDA macrophage	0.103359	5.54282	M-CSF + 5HT	0.227643
UC 2	male	43	UC_2_CTTCGGTTCACTACTT-1	IDA macrophage	0.103359	5.54282	GM-CSF	0.103489
UC 2	male	43	UC_2_CTTTCAACAGGTGTTT-1	DCs CD1c	-0.239675	7.44501	M-CSF	0.0649217
UC 2	male	43	UC_2_CTTTCAACAGGTGTTT-1	DCs CD1c	-0.239675	7.44501	GM-CSF + LPS	0.118369
UC 2	male	43	UC_2_CTTTCAACAGGTGTTT-1	DCs CD1c	-0.239675	7.44501	M-CSF + LPS	0.0664292
UC 2	male	43	UC_2_CTTTCAACAGGTGTTT-1	DCs CD1c	-0.239675	7.44501	M-CSF + siRNA MAF	0.131109
UC 2	male	43	UC_2_CTTTCAACAGGTGTTT-1	DCs CD1c	-0.239675	7.44501	M-CSF + 5HT	0.076193
UC 2	male	43	UC_2_CTTTCAACAGGTGTTT-1	DCs CD1c	-0.239675	7.44501	GM-CSF	0.0835263
UC 2	male	43	UC_2_GAACGTTGTGCAGATG-1	M1 ACOD1	-2.19918	5.80075	M-CSF	0.0188614
UC 2	male	43	UC_2_GAACGTTGTGCAGATG-1	M1 ACOD1	-2.19918	5.80075	GM-CSF + LPS	0.23309
UC 2	male	43	UC_2_GAACGTTGTGCAGATG-1	M1 ACOD1	-2.19918	5.80075	M-CSF + LPS	0.353961
UC 2	male	43	UC_2_GAACGTTGTGCAGATG-1	M1 ACOD1	-2.19918	5.80075	M-CSF + siRNA MAF	0.276404
UC 2	male	43	UC_2_GAACGTTGTGCAGATG-1	M1 ACOD1	-2.19918	5.80075	M-CSF + 5HT	0.107384
UC 2	male	43	UC_2_GAACGTTGTGCAGATG-1	M1 ACOD1	-2.19918	5.80075	GM-CSF	0.16599
UC 2	male	43	UC_2_GACCCAGCAGGAATAT-1	DCs CD1c	-0.228788	7.86495	M-CSF	0.120361
UC 2	male	43	UC_2_GACCCAGCAGGAATAT-1	DCs CD1c	-0.228788	7.86495	GM-CSF + LPS	0.0975927
UC 2	male	43	UC_2_GACCCAGCAGGAATAT-1	DCs CD1c	-0.228788	7.86495	M-CSF + LPS	0.0502379
UC 2	male	43	UC_2_GACCCAGCAGGAATAT-1	DCs CD1c	-0.228788	7.86495	M-CSF + siRNA MAF	0.0665802
UC 2	male	43	UC_2_GACCCAGCAGGAATAT-1	DCs CD1c	-0.228788	7.86495	M-CSF + 5HT	0.116884
UC 2	male	43	UC_2_GACCCAGCAGGAATAT-1	DCs CD1c	-0.228788	7.86495	GM-CSF	0.0789828
UC 2	male	43	UC_2_GAGGCCTAGTCACTAC-1	IDA macrophage	0.402712	6.63792	M-CSF	0.113174
UC 2	male	43	UC_2_GAGGCCTAGTCACTAC-1	IDA macrophage	0.402712	6.63792	GM-CSF + LPS	0.153524
UC 2	male	43	UC_2_GAGGCCTAGTCACTAC-1	IDA macrophage	0.402712	6.63792	M-CSF + LPS	0.222086
UC 2	male	43	UC_2_GAGGCCTAGTCACTAC-1	IDA macrophage	0.402712	6.63792	M-CSF + siRNA MAF	0.124211
UC 2	male	43	UC_2_GAGGCCTAGTCACTAC-1	IDA macrophage	0.402712	6.63792	M-CSF + 5HT	0.191978
UC 2	male	43	UC_2_GAGGCCTAGTCACTAC-1	IDA macrophage	0.402712	6.63792	GM-CSF	0.12401
UC 2	male	43	UC_2_GAGTGTTGTTTAGAGA-1	DCs CCL22	-3.43528	9.50629	M-CSF	0.0205826
UC 2	male	43	UC_2_GAGTGTTGTTTAGAGA-1	DCs CCL22	-3.43528	9.50629	GM-CSF + LPS	0.148272
UC 2	male	43	UC_2_GAGTGTTGTTTAGAGA-1	DCs CCL22	-3.43528	9.50629	M-CSF + LPS	0.12967
UC 2	male	43	UC_2_GAGTGTTGTTTAGAGA-1	DCs CCL22	-3.43528	9.50629	M-CSF + siRNA MAF	0.119279
UC 2	male	43	UC_2_GAGTGTTGTTTAGAGA-1	DCs CCL22	-3.43528	9.50629	M-CSF + 5HT	0.0216382
UC 2	male	43	UC_2_GAGTGTTGTTTAGAGA-1	DCs CCL22	-3.43528	9.50629	GM-CSF	0.0602248
UC 2	male	43	UC_2_GATCACAAGACGTCCC-1	IDA macrophage	0.088175	6.13106	M-CSF	0.143402
UC 2	male	43	UC_2_GATCACAAGACGTCCC-1	IDA macrophage	0.088175	6.13106	GM-CSF + LPS	0.111671
UC 2	male	43	UC_2_GATCACAAGACGTCCC-1	IDA macrophage	0.088175	6.13106	M-CSF + LPS	0.0279487
UC 2	male	43	UC_2_GATCACAAGACGTCCC-1	IDA macrophage	0.088175	6.13106	M-CSF + siRNA MAF	0.103444
UC 2	male	43	UC_2_GATCACAAGACGTCCC-1	IDA macrophage	0.088175	6.13106	M-CSF + 5HT	0.218773
UC 2	male	43	UC_2_GATCACAAGACGTCCC-1	IDA macrophage	0.088175	6.13106	GM-CSF	0.105967
UC 2	male	43	UC_2_GATCACAGTCTACGAT-1	IDA macrophage	0.628852	6.16338	M-CSF	0.0932668
UC 2	male	43	UC_2_GATCACAGTCTACGAT-1	IDA macrophage	0.628852	6.16338	GM-CSF + LPS	0.108715
UC 2	male	43	UC_2_GATCACAGTCTACGAT-1	IDA macrophage	0.628852	6.16338	M-CSF + LPS	0.0628886
UC 2	male	43	UC_2_GATCACAGTCTACGAT-1	IDA macrophage	0.628852	6.16338	M-CSF + siRNA MAF	0.0671201
UC 2	male	43	UC_2_GATCACAGTCTACGAT-1	IDA macrophage	0.628852	6.16338	M-CSF + 5HT	0.209696
UC 2	male	43	UC_2_GATCACAGTCTACGAT-1	IDA macrophage	0.628852	6.16338	GM-CSF	0.0742361
UC 2	male	43	UC_2_GATTCTTAGTAGGTTA-1	DCs CD1c	-0.745293	8.40698	M-CSF	0.108365
UC 2	male	43	UC_2_GATTCTTAGTAGGTTA-1	DCs CD1c	-0.745293	8.40698	GM-CSF + LPS	0.120598
UC 2	male	43	UC_2_GATTCTTAGTAGGTTA-1	DCs CD1c	-0.745293	8.40698	M-CSF + LPS	0.0219177
UC 2	male	43	UC_2_GATTCTTAGTAGGTTA-1	DCs CD1c	-0.745293	8.40698	M-CSF + siRNA MAF	0.0990626
UC 2	male	43	UC_2_GATTCTTAGTAGGTTA-1	DCs CD1c	-0.745293	8.40698	M-CSF + 5HT	0.121138
UC 2	male	43	UC_2_GATTCTTAGTAGGTTA-1	DCs CD1c	-0.745293	8.40698	GM-CSF	0.108766
UC 2	male	43	UC_2_GCCCAGAAGTGCAAAT-1	IDA macrophage	2.07705	6.89838	M-CSF	0.0589316
UC 2	male	43	UC_2_GCCCAGAAGTGCAAAT-1	IDA macrophage	2.07705	6.89838	GM-CSF + LPS	0.150917
UC 2	male	43	UC_2_GCCCAGAAGTGCAAAT-1	IDA macrophage	2.07705	6.89838	M-CSF + LPS	0.17734
UC 2	male	43	UC_2_GCCCAGAAGTGCAAAT-1	IDA macrophage	2.07705	6.89838	M-CSF + siRNA MAF	0.22495
UC 2	male	43	UC_2_GCCCAGAAGTGCAAAT-1	IDA macrophage	2.07705	6.89838	M-CSF + 5HT	0.0951319
UC 2	male	43	UC_2_GCCCAGAAGTGCAAAT-1	IDA macrophage	2.07705	6.89838	GM-CSF	0.146916
UC 2	male	43	UC_2_GCTGCAGAGAAGTCAT-1	DCs CD1c	-0.688929	8.4854	M-CSF	0.0526495
UC 2	male	43	UC_2_GCTGCAGAGAAGTCAT-1	DCs CD1c	-0.688929	8.4854	GM-CSF + LPS	0.0929073
UC 2	male	43	UC_2_GCTGCAGAGAAGTCAT-1	DCs CD1c	-0.688929	8.4854	M-CSF + LPS	0.0308135
UC 2	male	43	UC_2_GCTGCAGAGAAGTCAT-1	DCs CD1c	-0.688929	8.4854	M-CSF + siRNA MAF	0.0720085
UC 2	male	43	UC_2_GCTGCAGAGAAGTCAT-1	DCs CD1c	-0.688929	8.4854	M-CSF + 5HT	0.0866953
UC 2	male	43	UC_2_GCTGCAGAGAAGTCAT-1	DCs CD1c	-0.688929	8.4854	GM-CSF	0.116828
UC 2	male	43	UC_2_GGAGGATGTACCAATC-1	IDA macrophage	2.24102	6.89805	M-CSF	0.100128
[truncated: 12,371 more rows]

## Sheet: e.fig 5d
p_val	avg_log2FC	pct.1	pct.2	p_val_adj	cluster	gene
[truncated: 600 more rows]

## Sheet: e.fig 5e
p_val	avg_log2FC	p_val_adj	gene	comp
[truncated: 11,898 more rows]
