# Supplementary material for: Macrophage and neutrophil heterogeneity at single-cell spatial resolution in human inflammatory bowel disease
Source: Nat Commun. 2023 Jul 26;14:4506. doi: 10.1038/s41467-023-40156-6 (PMC10372067; doi:10.1038/s41467-023-40156-6)
Supplement: Supplementary file 4 — Source Data [file 41467_2023_40156_MOESM4_ESM.zip › Source_data_file_supplementary_figure_6.xlsx]

## Sheet: e.fig 6 a
sample	sex	age	cell	annotation	UMAP_1	UMAP_2
HC 1	male	61	HC_1_AAAGTAGGTTACCGAT-1	Inflammatory fibroblasts	-13.058	-1.08437
HC 1	male	61	HC_1_AACACGTAGAGCTATA-1	S1.2	1.85512	-0.75075
HC 1	male	61	HC_1_AACTCAGTCTGTCTCG-1	MT fibroblasts	3.21779	1.27799
HC 1	male	61	HC_1_AACTGGTAGAGGGATA-1	MT fibroblasts	1.71522	2.82944
HC 1	male	61	HC_1_AAGCCGCCAACGCACC-1	MT fibroblasts	2.31268	2.27125
HC 1	male	61	HC_1_AAGGAGCAGTACTTGC-1	Lymphatic endothelium	-1.05518	14.0225
HC 1	male	61	HC_1_ACACCAATCAACGGGA-1	S1.2	2.3627	-1.46021
HC 1	male	61	HC_1_ACACCGGTCTCGGACG-1	S1.2	2.6515	-0.873179
HC 1	male	61	HC_1_ACAGCCGGTTCTCATT-1	S1.2	1.90618	-1.11997
HC 1	male	61	HC_1_ACATGGTTCAACACGT-1	Glia	1.60947	-16.0097
HC 1	male	61	HC_1_ACCCACTAGTTGAGTA-1	S1.2	1.51467	-0.483847
HC 1	male	61	HC_1_ACCTTTAGTGTCCTCT-1	Endothelium	-0.242371	15.8931
HC 1	male	61	HC_1_ACGATACGTTGGAGGT-1	Inflammatory fibroblasts	-13.0734	-1.11979
HC 1	male	61	HC_1_ACGGAGAAGATCGATA-1	S2b	-2.42211	2.70403
HC 1	male	61	HC_1_ACGGGTCAGTGGAGTC-1	Endothelium	0.765844	16.2588
HC 1	male	61	HC_1_ACGTCAAAGATCTGCT-1	S1 Ribhi	1.40772	0.286451
HC 1	male	61	HC_1_ACTGCTCTCGACGGAA-1	S1.2	2.41172	-1.1781
HC 1	male	61	HC_1_AGACGTTCACTAGTAC-1	S1 Ribhi	-1.32916	2.546
HC 1	male	61	HC_1_AGAGTGGAGTGACTCT-1	Endothelium	-0.739433	15.9429
HC 1	male	61	HC_1_AGCAGCCCAATCCAAC-1	MT fibroblasts	2.30727	1.60522
HC 1	male	61	HC_1_AGCGGTCAGACAATAC-1	S1.2	1.88196	0.123368
HC 1	male	61	HC_1_AGCGGTCAGGTGCTTT-1	Endothelium	0.463444	16.0566
HC 1	male	61	HC_1_AGCGGTCCACTTCGAA-1	MT fibroblasts	1.69788	2.45678
HC 1	male	61	HC_1_AGCGTATGTACCGTTA-1	S1.2	1.88627	-0.400112
HC 1	male	61	HC_1_AGCTCCTAGTCGTTTG-1	S1.2	2.6149	-0.939772
HC 1	male	61	HC_1_AGGGAGTGTCTCTCGT-1	IER fibroblasts	-2.82575	-5.27991
HC 1	male	61	HC_1_AGTAGTCCAGAGCCAA-1	S2b	-2.21513	2.01917
HC 1	male	61	HC_1_AGTGTCATCAGCTTAG-1	MT fibroblasts	3.1616	-0.300692
HC 1	male	61	HC_1_ATCACGAAGAAACCGC-1	S2b	-2.63906	2.39264
HC 1	male	61	HC_1_ATCACGAAGAGCTTCT-1	S2b	-2.87449	2.3967
HC 1	male	61	HC_1_ATCATGGTCACATGCA-1	IER fibroblasts	-2.9509	-5.45285
HC 1	male	61	HC_1_ATCGAGTTCTTACCTA-1	S1 Ribhi	0.374554	0.0981721
HC 1	male	61	HC_1_ATCTGCCTCTCAACTT-1	Pericytes	-11.4469	-9.69351
HC 1	male	61	HC_1_ATGTGTGTCAGTCAGT-1	S1.2	2.16271	-0.854822
HC 1	male	61	HC_1_ATTGGTGCAGGTCGTC-1	S1.2	2.25895	-1.00396
HC 1	male	61	HC_1_CAACCTCCAAGGTGTG-1	MT fibroblasts	2.35372	2.01468
HC 1	male	61	HC_1_CAAGAAATCTTCAACT-1	S2b	-2.52608	2.03437
HC 1	male	61	HC_1_CACAGTAAGTTCGCGC-1	Pericytes	-11.2862	-9.26186
HC 1	male	61	HC_1_CACCAGGGTTGTTTGG-1	Endothelium	0.418946	16.1112
HC 1	male	61	HC_1_CACCTTGAGGATCGCA-1	S1.2	2.73259	-1.41365
HC 1	male	61	HC_1_CACCTTGGTGCGGTAA-1	S1.2	2.63259	-1.63092
HC 1	male	61	HC_1_CAGCCGACAGATAATG-1	Glia	0.787291	-15.8017
HC 1	male	61	HC_1_CATGACAAGACTCGGA-1	S2b	-2.22329	2.59411
HC 1	male	61	HC_1_CATTATCTCAGTGCAT-1	MT fibroblasts	2.35666	1.57043
HC 1	male	61	HC_1_CATTCGCAGCGTAATA-1	S2b	-1.94244	2.18623
HC 1	male	61	HC_1_CCAATCCTCTCCCTGA-1	MT fibroblasts	2.67891	0.271896
HC 1	male	61	HC_1_CCCATACTCCGTTGTC-1	S1.2	1.68607	-1.68369
HC 1	male	61	HC_1_CCCTCCTTCAACACCA-1	MT fibroblasts	1.01087	2.43719
HC 1	male	61	HC_1_CCCTCCTTCCGATATG-1	Endothelium	0.199449	16.1205
HC 1	male	61	HC_1_CCTTCCCGTCGCGGTT-1	Activated endothelium	2.52249	15.558
HC 1	male	61	HC_1_CGAATGTTCGGAGGTA-1	MT fibroblasts	2.32521	0.940283
HC 1	male	61	HC_1_CGACTTCTCATCATTC-1	S2a	-5.43124	2.35287
HC 1	male	61	HC_1_CGACTTCTCTCCCTGA-1	MT fibroblasts	2.37153	2.44851
HC 1	male	61	HC_1_CGAGCCAGTTCAGCGC-1	IER fibroblasts	-2.61367	-4.97739
HC 1	male	61	HC_1_CGATGGCAGGGCTCTC-1	MT fibroblasts	3.13158	0.746061
HC 1	male	61	HC_1_CGCCAAGGTATTACCG-1	S1 Ribhi	0.500374	0.000904747
HC 1	male	61	HC_1_CGCGGTACACGCCAGT-1	MT fibroblasts	3.0489	0.542093
HC 1	male	61	HC_1_CGGACGTCAAGCCATT-1	S1.2	1.89563	-0.614938
HC 1	male	61	HC_1_CGGCTAGTCAGCCTAA-1	MT fibroblasts	3.23176	0.425769
HC 1	male	61	HC_1_CGTCAGGGTAGCTTGT-1	S1.2	1.23462	-0.00997548
HC 1	male	61	HC_1_CGTCTACCATGCTGGC-1	S2a	-5.36913	1.68889
HC 1	male	61	HC_1_CGTGTAAAGCCACGTC-1	S1.2	2.04186	-0.345055
HC 1	male	61	HC_1_CGTGTCTAGACACGAC-1	S2b	-2.32966	2.33701
HC 1	male	61	HC_1_CGTGTCTTCGTCGTTC-1	S2b	-1.92331	2.02909
HC 1	male	61	HC_1_CGTTAGACAATGAAAC-1	S2b	-2.46415	2.46339
HC 1	male	61	HC_1_CTAGAGTAGTTGTCGT-1	Endothelium	0.519821	16.2606
HC 1	male	61	HC_1_CTAGCCTAGAAGGTGA-1	S2a	-4.29787	0.979185
HC 1	male	61	HC_1_CTAGTGATCCGAGCCA-1	S1.2	2.13052	-0.889502
HC 1	male	61	HC_1_CTCACACCAATGAATG-1	MT fibroblasts	3.07191	1.50851
HC 1	male	61	HC_1_CTCAGAAAGACAAGCC-1	S1.2	1.75888	-0.951614
HC 1	male	61	HC_1_CTCAGAAGTCCGACGT-1	Endothelium	-0.797441	16.6617
HC 1	male	61	HC_1_CTCCTAGAGGGCACTA-1	FRCs	3.24665	-6.39724
HC 1	male	61	HC_1_CTCGTACGTCACTGGC-1	S2a	-5.40296	2.43593
HC 1	male	61	HC_1_CTCTACGAGGGAAACA-1	MT fibroblasts	2.02222	2.91139
HC 1	male	61	HC_1_CTCTACGAGTCTTGCA-1	MT fibroblasts	2.98074	0.870623
HC 1	male	61	HC_1_CTGAAACAGCAATATG-1	FRCs	3.32175	-6.33536
HC 1	male	61	HC_1_CTGAAACTCTCTAGGA-1	S1.2	1.84652	-0.802844
HC 1	male	61	HC_1_CTGATCCCAAGCGATG-1	S1.2	2.57766	-1.3831
HC 1	male	61	HC_1_CTGCCTAGTCTAGTCA-1	IER fibroblasts	-1.48695	-4.45526
HC 1	male	61	HC_1_CTTTGCGAGCGTCAAG-1	S1.2	2.37454	-0.784651
HC 1	male	61	HC_1_GAACGGAAGACTGTAA-1	MT fibroblasts	2.81204	1.74522
HC 1	male	61	HC_1_GAACGGATCATAACCG-1	S2b	-2.12283	2.16007
HC 1	male	61	HC_1_GACAGAGCAAGCGTAG-1	S2b	-1.94969	2.87751
HC 1	male	61	HC_1_GACGTGCAGTATGACA-1	MT fibroblasts	2.21782	0.41256
HC 1	male	61	HC_1_GACGTGCTCATTCACT-1	MT fibroblasts	2.70552	2.05964
HC 1	male	61	HC_1_GACTACAAGACGCACA-1	Pericytes	-11.0997	-9.18628
HC 1	male	61	HC_1_GATCGATTCTGTTTGT-1	S2a	-5.29651	1.95833
HC 1	male	61	HC_1_GATGAGGGTCTCATCC-1	S2b	-2.6129	1.98259
HC 1	male	61	HC_1_GCACATACAGCATGAG-1	Pericytes	-10.9522	-9.43163
HC 1	male	61	HC_1_GCAGCCATCAAGATCC-1	S1.2	2.24032	-0.938307
HC 1	male	61	HC_1_GCATGTACAGTTCATG-1	S1 Ribhi	-0.0182652	0.352404
HC 1	male	61	HC_1_GCGACCAGTAGCTGCC-1	S1.2	2.3089	-1.37311
HC 1	male	61	HC_1_GCGCAGTAGTCCCACG-1	S2b	-2.24038	2.37498
HC 1	male	61	HC_1_GCGGGTTCATGCAACT-1	S1.2	2.30296	0.108306
HC 1	male	61	HC_1_GCTCCTAGTCTAGTCA-1	S1 Ribhi	0.0437156	0.149045
HC 1	male	61	HC_1_GCTGCGATCTCGGACG-1	S2b	-1.63605	1.74077
HC 1	male	61	HC_1_GGAAAGCCAGATGGGT-1	MT fibroblasts	2.46257	1.7272
HC 1	male	61	HC_1_GGAAAGCGTACTTGAC-1	S1.2	2.16862	-1.06867
HC 1	male	61	HC_1_GGATGTTCAGCATACT-1	Endothelium	0.13425	16.1647
HC 1	male	61	HC_1_GGATTACAGCGTAATA-1	S1.2	2.10331	-0.816764
HC 1	male	61	HC_1_GGCAATTCACTGAAGG-1	S2b	-1.88876	2.12708
HC 1	male	61	HC_1_GGCTGGTGTGTTCTTT-1	IER fibroblasts	-3.1462	-6.09292
HC 1	male	61	HC_1_GGGTTGCTCAACTCTT-1	MT fibroblasts	2.19878	2.90781
HC 1	male	61	HC_1_GGTATTGAGGAGCGTT-1	FRCs	3.3812	-6.12956
HC 1	male	61	HC_1_GTAACGTGTTCCGTCT-1	IER fibroblasts	-2.87538	-5.49411
HC 1	male	61	HC_1_GTACGTACAACTGGCC-1	S2b	-1.9605	2.45
HC 1	male	61	HC_1_GTACGTAGTTATGTGC-1	MT fibroblasts	2.7624	0.191925
HC 1	male	61	HC_1_GTAGTCAGTTACCGAT-1	S3	3.24301	-4.52436
HC 1	male	61	HC_1_GTGAAGGTCAAGAAGT-1	S1.2	2.25365	-1.23516
HC 1	male	61	HC_1_GTGGGTCGTCCGACGT-1	MT fibroblasts	2.87159	0.896973
HC 1	male	61	HC_1_GTGTGCGGTTTCCACC-1	Glia	1.30703	-16.634
HC 1	male	61	HC_1_GTTCATTGTTCCACAA-1	S2a	-3.83907	1.99744
HC 1	male	61	HC_1_GTTTCTAAGGCAGTCA-1	Glia	1.23403	-16.2556
HC 1	male	61	HC_1_TAAACCGTCAGATAAG-1	Glia	0.937228	-16.0437
HC 1	male	61	HC_1_TAAGAGAAGCACCGTC-1	S2a	-4.38921	1.17757
HC 1	male	61	HC_1_TACGGATTCTGCCAGG-1	S2a	-4.93539	1.64502
HC 1	male	61	HC_1_TACGGTACACTGTGTA-1	Endothelium	-0.89721	15.5821
HC 1	male	61	HC_1_TACTCATAGACAATAC-1	S1.2	2.35408	0.334797
HC 1	male	61	HC_1_TAGGCATAGACGCACA-1	MT fibroblasts	2.73243	1.29886
HC 1	male	61	HC_1_TATCTCAAGGGTCTCC-1	Glia	1.32995	-15.7624
HC 1	male	61	HC_1_TCAACGACAGCCAATT-1	S2b	-2.39774	2.50265
HC 1	male	61	HC_1_TCAATCTAGACCACGA-1	S3	3.84392	-5.53235
HC 1	male	61	HC_1_TCAGCTCTCAAACCAC-1	S1.2	2.22086	-1.28779
HC 1	male	61	HC_1_TCATTACTCTTTACAC-1	S1.2	1.87845	-0.505612
HC 1	male	61	HC_1_TCATTTGAGACCTAGG-1	S1.2	1.95723	-0.914062
HC 1	male	61	HC_1_TCGCGAGTCCTGCCAT-1	S1.2	1.7446	-0.448381
HC 1	male	61	HC_1_TCGGTAACAGTTAACC-1	MT fibroblasts	1.66675	2.85978
HC 1	male	61	HC_1_TCGTAGAGTCCGAGTC-1	S1 Ribhi	-0.128565	0.277378
HC 1	male	61	HC_1_TCTCTAAGTTCCATGA-1	S1.2	2.17671	-1.48618
HC 1	male	61	HC_1_TCTGGAAGTGGTGTAG-1	Endothelium	-0.113692	15.7124
HC 1	male	61	HC_1_TCTGGAAGTTAAAGAC-1	S1 Ribhi	0.971074	1.31476
HC 1	male	61	HC_1_TCTTCGGCAAACTGTC-1	S1 Ribhi	0.591891	0.098681
HC 1	male	61	HC_1_TGACGGCGTTATTCTC-1	S1.2	2.31932	-1.56475
HC 1	male	61	HC_1_TGAGGGACAGGCAGTA-1	MT fibroblasts	2.91361	1.15919
HC 1	male	61	HC_1_TGCCCTACAGGGATTG-1	S1.2	2.55874	-1.3061
HC 1	male	61	HC_1_TGGCCAGAGCCTCGTG-1	S2a	-5.2622	1.08091
HC 1	male	61	HC_1_TGGCGCATCTGGCGTG-1	S1 Ribhi	0.161298	0.23379
HC 1	male	61	HC_1_TGGGAAGGTACTTGAC-1	Endothelium	0.31172	16.0405
HC 1	male	61	HC_1_TGGGCGTGTTGTTTGG-1	S1 Ribhi	0.288344	0.321112
HC 1	male	61	HC_1_TGGTTAGAGGTGCTAG-1	S1 Ribhi	-0.476543	0.300142
HC 1	male	61	HC_1_TGGTTCCGTTCCGGCA-1	S1.2	2.48334	-0.891808
HC 1	male	61	HC_1_TTCTTAGAGTGCTGCC-1	IER fibroblasts	1.27907	2.79947
HC 1	male	61	HC_1_TTGACTTCAAGTCTGT-1	S2b	-3.19526	2.19278
HC 1	male	61	HC_1_TTGCGTCAGACCCACC-1	S2a	-5.07391	1.58702
CD 1	female	49	CD_1_ACTTCGCGTGTCCACG-1	MT fibroblasts	1.81024	2.74503
CD 1	female	49	CD_1_AGAAGTATCGCGTGCA-1	Myofibroblasts	1.71792	5.84627
CD 1	female	49	CD_1_AGACAGGGTTCTCCAC-1	S2b	-2.54081	2.64418
CD 1	female	49	CD_1_CACAGGCCACGAAGAC-1	Myofibroblasts	2.37146	5.57358
CD 1	female	49	CD_1_CACGTTCTCCCGAAAT-1	Pericytes	-12.9556	-9.41231
CD 1	female	49	CD_1_CACTGGGGTCGTTATG-1	S2a	-5.10758	1.49621
CD 1	female	49	CD_1_CCATAAGGTGAGACCA-1	Myofibroblasts	1.93648	5.02846
CD 1	female	49	CD_1_CCATCACTCATACGAC-1	Myofibroblasts	2.1711	4.55394
CD 1	female	49	CD_1_CTAAGTGCATACTGAC-1	Pericytes	-11.8811	-8.96147
CD 1	female	49	CD_1_CTCCCAATCATCTACT-1	Myofibroblasts	1.89085	5.96479
CD 1	female	49	CD_1_GACTCAATCAGACATC-1	IER fibroblasts	-2.98991	-5.41545
CD 1	female	49	CD_1_GCATCTCTCAACGAGG-1	Glia	1.43147	-15.7657
CD 1	female	49	CD_1_GCTTGGGAGAAAGCGA-1	Fibroblasts Ribhi	-0.475328	-4.88573
CD 1	female	49	CD_1_GTCCTCACACGGTGCT-1	MT fibroblasts	2.64429	2.57975
CD 1	female	49	CD_1_TCCCACAAGTCTGCAT-1	Inflammatory fibroblasts	6.50487	1.16911
CD 1	female	49	CD_1_TCGCTCAGTCGACGCT-1	Myofibroblasts	1.71379	5.55278
CD 1	female	49	CD_1_TGGCGTGAGGCTTTCA-1	Glia	1.46581	-16.3896
CD 1	female	49	CD_1_TGTTCTACAATTGCAC-1	Myofibroblasts	2.02024	6.03033
CD 1	female	49	CD_1_TTCGGTCGTAGTACGG-1	Pericytes	-12.1766	-9.29391
CD 1	female	49	CD_1_TTTCGATGTACAGAAT-1	Pericytes	-12.8393	-9.2208
CD 2	male	45	CD_2_AAACGCTGTCCAACGC-1	MT fibroblasts	3.0682	-0.390382
CD 2	male	45	CD_2_AAAGGTACAGCTTTGA-1	S3	3.75723	-5.27338
CD 2	male	45	CD_2_AACAAAGTCACATTGG-1	S2a	-4.84009	1.18772
CD 2	male	45	CD_2_AACCAACGTGATTCTG-1	MT fibroblasts	2.23623	1.52915
CD 2	male	45	CD_2_ACCCAAACAAGAGTAT-1	S2a	-3.88708	1.30207
CD 2	male	45	CD_2_CAGTTAGTCTGATTCT-1	Myofibroblasts	2.07844	5.17251
CD 2	male	45	CD_2_CCATCACTCTTCGTAT-1	MT fibroblasts	2.80003	0.768065
CD 2	male	45	CD_2_CGTCCATTCCGACATA-1	Myofibroblasts	1.68904	5.52931
CD 2	male	45	CD_2_CGTGCTTAGTCACTGT-1	S2a	-4.746	0.951229
CD 2	male	45	CD_2_CTTCAATTCTACCAGA-1	Endothelium	0.508601	16.0213
CD 2	male	45	CD_2_GACCAATCAATAGAGT-1	MT fibroblasts	1.64206	2.54992
CD 2	male	45	CD_2_GACCGTGAGTCAACAA-1	Pericytes	-13.0521	-9.3485
CD 2	male	45	CD_2_GACCGTGTCGGCATAT-1	Glia	1.13448	-16.3653
CD 2	male	45	CD_2_GAGTGTTCAGGCTCTG-1	S2b	-2.79109	1.90695
CD 2	male	45	CD_2_GAGTTACCACCAGCTG-1	Endothelium	0.0577097	15.1966
CD 2	male	45	CD_2_GCATGATTCCGCGGAT-1	IER fibroblasts	-1.07268	-5.27525
CD 2	male	45	CD_2_GCTGGGTGTAGACTGG-1	Lymphatic endothelium	-16.9561	7.24815
CD 2	male	45	CD_2_GGGCTCACAACGTTAC-1	Myofibroblasts	1.64867	5.54808
CD 2	male	45	CD_2_GGTTGTACACAAGGTG-1	Pericytes	-11.0694	-9.659
CD 2	male	45	CD_2_GTCACTCGTCGACTGC-1	IER fibroblasts	-1.11406	-6.06552
CD 2	male	45	CD_2_GTGATGTTCACTTGTT-1	Endothelium	-0.947483	15.4839
CD 2	male	45	CD_2_GTTGTGAAGTCCGTCG-1	Myofibroblasts	1.83684	5.66766
CD 2	male	45	CD_2_GTTGTGATCCGCTAGG-1	Endothelium	-0.143809	16.1931
CD 2	male	45	CD_2_TAAGCACGTCTTAGTG-1	Myofibroblasts	2.38098	5.72042
CD 2	male	45	CD_2_TATCAGGCACCGGTCA-1	MT fibroblasts	2.2919	3.22189
CD 2	male	45	CD_2_TCAGTGACATCAGCTA-1	Fibroblasts Ribhi	0.475678	-1.21174
CD 2	male	45	CD_2_TCATCATTCACCTACC-1	Pericytes	-12.3281	-9.34297
CD 2	male	45	CD_2_TCATTGTAGGTTACCT-1	Endothelium	0.101141	15.2365
CD 2	male	45	CD_2_TGACCCTTCAACGTGT-1	Pericytes	-12.7362	-9.41708
CD 2	male	45	CD_2_TGACTCCGTGGATCAG-1	Endothelium	-1.22862	16.2013
CD 2	male	45	CD_2_TGGCGTGCAAGCCCAC-1	Activated endothelium	2.41314	15.512
CD 2	male	45	CD_2_TGGTACAGTGCAACAG-1	Lymphatic endothelium	-0.919892	14.0925
CD 2	male	45	CD_2_TGTAGACCAATCAGCT-1	Pericytes	-12.8267	-9.34486
CD 2	male	45	CD_2_TTCATGTGTCCATAGT-1	S2b	-1.88736	2.4524
CD 2	male	45	CD_2_TTCCAATCACGACGCT-1	Endothelium	0.194674	15.33
UC 1	male	48	UC_1_AAACCCAGTTCTCGTC-1	S1.2	2.33571	-0.431703
UC 1	male	48	UC_1_AAATGGAAGTCCTGCG-1	MT fibroblasts	2.30221	2.99226
UC 1	male	48	UC_1_AACCACAAGAAGGATG-1	S1.2	1.46027	-0.357294
UC 1	male	48	UC_1_AACCACAAGTTGCTGT-1	IER fibroblasts	-3.00321	-6.05844
UC 1	male	48	UC_1_AACCCAATCCACACCT-1	MT fibroblasts	2.42933	2.03083
UC 1	male	48	UC_1_AACGGGAGTGGTGATG-1	Inflammatory fibroblasts	7.61281	1.49623
UC 1	male	48	UC_1_AACGTCACACTTGGCG-1	MT fibroblasts	2.71053	2.62956
UC 1	male	48	UC_1_AACGTCATCTGGCTGG-1	Fibroblasts Ribhi	-0.0453197	-1.56774
UC 1	male	48	UC_1_AAGAACATCACACCGG-1	Inflammatory fibroblasts	7.13284	2.46679
UC 1	male	48	UC_1_AAGTACCGTGCCTTTC-1	MT fibroblasts	3.12405	1.25435
UC 1	male	48	UC_1_AATAGAGTCCGCAACG-1	MT fibroblasts	2.53164	2.48965
UC 1	male	48	UC_1_AATCGTGGTGTTACTG-1	FRCs	1.486	-6.11372
UC 1	male	48	UC_1_ACAGGGAAGGAACGAA-1	Pericytes	-12.9002	-9.21947
UC 1	male	48	UC_1_ACATCGATCTGGGCAC-1	IER fibroblasts	-2.42175	-6.17432
UC 1	male	48	UC_1_ACCAACACAGCGTACC-1	S2a	-3.72946	1.41705
UC 1	male	48	UC_1_ACCACAATCCTAGAGT-1	Fibroblasts Ribhi	-0.0580503	-1.75434
UC 1	male	48	UC_1_ACTCCCACACTAAACC-1	Activated endothelium	2.2366	15.5227
UC 1	male	48	UC_1_ACTCCCATCCGCTTAC-1	Pericytes	-12.3684	-9.33311
UC 1	male	48	UC_1_ACTGTCCCACGTCATA-1	S1.2	1.35165	-1.08852
UC 1	male	48	UC_1_ACTGTGAAGAGGCGGA-1	MT fibroblasts	2.66396	0.929016
UC 1	male	48	UC_1_AGAAATGTCGGAGCAA-1	Fibroblasts Ribhi	0.695194	-1.44667
UC 1	male	48	UC_1_AGAAGTATCAAAGGTA-1	S1 Ribhi	0.615117	-0.163556
UC 1	male	48	UC_1_AGACAAAGTCCTGGTG-1	S3	3.72858	-5.60403
UC 1	male	48	UC_1_AGACAGGCAATTCTTC-1	IER fibroblasts	-2.57349	-6.6657
UC 1	male	48	UC_1_AGAGCCCGTATTAAGG-1	FRCs	1.86219	-6.35015
UC 1	male	48	UC_1_AGATCGTCATGACACT-1	S1 Ribhi	1.12108	0.989452
UC 1	male	48	UC_1_AGCCAATGTTACCCTC-1	IER fibroblasts	-1.42341	-5.77511
UC 1	male	48	UC_1_AGCCACGAGCTTGTGT-1	S2a	-5.26441	2.33144
UC 1	male	48	UC_1_AGCTCAAAGCGGTATG-1	Endothelium	-0.308731	15.7429
UC 1	male	48	UC_1_AGCTTCCTCGCCCAGA-1	MT fibroblasts	2.89069	1.30564
UC 1	male	48	UC_1_AGGAAATTCATTACGG-1	S1 Ribhi	0.525794	0.222034
UC 1	male	48	UC_1_AGGACTTGTTCCGCAG-1	IER fibroblasts	-1.3083	-4.99423
UC 1	male	48	UC_1_AGGGCCTGTCGCGGTT-1	S3	3.9046	-5.14295
UC 1	male	48	UC_1_AGTACCATCATCGGGC-1	MT fibroblasts	2.91261	0.698502
UC 1	male	48	UC_1_AGTAGCTCACTTTAGG-1	Myofibroblasts	2.27985	5.27459
UC 1	male	48	UC_1_AGTCACAGTTGACTAC-1	Pericytes	-12.8509	-9.29653
UC 1	male	48	UC_1_AGTGACTCAGCCGTTG-1	Myofibroblasts	1.95958	6.28141
UC 1	male	48	UC_1_AGTGATCAGTGAGCCA-1	MT fibroblasts	2.50494	2.39744
UC 1	male	48	UC_1_ATAGACCAGGAATTAC-1	S1.2	1.66712	-1.07457
UC 1	male	48	UC_1_ATAGGCTCATCCTGTC-1	Endothelium	1.09935	15.1873
UC 1	male	48	UC_1_ATAGGCTTCTTCCGTG-1	S2b	-2.39289	1.59264
UC 1	male	48	UC_1_ATATCCTTCGACCTAA-1	Inflammatory fibroblasts	5.67482	2.25676
UC 1	male	48	UC_1_ATCAGGTAGTAAGCAT-1	Myofibroblasts	2.17815	5.71559
UC 1	male	48	UC_1_ATCATTCGTTGTCTAG-1	IER fibroblasts	-2.55406	-6.75879
UC 1	male	48	UC_1_ATCATTCTCGCACGGT-1	S3	3.5476	-4.78847
UC 1	male	48	UC_1_ATCCACCCAATTCTCT-1	S1.2	2.25392	-0.785433
UC 1	male	48	UC_1_ATCCACCCATCTTCGC-1	S2a	-4.96527	0.853841
UC 1	male	48	UC_1_ATCCACCGTGATATAG-1	IER fibroblasts	-0.751454	-5.26485
UC 1	male	48	UC_1_ATCGGCGCAACACTAC-1	Pericytes	-12.234	-9.33219
UC 1	male	48	UC_1_ATCGTAGTCGTGTTCC-1	Myofibroblasts	1.93713	4.83845
UC 1	male	48	UC_1_ATGCATGAGTATGATG-1	MT fibroblasts	2.74839	2.73507
UC 1	male	48	UC_1_ATGCGATCATAACCCA-1	S1.2	1.9753	0.23992
UC 1	male	48	UC_1_ATGTCCCCAACATCGT-1	S1.2	1.54204	-0.194363
UC 1	male	48	UC_1_ATTCTACAGATGACAT-1	S2a	-4.19719	1.42873
UC 1	male	48	UC_1_ATTTCTGAGTATGGAT-1	S1 Ribhi	1.28895	0.616235
UC 1	male	48	UC_1_CAACCAATCGAGCACC-1	Lymphatic endothelium	-1.15348	14.0254
UC 1	male	48	UC_1_CAAGCTAAGCCTTTGA-1	Pericytes	-11.2547	-9.60447
UC 1	male	48	UC_1_CACAGGCAGCGATGAC-1	Endothelium	-0.779317	15.5198
UC 1	male	48	UC_1_CACATGAGTAGTACGG-1	S1 Ribhi	-0.145976	-0.0488854
UC 1	male	48	UC_1_CACTGGGCAACTGGTT-1	MT fibroblasts	2.82756	2.27387
UC 1	male	48	UC_1_CAGAGCCGTGCAGTGA-1	Pericytes	-11.312	-8.75292
UC 1	male	48	UC_1_CAGATCATCGCAACAT-1	IER fibroblasts	-0.793706	-5.80202
UC 1	male	48	UC_1_CAGCAGCCATATCGGT-1	Inflammatory fibroblasts	6.3358	2.45357
UC 1	male	48	UC_1_CAGCAGCTCAGTAGGG-1	Fibroblasts Ribhi	-1.38647	0.266888
UC 1	male	48	UC_1_CAGGCCAAGCTTAAGA-1	Inflammatory fibroblasts	6.78523	1.10001
UC 1	male	48	UC_1_CAGTTCCTCCGTGTCT-1	IER fibroblasts	-2.69142	-5.03246
UC 1	male	48	UC_1_CAGTTCCTCTAGAACC-1	S3	3.91786	-5.4071
UC 1	male	48	UC_1_CATACAGGTTCGGTCG-1	Inflammatory fibroblasts	6.63028	1.27707
UC 1	male	48	UC_1_CATAGACAGAACAGGA-1	S2b	-2.96485	2.19574
UC 1	male	48	UC_1_CATCAAGGTAGGCAGT-1	S1 Ribhi	0.846061	-0.0695082
UC 1	male	48	UC_1_CATGGATCAAGTTCCA-1	Myofibroblasts	2.13808	6.2353
UC 1	male	48	UC_1_CATTTCAGTGCATTAC-1	MT fibroblasts	2.29928	2.66486
UC 1	male	48	UC_1_CCACCATAGGCATGGT-1	Myofibroblasts	2.04782	6.30111
UC 1	male	48	UC_1_CCACGAGGTACTCCCT-1	S1.2	1.70022	-1.28082
UC 1	male	48	UC_1_CCATAAGCAAGACAAT-1	S1.2	1.4777	-0.968048
UC 1	male	48	UC_1_CCCGGAACAATAGAGT-1	S1 Ribhi	1.07444	0.882567
UC 1	male	48	UC_1_CCCTAACCATGTACGT-1	S2a	-3.90096	1.88121
UC 1	male	48	UC_1_CCGTAGGTCTCCCATG-1	S1.2	1.49819	-0.621761
UC 1	male	48	UC_1_CCGTTCAAGTATGATG-1	FRCs	3.22622	-6.25884
UC 1	male	48	UC_1_CCTGCATAGACATCAA-1	S2a	-5.41805	1.32893
UC 1	male	48	UC_1_CCTGCATCAGAATGTA-1	S1 Ribhi	-0.324918	0.194524
UC 1	male	48	UC_1_CCTTCAGAGTTGTCGT-1	Inflammatory fibroblasts	5.65809	2.18132
UC 1	male	48	UC_1_CCTTGTGTCGCATTAG-1	S2a	-4.73048	1.78457
UC 1	male	48	UC_1_CGAAGGAAGACAAGCC-1	Lymphatic endothelium	-17.0095	7.30163
UC 1	male	48	UC_1_CGAATTGCACCGGAAA-1	S2a	-3.86243	2.04472
UC 1	male	48	UC_1_CGATGGCTCGCCGATG-1	MT fibroblasts	2.26402	3.0502
UC 1	male	48	UC_1_CGCATGGCAGATACTC-1	IER fibroblasts	-1.28322	-5.87432
UC 1	male	48	UC_1_CGCGTGATCATCCCGT-1	S2b	-2.29729	2.70286
UC 1	male	48	UC_1_CGTAATGAGTCTTCCC-1	IER fibroblasts	-2.4161	-5.46559
UC 1	male	48	UC_1_CGTAATGCATAATCCG-1	Fibroblasts Ribhi	-1.1529	-1.27651
UC 1	male	48	UC_1_CGTGCTTTCCGAGAAG-1	MT fibroblasts	2.37662	2.2813
UC 1	male	48	UC_1_CGTTAGACAGAGTGTG-1	S2a	-4.78505	1.42998
UC 1	male	48	UC_1_CTAGGTAGTAGCTTTG-1	Fibroblasts Ribhi	-1.96093	-0.306387
UC 1	male	48	UC_1_CTATCTAGTGGCTTAT-1	Lymphatic endothelium	-1.06561	14.0817
UC 1	male	48	UC_1_CTCAACCAGCTGTCCG-1	Fibroblasts Ribhi	0.28063	-1.24702
UC 1	male	48	UC_1_CTCCTTTAGCGTCTGC-1	Inflammatory fibroblasts	7.276	1.88842
UC 1	male	48	UC_1_CTCGAGGTCCGACAGC-1	S2a	-5.09171	2.01174
UC 1	male	48	UC_1_CTCTGGTCAGGATCTT-1	Pericytes	-12.7658	-9.31319
UC 1	male	48	UC_1_CTGCGAGTCATTGTTC-1	Pericytes	-11.2	-9.52261
UC 1	male	48	UC_1_CTGGTCTAGTTTCGAC-1	Inflammatory fibroblasts	7.42553	2.23872
UC 1	male	48	UC_1_CTGTACCGTTCGGACC-1	Endothelium	-1.01917	15.4038
UC 1	male	48	UC_1_CTGTATTCACCGTGCA-1	Inflammatory fibroblasts	7.30631	0.942193
UC 1	male	48	UC_1_CTTCAATAGGAGAATG-1	Pericytes	-12.7934	-9.35642
UC 1	male	48	UC_1_GAAATGAAGTCACTGT-1	S2a	-4.19607	1.04874
UC 1	male	48	UC_1_GAAATGAGTCGCACGT-1	S1.2	1.42371	0.183004
UC 1	male	48	UC_1_GAAGAATAGTATTAGG-1	S2a	-5.38072	2.32232
UC 1	male	48	UC_1_GAAGGGTTCGCTAAAC-1	S2a	-5.44285	1.38162
UC 1	male	48	UC_1_GACTCTCCAACGTAAA-1	MT fibroblasts	2.5216	1.84022
UC 1	male	48	UC_1_GAGAAATCAATTCACG-1	Fibroblasts Ribhi	-1.24337	0.0862268
UC 1	male	48	UC_1_GAGCCTGAGTAAACTG-1	Pericytes	-12.9149	-9.33581
UC 1	male	48	UC_1_GAGGCAACACTGTTCC-1	S1 Ribhi	1.41116	1.40723
UC 1	male	48	UC_1_GAGGGTAGTAGTCACT-1	S2b	-2.31087	2.50239
UC 1	male	48	UC_1_GAGTGAGTCACCTCGT-1	Endothelium	-0.550489	15.885
UC 1	male	48	UC_1_GATAGCTTCGGTAAGG-1	S1.2	1.91497	-1.13988
UC 1	male	48	UC_1_GATCACAAGATACTGA-1	MT fibroblasts	2.22919	2.2422
UC 1	male	48	UC_1_GATCACAAGGGAGGCA-1	S2a	-3.99322	2.00645
UC 1	male	48	UC_1_GATCATGAGCCTTTGA-1	Inflammatory fibroblasts	7.80368	1.43167
UC 1	male	48	UC_1_GATGGAGTCTAACGCA-1	S2a	-5.32024	1.7131
UC 1	male	48	UC_1_GATTCGAGTTACCTGA-1	IER fibroblasts	-2.86446	-6.10089
UC 1	male	48	UC_1_GCAACATGTTCCTAGA-1	S2a	-5.24548	2.4901
UC 1	male	48	UC_1_GCACGGTTCCTTATCA-1	IER fibroblasts	-3.01551	-5.7433
UC 1	male	48	UC_1_GCACGTGCAAACCATC-1	Inflammatory fibroblasts	7.36586	1.15686
UC 1	male	48	UC_1_GCACTAAAGAGAGAAC-1	S2a	-3.64246	2.08686
UC 1	male	48	UC_1_GCATCTCAGGAGACCT-1	Endothelium	0.0761131	16.0306
UC 1	male	48	UC_1_GCATTAGGTTGTGCCG-1	MT fibroblasts	2.5009	2.56715
UC 1	male	48	UC_1_GCCATGGGTCGACTGC-1	MT fibroblasts	2.35053	1.62232
UC 1	male	48	UC_1_GCCGTGAGTGAGATTA-1	Fibroblasts Ribhi	-2.21837	0.643944
UC 1	male	48	UC_1_GCGAGAACATTGACTG-1	S2b	-1.85085	2.75037
UC 1	male	48	UC_1_GCTGAATCAACAAGAT-1	S2a	-3.90607	1.04694
UC 1	male	48	UC_1_GCTGAATGTGTCATTG-1	S2a	-5.22845	1.47401
UC 1	male	48	UC_1_GCTGCAGGTCCAAAGG-1	S1.2	1.30696	-0.949158
UC 1	male	48	UC_1_GCTTTCGTCGCTTGAA-1	IER fibroblasts	1.37544	-1.57649
UC 1	male	48	UC_1_GGAACCCTCCCGTTCA-1	Endothelium	0.238757	15.6906
UC 1	male	48	UC_1_GGAAGTGCACAGCCTG-1	Fibroblasts Ribhi	-0.43315	-1.63894
UC 1	male	48	UC_1_GGACGTCGTTTACTGG-1	MT fibroblasts	2.54106	0.580869
UC 1	male	48	UC_1_GGAGCAACATGACTGT-1	IER fibroblasts	2.35324	2.58495
UC 1	male	48	UC_1_GGCAGTCCATGCCGAC-1	Myofibroblasts	2.18863	6.11974
UC 1	male	48	UC_1_GGCAGTCGTCATAAAG-1	IER fibroblasts	-1.66579	-5.64031
UC 1	male	48	UC_1_GGCTGTGCATGAAGCG-1	S2a	-3.91553	2.02605
UC 1	male	48	UC_1_GGCTTGGAGCTCCATA-1	IER fibroblasts	-3.06118	-6.09999
UC 1	male	48	UC_1_GGGACCTGTCTACAAC-1	IER fibroblasts	-2.92427	-5.36597
UC 1	male	48	UC_1_GGGATGAGTACGGATG-1	IER fibroblasts	-2.28	-6.01493
UC 1	male	48	UC_1_GGGCCATTCAACACGT-1	MT fibroblasts	2.53816	2.56794
UC 1	male	48	UC_1_GGGCTCACATCTGCGG-1	S2b	-2.38477	2.62315
UC 1	male	48	UC_1_GGTCTGGCATTGACCA-1	IER fibroblasts	-2.33376	-6.57094
UC 1	male	48	UC_1_GGTTCTCTCAACGAGG-1	Myofibroblasts	1.80828	5.36611
UC 1	male	48	UC_1_GGTTGTAGTGATATAG-1	Pericytes	-12.1331	-9.37897
UC 1	male	48	UC_1_GTAACCATCCGTGGGT-1	S1.2	2.0572	-0.0859126
UC 1	male	48	UC_1_GTAGATCGTCCTGGGT-1	IER fibroblasts	-3.30367	-5.78229
UC 1	male	48	UC_1_GTAGTACCACTTCCTG-1	S2b	-2.48593	2.23379
UC 1	male	48	UC_1_GTCAGCGTCTAACACG-1	MT fibroblasts	1.42544	2.7514
UC 1	male	48	UC_1_GTCATTTGTGATATAG-1	S1.2	2.0069	-1.0658
UC 1	male	48	UC_1_GTCGCGATCCATGATG-1	IER fibroblasts	-1.70987	-5.41918
UC 1	male	48	UC_1_GTCGTAAAGCGCAATG-1	IER fibroblasts	-1.78707	-5.75865
UC 1	male	48	UC_1_GTCTGTCGTAAGTAGT-1	Fibroblasts Ribhi	-0.250025	-1.74483
UC 1	male	48	UC_1_GTCTGTCTCATGAGTC-1	Lymphatic endothelium	-17.0069	7.29905
UC 1	male	48	UC_1_GTCTTTACAAGCTGTT-1	S2a	-4.50156	1.19536
UC 1	male	48	UC_1_GTCTTTACAATGAAAC-1	Activated endothelium	1.6595	15.644
UC 1	male	48	UC_1_GTGAGGATCGTGCAGC-1	IER fibroblasts	-2.75861	-6.21597
UC 1	male	48	UC_1_GTGATGTGTACTGCGC-1	S1.2	2.34011	-0.725573
UC 1	male	48	UC_1_GTGCACGTCAAATGAG-1	MT fibroblasts	2.25423	0.751958
UC 1	male	48	UC_1_GTGCTTCTCTTACTGT-1	S1.2	1.77626	-0.472449
UC 1	male	48	UC_1_GTGGAGATCAACGCTA-1	MT fibroblasts	1.93988	2.5083
UC 1	male	48	UC_1_GTGTGATAGCATCCCG-1	Lymphatic endothelium	-1.04819	13.9677
UC 1	male	48	UC_1_GTGTGATCAAGAGAGA-1	Fibroblasts Ribhi	-1.92195	-0.290588
UC 1	male	48	UC_1_GTGTTCCGTAATCAGA-1	IER fibroblasts	-1.17708	-4.95471
UC 1	male	48	UC_1_GTTATGGTCCTAAGTG-1	Pericytes	-12.8187	-9.38964
UC 1	male	48	UC_1_GTTGCTCAGTCTACCA-1	MT fibroblasts	1.86217	2.91961
UC 1	male	48	UC_1_GTTGTGAAGGGTAGCT-1	IER fibroblasts	-2.87439	-5.54734
UC 1	male	48	UC_1_GTTGTGATCCGTAGTA-1	S2a	-3.75108	0.885745
UC 1	male	48	UC_1_TAAGCCACATCTTTCA-1	MT fibroblasts	2.07041	2.36806
UC 1	male	48	UC_1_TACACCCTCCATCAGA-1	S2b	-2.63551	2.20039
UC 1	male	48	UC_1_TACCCGTGTACGACAG-1	S1.2	1.71689	-0.779996
UC 1	male	48	UC_1_TACCTCGAGGGCCAAT-1	S1 Ribhi	0.525918	-0.456355
UC 1	male	48	UC_1_TACGGTATCCGTGACG-1	S2a	-3.44687	0.974539
UC 1	male	48	UC_1_TAGACTGTCAGAATAG-1	S2b	-2.17341	2.64235
UC 1	male	48	UC_1_TATACCTGTAAGTCAA-1	S2a	-3.80541	1.65357
UC 1	male	48	UC_1_TATCAGGAGGTTCACT-1	IER fibroblasts	-1.46121	-5.58927
UC 1	male	48	UC_1_TATCTTGCAACGTTAC-1	IER fibroblasts	-1.65087	-5.73388
UC 1	male	48	UC_1_TATTCCATCGACGCTG-1	S2a	-3.96318	1.09444
UC 1	male	48	UC_1_TATTGCTGTACCCAGC-1	IER fibroblasts	-2.65646	-5.16541
UC 1	male	48	UC_1_TATTGCTGTATCGAAA-1	MT fibroblasts	2.78102	1.02949
UC 1	male	48	UC_1_TCACTCGAGACGAAGA-1	MT fibroblasts	2.72074	1.76147
UC 1	male	48	UC_1_TCACTCGAGCATGCAG-1	MT fibroblasts	1.81402	2.60744
UC 1	male	48	UC_1_TCAGGGCGTCGATTCA-1	S2b	-2.49898	2.265
UC 1	male	48	UC_1_TCAGGGCTCCAGGACC-1	MT fibroblasts	2.10287	2.79474
UC 1	male	48	UC_1_TCATCCGAGTCGTCTA-1	MT fibroblasts	1.48494	2.86575
UC 1	male	48	UC_1_TCATGTTCAGGCTCTG-1	S2a	-3.89107	1.63988
UC 1	male	48	UC_1_TCATTACTCGCAGAGA-1	MT fibroblasts	2.17057	2.41365
UC 1	male	48	UC_1_TCCATGCTCAGCAATC-1	MT fibroblasts	2.61976	2.46426
UC 1	male	48	UC_1_TCCCAGTGTGTTGAGG-1	S2a	-3.79525	1.00681
UC 1	male	48	UC_1_TCCTCCCCACGTAGAG-1	S2a	-4.20937	1.42052
UC 1	male	48	UC_1_TCCTGCACATACCGTA-1	S2b	-2.50718	2.32883
UC 1	male	48	UC_1_TCGGGACTCGTTACCC-1	Myofibroblasts	1.90362	5.18692
UC 1	male	48	UC_1_TCGGGCATCATCCTGC-1	S1 Ribhi	0.0676199	0.069064
UC 1	male	48	UC_1_TCGGGTGTCCAGTTCC-1	Glia	1.5184	-15.996
UC 1	male	48	UC_1_TCGTAGACAAGCAGGT-1	Activated endothelium	2.02656	15.079
UC 1	male	48	UC_1_TCGTCCAAGATGCCGA-1	S2a	-3.9702	1.304
UC 1	male	48	UC_1_TCGTGGGAGGGTATAT-1	Endothelium	0.434501	16.2766
UC 1	male	48	UC_1_TCTAACTTCAAACCTG-1	MT fibroblasts	2.50519	2.58496
UC 1	male	48	UC_1_TCTCAGCAGATGGTCG-1	MT fibroblasts	2.49272	2.10093
UC 1	male	48	UC_1_TCTTCCTGTTCGAACT-1	Fibroblasts Ribhi	0.38752	-1.24255
UC 1	male	48	UC_1_TGAACGTCATCGCTCT-1	MT fibroblasts	2.39907	1.55344
UC 1	male	48	UC_1_TGAACGTTCGAACGGA-1	Fibroblasts Ribhi	-0.293458	-1.74028
UC 1	male	48	UC_1_TGAATGCGTCACAGTT-1	Inflammatory fibroblasts	6.68008	2.91848
UC 1	male	48	UC_1_TGAGGAGAGACGTCGA-1	MT fibroblasts	2.7479	2.5432
UC 1	male	48	UC_1_TGAGGAGAGGCGACAT-1	Myofibroblasts	2.12417	5.99127
UC 1	male	48	UC_1_TGAGTCATCCACGTAA-1	IER fibroblasts	-3.00142	-5.9511
UC 1	male	48	UC_1_TGCACGGCAACTGCTA-1	Fibroblasts Ribhi	0.360289	-1.02874
UC 1	male	48	UC_1_TGCAGTAAGATTGAGT-1	Activated endothelium	2.34109	15.2544
UC 1	male	48	UC_1_TGCATGACATCTCCCA-1	Pericytes	-10.9278	-9.45767
UC 1	male	48	UC_1_TGCGACGTCAGCGCAC-1	S2a	-5.68917	1.5017
UC 1	male	48	UC_1_TGCGATAGTTGCTCGG-1	S1.2	1.16733	-0.932237
UC 1	male	48	UC_1_TGCTCGTGTGCTCTCT-1	Activated endothelium	1.77864	15.14
UC 1	male	48	UC_1_TGGAGAGGTGCCTTTC-1	IER fibroblasts	-2.1205	-5.93146
UC 1	male	48	UC_1_TGGAGAGGTTTCGATG-1	S2a	-5.45957	2.03561
UC 1	male	48	UC_1_TGGAGAGTCTCCGAAA-1	MT fibroblasts	3.00697	2.07759
UC 1	male	48	UC_1_TGGATCACAACCTATG-1	IER fibroblasts	-2.08642	-5.62128
UC 1	male	48	UC_1_TGGATCAGTGAGTCAG-1	MT fibroblasts	2.1964	1.67311
UC 1	male	48	UC_1_TGGGTTAAGAATAGTC-1	Endothelium	1.47341	15.175
UC 1	male	48	UC_1_TGGGTTAGTCATCACA-1	Inflammatory fibroblasts	7.12851	2.83128
UC 1	male	48	UC_1_TGGGTTATCACTCACC-1	S2b	-2.06248	1.80165
UC 1	male	48	UC_1_TGGTTAGTCGCAGAGA-1	S2b	-1.6585	2.3732
UC 1	male	48	UC_1_TGTCAGAGTCAGATTC-1	MT fibroblasts	2.40307	0.459319
UC 1	male	48	UC_1_TGTCCTGCAGGTAGTG-1	MT fibroblasts	1.6228	2.73711
UC 1	male	48	UC_1_TGTGATGCACATGTTG-1	S2a	-4.57353	1.61615
UC 1	male	48	UC_1_TGTTACTTCCATAAGC-1	Pericytes	-12.9042	-9.39172
UC 1	male	48	UC_1_TGTTCATCAGGCTTGC-1	MT fibroblasts	3.1176	1.85135
UC 1	male	48	UC_1_TTAGGGTGTCTTCTAT-1	Pericytes	-11.5123	-8.92138
UC 1	male	48	UC_1_TTCAATCTCGCAGATT-1	S1.2	2.57454	-0.162771
UC 1	male	48	UC_1_TTCATGTAGTTCCATG-1	MT fibroblasts	2.50767	2.34217
UC 1	male	48	UC_1_TTCCACGAGAGAGCAA-1	S1 Ribhi	0.683663	-0.112085
UC 1	male	48	UC_1_TTCCGGTTCGAGAGAC-1	S1.2	1.8018	-0.560363
UC 1	male	48	UC_1_TTCTAACTCATGGAGG-1	Fibroblasts Ribhi	-0.934414	-2.52718
UC 1	male	48	UC_1_TTCTGTAGTCTTAGTG-1	Fibroblasts Ribhi	-1.06609	-5.04418
UC 1	male	48	UC_1_TTGAGTGCACGATAGG-1	S1.2	1.00806	-0.127363
UC 1	male	48	UC_1_TTGAGTGGTCTGTGAT-1	Lymphatic endothelium	0.323631	15.3343
UC 1	male	48	UC_1_TTGATGGGTACAAACA-1	Glia	1.51206	-15.9201
UC 1	male	48	UC_1_TTGCGTCCAGTCTTCC-1	Fibroblasts Ribhi	-1.15429	-1.4413
UC 1	male	48	UC_1_TTGGGATTCTAGTCAG-1	IER fibroblasts	-0.865359	-5.75104
UC 1	male	48	UC_1_TTGGTTTAGGAAAGGT-1	MT fibroblasts	1.57106	2.84637
UC 1	male	48	UC_1_TTTACGTTCGGTAGAG-1	Myofibroblasts	2.15092	5.07043
UC 1	male	48	UC_1_TTTCAGTAGGAAGAAC-1	S1.2	1.42531	-1.04432
UC 2	male	43	UC_2_AAACGCTCACTCACTC-1	Myofibroblasts	1.83299	5.65682
UC 2	male	43	UC_2_AAATGGAGTCAAGTTC-1	Myofibroblasts	2.29128	6.03849
UC 2	male	43	UC_2_ACAGAAAAGGACAGTC-1	S2a	-3.94308	1.42854
UC 2	male	43	UC_2_ACCAAACGTAGTGATA-1	Inflammatory fibroblasts	7.56532	2.13769
UC 2	male	43	UC_2_ACCAACAAGCGGTAAC-1	Fibroblasts Ribhi	-0.590929	-1.51848
UC 2	male	43	UC_2_ACTCTCGCAAGAAACT-1	S2a	-4.16684	1.18227
UC 2	male	43	UC_2_ACTGCAAGTAGCTCGC-1	S1 Ribhi	0.463992	0.0546635
UC 2	male	43	UC_2_ACTTATCGTGCAGTGA-1	Endothelium	-1.15626	15.878
UC 2	male	43	UC_2_ACTTTGTTCCAATCCC-1	S2b	-2.59724	1.74217
UC 2	male	43	UC_2_AGAGCAGCAGTAGTGG-1	Lymphatic endothelium	-16.9934	7.28545
UC 2	male	43	UC_2_AGCGCCAAGCCTGTCG-1	Fibroblasts Ribhi	-0.213017	-1.50457
UC 2	male	43	UC_2_AGCGTATAGATGAAGG-1	Inflammatory fibroblasts	5.67757	2.15428
UC 2	male	43	UC_2_AGTTAGCCATCGATCA-1	MT fibroblasts	1.8296	1.82167
UC 2	male	43	UC_2_AGTTCCCGTCCATCTC-1	Inflammatory fibroblasts	6.56291	2.85231
UC 2	male	43	UC_2_ATCAGGTCACAATTCG-1	Inflammatory fibroblasts	6.6707	1.21181
UC 2	male	43	UC_2_ATCCTATCACTACCCT-1	Fibroblasts Ribhi	-2.07475	-0.273864
UC 2	male	43	UC_2_ATGTCCCTCGGATAAA-1	S1.2	1.24626	0.0520129
UC 2	male	43	UC_2_ATTTCTGCAATGAGCG-1	S2a	-5.25028	1.85184
UC 2	male	43	UC_2_CAATACGGTTGTGCAT-1	S2b	-2.10606	2.01607
UC 2	male	43	UC_2_CAGTTAGCAATTTCTC-1	IER fibroblasts	2.05964	2.84923
UC 2	male	43	UC_2_CATACAGAGGTACAAT-1	Fibroblasts Ribhi	0.173225	-1.23535
UC 2	male	43	UC_2_CATTGAGCACCTCTAC-1	Pericytes	-12.1748	-9.21856
UC 2	male	43	UC_2_CATTGCCGTCCAGGTC-1	Endothelium	0.279734	16.0205
UC 2	male	43	UC_2_CCAATGAAGAGAACCC-1	Fibroblasts Ribhi	-1.73951	0.40987
UC 2	male	43	UC_2_CCCATTGGTTGCCGCA-1	Fibroblasts Ribhi	-3.42659	1.53507
UC 2	male	43	UC_2_CGAGGAATCGCTTGAA-1	Myofibroblasts	2.19606	4.36527
UC 2	male	43	UC_2_CTACGGGTCCGATCTC-1	Pericytes	-11.6042	-8.69204
UC 2	male	43	UC_2_CTACTATCAGAGATTA-1	S2a	-3.30186	1.3316
UC 2	male	43	UC_2_CTGCATCAGTACCATC-1	Endothelium	0.975802	15.9769
UC 2	male	43	UC_2_GACATCACACTAGTAC-1	S2a	-3.62806	1.76872
UC 2	male	43	UC_2_GAGTCTACACAGCGCT-1	S2a	-3.61651	1.33005
UC 2	male	43	UC_2_GCTTTCGTCAATCAGC-1	Myofibroblasts	2.20001	5.93262
UC 2	male	43	UC_2_GGAACCCTCTGACAGT-1	Fibroblasts Ribhi	-1.3145	0.220873
UC 2	male	43	UC_2_GGAAGTGCACATTACG-1	S1 Ribhi	1.61233	1.62451
UC 2	male	43	UC_2_GGAGCAAAGGTAACTA-1	Lymphatic endothelium	-0.967269	14.1191
UC 2	male	43	UC_2_GGTAACTCAGATCACT-1	S1.2	1.79394	0.073086
UC 2	male	43	UC_2_GGTGGCTTCTGGACTA-1	S2b	-2.24984	2.70769
UC 2	male	43	UC_2_GTAAGTCGTATCGTAC-1	S2a	-5.36836	1.31371
UC 2	male	43	UC_2_GTCGAATTCCGATGTA-1	S1 Ribhi	-0.0617055	0.222175
UC 2	male	43	UC_2_GTGGAAGGTCGTTGCG-1	S1 Ribhi	0.448728	0.0479414
UC 2	male	43	UC_2_GTTATGGGTGAGCTCC-1	Fibroblasts Ribhi	-0.0749383	-1.6819
UC 2	male	43	UC_2_TAATCTCCAGCTGTAT-1	Endothelium	0.149763	16.0289
UC 2	male	43	UC_2_TAATTCCCATATGGCT-1	Pericytes	-12.6316	-9.35372
UC 2	male	43	UC_2_TACGCTCTCATGACAC-1	S1 Ribhi	0.578356	0.151859
UC 2	male	43	UC_2_TACTTACCACGTGTGC-1	Pericytes	-10.9932	-9.36793
UC 2	male	43	UC_2_TATTCCATCTACGGTA-1	MT fibroblasts	1.8287	2.73695
UC 2	male	43	UC_2_TCCCATGCATAACAGA-1	S3	3.98684	-5.46794
UC 2	male	43	UC_2_TCCTCTTGTCACTCTC-1	Inflammatory fibroblasts	7.69624	1.67269
UC 2	male	43	UC_2_TCTCACGAGCCTGAAG-1	Inflammatory fibroblasts	7.64218	1.38994
UC 2	male	43	UC_2_TCTGGCTCACCTCAGG-1	Myofibroblasts	1.97641	5.41423
UC 2	male	43	UC_2_TCTTGCGAGAGGGTAA-1	Myofibroblasts	2.23256	5.74705
UC 2	male	43	UC_2_TGATCAGAGAGCTGCA-1	Lymphatic endothelium	1.73506	15.364
UC 2	male	43	UC_2_TGATGCACAACTGTGT-1	Inflammatory fibroblasts	7.41095	0.996072
UC 2	male	43	UC_2_TGCACGGTCCTTATCA-1	Pericytes	-12.9808	-9.29741
UC 2	male	43	UC_2_TGTTCTACAGGAGGTT-1	MT fibroblasts	2.6244	2.52132
UC 2	male	43	UC_2_TTACCATTCCGCACTT-1	Pericytes	-11.48	-9.55138
UC 2	male	43	UC_2_TTACTGTCAGGACTAG-1	MT fibroblasts	2.67371	2.75383
UC 2	male	43	UC_2_TTCGGTCTCCCAATAG-1	S2a	-4.96394	2.37671
UC 2	male	43	UC_2_TTCTAGTGTGGAACAC-1	S2a	-4.6489	0.911933
UC 2	male	43	UC_2_TTGAGTGGTGTCTAAC-1	Myofibroblasts	1.70676	5.90559
UC 2	male	43	UC_2_TTGCGTCTCACACCCT-1	Endothelium	0.428348	15.6153
HC 2	male	63	HC_2_AAAGGTAAGTAAGACT-1	Pericytes	-11.673	-9.63387
HC 2	male	63	HC_2_ACCTGAATCACCATGA-1	S1 Ribhi	-0.0760572	0.342008
HC 2	male	63	HC_2_AGATGCTTCTGGAGAG-1	Glia	1.04328	-16.019
HC 2	male	63	HC_2_AGTAGCTGTCGAGCTC-1	Glia	1.32268	-15.5565
HC 2	male	63	HC_2_AGTTCCCAGTCGCTAT-1	S2b	-2.2952	2.57838
HC 2	male	63	HC_2_ATACTTCCAACAGCTT-1	S1 Ribhi	0.58288	0.277278
HC 2	male	63	HC_2_ATCGATGAGAAATCCA-1	Fibroblasts Ribhi	-2.4257	0.0613126
HC 2	male	63	HC_2_CAACGATCACAGCTTA-1	S1.2	2.44735	-0.252407
HC 2	male	63	HC_2_CAAGACTAGTACAACA-1	S2b	-2.20932	2.32469
HC 2	male	63	HC_2_CAGGCCAAGCAGCCCT-1	S1.2	2.43852	-0.147703
HC 2	male	63	HC_2_CATACAGCAGAGAGGG-1	S1.2	2.11892	-0.808372
HC 2	male	63	HC_2_CCAAGCGTCTCCTGCA-1	S2b	-2.25272	2.43377
HC 2	male	63	HC_2_CCATCACGTGGATTTC-1	Myofibroblasts	1.92323	5.18487
HC 2	male	63	HC_2_CGAAGGAGTTGGGTTT-1	S1.2	1.70078	-1.07685
HC 2	male	63	HC_2_CGACAGCAGCCTCCAG-1	Glia	1.05251	-16.3482
HC 2	male	63	HC_2_CGAGAAGCACCTGCGA-1	S1.2	1.59575	-0.359781
HC 2	male	63	HC_2_CTAGACAGTAGCGTAG-1	S2a	-4.76974	0.924423
HC 2	male	63	HC_2_CTGCAGGAGCGATGAC-1	Pericytes	-12.9139	-9.38754
HC 2	male	63	HC_2_CTGCCATCAAATGCTC-1	S2b	-1.86164	2.45277
HC 2	male	63	HC_2_CTGCCTACACGCCAGT-1	MT fibroblasts	1.79555	2.77502
HC 2	male	63	HC_2_CTGGTCTAGGTGCTGA-1	S2a	-3.88176	1.91974
HC 2	male	63	HC_2_CTTAGGAAGTCTGCAT-1	MT fibroblasts	2.70031	0.332154
HC 2	male	63	HC_2_CTTCAATAGATGGCGT-1	S1.2	1.17428	-0.0853892
HC 2	male	63	HC_2_CTTCCGAGTACCCGAC-1	Glia	1.19918	-16.5688
HC 2	male	63	HC_2_CTTCGGTTCTCCAATT-1	S2b	-2.0114	2.52411
HC 2	male	63	HC_2_GACTATGCATCTCATT-1	IER fibroblasts	-1.98211	-6.0784
HC 2	male	63	HC_2_GAGGCCTTCGGCCCAA-1	Glia	1.62184	-16.0421
HC 2	male	63	HC_2_GGGAGATGTCCTTGTC-1	MT fibroblasts	2.32415	2.93188
HC 2	male	63	HC_2_GGGTGTCGTCCAGAAG-1	S1.2	2.02086	-1.15641
HC 2	male	63	HC_2_GGTAGAGTCCACCCTA-1	S2b	-1.97173	1.4628
HC 2	male	63	HC_2_GGTGATTGTTACGTAC-1	Activated endothelium	2.52263	15.6326
HC 2	male	63	HC_2_GTACAACCAGCTGTCG-1	S1 Ribhi	1.4568	0.918395
HC 2	male	63	HC_2_GTAGGTTCAGTTTCAG-1	S2a	-5.65244	1.32736
HC 2	male	63	HC_2_TCAAGCAAGGGAGTGG-1	S2a	-4.067	1.30032
HC 2	male	63	HC_2_TCAGCCTGTCTTCAAG-1	S1.2	2.14274	-0.204012
HC 2	male	63	HC_2_TCATGTTAGTGAGGCT-1	MT fibroblasts	3.09629	1.56491
HC 2	male	63	HC_2_TCCCACAAGGAGATAG-1	S2b	-2.4864	2.34017
HC 2	male	63	HC_2_TCGTCCAAGATGGGCT-1	Myofibroblasts	1.97943	5.10233
HC 2	male	63	HC_2_TGAATGCGTTCGTACA-1	S1.2	1.97143	-1.10395
HC 2	male	63	HC_2_TGTGAGTCAGGACTAG-1	S1.2	2.56575	-1.24317
HC 2	male	63	HC_2_TTAGTCTAGCGCCCAT-1	Myofibroblasts	2.23268	4.88878
HC 2	male	63	HC_2_TTCAATCAGTGGAAAG-1	Myofibroblasts	1.95542	5.56132
HC 2	male	63	HC_2_TTCATGTCACGTAGAG-1	S3	3.20502	-4.07996
HC 2	male	63	HC_2_TTTAGTCCAATAGAGT-1	S1.2	2.59185	-1.018
HC 2	male	63	HC_2_TTTATGCCACTCACTC-1	IER fibroblasts	-2.85523	-5.05475
CD 3	female	23	CD_3_AAAGTGAGTGGAACAC-1	S2a	-5.4511	1.28352
CD 3	female	23	CD_3_AAATGGAAGCTCGTGC-1	MT fibroblasts	2.30838	0.0716825
CD 3	female	23	CD_3_AACAAGAGTTGTTGAC-1	Activated endothelium	2.49942	15.5732
CD 3	female	23	CD_3_AACCTTTCATTCACCC-1	S1 Ribhi	0.137479	0.19733
CD 3	female	23	CD_3_AACGGGACAGGTTACT-1	Pericytes	-11.0281	-9.42676
CD 3	female	23	CD_3_AAGCCATTCATTGAGC-1	Endothelium	0.0885466	15.4255
CD 3	female	23	CD_3_AAGCCATTCGATACTG-1	Inflammatory fibroblasts	7.47365	2.69777
CD 3	female	23	CD_3_AATGAAGTCTGGGTCG-1	S1.2	3.41799	-5.83455
CD 3	female	23	CD_3_AATTTCCGTCGTCATA-1	Inflammatory fibroblasts	7.31187	2.48201
CD 3	female	23	CD_3_ACAAAGAGTTTGGAGG-1	MT fibroblasts	2.81865	0.662788
CD 3	female	23	CD_3_ACACCAAGTCTCAGGC-1	FRCs	3.21239	-6.36694
CD 3	female	23	CD_3_ACACGCGCAACAGCTT-1	S1.2	2.33342	-2.11819
CD 3	female	23	CD_3_ACAGAAACACGTAGAG-1	Activated endothelium	2.18746	15.7774
CD 3	female	23	CD_3_ACCCTCACATCGGAAG-1	IER fibroblasts	-1.26668	-5.65085
CD 3	female	23	CD_3_ACGGTTATCTGGCCGA-1	Pericytes	-11.9791	-9.37688
CD 3	female	23	CD_3_ACGTACATCCGATAAC-1	S1.2	1.5246	-0.720176
CD 3	female	23	CD_3_ACTATGGCAGAGTCTT-1	MT fibroblasts	2.45781	3.62423
CD 3	female	23	CD_3_ACTGATGAGTAGACCG-1	Lymphatic endothelium	-1.1104	14.0932
CD 3	female	23	CD_3_AGAACAATCCCGAATA-1	S1	0.137212	-4.7802
CD 3	female	23	CD_3_AGACACTTCCCACAGG-1	Pericytes	-12.9708	-9.30684
CD 3	female	23	CD_3_AGACAGGGTGAGGATC-1	Myofibroblasts	2.08883	6.30074
CD 3	female	23	CD_3_AGACCATTCTGGCCGA-1	MT fibroblasts	2.23122	0.639841
CD 3	female	23	CD_3_AGATCGTTCGACACCG-1	S2a	-4.79031	0.871253
CD 3	female	23	CD_3_AGCTACACACTGCATA-1	IER fibroblasts	-3.0066	-6.49181
CD 3	female	23	CD_3_AGCTCAAGTGAGATCG-1	Inflammatory fibroblasts	5.52438	2.23834
CD 3	female	23	CD_3_AGGACGACAGGGCTTC-1	Endothelium	0.12458	16.2903
CD 3	female	23	CD_3_AGGCTGCTCCCTAGGG-1	S2a	-4.2231	1.09659
CD 3	female	23	CD_3_AGGGCCTAGGTGGTTG-1	Inflammatory fibroblasts	7.26675	2.86362
CD 3	female	23	CD_3_AGGGTTTTCGCGTCGA-1	Endothelium	-1.24707	15.8387
CD 3	female	23	CD_3_AGGTCATCAGTAGTTC-1	S1.2	1.17576	-0.0647916
CD 3	female	23	CD_3_AGGTGTTCACAACATC-1	Inflammatory fibroblasts	7.02157	2.42132
CD 3	female	23	CD_3_AGGTTGTAGGATTACA-1	S2a	-3.06025	1.60076
CD 3	female	23	CD_3_AGTCACACATCCGGTG-1	S1 Ribhi	0.762579	0.156207
CD 3	female	23	CD_3_AGTCTCCAGGACAACC-1	Pericytes	-11.3144	-9.61285
CD 3	female	23	CD_3_AGTGACTGTTACCTTT-1	MT fibroblasts	3.09442	0.321401
CD 3	female	23	CD_3_AGTGTTGTCGATTGGT-1	Myofibroblasts	2.30424	5.33004
CD 3	female	23	CD_3_ATACTTCGTTCAAAGA-1	S1.2	2.60514	-0.960641
CD 3	female	23	CD_3_ATCATTCTCACGACTA-1	S2a	-4.9477	1.81316
CD 3	female	23	CD_3_ATCCACCAGAGGGTGG-1	Endothelium	-0.883534	15.4633
CD 3	female	23	CD_3_ATCCCTGTCTCTATGT-1	Inflammatory fibroblasts	7.22146	2.64163
CD 3	female	23	CD_3_ATCCTATCACAAACGG-1	Fibroblasts Ribhi	-1.22877	-2.32266
CD 3	female	23	CD_3_ATCCTATCACGAGGTA-1	Endothelium	-0.693528	16.5405
CD 3	female	23	CD_3_ATCGTCCCATTAAGCC-1	S2a	-4.3392	1.53589
CD 3	female	23	CD_3_ATCTCTAGTAGACACG-1	Pericytes	-11.675	-9.3079
CD 3	female	23	CD_3_ATGAGGGCAAAGCGTG-1	Activated endothelium	1.72911	14.5551
CD 3	female	23	CD_3_ATTATCCGTTGGCCTG-1	S1.2	2.30956	-0.328604
CD 3	female	23	CD_3_ATTCCATGTTGAGGAC-1	Fibroblasts Ribhi	-0.251517	-4.92559
CD 3	female	23	CD_3_CAACAACTCCATTCAT-1	S2b	-2.76962	1.67315
CD 3	female	23	CD_3_CAAGGGACAAGCTCTA-1	Inflammatory fibroblasts	7.35165	2.6475
CD 3	female	23	CD_3_CACAACATCACTGTCC-1	S2b	-1.88452	2.3081
CD 3	female	23	CD_3_CAGGGCTAGGTAGGCT-1	Activated endothelium	1.6806	14.6739
CD 3	female	23	CD_3_CAGGGCTCATCGGATT-1	S2a	-5.12921	1.31946
CD 3	female	23	CD_3_CAGTGCGAGGGTAATT-1	Lymphatic endothelium	-0.311596	15.6675
CD 3	female	23	CD_3_CAGTGCGTCTCAAAGC-1	S2a	-4.17179	1.01275
CD 3	female	23	CD_3_CAGTTAGTCTGTGCAA-1	S2b	-2.16841	1.76167
CD 3	female	23	CD_3_CATCGCTAGGATAATC-1	S2b	-2.19818	2.11409
CD 3	female	23	CD_3_CATCGGGCAAGTGCAG-1	FRCs	1.40868	-6.0792
CD 3	female	23	CD_3_CATGAGTTCATCGACA-1	Inflammatory fibroblasts	7.30701	1.46031
CD 3	female	23	CD_3_CATGCCTAGATTCGCT-1	Fibroblasts Ribhi	-1.33626	-2.62119
CD 3	female	23	CD_3_CATGCGGGTTCAAAGA-1	S2a	-4.16155	1.86294
CD 3	female	23	CD_3_CATTGTTTCTTAGTTC-1	S1 Ribhi	-3.23651	0.957634
CD 3	female	23	CD_3_CCACACTGTCCGGTGT-1	S2b	-3.14109	2.16727
CD 3	female	23	CD_3_CCACTTGTCCATTCGC-1	Pericytes	-11.0892	-9.36492
CD 3	female	23	CD_3_CCCAACTCACACAGCC-1	IER fibroblasts	-3.27377	-5.76256
CD 3	female	23	CD_3_CCCTCAATCGACGTCG-1	Fibroblasts Ribhi	3.09856	-6.04564
CD 3	female	23	CD_3_CCGTAGGCAACCGCCA-1	Activated endothelium	1.3959	15.8955
CD 3	female	23	CD_3_CCTCACAAGCAGGGAG-1	S1 Ribhi	-0.433549	-0.205659
CD 3	female	23	CD_3_CCTCCAATCTCGTCGT-1	Activated endothelium	1.78432	14.9527
CD 3	female	23	CD_3_CCTTGTGAGCCAACCC-1	S1 Ribhi	1.75659	1.54441
CD 3	female	23	CD_3_CGAAGGAGTATCGTAC-1	Inflammatory fibroblasts	6.75571	1.0921
CD 3	female	23	CD_3_CGAGGCTTCTCTGAGA-1	Pericytes	-10.8706	-9.51447
CD 3	female	23	CD_3_CGATCGGCATGAAGGC-1	Glia	1.54401	-16.6731
CD 3	female	23	CD_3_CGGAGAAAGCAAGGAA-1	Endothelium	-0.360898	16.2224
CD 3	female	23	CD_3_CGGCAGTAGGAGACCT-1	Activated endothelium	2.01734	15.0775
CD 3	female	23	CD_3_CGGCAGTCAATCGAAA-1	S1	-0.655122	-4.702
CD 3	female	23	CD_3_CGGCAGTTCCCTCTCC-1	S2a	-4.99438	2.18243
CD 3	female	23	CD_3_CGTAGTATCATATGGC-1	Pericytes	-11.0366	-9.28148
CD 3	female	23	CD_3_CTAGGTAGTTCAGCGC-1	S2a	-4.92047	0.821569
CD 3	female	23	CD_3_CTCCTCCTCCCAGGCA-1	Glia	0.823322	-16.0156
CD 3	female	23	CD_3_CTCTGGTCAGTCGGAA-1	Pericytes	-11.7145	-9.39328
CD 3	female	23	CD_3_CTGAGCGAGTCGAATA-1	S2a	-3.10452	1.41939
CD 3	female	23	CD_3_CTGAGGCAGGTAGACC-1	Pericytes	-11.466	-8.6669
CD 3	female	23	CD_3_CTGGCAGAGGCCCACT-1	Myofibroblasts	1.89007	6.09305
CD 3	female	23	CD_3_CTTCAATTCAAATGAG-1	Fibroblasts Ribhi	0.695307	-1.22312
CD 3	female	23	CD_3_CTTTCGGCACCCTCTA-1	S2b	-2.46665	2.05627
CD 3	female	23	CD_3_GAAACCTTCACGGGAA-1	S1 Ribhi	1.18528	1.14161
CD 3	female	23	CD_3_GACACGCTCCAAGCCG-1	IER fibroblasts	-3.03942	-5.53167
CD 3	female	23	CD_3_GACAGCCAGGTCTGGA-1	Fibroblasts Ribhi	-0.207657	-1.91467
CD 3	female	23	CD_3_GACCCTTAGCACGATG-1	MT fibroblasts	2.85115	-0.153335
CD 3	female	23	CD_3_GACCCTTTCACCTGTC-1	S1.2	1.89725	-1.25453
CD 3	female	23	CD_3_GAGCCTGAGGTTCACT-1	Myofibroblasts	2.12428	5.10281
CD 3	female	23	CD_3_GAGGGATTCTTCCGTG-1	Activated endothelium	1.59895	14.6228
CD 3	female	23	CD_3_GAGTTTGTCGTTCTGC-1	S1 Ribhi	0.218438	0.147969
CD 3	female	23	CD_3_GATGACTAGCTGTACT-1	Myofibroblasts	1.86679	5.49861
CD 3	female	23	CD_3_GATTCTTGTTCGCGTG-1	Pericytes	-11.5329	-9.41548
CD 3	female	23	CD_3_GCAGCTGAGGTGCATG-1	Pericytes	-11.1843	-9.22852
CD 3	female	23	CD_3_GCCAACGAGAAGTCAT-1	Fibroblasts Ribhi	-1.65001	-1.19276
CD 3	female	23	CD_3_GCCAGGTGTCGTGGAA-1	FRCs	0.860937	-5.79282
CD 3	female	23	CD_3_GCCATGGAGGTTAGTA-1	IER fibroblasts	-2.71578	-4.94343
CD 3	female	23	CD_3_GCTTTCGTCCGTGTCT-1	Inflammatory fibroblasts	7.37691	1.02247
CD 3	female	23	CD_3_GGAACCCAGGAACGTC-1	Inflammatory fibroblasts	7.45749	1.84736
CD 3	female	23	CD_3_GGAACCCAGGCTTAGG-1	S1.2	1.4008	-0.974303
CD 3	female	23	CD_3_GGAGATGGTATGCAAA-1	MT fibroblasts	3.04648	0.592427
CD 3	female	23	CD_3_GGAGGATCAAGTGCTT-1	S2b	-2.52537	1.92068
CD 3	female	23	CD_3_GGCTTGGCAGAGTTCT-1	Inflammatory fibroblasts	6.80664	2.53144
CD 3	female	23	CD_3_GGGAGTAGTCAGGAGT-1	IER fibroblasts	-2.50668	-6.79725
CD 3	female	23	CD_3_GGGCTCACAAAGAACT-1	S2a	-3.48786	1.5521
CD 3	female	23	CD_3_GGGTGTCAGGTGCCTC-1	FRCs	2.30353	-6.3386
CD 3	female	23	CD_3_GGTAGAGCACTTGTCC-1	Pericytes	-11.4291	-8.56687
CD 3	female	23	CD_3_GGTCACGAGTGAGGTC-1	Activated endothelium	2.32794	15.2686
CD 3	female	23	CD_3_GGTGTCGAGCGATTCT-1	FRCs	3.25959	-6.22024
CD 3	female	23	CD_3_GTAATGCCATGATAGA-1	S1.2	2.25236	-1.04915
CD 3	female	23	CD_3_GTCAAACAGATACTGA-1	Endothelium	-0.730469	16.541
CD 3	female	23	CD_3_GTCGTAATCCCTCATG-1	S1.2	1.43604	-0.102127
CD 3	female	23	CD_3_GTCTTTAAGGATCATA-1	Pericytes	-11.6062	-9.53217
CD 3	female	23	CD_3_GTGAGCCGTGACTATC-1	IER fibroblasts	-0.762103	-5.6478
CD 3	female	23	CD_3_GTGAGTTCAAGTGCAG-1	S1	-0.520445	-4.14612
CD 3	female	23	CD_3_GTGATGTAGTAGGATT-1	S2a	-5.6312	1.40714
CD 3	female	23	CD_3_GTGATGTGTTTGATCG-1	S1.2	2.51737	-1.34128
CD 3	female	23	CD_3_GTGGAAGCATCAACCA-1	S2a	-4.38194	0.988961
CD 3	female	23	CD_3_GTTCCGTTCTAAGCGT-1	IER fibroblasts	-0.948132	-6.29738
CD 3	female	23	CD_3_GTTCGCTTCGATCCCT-1	Pericytes	-11.2175	-8.86434
CD 3	female	23	CD_3_GTTGCGGGTGAGATCG-1	Fibroblasts Ribhi	-1.54923	0.212841
CD 3	female	23	CD_3_GTTGTCCCATCGAGCC-1	S1 Ribhi	2.00488	0.488703
CD 3	female	23	CD_3_TAACACGGTAGCTTGT-1	S2a	-5.4232	1.57146
CD 3	female	23	CD_3_TAAGCACGTCATCGCG-1	Glia	1.62747	-16.0359
CD 3	female	23	CD_3_TAAGCCAGTAACAGTA-1	MT fibroblasts	2.96097	0.867678
CD 3	female	23	CD_3_TACCGAAAGCCGCACT-1	S1	0.221029	-4.50399
CD 3	female	23	CD_3_TACTGCCGTCATAACC-1	Endothelium	0.379956	16.3202
CD 3	female	23	CD_3_TAGACTGTCTCTCGCA-1	S1 Ribhi	0.0450628	-0.0133672
CD 3	female	23	CD_3_TAGATCGCATATAGCC-1	MT fibroblasts	2.15099	2.70977
CD 3	female	23	CD_3_TAGGAGGGTTCCAGGC-1	S1.2	1.97189	-1.1969
CD 3	female	23	CD_3_TATCTTGAGGAAGTGA-1	S2a	-4.19825	1.09698
CD 3	female	23	CD_3_TATCTTGCAGAGTAAT-1	S2a	-3.6541	1.47081
CD 3	female	23	CD_3_TCACACCTCAGGACGA-1	S1 Ribhi	1.39561	0.313344
CD 3	female	23	CD_3_TCATGCCTCTCCTGCA-1	Fibroblasts Ribhi	-1.33655	-2.21027
CD 3	female	23	CD_3_TCATGTTGTTACACTG-1	FRCs	3.10002	-6.20278
CD 3	female	23	CD_3_TCATTTGCAGTCGCAC-1	S1	0.246149	-4.65276
CD 3	female	23	CD_3_TCCACGTAGGATGGCT-1	Inflammatory fibroblasts	7.22819	2.09708
CD 3	female	23	CD_3_TCCTCGACATAATCGC-1	S2b	-2.84772	1.64897
CD 3	female	23	CD_3_TCCTGCAAGGTCCAGA-1	Lymphatic endothelium	-1.02109	14.0037
CD 3	female	23	CD_3_TCGCTTGAGCATGAAT-1	Fibroblasts Ribhi	-1.14513	0.232608
CD 3	female	23	CD_3_TCGGGTGGTGCCTTTC-1	Fibroblasts Ribhi	-1.4718	-2.31227
CD 3	female	23	CD_3_TCTCACGGTAGAGACC-1	Fibroblasts Ribhi	-0.329318	-1.70588
CD 3	female	23	CD_3_TCTCACGTCGGTGTTA-1	MT fibroblasts	2.1804	4.1286
CD 3	female	23	CD_3_TCTCAGCTCAGAGTTC-1	Inflammatory fibroblasts	8.04029	1.56626
CD 3	female	23	CD_3_TCTGCCATCAACTTTC-1	S1.2	1.53078	-0.258273
CD 3	female	23	CD_3_TCTTAGTGTATCGGTT-1	Pericytes	-12.2943	-9.30129
CD 3	female	23	CD_3_TCTTCCTAGCAACAAT-1	Activated endothelium	1.55738	15.7953
CD 3	female	23	CD_3_TCTTGCGCAGGTGTTT-1	Activated endothelium	1.80985	14.72
CD 3	female	23	CD_3_TCTTTGACAATTCACG-1	Pericytes	-11.3152	-9.53117
CD 3	female	23	CD_3_TCTTTGAGTCTTCGAA-1	S2a	-5.56519	1.757
CD 3	female	23	CD_3_TGACTCCGTGTGTTTG-1	S1.2	1.19728	-0.0390815
CD 3	female	23	CD_3_TGAGACTCATGATCTG-1	S2a	-5.25826	1.07469
CD 3	female	23	CD_3_TGAGCATGTTTCTATC-1	S1 Ribhi	0.380496	0.0802477
CD 3	female	23	CD_3_TGAGGGACAGTCGTTA-1	Pericytes	-11.4102	-9.46714
CD 3	female	23	CD_3_TGAGGTTGTGTTGAGG-1	S3	3.89075	-5.31694
CD 3	female	23	CD_3_TGCATCCTCTGGCCTT-1	MT fibroblasts	1.98958	2.57737
CD 3	female	23	CD_3_TGCTTCGAGCATTGTC-1	Activated endothelium	1.04534	14.6514
CD 3	female	23	CD_3_TGGTAGTCAACGGGTA-1	Inflammatory fibroblasts	6.81646	2.83562
CD 3	female	23	CD_3_TGGTGATTCATCCTGC-1	Myofibroblasts	2.31085	5.49297
CD 3	female	23	CD_3_TGTAACGAGATGAACT-1	S1	0.546432	-5.32508
CD 3	female	23	CD_3_TGTCCCAAGCCACCGT-1	S2b	-2.31442	2.06487
CD 3	female	23	CD_3_TGTGGCGTCTTAGCCC-1	Pericytes	-12.1432	-9.3615
CD 3	female	23	CD_3_TGTTCCGTCGAGTGGA-1	MT fibroblasts	2.40929	0.2599
CD 3	female	23	CD_3_TGTTGGAGTGTCATCA-1	Endothelium	-0.0440927	16.7821
CD 3	female	23	CD_3_TGTTTGTCAATGTTGC-1	IER fibroblasts	-2.48729	-6.73318
CD 3	female	23	CD_3_TTAATCCTCATGTCAG-1	Glia	1.34028	-16.3096
CD 3	female	23	CD_3_TTACGTTAGCGTGTTT-1	S1	-0.0631819	-5.01946
CD 3	female	23	CD_3_TTCAGGAAGCCTCTTC-1	IER fibroblasts	2.1332	0.348681
CD 3	female	23	CD_3_TTCAGGAAGCCTTTGA-1	Fibroblasts Ribhi	-1.97613	-0.109875
CD 3	female	23	CD_3_TTCCAATGTATGCTAC-1	IER fibroblasts	-3.32415	-5.22832
CD 3	female	23	CD_3_TTCTAACCAAGCAGGT-1	Inflammatory fibroblasts	7.49565	2.72667
CD 3	female	23	CD_3_TTGATGGCAGTGCCTG-1	S1.2	2.35991	-1.10995
CD 3	female	23	CD_3_TTGGGTAGTATACCCA-1	Inflammatory fibroblasts	7.55408	2.06161
CD 3	female	23	CD_3_TTGGGTATCGCTAGCG-1	Inflammatory fibroblasts	7.96778	1.52622
CD 3	female	23	CD_3_TTTACTGTCAAGCGTT-1	MT fibroblasts	2.9201	2.64875
CD 4	male	56	CD_4_AAAGAACAGGCGAACT-1	Endothelium	-0.687881	16.1437
CD 4	male	56	CD_4_AACGGGATCATTTACC-1	S2b	-2.2056	2.22308
CD 4	male	56	CD_4_AATGACCGTAGTCACT-1	Inflammatory fibroblasts	-13.108	-1.16795
CD 4	male	56	CD_4_AATGGCTCACGCTATA-1	Pericytes	-11.3061	-8.78858
CD 4	male	56	CD_4_AATTCCTTCAAGCCGC-1	Endothelium	-0.341269	15.7765
CD 4	male	56	CD_4_AATTTCCTCGACATCA-1	Endothelium	0.176298	15.3899
CD 4	male	56	CD_4_ACCTACCAGTTCATGC-1	Endothelium	0.558282	15.6478
CD 4	male	56	CD_4_ACCTACCTCGTGCACG-1	Endothelium	-0.344781	15.3464
CD 4	male	56	CD_4_ACTTATCCATAGTCGT-1	MT fibroblasts	3.02701	0.390419
CD 4	male	56	CD_4_ACTTTGTTCTCCGATC-1	FRCs	3.18926	-6.34548
CD 4	male	56	CD_4_AGAAATGCACCCTCTA-1	S1.2	1.92561	-0.734448
CD 4	male	56	CD_4_AGAAGTAAGACGGAAA-1	Endothelium	-1.28944	16.1143
CD 4	male	56	CD_4_AGACTCACAATACCTG-1	Fibroblasts Ribhi	-0.336067	-1.91193
CD 4	male	56	CD_4_AGCTACAGTGACACGA-1	Fibroblasts Ribhi	-1.68635	-2.25515
CD 4	male	56	CD_4_AGGGTCCCAACTCGAT-1	Activated endothelium	2.50649	15.5622
CD 4	male	56	CD_4_AGGGTTTCATATGGCT-1	Endothelium	0.594328	16.2252
CD 4	male	56	CD_4_AGGTGTTAGACTACCT-1	Endothelium	0.719682	16.0835
CD 4	male	56	CD_4_AGTTCCCAGCAAGCCA-1	Endothelium	-1.20428	16.3547
CD 4	male	56	CD_4_ATCCGTCGTCCTGTTC-1	IER fibroblasts	-0.389755	-5.20035
CD 4	male	56	CD_4_ATCGATGCAACTAGAA-1	Activated endothelium	2.59526	15.491
CD 4	male	56	CD_4_ATCGGATTCGATGCTA-1	MT fibroblasts	2.93613	0.846416
CD 4	male	56	CD_4_ATGAAAGGTGCCTTTC-1	Pericytes	-10.9463	-9.39211
CD 4	male	56	CD_4_ATTCGTTTCACACGAT-1	S2a	-5.26733	1.14042
CD 4	male	56	CD_4_CACTGAAGTTAAGAAC-1	FRCs	1.41621	-6.18463
CD 4	male	56	CD_4_CAGCAGCCACCGAATT-1	S2a	-3.34413	1.45153
CD 4	male	56	CD_4_CATCCGTTCACCACAA-1	Fibroblasts Ribhi	-0.317731	-4.99894
CD 4	male	56	CD_4_CCACCATAGGTCCCTG-1	Glia	1.35801	-15.5735
CD 4	male	56	CD_4_CCCAACTTCGCAATGT-1	Endothelium	-1.03238	15.2628
CD 4	male	56	CD_4_CCCTCTCTCATGCCAA-1	Pericytes	-12.7972	-9.41684
CD 4	male	56	CD_4_CCTCAGTAGCGAGTAC-1	Activated endothelium	1.51035	14.9267
CD 4	male	56	CD_4_CCTCCAAAGATGAAGG-1	Pericytes	-11.783	-9.23332
CD 4	male	56	CD_4_CGAGTGCAGCGGGTTA-1	IER fibroblasts	-1.19741	-5.71907
CD 4	male	56	CD_4_CGCATAATCGCTTACC-1	Endothelium	-0.976214	16.4973
CD 4	male	56	CD_4_CGCCAGAAGACAACAT-1	Endothelium	0.140266	15.9463
CD 4	male	56	CD_4_CTAACTTCACGCTATA-1	Endothelium	0.491397	16.21
CD 4	male	56	CD_4_CTACCTGCATTCAGGT-1	Lymphatic endothelium	-1.17189	13.9061
CD 4	male	56	CD_4_CTCATCGGTCAGTCCG-1	Pericytes	-12.9491	-9.31871
CD 4	male	56	CD_4_CTGAGGCGTAGGACTG-1	S1.2	1.60761	-0.993593
CD 4	male	56	CD_4_CTGCCTAAGCGGTAGT-1	Inflammatory fibroblasts	6.71194	1.16822
CD 4	male	56	CD_4_CTGCGAGGTATCGGTT-1	S2a	-5.02543	1.14142
CD 4	male	56	CD_4_CTGTATTCAACCAGAG-1	S1 Ribhi	-0.399051	-0.207567
CD 4	male	56	CD_4_CTGTGAAAGTGTCATC-1	Pericytes	-11.347	-8.74851
CD 4	male	56	CD_4_GACGTTATCACCTGTC-1	Endothelium	0.476257	15.8941
CD 4	male	56	CD_4_GCATGATCAATCCTTT-1	Inflammatory fibroblasts	7.91808	1.55085
CD 4	male	56	CD_4_GCCCAGAAGACTAAGT-1	MT fibroblasts	3.04926	2.60029
CD 4	male	56	CD_4_GCTTTCGAGTACTCGT-1	S1.2	1.28836	0.0896005
CD 4	male	56	CD_4_GGCTGTGGTCGACGCT-1	Endothelium	0.00756369	16.4341
CD 4	male	56	CD_4_GGGACAACATCGCCTT-1	Fibroblasts Ribhi	-1.37185	0.331293
CD 4	male	56	CD_4_GGGATCCGTGTAGGAC-1	Pericytes	-11.527	-8.62042
CD 4	male	56	CD_4_GGGTAGACAGACCATT-1	Inflammatory fibroblasts	7.41209	1.33725
CD 4	male	56	CD_4_GTTAGTGCATGCCGAC-1	S2a	-5.46486	1.425
CD 4	male	56	CD_4_TAATCTCGTGATCATC-1	S1.2	2.8798	-0.522784
CD 4	male	56	CD_4_TACGTCCAGCACGTCC-1	S2b	-2.65684	2.04846
CD 4	male	56	CD_4_TACTTCATCCGAAGGA-1	Inflammatory fibroblasts	7.92394	1.39225
CD 4	male	56	CD_4_TAGGTACCAGGGAATC-1	Pericytes	-13.0073	-9.34694
CD 4	male	56	CD_4_TCAGTGAGTTGCGAAG-1	S2b	-2.64774	2.5365
CD 4	male	56	CD_4_TCATGAGGTACTGCCG-1	Activated endothelium	2.44425	15.6214
CD 4	male	56	CD_4_TCATGTTAGCGTTGTT-1	S2a	-4.20882	1.96575
CD 4	male	56	CD_4_TCCATCGTCGGACTTA-1	Pericytes	-11.3833	-8.63303
CD 4	male	56	CD_4_TCCTGCACACCAGGTC-1	Inflammatory fibroblasts	7.58093	1.91888
CD 4	male	56	CD_4_TGAATGCAGATTGTGA-1	Activated endothelium	2.07153	15.4133
CD 4	male	56	CD_4_TGATCAGGTGAGATTA-1	S3	3.95003	-5.45706
CD 4	male	56	CD_4_TGATCTTCAGCTACTA-1	Lymphatic endothelium	-0.988593	14.0292
CD 4	male	56	CD_4_TGATCTTTCGGTCTAA-1	S1 Ribhi	0.666829	0.0963393
CD 4	male	56	CD_4_TGCAGGCGTCATACCA-1	Pericytes	-12.873	-9.41652
CD 4	male	56	CD_4_TGCGATATCATGCATG-1	Endothelium	0.571979	15.5249
CD 4	male	56	CD_4_TGCGGGTCAATAGTCC-1	S1 Ribhi	0.0705249	0.232803
CD 4	male	56	CD_4_TGGGTTAAGACTCGAG-1	Endothelium	-0.147869	16.8438
CD 4	male	56	CD_4_TGTAAGCGTGCCTTCT-1	Endothelium	-0.898934	16.3323
CD 4	male	56	CD_4_TTACAGGTCCGTTGAA-1	Endothelium	-0.337978	16.7919
CD 4	male	56	CD_4_TTCACCGAGTGCTACT-1	Myofibroblasts	1.70589	5.81472
CD 4	male	56	CD_4_TTTACTGTCAAGCTGT-1	Activated endothelium	1.51422	15.0428
CD 4	male	56	CD_4_TTTAGTCCACATTCGA-1	Glia	1.07293	-16.3192
HC 3	female	68	HC_3_AAACGAAAGATCGGTG-1	IER fibroblasts	-0.370059	-4.88163
HC 3	female	68	HC_3_AAAGTCCAGCCTGTGC-1	Fibroblasts Ribhi	-1.36647	-1.38044
HC 3	female	68	HC_3_AAAGTGATCTCTCGAC-1	S1	1.04918	-4.15392
HC 3	female	68	HC_3_AACAGGGAGATAGTGT-1	FRCs	2.39445	-6.18801
HC 3	female	68	HC_3_ACAACCATCATTCGGA-1	S2a	-5.52071	2.02939
HC 3	female	68	HC_3_ACATTTCAGAATAACC-1	S1	1.30083	-4.41281
HC 3	female	68	HC_3_ACCAACAAGACTTCAC-1	S1	0.275106	-3.98495
HC 3	female	68	HC_3_ACCACAAAGCATGCGA-1	Myofibroblasts	1.91639	6.10085
HC 3	female	68	HC_3_ACGGTTATCAAGAAAC-1	IER fibroblasts	-2.6316	-5.19356
HC 3	female	68	HC_3_ACGTAACAGGTCGTCC-1	S1	0.0405646	-4.64569
HC 3	female	68	HC_3_ACTTAGGCAAAGGTTA-1	Glia	1.11069	-15.5488
HC 3	female	68	HC_3_ACTTCGCAGGTCCCTG-1	S1	-0.155925	-4.37242
HC 3	female	68	HC_3_AGAACAACAGTTTCGA-1	S1.2	2.75719	-1.36413
HC 3	female	68	HC_3_AGACACTTCCATATGG-1	S3	2.69343	-4.02817
HC 3	female	68	HC_3_AGAGAGCGTACTCAAC-1	S1	0.650986	-3.06166
HC 3	female	68	HC_3_AGATGAAAGCAGTCTT-1	S1	0.726588	-5.07563
HC 3	female	68	HC_3_AGGATCTGTCTACACA-1	S2a	-3.91777	1.81838
HC 3	female	68	HC_3_AGTAGCTAGCACAAAT-1	S1	0.384296	-3.66133
HC 3	female	68	HC_3_AGTGCCGTCGCGTGAC-1	S2a	-3.7632	1.65422
HC 3	female	68	HC_3_ATCGTAGCACAGGATG-1	IER fibroblasts	-0.659392	-6.37736
HC 3	female	68	HC_3_ATGAGGGAGTGTACCT-1	S1	1.08685	-4.73231
HC 3	female	68	HC_3_ATGATCGCAGGCTATT-1	S2b	-2.23159	2.58988
HC 3	female	68	HC_3_ATTACCTCATGACTGT-1	MT fibroblasts	2.68791	2.21665
HC 3	female	68	HC_3_ATTGGGTGTGGGTATG-1	IER fibroblasts	-1.57435	-6.21053
HC 3	female	68	HC_3_CAAAGAAAGAATCCCT-1	IER fibroblasts	-1.26877	-6.45365
HC 3	female	68	HC_3_CAAAGAAAGTTACGTC-1	Glia	1.34813	-16.7594
HC 3	female	68	HC_3_CAACGATAGAGCAGCT-1	S1	-0.579312	-2.91325
HC 3	female	68	HC_3_CAAGAGGCAGGTGTGA-1	Endothelium	-0.0877677	16.2454
HC 3	female	68	HC_3_CACATGAGTTATGTGC-1	IER fibroblasts	-2.7585	-6.18545
HC 3	female	68	HC_3_CACCAAAAGTTGCGAG-1	S1	0.308254	-3.45439
HC 3	female	68	HC_3_CACCAAAGTTCTAACG-1	S1	-1.19748	-3.62091
HC 3	female	68	HC_3_CACCAAATCGACATTG-1	Myofibroblasts	1.88713	5.13884
HC 3	female	68	HC_3_CACGGGTTCTGAGAGG-1	S1	0.707203	-4.16235
HC 3	female	68	HC_3_CACGTTCAGGACACTG-1	Endothelium	0.605152	16.1683
HC 3	female	68	HC_3_CAGATTGAGGACGGAG-1	S1	0.30892	-4.63136
HC 3	female	68	HC_3_CAGGCCAGTGGTATGG-1	S2b	-2.67374	2.09534
HC 3	female	68	HC_3_CAGTGCGAGTCTGCAT-1	IER fibroblasts	-3.36843	-5.43296
HC 3	female	68	HC_3_CAGTTAGGTACCAATC-1	S1	0.0198918	-3.61533
HC 3	female	68	HC_3_CATAAGCTCTGACCCT-1	S1	-0.481802	-4.04816
HC 3	female	68	HC_3_CATGCAATCTCCGCAT-1	S1	0.417328	-3.54815
HC 3	female	68	HC_3_CATTCTAGTCAGCGTC-1	MT fibroblasts	2.56469	3.15289
HC 3	female	68	HC_3_CATTGAGGTACTTCCC-1	S1	0.457051	-5.13096
HC 3	female	68	HC_3_CCAATTTCAGAAGTTA-1	S2a	-3.9757	1.53853
HC 3	female	68	HC_3_CCCGGAATCCCAGGAC-1	Myofibroblasts	1.89646	5.57152
HC 3	female	68	HC_3_CCCTGATAGCCACAAG-1	S2b	-2.88055	2.05676
HC 3	female	68	HC_3_CCCTTAGAGTCCCGGT-1	Glia	1.60542	-16.4943
HC 3	female	68	HC_3_CCGTAGGCAGCCGTCA-1	Fibroblasts Ribhi	-1.46832	-2.02555
HC 3	female	68	HC_3_CCTGTTGGTCATGGCC-1	IER fibroblasts	-0.760312	-5.81254
HC 3	female	68	HC_3_CCTTGTGTCGCATTGA-1	S1	-0.334944	-3.28162
HC 3	female	68	HC_3_CGAAGTTAGCGGGTTA-1	S1	0.180253	-3.23861
HC 3	female	68	HC_3_CGGAATTGTAACATAG-1	S1	1.40528	-4.26971
HC 3	female	68	HC_3_CGTGAATCATGACAGG-1	MT fibroblasts	3.2376	0.638586
HC 3	female	68	HC_3_CGTGCTTAGGTTCACT-1	S1	0.403273	-5.10289
HC 3	female	68	HC_3_CGTTAGATCTTCCAGC-1	S1	-0.46231	-4.1077
HC 3	female	68	HC_3_CTACATTGTAGAGGAA-1	MT fibroblasts	1.80054	2.7871
HC 3	female	68	HC_3_CTAGACAGTTGGGACA-1	S1	1.14384	-3.58834
HC 3	female	68	HC_3_CTATAGGTCTTGGTGA-1	Glia	0.93866	-15.7379
HC 3	female	68	HC_3_CTCATTAAGGTAGTCG-1	S2a	-5.31908	1.2572
HC 3	female	68	HC_3_CTCCACACATTGAAGA-1	IER fibroblasts	-0.793951	-5.83395
HC 3	female	68	HC_3_CTCCGATCAGTGCGCT-1	S3	2.60721	-4.28556
HC 3	female	68	HC_3_CTGTACCGTAATGTGA-1	IER fibroblasts	-2.49485	-5.01019
HC 3	female	68	HC_3_CTGTATTCACCAAAGG-1	S1	0.304177	-4.61776
HC 3	female	68	HC_3_CTTTCGGAGTAAACTG-1	S1	-0.69285	-3.17286
HC 3	female	68	HC_3_GAAGCGAAGTCAAGCG-1	Myofibroblasts	1.89067	6.12561
HC 3	female	68	HC_3_GAAGCGATCCATACAG-1	Glia	0.850983	-15.934
HC 3	female	68	HC_3_GACGTTAGTGGCAACA-1	S2a	-4.58433	2.15968
HC 3	female	68	HC_3_GACTCAAAGCCTAACT-1	IER fibroblasts	-2.05049	-5.04769
HC 3	female	68	HC_3_GACTTCCAGGTCACTT-1	IER fibroblasts	-1.36335	-6.36515
HC 3	female	68	HC_3_GAGACCCAGATGAACT-1	IER fibroblasts	-0.400228	-6.19783
HC 3	female	68	HC_3_GAGGGTAGTTCCGCGA-1	Fibroblasts Ribhi	-0.729546	-0.699908
HC 3	female	68	HC_3_GAGTGTTAGGCTTAAA-1	S1	0.720278	-3.93846
HC 3	female	68	HC_3_GAGTTACTCGGAGTGA-1	Glia	1.507	-15.6801
HC 3	female	68	HC_3_GATCAGTTCAGAGTTC-1	S1	0.339838	-3.37718
HC 3	female	68	HC_3_GATGATCCAGTAGTTC-1	S1 Ribhi	1.04932	-0.730412
HC 3	female	68	HC_3_GCACATAAGTAGCTCT-1	FRCs	1.81438	-6.26068
HC 3	female	68	HC_3_GCACTAAAGGGTCAAC-1	S3	2.70271	-4.67406
HC 3	female	68	HC_3_GCATCTCCAACGATCT-1	Pericytes	-11.0374	-9.58716
HC 3	female	68	HC_3_GCCATGGCAGCCTACG-1	FRCs	1.20767	-6.04474
HC 3	female	68	HC_3_GCCATGGGTACCTAGT-1	S1	0.654205	-4.15168
HC 3	female	68	HC_3_GCGGAAATCTTCCCGA-1	Endothelium	0.182673	16.4788
HC 3	female	68	HC_3_GCTCAAAAGGTATCTC-1	S2a	-5.56399	1.57279
HC 3	female	68	HC_3_GCTTTCGTCCCTCGTA-1	Endothelium	-1.09812	15.7878
HC 3	female	68	HC_3_GGAATCTTCAGCGGAA-1	S1	0.546685	-4.19947
HC 3	female	68	HC_3_GGAGAACTCACGTAGT-1	S1	1.45279	-2.17501
HC 3	female	68	HC_3_GGGATGACAAGACAAT-1	S1.2	2.15416	-2.24865
HC 3	female	68	HC_3_GGGCTCAAGTCCCGAC-1	FRCs	1.78784	-6.17779
HC 3	female	68	HC_3_GGGCTCAGTCTTCGAA-1	S1	0.934917	-4.58956
HC 3	female	68	HC_3_GGGTAGATCTGGTTGA-1	S1	-0.768181	-3.24264
HC 3	female	68	HC_3_GTAACACTCCAGCAAT-1	S1	-0.69008	-4.49603
HC 3	female	68	HC_3_GTAGAAAAGTCGAAAT-1	Fibroblasts Ribhi	-1.41255	-2.12219
HC 3	female	68	HC_3_GTATTGGGTATCCTTT-1	Activated endothelium	2.53892	15.6395
HC 3	female	68	HC_3_GTCAAACTCGACATAC-1	Endothelium	0.105955	16.4231
HC 3	female	68	HC_3_GTCATGAAGGGCGAGA-1	IER fibroblasts	-3.24394	-5.31888
HC 3	female	68	HC_3_GTCATTTGTTACGTAC-1	FRCs	3.03153	-6.45258
HC 3	female	68	HC_3_GTCCACTCACGTTCGG-1	S1	1.51167	-2.41141
HC 3	female	68	HC_3_GTCTGTCCAGAGAGGG-1	S1	1.12954	-4.67239
HC 3	female	68	HC_3_GTCTGTCTCTTGGTCC-1	S1	1.58723	-3.74138
HC 3	female	68	HC_3_GTGCACGGTTAGAGTA-1	Fibroblasts Ribhi	-1.0465	-2.81205
HC 3	female	68	HC_3_GTGCTGGAGCTTTGTG-1	IER fibroblasts	-2.4754	-5.84046
HC 3	female	68	HC_3_GTGGAAGCATGCAGGA-1	Glia	1.30145	-16.5543
HC 3	female	68	HC_3_GTTTGGAAGGTCGCCT-1	S1	1.46602	-3.87231
HC 3	female	68	HC_3_TAACGACCATAGTCGT-1	Glia	0.911738	-15.8209
HC 3	female	68	HC_3_TAATTCCGTTGGTAGG-1	S1	-0.0757287	-3.64183
HC 3	female	68	HC_3_TACCTCGGTGAGCAGT-1	IER fibroblasts	-2.68457	-6.10001
HC 3	female	68	HC_3_TACTTCACACGCTTAA-1	S1	-0.0595106	-4.38191
HC 3	female	68	HC_3_TATCCTAGTTGTAAAG-1	S2a	-4.4196	1.34053
HC 3	female	68	HC_3_TATCGCCAGCTAGTTC-1	S1	-0.822149	-3.81105
HC 3	female	68	HC_3_TATTCCACACCTAAAC-1	Endothelium	-0.830184	15.7049
HC 3	female	68	HC_3_TCAGGTAGTAGCTTTG-1	S1	0.373381	-3.81633
HC 3	female	68	HC_3_TCATGAGGTCCACTCT-1	S1 Ribhi	1.63707	0.957976
HC 3	female	68	HC_3_TCATTGTCAGTTCCAA-1	FRCs	2.05144	-6.33161
HC 3	female	68	HC_3_TCCGAAATCGGTCGAC-1	Glia	1.58759	-16.155
HC 3	female	68	HC_3_TCCGGGAAGGACAACC-1	IER fibroblasts	-1.75264	-6.01719
HC 3	female	68	HC_3_TCCGTGTCAAGGCTTT-1	FRCs	3.08958	-6.40603
HC 3	female	68	HC_3_TCCTCGATCTCAACGA-1	MT fibroblasts	2.70168	2.58383
HC 3	female	68	HC_3_TCCTCTTCAGATCCTA-1	Glia	0.914818	-16.0766
HC 3	female	68	HC_3_TCGCTTGTCACTACTT-1	Endothelium	-0.832735	15.3533
HC 3	female	68	HC_3_TCTCACGAGAGAGCGG-1	S1	1.55477	-2.023
HC 3	female	68	HC_3_TCTCCGAGTGCCTTCT-1	Endothelium	0.448289	15.8531
HC 3	female	68	HC_3_TCTTCCTAGTAACGAT-1	S1	0.923183	-4.46976
HC 3	female	68	HC_3_TCTTGCGTCATAGAGA-1	S2a	-4.45157	1.35176
HC 3	female	68	HC_3_TGACTCCCAGCGCGTT-1	Glia	1.43542	-16.4756
HC 3	female	68	HC_3_TGAGCATGTCAAAGTA-1	MT fibroblasts	2.86939	0.192211
HC 3	female	68	HC_3_TGAGCGCAGTTTCGAC-1	S1	-1.05854	-3.79444
HC 3	female	68	HC_3_TGATGGTAGACTTCGT-1	IER fibroblasts	-0.903388	-5.52402
HC 3	female	68	HC_3_TGATTTCGTCTCAGGC-1	S1	-0.570091	-3.17888
HC 3	female	68	HC_3_TGCACGGCAAATGGAT-1	Glia	1.41012	-16.7207
HC 3	female	68	HC_3_TGCATGATCTCACGAA-1	Endothelium	-0.511864	16.7645
HC 3	female	68	HC_3_TGTAGACGTACGCTTA-1	S3	2.78702	-4.39605
HC 3	female	68	HC_3_TGTTGAGTCCTACTGC-1	Glia	1.61465	-16.757
HC 3	female	68	HC_3_TTAATCCCACGGGCTT-1	S1	1.58859	-3.57598
HC 3	female	68	HC_3_TTACAGGGTGGTCCGT-1	MT fibroblasts	3.10607	0.365184
HC 3	female	68	HC_3_TTACGCCGTGAATGAT-1	IER fibroblasts	-1.06196	-5.1172
HC 3	female	68	HC_3_TTAGGCAGTGGCCACT-1	S1	-0.161172	-3.61226
HC 3	female	68	HC_3_TTAGTCTCAGAAATCA-1	IER fibroblasts	-2.81065	-6.66164
HC 3	female	68	HC_3_TTCCGTGTCATAGAGA-1	S1 Ribhi	1.62963	-0.264044
HC 3	female	68	HC_3_TTCTAGTAGCCAGAGT-1	Glia	1.28813	-15.5414
HC 3	female	68	HC_3_TTCTGTAGTTGTAAAG-1	S1	1.17603	-3.33291
HC 3	female	68	HC_3_TTGTTGTCAGTCAACT-1	Lymphatic endothelium	-1.053	14.17
HC 3	female	68	HC_3_TTTATGCCATCTATCT-1	S3	2.74836	-4.60482
HC 4	male	65	HC_4_AAAGAACGTTTGAACC-1	S1 Ribhi	1.05003	1.10356
HC 4	male	65	HC_4_AACAAGATCTTAGCAG-1	IER fibroblasts	-2.71781	-4.87409
HC 4	male	65	HC_4_AACACACCATTGAAAG-1	S1	-0.266809	-3.57285
HC 4	male	65	HC_4_AACCCAAAGTAGTCCT-1	S1	-0.365619	-3.10752
HC 4	male	65	HC_4_AACCCAAGTGATCGTT-1	S1	0.547094	-3.39108
HC 4	male	65	HC_4_AAGCGTTAGACTACGG-1	S1	0.125785	-3.3253
HC 4	male	65	HC_4_AAGTGAAAGTCTCGTA-1	S3	2.60942	-4.45599
HC 4	male	65	HC_4_AATCACGTCGCTGCGA-1	S1	2.05076	-4.33278
HC 4	male	65	HC_4_AATCGTGGTCCACTTC-1	S1 Ribhi	0.18967	-0.275137
HC 4	male	65	HC_4_AATGACCGTCTGTGGC-1	S3	2.725	-4.33421
HC 4	male	65	HC_4_AATTCCTCAAGTAGTA-1	Glia	1.09037	-15.8267
HC 4	male	65	HC_4_AATTTCCGTAGTAAGT-1	IER fibroblasts	-1.37908	-6.44838
HC 4	male	65	HC_4_ACAAGCTAGACTTCGT-1	Endothelium	-0.0456196	16.4455
HC 4	male	65	HC_4_ACAAGCTCATTCATCT-1	IER fibroblasts	-2.84986	-6.6305
HC 4	male	65	HC_4_ACAAGCTGTGGCATCC-1	S3	2.84004	-4.58961
HC 4	male	65	HC_4_ACAGCCGTCATACGGT-1	Glia	1.31278	-16.208
HC 4	male	65	HC_4_ACCCAAACAGCGGTCT-1	IER fibroblasts	-1.68631	-6.2911
HC 4	male	65	HC_4_ACCCAAATCGAAGGAC-1	S1 Ribhi	0.907082	-0.32255
HC 4	male	65	HC_4_ACCGTTCGTGGTGATG-1	S1	-0.476191	-3.18963
HC 4	male	65	HC_4_ACGCACGCAATGAGCG-1	S1	-0.579279	-3.55497
HC 4	male	65	HC_4_ACGGGTCAGTGGGAAA-1	S1	-1.18731	-4.20301
HC 4	male	65	HC_4_ACGTTCCCACCAGTAT-1	IER fibroblasts	-0.939672	-6.15801
HC 4	male	65	HC_4_ACTATCTTCCGAACGC-1	Activated endothelium	2.04833	15.5137
HC 4	male	65	HC_4_ACTGCAAGTAACATAG-1	IER fibroblasts	-1.35336	-6.04267
HC 4	male	65	HC_4_ACTGTCCCACCGTACG-1	S1	1.03679	-4.69306
HC 4	male	65	HC_4_AGAAGTAAGCCGTTAT-1	S3	2.69837	-4.865
HC 4	male	65	HC_4_AGAAGTACACTAACCA-1	S1	0.97026	-5.36221
HC 4	male	65	HC_4_AGAAGTAGTTGACTGT-1	S1	1.25648	-3.90606
HC 4	male	65	HC_4_AGAGAATGTAGCTGCC-1	IER fibroblasts	-1.26269	-6.36867
HC 4	male	65	HC_4_AGCCAGCGTGCCTTCT-1	Lymphatic endothelium	-0.994853	14.0372
HC 4	male	65	HC_4_AGCGCTGAGACGACGT-1	MT fibroblasts	2.83118	0.405657
HC 4	male	65	HC_4_AGCGCTGTCATGAAAG-1	IER fibroblasts	-1.6442	-6.118
HC 4	male	65	HC_4_AGCTACACAGTCAACT-1	MT fibroblasts	2.37216	1.46327
HC 4	male	65	HC_4_AGGACGAGTTTCCATT-1	S3	1.90572	-4.03459
HC 4	male	65	HC_4_AGGAGGTCACGCTATA-1	S1	-0.881489	-4.44636
HC 4	male	65	HC_4_AGGATAATCAGCTGTA-1	S3	2.72393	-4.40031
HC 4	male	65	HC_4_AGGATCTGTTATGGTC-1	S1.2	2.7078	0.30291
HC 4	male	65	HC_4_AGTAACCTCAGGTAAA-1	S2a	-3.44562	2.02418
HC 4	male	65	HC_4_AGTAGCTGTGAGACCA-1	Glia	1.21404	-16.213
HC 4	male	65	HC_4_AGTCAACAGTGGACTG-1	IER fibroblasts	-1.0784	-4.97905
HC 4	male	65	HC_4_AGTCTCCTCTCAACGA-1	IER fibroblasts	-1.23865	-4.9725
HC 4	male	65	HC_4_AGTGATCGTGTTTGCA-1	IER fibroblasts	-0.573696	-5.08805
HC 4	male	65	HC_4_ATACCGATCTTCACAT-1	S1	0.492686	-3.58787
HC 4	male	65	HC_4_ATATCCTTCGGTTGTA-1	IER fibroblasts	-1.28205	-6.30539
HC 4	male	65	HC_4_ATCGATGCACTGCACG-1	S2a	-4.84282	1.04673
HC 4	male	65	HC_4_ATCTCTAAGCCAAGCA-1	S1	0.687103	-4.05969
HC 4	male	65	HC_4_ATGAGGGGTGCTTATG-1	IER fibroblasts	-0.98976	-5.14158
HC 4	male	65	HC_4_ATGAGTCCAATAACGA-1	S2b	-1.86692	2.55085
HC 4	male	65	HC_4_ATGGGAGTCATGCCCT-1	Glia	1.37192	-15.7223
HC 4	male	65	HC_4_ATTCCATGTCCCGGTA-1	S3	2.49476	-4.56461
HC 4	male	65	HC_4_ATTCCCGCATGGACAG-1	IER fibroblasts	-0.726819	-6.25322
HC 4	male	65	HC_4_CAACAACGTCTCTCTG-1	S1	-0.191905	-2.95951
HC 4	male	65	HC_4_CAACCTCAGGAGTATT-1	S2a	-4.5373	1.73343
HC 4	male	65	HC_4_CAAGCTAAGCACAAAT-1	MT fibroblasts	2.23719	3.72154
HC 4	male	65	HC_4_CAATGACCAATACCTG-1	FRCs	2.14829	-6.34844
HC 4	male	65	HC_4_CACAACAAGAGTGGCT-1	S1	-0.576591	-2.94378
HC 4	male	65	HC_4_CACACAACACTTACAG-1	IER fibroblasts	-2.36732	-6.78369
HC 4	male	65	HC_4_CACCGTTTCGACATCA-1	Activated endothelium	2.38233	15.6937
HC 4	male	65	HC_4_CACTGAAGTTATCTTC-1	S2a	-5.13929	1.11366
HC 4	male	65	HC_4_CAGATACCATGACTAC-1	S3	2.90825	-4.26589
HC 4	male	65	HC_4_CAGATCAAGCAACAAT-1	S3	3.02466	-4.74679
HC 4	male	65	HC_4_CAGATTGAGCGCTGAA-1	IER fibroblasts	-2.85514	-6.01392
HC 4	male	65	HC_4_CAGATTGAGGATACAT-1	FRCs	3.16903	-6.3099
HC 4	male	65	HC_4_CATACTTAGATCGACG-1	S1	1.11734	-3.98166
HC 4	male	65	HC_4_CATCGCTAGACCTTTG-1	IER fibroblasts	-2.05265	-6.74352
HC 4	male	65	HC_4_CATCGCTAGTCTAACC-1	S1	-0.803634	-2.82372
HC 4	male	65	HC_4_CATGAGTAGAATCGAT-1	IER fibroblasts	2.10208	1.77646
HC 4	male	65	HC_4_CATTGAGAGACCACGA-1	Myofibroblasts	1.85383	6.11228
HC 4	male	65	HC_4_CCACACTCACATACTG-1	S1	0.339808	-3.76535
HC 4	male	65	HC_4_CCACCATCAATAACCC-1	MT fibroblasts	3.22001	1.97621
HC 4	male	65	HC_4_CCCGGAATCGCAGTGC-1	Endothelium	0.292786	16.1754
HC 4	male	65	HC_4_CCCTCAAAGCCACTCG-1	IER fibroblasts	-2.0992	-5.55535
HC 4	male	65	HC_4_CCCTGATTCATCGCCT-1	Myofibroblasts	1.64147	6.02808
HC 4	male	65	HC_4_CCGATGGCAAACAGGC-1	IER fibroblasts	-2.88456	-5.86357
HC 4	male	65	HC_4_CCGTAGGAGGTTCTAC-1	Fibroblasts Ribhi	-1.44241	-1.70727
HC 4	male	65	HC_4_CCGTAGGCAGTCCCGA-1	S3	2.99063	-4.54192
HC 4	male	65	HC_4_CCTCAACAGTAAGACT-1	S1 Ribhi	1.78021	0.574521
HC 4	male	65	HC_4_CCTCAACTCAATGCAC-1	S1	0.649197	-4.06987
HC 4	male	65	HC_4_CCTGCATCACTGGCGT-1	IER fibroblasts	-0.596343	-5.33007
HC 4	male	65	HC_4_CCTGTTGGTCGTGTTA-1	Endothelium	-0.694642	16.6175
HC 4	male	65	HC_4_CGAAGGATCTGCTCTG-1	S1	-0.0947714	-3.09708
HC 4	male	65	HC_4_CGAGGAAGTGCGGATA-1	IER fibroblasts	-2.50397	-6.13324
HC 4	male	65	HC_4_CGAGTGCGTATCACGT-1	Fibroblasts Ribhi	-1.25159	-2.49766
HC 4	male	65	HC_4_CGATGCGCAATGCAGG-1	S3	2.72064	-4.55638
HC 4	male	65	HC_4_CGCATGGGTTCTCGCT-1	S1 Ribhi	1.11132	1.15972
HC 4	male	65	HC_4_CGCCAGAAGGGCAGGA-1	S3	3.15505	-4.56937
HC 4	male	65	HC_4_CGCGTGAGTCCTCAGG-1	Glia	1.37017	-16.7409
HC 4	male	65	HC_4_CGGGCATTCCAGTTCC-1	IER fibroblasts	-2.65362	-6.77794
HC 4	male	65	HC_4_CGGGTCACAAGTATCC-1	Glia	1.53518	-15.9501
HC 4	male	65	HC_4_CGTAAGTAGCCGTCGT-1	S1.2	1.82568	-1.6901
HC 4	male	65	HC_4_CGTAAGTGTACCCACG-1	S1	-0.17688	-3.77698
HC 4	male	65	HC_4_CGTAATGTCCGATCGG-1	IER fibroblasts	-2.49991	-4.87658
HC 4	male	65	HC_4_CGTCAAAGTGAGACCA-1	FRCs	1.40842	-6.0414
HC 4	male	65	HC_4_CGTGAATCAATTGTGC-1	IER fibroblasts	-0.806853	-5.43615
HC 4	male	65	HC_4_CTAAGTGAGTAAAGCT-1	MT fibroblasts	2.89293	1.9228
HC 4	male	65	HC_4_CTACGGGCATCGCTCT-1	S1	0.135455	-3.31646
HC 4	male	65	HC_4_CTACTATCACGACTAT-1	IER fibroblasts	-2.01185	-6.65543
HC 4	male	65	HC_4_CTACTATGTGGAATGC-1	S3	3.87954	-5.03304
HC 4	male	65	HC_4_CTATCCGAGATCCTAC-1	S3	2.88727	-4.63727
HC 4	male	65	HC_4_CTCATCGAGAAGCGCT-1	S3	2.40658	-4.42297
HC 4	male	65	HC_4_CTCATTACACCAGGTC-1	S1	0.52251	-4.00401
HC 4	male	65	HC_4_CTCATTAGTTTGGCTA-1	Fibroblasts Ribhi	-1.08579	-2.58344
HC 4	male	65	HC_4_CTCCCTCCACTTGTGA-1	Myofibroblasts	1.84921	5.15949
HC 4	male	65	HC_4_CTCCTCCGTAACATCC-1	S1	-0.833569	-3.95377
HC 4	male	65	HC_4_CTCTCGACAGACACCC-1	S3	3.58323	-5.00503
HC 4	male	65	HC_4_CTCTCGAGTGTCCCTT-1	MT fibroblasts	2.31259	1.91166
HC 4	male	65	HC_4_CTGAGCGCATAACCCA-1	S1	1.32965	-3.91745
HC 4	male	65	HC_4_CTGATCCCATCGAACT-1	S3	2.47032	-4.7796
HC 4	male	65	HC_4_CTGGACGGTTTCCCAC-1	IER fibroblasts	-2.18169	-4.99772
HC 4	male	65	HC_4_CTGGTCTAGGATTCAA-1	S1	0.62978	-3.36161
HC 4	male	65	HC_4_CTGTAGAAGCATTGTC-1	S1	1.29512	-3.5601
HC 4	male	65	HC_4_CTTACCGGTAAGAACT-1	S2a	-3.92681	1.77623
HC 4	male	65	HC_4_CTTAGGATCTGTCGTC-1	S1.2	2.28221	-1.97885
HC 4	male	65	HC_4_GAACACTGTTTCGTAG-1	S3	3.64015	-4.72097
HC 4	male	65	HC_4_GAACGTTCAGTGGTGA-1	FRCs	1.68781	-5.68946
HC 4	male	65	HC_4_GAACGTTTCTATGTGG-1	Endothelium	-0.505449	15.5661
HC 4	male	65	HC_4_GAACTGTTCGCGTCGA-1	S1	-0.236636	-3.00264
HC 4	male	65	HC_4_GAAGAATCACATAGCT-1	S3	2.54292	-4.31296
HC 4	male	65	HC_4_GAAGTAAGTAGGACCA-1	S1	1.41305	-2.76966
HC 4	male	65	HC_4_GACCCAGCATAACTCG-1	Activated endothelium	2.04889	15.5788
HC 4	male	65	HC_4_GACCCTTAGCGCACAA-1	IER fibroblasts	-2.69919	-6.617
HC 4	male	65	HC_4_GACTCAAGTTCTCCAC-1	MT fibroblasts	3.12388	1.79358
HC 4	male	65	HC_4_GACTGATGTAGAATAC-1	Endothelium	-0.451541	16.8179
HC 4	male	65	HC_4_GAGTGAGTCGACCAAT-1	IER fibroblasts	-2.63092	-5.07062
HC 4	male	65	HC_4_GAGTTTGGTCCGGCAT-1	S3	2.67234	-4.20849
HC 4	male	65	HC_4_GATGGAGCACCCTTAC-1	S1	0.267598	-3.19037
HC 4	male	65	HC_4_GCACGGTGTGTTACTG-1	MT fibroblasts	1.80803	1.38433
HC 4	male	65	HC_4_GCAGCTGTCGTACACA-1	S1	0.699812	-3.91731
HC 4	male	65	HC_4_GCATCTCTCTCCCATG-1	Endothelium	-0.835444	16.3215
HC 4	male	65	HC_4_GCCTGTTCAAGTACCT-1	FRCs	2.1013	-6.36118
HC 4	male	65	HC_4_GCTACAAGTGTTCGAT-1	S3	2.80199	-4.49187
HC 4	male	65	HC_4_GCTACAATCGAGAACG-1	S1	-0.777389	-3.58566
HC 4	male	65	HC_4_GCTGAATGTGCACATT-1	S2a	-5.2358	2.19704
HC 4	male	65	HC_4_GGAACCCGTGCCCGTA-1	Myofibroblasts	1.97597	5.21192
HC 4	male	65	HC_4_GGAGCAACAGCAGTCC-1	S1 Ribhi	0.704964	-0.611516
HC 4	male	65	HC_4_GGCGTCAAGCAGAAAG-1	Fibroblasts Ribhi	-1.43306	-1.23087
HC 4	male	65	HC_4_GGCGTCATCGTTATCT-1	IER fibroblasts	-2.00531	-6.07416
HC 4	male	65	HC_4_GGCTGTGAGGTGAGAA-1	S1	1.09451	-3.65751
HC 4	male	65	HC_4_GGCTTGGTCTTGCAGA-1	S1	1.05511	-3.84296
HC 4	male	65	HC_4_GGGAAGTCAACGACAG-1	IER fibroblasts	-2.95791	-5.25819
HC 4	male	65	HC_4_GGGAGATAGAGAGCAA-1	S3	2.7779	-4.08395
HC 4	male	65	HC_4_GGGATGAGTTCTCTAT-1	S1	0.139105	-3.79099
HC 4	male	65	HC_4_GGGTAGAAGTGTACCT-1	S1	-0.447089	-4.47147
HC 4	male	65	HC_4_GGGTGTCTCCTCACTG-1	FRCs	1.90674	-6.32976
HC 4	male	65	HC_4_GGGTTATAGGGCAGAG-1	IER fibroblasts	-0.925351	-5.25379
HC 4	male	65	HC_4_GGTGATTCATTGAAAG-1	IER fibroblasts	-1.86377	-5.85293
HC 4	male	65	HC_4_GGTGGCTAGATACTGA-1	IER fibroblasts	-2.8567	-5.4479
HC 4	male	65	HC_4_GTAAGTCAGCTGACCC-1	IER fibroblasts	-2.30593	-5.84091
HC 4	male	65	HC_4_GTAGAAACAGAACTTC-1	S1.2	1.80257	-2.21076
HC 4	male	65	HC_4_GTATTTCAGCCTCACG-1	MT fibroblasts	2.75421	2.79812
HC 4	male	65	HC_4_GTCATGAAGTTCACTG-1	S1	-0.27901	-3.39175
HC 4	male	65	HC_4_GTCGTTCAGGAAGTAG-1	S1	-0.893313	-4.2756
HC 4	male	65	HC_4_GTCTAGACACGGAAGT-1	MT fibroblasts	2.96877	1.64293
HC 4	male	65	HC_4_GTGAGGAGTGCACGCT-1	Glia	0.813248	-15.9428
HC 4	male	65	HC_4_GTGCGTGAGGTTCCAT-1	S1	0.232244	-5.21317
HC 4	male	65	HC_4_GTGCTGGCACGAGGTA-1	IER fibroblasts	-2.35018	-6.32978
HC 4	male	65	HC_4_GTGTGATAGATTGATG-1	S1 Ribhi	0.410804	0.619652
HC 4	male	65	HC_4_GTGTGGCTCAAACCTG-1	IER fibroblasts	-1.16032	-6.46584
HC 4	male	65	HC_4_GTGTTAGCAACCACAT-1	S2a	-5.5447	1.31978
HC 4	male	65	HC_4_GTTACAGAGCGTCAGA-1	S1 Ribhi	2.80751	1.96091
HC 4	male	65	HC_4_GTTCCGTCAGTAGATA-1	Myofibroblasts	2.25077	5.19151
HC 4	male	65	HC_4_GTTCCGTGTGGCAACA-1	S3	3.08038	-4.52409
HC 4	male	65	HC_4_GTTTGGATCTCTATAC-1	IER fibroblasts	-0.93307	-4.62961
HC 4	male	65	HC_4_TAACTTCTCGATGCAT-1	S2b	-2.7982	2.24583
HC 4	male	65	HC_4_TAAGTCGCATCTTTCA-1	S1	1.20135	-3.75431
HC 4	male	65	HC_4_TACAACGCACCTGCGA-1	S2a	-3.8249	1.51791
HC 4	male	65	HC_4_TACACCCAGCTCTGTA-1	FRCs	1.57965	-5.90365
HC 4	male	65	HC_4_TACCCGTGTCGCGGTT-1	Endothelium	-0.250079	16.6006
HC 4	male	65	HC_4_TACGGGCAGTAGGAAG-1	FRCs	1.07982	-6.11916
HC 4	male	65	HC_4_TAGACTGGTCGTCGGT-1	MT fibroblasts	1.68908	2.8263
HC 4	male	65	HC_4_TAGGGTTGTATGGGAC-1	S1	0.0202076	-4.25405
HC 4	male	65	HC_4_TAGGTACAGAGCCATG-1	S1	1.16899	-4.33651
HC 4	male	65	HC_4_TATACCTTCTTCGGAA-1	FRCs	3.10733	-6.35255
HC 4	male	65	HC_4_TATATCCGTGCCTGAC-1	S1	0.954174	-5.1504
HC 4	male	65	HC_4_TATCCTAGTATACCCA-1	MT fibroblasts	2.88243	2.16338
HC 4	male	65	HC_4_TATCTGTAGATGACAT-1	S1 Ribhi	0.836814	-0.536463
HC 4	male	65	HC_4_TCAAGCACACTCCCTA-1	S1	-0.542788	-4.73437
HC 4	male	65	HC_4_TCAGGGCCACCCAATA-1	S1	-0.981289	-4.13529
HC 4	male	65	HC_4_TCAGGTACAAGCGAAC-1	S1 Ribhi	0.744682	-0.509024
HC 4	male	65	HC_4_TCAGGTACAGCTGTGC-1	S1	0.881555	-3.83988
HC 4	male	65	HC_4_TCAGTGAGTCCAGCGT-1	IER fibroblasts	-1.05609	-6.48408
HC 4	male	65	HC_4_TCATATCAGATCCCAT-1	S1	-1.02346	-3.77945
HC 4	male	65	HC_4_TCATGAGCAAGCTGCC-1	IER fibroblasts	-1.08908	-4.47923
HC 4	male	65	HC_4_TCATTTGAGGCCCAAA-1	IER fibroblasts	-1.21082	-6.57263
HC 4	male	65	HC_4_TCCTAATTCCTCAGAA-1	Fibroblasts Ribhi	-0.894048	-0.901758
HC 4	male	65	HC_4_TCCTCCCAGAATGTTG-1	Endothelium	0.791577	16.2654
HC 4	male	65	HC_4_TCCTCGAAGCCTGACC-1	S1	1.30833	-4.84583
HC 4	male	65	HC_4_TCCTTCTGTTTGCCGG-1	S1	-0.76105	-4.55466
HC 4	male	65	HC_4_TCGACCTGTAAGACCG-1	S1	1.76365	-2.80002
HC 4	male	65	HC_4_TCGATTTGTTCCGCAG-1	S1	-0.742017	-3.10049
HC 4	male	65	HC_4_TCGCACTTCGCCGAAC-1	Fibroblasts Ribhi	-1.27325	-2.55884
HC 4	male	65	HC_4_TCGGGTGGTTTAGAGA-1	IER fibroblasts	-2.96789	-6.16325
HC 4	male	65	HC_4_TCGGTCTCATGATCTG-1	S1	0.459836	-3.95479
HC 4	male	65	HC_4_TCTCCGATCTCTATAC-1	IER fibroblasts	-0.97372	-5.70483
HC 4	male	65	HC_4_TCTGTCGAGAGAGCAA-1	S2b	-1.97736	2.51682
HC 4	male	65	HC_4_TCTTCCTGTGACACGA-1	IER fibroblasts	2.41726	2.25191
HC 4	male	65	HC_4_TCTTCCTTCAGTGTTG-1	IER fibroblasts	-3.11015	-5.28031
HC 4	male	65	HC_4_TCTTGCGAGGAAAGTG-1	S1	1.43209	-3.61062
HC 4	male	65	HC_4_TGACCCTTCGTCACCT-1	IER fibroblasts	-0.963175	-6.02887
HC 4	male	65	HC_4_TGATCAGAGTACTCGT-1	S3	3.21647	-4.23604
HC 4	male	65	HC_4_TGATGGTCATGTGGCC-1	S1.2	2.85714	-3.56952
HC 4	male	65	HC_4_TGCGACGTCACCGGGT-1	MT fibroblasts	2.15694	2.33834
HC 4	male	65	HC_4_TGCGATAGTTGGGACA-1	S1	-0.966529	-3.94949
HC 4	male	65	HC_4_TGCTGAACACGACGTC-1	Fibroblasts Ribhi	-0.840007	-2.81272
HC 4	male	65	HC_4_TGGAACTTCCAGGACC-1	IER fibroblasts	-1.72965	-5.91093
HC 4	male	65	HC_4_TGGATGTAGCATCAGG-1	S2a	-5.08341	1.37757
HC 4	male	65	HC_4_TGGGAGACACCACTGG-1	S1 Ribhi	0.618539	-0.437626
HC 4	male	65	HC_4_TGGGCTGTCGTAGGAG-1	S1	-0.417749	-3.33307
HC 4	male	65	HC_4_TGGTTAGCACGTAGAG-1	S2a	-5.14669	1.61229
HC 4	male	65	HC_4_TGTGTGATCGCCGAGT-1	IER fibroblasts	-1.9918	-6.17229
HC 4	male	65	HC_4_TGTTGGAGTATGGGAC-1	S3	1.54895	-4.37381
HC 4	male	65	HC_4_TTAGGCACACATGGTT-1	Myofibroblasts	2.05159	5.06869
HC 4	male	65	HC_4_TTAGGCAGTACGCTTA-1	IER fibroblasts	-3.363	-5.4751
HC 4	male	65	HC_4_TTCGATTCATGACTTG-1	S1	1.38446	-3.76169
HC 4	male	65	HC_4_TTCGCTGGTCTCACGG-1	IER fibroblasts	-0.977057	-5.31778
HC 4	male	65	HC_4_TTCTAGTTCGAGTGAG-1	IER fibroblasts	-1.38695	-6.31815
HC 4	male	65	HC_4_TTCTTGAAGAATCTAG-1	IER fibroblasts	-1.22008	-5.11114
HC 4	male	65	HC_4_TTGAGTGAGTAACCTC-1	MT fibroblasts	2.92401	1.03164
HC 4	male	65	HC_4_TTGCCTGGTTGGCTAT-1	IER fibroblasts	-2.65965	-5.10417
HC 4	male	65	HC_4_TTTCATGGTACTGCGC-1	Glia	1.20084	-16.4213
HC 5	male	51	HC_5_AAACCCATCGCCGAGT-1	MT fibroblasts	3.09726	-0.407313
HC 5	male	51	HC_5_AAAGGTAAGAAGAGCA-1	FRCs	1.79776	-5.86426
HC 5	male	51	HC_5_AACAAAGTCCGTGTGG-1	S1	1.26999	-3.15023
HC 5	male	51	HC_5_AACAAGAGTATGCGTT-1	IER fibroblasts	-2.15217	-6.06617
HC 5	male	51	HC_5_AACACACCACAGTATC-1	Glia	1.04593	-15.7815
HC 5	male	51	HC_5_AACAGGGGTCCGGATC-1	S1.2	2.28825	-0.311082
HC 5	male	51	HC_5_AACCCAAAGAATCCCT-1	S1	0.196742	-4.03063
HC 5	male	51	HC_5_AACGGGACAGGCAATG-1	S1.2	1.65578	-1.34545
HC 5	male	51	HC_5_AACGTCAGTCGTACAT-1	S1	-1.02994	-4.21391
HC 5	male	51	HC_5_AAGCGAGGTGCATCTA-1	S1	1.43669	-3.34309
HC 5	male	51	HC_5_AAGTGAACACCTATCC-1	S1 Ribhi	0.623463	-0.122229
HC 5	male	51	HC_5_AATCGACAGGGAGGTG-1	S1 Ribhi	0.900805	0.386507
HC 5	male	51	HC_5_AATCGACCAAGCGCAA-1	S1 Ribhi	-0.391985	-0.364186
HC 5	male	51	HC_5_AATCGACTCCTGTTAT-1	S1 Ribhi	0.772863	0.00187821
HC 5	male	51	HC_5_AATCGTGCACTTACAG-1	Myofibroblasts	2.20348	5.27914
HC 5	male	51	HC_5_AATGGCTGTTCAAACC-1	Myofibroblasts	1.92648	5.39367
HC 5	male	51	HC_5_ACACCAAAGACGCCAA-1	S1 Ribhi	-1.61054	2.12215
HC 5	male	51	HC_5_ACACGCGCACTCATAG-1	S1	-0.972179	-4.23897
HC 5	male	51	HC_5_ACACTGAGTCCCTCAT-1	MT fibroblasts	2.8157	0.188175
HC 5	male	51	HC_5_ACAGCCGCAGAAGCTG-1	S1.2	2.08223	-0.997716
HC 5	male	51	HC_5_ACAGGGAAGCTGTTAC-1	S1 Ribhi	-0.222537	0.176134
HC 5	male	51	HC_5_ACATCGAGTGGATGAC-1	S3	3.86156	-5.08568
HC 5	male	51	HC_5_ACATTTCAGTAGAGTT-1	Fibroblasts Ribhi	-1.32546	-2.02885
HC 5	male	51	HC_5_ACCCTCATCCGATGTA-1	IER fibroblasts	-2.88002	-6.47148
HC 5	male	51	HC_5_ACCTGTCTCGACATAC-1	S3	3.76088	-5.2126
HC 5	male	51	HC_5_ACGGAAGTCTTCTGTA-1	Glia	0.975662	-15.742
HC 5	male	51	HC_5_ACGGTCGGTCTACAGT-1	Glia	1.57869	-16.4612
HC 5	male	51	HC_5_ACGTAACCAAACGGCA-1	S1	1.79802	-3.68416
HC 5	male	51	HC_5_ACGTAGTGTCATACCA-1	S3	2.58104	-4.24419
HC 5	male	51	HC_5_ACTACGACAGGTGTTT-1	S2b	-2.86118	2.10373
HC 5	male	51	HC_5_ACTCCCATCGAGATAA-1	IER fibroblasts	-0.745191	-4.78458
HC 5	male	51	HC_5_ACTCTCGAGAACTCCT-1	MT fibroblasts	2.1713	2.35256
HC 5	male	51	HC_5_ACTCTCGAGGTGATAT-1	S1	-0.419812	-3.54052
HC 5	male	51	HC_5_ACTTAGGCAAATGATG-1	S1.2	2.55448	-1.58168
HC 5	male	51	HC_5_ACTTATCAGCCTAACT-1	S1.2	2.56264	-1.8456
HC 5	male	51	HC_5_ACTTCGCAGAGAACCC-1	S3	2.77774	-4.75242
HC 5	male	51	HC_5_ACTTTGTGTTCCGGTG-1	MT fibroblasts	2.29811	2.42361
HC 5	male	51	HC_5_AGAACAAAGTACCCTA-1	IER fibroblasts	-1.13716	-5.97076
HC 5	male	51	HC_5_AGAAGCGGTTACAGCT-1	S1	0.172447	-4.39066
HC 5	male	51	HC_5_AGAAGTACAAAGAACT-1	MT fibroblasts	2.48741	1.02709
HC 5	male	51	HC_5_AGACAAACATGAATAG-1	S1	0.817772	-3.58296
HC 5	male	51	HC_5_AGACCATGTCCACACG-1	MT fibroblasts	2.882	2.33178
HC 5	male	51	HC_5_AGACTCACATATGCGT-1	S1	-0.510993	-4.04998
HC 5	male	51	HC_5_AGAGCCCGTTGCAACT-1	S1	-0.391283	-4.28775
HC 5	male	51	HC_5_AGATAGACATATGGCT-1	S1	-0.505396	-3.04124
HC 5	male	51	HC_5_AGATGCTGTTGCCGCA-1	Glia	1.208	-15.3458
HC 5	male	51	HC_5_AGCCAATTCGTGGTAT-1	S1.2	1.70287	-0.519361
HC 5	male	51	HC_5_AGCCACGGTCAGTCCG-1	S1.2	2.6298	-1.28586
HC 5	male	51	HC_5_AGCCACGTCTAAACGC-1	S2a	-4.14793	1.44556
HC 5	male	51	HC_5_AGCGCCATCACCCTGT-1	S1.2	2.47382	-1.75431
HC 5	male	51	HC_5_AGCGTCGAGCGGTATG-1	S2a	-5.37078	2.11688
HC 5	male	51	HC_5_AGCTACACATGCCGAC-1	S3	2.47009	-4.40436
HC 5	male	51	HC_5_AGGAATACACAGAAGC-1	S1	1.00036	-5.14263
HC 5	male	51	HC_5_AGGAATAGTGATAGAT-1	S3	3.41104	-4.60494
HC 5	male	51	HC_5_AGGAGGTGTTCTATCT-1	S1	0.333808	-3.96222
HC 5	male	51	HC_5_AGGATCTTCTGAACGT-1	S1	1.48722	-4.02324
HC 5	male	51	HC_5_AGGCTGCCAGGATTCT-1	S1 Ribhi	0.256752	0.710145
HC 5	male	51	HC_5_AGGGAGTGTGCCAAGA-1	IER fibroblasts	-1.03734	-6.03183
HC 5	male	51	HC_5_AGGGTCCTCAACTACG-1	Fibroblasts Ribhi	-1.13212	-2.26704
HC 5	male	51	HC_5_AGGTCATTCGATCCAA-1	S1.2	1.97851	0.480361
HC 5	male	51	HC_5_AGGTCTATCGCAGATT-1	Glia	1.25057	-16.0847
HC 5	male	51	HC_5_AGGTGTTGTTAGTTCG-1	MT fibroblasts	2.47664	1.83619
HC 5	male	51	HC_5_AGGTTACAGGATGAGA-1	S1	1.3931	-4.42854
HC 5	male	51	HC_5_AGGTTACGTTGCATGT-1	S1	1.23832	-4.66394
HC 5	male	51	HC_5_AGGTTGTAGCCGATCC-1	MT fibroblasts	3.14699	0.300951
HC 5	male	51	HC_5_AGTACTGTCCTTCACG-1	S1	0.370505	-4.29835
HC 5	male	51	HC_5_AGTACTGTCGGCAGTC-1	IER fibroblasts	-2.85532	-5.33798
HC 5	male	51	HC_5_AGTAGCTAGGGCAACT-1	Glia	1.69406	-16.1023
HC 5	male	51	HC_5_AGTAGTCAGCTCTGTA-1	Myofibroblasts	2.08862	5.623
HC 5	male	51	HC_5_AGTAGTCTCGACGCGT-1	Glia	1.4818	-15.9214
HC 5	male	51	HC_5_AGTAGTCTCTGGCTGG-1	IER fibroblasts	-1.41859	-6.17759
HC 5	male	51	HC_5_AGTGACTAGTCATGCT-1	MT fibroblasts	2.96102	2.56907
HC 5	male	51	HC_5_AGTTCGATCCATTTAC-1	S1	-0.886723	-3.00605
HC 5	male	51	HC_5_ATACTTCCAATAACCC-1	Glia	0.993475	-15.6511
HC 5	male	51	HC_5_ATAGAGATCTTTGCGC-1	IER fibroblasts	-2.59631	-6.08065
HC 5	male	51	HC_5_ATAGGCTCAGCCTATA-1	S1 Ribhi	0.562961	0.329114
HC 5	male	51	HC_5_ATCACGAAGACCGCCT-1	S1	-0.385266	-3.00092
HC 5	male	51	HC_5_ATCACGAAGTGATTCC-1	S1	0.912865	-3.00878
HC 5	male	51	HC_5_ATCCATTTCGCCAACG-1	S1	1.14726	-4.07618
HC 5	male	51	HC_5_ATCCCTGCAGCATGCC-1	S1	1.70493	-3.16921
HC 5	male	51	HC_5_ATCCCTGGTCGCACAC-1	S1	-0.473799	-3.76021
HC 5	male	51	HC_5_ATCGATGAGGACGCAT-1	S1	0.237657	-3.87832
HC 5	male	51	HC_5_ATCGTAGGTTCCTAGA-1	S1	0.283155	-3.45783
HC 5	male	51	HC_5_ATGAAAGCAGAACTTC-1	S1 Ribhi	-0.126503	-0.0693887
HC 5	male	51	HC_5_ATGAAAGTCCCTTTGG-1	S1.2	2.04643	-2.40766
HC 5	male	51	HC_5_ATGAGTCAGCACTAGG-1	Myofibroblasts	1.87585	5.50137
HC 5	male	51	HC_5_ATGGAGGAGCAAGTGC-1	S1	1.33144	-4.40384
HC 5	male	51	HC_5_ATGGAGGGTGTAACGG-1	S1	0.0650615	-3.83646
HC 5	male	51	HC_5_ATTACTCTCAAACGAA-1	S1	1.1625	-4.54224
HC 5	male	51	HC_5_ATTCACTCATTCTTCA-1	Activated endothelium	2.41259	15.7164
HC 5	male	51	HC_5_ATTCACTGTAAGTTGA-1	IER fibroblasts	-1.33228	-5.38089
HC 5	male	51	HC_5_ATTCAGGGTTCCAAAC-1	S1 Ribhi	1.40967	0.378874
HC 5	male	51	HC_5_ATTCCTAGTCTGTAGT-1	MT fibroblasts	3.02828	0.394585
HC 5	male	51	HC_5_ATTTACCCACAAGCAG-1	S2b	-2.078	2.73859
HC 5	male	51	HC_5_ATTTCTGCACTACCGG-1	Endothelium	0.225911	16.1914
HC 5	male	51	HC_5_ATTTCTGTCGCCCAGA-1	S1	1.05526	-4.35817
HC 5	male	51	HC_5_CAAGCTAGTAATCAAG-1	S1	0.204041	-3.20102
HC 5	male	51	HC_5_CAATACGAGCGTTCCG-1	S1	0.657945	-4.37122
HC 5	male	51	HC_5_CAATTTCGTGCTCTTC-1	S2a	-4.55581	2.23139
HC 5	male	51	HC_5_CAATTTCGTTTACCAG-1	S1.2	2.58111	-0.0252591
HC 5	male	51	HC_5_CACACAATCAGGGATG-1	S1	1.33089	-4.17692
HC 5	male	51	HC_5_CACAGATGTAGCTCGC-1	S1	-0.0502271	-3.19438
HC 5	male	51	HC_5_CACATGAGTATGACAA-1	Fibroblasts Ribhi	-0.665017	-0.524228
HC 5	male	51	HC_5_CACCAAAGTTAATCGC-1	IER fibroblasts	-3.09204	-5.1446
HC 5	male	51	HC_5_CACCGTTGTTACCTTT-1	Endothelium	2.11516	15.5399
HC 5	male	51	HC_5_CACGGGTAGGTCGACA-1	Myofibroblasts	2.09214	4.86046
HC 5	male	51	HC_5_CACGTTCAGAGGTTTA-1	S1	1.67717	-4.56908
HC 5	male	51	HC_5_CACTTCGGTTATGTGC-1	S1	0.117536	-4.36458
HC 5	male	51	HC_5_CAGATACCAAAGACGC-1	Fibroblasts Ribhi	-2.3002	-0.0309803
HC 5	male	51	HC_5_CAGATCAAGCGAAACC-1	Fibroblasts Ribhi	-1.18477	-1.90706
HC 5	male	51	HC_5_CAGATCAGTTGTTGCA-1	S1.2	2.69152	-1.4415
HC 5	male	51	HC_5_CAGATTGAGCTGCGAA-1	IER fibroblasts	-0.586689	-5.28565
HC 5	male	51	HC_5_CAGCACGGTCGGCCTA-1	MT fibroblasts	2.74659	1.74663
HC 5	male	51	HC_5_CAGCCAGAGAAACTAC-1	S3	2.68796	-4.10475
HC 5	male	51	HC_5_CAGGCCATCCGAGATT-1	S1	-1.07365	-3.90992
HC 5	male	51	HC_5_CAGTGCGTCTCATGGA-1	S2a	-3.66896	1.60902
HC 5	male	51	HC_5_CATAAGCCACCCTTGT-1	IER fibroblasts	0.163491	-5.89243
HC 5	male	51	HC_5_CATAAGCTCCTACCGT-1	IER fibroblasts	-0.588538	-6.38252
HC 5	male	51	HC_5_CATACCCCACAAGCCC-1	S1 Ribhi	-0.39932	-0.0413213
HC 5	male	51	HC_5_CATACCCGTTGGGACA-1	S2b	-2.70718	2.4153
HC 5	male	51	HC_5_CATACTTCACAGGATG-1	IER fibroblasts	-2.72471	-6.70598
HC 5	male	51	HC_5_CATCCCACATCGCTCT-1	MT fibroblasts	2.41468	2.12173
HC 5	male	51	HC_5_CATCCGTAGTGAGTTA-1	IER fibroblasts	-0.773408	-4.67032
HC 5	male	51	HC_5_CATCGGGCAAAGGGCT-1	S1	-0.370463	-4.13095
HC 5	male	51	HC_5_CATGAGTAGGTTCCAT-1	S1 Ribhi	-1.333	2.32875
HC 5	male	51	HC_5_CATGCCTCATTACGGT-1	IER fibroblasts	-2.66729	-6.34303
HC 5	male	51	HC_5_CATGCTCTCGCCTTTG-1	Endothelium	-0.30766	16.8141
HC 5	male	51	HC_5_CATGGATAGGTCACAG-1	S1	1.11887	-4.97921
HC 5	male	51	HC_5_CATTTCAGTTGGAGGT-1	Glia	0.851113	-16.0225
HC 5	male	51	HC_5_CCAATGACATTCAGCA-1	S1.2	2.26847	-1.38595
HC 5	male	51	HC_5_CCACAAACACTGTCGG-1	S1 Ribhi	1.30784	-0.0938961
HC 5	male	51	HC_5_CCACAAAGTTCCGCGA-1	S1 Ribhi	0.963123	-0.259916
HC 5	male	51	HC_5_CCACGAGGTTAAGAAC-1	S1 Ribhi	1.50509	-1.02573
HC 5	male	51	HC_5_CCACTTGCAGTTCTAG-1	S1	0.654011	-3.05994
HC 5	male	51	HC_5_CCACTTGCATGTCAGT-1	IER fibroblasts	-2.58343	-6.68359
HC 5	male	51	HC_5_CCCAACTAGCACTAGG-1	S1	0.646104	-4.22213
HC 5	male	51	HC_5_CCCATTGAGGTCACTT-1	Fibroblasts Ribhi	-0.727932	-2.67117
HC 5	male	51	HC_5_CCCTCAAAGATGCGAC-1	S1	0.430525	-4.17095
HC 5	male	51	HC_5_CCCTCTCAGGCGTTAG-1	MT fibroblasts	2.59573	1.29538
HC 5	male	51	HC_5_CCCTGATGTCGCCACA-1	S1	0.21289	-4.35447
HC 5	male	51	HC_5_CCCTTAGGTGCTGTCG-1	MT fibroblasts	3.05397	1.52462
HC 5	male	51	HC_5_CCGATGGCAAGGATGC-1	S3	2.68344	-4.23178
HC 5	male	51	HC_5_CCGGACAGTTGTCATG-1	IER fibroblasts	-1.65711	-5.94497
HC 5	male	51	HC_5_CCGGGTACACACACGC-1	S1	1.53253	-1.60309
HC 5	male	51	HC_5_CCTAAGAGTACAGTTC-1	IER fibroblasts	-2.47436	-6.65352
HC 5	male	51	HC_5_CCTCAACCAATTCTTC-1	Fibroblasts Ribhi	-1.43035	-2.07573
HC 5	male	51	HC_5_CCTCAACTCTGCTTAT-1	IER fibroblasts	-0.748836	-6.32903
HC 5	male	51	HC_5_CCTCATGTCAAGCCGC-1	IER fibroblasts	-2.18408	-4.85782
HC 5	male	51	HC_5_CCTCTAGGTAGCACAG-1	S1	-0.57754	-3.53991
HC 5	male	51	HC_5_CCTCTCCAGAGGGTCT-1	S2a	-4.58199	1.36323
HC 5	male	51	HC_5_CCTCTCCTCATGGTAC-1	S1	-0.218937	-4.15935
HC 5	male	51	HC_5_CCTTTGGTCCTGGTCT-1	Activated endothelium	2.34336	15.6975
HC 5	male	51	HC_5_CGAAGGATCATGCAGT-1	Fibroblasts Ribhi	-1.29044	-2.4496
HC 5	male	51	HC_5_CGAAGGATCTGGACTA-1	S1.2	2.51619	-1.20404
HC 5	male	51	HC_5_CGAGAAGCATAGACTC-1	S2a	-3.68764	1.85424
HC 5	male	51	HC_5_CGAGGCTCAGGGTTGA-1	S1	1.881	-3.15083
HC 5	male	51	HC_5_CGATCGGGTTGGTACT-1	S1	2.17531	-2.86697
HC 5	male	51	HC_5_CGATGCGGTCCATCTC-1	S1.2	2.45316	-1.74729
HC 5	male	51	HC_5_CGCATAACATGGAACG-1	S1	0.638458	-4.69608
HC 5	male	51	HC_5_CGCATGGGTTGCCGCA-1	S1	-0.0369753	-4.48198
HC 5	male	51	HC_5_CGCGTGATCTGTTCAT-1	Glia	1.22624	-16.3844
HC 5	male	51	HC_5_CGGAGAAAGGGTGGGA-1	Endothelium	-0.430229	15.4089
HC 5	male	51	HC_5_CGGAGAACACGGTCTG-1	IER fibroblasts	-1.12612	-4.93477
HC 5	male	51	HC_5_CGGGTCATCATTTACC-1	S1	-0.056366	-4.7781
HC 5	male	51	HC_5_CGGGTCATCCCAGGAC-1	S1	-0.934567	-3.14764
HC 5	male	51	HC_5_CGGGTGTGTGTACGCC-1	S1	-0.181241	-3.71031
HC 5	male	51	HC_5_CGTCCATCAAGTGTCT-1	Glia	1.59668	-16.5787
HC 5	male	51	HC_5_CGTGTCTCAAGTACCT-1	S2a	-5.51477	1.21905
HC 5	male	51	HC_5_CGTTCTGAGTCACTCA-1	S1	0.878967	-4.60542
HC 5	male	51	HC_5_CGTTCTGCAAATGGTA-1	S1 Ribhi	0.953384	1.13861
HC 5	male	51	HC_5_CTACATTCACTCCGAG-1	MT fibroblasts	2.78688	2.25566
HC 5	male	51	HC_5_CTAGACACACTGGATT-1	S1	-0.213228	-3.30791
HC 5	male	51	HC_5_CTATCTATCAGAGCGA-1	IER fibroblasts	-2.13991	-5.47841
HC 5	male	51	HC_5_CTCAACCGTATAATGG-1	MT fibroblasts	2.57305	2.08783
HC 5	male	51	HC_5_CTCAAGAAGTTGCCTA-1	MT fibroblasts	2.7697	1.72073
HC 5	male	51	HC_5_CTCAGTCCAGAGTGTG-1	S1	1.38292	-4.14098
HC 5	male	51	HC_5_CTCATCGTCAACACGT-1	MT fibroblasts	3.02475	2.40247
HC 5	male	51	HC_5_CTCATGCGTGATGTAA-1	MT fibroblasts	3.02679	1.79784
HC 5	male	51	HC_5_CTCCATGTCGTGCACG-1	S1	0.914448	-3.08259
HC 5	male	51	HC_5_CTCCCAAGTCAGCGTC-1	S1	-0.931662	-3.25465
HC 5	male	51	HC_5_CTCCCAAGTGGCTGCT-1	Glia	1.09351	-15.3383
HC 5	male	51	HC_5_CTCCGATAGGAAGTCC-1	S2a	-5.41765	2.04511
HC 5	male	51	HC_5_CTCCGATAGTAACAGT-1	S1.2	2.37328	-1.41637
HC 5	male	51	HC_5_CTCCTCCGTAATCAGA-1	S1 Ribhi	1.40933	-0.541495
HC 5	male	51	HC_5_CTCTCAGGTGTTGAGG-1	S1.2	2.08768	0.0236035
HC 5	male	51	HC_5_CTCTCGATCCACAGCG-1	Fibroblasts Ribhi	-1.90624	1.71432
HC 5	male	51	HC_5_CTGATCCGTCCCACGA-1	S1	-0.630492	-4.58395
HC 5	male	51	HC_5_CTGCATCTCACAACCA-1	Glia	0.979989	-16.1348
HC 5	male	51	HC_5_CTGTACCGTACAGTCT-1	Myofibroblasts	1.94469	5.28381
HC 5	male	51	HC_5_CTGTCGTTCACACCGG-1	S1.2	2.80767	-2.902
HC 5	male	51	HC_5_CTTAGGAAGGCTAACG-1	S1	0.972144	-3.33995
HC 5	male	51	HC_5_CTTAGGAGTCACGTGC-1	S1.2	1.8629	-1.4591
HC 5	male	51	HC_5_CTTCCGACAACCCTAA-1	Endothelium	-1.17766	15.5135
HC 5	male	51	HC_5_CTTCTCTTCAGGGATG-1	S1	1.26858	-4.8899
HC 5	male	51	HC_5_CTTCTCTTCTGGGCCA-1	S1	1.55852	-4.21259
HC 5	male	51	HC_5_CTTGAGATCCGTCAAA-1	S2b	-2.39679	2.40843
HC 5	male	51	HC_5_GAAATGAAGCGCTTCG-1	S1	-0.356268	-3.35843
HC 5	male	51	HC_5_GAAATGATCTGAATCG-1	Glia	1.36128	-16.822
HC 5	male	51	HC_5_GAAGCCCAGACTTCAC-1	S1.2	2.40112	-1.49371
HC 5	male	51	HC_5_GAAGCCCTCGCGGACT-1	S2a	-4.18488	1.756
HC 5	male	51	HC_5_GAAGGGTTCAGACCTA-1	IER fibroblasts	-1.45229	-6.73383
HC 5	male	51	HC_5_GAATAGAAGAAGCGGG-1	IER fibroblasts	-1.06136	-5.81712
HC 5	male	51	HC_5_GAATAGAAGTGGTCAG-1	Glia	1.29799	-16.5818
HC 5	male	51	HC_5_GAATCACAGTGCGCTC-1	MT fibroblasts	2.06838	2.13895
HC 5	male	51	HC_5_GAATCACGTTAGCGGA-1	Glia	0.895534	-15.8605
HC 5	male	51	HC_5_GACAGCCGTCTCACGG-1	Fibroblasts Ribhi	-1.38073	-1.81901
HC 5	male	51	HC_5_GACCAATAGACAGTCG-1	S1	0.970099	-4.71247
HC 5	male	51	HC_5_GACCCAGTCCTACCGT-1	Myofibroblasts	2.06217	5.30952
HC 5	male	51	HC_5_GACTATGGTGCCTGAC-1	S1 Ribhi	1.36871	1.29342
HC 5	male	51	HC_5_GAGGGATCAGGCGTTC-1	IER fibroblasts	-3.40234	-5.50083
HC 5	male	51	HC_5_GAGGGTAGTTCCACAA-1	IER fibroblasts	-2.8377	-5.22503
HC 5	male	51	HC_5_GAGTCATCACGGTGAA-1	IER fibroblasts	-1.11787	-5.27363
HC 5	male	51	HC_5_GAGTCTACATGGTGGA-1	S1	-0.736932	-3.55062
HC 5	male	51	HC_5_GAGTCTAGTATGCAAA-1	MT fibroblasts	2.95127	1.52708
HC 5	male	51	HC_5_GAGTGAGAGGATAATC-1	S1	-1.06572	-3.64745
HC 5	male	51	HC_5_GATAGAAAGCGTGAAC-1	S1	1.62402	-3.32825
HC 5	male	51	HC_5_GATCCCTCAGAGGCAT-1	Activated endothelium	2.41404	15.6063
HC 5	male	51	HC_5_GATGACTTCTCCTGCA-1	S1	-0.575108	-4.54408
HC 5	male	51	HC_5_GATGACTTCTGCTTTA-1	S1 Ribhi	1.26601	0.364511
HC 5	male	51	HC_5_GATGATCAGTGCACCC-1	S1.2	2.1858	-0.165959
HC 5	male	51	HC_5_GATTCTTCAACTTCTT-1	S1 Ribhi	0.89989	0.139235
HC 5	male	51	HC_5_GCAGCCACAAGCACAG-1	S1	-0.339292	-3.657
HC 5	male	51	HC_5_GCATCGGAGTCGAGGT-1	Endothelium	-1.12456	15.3553
HC 5	male	51	HC_5_GCCAACGCACCCTGTT-1	S1.2	1.76226	-1.51966
HC 5	male	51	HC_5_GCCAGGTTCTCCCAAC-1	S3	2.80296	-4.19862
HC 5	male	51	HC_5_GCCGTGAAGAGTCGAC-1	IER fibroblasts	2.31874	-5.07378
HC 5	male	51	HC_5_GCGATCGTCGTAACCA-1	MT fibroblasts	2.7872	2.63656
HC 5	male	51	HC_5_GCGTGCAAGCTCGCAC-1	IER fibroblasts	-3.40127	-5.23583
HC 5	male	51	HC_5_GCGTGCAAGTACAGAT-1	MT fibroblasts	2.31428	1.03899
HC 5	male	51	HC_5_GCGTGCATCGAAGCAG-1	Endothelium	0.642478	16.1883
HC 5	male	51	HC_5_GCGTTTCAGGTACATA-1	Fibroblasts Ribhi	-1.32896	-2.04541
HC 5	male	51	HC_5_GCTGAATTCACGGACC-1	S1	0.609603	-4.4458
HC 5	male	51	HC_5_GGAACCCGTAACACCT-1	S1 Ribhi	1.55441	1.16332
HC 5	male	51	HC_5_GGACGTCCACAAGTGG-1	Endothelium	-1.03534	16.382
HC 5	male	51	HC_5_GGAGATGTCTTACGGA-1	S1	1.69187	-3.43934
HC 5	male	51	HC_5_GGAGGATAGTATGACA-1	S1	0.666834	-3.81547
HC 5	male	51	HC_5_GGAGGTATCGCACGAC-1	Fibroblasts Ribhi	-1.47377	-1.57409
HC 5	male	51	HC_5_GGCACGTCAATACCCA-1	S1	0.783917	-4.42977
HC 5	male	51	HC_5_GGCGTCAGTTGAGGAC-1	S1 Ribhi	1.95246	0.872956
HC 5	male	51	HC_5_GGCTTTCGTGCTCTCT-1	S1	0.456304	-4.54592
HC 5	male	51	HC_5_GGCTTTCTCCTCTGCA-1	Lymphatic endothelium	-16.954	7.24606
HC 5	male	51	HC_5_GGGAGATGTCGAACGA-1	S1 Ribhi	1.25716	0.827941
HC 5	male	51	HC_5_GGGATCCTCATCGACA-1	MT fibroblasts	2.55491	0.600631
HC 5	male	51	HC_5_GGGATGATCCACGTGG-1	S1.2	1.96913	-1.52662
HC 5	male	51	HC_5_GGGCGTTGTATGGAGC-1	S2a	-3.62473	1.82752
HC 5	male	51	HC_5_GGGCTACTCTGAGTCA-1	S1.2	1.8518	-1.19147
HC 5	male	51	HC_5_GGGTAGATCCAGCACG-1	IER fibroblasts	-2.85826	-6.21571
HC 5	male	51	HC_5_GGGTATTCAGCGACAA-1	MT fibroblasts	2.72663	1.58816
HC 5	male	51	HC_5_GGGTATTGTGCTTCAA-1	S1	0.845715	-4.38107
HC 5	male	51	HC_5_GGGTCTGCAAAGTATG-1	MT fibroblasts	3.04358	0.51866
HC 5	male	51	HC_5_GGGTCTGGTGGAGGTT-1	IER fibroblasts	2.34317	2.23996
HC 5	male	51	HC_5_GGGTGTCCAGAAGTTA-1	S1 Ribhi	0.673781	-0.278182
HC 5	male	51	HC_5_GGGTTATAGGTGCATG-1	S1	1.07453	-4.86041
HC 5	male	51	HC_5_GGTGAAGTCCTCACTG-1	Glia	1.12598	-16.181
HC 5	male	51	HC_5_GGTGATTGTACCGTCG-1	IER fibroblasts	-0.708764	-5.41241
HC 5	male	51	HC_5_GGTGTCGCAGATCCAT-1	IER fibroblasts	-0.492114	-5.26694
HC 5	male	51	HC_5_GGTGTCGTCTAGATCG-1	S1	-0.861284	-3.35258
HC 5	male	51	HC_5_GGTTAACCAGAACTTC-1	S1	-0.665612	-2.96966
HC 5	male	51	HC_5_GTAACACTCTATCGCC-1	S1	-0.734691	-3.47361
HC 5	male	51	HC_5_GTAACCAAGGATGGCT-1	IER fibroblasts	-2.60229	-5.63553
HC 5	male	51	HC_5_GTAAGTCAGTTCATCG-1	IER fibroblasts	-1.27252	-4.94619
HC 5	male	51	HC_5_GTAATCGAGGGACACT-1	S1 Ribhi	0.856616	0.542549
HC 5	male	51	HC_5_GTAATCGGTCGCAGTC-1	IER fibroblasts	-2.36841	-4.96989
HC 5	male	51	HC_5_GTAATGCGTTCAACGT-1	S1	0.201642	-4.72188
HC 5	male	51	HC_5_GTACAACCACTCTCGT-1	S1.2	2.22282	-1.46265
HC 5	male	51	HC_5_GTACAGTAGGAAAGTG-1	MT fibroblasts	2.99654	1.17346
HC 5	male	51	HC_5_GTAGAAACAGGTACGA-1	MT fibroblasts	2.38052	1.45248
HC 5	male	51	HC_5_GTAGAGGGTACTGACT-1	MT fibroblasts	2.49454	0.391981
HC 5	male	51	HC_5_GTAGGTTTCTTCGACC-1	S2a	-5.43759	1.50142
HC 5	male	51	HC_5_GTATTGGTCATGAGGG-1	S1	-0.133295	-3.70436
HC 5	male	51	HC_5_GTCAAACCACAAGCTT-1	MT fibroblasts	3.11027	1.90828
HC 5	male	51	HC_5_GTCACTCCAGAACGCA-1	S1	-0.138684	-4.49888
HC 5	male	51	HC_5_GTCATCCAGTGCACAG-1	MT fibroblasts	3.08536	1.50743
HC 5	male	51	HC_5_GTCATCCCATCATCCC-1	MT fibroblasts	2.41345	0.0848295
HC 5	male	51	HC_5_GTCATCCGTAGAGCTG-1	S1	-0.752161	-2.98598
HC 5	male	51	HC_5_GTCCCATAGGACGCTA-1	S1.2	1.91445	-0.0277966
HC 5	male	51	HC_5_GTCGAATTCCGGCAGT-1	Endothelium	0.18634	15.4857
HC 5	male	51	HC_5_GTCTAGAGTGTTCGAT-1	MT fibroblasts	2.40306	2.33548
HC 5	male	51	HC_5_GTCTGTCGTAGATGTA-1	MT fibroblasts	2.95329	2.13569
HC 5	male	51	HC_5_GTGAGTTAGTGCTCGC-1	S1.2	2.33315	-1.67762
HC 5	male	51	HC_5_GTGGAGAAGTTTCGAC-1	S1 Ribhi	0.762718	0.453947
HC 5	male	51	HC_5_GTGGGAAGTTCCGTTC-1	MT fibroblasts	3.11745	1.39412
HC 5	male	51	HC_5_GTGGTTATCATGAGTC-1	S1	-0.271346	-3.92039
HC 5	male	51	HC_5_GTGTAACCACCTGTCT-1	MT fibroblasts	1.61296	2.46296
HC 5	male	51	HC_5_GTGTCCTGTCGCATCG-1	MT fibroblasts	2.44763	1.71222
HC 5	male	51	HC_5_GTGTGGCTCCGGTTCT-1	IER fibroblasts	-2.86662	-5.66011
HC 5	male	51	HC_5_GTGTTCCCACGCGCTA-1	S1.2	3.05974	-0.982495
HC 5	male	51	HC_5_GTTACCCGTTATGTGC-1	IER fibroblasts	-0.978954	-6.41971
HC 5	male	51	HC_5_GTTACGAGTATGAGCG-1	S1	0.877318	-4.95829
HC 5	male	51	HC_5_GTTATGGGTGCACAAG-1	S1.2	2.5806	-1.70358
HC 5	male	51	HC_5_GTTCATTGTGCTCTCT-1	Endothelium	-0.951176	15.4664
HC 5	male	51	HC_5_GTTCATTTCTGGTCAA-1	S1	1.21736	-3.39827
HC 5	male	51	HC_5_GTTCCGTAGATGTTCC-1	IER fibroblasts	-2.51054	-5.15695
HC 5	male	51	HC_5_GTTGAACAGGTTCATC-1	S1 Ribhi	-0.729503	-1.09565
HC 5	male	51	HC_5_GTTGTCCAGGGAGGGT-1	S1	-0.458807	-3.63137
HC 5	male	51	HC_5_TAACACGTCATGGAGG-1	FRCs	1.63199	-6.34684
HC 5	male	51	HC_5_TAACCAGCAGCAGTCC-1	S1 Ribhi	1.01927	-0.794603
HC 5	male	51	HC_5_TAACGACGTTCCATTT-1	IER fibroblasts	-2.47187	-5.50486
HC 5	male	51	HC_5_TAACTTCCAGCAATTC-1	S1.2	1.17485	-1.05164
HC 5	male	51	HC_5_TAACTTCGTCTCGGAC-1	Glia	1.05777	-15.601
HC 5	male	51	HC_5_TAAGCCATCTTAGTTC-1	Fibroblasts Ribhi	-1.52779	-2.13511
HC 5	male	51	HC_5_TACAACGAGTAAATGC-1	S2a	-3.47497	1.86311
HC 5	male	51	HC_5_TACAACGCACCACATA-1	S1	0.181914	-3.9519
HC 5	male	51	HC_5_TACACCCAGCTCTATG-1	IER fibroblasts	-0.46904	-6.18098
HC 5	male	51	HC_5_TACAGGTAGGAAAGGT-1	S1	1.26006	-4.31828
HC 5	male	51	HC_5_TACGCTCGTTCGAGCC-1	MT fibroblasts	1.64739	2.01391
HC 5	male	51	HC_5_TACGGGCTCACCATAG-1	S1 Ribhi	-0.511842	-0.253948
HC 5	male	51	HC_5_TACTTGTTCTCATTGT-1	MT fibroblasts	2.14283	2.8242
HC 5	male	51	HC_5_TAGATCGAGGCGTTGA-1	MT fibroblasts	3.10819	-0.318588
HC 5	male	51	HC_5_TAGCACAGTTGTTGTG-1	S1	-0.109485	-3.41946
HC 5	male	51	HC_5_TAGGTACCAATTGCTG-1	Glia	1.63589	-16.6441
HC 5	male	51	HC_5_TAGTGCAGTAACATAG-1	IER fibroblasts	-2.59514	-5.85836
HC 5	male	51	HC_5_TATACCTAGAGTTGTA-1	Glia	1.01372	-15.5276
HC 5	male	51	HC_5_TATCTTGAGTAGCCAG-1	S1.2	2.35718	-1.21442
HC 5	male	51	HC_5_TATTTCGAGGTCTGGA-1	S1	-1.42468	-4.17466
HC 5	male	51	HC_5_TATTTCGGTCGACTGC-1	S1 Ribhi	0.437278	0.638925
HC 5	male	51	HC_5_TCAAGCAAGAGTCAAT-1	IER fibroblasts	-1.84518	-5.76279
HC 5	male	51	HC_5_TCAATCTCACACCGCA-1	Fibroblasts Ribhi	-1.13826	-2.45032
HC 5	male	51	HC_5_TCAATCTTCTGGGAGA-1	IER fibroblasts	-3.22746	-5.49484
HC 5	male	51	HC_5_TCAATTCCACCCTTGT-1	IER fibroblasts	-1.13657	-6.53016
HC 5	male	51	HC_5_TCACATTCATCGCCTT-1	S3	2.75296	-4.99439
HC 5	male	51	HC_5_TCACATTCATGCGGTC-1	IER fibroblasts	-1.3532	-6.71178
HC 5	male	51	HC_5_TCACTATTCTTCTGGC-1	S2b	-2.74102	2.32824
HC 5	male	51	HC_5_TCACTCGGTGTGATGG-1	S1	-1.00091	-2.96866
HC 5	male	51	HC_5_TCAGTGACATCACAGT-1	S3	3.25192	-4.67872
HC 5	male	51	HC_5_TCAGTTTAGGACTAAT-1	Glia	1.59186	-16.6406
HC 5	male	51	HC_5_TCATACTAGTTCACTG-1	MT fibroblasts	2.93241	-0.0929131
HC 5	male	51	HC_5_TCATACTGTGACGCCT-1	S1	-0.395701	-5.69076
HC 5	male	51	HC_5_TCATGAGCACCGTGGT-1	S1 Ribhi	1.1221	0.513418
HC 5	male	51	HC_5_TCATGCCCACCTGATA-1	IER fibroblasts	-2.54963	-6.13697
HC 5	male	51	HC_5_TCATGGACAGCCTATA-1	Fibroblasts Ribhi	-1.05152	-2.6276
HC 5	male	51	HC_5_TCATTGTTCAAGAATG-1	S1.2	2.32898	-1.31632
HC 5	male	51	HC_5_TCCACCAAGAGGGTAA-1	IER fibroblasts	-1.58007	-6.3025
HC 5	male	51	HC_5_TCCACGTCAACCCTCT-1	S1	0.175657	-4.03778
HC 5	male	51	HC_5_TCCAGAAAGAGCTGCA-1	S1.2	2.48347	-1.26229
HC 5	male	51	HC_5_TCCAGAACAGTAGAAT-1	S1	1.58743	-3.27565
HC 5	male	51	HC_5_TCCATCGAGGCATGGT-1	S1	0.686292	-4.62025
HC 5	male	51	HC_5_TCCCAGTCACTGTCCT-1	S1.2	2.03627	-0.147564
HC 5	male	51	HC_5_TCCGAAATCAGCGCAC-1	S2b	-2.08403	2.04034
HC 5	male	51	HC_5_TCCGATCGTAGACTGG-1	MT fibroblasts	2.68009	1.56084
HC 5	male	51	HC_5_TCCGTGTCAAACCGGA-1	MT fibroblasts	2.57605	0.563198
HC 5	male	51	HC_5_TCCTAATTCTGCGGAC-1	MT fibroblasts	2.96662	1.8744
HC 5	male	51	HC_5_TCCTTCTAGACAACTA-1	S2b	-2.34552	2.12979
HC 5	male	51	HC_5_TCCTTCTTCCCTGGTT-1	S1	-0.0423305	-3.39082
HC 5	male	51	HC_5_TCCTTTCAGTGTTCAC-1	MT fibroblasts	2.38251	2.37816
HC 5	male	51	HC_5_TCGAACAAGTGGTCAG-1	S1	1.67468	-3.55017
HC 5	male	51	HC_5_TCGACCTAGGGCAGGA-1	S1 Ribhi	0.816894	0.0679299
HC 5	male	51	HC_5_TCGCACTGTCACTGAT-1	S1 Ribhi	0.883979	-0.847025
HC 5	male	51	HC_5_TCGCTTGAGATACCAA-1	IER fibroblasts	-2.10906	-4.6632
HC 5	male	51	HC_5_TCGGGACGTCGAACGA-1	MT fibroblasts	2.55725	0.466391
HC 5	male	51	HC_5_TCGTGCTAGAATCCCT-1	IER fibroblasts	-1.57938	-5.61474
HC 5	male	51	HC_5_TCTAACTCAGGTTACT-1	IER fibroblasts	-3.09135	-6.49861
HC 5	male	51	HC_5_TCTGCCAGTCCAATCA-1	S1	-0.991034	-2.96008
HC 5	male	51	HC_5_TCTGGCTGTCGTACAT-1	IER fibroblasts	-1.18034	-5.62448
HC 5	male	51	HC_5_TCTTAGTGTTCCCAAA-1	MT fibroblasts	3.09608	0.925411
HC 5	male	51	HC_5_TCTTAGTTCTTACGGA-1	Fibroblasts Ribhi	-1.10159	-2.58618
HC 5	male	51	HC_5_TCTTGCGCAACAGTGG-1	S1 Ribhi	1.19249	-0.194585
HC 5	male	51	HC_5_TCTTGCGGTGGGTCAA-1	IER fibroblasts	-1.69464	-6.28883
HC 5	male	51	HC_5_TGAACGTAGCCGATAG-1	IER fibroblasts	-0.54351	-5.12612
HC 5	male	51	HC_5_TGAATCGTCTTCTCAA-1	S1	0.0184059	-3.46224
HC 5	male	51	HC_5_TGACCCTAGTTGCCTA-1	S1.2	1.93809	-1.6792
HC 5	male	51	HC_5_TGACTCCGTCTACAGT-1	S1	1.21006	-4.36076
HC 5	male	51	HC_5_TGAGCATCACCAGCCA-1	IER fibroblasts	-2.36754	-5.78036
HC 5	male	51	HC_5_TGAGCATTCGTTAGAC-1	Myofibroblasts	1.91626	6.25558
HC 5	male	51	HC_5_TGAGGGAAGCAGTCTT-1	Fibroblasts Ribhi	-1.29517	-1.31189
HC 5	male	51	HC_5_TGAGGGAAGTCACTAC-1	S1	0.194608	-3.29975
HC 5	male	51	HC_5_TGAGTCAAGCTAGTTC-1	S1 Ribhi	1.42357	1.58271
HC 5	male	51	HC_5_TGATGCACACTGCACG-1	Glia	1.43146	-16.5127
HC 5	male	51	HC_5_TGATGGTCAACAGAGC-1	S1	0.090729	-3.54056
HC 5	male	51	HC_5_TGCACGGCAATACGAA-1	Glia	1.43989	-16.5685
HC 5	male	51	HC_5_TGCAGGCCAATGAGCG-1	S1	-0.421614	-4.16774
HC 5	male	51	HC_5_TGCATGAAGGTTGCCC-1	IER fibroblasts	-1.02361	-6.19718
HC 5	male	51	HC_5_TGCATGACAGGCACAA-1	S1.2	2.77305	-1.39447
HC 5	male	51	HC_5_TGCGACGTCTACTATC-1	MT fibroblasts	3.01655	2.27243
HC 5	male	51	HC_5_TGCGGGTCATGGGCAA-1	S1.2	2.29501	-0.353152
HC 5	male	51	HC_5_TGCGGGTGTTATCCAG-1	S1.2	2.07582	-0.223074
HC 5	male	51	HC_5_TGCGGGTTCTCATTAC-1	IER fibroblasts	-1.72678	-6.24005
HC 5	male	51	HC_5_TGCTTGCTCGACGAGA-1	S1.2	2.89951	-1.39168
HC 5	male	51	HC_5_TGGAACTGTTACCCTC-1	Glia	1.48339	-16.7931
HC 5	male	51	HC_5_TGGATCAAGCACTCTA-1	IER fibroblasts	-1.08549	-6.13963
HC 5	male	51	HC_5_TGGATGTAGGATGGCT-1	S1	1.18742	-3.74404
HC 5	male	51	HC_5_TGGGAAGCATGGCCAC-1	S1	-0.514589	-4.62342
HC 5	male	51	HC_5_TGGGCTGGTCAGTCCG-1	Endothelium	0.00081477	16.7145
HC 5	male	51	HC_5_TGGGCTGTCGAGAAGC-1	IER fibroblasts	-2.4932	-6.23334
HC 5	male	51	HC_5_TGGTAGTTCATTGCCC-1	S1	0.965601	-4.42587
HC 5	male	51	HC_5_TGTAAGCGTCGTGGAA-1	Lymphatic endothelium	-1.01616	14.0249
HC 5	male	51	HC_5_TGTCAGAGTCACAATC-1	MT fibroblasts	1.83893	2.33763
HC 5	male	51	HC_5_TGTCCCAAGAGGCCAT-1	S1 Ribhi	0.89082	-0.574046
HC 5	male	51	HC_5_TGTCCCAGTAGGACTG-1	S1.2	2.44551	-1.18149
HC 5	male	51	HC_5_TGTGAGTCAACAGTGG-1	S2b	-2.55254	2.41897
HC 5	male	51	HC_5_TGTGAGTGTGGAAATT-1	S1	0.217689	-4.29023
HC 5	male	51	HC_5_TGTGAGTTCTGGGTCG-1	S1	-0.686235	-3.55835
HC 5	male	51	HC_5_TGTGGCGGTACACGTT-1	S1.2	2.61908	-0.054476
HC 5	male	51	HC_5_TGTTCTATCTTCGATT-1	S1	0.823626	-4.17034
HC 5	male	51	HC_5_TTACCATCAGGAGACT-1	IER fibroblasts	0.0620835	-5.69442
HC 5	male	51	HC_5_TTATTGCAGTTGTAAG-1	Endothelium	-0.566109	16.5955
HC 5	male	51	HC_5_TTCACCGAGTAGGATT-1	S1	-0.605884	-4.43284
HC 5	male	51	HC_5_TTCAGGAGTGACGTCC-1	S1	1.39724	-4.10165
HC 5	male	51	HC_5_TTCATGTAGTGTAGTA-1	MT fibroblasts	2.80908	1.89525
HC 5	male	51	HC_5_TTCCACGCACCATTCC-1	Glia	0.912847	-15.611
HC 5	male	51	HC_5_TTCCGGTTCCTAAACG-1	MT fibroblasts	1.50736	2.22503
HC 5	male	51	HC_5_TTCCGTGGTTGCATGT-1	S1.2	1.97921	0.20429
HC 5	male	51	HC_5_TTCCTAATCCGCTTAC-1	S1.2	1.90449	-1.4732
HC 5	male	51	HC_5_TTCCTCTAGGAAAGAC-1	IER fibroblasts	-1.50331	-5.85099
HC 5	male	51	HC_5_TTCCTTCTCGCAGTGC-1	S1	-0.386865	-4.10409
HC 5	male	51	HC_5_TTCGGTCTCTAAACGC-1	S1	0.464417	-4.69284
HC 5	male	51	HC_5_TTCTAACAGCTGTACT-1	IER fibroblasts	-1.33981	-5.57914
HC 5	male	51	HC_5_TTCTAGTCAACGAGGT-1	MT fibroblasts	3.05771	0.422295
HC 5	male	51	HC_5_TTGAACGTCGTCAGAT-1	MT fibroblasts	2.86389	0.672667
HC 5	male	51	HC_5_TTGACCCCAGATCATC-1	S3	2.50305	-4.49262
HC 5	male	51	HC_5_TTGACCCCAGCTCCTT-1	Activated endothelium	2.22515	15.3763
HC 5	male	51	HC_5_TTGCCTGTCTTTGCTA-1	S3	2.90687	-4.36876
HC 5	male	51	HC_5_TTGGGATAGCGTGTCC-1	S1	-0.815664	-3.18616
HC 5	male	51	HC_5_TTGGGATAGTTGTACC-1	IER fibroblasts	-2.68524	-6.27037
HC 5	male	51	HC_5_TTGGGCGAGGCCTAAG-1	IER fibroblasts	-1.97108	-5.03702
HC 5	male	51	HC_5_TTGTGGACAGGTACGA-1	S3	2.87478	-4.73771
HC 5	male	51	HC_5_TTGTGGACAGTAGTTC-1	S3	2.79775	-4.18315
HC 5	male	51	HC_5_TTGTTCACACTACAGT-1	S1	1.10959	-4.45676
HC 5	male	51	HC_5_TTGTTGTTCTTTGGAG-1	S1	0.92445	-3.30501
HC 5	male	51	HC_5_TTTACCACATGTTACG-1	S1	-0.174721	-3.69733
HC 5	male	51	HC_5_TTTCATGAGCTCTTCC-1	IER fibroblasts	-2.89848	-6.0097
HC 5	male	51	HC_5_TTTCGATAGCGGTAAC-1	Glia	1.27556	-15.6408
HC 5	male	51	HC_5_TTTCGATTCGTTTACT-1	IER fibroblasts	-2.79798	-5.83002
HC 5	male	51	HC_5_TTTGACTCATTCAGGT-1	S1	1.37252	-2.64753
HC 5	male	51	HC_5_TTTGGAGTCGAGTCCG-1	S1	0.648589	-3.60347
HC 5	male	51	HC_5_TTTGTTGTCACTACGA-1	MT fibroblasts	2.84052	0.10601
HC 6	female	66	HC_6_AAAGGTACACAACGAG-1	IER fibroblasts	-1.52842	-6.24312
HC 6	female	66	HC_6_AAAGGTAGTCTCTCAC-1	S2b	-2.36453	2.00506
HC 6	female	66	HC_6_AAATGGATCTCACGAA-1	S1	-0.134582	-3.77927
HC 6	female	66	HC_6_AACCAACCACAGCTGC-1	S1 Ribhi	0.697574	-0.0198443
HC 6	female	66	HC_6_AACCCAAAGCGACAGT-1	S3	2.71835	-4.34161
HC 6	female	66	HC_6_AACCCAACACCAGCGT-1	S2b	-2.36741	2.25577
HC 6	female	66	HC_6_AACCTGACAGAAATTG-1	S1	1.11529	-4.69633
HC 6	female	66	HC_6_AACGGGATCTATACGG-1	Endothelium	-0.155319	16.7218
HC 6	female	66	HC_6_AAGACTCAGTTACGAA-1	IER fibroblasts	-0.772255	-4.7461
HC 6	female	66	HC_6_AAGTACCTCTTCCACG-1	FRCs	0.604127	-5.82378
HC 6	female	66	HC_6_AATGACCGTCGCCTAG-1	IER fibroblasts	-0.815379	-5.41975
HC 6	female	66	HC_6_ACAAGCTGTACAAGCG-1	S1	-0.166197	-4.04642
HC 6	female	66	HC_6_ACAGAAATCATGCAGT-1	IER fibroblasts	-2.82619	-6.36455
HC 6	female	66	HC_6_ACAGGGACATGCACTA-1	Glia	1.04481	-15.8056
HC 6	female	66	HC_6_ACATGCACATGGCCCA-1	MT fibroblasts	2.45039	0.686193
HC 6	female	66	HC_6_ACCATTTCAATGACCT-1	S1	0.0477844	-3.2161
HC 6	female	66	HC_6_ACCCAAAGTGTATTCG-1	IER fibroblasts	-2.86671	-5.22342
HC 6	female	66	HC_6_ACCTGTCCATGCCATA-1	Fibroblasts Ribhi	-1.10726	-2.43473
HC 6	female	66	HC_6_ACTCCCATCGGTCAGC-1	S1	1.30296	-4.86781
HC 6	female	66	HC_6_ACTGCAATCGAGCTGC-1	IER fibroblasts	-1.59493	-6.18337
HC 6	female	66	HC_6_ACTGTGACAAGCCCAC-1	IER fibroblasts	-3.38846	-5.75548
HC 6	female	66	HC_6_AGAAGCGCAATGTCTG-1	S1.2	2.45553	-1.53424
HC 6	female	66	HC_6_AGAAGTATCTGGCTGG-1	S1	1.19571	-4.48878
HC 6	female	66	HC_6_AGACACTAGCCATTGT-1	S1	0.00289676	-4.13433
HC 6	female	66	HC_6_AGACCCGAGTGCTCAT-1	S1	1.36956	-3.06094
HC 6	female	66	HC_6_AGATAGATCGCTAAAC-1	S2a	-3.96765	1.36965
HC 6	female	66	HC_6_AGATGCTCAGTTGTTG-1	S2b	-3.0132	2.04147
HC 6	female	66	HC_6_AGCCAATCATGTCAGT-1	Fibroblasts Ribhi	-1.03995	-2.48747
HC 6	female	66	HC_6_AGCCACGGTTGTGGAG-1	S1	-0.255249	-3.74455
HC 6	female	66	HC_6_AGGACGACAATGTGGG-1	IER fibroblasts	-1.47527	-6.49144
HC 6	female	66	HC_6_AGTCAACAGTATTCCG-1	S1	0.473478	-4.84279
HC 6	female	66	HC_6_AGTCTCCTCTCTTGCG-1	S2b	-2.13661	2.58349
HC 6	female	66	HC_6_AGTTCGAAGGAAAGTG-1	S1	0.484381	-3.34205
HC 6	female	66	HC_6_ATAGACCGTTGGTACT-1	FRCs	-2.06909	-5.90182
HC 6	female	66	HC_6_ATAGGCTGTATCTCTT-1	S1	0.183964	-4.21258
HC 6	female	66	HC_6_ATATCCTTCTCCTGCA-1	IER fibroblasts	-0.938392	-4.8852
HC 6	female	66	HC_6_ATCACAGGTCTAGGCC-1	S1	1.20901	-4.68941
HC 6	female	66	HC_6_ATCAGGTGTGTCGATT-1	Endothelium	0.383482	16.1694
HC 6	female	66	HC_6_ATCGATGTCGACATCA-1	S1	1.29991	-4.69251
HC 6	female	66	HC_6_ATCGGCGAGTGCACTT-1	S1 Ribhi	0.905844	-0.398343
HC 6	female	66	HC_6_ATGCATGTCTCTTGCG-1	Fibroblasts Ribhi	-1.2995	-2.21332
HC 6	female	66	HC_6_ATGCCTCAGCGTGAGT-1	IER fibroblasts	-0.522633	-5.21892
HC 6	female	66	HC_6_ATTCCATCAAAGTATG-1	S1	0.80696	-5.20629
HC 6	female	66	HC_6_ATTCCATGTTCAGTAC-1	S1	-0.248362	-4.72227
HC 6	female	66	HC_6_ATTCCTACATCAGTGT-1	Endothelium	0.265447	16.1506
HC 6	female	66	HC_6_ATTCGTTCACAAATAG-1	S1	0.5578	-4.42568
HC 6	female	66	HC_6_ATTCGTTGTATGTCCA-1	MT fibroblasts	2.55119	1.50819
HC 6	female	66	HC_6_ATTGGGTCAAGTGTCT-1	IER fibroblasts	-1.34002	-4.32668
HC 6	female	66	HC_6_ATTTACCGTCACGCTG-1	S1.2	1.74171	-1.73413
HC 6	female	66	HC_6_CAACCTCTCTCCGCAT-1	Glia	1.4992	-16.3982
HC 6	female	66	HC_6_CAACGATCAGACCAGA-1	S1 Ribhi	0.765861	-0.25641
HC 6	female	66	HC_6_CAACGGCAGCACGGAT-1	Fibroblasts Ribhi	-1.3086	-1.6655
HC 6	female	66	HC_6_CACTAAGAGCTTTCCC-1	IER fibroblasts	-0.910103	-5.82389
HC 6	female	66	HC_6_CACTGAAAGGCCATAG-1	S3	2.41163	-4.3702
HC 6	female	66	HC_6_CACTTCGAGCGAGAAA-1	Fibroblasts Ribhi	-1.98628	-0.566405
HC 6	female	66	HC_6_CAGATACGTAGACACG-1	IER fibroblasts	-0.75073	-5.50497
HC 6	female	66	HC_6_CAGATCAGTAATGCGG-1	FRCs	2.03514	-6.25831
HC 6	female	66	HC_6_CAGCACGTCTCATTAC-1	IER fibroblasts	-2.92891	-4.90537
HC 6	female	66	HC_6_CAGGGCTCATCTGCGG-1	Endothelium	0.0290534	16.5762
HC 6	female	66	HC_6_CATACCCGTAGGTGCA-1	IER fibroblasts	-2.53933	-6.13421
HC 6	female	66	HC_6_CATCCACTCGAACTCA-1	S1	0.767056	-3.30333
HC 6	female	66	HC_6_CATCGGGCATACGCAT-1	Fibroblasts Ribhi	-1.10488	-2.70336
HC 6	female	66	HC_6_CCCATTGCAGACCAGA-1	IER fibroblasts	2.39302	1.07157
HC 6	female	66	HC_6_CCCATTGGTCTCTCTG-1	MT fibroblasts	2.63203	1.82782
HC 6	female	66	HC_6_CCCGAAGCAAGTTGGG-1	S1.2	1.52411	-1.63584
HC 6	female	66	HC_6_CCCGAAGTCGAGCCTG-1	S1	1.66201	-3.86506
HC 6	female	66	HC_6_CCCTCAACAGCTGTCG-1	S2a	-4.04203	1.26584
HC 6	female	66	HC_6_CCCTCTCCAAGTGCTT-1	S1	0.293432	-4.49197
HC 6	female	66	HC_6_CCCTCTCTCGACATTG-1	S1	-0.30214	-3.9293
HC 6	female	66	HC_6_CCCTTAGTCTGGGATT-1	S3	2.69931	-4.8062
HC 6	female	66	HC_6_CCGGACATCCTATTTG-1	S1 Ribhi	1.02813	-0.271137
HC 6	female	66	HC_6_CCGGGTACAGCGTTTA-1	Glia	1.33087	-16.6502
HC 6	female	66	HC_6_CCTTGTGGTGAGCAGT-1	S1	-0.853055	-3.43231
HC 6	female	66	HC_6_CGAGTGCTCTAAGCCA-1	S1	-1.02948	-4.3906
HC 6	female	66	HC_6_CGCATGGCACTCCTTG-1	S1	0.971035	-3.64213
HC 6	female	66	HC_6_CGCGTGAGTTTCGACA-1	Endothelium	-1.01475	15.7428
HC 6	female	66	HC_6_CGGAACCAGATCGACG-1	IER fibroblasts	-2.51085	-5.03695
HC 6	female	66	HC_6_CGGAATTTCATGGAGG-1	IER fibroblasts	-0.494086	-5.28191
HC 6	female	66	HC_6_CGGACACCACCTGATA-1	Fibroblasts Ribhi	-1.34471	-1.86602
HC 6	female	66	HC_6_CGGCAGTCATCCTCAC-1	IER fibroblasts	-1.10117	-6.2233
HC 6	female	66	HC_6_CGGGCATGTACCAATC-1	S3	2.46383	-4.19928
HC 6	female	66	HC_6_CGTAGTATCCGTGACG-1	IER fibroblasts	-1.31205	-6.55969
HC 6	female	66	HC_6_CGTCAAAGTTCATCTT-1	S1	0.863779	-4.90221
HC 6	female	66	HC_6_CGTCCATTCTACGGTA-1	S2b	-2.41303	2.50339
HC 6	female	66	HC_6_CGTTCTGGTGCCGGTT-1	S1 Ribhi	-0.0768043	0.250606
HC 6	female	66	HC_6_CTACGGGAGGACGCTA-1	IER fibroblasts	-0.918019	-4.86453
HC 6	female	66	HC_6_CTCAAGACATCAGTCA-1	S1	1.20706	-4.35108
HC 6	female	66	HC_6_CTCAGGGAGCAGCCCT-1	S2b	-2.27058	2.54428
HC 6	female	66	HC_6_CTCCTCCTCCTAAACG-1	S1 Ribhi	-0.553865	-0.24922
HC 6	female	66	HC_6_CTCTCAGGTCTCACAA-1	S2a	-4.62286	1.55165
HC 6	female	66	HC_6_CTGCCATTCGGTAACT-1	S1	-0.462555	-3.08468
HC 6	female	66	HC_6_CTGGACGAGTCACGAG-1	S1	0.560238	-3.23642
HC 6	female	66	HC_6_CTGTGAACACCAAATC-1	S1	0.126994	-3.05281
HC 6	female	66	HC_6_CTTCCTTGTCACAGAG-1	S2a	-4.44153	1.43287
HC 6	female	66	HC_6_CTTGAGAAGGTCATAA-1	IER fibroblasts	-0.817565	-5.52347
HC 6	female	66	HC_6_CTTTCGGTCTGCAGCG-1	IER fibroblasts	-1.41476	-6.61999
HC 6	female	66	HC_6_GAAGAATAGAGAGTGA-1	S1	1.13536	-3.25055
HC 6	female	66	HC_6_GAAGCCCAGGTCGTGA-1	S1	-0.532009	-3.44776
HC 6	female	66	HC_6_GAAGGACGTATGGAGC-1	Glia	1.51136	-16.1842
HC 6	female	66	HC_6_GACCGTGCATGAGGGT-1	MT fibroblasts	2.98267	0.900527
HC 6	female	66	HC_6_GACTATGCATGCCGAC-1	S1	0.650604	-4.15391
HC 6	female	66	HC_6_GACTCAAGTGCCAAGA-1	S1	1.62184	-2.73377
HC 6	female	66	HC_6_GACTCAATCCATTCAT-1	S1.2	2.56196	-1.95955
HC 6	female	66	HC_6_GAGACTTTCTCACGAA-1	S1.2	2.80026	-1.43708
HC 6	female	66	HC_6_GAGATGGTCTATTCGT-1	IER fibroblasts	-2.74212	-5.30889
HC 6	female	66	HC_6_GATCCCTTCGGTCATA-1	S3	2.91955	-4.43882
HC 6	female	66	HC_6_GATGATCTCGGCCAAC-1	IER fibroblasts	-2.23901	-5.56077
HC 6	female	66	HC_6_GATGGAGCAAATTAGG-1	IER fibroblasts	-1.70469	-6.15336
HC 6	female	66	HC_6_GATTGGTTCTAAGAAG-1	IER fibroblasts	-1.48394	-5.4203
HC 6	female	66	HC_6_GCACGTGAGTTAGAAC-1	IER fibroblasts	-1.25915	-6.46005
HC 6	female	66	HC_6_GCACGTGTCCCAGGAC-1	Endothelium	0.594638	15.8443
HC 6	female	66	HC_6_GCATCGGTCAGCGTCG-1	MT fibroblasts	2.53983	2.35896
HC 6	female	66	HC_6_GCATCTCGTTAGGCTT-1	S1 Ribhi	1.79141	-2.00469
HC 6	female	66	HC_6_GCTGAATTCGGAGTGA-1	Endothelium	-0.388084	16.7738
HC 6	female	66	HC_6_GGAAGTGTCGGTAACT-1	S1	0.462244	-4.04853
HC 6	female	66	HC_6_GGACGTCCAGCGTGAA-1	Fibroblasts Ribhi	-0.496129	-1.91886
HC 6	female	66	HC_6_GGAGAACGTACTAACC-1	S1 Ribhi	1.5134	0.495813
HC 6	female	66	HC_6_GGATCTACAGGACATG-1	S1	0.781882	-4.79195
HC 6	female	66	HC_6_GGCAGTCGTGTATACC-1	MT fibroblasts	2.69878	2.00217
HC 6	female	66	HC_6_GGCTGTGGTCGACGCT-1	Endothelium	0.204667	16.1278
HC 6	female	66	HC_6_GGGACAACATGACACT-1	IER fibroblasts	-2.37204	-6.27432
HC 6	female	66	HC_6_GGGACTCAGTAACGAT-1	IER fibroblasts	-0.674805	-6.36464
HC 6	female	66	HC_6_GGGATCCAGTATTGCC-1	S1.2	2.66612	-1.45132
HC 6	female	66	HC_6_GGGCCATAGGAGTACC-1	MT fibroblasts	3.13382	0.151957
HC 6	female	66	HC_6_GGGCTCACAGCAGTGA-1	S2a	-4.79563	1.79195
HC 6	female	66	HC_6_GGTAACTCAGAATCGG-1	S2a	-5.05537	1.60704
HC 6	female	66	HC_6_GGTAGAGGTCCGGTGT-1	IER fibroblasts	-1.77214	-6.42615
HC 6	female	66	HC_6_GGTCTGGTCAGCGCGT-1	IER fibroblasts	-2.22959	-5.80598
HC 6	female	66	HC_6_GGTGGCTCACAACGTT-1	S2a	-5.39504	1.48603
HC 6	female	66	HC_6_GTAAGTCAGAGGGTCT-1	S1 Ribhi	1.43302	1.12981
HC 6	female	66	HC_6_GTAAGTCCATTAGGAA-1	S1	0.447613	-3.0583
HC 6	female	66	HC_6_GTAGGTTTCCTCGATC-1	S2a	-5.27716	2.38312
HC 6	female	66	HC_6_GTCAAACAGCGAAACC-1	S3	2.58503	-3.79302
HC 6	female	66	HC_6_GTCATCCCAAGACCTT-1	S1.2	2.15043	-1.89838
HC 6	female	66	HC_6_GTCCACTGTCTCGACG-1	S2a	-3.48228	1.99229
HC 6	female	66	HC_6_GTCCACTTCAGTAGGG-1	IER fibroblasts	-2.17548	-5.30164
HC 6	female	66	HC_6_GTCTGTCCAAACACGG-1	S1	-0.756576	-2.77584
HC 6	female	66	HC_6_GTGCTGGCATGGAAGC-1	S2a	-5.04594	1.1534
HC 6	female	66	HC_6_GTTCGCTAGACTGGGT-1	S1 Ribhi	0.586277	1.32037
HC 6	female	66	HC_6_GTTGAACAGTAGGGTC-1	IER fibroblasts	-2.38344	-4.59059
HC 6	female	66	HC_6_GTTGCGGGTCTGATAC-1	Endothelium	-0.138106	16.5716
HC 6	female	66	HC_6_TAACCAGCACGGCACT-1	FRCs	2.26073	-5.3988
HC 6	female	66	HC_6_TAATCTCGTACTAACC-1	Glia	1.04906	-15.6722
HC 6	female	66	HC_6_TAATTCCCAATTTCCT-1	Endothelium	-0.440542	16.8247
HC 6	female	66	HC_6_TACCCACTCTGCGGCA-1	S1	0.836097	-4.87144
HC 6	female	66	HC_6_TACCGAACAATAGTCC-1	S1	0.594399	-3.98435
HC 6	female	66	HC_6_TACCTCGGTCTGTGAT-1	Endothelium	-0.776795	15.4102
HC 6	female	66	HC_6_TATATCCTCATTCGTT-1	S2b	-2.4908	2.52337
HC 6	female	66	HC_6_TATCTTGTCCATACTT-1	S1	0.325644	-4.56224
HC 6	female	66	HC_6_TATTGCTGTAGCTCGC-1	FRCs	0.937369	-6.18297
HC 6	female	66	HC_6_TCATACTGTGAACGGT-1	S1 Ribhi	0.662406	-0.601192
HC 6	female	66	HC_6_TCATCCGGTTGCCAAT-1	S1	0.614284	-4.11072
HC 6	female	66	HC_6_TCATTTGGTCGTATGT-1	FRCs	1.31151	-5.95863
HC 6	female	66	HC_6_TCCATCGGTTACTCAG-1	S1	0.675035	-4.26497
HC 6	female	66	HC_6_TCCTAATAGGCATGGT-1	IER fibroblasts	-3.29864	-5.35983
HC 6	female	66	HC_6_TCCTCTTTCGGTTCAA-1	IER fibroblasts	-2.8377	-6.52714
HC 6	female	66	HC_6_TCCTTCTAGCACTGGA-1	S1	1.54055	-4.4939
HC 6	female	66	HC_6_TCGAACATCGTCCTCA-1	IER fibroblasts	-1.64821	-6.59264
HC 6	female	66	HC_6_TCGCAGGTCAATCAGC-1	IER fibroblasts	-0.95061	-5.57605
HC 6	female	66	HC_6_TCGCTTGTCCGCAAAT-1	S2a	-4.53576	1.02214
HC 6	female	66	HC_6_TCGGGTGGTACCCACG-1	S2a	-4.42893	1.18231
HC 6	female	66	HC_6_TCGGTCTGTCCTACGG-1	Endothelium	-0.387338	16.7108
HC 6	female	66	HC_6_TCTATACGTGTTCGAT-1	IER fibroblasts	-2.63567	-6.42256
HC 6	female	66	HC_6_TCTATCACAATGTCTG-1	S1	0.464872	-3.75665
HC 6	female	66	HC_6_TCTTCCTGTCCGACGT-1	IER fibroblasts	-1.86188	-6.24885
HC 6	female	66	HC_6_TCTTGCGCACGACAGA-1	IER fibroblasts	-0.929347	-5.91639
HC 6	female	66	HC_6_TGACTCCGTATCGTAC-1	Endothelium	-0.0574948	15.9161
HC 6	female	66	HC_6_TGAGCATTCCTGTTGC-1	IER fibroblasts	-0.322949	-5.36121
HC 6	female	66	HC_6_TGAGCGCCATGTGCTA-1	Fibroblasts Ribhi	-1.16736	-2.15158
HC 6	female	66	HC_6_TGAGGTTCATTCATCT-1	S1	0.536038	-4.75634
HC 6	female	66	HC_6_TGATCAGCAATACCTG-1	S1	1.56216	-3.39493
HC 6	female	66	HC_6_TGATTTCCAACCGCTG-1	S1	0.0505253	-3.75908
HC 6	female	66	HC_6_TGCGACGTCATTACGG-1	FRCs	2.68695	-6.32573
HC 6	female	66	HC_6_TGCGGCAAGTTTCGAC-1	S2a	-3.96728	1.72263
HC 6	female	66	HC_6_TGGAGAGGTGTGTCGC-1	S1	1.57721	-4.55409
HC 6	female	66	HC_6_TGGGCTGGTTGCGGAA-1	S2b	-2.29695	2.21693
HC 6	female	66	HC_6_TGGTAGTTCATTTCCA-1	IER fibroblasts	-2.42559	-5.81814
HC 6	female	66	HC_6_TGTAACGTCATCGGGC-1	IER fibroblasts	-1.00972	-6.30921
HC 6	female	66	HC_6_TGTACAGGTTAAGCAA-1	S1.2	2.57038	-1.70813
HC 6	female	66	HC_6_TGTGCGGAGCGAGTCA-1	IER fibroblasts	-0.638681	-5.96683
HC 6	female	66	HC_6_TGTTCTATCATGTCAG-1	S1.2	1.91639	-2.84739
HC 6	female	66	HC_6_TGTTTGTAGGATACAT-1	S1	0.931753	-4.81647
HC 6	female	66	HC_6_TTACCATTCTGGCCTT-1	Glia	1.2764	-16.7864
HC 6	female	66	HC_6_TTAGGCAGTGAATTGA-1	S1	1.31452	-4.79465
HC 6	female	66	HC_6_TTAGTCTAGCGCCATC-1	S1	0.404184	-3.42972
HC 6	female	66	HC_6_TTCCGTGGTCCAGAAG-1	Fibroblasts Ribhi	-0.311095	-2.35937
HC 6	female	66	HC_6_TTCGCTGAGCGACTTT-1	IER fibroblasts	-2.68314	-6.52692
HC 6	female	66	HC_6_TTCGCTGGTCTCTCTG-1	IER fibroblasts	-1.19567	-6.32837
HC 6	female	66	HC_6_TTCGGTCAGTTAGTGA-1	IER fibroblasts	-2.78074	-6.53036
HC 6	female	66	HC_6_TTCTTGAGTGAAGCTG-1	S1	-0.453969	-3.35595
HC 6	female	66	HC_6_TTGCCTGAGATACGAT-1	S1.2	2.84548	-0.722083
HC 6	female	66	HC_6_TTGCGTCCAAAGCTAA-1	Fibroblasts Ribhi	-1.46034	-2.21169
HC 6	female	66	HC_6_TTTACCAGTGGCATCC-1	IER fibroblasts	-3.26122	-5.09762
HC 6	female	66	HC_6_TTTACGTTCGGTGCAC-1	IER fibroblasts	-0.971807	-6.28307
HC 6	female	66	HC_6_TTTCACACACGTAGTT-1	Fibroblasts Ribhi	-2.14476	1.37114
HC 6	female	66	HC_6_TTTCAGTCAAATAAGC-1	Endothelium	-1.17025	15.421
HC 6	female	66	HC_6_TTTGGTTAGGCATCGA-1	S1.2	2.11671	-1.3495
CD 5	male	21	CD_5_AAAGGATAGAGGACTC-1	Inflammatory fibroblasts	7.57178	1.28471
CD 5	male	21	CD_5_AAATGGAGTGTTACTG-1	Inflammatory fibroblasts	7.15397	2.32006
CD 5	male	21	CD_5_AATCGACCAACGGTAG-1	Fibroblasts Ribhi	-0.3172	-1.4668
CD 5	male	21	CD_5_AATCGTGGTTCCCAAA-1	Endothelium	0.837376	15.4637
CD 5	male	21	CD_5_AATGCCAAGAAGTATC-1	Activated endothelium	0.718299	14.9762
CD 5	male	21	CD_5_ACATCCCTCTGAGAGG-1	Activated endothelium	2.40818	15.5416
CD 5	male	21	CD_5_ACCCTTGTCGCAATTG-1	Inflammatory fibroblasts	7.03963	2.84672
CD 5	male	21	CD_5_ACGATGTCAGTAGGAC-1	Inflammatory fibroblasts	7.34289	1.94313
CD 5	male	21	CD_5_ACGATGTCATAGGTTC-1	Inflammatory fibroblasts	7.14988	3.01847
CD 5	male	21	CD_5_ACGATGTTCCCAACTC-1	Lymphatic endothelium	-1.0124	14.0701
CD 5	male	21	CD_5_ACTTTGTGTCGGATTT-1	S1.2	1.57684	-0.0927729
CD 5	male	21	CD_5_AGAAGTAGTGCGTTTA-1	Inflammatory fibroblasts	7.08595	2.98245
CD 5	male	21	CD_5_AGACAAATCCAGCCTT-1	Inflammatory fibroblasts	7.64659	1.57148
CD 5	male	21	CD_5_AGAGAGCCAGTCAGCC-1	IER fibroblasts	-1.62954	-6.43322
CD 5	male	21	CD_5_AGAGCAGAGCAAGGAA-1	Inflammatory fibroblasts	8.02295	1.48532
CD 5	male	21	CD_5_AGATGAATCCCGAGTG-1	Inflammatory fibroblasts	-13.1466	-1.20828
CD 5	male	21	CD_5_AGCCAGCAGCGTGCCT-1	Inflammatory fibroblasts	7.11575	2.95623
CD 5	male	21	CD_5_AGGAGGTCAGCCCACA-1	Inflammatory fibroblasts	7.08635	2.56667
CD 5	male	21	CD_5_AGGGAGTGTCGACTGC-1	Inflammatory fibroblasts	7.0111	2.96828
CD 5	male	21	CD_5_AGGGTTTAGTCCGCGT-1	Activated endothelium	0.68281	14.8982
CD 5	male	21	CD_5_AGGTCTATCATTCATC-1	Inflammatory fibroblasts	7.41339	2.77697
CD 5	male	21	CD_5_AGTACTGAGAGGGTGG-1	Endothelium	0.73806	15.3426
CD 5	male	21	CD_5_ATGAGTCAGAGTTCGG-1	Pericytes	-11.3863	-8.5639
CD 5	male	21	CD_5_ATGCCTCTCATGCAGT-1	Pericytes	-10.993	-9.39871
CD 5	male	21	CD_5_CAACCTCTCTTCCAGC-1	Inflammatory fibroblasts	8.02164	1.51486
CD 5	male	21	CD_5_CAAGGGATCGGTAAGG-1	Inflammatory fibroblasts	7.24438	2.81865
CD 5	male	21	CD_5_CAATACGCATGTGGTT-1	Pericytes	-11.4537	-9.34765
CD 5	male	21	CD_5_CACATGACAAATTGCC-1	Activated endothelium	0.76574	15.2961
CD 5	male	21	CD_5_CACGTTCGTCACTCTC-1	Fibroblasts Ribhi	0.390983	-1.39281
CD 5	male	21	CD_5_CAGATACCATTACGGT-1	Endothelium	0.697215	15.1525
CD 5	male	21	CD_5_CAGCACGGTAATACCC-1	Lymphatic endothelium	-17.034	7.32615
CD 5	male	21	CD_5_CATAAGCTCAAGCCTA-1	Inflammatory fibroblasts	7.35894	1.45269
CD 5	male	21	CD_5_CATCCCAGTCTGCGCA-1	IER fibroblasts	-2.86547	-5.15421
CD 5	male	21	CD_5_CATGAGTCATACTGAC-1	Myofibroblasts	2.13695	4.67665
CD 5	male	21	CD_5_CCAAGCGGTACCTGTA-1	Inflammatory fibroblasts	7.4432	2.49202
CD 5	male	21	CD_5_CCAATGACAACACGTT-1	Inflammatory fibroblasts	7.96832	1.54575
CD 5	male	21	CD_5_CCACGTTGTCTAGTGT-1	Inflammatory fibroblasts	7.59131	1.16274
CD 5	male	21	CD_5_CCTATCGAGAACAGGA-1	MT fibroblasts	2.64028	1.53632
CD 5	male	21	CD_5_CCTCAACGTAGCCAGA-1	MT fibroblasts	2.12343	2.92032
CD 5	male	21	CD_5_CGAATTGGTATCAGCT-1	Activated endothelium	0.900169	15.1126
CD 5	male	21	CD_5_CGATGGCGTGGCTGCT-1	Inflammatory fibroblasts	7.3207	0.949785
CD 5	male	21	CD_5_CGGAGAACAGATACTC-1	Inflammatory fibroblasts	7.28274	2.92378
CD 5	male	21	CD_5_CTACAGAGTACTCCCT-1	S3	2.39768	-3.89951
CD 5	male	21	CD_5_CTACGGGCAAGTGTCT-1	Inflammatory fibroblasts	6.97901	2.75619
CD 5	male	21	CD_5_CTCAATTGTACGGGAT-1	Inflammatory fibroblasts	5.84057	2.28743
CD 5	male	21	CD_5_CTCAGTCAGGCCACCT-1	Inflammatory fibroblasts	5.85259	2.22316
CD 5	male	21	CD_5_CTCAGTCTCTTAATCC-1	Activated endothelium	1.77345	14.9257
CD 5	male	21	CD_5_CTCCAACAGGTAAAGG-1	Inflammatory fibroblasts	7.46687	1.3187
CD 5	male	21	CD_5_CTCCGATAGGGCCCTT-1	Fibroblasts Ribhi	-1.34862	0.199576
CD 5	male	21	CD_5_CTCGAGGAGGTTCATC-1	Fibroblasts Ribhi	-0.573799	-0.475786
CD 5	male	21	CD_5_CTCTGGTGTAGCCAGA-1	Endothelium	-0.195477	16.0301
CD 5	male	21	CD_5_CTGCCTAAGCTGCGAA-1	Inflammatory fibroblasts	-13.0452	-1.15628
CD 5	male	21	CD_5_CTGGACGAGCACCAGA-1	Pericytes	-11.3632	-8.6521
CD 5	male	21	CD_5_CTGGTCTAGAAGTATC-1	Pericytes	-11.6811	-8.7538
CD 5	male	21	CD_5_CTGTGAAGTTTCTATC-1	Glia	1.15485	-16.2653
CD 5	male	21	CD_5_CTTCCTTGTTCGCGTG-1	Inflammatory fibroblasts	6.22693	2.33985
CD 5	male	21	CD_5_GAAGAATTCCACAAGT-1	Inflammatory fibroblasts	7.77216	1.7452
CD 5	male	21	CD_5_GACTTCCCAGTAGATA-1	Inflammatory fibroblasts	-13.0369	-1.0946
CD 5	male	21	CD_5_GAGGCAATCAGGACAG-1	IER fibroblasts	-2.88808	-6.55695
CD 5	male	21	CD_5_GAGTTTGGTTCGGACC-1	Endothelium	0.679899	15.3822
CD 5	male	21	CD_5_GATCATGAGTGATTCC-1	Inflammatory fibroblasts	7.38146	2.77196
CD 5	male	21	CD_5_GGCTGTGAGTCAACAA-1	Endothelium	0.587635	15.3044
CD 5	male	21	CD_5_GGCTTGGGTAGGACTG-1	Myofibroblasts	2.18289	6.18287
CD 5	male	21	CD_5_GGGACCTCACAACGAG-1	Inflammatory fibroblasts	7.43891	1.0831
CD 5	male	21	CD_5_GGGCTACAGTTTAGGA-1	Inflammatory fibroblasts	7.39485	2.59963
CD 5	male	21	CD_5_GGTAGAGTCATCGTAG-1	Inflammatory fibroblasts	7.3126	2.76347
CD 5	male	21	CD_5_GTACAGTCAAAGACTA-1	FRCs	1.18424	-6.14719
CD 5	male	21	CD_5_GTCAAGTAGGATTTGA-1	Inflammatory fibroblasts	7.12772	2.76688
CD 5	male	21	CD_5_GTCATGAGTAGTGCGA-1	Inflammatory fibroblasts	7.91211	1.40058
CD 5	male	21	CD_5_GTCGTTCCAGATCCTA-1	Glia	1.392	-16.2075
CD 5	male	21	CD_5_GTCTCACCAGGGACTA-1	S3	2.75473	-4.0691
CD 5	male	21	CD_5_GTGATGTAGGATTTGA-1	Inflammatory fibroblasts	7.0658	1.00341
CD 5	male	21	CD_5_GTGGAAGTCGCAGAGA-1	S2a	-5.63684	1.4685
CD 5	male	21	CD_5_GTGGCGTGTATGATCC-1	Inflammatory fibroblasts	7.66573	1.22723
CD 5	male	21	CD_5_GTGTCCTAGGACTATA-1	Pericytes	-11.5302	-8.66879
CD 5	male	21	CD_5_GTGTTAGCATACGCAT-1	Inflammatory fibroblasts	7.29922	2.94973
CD 5	male	21	CD_5_GTTCCGTCAACACAGG-1	Endothelium	-0.339497	15.6831
CD 5	male	21	CD_5_TACGGTATCGCCAATA-1	Inflammatory fibroblasts	6.9699	1.05864
CD 5	male	21	CD_5_TACTTACCACATAGCT-1	Inflammatory fibroblasts	7.36391	1.51611
CD 5	male	21	CD_5_TAGACCAAGTCTCTGA-1	Inflammatory fibroblasts	7.28686	2.78251
CD 5	male	21	CD_5_TAGGGTTGTGACCTGC-1	Pericytes	-11.5728	-8.48532
CD 5	male	21	CD_5_TATCTTGAGACCATTC-1	Inflammatory fibroblasts	7.34054	2.90063
CD 5	male	21	CD_5_TATGTTCAGACATAGT-1	Inflammatory fibroblasts	7.88567	1.688
CD 5	male	21	CD_5_TATTTCGCAATCTAGC-1	Inflammatory fibroblasts	7.59813	1.57699
CD 5	male	21	CD_5_TCACAAGCACGGTCTG-1	Inflammatory fibroblasts	7.31084	1.34707
CD 5	male	21	CD_5_TCACAAGCAGCATACT-1	S1	0.405805	-5.10644
CD 5	male	21	CD_5_TCATGAGTCCCAGGAC-1	S1	-0.745526	-5.15405
CD 5	male	21	CD_5_TCCCAGTAGTCATCGT-1	Inflammatory fibroblasts	6.85854	2.92951
CD 5	male	21	CD_5_TCCTCGAGTCTGCATA-1	Lymphatic endothelium	-17.0387	7.33073
CD 5	male	21	CD_5_TCGAAGTTCCTAGCGG-1	MT fibroblasts	2.26858	2.11973
CD 5	male	21	CD_5_TCGGGACTCCATTTCA-1	Inflammatory fibroblasts	7.24838	2.69621
CD 5	male	21	CD_5_TCTCACGTCTCACTCG-1	Activated endothelium	0.946095	15.1586
CD 5	male	21	CD_5_TCTGGCTGTCATTCCC-1	S1.2	1.29865	0.00648481
CD 5	male	21	CD_5_TCTTAGTTCCAAATGC-1	Inflammatory fibroblasts	7.01341	2.5915
CD 5	male	21	CD_5_TGATTCTCATGAAGCG-1	MT fibroblasts	2.13918	2.79381
CD 5	male	21	CD_5_TGATTCTGTAGACGGT-1	Activated endothelium	2.32916	15.3285
CD 5	male	21	CD_5_TGATTTCCAGGTCTCG-1	Inflammatory fibroblasts	7.31911	0.974244
CD 5	male	21	CD_5_TGCAGATGTCCTCATC-1	S2b	-2.01676	2.23982
CD 5	male	21	CD_5_TGCAGGCCAGTGTATC-1	S2b	-2.14977	2.32368
CD 5	male	21	CD_5_TGCGATACAAATGCGG-1	Inflammatory fibroblasts	7.34852	1.04453
CD 5	male	21	CD_5_TGCGATACATGGAATA-1	Inflammatory fibroblasts	7.50141	2.49903
CD 5	male	21	CD_5_TGGCGTGCAGCTGAGA-1	Inflammatory fibroblasts	7.35859	2.14514
CD 5	male	21	CD_5_TGTGTGAAGATGCTAA-1	Endothelium	-1.16821	16.2955
CD 5	male	21	CD_5_TTACCGCAGGTGCCAA-1	Inflammatory fibroblasts	7.23313	2.71809
CD 5	male	21	CD_5_TTGACCCAGGAGGCAG-1	Endothelium	-0.808494	15.4315
CD 5	male	21	CD_5_TTGAGTGTCGGACAAG-1	Inflammatory fibroblasts	6.9604	2.54621
CD 5	male	21	CD_5_TTGATGGAGATAACGT-1	Lymphatic endothelium	-16.9675	7.25959
CD 5	male	21	CD_5_TTGGTTTGTAGGAGGG-1	Inflammatory fibroblasts	7.2224	2.92138
CD 5	male	21	CD_5_TTTCCTCCAATTCTCT-1	Inflammatory fibroblasts	6.79992	2.88164
CD 5	male	21	CD_5_TTTGATCTCTGGGATT-1	Inflammatory fibroblasts	7.31961	2.39608
CD 6	male	22	CD_6_AAAGGTAAGTGATTCC-1	S1.2	2.42375	-1.56556
CD 6	male	22	CD_6_AAAGTCCCAAGCACCC-1	S1	0.557577	-4.72532
CD 6	male	22	CD_6_AAATGGACATGGCACC-1	S1.2	1.87476	-1.17613
CD 6	male	22	CD_6_AAATGGAGTCTTTATC-1	Endothelium	-0.950812	15.6042
CD 6	male	22	CD_6_AACAAAGCATCATTTC-1	Glia	1.39544	-16.6342
CD 6	male	22	CD_6_AACACACCAACGATCT-1	IER fibroblasts	-1.25358	-5.18943
CD 6	male	22	CD_6_AACAGGGCAGAGTGTG-1	S1	0.665344	-3.45613
CD 6	male	22	CD_6_AACGGGATCATCGACA-1	S1 Ribhi	1.46669	0.548942
CD 6	male	22	CD_6_AACTTCTAGGGTGAAA-1	S1	1.03215	-4.05273
CD 6	male	22	CD_6_AACTTCTGTCAGTCTA-1	Glia	1.18918	-15.5308
CD 6	male	22	CD_6_AAGATAGCAGGACGAT-1	S1	0.630799	-3.6267
CD 6	male	22	CD_6_AAGCCATGTCTCACAA-1	S1	0.889369	-3.77386
CD 6	male	22	CD_6_AAGCGAGGTTGCACGC-1	Myofibroblasts	2.14393	5.44498
CD 6	male	22	CD_6_AAGCGTTCATTCAGGT-1	S1.2	2.81047	-1.20085
CD 6	male	22	CD_6_AAGGTAAAGAAAGCGA-1	S1	0.285897	-3.64337
CD 6	male	22	CD_6_AATAGAGTCCAGGACC-1	S1	1.08675	-3.81281
CD 6	male	22	CD_6_AATCGACGTCGAGTTT-1	S1	0.381813	-3.99242
CD 6	male	22	CD_6_ACAAAGAGTAGCACGA-1	IER fibroblasts	-3.40252	-5.28178
CD 6	male	22	CD_6_ACACCAACAAGCGATG-1	S1	0.719952	-5.01961
CD 6	male	22	CD_6_ACAGAAATCTGAGCAT-1	MT fibroblasts	2.6479	0.269944
CD 6	male	22	CD_6_ACATCGAAGACCGTTT-1	S3	2.88608	-4.93997
CD 6	male	22	CD_6_ACATCGAAGACCTTTG-1	FRCs	3.3155	-6.23143
CD 6	male	22	CD_6_ACATCGATCAACGTGT-1	S1	0.990387	-3.77713
CD 6	male	22	CD_6_ACCAACAAGAGGGTCT-1	Glia	1.52956	-16.3419
CD 6	male	22	CD_6_ACCAACATCCTCCACA-1	IER fibroblasts	-1.01971	-5.72212
CD 6	male	22	CD_6_ACCATTTTCCATGATG-1	Glia	1.33143	-16.8206
CD 6	male	22	CD_6_ACCCTCATCGCCTTGT-1	IER fibroblasts	-1.01319	-5.08195
CD 6	male	22	CD_6_ACGATCACACAAGTGG-1	IER fibroblasts	-0.677513	-5.98613
CD 6	male	22	CD_6_ACGATGTTCAAATAGG-1	Activated endothelium	0.306829	15.1234
CD 6	male	22	CD_6_ACGCACGAGGTCGAGT-1	Fibroblasts Ribhi	-0.163037	-1.79813
CD 6	male	22	CD_6_ACGGGTCGTTGGGATG-1	S2a	-4.25724	1.24678
CD 6	male	22	CD_6_ACGGTTAAGTTAGTGA-1	Myofibroblasts	1.8511	5.91224
CD 6	male	22	CD_6_ACTATGGGTCCGAAGA-1	S1 Ribhi	1.02913	1.28673
CD 6	male	22	CD_6_ACTATTCGTCGGTAAG-1	Myofibroblasts	2.20201	4.72317
CD 6	male	22	CD_6_ACTCTCGAGACTTCCA-1	IER fibroblasts	0.292405	-5.6812
CD 6	male	22	CD_6_ACTGATGGTAGTGTGG-1	S1	-0.391465	-4.55273
CD 6	male	22	CD_6_ACTTTGTCACACACTA-1	S1	0.461786	-4.739
CD 6	male	22	CD_6_ACTTTGTCAGACGATG-1	Endothelium	0.662543	15.4102
CD 6	male	22	CD_6_AGAGAGCAGTTACGGG-1	S1	0.796329	-3.42728
CD 6	male	22	CD_6_AGAGAGCCATGCACTA-1	S1	1.46004	-4.68854
CD 6	male	22	CD_6_AGATCCATCAATCTTC-1	Myofibroblasts	2.36041	3.94465
CD 6	male	22	CD_6_AGATCGTCACGTGTGC-1	Glia	1.27237	-16.0641
CD 6	male	22	CD_6_AGATGCTAGACGGAAA-1	Glia	1.22826	-16.4116
CD 6	male	22	CD_6_AGCCAGCCAGGAACCA-1	MT fibroblasts	2.45591	0.803061
CD 6	male	22	CD_6_AGCGCCATCCACTTTA-1	S2a	-5.10958	2.1139
CD 6	male	22	CD_6_AGCTCAATCGGTGCAC-1	S2a	-5.28669	1.71879
CD 6	male	22	CD_6_AGGACTTTCCGCAGTG-1	Glia	1.28204	-16.4388
CD 6	male	22	CD_6_AGGATAATCCTGGGTG-1	S1	0.348384	-3.78281
CD 6	male	22	CD_6_AGGCATTTCCTTCGAC-1	S2b	-2.28373	2.44799
CD 6	male	22	CD_6_AGGCTGCTCCGTGGCA-1	S1	0.458991	-4.86505
CD 6	male	22	CD_6_AGGGTCCTCGGTCTGG-1	S1.2	1.88178	-1.0171
CD 6	male	22	CD_6_AGGTAGGCAAGAATGT-1	IER fibroblasts	-2.05457	-4.67083
CD 6	male	22	CD_6_AGGTAGGTCTCCGAGG-1	MT fibroblasts	1.88045	2.8574
CD 6	male	22	CD_6_AGGTCTACATCGCCTT-1	S1.2	2.38778	-0.787138
CD 6	male	22	CD_6_AGGTGTTGTAAGACCG-1	S1	1.28324	-3.60532
CD 6	male	22	CD_6_AGGTTACGTCCTCATC-1	S2a	-5.18981	2.09566
CD 6	male	22	CD_6_AGTAACCGTTCAAAGA-1	S1	-0.960719	-3.21217
CD 6	male	22	CD_6_AGTAGCTGTCATCCGG-1	S1	-0.15239	-3.76128
CD 6	male	22	CD_6_AGTCAACCATCCGTTC-1	IER fibroblasts	-2.71492	-5.86253
CD 6	male	22	CD_6_AGTCATGAGAGAGGGC-1	S1 Ribhi	0.255048	0.257535
CD 6	male	22	CD_6_AGTGACTAGACGAAGA-1	Endothelium	0.0478104	16.0544
CD 6	male	22	CD_6_AGTTAGCCATCCTATT-1	S3	3.8653	-5.183
CD 6	male	22	CD_6_AGTTCCCAGTACAGAT-1	S1.2	2.08237	-1.37441
CD 6	male	22	CD_6_AGTTCCCGTATGAGCG-1	Glia	1.09861	-15.5019
CD 6	male	22	CD_6_AGTTCGAGTCTACATG-1	Inflammatory fibroblasts	5.5517	2.17177
CD 6	male	22	CD_6_ATACTTCTCGCAGTCG-1	Myofibroblasts	1.78672	5.99501
CD 6	male	22	CD_6_ATAGGCTCATCTCAAG-1	Endothelium	0.210253	15.5261
CD 6	male	22	CD_6_ATCAGGTAGAATCGTA-1	S1	1.29791	-3.19131
CD 6	male	22	CD_6_ATCCACCGTTCGGCTG-1	S1.2	2.73373	-0.280713
CD 6	male	22	CD_6_ATCCGTCTCTCTATGT-1	S1	1.82014	-3.92707
CD 6	male	22	CD_6_ATCGGATTCATTACCT-1	MT fibroblasts	2.75876	1.73197
CD 6	male	22	CD_6_ATCTTCATCTGGCCTT-1	S1	0.676209	-4.48006
CD 6	male	22	CD_6_ATGAAAGAGGTCATCT-1	S3	3.656	-4.85046
CD 6	male	22	CD_6_ATGACCACAAACTAAG-1	S1	-0.115128	-4.59717
CD 6	male	22	CD_6_ATGACCAGTCCGGTCA-1	MT fibroblasts	2.34936	1.13563
CD 6	male	22	CD_6_ATGCATGAGCGCACAA-1	Glia	1.66762	-15.7488
CD 6	male	22	CD_6_ATGCATGGTCCTCATC-1	S3	3.76532	-4.97875
CD 6	male	22	CD_6_ATGGTTGGTCCACTTC-1	IER fibroblasts	-1.13416	-5.37389
CD 6	male	22	CD_6_ATGTCTTTCGACCCAG-1	S1	0.711354	-3.59179
CD 6	male	22	CD_6_ATTACCTGTCGAATTC-1	S1	0.416787	-4.23037
CD 6	male	22	CD_6_ATTATCCCAGAGATTA-1	Pericytes	-11.1615	-9.50797
CD 6	male	22	CD_6_ATTATCCTCCAGTGTA-1	S3	2.75703	-3.74207
CD 6	male	22	CD_6_ATTGTTCTCCTTCACG-1	S1	0.602192	-4.6117
CD 6	male	22	CD_6_ATTTACCGTGCTCGTG-1	S2a	-4.55383	0.999964
CD 6	male	22	CD_6_CAACCAACAACAGATA-1	S2a	-3.96449	1.0925
CD 6	male	22	CD_6_CAAGACTAGCTATCTG-1	S1	0.350277	-4.6879
CD 6	male	22	CD_6_CAAGACTTCAGCCTTC-1	S1	0.141708	-3.90444
CD 6	male	22	CD_6_CAAGAGGAGGATTTAG-1	Inflammatory fibroblasts	-13.1271	-1.18233
CD 6	male	22	CD_6_CAAGCTATCATTCGGA-1	S2a	-5.2558	1.12256
CD 6	male	22	CD_6_CAATACGGTGCCTACG-1	S1	0.628494	-4.48352
CD 6	male	22	CD_6_CAATTTCTCCTACTGC-1	S2a	-4.76115	1.75241
CD 6	male	22	CD_6_CACACAAGTCCTGGTG-1	Glia	1.28227	-15.5294
CD 6	male	22	CD_6_CACCAAAGTACTCGTA-1	S2a	-5.53711	1.35424
CD 6	male	22	CD_6_CACCGTTAGAAGTGTT-1	Endothelium	-0.838799	15.538
CD 6	male	22	CD_6_CACGTTCAGCCACTCG-1	MT fibroblasts	2.26242	0.853751
CD 6	male	22	CD_6_CACTGGGTCAACCCGG-1	Myofibroblasts	2.21316	5.54763
CD 6	male	22	CD_6_CACTGTCTCCTCTCTT-1	S1.2	2.07634	-1.6648
CD 6	male	22	CD_6_CATAAGCCAGGTAGTG-1	Fibroblasts Ribhi	0.383218	-1.22206
CD 6	male	22	CD_6_CATACTTAGTGGCAGT-1	MT fibroblasts	3.09594	0.605661
CD 6	male	22	CD_6_CATACTTTCCGTGGGT-1	S1.2	2.62844	-0.233409
CD 6	male	22	CD_6_CATAGACCAGGCATTT-1	Fibroblasts Ribhi	-1.31818	-2.4466
CD 6	male	22	CD_6_CATCAAGGTGCGAGTA-1	S1	0.257331	-5.41115
CD 6	male	22	CD_6_CATCCACAGGTGCATG-1	Myofibroblasts	2.05611	4.65796
CD 6	male	22	CD_6_CATTCATTCTAGAGCT-1	S3	3.84401	-5.32031
CD 6	male	22	CD_6_CATTCTACACAACCGC-1	S3	3.86872	-5.23651
CD 6	male	22	CD_6_CATTGAGTCCTGGTCT-1	MT fibroblasts	3.01307	0.298332
CD 6	male	22	CD_6_CATTGTTCAACCAGAG-1	S1.2	2.34516	-1.55192
CD 6	male	22	CD_6_CCACAAACAAGGTCGA-1	Pericytes	-11.3589	-9.50253
[truncated: 822 more rows]

## Sheet: e.fig 6 b
sample	Health	sex	age	cell	UMAP_1	UMAP_2	NRG1
HC 1	HC	male	61	HC_1_AAAGTAGGTTACCGAT-1	-13.058	-1.08437	0
HC 1	HC	male	61	HC_1_AACACGTAGAGCTATA-1	1.85512	-0.75075	0
HC 1	HC	male	61	HC_1_AACTCAGTCTGTCTCG-1	3.21779	1.27799	0
HC 1	HC	male	61	HC_1_AACTGGTAGAGGGATA-1	1.71522	2.82944	0
HC 1	HC	male	61	HC_1_AAGCCGCCAACGCACC-1	2.31268	2.27125	0
HC 1	HC	male	61	HC_1_AAGGAGCAGTACTTGC-1	-1.05518	14.0225	0
HC 1	HC	male	61	HC_1_ACACCAATCAACGGGA-1	2.3627	-1.46021	0
HC 1	HC	male	61	HC_1_ACACCGGTCTCGGACG-1	2.6515	-0.873179	0
HC 1	HC	male	61	HC_1_ACAGCCGGTTCTCATT-1	1.90618	-1.11997	0
HC 1	HC	male	61	HC_1_ACATGGTTCAACACGT-1	1.60947	-16.0097	0
HC 1	HC	male	61	HC_1_ACCCACTAGTTGAGTA-1	1.51467	-0.483847	0
HC 1	HC	male	61	HC_1_ACCTTTAGTGTCCTCT-1	-0.242371	15.8931	0
HC 1	HC	male	61	HC_1_ACGATACGTTGGAGGT-1	-13.0734	-1.11979	0.94208
HC 1	HC	male	61	HC_1_ACGGAGAAGATCGATA-1	-2.42211	2.70403	0
HC 1	HC	male	61	HC_1_ACGGGTCAGTGGAGTC-1	0.765844	16.2588	0
HC 1	HC	male	61	HC_1_ACGTCAAAGATCTGCT-1	1.40772	0.286451	0
HC 1	HC	male	61	HC_1_ACTGCTCTCGACGGAA-1	2.41172	-1.1781	0
HC 1	HC	male	61	HC_1_AGACGTTCACTAGTAC-1	-1.32916	2.546	0
HC 1	HC	male	61	HC_1_AGAGTGGAGTGACTCT-1	-0.739433	15.9429	0
HC 1	HC	male	61	HC_1_AGCAGCCCAATCCAAC-1	2.30727	1.60522	0
HC 1	HC	male	61	HC_1_AGCGGTCAGACAATAC-1	1.88196	0.123368	0
HC 1	HC	male	61	HC_1_AGCGGTCAGGTGCTTT-1	0.463444	16.0566	0
HC 1	HC	male	61	HC_1_AGCGGTCCACTTCGAA-1	1.69788	2.45678	0
HC 1	HC	male	61	HC_1_AGCGTATGTACCGTTA-1	1.88627	-0.400112	0
HC 1	HC	male	61	HC_1_AGCTCCTAGTCGTTTG-1	2.6149	-0.939772	0
HC 1	HC	male	61	HC_1_AGGGAGTGTCTCTCGT-1	-2.82575	-5.27991	0
HC 1	HC	male	61	HC_1_AGTAGTCCAGAGCCAA-1	-2.21513	2.01917	0
HC 1	HC	male	61	HC_1_AGTGTCATCAGCTTAG-1	3.1616	-0.300692	0
HC 1	HC	male	61	HC_1_ATCACGAAGAAACCGC-1	-2.63906	2.39264	1.37511
HC 1	HC	male	61	HC_1_ATCACGAAGAGCTTCT-1	-2.87449	2.3967	0
HC 1	HC	male	61	HC_1_ATCATGGTCACATGCA-1	-2.9509	-5.45285	0
HC 1	HC	male	61	HC_1_ATCGAGTTCTTACCTA-1	0.374554	0.0981721	0
HC 1	HC	male	61	HC_1_ATCTGCCTCTCAACTT-1	-11.4469	-9.69351	0
HC 1	HC	male	61	HC_1_ATGTGTGTCAGTCAGT-1	2.16271	-0.854822	0
HC 1	HC	male	61	HC_1_ATTGGTGCAGGTCGTC-1	2.25895	-1.00396	0
HC 1	HC	male	61	HC_1_CAACCTCCAAGGTGTG-1	2.35372	2.01468	0
HC 1	HC	male	61	HC_1_CAAGAAATCTTCAACT-1	-2.52608	2.03437	1.32102
HC 1	HC	male	61	HC_1_CACAGTAAGTTCGCGC-1	-11.2862	-9.26186	0
HC 1	HC	male	61	HC_1_CACCAGGGTTGTTTGG-1	0.418946	16.1112	0
HC 1	HC	male	61	HC_1_CACCTTGAGGATCGCA-1	2.73259	-1.41365	0
HC 1	HC	male	61	HC_1_CACCTTGGTGCGGTAA-1	2.63259	-1.63092	0
HC 1	HC	male	61	HC_1_CAGCCGACAGATAATG-1	0.787291	-15.8017	0
HC 1	HC	male	61	HC_1_CATGACAAGACTCGGA-1	-2.22329	2.59411	1.76418
HC 1	HC	male	61	HC_1_CATTATCTCAGTGCAT-1	2.35666	1.57043	0
HC 1	HC	male	61	HC_1_CATTCGCAGCGTAATA-1	-1.94244	2.18623	1.16322
HC 1	HC	male	61	HC_1_CCAATCCTCTCCCTGA-1	2.67891	0.271896	0
HC 1	HC	male	61	HC_1_CCCATACTCCGTTGTC-1	1.68607	-1.68369	0
HC 1	HC	male	61	HC_1_CCCTCCTTCAACACCA-1	1.01087	2.43719	2.2547
HC 1	HC	male	61	HC_1_CCCTCCTTCCGATATG-1	0.199449	16.1205	0
HC 1	HC	male	61	HC_1_CCTTCCCGTCGCGGTT-1	2.52249	15.558	0
HC 1	HC	male	61	HC_1_CGAATGTTCGGAGGTA-1	2.32521	0.940283	0
HC 1	HC	male	61	HC_1_CGACTTCTCATCATTC-1	-5.43124	2.35287	0
HC 1	HC	male	61	HC_1_CGACTTCTCTCCCTGA-1	2.37153	2.44851	0
HC 1	HC	male	61	HC_1_CGAGCCAGTTCAGCGC-1	-2.61367	-4.97739	0
HC 1	HC	male	61	HC_1_CGATGGCAGGGCTCTC-1	3.13158	0.746061	0
HC 1	HC	male	61	HC_1_CGCCAAGGTATTACCG-1	0.500374	0.000904747	0
HC 1	HC	male	61	HC_1_CGCGGTACACGCCAGT-1	3.0489	0.542093	0
HC 1	HC	male	61	HC_1_CGGACGTCAAGCCATT-1	1.89563	-0.614938	0
HC 1	HC	male	61	HC_1_CGGCTAGTCAGCCTAA-1	3.23176	0.425769	0
HC 1	HC	male	61	HC_1_CGTCAGGGTAGCTTGT-1	1.23462	-0.00997548	0
HC 1	HC	male	61	HC_1_CGTCTACCATGCTGGC-1	-5.36913	1.68889	0
HC 1	HC	male	61	HC_1_CGTGTAAAGCCACGTC-1	2.04186	-0.345055	0
HC 1	HC	male	61	HC_1_CGTGTCTAGACACGAC-1	-2.32966	2.33701	2.1968
HC 1	HC	male	61	HC_1_CGTGTCTTCGTCGTTC-1	-1.92331	2.02909	1.83927
HC 1	HC	male	61	HC_1_CGTTAGACAATGAAAC-1	-2.46415	2.46339	1.30975
HC 1	HC	male	61	HC_1_CTAGAGTAGTTGTCGT-1	0.519821	16.2606	0
HC 1	HC	male	61	HC_1_CTAGCCTAGAAGGTGA-1	-4.29787	0.979185	0
HC 1	HC	male	61	HC_1_CTAGTGATCCGAGCCA-1	2.13052	-0.889502	0
HC 1	HC	male	61	HC_1_CTCACACCAATGAATG-1	3.07191	1.50851	0
HC 1	HC	male	61	HC_1_CTCAGAAAGACAAGCC-1	1.75888	-0.951614	0
HC 1	HC	male	61	HC_1_CTCAGAAGTCCGACGT-1	-0.797441	16.6617	0
HC 1	HC	male	61	HC_1_CTCCTAGAGGGCACTA-1	3.24665	-6.39724	0
HC 1	HC	male	61	HC_1_CTCGTACGTCACTGGC-1	-5.40296	2.43593	0
HC 1	HC	male	61	HC_1_CTCTACGAGGGAAACA-1	2.02222	2.91139	0
HC 1	HC	male	61	HC_1_CTCTACGAGTCTTGCA-1	2.98074	0.870623	0
HC 1	HC	male	61	HC_1_CTGAAACAGCAATATG-1	3.32175	-6.33536	0
HC 1	HC	male	61	HC_1_CTGAAACTCTCTAGGA-1	1.84652	-0.802844	0
HC 1	HC	male	61	HC_1_CTGATCCCAAGCGATG-1	2.57766	-1.3831	0
HC 1	HC	male	61	HC_1_CTGCCTAGTCTAGTCA-1	-1.48695	-4.45526	0
HC 1	HC	male	61	HC_1_CTTTGCGAGCGTCAAG-1	2.37454	-0.784651	0
HC 1	HC	male	61	HC_1_GAACGGAAGACTGTAA-1	2.81204	1.74522	0
HC 1	HC	male	61	HC_1_GAACGGATCATAACCG-1	-2.12283	2.16007	1.49708
HC 1	HC	male	61	HC_1_GACAGAGCAAGCGTAG-1	-1.94969	2.87751	2.13468
HC 1	HC	male	61	HC_1_GACGTGCAGTATGACA-1	2.21782	0.41256	0
HC 1	HC	male	61	HC_1_GACGTGCTCATTCACT-1	2.70552	2.05964	0
HC 1	HC	male	61	HC_1_GACTACAAGACGCACA-1	-11.0997	-9.18628	0
HC 1	HC	male	61	HC_1_GATCGATTCTGTTTGT-1	-5.29651	1.95833	0
HC 1	HC	male	61	HC_1_GATGAGGGTCTCATCC-1	-2.6129	1.98259	0.832638
HC 1	HC	male	61	HC_1_GCACATACAGCATGAG-1	-10.9522	-9.43163	0
HC 1	HC	male	61	HC_1_GCAGCCATCAAGATCC-1	2.24032	-0.938307	0
HC 1	HC	male	61	HC_1_GCATGTACAGTTCATG-1	-0.0182652	0.352404	1.33241
HC 1	HC	male	61	HC_1_GCGACCAGTAGCTGCC-1	2.3089	-1.37311	0
HC 1	HC	male	61	HC_1_GCGCAGTAGTCCCACG-1	-2.24038	2.37498	1.42289
HC 1	HC	male	61	HC_1_GCGGGTTCATGCAACT-1	2.30296	0.108306	0
HC 1	HC	male	61	HC_1_GCTCCTAGTCTAGTCA-1	0.0437156	0.149045	0
HC 1	HC	male	61	HC_1_GCTGCGATCTCGGACG-1	-1.63605	1.74077	1.3023
HC 1	HC	male	61	HC_1_GGAAAGCCAGATGGGT-1	2.46257	1.7272	0
HC 1	HC	male	61	HC_1_GGAAAGCGTACTTGAC-1	2.16862	-1.06867	0
HC 1	HC	male	61	HC_1_GGATGTTCAGCATACT-1	0.13425	16.1647	0
HC 1	HC	male	61	HC_1_GGATTACAGCGTAATA-1	2.10331	-0.816764	0
HC 1	HC	male	61	HC_1_GGCAATTCACTGAAGG-1	-1.88876	2.12708	1.34929
HC 1	HC	male	61	HC_1_GGCTGGTGTGTTCTTT-1	-3.1462	-6.09292	0
HC 1	HC	male	61	HC_1_GGGTTGCTCAACTCTT-1	2.19878	2.90781	0
HC 1	HC	male	61	HC_1_GGTATTGAGGAGCGTT-1	3.3812	-6.12956	0
HC 1	HC	male	61	HC_1_GTAACGTGTTCCGTCT-1	-2.87538	-5.49411	0
HC 1	HC	male	61	HC_1_GTACGTACAACTGGCC-1	-1.9605	2.45	2.16108
HC 1	HC	male	61	HC_1_GTACGTAGTTATGTGC-1	2.7624	0.191925	0
HC 1	HC	male	61	HC_1_GTAGTCAGTTACCGAT-1	3.24301	-4.52436	0
HC 1	HC	male	61	HC_1_GTGAAGGTCAAGAAGT-1	2.25365	-1.23516	0
HC 1	HC	male	61	HC_1_GTGGGTCGTCCGACGT-1	2.87159	0.896973	0
HC 1	HC	male	61	HC_1_GTGTGCGGTTTCCACC-1	1.30703	-16.634	0
HC 1	HC	male	61	HC_1_GTTCATTGTTCCACAA-1	-3.83907	1.99744	0
HC 1	HC	male	61	HC_1_GTTTCTAAGGCAGTCA-1	1.23403	-16.2556	0
HC 1	HC	male	61	HC_1_TAAACCGTCAGATAAG-1	0.937228	-16.0437	0
HC 1	HC	male	61	HC_1_TAAGAGAAGCACCGTC-1	-4.38921	1.17757	0
HC 1	HC	male	61	HC_1_TACGGATTCTGCCAGG-1	-4.93539	1.64502	0
HC 1	HC	male	61	HC_1_TACGGTACACTGTGTA-1	-0.89721	15.5821	0
HC 1	HC	male	61	HC_1_TACTCATAGACAATAC-1	2.35408	0.334797	0
HC 1	HC	male	61	HC_1_TAGGCATAGACGCACA-1	2.73243	1.29886	0
HC 1	HC	male	61	HC_1_TATCTCAAGGGTCTCC-1	1.32995	-15.7624	0
HC 1	HC	male	61	HC_1_TCAACGACAGCCAATT-1	-2.39774	2.50265	2.36652
HC 1	HC	male	61	HC_1_TCAATCTAGACCACGA-1	3.84392	-5.53235	0
HC 1	HC	male	61	HC_1_TCAGCTCTCAAACCAC-1	2.22086	-1.28779	0
HC 1	HC	male	61	HC_1_TCATTACTCTTTACAC-1	1.87845	-0.505612	0
HC 1	HC	male	61	HC_1_TCATTTGAGACCTAGG-1	1.95723	-0.914062	0
HC 1	HC	male	61	HC_1_TCGCGAGTCCTGCCAT-1	1.7446	-0.448381	0
HC 1	HC	male	61	HC_1_TCGGTAACAGTTAACC-1	1.66675	2.85978	0
HC 1	HC	male	61	HC_1_TCGTAGAGTCCGAGTC-1	-0.128565	0.277378	0.835216
HC 1	HC	male	61	HC_1_TCTCTAAGTTCCATGA-1	2.17671	-1.48618	0
HC 1	HC	male	61	HC_1_TCTGGAAGTGGTGTAG-1	-0.113692	15.7124	0
HC 1	HC	male	61	HC_1_TCTGGAAGTTAAAGAC-1	0.971074	1.31476	0
HC 1	HC	male	61	HC_1_TCTTCGGCAAACTGTC-1	0.591891	0.098681	0
HC 1	HC	male	61	HC_1_TGACGGCGTTATTCTC-1	2.31932	-1.56475	0
HC 1	HC	male	61	HC_1_TGAGGGACAGGCAGTA-1	2.91361	1.15919	0
HC 1	HC	male	61	HC_1_TGCCCTACAGGGATTG-1	2.55874	-1.3061	0
HC 1	HC	male	61	HC_1_TGGCCAGAGCCTCGTG-1	-5.2622	1.08091	0
HC 1	HC	male	61	HC_1_TGGCGCATCTGGCGTG-1	0.161298	0.23379	0
HC 1	HC	male	61	HC_1_TGGGAAGGTACTTGAC-1	0.31172	16.0405	0
HC 1	HC	male	61	HC_1_TGGGCGTGTTGTTTGG-1	0.288344	0.321112	0.872284
HC 1	HC	male	61	HC_1_TGGTTAGAGGTGCTAG-1	-0.476543	0.300142	0.78613
HC 1	HC	male	61	HC_1_TGGTTCCGTTCCGGCA-1	2.48334	-0.891808	0
HC 1	HC	male	61	HC_1_TTCTTAGAGTGCTGCC-1	1.27907	2.79947	0
HC 1	HC	male	61	HC_1_TTGACTTCAAGTCTGT-1	-3.19526	2.19278	1.7692
HC 1	HC	male	61	HC_1_TTGCGTCAGACCCACC-1	-5.07391	1.58702	0
CD 1	IBD	female	49	CD_1_ACTTCGCGTGTCCACG-1	1.81024	2.74503	0
CD 1	IBD	female	49	CD_1_AGAAGTATCGCGTGCA-1	1.71792	5.84627	0
CD 1	IBD	female	49	CD_1_AGACAGGGTTCTCCAC-1	-2.54081	2.64418	0
CD 1	IBD	female	49	CD_1_CACAGGCCACGAAGAC-1	2.37146	5.57358	0
CD 1	IBD	female	49	CD_1_CACGTTCTCCCGAAAT-1	-12.9556	-9.41231	0
CD 1	IBD	female	49	CD_1_CACTGGGGTCGTTATG-1	-5.10758	1.49621	1.4827
CD 1	IBD	female	49	CD_1_CCATAAGGTGAGACCA-1	1.93648	5.02846	0
CD 1	IBD	female	49	CD_1_CCATCACTCATACGAC-1	2.1711	4.55394	0
CD 1	IBD	female	49	CD_1_CTAAGTGCATACTGAC-1	-11.8811	-8.96147	0
CD 1	IBD	female	49	CD_1_CTCCCAATCATCTACT-1	1.89085	5.96479	0
CD 1	IBD	female	49	CD_1_GACTCAATCAGACATC-1	-2.98991	-5.41545	0
CD 1	IBD	female	49	CD_1_GCATCTCTCAACGAGG-1	1.43147	-15.7657	0
CD 1	IBD	female	49	CD_1_GCTTGGGAGAAAGCGA-1	-0.475328	-4.88573	1.17997
CD 1	IBD	female	49	CD_1_GTCCTCACACGGTGCT-1	2.64429	2.57975	0
CD 1	IBD	female	49	CD_1_TCCCACAAGTCTGCAT-1	6.50487	1.16911	0
CD 1	IBD	female	49	CD_1_TCGCTCAGTCGACGCT-1	1.71379	5.55278	0
CD 1	IBD	female	49	CD_1_TGGCGTGAGGCTTTCA-1	1.46581	-16.3896	1.28096
CD 1	IBD	female	49	CD_1_TGTTCTACAATTGCAC-1	2.02024	6.03033	0
CD 1	IBD	female	49	CD_1_TTCGGTCGTAGTACGG-1	-12.1766	-9.29391	0
CD 1	IBD	female	49	CD_1_TTTCGATGTACAGAAT-1	-12.8393	-9.2208	0
CD 2	IBD	male	45	CD_2_AAACGCTGTCCAACGC-1	3.0682	-0.390382	0
CD 2	IBD	male	45	CD_2_AAAGGTACAGCTTTGA-1	3.75723	-5.27338	0
CD 2	IBD	male	45	CD_2_AACAAAGTCACATTGG-1	-4.84009	1.18772	1.06911
CD 2	IBD	male	45	CD_2_AACCAACGTGATTCTG-1	2.23623	1.52915	0
CD 2	IBD	male	45	CD_2_ACCCAAACAAGAGTAT-1	-3.88708	1.30207	0.971856
CD 2	IBD	male	45	CD_2_CAGTTAGTCTGATTCT-1	2.07844	5.17251	0
CD 2	IBD	male	45	CD_2_CCATCACTCTTCGTAT-1	2.80003	0.768065	0
CD 2	IBD	male	45	CD_2_CGTCCATTCCGACATA-1	1.68904	5.52931	0
CD 2	IBD	male	45	CD_2_CGTGCTTAGTCACTGT-1	-4.746	0.951229	0
CD 2	IBD	male	45	CD_2_CTTCAATTCTACCAGA-1	0.508601	16.0213	0
CD 2	IBD	male	45	CD_2_GACCAATCAATAGAGT-1	1.64206	2.54992	0
CD 2	IBD	male	45	CD_2_GACCGTGAGTCAACAA-1	-13.0521	-9.3485	0
CD 2	IBD	male	45	CD_2_GACCGTGTCGGCATAT-1	1.13448	-16.3653	0
CD 2	IBD	male	45	CD_2_GAGTGTTCAGGCTCTG-1	-2.79109	1.90695	1.20835
CD 2	IBD	male	45	CD_2_GAGTTACCACCAGCTG-1	0.0577097	15.1966	0
CD 2	IBD	male	45	CD_2_GCATGATTCCGCGGAT-1	-1.07268	-5.27525	0
CD 2	IBD	male	45	CD_2_GCTGGGTGTAGACTGG-1	-16.9561	7.24815	0
CD 2	IBD	male	45	CD_2_GGGCTCACAACGTTAC-1	1.64867	5.54808	0
CD 2	IBD	male	45	CD_2_GGTTGTACACAAGGTG-1	-11.0694	-9.659	0
CD 2	IBD	male	45	CD_2_GTCACTCGTCGACTGC-1	-1.11406	-6.06552	0
CD 2	IBD	male	45	CD_2_GTGATGTTCACTTGTT-1	-0.947483	15.4839	0
CD 2	IBD	male	45	CD_2_GTTGTGAAGTCCGTCG-1	1.83684	5.66766	0
CD 2	IBD	male	45	CD_2_GTTGTGATCCGCTAGG-1	-0.143809	16.1931	0
CD 2	IBD	male	45	CD_2_TAAGCACGTCTTAGTG-1	2.38098	5.72042	0
CD 2	IBD	male	45	CD_2_TATCAGGCACCGGTCA-1	2.2919	3.22189	0
CD 2	IBD	male	45	CD_2_TCAGTGACATCAGCTA-1	0.475678	-1.21174	0.628224
CD 2	IBD	male	45	CD_2_TCATCATTCACCTACC-1	-12.3281	-9.34297	0
CD 2	IBD	male	45	CD_2_TCATTGTAGGTTACCT-1	0.101141	15.2365	0
CD 2	IBD	male	45	CD_2_TGACCCTTCAACGTGT-1	-12.7362	-9.41708	0
CD 2	IBD	male	45	CD_2_TGACTCCGTGGATCAG-1	-1.22862	16.2013	0
CD 2	IBD	male	45	CD_2_TGGCGTGCAAGCCCAC-1	2.41314	15.512	0
CD 2	IBD	male	45	CD_2_TGGTACAGTGCAACAG-1	-0.919892	14.0925	0
CD 2	IBD	male	45	CD_2_TGTAGACCAATCAGCT-1	-12.8267	-9.34486	0
CD 2	IBD	male	45	CD_2_TTCATGTGTCCATAGT-1	-1.88736	2.4524	2.8249
CD 2	IBD	male	45	CD_2_TTCCAATCACGACGCT-1	0.194674	15.33	0
UC 1	IBD	male	48	UC_1_AAACCCAGTTCTCGTC-1	2.33571	-0.431703	0
UC 1	IBD	male	48	UC_1_AAATGGAAGTCCTGCG-1	2.30221	2.99226	0
UC 1	IBD	male	48	UC_1_AACCACAAGAAGGATG-1	1.46027	-0.357294	0
UC 1	IBD	male	48	UC_1_AACCACAAGTTGCTGT-1	-3.00321	-6.05844	2.69803
UC 1	IBD	male	48	UC_1_AACCCAATCCACACCT-1	2.42933	2.03083	0
UC 1	IBD	male	48	UC_1_AACGGGAGTGGTGATG-1	7.61281	1.49623	0
UC 1	IBD	male	48	UC_1_AACGTCACACTTGGCG-1	2.71053	2.62956	0
UC 1	IBD	male	48	UC_1_AACGTCATCTGGCTGG-1	-0.0453197	-1.56774	1.24391
UC 1	IBD	male	48	UC_1_AAGAACATCACACCGG-1	7.13284	2.46679	2.18705
UC 1	IBD	male	48	UC_1_AAGTACCGTGCCTTTC-1	3.12405	1.25435	0
UC 1	IBD	male	48	UC_1_AATAGAGTCCGCAACG-1	2.53164	2.48965	0
UC 1	IBD	male	48	UC_1_AATCGTGGTGTTACTG-1	1.486	-6.11372	0
UC 1	IBD	male	48	UC_1_ACAGGGAAGGAACGAA-1	-12.9002	-9.21947	0
UC 1	IBD	male	48	UC_1_ACATCGATCTGGGCAC-1	-2.42175	-6.17432	0
UC 1	IBD	male	48	UC_1_ACCAACACAGCGTACC-1	-3.72946	1.41705	0
UC 1	IBD	male	48	UC_1_ACCACAATCCTAGAGT-1	-0.0580503	-1.75434	0
UC 1	IBD	male	48	UC_1_ACTCCCACACTAAACC-1	2.2366	15.5227	0
UC 1	IBD	male	48	UC_1_ACTCCCATCCGCTTAC-1	-12.3684	-9.33311	0
UC 1	IBD	male	48	UC_1_ACTGTCCCACGTCATA-1	1.35165	-1.08852	0
UC 1	IBD	male	48	UC_1_ACTGTGAAGAGGCGGA-1	2.66396	0.929016	0
UC 1	IBD	male	48	UC_1_AGAAATGTCGGAGCAA-1	0.695194	-1.44667	0
UC 1	IBD	male	48	UC_1_AGAAGTATCAAAGGTA-1	0.615117	-0.163556	1.30239
UC 1	IBD	male	48	UC_1_AGACAAAGTCCTGGTG-1	3.72858	-5.60403	0
UC 1	IBD	male	48	UC_1_AGACAGGCAATTCTTC-1	-2.57349	-6.6657	0
UC 1	IBD	male	48	UC_1_AGAGCCCGTATTAAGG-1	1.86219	-6.35015	0
UC 1	IBD	male	48	UC_1_AGATCGTCATGACACT-1	1.12108	0.989452	0
UC 1	IBD	male	48	UC_1_AGCCAATGTTACCCTC-1	-1.42341	-5.77511	0
UC 1	IBD	male	48	UC_1_AGCCACGAGCTTGTGT-1	-5.26441	2.33144	0
UC 1	IBD	male	48	UC_1_AGCTCAAAGCGGTATG-1	-0.308731	15.7429	0
UC 1	IBD	male	48	UC_1_AGCTTCCTCGCCCAGA-1	2.89069	1.30564	0
UC 1	IBD	male	48	UC_1_AGGAAATTCATTACGG-1	0.525794	0.222034	0
UC 1	IBD	male	48	UC_1_AGGACTTGTTCCGCAG-1	-1.3083	-4.99423	0
UC 1	IBD	male	48	UC_1_AGGGCCTGTCGCGGTT-1	3.9046	-5.14295	0
UC 1	IBD	male	48	UC_1_AGTACCATCATCGGGC-1	2.91261	0.698502	0
UC 1	IBD	male	48	UC_1_AGTAGCTCACTTTAGG-1	2.27985	5.27459	0
UC 1	IBD	male	48	UC_1_AGTCACAGTTGACTAC-1	-12.8509	-9.29653	0
UC 1	IBD	male	48	UC_1_AGTGACTCAGCCGTTG-1	1.95958	6.28141	0
UC 1	IBD	male	48	UC_1_AGTGATCAGTGAGCCA-1	2.50494	2.39744	0
UC 1	IBD	male	48	UC_1_ATAGACCAGGAATTAC-1	1.66712	-1.07457	1.13596
UC 1	IBD	male	48	UC_1_ATAGGCTCATCCTGTC-1	1.09935	15.1873	0
UC 1	IBD	male	48	UC_1_ATAGGCTTCTTCCGTG-1	-2.39289	1.59264	0
UC 1	IBD	male	48	UC_1_ATATCCTTCGACCTAA-1	5.67482	2.25676	0
UC 1	IBD	male	48	UC_1_ATCAGGTAGTAAGCAT-1	2.17815	5.71559	0
UC 1	IBD	male	48	UC_1_ATCATTCGTTGTCTAG-1	-2.55406	-6.75879	0
UC 1	IBD	male	48	UC_1_ATCATTCTCGCACGGT-1	3.5476	-4.78847	0
UC 1	IBD	male	48	UC_1_ATCCACCCAATTCTCT-1	2.25392	-0.785433	1.26068
UC 1	IBD	male	48	UC_1_ATCCACCCATCTTCGC-1	-4.96527	0.853841	0
UC 1	IBD	male	48	UC_1_ATCCACCGTGATATAG-1	-0.751454	-5.26485	0
UC 1	IBD	male	48	UC_1_ATCGGCGCAACACTAC-1	-12.234	-9.33219	0
UC 1	IBD	male	48	UC_1_ATCGTAGTCGTGTTCC-1	1.93713	4.83845	0
UC 1	IBD	male	48	UC_1_ATGCATGAGTATGATG-1	2.74839	2.73507	0
UC 1	IBD	male	48	UC_1_ATGCGATCATAACCCA-1	1.9753	0.23992	0
UC 1	IBD	male	48	UC_1_ATGTCCCCAACATCGT-1	1.54204	-0.194363	0
UC 1	IBD	male	48	UC_1_ATTCTACAGATGACAT-1	-4.19719	1.42873	1.48113
UC 1	IBD	male	48	UC_1_ATTTCTGAGTATGGAT-1	1.28895	0.616235	2.12911
UC 1	IBD	male	48	UC_1_CAACCAATCGAGCACC-1	-1.15348	14.0254	0
UC 1	IBD	male	48	UC_1_CAAGCTAAGCCTTTGA-1	-11.2547	-9.60447	0
UC 1	IBD	male	48	UC_1_CACAGGCAGCGATGAC-1	-0.779317	15.5198	0
UC 1	IBD	male	48	UC_1_CACATGAGTAGTACGG-1	-0.145976	-0.0488854	0
UC 1	IBD	male	48	UC_1_CACTGGGCAACTGGTT-1	2.82756	2.27387	0
UC 1	IBD	male	48	UC_1_CAGAGCCGTGCAGTGA-1	-11.312	-8.75292	0
UC 1	IBD	male	48	UC_1_CAGATCATCGCAACAT-1	-0.793706	-5.80202	0
UC 1	IBD	male	48	UC_1_CAGCAGCCATATCGGT-1	6.3358	2.45357	1.18641
UC 1	IBD	male	48	UC_1_CAGCAGCTCAGTAGGG-1	-1.38647	0.266888	1.87328
UC 1	IBD	male	48	UC_1_CAGGCCAAGCTTAAGA-1	6.78523	1.10001	0
UC 1	IBD	male	48	UC_1_CAGTTCCTCCGTGTCT-1	-2.69142	-5.03246	0
UC 1	IBD	male	48	UC_1_CAGTTCCTCTAGAACC-1	3.91786	-5.4071	2.44656
UC 1	IBD	male	48	UC_1_CATACAGGTTCGGTCG-1	6.63028	1.27707	0
UC 1	IBD	male	48	UC_1_CATAGACAGAACAGGA-1	-2.96485	2.19574	2.26469
UC 1	IBD	male	48	UC_1_CATCAAGGTAGGCAGT-1	0.846061	-0.0695082	0
UC 1	IBD	male	48	UC_1_CATGGATCAAGTTCCA-1	2.13808	6.2353	0
UC 1	IBD	male	48	UC_1_CATTTCAGTGCATTAC-1	2.29928	2.66486	0
UC 1	IBD	male	48	UC_1_CCACCATAGGCATGGT-1	2.04782	6.30111	0
UC 1	IBD	male	48	UC_1_CCACGAGGTACTCCCT-1	1.70022	-1.28082	1.08042
UC 1	IBD	male	48	UC_1_CCATAAGCAAGACAAT-1	1.4777	-0.968048	0
UC 1	IBD	male	48	UC_1_CCCGGAACAATAGAGT-1	1.07444	0.882567	0
UC 1	IBD	male	48	UC_1_CCCTAACCATGTACGT-1	-3.90096	1.88121	1.53507
UC 1	IBD	male	48	UC_1_CCGTAGGTCTCCCATG-1	1.49819	-0.621761	0
UC 1	IBD	male	48	UC_1_CCGTTCAAGTATGATG-1	3.22622	-6.25884	0
UC 1	IBD	male	48	UC_1_CCTGCATAGACATCAA-1	-5.41805	1.32893	2.32735
UC 1	IBD	male	48	UC_1_CCTGCATCAGAATGTA-1	-0.324918	0.194524	0
UC 1	IBD	male	48	UC_1_CCTTCAGAGTTGTCGT-1	5.65809	2.18132	0
UC 1	IBD	male	48	UC_1_CCTTGTGTCGCATTAG-1	-4.73048	1.78457	0
UC 1	IBD	male	48	UC_1_CGAAGGAAGACAAGCC-1	-17.0095	7.30163	0
UC 1	IBD	male	48	UC_1_CGAATTGCACCGGAAA-1	-3.86243	2.04472	1.96871
UC 1	IBD	male	48	UC_1_CGATGGCTCGCCGATG-1	2.26402	3.0502	0
UC 1	IBD	male	48	UC_1_CGCATGGCAGATACTC-1	-1.28322	-5.87432	0
UC 1	IBD	male	48	UC_1_CGCGTGATCATCCCGT-1	-2.29729	2.70286	1.63754
UC 1	IBD	male	48	UC_1_CGTAATGAGTCTTCCC-1	-2.4161	-5.46559	0
UC 1	IBD	male	48	UC_1_CGTAATGCATAATCCG-1	-1.1529	-1.27651	2.10091
UC 1	IBD	male	48	UC_1_CGTGCTTTCCGAGAAG-1	2.37662	2.2813	0
UC 1	IBD	male	48	UC_1_CGTTAGACAGAGTGTG-1	-4.78505	1.42998	0
UC 1	IBD	male	48	UC_1_CTAGGTAGTAGCTTTG-1	-1.96093	-0.306387	0
UC 1	IBD	male	48	UC_1_CTATCTAGTGGCTTAT-1	-1.06561	14.0817	0
UC 1	IBD	male	48	UC_1_CTCAACCAGCTGTCCG-1	0.28063	-1.24702	3.4234
UC 1	IBD	male	48	UC_1_CTCCTTTAGCGTCTGC-1	7.276	1.88842	1.13353
UC 1	IBD	male	48	UC_1_CTCGAGGTCCGACAGC-1	-5.09171	2.01174	0
UC 1	IBD	male	48	UC_1_CTCTGGTCAGGATCTT-1	-12.7658	-9.31319	0
UC 1	IBD	male	48	UC_1_CTGCGAGTCATTGTTC-1	-11.2	-9.52261	0
UC 1	IBD	male	48	UC_1_CTGGTCTAGTTTCGAC-1	7.42553	2.23872	0
UC 1	IBD	male	48	UC_1_CTGTACCGTTCGGACC-1	-1.01917	15.4038	0
UC 1	IBD	male	48	UC_1_CTGTATTCACCGTGCA-1	7.30631	0.942193	0
UC 1	IBD	male	48	UC_1_CTTCAATAGGAGAATG-1	-12.7934	-9.35642	0
UC 1	IBD	male	48	UC_1_GAAATGAAGTCACTGT-1	-4.19607	1.04874	1.29407
UC 1	IBD	male	48	UC_1_GAAATGAGTCGCACGT-1	1.42371	0.183004	1.28153
UC 1	IBD	male	48	UC_1_GAAGAATAGTATTAGG-1	-5.38072	2.32232	0
UC 1	IBD	male	48	UC_1_GAAGGGTTCGCTAAAC-1	-5.44285	1.38162	1.84403
UC 1	IBD	male	48	UC_1_GACTCTCCAACGTAAA-1	2.5216	1.84022	0
UC 1	IBD	male	48	UC_1_GAGAAATCAATTCACG-1	-1.24337	0.0862268	0
UC 1	IBD	male	48	UC_1_GAGCCTGAGTAAACTG-1	-12.9149	-9.33581	0
UC 1	IBD	male	48	UC_1_GAGGCAACACTGTTCC-1	1.41116	1.40723	0
UC 1	IBD	male	48	UC_1_GAGGGTAGTAGTCACT-1	-2.31087	2.50239	2.42094
UC 1	IBD	male	48	UC_1_GAGTGAGTCACCTCGT-1	-0.550489	15.885	0
UC 1	IBD	male	48	UC_1_GATAGCTTCGGTAAGG-1	1.91497	-1.13988	0
UC 1	IBD	male	48	UC_1_GATCACAAGATACTGA-1	2.22919	2.2422	0
UC 1	IBD	male	48	UC_1_GATCACAAGGGAGGCA-1	-3.99322	2.00645	0
UC 1	IBD	male	48	UC_1_GATCATGAGCCTTTGA-1	7.80368	1.43167	0
UC 1	IBD	male	48	UC_1_GATGGAGTCTAACGCA-1	-5.32024	1.7131	0
UC 1	IBD	male	48	UC_1_GATTCGAGTTACCTGA-1	-2.86446	-6.10089	0
UC 1	IBD	male	48	UC_1_GCAACATGTTCCTAGA-1	-5.24548	2.4901	0
UC 1	IBD	male	48	UC_1_GCACGGTTCCTTATCA-1	-3.01551	-5.7433	0
UC 1	IBD	male	48	UC_1_GCACGTGCAAACCATC-1	7.36586	1.15686	0
UC 1	IBD	male	48	UC_1_GCACTAAAGAGAGAAC-1	-3.64246	2.08686	1.62727
UC 1	IBD	male	48	UC_1_GCATCTCAGGAGACCT-1	0.0761131	16.0306	0
UC 1	IBD	male	48	UC_1_GCATTAGGTTGTGCCG-1	2.5009	2.56715	0
UC 1	IBD	male	48	UC_1_GCCATGGGTCGACTGC-1	2.35053	1.62232	0
UC 1	IBD	male	48	UC_1_GCCGTGAGTGAGATTA-1	-2.21837	0.643944	0
UC 1	IBD	male	48	UC_1_GCGAGAACATTGACTG-1	-1.85085	2.75037	0
UC 1	IBD	male	48	UC_1_GCTGAATCAACAAGAT-1	-3.90607	1.04694	0
UC 1	IBD	male	48	UC_1_GCTGAATGTGTCATTG-1	-5.22845	1.47401	0
UC 1	IBD	male	48	UC_1_GCTGCAGGTCCAAAGG-1	1.30696	-0.949158	1.55539
UC 1	IBD	male	48	UC_1_GCTTTCGTCGCTTGAA-1	1.37544	-1.57649	0
UC 1	IBD	male	48	UC_1_GGAACCCTCCCGTTCA-1	0.238757	15.6906	0
UC 1	IBD	male	48	UC_1_GGAAGTGCACAGCCTG-1	-0.43315	-1.63894	1.53165
UC 1	IBD	male	48	UC_1_GGACGTCGTTTACTGG-1	2.54106	0.580869	0
UC 1	IBD	male	48	UC_1_GGAGCAACATGACTGT-1	2.35324	2.58495	0
UC 1	IBD	male	48	UC_1_GGCAGTCCATGCCGAC-1	2.18863	6.11974	1.63471
UC 1	IBD	male	48	UC_1_GGCAGTCGTCATAAAG-1	-1.66579	-5.64031	0
UC 1	IBD	male	48	UC_1_GGCTGTGCATGAAGCG-1	-3.91553	2.02605	1.7357
UC 1	IBD	male	48	UC_1_GGCTTGGAGCTCCATA-1	-3.06118	-6.09999	0
UC 1	IBD	male	48	UC_1_GGGACCTGTCTACAAC-1	-2.92427	-5.36597	0
UC 1	IBD	male	48	UC_1_GGGATGAGTACGGATG-1	-2.28	-6.01493	0
UC 1	IBD	male	48	UC_1_GGGCCATTCAACACGT-1	2.53816	2.56794	0
UC 1	IBD	male	48	UC_1_GGGCTCACATCTGCGG-1	-2.38477	2.62315	0
UC 1	IBD	male	48	UC_1_GGTCTGGCATTGACCA-1	-2.33376	-6.57094	0
UC 1	IBD	male	48	UC_1_GGTTCTCTCAACGAGG-1	1.80828	5.36611	0
UC 1	IBD	male	48	UC_1_GGTTGTAGTGATATAG-1	-12.1331	-9.37897	0
UC 1	IBD	male	48	UC_1_GTAACCATCCGTGGGT-1	2.0572	-0.0859126	0
UC 1	IBD	male	48	UC_1_GTAGATCGTCCTGGGT-1	-3.30367	-5.78229	0
UC 1	IBD	male	48	UC_1_GTAGTACCACTTCCTG-1	-2.48593	2.23379	0
UC 1	IBD	male	48	UC_1_GTCAGCGTCTAACACG-1	1.42544	2.7514	2.46212
UC 1	IBD	male	48	UC_1_GTCATTTGTGATATAG-1	2.0069	-1.0658	0
UC 1	IBD	male	48	UC_1_GTCGCGATCCATGATG-1	-1.70987	-5.41918	0
UC 1	IBD	male	48	UC_1_GTCGTAAAGCGCAATG-1	-1.78707	-5.75865	0
UC 1	IBD	male	48	UC_1_GTCTGTCGTAAGTAGT-1	-0.250025	-1.74483	0
UC 1	IBD	male	48	UC_1_GTCTGTCTCATGAGTC-1	-17.0069	7.29905	0
UC 1	IBD	male	48	UC_1_GTCTTTACAAGCTGTT-1	-4.50156	1.19536	0
UC 1	IBD	male	48	UC_1_GTCTTTACAATGAAAC-1	1.6595	15.644	0
UC 1	IBD	male	48	UC_1_GTGAGGATCGTGCAGC-1	-2.75861	-6.21597	2.87641
UC 1	IBD	male	48	UC_1_GTGATGTGTACTGCGC-1	2.34011	-0.725573	0
UC 1	IBD	male	48	UC_1_GTGCACGTCAAATGAG-1	2.25423	0.751958	1.91699
UC 1	IBD	male	48	UC_1_GTGCTTCTCTTACTGT-1	1.77626	-0.472449	0
UC 1	IBD	male	48	UC_1_GTGGAGATCAACGCTA-1	1.93988	2.5083	3.19987
UC 1	IBD	male	48	UC_1_GTGTGATAGCATCCCG-1	-1.04819	13.9677	0
UC 1	IBD	male	48	UC_1_GTGTGATCAAGAGAGA-1	-1.92195	-0.290588	0
UC 1	IBD	male	48	UC_1_GTGTTCCGTAATCAGA-1	-1.17708	-4.95471	0
UC 1	IBD	male	48	UC_1_GTTATGGTCCTAAGTG-1	-12.8187	-9.38964	0
UC 1	IBD	male	48	UC_1_GTTGCTCAGTCTACCA-1	1.86217	2.91961	0
UC 1	IBD	male	48	UC_1_GTTGTGAAGGGTAGCT-1	-2.87439	-5.54734	0
UC 1	IBD	male	48	UC_1_GTTGTGATCCGTAGTA-1	-3.75108	0.885745	0
UC 1	IBD	male	48	UC_1_TAAGCCACATCTTTCA-1	2.07041	2.36806	0
UC 1	IBD	male	48	UC_1_TACACCCTCCATCAGA-1	-2.63551	2.20039	1.61393
UC 1	IBD	male	48	UC_1_TACCCGTGTACGACAG-1	1.71689	-0.779996	0
UC 1	IBD	male	48	UC_1_TACCTCGAGGGCCAAT-1	0.525918	-0.456355	0
UC 1	IBD	male	48	UC_1_TACGGTATCCGTGACG-1	-3.44687	0.974539	1.58355
UC 1	IBD	male	48	UC_1_TAGACTGTCAGAATAG-1	-2.17341	2.64235	2.33954
UC 1	IBD	male	48	UC_1_TATACCTGTAAGTCAA-1	-3.80541	1.65357	2.84636
UC 1	IBD	male	48	UC_1_TATCAGGAGGTTCACT-1	-1.46121	-5.58927	0
UC 1	IBD	male	48	UC_1_TATCTTGCAACGTTAC-1	-1.65087	-5.73388	0
UC 1	IBD	male	48	UC_1_TATTCCATCGACGCTG-1	-3.96318	1.09444	0
UC 1	IBD	male	48	UC_1_TATTGCTGTACCCAGC-1	-2.65646	-5.16541	0
UC 1	IBD	male	48	UC_1_TATTGCTGTATCGAAA-1	2.78102	1.02949	2.32902
UC 1	IBD	male	48	UC_1_TCACTCGAGACGAAGA-1	2.72074	1.76147	0
UC 1	IBD	male	48	UC_1_TCACTCGAGCATGCAG-1	1.81402	2.60744	0
UC 1	IBD	male	48	UC_1_TCAGGGCGTCGATTCA-1	-2.49898	2.265	0
UC 1	IBD	male	48	UC_1_TCAGGGCTCCAGGACC-1	2.10287	2.79474	0
UC 1	IBD	male	48	UC_1_TCATCCGAGTCGTCTA-1	1.48494	2.86575	2.80798
UC 1	IBD	male	48	UC_1_TCATGTTCAGGCTCTG-1	-3.89107	1.63988	0
UC 1	IBD	male	48	UC_1_TCATTACTCGCAGAGA-1	2.17057	2.41365	0
UC 1	IBD	male	48	UC_1_TCCATGCTCAGCAATC-1	2.61976	2.46426	0
UC 1	IBD	male	48	UC_1_TCCCAGTGTGTTGAGG-1	-3.79525	1.00681	0
UC 1	IBD	male	48	UC_1_TCCTCCCCACGTAGAG-1	-4.20937	1.42052	2.00397
UC 1	IBD	male	48	UC_1_TCCTGCACATACCGTA-1	-2.50718	2.32883	2.63492
UC 1	IBD	male	48	UC_1_TCGGGACTCGTTACCC-1	1.90362	5.18692	0
UC 1	IBD	male	48	UC_1_TCGGGCATCATCCTGC-1	0.0676199	0.069064	0
UC 1	IBD	male	48	UC_1_TCGGGTGTCCAGTTCC-1	1.5184	-15.996	0
UC 1	IBD	male	48	UC_1_TCGTAGACAAGCAGGT-1	2.02656	15.079	0
UC 1	IBD	male	48	UC_1_TCGTCCAAGATGCCGA-1	-3.9702	1.304	0
UC 1	IBD	male	48	UC_1_TCGTGGGAGGGTATAT-1	0.434501	16.2766	0
UC 1	IBD	male	48	UC_1_TCTAACTTCAAACCTG-1	2.50519	2.58496	0
UC 1	IBD	male	48	UC_1_TCTCAGCAGATGGTCG-1	2.49272	2.10093	0
UC 1	IBD	male	48	UC_1_TCTTCCTGTTCGAACT-1	0.38752	-1.24255	1.76138
UC 1	IBD	male	48	UC_1_TGAACGTCATCGCTCT-1	2.39907	1.55344	0
UC 1	IBD	male	48	UC_1_TGAACGTTCGAACGGA-1	-0.293458	-1.74028	0
UC 1	IBD	male	48	UC_1_TGAATGCGTCACAGTT-1	6.68008	2.91848	2.60539
UC 1	IBD	male	48	UC_1_TGAGGAGAGACGTCGA-1	2.7479	2.5432	0
UC 1	IBD	male	48	UC_1_TGAGGAGAGGCGACAT-1	2.12417	5.99127	0
UC 1	IBD	male	48	UC_1_TGAGTCATCCACGTAA-1	-3.00142	-5.9511	2.70581
UC 1	IBD	male	48	UC_1_TGCACGGCAACTGCTA-1	0.360289	-1.02874	1.20655
UC 1	IBD	male	48	UC_1_TGCAGTAAGATTGAGT-1	2.34109	15.2544	0
UC 1	IBD	male	48	UC_1_TGCATGACATCTCCCA-1	-10.9278	-9.45767	0
UC 1	IBD	male	48	UC_1_TGCGACGTCAGCGCAC-1	-5.68917	1.5017	2.3571
UC 1	IBD	male	48	UC_1_TGCGATAGTTGCTCGG-1	1.16733	-0.932237	0
UC 1	IBD	male	48	UC_1_TGCTCGTGTGCTCTCT-1	1.77864	15.14	0
UC 1	IBD	male	48	UC_1_TGGAGAGGTGCCTTTC-1	-2.1205	-5.93146	0
UC 1	IBD	male	48	UC_1_TGGAGAGGTTTCGATG-1	-5.45957	2.03561	0
UC 1	IBD	male	48	UC_1_TGGAGAGTCTCCGAAA-1	3.00697	2.07759	0
UC 1	IBD	male	48	UC_1_TGGATCACAACCTATG-1	-2.08642	-5.62128	0
UC 1	IBD	male	48	UC_1_TGGATCAGTGAGTCAG-1	2.1964	1.67311	0
UC 1	IBD	male	48	UC_1_TGGGTTAAGAATAGTC-1	1.47341	15.175	0
UC 1	IBD	male	48	UC_1_TGGGTTAGTCATCACA-1	7.12851	2.83128	0
UC 1	IBD	male	48	UC_1_TGGGTTATCACTCACC-1	-2.06248	1.80165	1.31302
UC 1	IBD	male	48	UC_1_TGGTTAGTCGCAGAGA-1	-1.6585	2.3732	0
UC 1	IBD	male	48	UC_1_TGTCAGAGTCAGATTC-1	2.40307	0.459319	0
UC 1	IBD	male	48	UC_1_TGTCCTGCAGGTAGTG-1	1.6228	2.73711	3.40352
UC 1	IBD	male	48	UC_1_TGTGATGCACATGTTG-1	-4.57353	1.61615	1.98695
UC 1	IBD	male	48	UC_1_TGTTACTTCCATAAGC-1	-12.9042	-9.39172	0
UC 1	IBD	male	48	UC_1_TGTTCATCAGGCTTGC-1	3.1176	1.85135	0
UC 1	IBD	male	48	UC_1_TTAGGGTGTCTTCTAT-1	-11.5123	-8.92138	0
UC 1	IBD	male	48	UC_1_TTCAATCTCGCAGATT-1	2.57454	-0.162771	0
UC 1	IBD	male	48	UC_1_TTCATGTAGTTCCATG-1	2.50767	2.34217	0
UC 1	IBD	male	48	UC_1_TTCCACGAGAGAGCAA-1	0.683663	-0.112085	1.22034
UC 1	IBD	male	48	UC_1_TTCCGGTTCGAGAGAC-1	1.8018	-0.560363	0
UC 1	IBD	male	48	UC_1_TTCTAACTCATGGAGG-1	-0.934414	-2.52718	0
UC 1	IBD	male	48	UC_1_TTCTGTAGTCTTAGTG-1	-1.06609	-5.04418	0
UC 1	IBD	male	48	UC_1_TTGAGTGCACGATAGG-1	1.00806	-0.127363	0
UC 1	IBD	male	48	UC_1_TTGAGTGGTCTGTGAT-1	0.323631	15.3343	0
UC 1	IBD	male	48	UC_1_TTGATGGGTACAAACA-1	1.51206	-15.9201	0
UC 1	IBD	male	48	UC_1_TTGCGTCCAGTCTTCC-1	-1.15429	-1.4413	0
UC 1	IBD	male	48	UC_1_TTGGGATTCTAGTCAG-1	-0.865359	-5.75104	0
UC 1	IBD	male	48	UC_1_TTGGTTTAGGAAAGGT-1	1.57106	2.84637	2.91848
UC 1	IBD	male	48	UC_1_TTTACGTTCGGTAGAG-1	2.15092	5.07043	0
UC 1	IBD	male	48	UC_1_TTTCAGTAGGAAGAAC-1	1.42531	-1.04432	0
UC 2	IBD	male	43	UC_2_AAACGCTCACTCACTC-1	1.83299	5.65682	0
UC 2	IBD	male	43	UC_2_AAATGGAGTCAAGTTC-1	2.29128	6.03849	0
UC 2	IBD	male	43	UC_2_ACAGAAAAGGACAGTC-1	-3.94308	1.42854	0
UC 2	IBD	male	43	UC_2_ACCAAACGTAGTGATA-1	7.56532	2.13769	0
UC 2	IBD	male	43	UC_2_ACCAACAAGCGGTAAC-1	-0.590929	-1.51848	0
UC 2	IBD	male	43	UC_2_ACTCTCGCAAGAAACT-1	-4.16684	1.18227	0
UC 2	IBD	male	43	UC_2_ACTGCAAGTAGCTCGC-1	0.463992	0.0546635	0.790975
UC 2	IBD	male	43	UC_2_ACTTATCGTGCAGTGA-1	-1.15626	15.878	0
UC 2	IBD	male	43	UC_2_ACTTTGTTCCAATCCC-1	-2.59724	1.74217	1.32628
UC 2	IBD	male	43	UC_2_AGAGCAGCAGTAGTGG-1	-16.9934	7.28545	0
UC 2	IBD	male	43	UC_2_AGCGCCAAGCCTGTCG-1	-0.213017	-1.50457	0
UC 2	IBD	male	43	UC_2_AGCGTATAGATGAAGG-1	5.67757	2.15428	0
UC 2	IBD	male	43	UC_2_AGTTAGCCATCGATCA-1	1.8296	1.82167	0
UC 2	IBD	male	43	UC_2_AGTTCCCGTCCATCTC-1	6.56291	2.85231	0
UC 2	IBD	male	43	UC_2_ATCAGGTCACAATTCG-1	6.6707	1.21181	0
UC 2	IBD	male	43	UC_2_ATCCTATCACTACCCT-1	-2.07475	-0.273864	0
UC 2	IBD	male	43	UC_2_ATGTCCCTCGGATAAA-1	1.24626	0.0520129	0
UC 2	IBD	male	43	UC_2_ATTTCTGCAATGAGCG-1	-5.25028	1.85184	0
UC 2	IBD	male	43	UC_2_CAATACGGTTGTGCAT-1	-2.10606	2.01607	0
UC 2	IBD	male	43	UC_2_CAGTTAGCAATTTCTC-1	2.05964	2.84923	0
UC 2	IBD	male	43	UC_2_CATACAGAGGTACAAT-1	0.173225	-1.23535	0
UC 2	IBD	male	43	UC_2_CATTGAGCACCTCTAC-1	-12.1748	-9.21856	0
UC 2	IBD	male	43	UC_2_CATTGCCGTCCAGGTC-1	0.279734	16.0205	0
UC 2	IBD	male	43	UC_2_CCAATGAAGAGAACCC-1	-1.73951	0.40987	2.05227
UC 2	IBD	male	43	UC_2_CCCATTGGTTGCCGCA-1	-3.42659	1.53507	0
UC 2	IBD	male	43	UC_2_CGAGGAATCGCTTGAA-1	2.19606	4.36527	0
UC 2	IBD	male	43	UC_2_CTACGGGTCCGATCTC-1	-11.6042	-8.69204	0
UC 2	IBD	male	43	UC_2_CTACTATCAGAGATTA-1	-3.30186	1.3316	1.13539
UC 2	IBD	male	43	UC_2_CTGCATCAGTACCATC-1	0.975802	15.9769	0
UC 2	IBD	male	43	UC_2_GACATCACACTAGTAC-1	-3.62806	1.76872	1.50548
UC 2	IBD	male	43	UC_2_GAGTCTACACAGCGCT-1	-3.61651	1.33005	1.12299
UC 2	IBD	male	43	UC_2_GCTTTCGTCAATCAGC-1	2.20001	5.93262	0
UC 2	IBD	male	43	UC_2_GGAACCCTCTGACAGT-1	-1.3145	0.220873	1.17214
UC 2	IBD	male	43	UC_2_GGAAGTGCACATTACG-1	1.61233	1.62451	0
UC 2	IBD	male	43	UC_2_GGAGCAAAGGTAACTA-1	-0.967269	14.1191	0
UC 2	IBD	male	43	UC_2_GGTAACTCAGATCACT-1	1.79394	0.073086	1.11213
UC 2	IBD	male	43	UC_2_GGTGGCTTCTGGACTA-1	-2.24984	2.70769	0
UC 2	IBD	male	43	UC_2_GTAAGTCGTATCGTAC-1	-5.36836	1.31371	0
UC 2	IBD	male	43	UC_2_GTCGAATTCCGATGTA-1	-0.0617055	0.222175	1.302
UC 2	IBD	male	43	UC_2_GTGGAAGGTCGTTGCG-1	0.448728	0.0479414	0
UC 2	IBD	male	43	UC_2_GTTATGGGTGAGCTCC-1	-0.0749383	-1.6819	0
UC 2	IBD	male	43	UC_2_TAATCTCCAGCTGTAT-1	0.149763	16.0289	0
UC 2	IBD	male	43	UC_2_TAATTCCCATATGGCT-1	-12.6316	-9.35372	0
UC 2	IBD	male	43	UC_2_TACGCTCTCATGACAC-1	0.578356	0.151859	0.990196
UC 2	IBD	male	43	UC_2_TACTTACCACGTGTGC-1	-10.9932	-9.36793	0
UC 2	IBD	male	43	UC_2_TATTCCATCTACGGTA-1	1.8287	2.73695	0
UC 2	IBD	male	43	UC_2_TCCCATGCATAACAGA-1	3.98684	-5.46794	0
UC 2	IBD	male	43	UC_2_TCCTCTTGTCACTCTC-1	7.69624	1.67269	0
UC 2	IBD	male	43	UC_2_TCTCACGAGCCTGAAG-1	7.64218	1.38994	0
UC 2	IBD	male	43	UC_2_TCTGGCTCACCTCAGG-1	1.97641	5.41423	0
UC 2	IBD	male	43	UC_2_TCTTGCGAGAGGGTAA-1	2.23256	5.74705	0
UC 2	IBD	male	43	UC_2_TGATCAGAGAGCTGCA-1	1.73506	15.364	0
UC 2	IBD	male	43	UC_2_TGATGCACAACTGTGT-1	7.41095	0.996072	0
UC 2	IBD	male	43	UC_2_TGCACGGTCCTTATCA-1	-12.9808	-9.29741	0
UC 2	IBD	male	43	UC_2_TGTTCTACAGGAGGTT-1	2.6244	2.52132	0
UC 2	IBD	male	43	UC_2_TTACCATTCCGCACTT-1	-11.48	-9.55138	0
UC 2	IBD	male	43	UC_2_TTACTGTCAGGACTAG-1	2.67371	2.75383	0
UC 2	IBD	male	43	UC_2_TTCGGTCTCCCAATAG-1	-4.96394	2.37671	0
UC 2	IBD	male	43	UC_2_TTCTAGTGTGGAACAC-1	-4.6489	0.911933	0
UC 2	IBD	male	43	UC_2_TTGAGTGGTGTCTAAC-1	1.70676	5.90559	0
UC 2	IBD	male	43	UC_2_TTGCGTCTCACACCCT-1	0.428348	15.6153	0
HC 2	HC	male	63	HC_2_AAAGGTAAGTAAGACT-1	-11.673	-9.63387	0
HC 2	HC	male	63	HC_2_ACCTGAATCACCATGA-1	-0.0760572	0.342008	0
HC 2	HC	male	63	HC_2_AGATGCTTCTGGAGAG-1	1.04328	-16.019	0
HC 2	HC	male	63	HC_2_AGTAGCTGTCGAGCTC-1	1.32268	-15.5565	0
HC 2	HC	male	63	HC_2_AGTTCCCAGTCGCTAT-1	-2.2952	2.57838	2.28399
HC 2	HC	male	63	HC_2_ATACTTCCAACAGCTT-1	0.58288	0.277278	0
HC 2	HC	male	63	HC_2_ATCGATGAGAAATCCA-1	-2.4257	0.0613126	0.642755
HC 2	HC	male	63	HC_2_CAACGATCACAGCTTA-1	2.44735	-0.252407	0
HC 2	HC	male	63	HC_2_CAAGACTAGTACAACA-1	-2.20932	2.32469	2.71064
HC 2	HC	male	63	HC_2_CAGGCCAAGCAGCCCT-1	2.43852	-0.147703	0
HC 2	HC	male	63	HC_2_CATACAGCAGAGAGGG-1	2.11892	-0.808372	0
HC 2	HC	male	63	HC_2_CCAAGCGTCTCCTGCA-1	-2.25272	2.43377	2.50129
HC 2	HC	male	63	HC_2_CCATCACGTGGATTTC-1	1.92323	5.18487	0
HC 2	HC	male	63	HC_2_CGAAGGAGTTGGGTTT-1	1.70078	-1.07685	0
HC 2	HC	male	63	HC_2_CGACAGCAGCCTCCAG-1	1.05251	-16.3482	0
HC 2	HC	male	63	HC_2_CGAGAAGCACCTGCGA-1	1.59575	-0.359781	0
HC 2	HC	male	63	HC_2_CTAGACAGTAGCGTAG-1	-4.76974	0.924423	0.829347
HC 2	HC	male	63	HC_2_CTGCAGGAGCGATGAC-1	-12.9139	-9.38754	0
HC 2	HC	male	63	HC_2_CTGCCATCAAATGCTC-1	-1.86164	2.45277	2.69895
HC 2	HC	male	63	HC_2_CTGCCTACACGCCAGT-1	1.79555	2.77502	0
HC 2	HC	male	63	HC_2_CTGGTCTAGGTGCTGA-1	-3.88176	1.91974	2.56546
HC 2	HC	male	63	HC_2_CTTAGGAAGTCTGCAT-1	2.70031	0.332154	0
HC 2	HC	male	63	HC_2_CTTCAATAGATGGCGT-1	1.17428	-0.0853892	0
HC 2	HC	male	63	HC_2_CTTCCGAGTACCCGAC-1	1.19918	-16.5688	0
HC 2	HC	male	63	HC_2_CTTCGGTTCTCCAATT-1	-2.0114	2.52411	2.92541
HC 2	HC	male	63	HC_2_GACTATGCATCTCATT-1	-1.98211	-6.0784	0
HC 2	HC	male	63	HC_2_GAGGCCTTCGGCCCAA-1	1.62184	-16.0421	0
HC 2	HC	male	63	HC_2_GGGAGATGTCCTTGTC-1	2.32415	2.93188	0
HC 2	HC	male	63	HC_2_GGGTGTCGTCCAGAAG-1	2.02086	-1.15641	0
HC 2	HC	male	63	HC_2_GGTAGAGTCCACCCTA-1	-1.97173	1.4628	1.08364
HC 2	HC	male	63	HC_2_GGTGATTGTTACGTAC-1	2.52263	15.6326	0
HC 2	HC	male	63	HC_2_GTACAACCAGCTGTCG-1	1.4568	0.918395	0
HC 2	HC	male	63	HC_2_GTAGGTTCAGTTTCAG-1	-5.65244	1.32736	1.1321
HC 2	HC	male	63	HC_2_TCAAGCAAGGGAGTGG-1	-4.067	1.30032	1.40627
HC 2	HC	male	63	HC_2_TCAGCCTGTCTTCAAG-1	2.14274	-0.204012	0
HC 2	HC	male	63	HC_2_TCATGTTAGTGAGGCT-1	3.09629	1.56491	0
HC 2	HC	male	63	HC_2_TCCCACAAGGAGATAG-1	-2.4864	2.34017	2.43346
HC 2	HC	male	63	HC_2_TCGTCCAAGATGGGCT-1	1.97943	5.10233	0
HC 2	HC	male	63	HC_2_TGAATGCGTTCGTACA-1	1.97143	-1.10395	0
HC 2	HC	male	63	HC_2_TGTGAGTCAGGACTAG-1	2.56575	-1.24317	0
HC 2	HC	male	63	HC_2_TTAGTCTAGCGCCCAT-1	2.23268	4.88878	0
HC 2	HC	male	63	HC_2_TTCAATCAGTGGAAAG-1	1.95542	5.56132	0
HC 2	HC	male	63	HC_2_TTCATGTCACGTAGAG-1	3.20502	-4.07996	0
HC 2	HC	male	63	HC_2_TTTAGTCCAATAGAGT-1	2.59185	-1.018	0
HC 2	HC	male	63	HC_2_TTTATGCCACTCACTC-1	-2.85523	-5.05475	0
CD 3	IBD	female	23	CD_3_AAAGTGAGTGGAACAC-1	-5.4511	1.28352	0
CD 3	IBD	female	23	CD_3_AAATGGAAGCTCGTGC-1	2.30838	0.0716825	0
CD 3	IBD	female	23	CD_3_AACAAGAGTTGTTGAC-1	2.49942	15.5732	0
CD 3	IBD	female	23	CD_3_AACCTTTCATTCACCC-1	0.137479	0.19733	0.554342
CD 3	IBD	female	23	CD_3_AACGGGACAGGTTACT-1	-11.0281	-9.42676	0
CD 3	IBD	female	23	CD_3_AAGCCATTCATTGAGC-1	0.0885466	15.4255	0
CD 3	IBD	female	23	CD_3_AAGCCATTCGATACTG-1	7.47365	2.69777	1.77309
CD 3	IBD	female	23	CD_3_AATGAAGTCTGGGTCG-1	3.41799	-5.83455	0
CD 3	IBD	female	23	CD_3_AATTTCCGTCGTCATA-1	7.31187	2.48201	1.13945
CD 3	IBD	female	23	CD_3_ACAAAGAGTTTGGAGG-1	2.81865	0.662788	0
CD 3	IBD	female	23	CD_3_ACACCAAGTCTCAGGC-1	3.21239	-6.36694	0
CD 3	IBD	female	23	CD_3_ACACGCGCAACAGCTT-1	2.33342	-2.11819	0
CD 3	IBD	female	23	CD_3_ACAGAAACACGTAGAG-1	2.18746	15.7774	0
CD 3	IBD	female	23	CD_3_ACCCTCACATCGGAAG-1	-1.26668	-5.65085	0
CD 3	IBD	female	23	CD_3_ACGGTTATCTGGCCGA-1	-11.9791	-9.37688	0
CD 3	IBD	female	23	CD_3_ACGTACATCCGATAAC-1	1.5246	-0.720176	0
CD 3	IBD	female	23	CD_3_ACTATGGCAGAGTCTT-1	2.45781	3.62423	0
CD 3	IBD	female	23	CD_3_ACTGATGAGTAGACCG-1	-1.1104	14.0932	0
CD 3	IBD	female	23	CD_3_AGAACAATCCCGAATA-1	0.137212	-4.7802	0
CD 3	IBD	female	23	CD_3_AGACACTTCCCACAGG-1	-12.9708	-9.30684	0
CD 3	IBD	female	23	CD_3_AGACAGGGTGAGGATC-1	2.08883	6.30074	0.693547
CD 3	IBD	female	23	CD_3_AGACCATTCTGGCCGA-1	2.23122	0.639841	0
CD 3	IBD	female	23	CD_3_AGATCGTTCGACACCG-1	-4.79031	0.871253	0
CD 3	IBD	female	23	CD_3_AGCTACACACTGCATA-1	-3.0066	-6.49181	0
CD 3	IBD	female	23	CD_3_AGCTCAAGTGAGATCG-1	5.52438	2.23834	0
CD 3	IBD	female	23	CD_3_AGGACGACAGGGCTTC-1	0.12458	16.2903	0
CD 3	IBD	female	23	CD_3_AGGCTGCTCCCTAGGG-1	-4.2231	1.09659	0
CD 3	IBD	female	23	CD_3_AGGGCCTAGGTGGTTG-1	7.26675	2.86362	0.881296
CD 3	IBD	female	23	CD_3_AGGGTTTTCGCGTCGA-1	-1.24707	15.8387	0
CD 3	IBD	female	23	CD_3_AGGTCATCAGTAGTTC-1	1.17576	-0.0647916	0
CD 3	IBD	female	23	CD_3_AGGTGTTCACAACATC-1	7.02157	2.42132	0
CD 3	IBD	female	23	CD_3_AGGTTGTAGGATTACA-1	-3.06025	1.60076	0.684462
CD 3	IBD	female	23	CD_3_AGTCACACATCCGGTG-1	0.762579	0.156207	0
CD 3	IBD	female	23	CD_3_AGTCTCCAGGACAACC-1	-11.3144	-9.61285	0
CD 3	IBD	female	23	CD_3_AGTGACTGTTACCTTT-1	3.09442	0.321401	1.34319
CD 3	IBD	female	23	CD_3_AGTGTTGTCGATTGGT-1	2.30424	5.33004	0
CD 3	IBD	female	23	CD_3_ATACTTCGTTCAAAGA-1	2.60514	-0.960641	0
CD 3	IBD	female	23	CD_3_ATCATTCTCACGACTA-1	-4.9477	1.81316	0
CD 3	IBD	female	23	CD_3_ATCCACCAGAGGGTGG-1	-0.883534	15.4633	0
CD 3	IBD	female	23	CD_3_ATCCCTGTCTCTATGT-1	7.22146	2.64163	0.643397
CD 3	IBD	female	23	CD_3_ATCCTATCACAAACGG-1	-1.22877	-2.32266	0
CD 3	IBD	female	23	CD_3_ATCCTATCACGAGGTA-1	-0.693528	16.5405	0
CD 3	IBD	female	23	CD_3_ATCGTCCCATTAAGCC-1	-4.3392	1.53589	0
CD 3	IBD	female	23	CD_3_ATCTCTAGTAGACACG-1	-11.675	-9.3079	0
CD 3	IBD	female	23	CD_3_ATGAGGGCAAAGCGTG-1	1.72911	14.5551	0
CD 3	IBD	female	23	CD_3_ATTATCCGTTGGCCTG-1	2.30956	-0.328604	0
CD 3	IBD	female	23	CD_3_ATTCCATGTTGAGGAC-1	-0.251517	-4.92559	0
CD 3	IBD	female	23	CD_3_CAACAACTCCATTCAT-1	-2.76962	1.67315	1.58043
CD 3	IBD	female	23	CD_3_CAAGGGACAAGCTCTA-1	7.35165	2.6475	0.565573
CD 3	IBD	female	23	CD_3_CACAACATCACTGTCC-1	-1.88452	2.3081	2.24022
CD 3	IBD	female	23	CD_3_CAGGGCTAGGTAGGCT-1	1.6806	14.6739	0
CD 3	IBD	female	23	CD_3_CAGGGCTCATCGGATT-1	-5.12921	1.31946	0
CD 3	IBD	female	23	CD_3_CAGTGCGAGGGTAATT-1	-0.311596	15.6675	0
CD 3	IBD	female	23	CD_3_CAGTGCGTCTCAAAGC-1	-4.17179	1.01275	0
CD 3	IBD	female	23	CD_3_CAGTTAGTCTGTGCAA-1	-2.16841	1.76167	1.04996
CD 3	IBD	female	23	CD_3_CATCGCTAGGATAATC-1	-2.19818	2.11409	2.12008
CD 3	IBD	female	23	CD_3_CATCGGGCAAGTGCAG-1	1.40868	-6.0792	0
CD 3	IBD	female	23	CD_3_CATGAGTTCATCGACA-1	7.30701	1.46031	0
CD 3	IBD	female	23	CD_3_CATGCCTAGATTCGCT-1	-1.33626	-2.62119	0
CD 3	IBD	female	23	CD_3_CATGCGGGTTCAAAGA-1	-4.16155	1.86294	1.67094
CD 3	IBD	female	23	CD_3_CATTGTTTCTTAGTTC-1	-3.23651	0.957634	0
CD 3	IBD	female	23	CD_3_CCACACTGTCCGGTGT-1	-3.14109	2.16727	0.860857
CD 3	IBD	female	23	CD_3_CCACTTGTCCATTCGC-1	-11.0892	-9.36492	0
CD 3	IBD	female	23	CD_3_CCCAACTCACACAGCC-1	-3.27377	-5.76256	0
CD 3	IBD	female	23	CD_3_CCCTCAATCGACGTCG-1	3.09856	-6.04564	0
CD 3	IBD	female	23	CD_3_CCGTAGGCAACCGCCA-1	1.3959	15.8955	0
CD 3	IBD	female	23	CD_3_CCTCACAAGCAGGGAG-1	-0.433549	-0.205659	0
CD 3	IBD	female	23	CD_3_CCTCCAATCTCGTCGT-1	1.78432	14.9527	0
CD 3	IBD	female	23	CD_3_CCTTGTGAGCCAACCC-1	1.75659	1.54441	0
CD 3	IBD	female	23	CD_3_CGAAGGAGTATCGTAC-1	6.75571	1.0921	0
CD 3	IBD	female	23	CD_3_CGAGGCTTCTCTGAGA-1	-10.8706	-9.51447	0
CD 3	IBD	female	23	CD_3_CGATCGGCATGAAGGC-1	1.54401	-16.6731	0
CD 3	IBD	female	23	CD_3_CGGAGAAAGCAAGGAA-1	-0.360898	16.2224	0
CD 3	IBD	female	23	CD_3_CGGCAGTAGGAGACCT-1	2.01734	15.0775	0
CD 3	IBD	female	23	CD_3_CGGCAGTCAATCGAAA-1	-0.655122	-4.702	0
CD 3	IBD	female	23	CD_3_CGGCAGTTCCCTCTCC-1	-4.99438	2.18243	0
CD 3	IBD	female	23	CD_3_CGTAGTATCATATGGC-1	-11.0366	-9.28148	0
CD 3	IBD	female	23	CD_3_CTAGGTAGTTCAGCGC-1	-4.92047	0.821569	0
CD 3	IBD	female	23	CD_3_CTCCTCCTCCCAGGCA-1	0.823322	-16.0156	0
CD 3	IBD	female	23	CD_3_CTCTGGTCAGTCGGAA-1	-11.7145	-9.39328	0
CD 3	IBD	female	23	CD_3_CTGAGCGAGTCGAATA-1	-3.10452	1.41939	1.70079
CD 3	IBD	female	23	CD_3_CTGAGGCAGGTAGACC-1	-11.466	-8.6669	0
CD 3	IBD	female	23	CD_3_CTGGCAGAGGCCCACT-1	1.89007	6.09305	0.74222
CD 3	IBD	female	23	CD_3_CTTCAATTCAAATGAG-1	0.695307	-1.22312	0
CD 3	IBD	female	23	CD_3_CTTTCGGCACCCTCTA-1	-2.46665	2.05627	1.58319
CD 3	IBD	female	23	CD_3_GAAACCTTCACGGGAA-1	1.18528	1.14161	0
CD 3	IBD	female	23	CD_3_GACACGCTCCAAGCCG-1	-3.03942	-5.53167	0
CD 3	IBD	female	23	CD_3_GACAGCCAGGTCTGGA-1	-0.207657	-1.91467	0
CD 3	IBD	female	23	CD_3_GACCCTTAGCACGATG-1	2.85115	-0.153335	0
CD 3	IBD	female	23	CD_3_GACCCTTTCACCTGTC-1	1.89725	-1.25453	0
CD 3	IBD	female	23	CD_3_GAGCCTGAGGTTCACT-1	2.12428	5.10281	0
CD 3	IBD	female	23	CD_3_GAGGGATTCTTCCGTG-1	1.59895	14.6228	0
CD 3	IBD	female	23	CD_3_GAGTTTGTCGTTCTGC-1	0.218438	0.147969	0
CD 3	IBD	female	23	CD_3_GATGACTAGCTGTACT-1	1.86679	5.49861	0
CD 3	IBD	female	23	CD_3_GATTCTTGTTCGCGTG-1	-11.5329	-9.41548	0
CD 3	IBD	female	23	CD_3_GCAGCTGAGGTGCATG-1	-11.1843	-9.22852	0
CD 3	IBD	female	23	CD_3_GCCAACGAGAAGTCAT-1	-1.65001	-1.19276	0
CD 3	IBD	female	23	CD_3_GCCAGGTGTCGTGGAA-1	0.860937	-5.79282	0
CD 3	IBD	female	23	CD_3_GCCATGGAGGTTAGTA-1	-2.71578	-4.94343	0
CD 3	IBD	female	23	CD_3_GCTTTCGTCCGTGTCT-1	7.37691	1.02247	0
CD 3	IBD	female	23	CD_3_GGAACCCAGGAACGTC-1	7.45749	1.84736	0
CD 3	IBD	female	23	CD_3_GGAACCCAGGCTTAGG-1	1.4008	-0.974303	0.562762
CD 3	IBD	female	23	CD_3_GGAGATGGTATGCAAA-1	3.04648	0.592427	0
CD 3	IBD	female	23	CD_3_GGAGGATCAAGTGCTT-1	-2.52537	1.92068	1.08597
CD 3	IBD	female	23	CD_3_GGCTTGGCAGAGTTCT-1	6.80664	2.53144	2.08971
CD 3	IBD	female	23	CD_3_GGGAGTAGTCAGGAGT-1	-2.50668	-6.79725	0
CD 3	IBD	female	23	CD_3_GGGCTCACAAAGAACT-1	-3.48786	1.5521	1.00599
CD 3	IBD	female	23	CD_3_GGGTGTCAGGTGCCTC-1	2.30353	-6.3386	0
CD 3	IBD	female	23	CD_3_GGTAGAGCACTTGTCC-1	-11.4291	-8.56687	0.380391
CD 3	IBD	female	23	CD_3_GGTCACGAGTGAGGTC-1	2.32794	15.2686	0
CD 3	IBD	female	23	CD_3_GGTGTCGAGCGATTCT-1	3.25959	-6.22024	0
CD 3	IBD	female	23	CD_3_GTAATGCCATGATAGA-1	2.25236	-1.04915	0
CD 3	IBD	female	23	CD_3_GTCAAACAGATACTGA-1	-0.730469	16.541	0
CD 3	IBD	female	23	CD_3_GTCGTAATCCCTCATG-1	1.43604	-0.102127	0
CD 3	IBD	female	23	CD_3_GTCTTTAAGGATCATA-1	-11.6062	-9.53217	0
CD 3	IBD	female	23	CD_3_GTGAGCCGTGACTATC-1	-0.762103	-5.6478	0
CD 3	IBD	female	23	CD_3_GTGAGTTCAAGTGCAG-1	-0.520445	-4.14612	0
CD 3	IBD	female	23	CD_3_GTGATGTAGTAGGATT-1	-5.6312	1.40714	0
CD 3	IBD	female	23	CD_3_GTGATGTGTTTGATCG-1	2.51737	-1.34128	0
CD 3	IBD	female	23	CD_3_GTGGAAGCATCAACCA-1	-4.38194	0.988961	0.702733
CD 3	IBD	female	23	CD_3_GTTCCGTTCTAAGCGT-1	-0.948132	-6.29738	0
CD 3	IBD	female	23	CD_3_GTTCGCTTCGATCCCT-1	-11.2175	-8.86434	0
CD 3	IBD	female	23	CD_3_GTTGCGGGTGAGATCG-1	-1.54923	0.212841	1.18452
CD 3	IBD	female	23	CD_3_GTTGTCCCATCGAGCC-1	2.00488	0.488703	0
CD 3	IBD	female	23	CD_3_TAACACGGTAGCTTGT-1	-5.4232	1.57146	0
CD 3	IBD	female	23	CD_3_TAAGCACGTCATCGCG-1	1.62747	-16.0359	0
CD 3	IBD	female	23	CD_3_TAAGCCAGTAACAGTA-1	2.96097	0.867678	0
CD 3	IBD	female	23	CD_3_TACCGAAAGCCGCACT-1	0.221029	-4.50399	0.520475
CD 3	IBD	female	23	CD_3_TACTGCCGTCATAACC-1	0.379956	16.3202	0
CD 3	IBD	female	23	CD_3_TAGACTGTCTCTCGCA-1	0.0450628	-0.0133672	1.50045
CD 3	IBD	female	23	CD_3_TAGATCGCATATAGCC-1	2.15099	2.70977	0
CD 3	IBD	female	23	CD_3_TAGGAGGGTTCCAGGC-1	1.97189	-1.1969	0
CD 3	IBD	female	23	CD_3_TATCTTGAGGAAGTGA-1	-4.19825	1.09698	0
CD 3	IBD	female	23	CD_3_TATCTTGCAGAGTAAT-1	-3.6541	1.47081	1.43982
CD 3	IBD	female	23	CD_3_TCACACCTCAGGACGA-1	1.39561	0.313344	0
CD 3	IBD	female	23	CD_3_TCATGCCTCTCCTGCA-1	-1.33655	-2.21027	0.670867
CD 3	IBD	female	23	CD_3_TCATGTTGTTACACTG-1	3.10002	-6.20278	0
CD 3	IBD	female	23	CD_3_TCATTTGCAGTCGCAC-1	0.246149	-4.65276	0
CD 3	IBD	female	23	CD_3_TCCACGTAGGATGGCT-1	7.22819	2.09708	0
CD 3	IBD	female	23	CD_3_TCCTCGACATAATCGC-1	-2.84772	1.64897	1.8899
CD 3	IBD	female	23	CD_3_TCCTGCAAGGTCCAGA-1	-1.02109	14.0037	0
CD 3	IBD	female	23	CD_3_TCGCTTGAGCATGAAT-1	-1.14513	0.232608	1.47621
CD 3	IBD	female	23	CD_3_TCGGGTGGTGCCTTTC-1	-1.4718	-2.31227	0
CD 3	IBD	female	23	CD_3_TCTCACGGTAGAGACC-1	-0.329318	-1.70588	0.846537
CD 3	IBD	female	23	CD_3_TCTCACGTCGGTGTTA-1	2.1804	4.1286	0
CD 3	IBD	female	23	CD_3_TCTCAGCTCAGAGTTC-1	8.04029	1.56626	0
CD 3	IBD	female	23	CD_3_TCTGCCATCAACTTTC-1	1.53078	-0.258273	0
CD 3	IBD	female	23	CD_3_TCTTAGTGTATCGGTT-1	-12.2943	-9.30129	0
CD 3	IBD	female	23	CD_3_TCTTCCTAGCAACAAT-1	1.55738	15.7953	0
CD 3	IBD	female	23	CD_3_TCTTGCGCAGGTGTTT-1	1.80985	14.72	0
CD 3	IBD	female	23	CD_3_TCTTTGACAATTCACG-1	-11.3152	-9.53117	0
CD 3	IBD	female	23	CD_3_TCTTTGAGTCTTCGAA-1	-5.56519	1.757	0
CD 3	IBD	female	23	CD_3_TGACTCCGTGTGTTTG-1	1.19728	-0.0390815	0
CD 3	IBD	female	23	CD_3_TGAGACTCATGATCTG-1	-5.25826	1.07469	0
CD 3	IBD	female	23	CD_3_TGAGCATGTTTCTATC-1	0.380496	0.0802477	0
CD 3	IBD	female	23	CD_3_TGAGGGACAGTCGTTA-1	-11.4102	-9.46714	0
CD 3	IBD	female	23	CD_3_TGAGGTTGTGTTGAGG-1	3.89075	-5.31694	0
CD 3	IBD	female	23	CD_3_TGCATCCTCTGGCCTT-1	1.98958	2.57737	0
CD 3	IBD	female	23	CD_3_TGCTTCGAGCATTGTC-1	1.04534	14.6514	0
CD 3	IBD	female	23	CD_3_TGGTAGTCAACGGGTA-1	6.81646	2.83562	1.42762
CD 3	IBD	female	23	CD_3_TGGTGATTCATCCTGC-1	2.31085	5.49297	0
CD 3	IBD	female	23	CD_3_TGTAACGAGATGAACT-1	0.546432	-5.32508	0
CD 3	IBD	female	23	CD_3_TGTCCCAAGCCACCGT-1	-2.31442	2.06487	2.62741
CD 3	IBD	female	23	CD_3_TGTGGCGTCTTAGCCC-1	-12.1432	-9.3615	0
CD 3	IBD	female	23	CD_3_TGTTCCGTCGAGTGGA-1	2.40929	0.2599	0
CD 3	IBD	female	23	CD_3_TGTTGGAGTGTCATCA-1	-0.0440927	16.7821	0
CD 3	IBD	female	23	CD_3_TGTTTGTCAATGTTGC-1	-2.48729	-6.73318	0
CD 3	IBD	female	23	CD_3_TTAATCCTCATGTCAG-1	1.34028	-16.3096	0
CD 3	IBD	female	23	CD_3_TTACGTTAGCGTGTTT-1	-0.0631819	-5.01946	0
CD 3	IBD	female	23	CD_3_TTCAGGAAGCCTCTTC-1	2.1332	0.348681	0
CD 3	IBD	female	23	CD_3_TTCAGGAAGCCTTTGA-1	-1.97613	-0.109875	0
CD 3	IBD	female	23	CD_3_TTCCAATGTATGCTAC-1	-3.32415	-5.22832	0
CD 3	IBD	female	23	CD_3_TTCTAACCAAGCAGGT-1	7.49565	2.72667	1.70763
CD 3	IBD	female	23	CD_3_TTGATGGCAGTGCCTG-1	2.35991	-1.10995	0
CD 3	IBD	female	23	CD_3_TTGGGTAGTATACCCA-1	7.55408	2.06161	0
CD 3	IBD	female	23	CD_3_TTGGGTATCGCTAGCG-1	7.96778	1.52622	0
CD 3	IBD	female	23	CD_3_TTTACTGTCAAGCGTT-1	2.9201	2.64875	0
CD 4	IBD	male	56	CD_4_AAAGAACAGGCGAACT-1	-0.687881	16.1437	0
CD 4	IBD	male	56	CD_4_AACGGGATCATTTACC-1	-2.2056	2.22308	0
CD 4	IBD	male	56	CD_4_AATGACCGTAGTCACT-1	-13.108	-1.16795	0.490275
CD 4	IBD	male	56	CD_4_AATGGCTCACGCTATA-1	-11.3061	-8.78858	0
CD 4	IBD	male	56	CD_4_AATTCCTTCAAGCCGC-1	-0.341269	15.7765	0
CD 4	IBD	male	56	CD_4_AATTTCCTCGACATCA-1	0.176298	15.3899	0
CD 4	IBD	male	56	CD_4_ACCTACCAGTTCATGC-1	0.558282	15.6478	0
CD 4	IBD	male	56	CD_4_ACCTACCTCGTGCACG-1	-0.344781	15.3464	0
CD 4	IBD	male	56	CD_4_ACTTATCCATAGTCGT-1	3.02701	0.390419	0
CD 4	IBD	male	56	CD_4_ACTTTGTTCTCCGATC-1	3.18926	-6.34548	0
CD 4	IBD	male	56	CD_4_AGAAATGCACCCTCTA-1	1.92561	-0.734448	0
CD 4	IBD	male	56	CD_4_AGAAGTAAGACGGAAA-1	-1.28944	16.1143	0
CD 4	IBD	male	56	CD_4_AGACTCACAATACCTG-1	-0.336067	-1.91193	0
CD 4	IBD	male	56	CD_4_AGCTACAGTGACACGA-1	-1.68635	-2.25515	0
CD 4	IBD	male	56	CD_4_AGGGTCCCAACTCGAT-1	2.50649	15.5622	0
CD 4	IBD	male	56	CD_4_AGGGTTTCATATGGCT-1	0.594328	16.2252	0
CD 4	IBD	male	56	CD_4_AGGTGTTAGACTACCT-1	0.719682	16.0835	0
CD 4	IBD	male	56	CD_4_AGTTCCCAGCAAGCCA-1	-1.20428	16.3547	0
CD 4	IBD	male	56	CD_4_ATCCGTCGTCCTGTTC-1	-0.389755	-5.20035	0.916261
CD 4	IBD	male	56	CD_4_ATCGATGCAACTAGAA-1	2.59526	15.491	0
CD 4	IBD	male	56	CD_4_ATCGGATTCGATGCTA-1	2.93613	0.846416	0
CD 4	IBD	male	56	CD_4_ATGAAAGGTGCCTTTC-1	-10.9463	-9.39211	0
CD 4	IBD	male	56	CD_4_ATTCGTTTCACACGAT-1	-5.26733	1.14042	0
CD 4	IBD	male	56	CD_4_CACTGAAGTTAAGAAC-1	1.41621	-6.18463	0
CD 4	IBD	male	56	CD_4_CAGCAGCCACCGAATT-1	-3.34413	1.45153	2.29956
CD 4	IBD	male	56	CD_4_CATCCGTTCACCACAA-1	-0.317731	-4.99894	0
CD 4	IBD	male	56	CD_4_CCACCATAGGTCCCTG-1	1.35801	-15.5735	0
CD 4	IBD	male	56	CD_4_CCCAACTTCGCAATGT-1	-1.03238	15.2628	0
CD 4	IBD	male	56	CD_4_CCCTCTCTCATGCCAA-1	-12.7972	-9.41684	0
CD 4	IBD	male	56	CD_4_CCTCAGTAGCGAGTAC-1	1.51035	14.9267	0
CD 4	IBD	male	56	CD_4_CCTCCAAAGATGAAGG-1	-11.783	-9.23332	0
CD 4	IBD	male	56	CD_4_CGAGTGCAGCGGGTTA-1	-1.19741	-5.71907	0
CD 4	IBD	male	56	CD_4_CGCATAATCGCTTACC-1	-0.976214	16.4973	0
CD 4	IBD	male	56	CD_4_CGCCAGAAGACAACAT-1	0.140266	15.9463	0
CD 4	IBD	male	56	CD_4_CTAACTTCACGCTATA-1	0.491397	16.21	0
CD 4	IBD	male	56	CD_4_CTACCTGCATTCAGGT-1	-1.17189	13.9061	0
CD 4	IBD	male	56	CD_4_CTCATCGGTCAGTCCG-1	-12.9491	-9.31871	0
CD 4	IBD	male	56	CD_4_CTGAGGCGTAGGACTG-1	1.60761	-0.993593	0
CD 4	IBD	male	56	CD_4_CTGCCTAAGCGGTAGT-1	6.71194	1.16822	0
CD 4	IBD	male	56	CD_4_CTGCGAGGTATCGGTT-1	-5.02543	1.14142	0
CD 4	IBD	male	56	CD_4_CTGTATTCAACCAGAG-1	-0.399051	-0.207567	0
CD 4	IBD	male	56	CD_4_CTGTGAAAGTGTCATC-1	-11.347	-8.74851	0
CD 4	IBD	male	56	CD_4_GACGTTATCACCTGTC-1	0.476257	15.8941	0
CD 4	IBD	male	56	CD_4_GCATGATCAATCCTTT-1	7.91808	1.55085	0
CD 4	IBD	male	56	CD_4_GCCCAGAAGACTAAGT-1	3.04926	2.60029	0
CD 4	IBD	male	56	CD_4_GCTTTCGAGTACTCGT-1	1.28836	0.0896005	0
CD 4	IBD	male	56	CD_4_GGCTGTGGTCGACGCT-1	0.00756369	16.4341	0
CD 4	IBD	male	56	CD_4_GGGACAACATCGCCTT-1	-1.37185	0.331293	0
CD 4	IBD	male	56	CD_4_GGGATCCGTGTAGGAC-1	-11.527	-8.62042	0
CD 4	IBD	male	56	CD_4_GGGTAGACAGACCATT-1	7.41209	1.33725	0
CD 4	IBD	male	56	CD_4_GTTAGTGCATGCCGAC-1	-5.46486	1.425	1.11501
CD 4	IBD	male	56	CD_4_TAATCTCGTGATCATC-1	2.8798	-0.522784	0
CD 4	IBD	male	56	CD_4_TACGTCCAGCACGTCC-1	-2.65684	2.04846	1.30383
CD 4	IBD	male	56	CD_4_TACTTCATCCGAAGGA-1	7.92394	1.39225	0
CD 4	IBD	male	56	CD_4_TAGGTACCAGGGAATC-1	-13.0073	-9.34694	0
CD 4	IBD	male	56	CD_4_TCAGTGAGTTGCGAAG-1	-2.64774	2.5365	1.22152
CD 4	IBD	male	56	CD_4_TCATGAGGTACTGCCG-1	2.44425	15.6214	0
CD 4	IBD	male	56	CD_4_TCATGTTAGCGTTGTT-1	-4.20882	1.96575	1.19534
CD 4	IBD	male	56	CD_4_TCCATCGTCGGACTTA-1	-11.3833	-8.63303	0
CD 4	IBD	male	56	CD_4_TCCTGCACACCAGGTC-1	7.58093	1.91888	0.612666
CD 4	IBD	male	56	CD_4_TGAATGCAGATTGTGA-1	2.07153	15.4133	0
CD 4	IBD	male	56	CD_4_TGATCAGGTGAGATTA-1	3.95003	-5.45706	0
CD 4	IBD	male	56	CD_4_TGATCTTCAGCTACTA-1	-0.988593	14.0292	0
CD 4	IBD	male	56	CD_4_TGATCTTTCGGTCTAA-1	0.666829	0.0963393	0
CD 4	IBD	male	56	CD_4_TGCAGGCGTCATACCA-1	-12.873	-9.41652	0
CD 4	IBD	male	56	CD_4_TGCGATATCATGCATG-1	0.571979	15.5249	0
CD 4	IBD	male	56	CD_4_TGCGGGTCAATAGTCC-1	0.0705249	0.232803	0.939462
CD 4	IBD	male	56	CD_4_TGGGTTAAGACTCGAG-1	-0.147869	16.8438	0
CD 4	IBD	male	56	CD_4_TGTAAGCGTGCCTTCT-1	-0.898934	16.3323	0
CD 4	IBD	male	56	CD_4_TTACAGGTCCGTTGAA-1	-0.337978	16.7919	0
CD 4	IBD	male	56	CD_4_TTCACCGAGTGCTACT-1	1.70589	5.81472	0
CD 4	IBD	male	56	CD_4_TTTACTGTCAAGCTGT-1	1.51422	15.0428	0
CD 4	IBD	male	56	CD_4_TTTAGTCCACATTCGA-1	1.07293	-16.3192	0
HC 3	HC	female	68	HC_3_AAACGAAAGATCGGTG-1	-0.370059	-4.88163	0
HC 3	HC	female	68	HC_3_AAAGTCCAGCCTGTGC-1	-1.36647	-1.38044	0.9045
HC 3	HC	female	68	HC_3_AAAGTGATCTCTCGAC-1	1.04918	-4.15392	0
HC 3	HC	female	68	HC_3_AACAGGGAGATAGTGT-1	2.39445	-6.18801	0
HC 3	HC	female	68	HC_3_ACAACCATCATTCGGA-1	-5.52071	2.02939	0
HC 3	HC	female	68	HC_3_ACATTTCAGAATAACC-1	1.30083	-4.41281	0
HC 3	HC	female	68	HC_3_ACCAACAAGACTTCAC-1	0.275106	-3.98495	0
HC 3	HC	female	68	HC_3_ACCACAAAGCATGCGA-1	1.91639	6.10085	0
HC 3	HC	female	68	HC_3_ACGGTTATCAAGAAAC-1	-2.6316	-5.19356	0
HC 3	HC	female	68	HC_3_ACGTAACAGGTCGTCC-1	0.0405646	-4.64569	0
HC 3	HC	female	68	HC_3_ACTTAGGCAAAGGTTA-1	1.11069	-15.5488	0
HC 3	HC	female	68	HC_3_ACTTCGCAGGTCCCTG-1	-0.155925	-4.37242	0
HC 3	HC	female	68	HC_3_AGAACAACAGTTTCGA-1	2.75719	-1.36413	0
HC 3	HC	female	68	HC_3_AGACACTTCCATATGG-1	2.69343	-4.02817	0
HC 3	HC	female	68	HC_3_AGAGAGCGTACTCAAC-1	0.650986	-3.06166	0
HC 3	HC	female	68	HC_3_AGATGAAAGCAGTCTT-1	0.726588	-5.07563	0
HC 3	HC	female	68	HC_3_AGGATCTGTCTACACA-1	-3.91777	1.81838	0
HC 3	HC	female	68	HC_3_AGTAGCTAGCACAAAT-1	0.384296	-3.66133	0
HC 3	HC	female	68	HC_3_AGTGCCGTCGCGTGAC-1	-3.7632	1.65422	0
HC 3	HC	female	68	HC_3_ATCGTAGCACAGGATG-1	-0.659392	-6.37736	0
HC 3	HC	female	68	HC_3_ATGAGGGAGTGTACCT-1	1.08685	-4.73231	0
HC 3	HC	female	68	HC_3_ATGATCGCAGGCTATT-1	-2.23159	2.58988	0.771712
HC 3	HC	female	68	HC_3_ATTACCTCATGACTGT-1	2.68791	2.21665	0
HC 3	HC	female	68	HC_3_ATTGGGTGTGGGTATG-1	-1.57435	-6.21053	0
HC 3	HC	female	68	HC_3_CAAAGAAAGAATCCCT-1	-1.26877	-6.45365	0
HC 3	HC	female	68	HC_3_CAAAGAAAGTTACGTC-1	1.34813	-16.7594	0
HC 3	HC	female	68	HC_3_CAACGATAGAGCAGCT-1	-0.579312	-2.91325	0
HC 3	HC	female	68	HC_3_CAAGAGGCAGGTGTGA-1	-0.0877677	16.2454	0
HC 3	HC	female	68	HC_3_CACATGAGTTATGTGC-1	-2.7585	-6.18545	0
HC 3	HC	female	68	HC_3_CACCAAAAGTTGCGAG-1	0.308254	-3.45439	0
HC 3	HC	female	68	HC_3_CACCAAAGTTCTAACG-1	-1.19748	-3.62091	0
HC 3	HC	female	68	HC_3_CACCAAATCGACATTG-1	1.88713	5.13884	0
HC 3	HC	female	68	HC_3_CACGGGTTCTGAGAGG-1	0.707203	-4.16235	0
HC 3	HC	female	68	HC_3_CACGTTCAGGACACTG-1	0.605152	16.1683	0
HC 3	HC	female	68	HC_3_CAGATTGAGGACGGAG-1	0.30892	-4.63136	0
HC 3	HC	female	68	HC_3_CAGGCCAGTGGTATGG-1	-2.67374	2.09534	2.06082
HC 3	HC	female	68	HC_3_CAGTGCGAGTCTGCAT-1	-3.36843	-5.43296	0
HC 3	HC	female	68	HC_3_CAGTTAGGTACCAATC-1	0.0198918	-3.61533	0
HC 3	HC	female	68	HC_3_CATAAGCTCTGACCCT-1	-0.481802	-4.04816	0
HC 3	HC	female	68	HC_3_CATGCAATCTCCGCAT-1	0.417328	-3.54815	0
HC 3	HC	female	68	HC_3_CATTCTAGTCAGCGTC-1	2.56469	3.15289	0
HC 3	HC	female	68	HC_3_CATTGAGGTACTTCCC-1	0.457051	-5.13096	0
HC 3	HC	female	68	HC_3_CCAATTTCAGAAGTTA-1	-3.9757	1.53853	0
HC 3	HC	female	68	HC_3_CCCGGAATCCCAGGAC-1	1.89646	5.57152	0
HC 3	HC	female	68	HC_3_CCCTGATAGCCACAAG-1	-2.88055	2.05676	1.0045
HC 3	HC	female	68	HC_3_CCCTTAGAGTCCCGGT-1	1.60542	-16.4943	0
HC 3	HC	female	68	HC_3_CCGTAGGCAGCCGTCA-1	-1.46832	-2.02555	1.08351
HC 3	HC	female	68	HC_3_CCTGTTGGTCATGGCC-1	-0.760312	-5.81254	0
HC 3	HC	female	68	HC_3_CCTTGTGTCGCATTGA-1	-0.334944	-3.28162	0
HC 3	HC	female	68	HC_3_CGAAGTTAGCGGGTTA-1	0.180253	-3.23861	0
HC 3	HC	female	68	HC_3_CGGAATTGTAACATAG-1	1.40528	-4.26971	0
HC 3	HC	female	68	HC_3_CGTGAATCATGACAGG-1	3.2376	0.638586	0
HC 3	HC	female	68	HC_3_CGTGCTTAGGTTCACT-1	0.403273	-5.10289	0
HC 3	HC	female	68	HC_3_CGTTAGATCTTCCAGC-1	-0.46231	-4.1077	0
HC 3	HC	female	68	HC_3_CTACATTGTAGAGGAA-1	1.80054	2.7871	0
HC 3	HC	female	68	HC_3_CTAGACAGTTGGGACA-1	1.14384	-3.58834	0
HC 3	HC	female	68	HC_3_CTATAGGTCTTGGTGA-1	0.93866	-15.7379	0
HC 3	HC	female	68	HC_3_CTCATTAAGGTAGTCG-1	-5.31908	1.2572	0
HC 3	HC	female	68	HC_3_CTCCACACATTGAAGA-1	-0.793951	-5.83395	0
HC 3	HC	female	68	HC_3_CTCCGATCAGTGCGCT-1	2.60721	-4.28556	0
HC 3	HC	female	68	HC_3_CTGTACCGTAATGTGA-1	-2.49485	-5.01019	0
HC 3	HC	female	68	HC_3_CTGTATTCACCAAAGG-1	0.304177	-4.61776	0
HC 3	HC	female	68	HC_3_CTTTCGGAGTAAACTG-1	-0.69285	-3.17286	0
HC 3	HC	female	68	HC_3_GAAGCGAAGTCAAGCG-1	1.89067	6.12561	0
HC 3	HC	female	68	HC_3_GAAGCGATCCATACAG-1	0.850983	-15.934	0
HC 3	HC	female	68	HC_3_GACGTTAGTGGCAACA-1	-4.58433	2.15968	0
HC 3	HC	female	68	HC_3_GACTCAAAGCCTAACT-1	-2.05049	-5.04769	0
HC 3	HC	female	68	HC_3_GACTTCCAGGTCACTT-1	-1.36335	-6.36515	0
HC 3	HC	female	68	HC_3_GAGACCCAGATGAACT-1	-0.400228	-6.19783	0
HC 3	HC	female	68	HC_3_GAGGGTAGTTCCGCGA-1	-0.729546	-0.699908	0.712282
HC 3	HC	female	68	HC_3_GAGTGTTAGGCTTAAA-1	0.720278	-3.93846	0
HC 3	HC	female	68	HC_3_GAGTTACTCGGAGTGA-1	1.507	-15.6801	0
HC 3	HC	female	68	HC_3_GATCAGTTCAGAGTTC-1	0.339838	-3.37718	0
HC 3	HC	female	68	HC_3_GATGATCCAGTAGTTC-1	1.04932	-0.730412	0
HC 3	HC	female	68	HC_3_GCACATAAGTAGCTCT-1	1.81438	-6.26068	0
HC 3	HC	female	68	HC_3_GCACTAAAGGGTCAAC-1	2.70271	-4.67406	0
HC 3	HC	female	68	HC_3_GCATCTCCAACGATCT-1	-11.0374	-9.58716	0
HC 3	HC	female	68	HC_3_GCCATGGCAGCCTACG-1	1.20767	-6.04474	0
HC 3	HC	female	68	HC_3_GCCATGGGTACCTAGT-1	0.654205	-4.15168	0
HC 3	HC	female	68	HC_3_GCGGAAATCTTCCCGA-1	0.182673	16.4788	0
HC 3	HC	female	68	HC_3_GCTCAAAAGGTATCTC-1	-5.56399	1.57279	0
HC 3	HC	female	68	HC_3_GCTTTCGTCCCTCGTA-1	-1.09812	15.7878	0
HC 3	HC	female	68	HC_3_GGAATCTTCAGCGGAA-1	0.546685	-4.19947	0
HC 3	HC	female	68	HC_3_GGAGAACTCACGTAGT-1	1.45279	-2.17501	0
HC 3	HC	female	68	HC_3_GGGATGACAAGACAAT-1	2.15416	-2.24865	0
HC 3	HC	female	68	HC_3_GGGCTCAAGTCCCGAC-1	1.78784	-6.17779	0
HC 3	HC	female	68	HC_3_GGGCTCAGTCTTCGAA-1	0.934917	-4.58956	0
HC 3	HC	female	68	HC_3_GGGTAGATCTGGTTGA-1	-0.768181	-3.24264	0
HC 3	HC	female	68	HC_3_GTAACACTCCAGCAAT-1	-0.69008	-4.49603	0
HC 3	HC	female	68	HC_3_GTAGAAAAGTCGAAAT-1	-1.41255	-2.12219	0
HC 3	HC	female	68	HC_3_GTATTGGGTATCCTTT-1	2.53892	15.6395	0
HC 3	HC	female	68	HC_3_GTCAAACTCGACATAC-1	0.105955	16.4231	0
HC 3	HC	female	68	HC_3_GTCATGAAGGGCGAGA-1	-3.24394	-5.31888	0
HC 3	HC	female	68	HC_3_GTCATTTGTTACGTAC-1	3.03153	-6.45258	0
HC 3	HC	female	68	HC_3_GTCCACTCACGTTCGG-1	1.51167	-2.41141	0
HC 3	HC	female	68	HC_3_GTCTGTCCAGAGAGGG-1	1.12954	-4.67239	0
HC 3	HC	female	68	HC_3_GTCTGTCTCTTGGTCC-1	1.58723	-3.74138	0
HC 3	HC	female	68	HC_3_GTGCACGGTTAGAGTA-1	-1.0465	-2.81205	0
HC 3	HC	female	68	HC_3_GTGCTGGAGCTTTGTG-1	-2.4754	-5.84046	0
HC 3	HC	female	68	HC_3_GTGGAAGCATGCAGGA-1	1.30145	-16.5543	0
HC 3	HC	female	68	HC_3_GTTTGGAAGGTCGCCT-1	1.46602	-3.87231	0
HC 3	HC	female	68	HC_3_TAACGACCATAGTCGT-1	0.911738	-15.8209	0
HC 3	HC	female	68	HC_3_TAATTCCGTTGGTAGG-1	-0.0757287	-3.64183	0
HC 3	HC	female	68	HC_3_TACCTCGGTGAGCAGT-1	-2.68457	-6.10001	0
HC 3	HC	female	68	HC_3_TACTTCACACGCTTAA-1	-0.0595106	-4.38191	0
HC 3	HC	female	68	HC_3_TATCCTAGTTGTAAAG-1	-4.4196	1.34053	0
HC 3	HC	female	68	HC_3_TATCGCCAGCTAGTTC-1	-0.822149	-3.81105	0
HC 3	HC	female	68	HC_3_TATTCCACACCTAAAC-1	-0.830184	15.7049	0
HC 3	HC	female	68	HC_3_TCAGGTAGTAGCTTTG-1	0.373381	-3.81633	0
HC 3	HC	female	68	HC_3_TCATGAGGTCCACTCT-1	1.63707	0.957976	0
HC 3	HC	female	68	HC_3_TCATTGTCAGTTCCAA-1	2.05144	-6.33161	0
HC 3	HC	female	68	HC_3_TCCGAAATCGGTCGAC-1	1.58759	-16.155	0
HC 3	HC	female	68	HC_3_TCCGGGAAGGACAACC-1	-1.75264	-6.01719	0
HC 3	HC	female	68	HC_3_TCCGTGTCAAGGCTTT-1	3.08958	-6.40603	0
HC 3	HC	female	68	HC_3_TCCTCGATCTCAACGA-1	2.70168	2.58383	0
HC 3	HC	female	68	HC_3_TCCTCTTCAGATCCTA-1	0.914818	-16.0766	0
HC 3	HC	female	68	HC_3_TCGCTTGTCACTACTT-1	-0.832735	15.3533	0
HC 3	HC	female	68	HC_3_TCTCACGAGAGAGCGG-1	1.55477	-2.023	0
HC 3	HC	female	68	HC_3_TCTCCGAGTGCCTTCT-1	0.448289	15.8531	0
HC 3	HC	female	68	HC_3_TCTTCCTAGTAACGAT-1	0.923183	-4.46976	0
HC 3	HC	female	68	HC_3_TCTTGCGTCATAGAGA-1	-4.45157	1.35176	0
HC 3	HC	female	68	HC_3_TGACTCCCAGCGCGTT-1	1.43542	-16.4756	0
HC 3	HC	female	68	HC_3_TGAGCATGTCAAAGTA-1	2.86939	0.192211	0
HC 3	HC	female	68	HC_3_TGAGCGCAGTTTCGAC-1	-1.05854	-3.79444	0
HC 3	HC	female	68	HC_3_TGATGGTAGACTTCGT-1	-0.903388	-5.52402	0
HC 3	HC	female	68	HC_3_TGATTTCGTCTCAGGC-1	-0.570091	-3.17888	0
HC 3	HC	female	68	HC_3_TGCACGGCAAATGGAT-1	1.41012	-16.7207	0
HC 3	HC	female	68	HC_3_TGCATGATCTCACGAA-1	-0.511864	16.7645	0
HC 3	HC	female	68	HC_3_TGTAGACGTACGCTTA-1	2.78702	-4.39605	0
HC 3	HC	female	68	HC_3_TGTTGAGTCCTACTGC-1	1.61465	-16.757	0
HC 3	HC	female	68	HC_3_TTAATCCCACGGGCTT-1	1.58859	-3.57598	0
HC 3	HC	female	68	HC_3_TTACAGGGTGGTCCGT-1	3.10607	0.365184	0
HC 3	HC	female	68	HC_3_TTACGCCGTGAATGAT-1	-1.06196	-5.1172	0
HC 3	HC	female	68	HC_3_TTAGGCAGTGGCCACT-1	-0.161172	-3.61226	0
HC 3	HC	female	68	HC_3_TTAGTCTCAGAAATCA-1	-2.81065	-6.66164	0
HC 3	HC	female	68	HC_3_TTCCGTGTCATAGAGA-1	1.62963	-0.264044	0
HC 3	HC	female	68	HC_3_TTCTAGTAGCCAGAGT-1	1.28813	-15.5414	0
HC 3	HC	female	68	HC_3_TTCTGTAGTTGTAAAG-1	1.17603	-3.33291	0
HC 3	HC	female	68	HC_3_TTGTTGTCAGTCAACT-1	-1.053	14.17	0
HC 3	HC	female	68	HC_3_TTTATGCCATCTATCT-1	2.74836	-4.60482	0
HC 4	HC	male	65	HC_4_AAAGAACGTTTGAACC-1	1.05003	1.10356	0
HC 4	HC	male	65	HC_4_AACAAGATCTTAGCAG-1	-2.71781	-4.87409	0
HC 4	HC	male	65	HC_4_AACACACCATTGAAAG-1	-0.266809	-3.57285	0
HC 4	HC	male	65	HC_4_AACCCAAAGTAGTCCT-1	-0.365619	-3.10752	0
HC 4	HC	male	65	HC_4_AACCCAAGTGATCGTT-1	0.547094	-3.39108	0
HC 4	HC	male	65	HC_4_AAGCGTTAGACTACGG-1	0.125785	-3.3253	0
HC 4	HC	male	65	HC_4_AAGTGAAAGTCTCGTA-1	2.60942	-4.45599	0
HC 4	HC	male	65	HC_4_AATCACGTCGCTGCGA-1	2.05076	-4.33278	0
HC 4	HC	male	65	HC_4_AATCGTGGTCCACTTC-1	0.18967	-0.275137	0
HC 4	HC	male	65	HC_4_AATGACCGTCTGTGGC-1	2.725	-4.33421	0
HC 4	HC	male	65	HC_4_AATTCCTCAAGTAGTA-1	1.09037	-15.8267	0
HC 4	HC	male	65	HC_4_AATTTCCGTAGTAAGT-1	-1.37908	-6.44838	0
HC 4	HC	male	65	HC_4_ACAAGCTAGACTTCGT-1	-0.0456196	16.4455	0
HC 4	HC	male	65	HC_4_ACAAGCTCATTCATCT-1	-2.84986	-6.6305	0
HC 4	HC	male	65	HC_4_ACAAGCTGTGGCATCC-1	2.84004	-4.58961	0
HC 4	HC	male	65	HC_4_ACAGCCGTCATACGGT-1	1.31278	-16.208	0
HC 4	HC	male	65	HC_4_ACCCAAACAGCGGTCT-1	-1.68631	-6.2911	0
HC 4	HC	male	65	HC_4_ACCCAAATCGAAGGAC-1	0.907082	-0.32255	0
HC 4	HC	male	65	HC_4_ACCGTTCGTGGTGATG-1	-0.476191	-3.18963	0
HC 4	HC	male	65	HC_4_ACGCACGCAATGAGCG-1	-0.579279	-3.55497	0
HC 4	HC	male	65	HC_4_ACGGGTCAGTGGGAAA-1	-1.18731	-4.20301	0
HC 4	HC	male	65	HC_4_ACGTTCCCACCAGTAT-1	-0.939672	-6.15801	0
HC 4	HC	male	65	HC_4_ACTATCTTCCGAACGC-1	2.04833	15.5137	0
HC 4	HC	male	65	HC_4_ACTGCAAGTAACATAG-1	-1.35336	-6.04267	0
HC 4	HC	male	65	HC_4_ACTGTCCCACCGTACG-1	1.03679	-4.69306	0
HC 4	HC	male	65	HC_4_AGAAGTAAGCCGTTAT-1	2.69837	-4.865	0
HC 4	HC	male	65	HC_4_AGAAGTACACTAACCA-1	0.97026	-5.36221	0
HC 4	HC	male	65	HC_4_AGAAGTAGTTGACTGT-1	1.25648	-3.90606	0
HC 4	HC	male	65	HC_4_AGAGAATGTAGCTGCC-1	-1.26269	-6.36867	0
HC 4	HC	male	65	HC_4_AGCCAGCGTGCCTTCT-1	-0.994853	14.0372	0
HC 4	HC	male	65	HC_4_AGCGCTGAGACGACGT-1	2.83118	0.405657	0
HC 4	HC	male	65	HC_4_AGCGCTGTCATGAAAG-1	-1.6442	-6.118	0
HC 4	HC	male	65	HC_4_AGCTACACAGTCAACT-1	2.37216	1.46327	0
HC 4	HC	male	65	HC_4_AGGACGAGTTTCCATT-1	1.90572	-4.03459	0
HC 4	HC	male	65	HC_4_AGGAGGTCACGCTATA-1	-0.881489	-4.44636	0
HC 4	HC	male	65	HC_4_AGGATAATCAGCTGTA-1	2.72393	-4.40031	0
HC 4	HC	male	65	HC_4_AGGATCTGTTATGGTC-1	2.7078	0.30291	0
HC 4	HC	male	65	HC_4_AGTAACCTCAGGTAAA-1	-3.44562	2.02418	0
HC 4	HC	male	65	HC_4_AGTAGCTGTGAGACCA-1	1.21404	-16.213	0
HC 4	HC	male	65	HC_4_AGTCAACAGTGGACTG-1	-1.0784	-4.97905	0
HC 4	HC	male	65	HC_4_AGTCTCCTCTCAACGA-1	-1.23865	-4.9725	0
HC 4	HC	male	65	HC_4_AGTGATCGTGTTTGCA-1	-0.573696	-5.08805	0
HC 4	HC	male	65	HC_4_ATACCGATCTTCACAT-1	0.492686	-3.58787	0
HC 4	HC	male	65	HC_4_ATATCCTTCGGTTGTA-1	-1.28205	-6.30539	0
HC 4	HC	male	65	HC_4_ATCGATGCACTGCACG-1	-4.84282	1.04673	0
HC 4	HC	male	65	HC_4_ATCTCTAAGCCAAGCA-1	0.687103	-4.05969	0
HC 4	HC	male	65	HC_4_ATGAGGGGTGCTTATG-1	-0.98976	-5.14158	0
HC 4	HC	male	65	HC_4_ATGAGTCCAATAACGA-1	-1.86692	2.55085	2.14961
HC 4	HC	male	65	HC_4_ATGGGAGTCATGCCCT-1	1.37192	-15.7223	0
HC 4	HC	male	65	HC_4_ATTCCATGTCCCGGTA-1	2.49476	-4.56461	0
HC 4	HC	male	65	HC_4_ATTCCCGCATGGACAG-1	-0.726819	-6.25322	0
HC 4	HC	male	65	HC_4_CAACAACGTCTCTCTG-1	-0.191905	-2.95951	0
HC 4	HC	male	65	HC_4_CAACCTCAGGAGTATT-1	-4.5373	1.73343	0
HC 4	HC	male	65	HC_4_CAAGCTAAGCACAAAT-1	2.23719	3.72154	0
HC 4	HC	male	65	HC_4_CAATGACCAATACCTG-1	2.14829	-6.34844	0
HC 4	HC	male	65	HC_4_CACAACAAGAGTGGCT-1	-0.576591	-2.94378	0
HC 4	HC	male	65	HC_4_CACACAACACTTACAG-1	-2.36732	-6.78369	0
HC 4	HC	male	65	HC_4_CACCGTTTCGACATCA-1	2.38233	15.6937	0
HC 4	HC	male	65	HC_4_CACTGAAGTTATCTTC-1	-5.13929	1.11366	0
HC 4	HC	male	65	HC_4_CAGATACCATGACTAC-1	2.90825	-4.26589	0
HC 4	HC	male	65	HC_4_CAGATCAAGCAACAAT-1	3.02466	-4.74679	0
HC 4	HC	male	65	HC_4_CAGATTGAGCGCTGAA-1	-2.85514	-6.01392	0
HC 4	HC	male	65	HC_4_CAGATTGAGGATACAT-1	3.16903	-6.3099	0
HC 4	HC	male	65	HC_4_CATACTTAGATCGACG-1	1.11734	-3.98166	0
HC 4	HC	male	65	HC_4_CATCGCTAGACCTTTG-1	-2.05265	-6.74352	0
HC 4	HC	male	65	HC_4_CATCGCTAGTCTAACC-1	-0.803634	-2.82372	0
HC 4	HC	male	65	HC_4_CATGAGTAGAATCGAT-1	2.10208	1.77646	0
HC 4	HC	male	65	HC_4_CATTGAGAGACCACGA-1	1.85383	6.11228	0
HC 4	HC	male	65	HC_4_CCACACTCACATACTG-1	0.339808	-3.76535	0
HC 4	HC	male	65	HC_4_CCACCATCAATAACCC-1	3.22001	1.97621	0
HC 4	HC	male	65	HC_4_CCCGGAATCGCAGTGC-1	0.292786	16.1754	0
HC 4	HC	male	65	HC_4_CCCTCAAAGCCACTCG-1	-2.0992	-5.55535	0
HC 4	HC	male	65	HC_4_CCCTGATTCATCGCCT-1	1.64147	6.02808	0
HC 4	HC	male	65	HC_4_CCGATGGCAAACAGGC-1	-2.88456	-5.86357	0
HC 4	HC	male	65	HC_4_CCGTAGGAGGTTCTAC-1	-1.44241	-1.70727	0
HC 4	HC	male	65	HC_4_CCGTAGGCAGTCCCGA-1	2.99063	-4.54192	0
HC 4	HC	male	65	HC_4_CCTCAACAGTAAGACT-1	1.78021	0.574521	0
HC 4	HC	male	65	HC_4_CCTCAACTCAATGCAC-1	0.649197	-4.06987	0
HC 4	HC	male	65	HC_4_CCTGCATCACTGGCGT-1	-0.596343	-5.33007	0
HC 4	HC	male	65	HC_4_CCTGTTGGTCGTGTTA-1	-0.694642	16.6175	0
HC 4	HC	male	65	HC_4_CGAAGGATCTGCTCTG-1	-0.0947714	-3.09708	0
HC 4	HC	male	65	HC_4_CGAGGAAGTGCGGATA-1	-2.50397	-6.13324	0
HC 4	HC	male	65	HC_4_CGAGTGCGTATCACGT-1	-1.25159	-2.49766	0
HC 4	HC	male	65	HC_4_CGATGCGCAATGCAGG-1	2.72064	-4.55638	0
HC 4	HC	male	65	HC_4_CGCATGGGTTCTCGCT-1	1.11132	1.15972	0
HC 4	HC	male	65	HC_4_CGCCAGAAGGGCAGGA-1	3.15505	-4.56937	0
HC 4	HC	male	65	HC_4_CGCGTGAGTCCTCAGG-1	1.37017	-16.7409	0
HC 4	HC	male	65	HC_4_CGGGCATTCCAGTTCC-1	-2.65362	-6.77794	0
HC 4	HC	male	65	HC_4_CGGGTCACAAGTATCC-1	1.53518	-15.9501	0
HC 4	HC	male	65	HC_4_CGTAAGTAGCCGTCGT-1	1.82568	-1.6901	0
HC 4	HC	male	65	HC_4_CGTAAGTGTACCCACG-1	-0.17688	-3.77698	0
HC 4	HC	male	65	HC_4_CGTAATGTCCGATCGG-1	-2.49991	-4.87658	0
HC 4	HC	male	65	HC_4_CGTCAAAGTGAGACCA-1	1.40842	-6.0414	0
HC 4	HC	male	65	HC_4_CGTGAATCAATTGTGC-1	-0.806853	-5.43615	0
HC 4	HC	male	65	HC_4_CTAAGTGAGTAAAGCT-1	2.89293	1.9228	0
HC 4	HC	male	65	HC_4_CTACGGGCATCGCTCT-1	0.135455	-3.31646	0
HC 4	HC	male	65	HC_4_CTACTATCACGACTAT-1	-2.01185	-6.65543	0
HC 4	HC	male	65	HC_4_CTACTATGTGGAATGC-1	3.87954	-5.03304	0
HC 4	HC	male	65	HC_4_CTATCCGAGATCCTAC-1	2.88727	-4.63727	0
HC 4	HC	male	65	HC_4_CTCATCGAGAAGCGCT-1	2.40658	-4.42297	0
HC 4	HC	male	65	HC_4_CTCATTACACCAGGTC-1	0.52251	-4.00401	0
HC 4	HC	male	65	HC_4_CTCATTAGTTTGGCTA-1	-1.08579	-2.58344	0
HC 4	HC	male	65	HC_4_CTCCCTCCACTTGTGA-1	1.84921	5.15949	0
HC 4	HC	male	65	HC_4_CTCCTCCGTAACATCC-1	-0.833569	-3.95377	0
HC 4	HC	male	65	HC_4_CTCTCGACAGACACCC-1	3.58323	-5.00503	0
HC 4	HC	male	65	HC_4_CTCTCGAGTGTCCCTT-1	2.31259	1.91166	0
HC 4	HC	male	65	HC_4_CTGAGCGCATAACCCA-1	1.32965	-3.91745	0
HC 4	HC	male	65	HC_4_CTGATCCCATCGAACT-1	2.47032	-4.7796	0
HC 4	HC	male	65	HC_4_CTGGACGGTTTCCCAC-1	-2.18169	-4.99772	0
HC 4	HC	male	65	HC_4_CTGGTCTAGGATTCAA-1	0.62978	-3.36161	0
HC 4	HC	male	65	HC_4_CTGTAGAAGCATTGTC-1	1.29512	-3.5601	0
HC 4	HC	male	65	HC_4_CTTACCGGTAAGAACT-1	-3.92681	1.77623	2.05655
HC 4	HC	male	65	HC_4_CTTAGGATCTGTCGTC-1	2.28221	-1.97885	0
HC 4	HC	male	65	HC_4_GAACACTGTTTCGTAG-1	3.64015	-4.72097	0
HC 4	HC	male	65	HC_4_GAACGTTCAGTGGTGA-1	1.68781	-5.68946	0
HC 4	HC	male	65	HC_4_GAACGTTTCTATGTGG-1	-0.505449	15.5661	0
HC 4	HC	male	65	HC_4_GAACTGTTCGCGTCGA-1	-0.236636	-3.00264	0
HC 4	HC	male	65	HC_4_GAAGAATCACATAGCT-1	2.54292	-4.31296	0
HC 4	HC	male	65	HC_4_GAAGTAAGTAGGACCA-1	1.41305	-2.76966	0
HC 4	HC	male	65	HC_4_GACCCAGCATAACTCG-1	2.04889	15.5788	0
HC 4	HC	male	65	HC_4_GACCCTTAGCGCACAA-1	-2.69919	-6.617	0
HC 4	HC	male	65	HC_4_GACTCAAGTTCTCCAC-1	3.12388	1.79358	0
HC 4	HC	male	65	HC_4_GACTGATGTAGAATAC-1	-0.451541	16.8179	0
HC 4	HC	male	65	HC_4_GAGTGAGTCGACCAAT-1	-2.63092	-5.07062	0
HC 4	HC	male	65	HC_4_GAGTTTGGTCCGGCAT-1	2.67234	-4.20849	0
HC 4	HC	male	65	HC_4_GATGGAGCACCCTTAC-1	0.267598	-3.19037	0
HC 4	HC	male	65	HC_4_GCACGGTGTGTTACTG-1	1.80803	1.38433	0
HC 4	HC	male	65	HC_4_GCAGCTGTCGTACACA-1	0.699812	-3.91731	0
HC 4	HC	male	65	HC_4_GCATCTCTCTCCCATG-1	-0.835444	16.3215	0
HC 4	HC	male	65	HC_4_GCCTGTTCAAGTACCT-1	2.1013	-6.36118	0
HC 4	HC	male	65	HC_4_GCTACAAGTGTTCGAT-1	2.80199	-4.49187	0
HC 4	HC	male	65	HC_4_GCTACAATCGAGAACG-1	-0.777389	-3.58566	0
HC 4	HC	male	65	HC_4_GCTGAATGTGCACATT-1	-5.2358	2.19704	0
HC 4	HC	male	65	HC_4_GGAACCCGTGCCCGTA-1	1.97597	5.21192	0
HC 4	HC	male	65	HC_4_GGAGCAACAGCAGTCC-1	0.704964	-0.611516	0
HC 4	HC	male	65	HC_4_GGCGTCAAGCAGAAAG-1	-1.43306	-1.23087	0
HC 4	HC	male	65	HC_4_GGCGTCATCGTTATCT-1	-2.00531	-6.07416	0
HC 4	HC	male	65	HC_4_GGCTGTGAGGTGAGAA-1	1.09451	-3.65751	0
HC 4	HC	male	65	HC_4_GGCTTGGTCTTGCAGA-1	1.05511	-3.84296	0
HC 4	HC	male	65	HC_4_GGGAAGTCAACGACAG-1	-2.95791	-5.25819	0
HC 4	HC	male	65	HC_4_GGGAGATAGAGAGCAA-1	2.7779	-4.08395	0
HC 4	HC	male	65	HC_4_GGGATGAGTTCTCTAT-1	0.139105	-3.79099	0
HC 4	HC	male	65	HC_4_GGGTAGAAGTGTACCT-1	-0.447089	-4.47147	0.612646
HC 4	HC	male	65	HC_4_GGGTGTCTCCTCACTG-1	1.90674	-6.32976	0
HC 4	HC	male	65	HC_4_GGGTTATAGGGCAGAG-1	-0.925351	-5.25379	0
HC 4	HC	male	65	HC_4_GGTGATTCATTGAAAG-1	-1.86377	-5.85293	0
HC 4	HC	male	65	HC_4_GGTGGCTAGATACTGA-1	-2.8567	-5.4479	0
HC 4	HC	male	65	HC_4_GTAAGTCAGCTGACCC-1	-2.30593	-5.84091	0
HC 4	HC	male	65	HC_4_GTAGAAACAGAACTTC-1	1.80257	-2.21076	0
HC 4	HC	male	65	HC_4_GTATTTCAGCCTCACG-1	2.75421	2.79812	0
HC 4	HC	male	65	HC_4_GTCATGAAGTTCACTG-1	-0.27901	-3.39175	0
HC 4	HC	male	65	HC_4_GTCGTTCAGGAAGTAG-1	-0.893313	-4.2756	0
HC 4	HC	male	65	HC_4_GTCTAGACACGGAAGT-1	2.96877	1.64293	0
HC 4	HC	male	65	HC_4_GTGAGGAGTGCACGCT-1	0.813248	-15.9428	0
HC 4	HC	male	65	HC_4_GTGCGTGAGGTTCCAT-1	0.232244	-5.21317	0
HC 4	HC	male	65	HC_4_GTGCTGGCACGAGGTA-1	-2.35018	-6.32978	0
HC 4	HC	male	65	HC_4_GTGTGATAGATTGATG-1	0.410804	0.619652	1.04785
HC 4	HC	male	65	HC_4_GTGTGGCTCAAACCTG-1	-1.16032	-6.46584	0
HC 4	HC	male	65	HC_4_GTGTTAGCAACCACAT-1	-5.5447	1.31978	0
HC 4	HC	male	65	HC_4_GTTACAGAGCGTCAGA-1	2.80751	1.96091	0
HC 4	HC	male	65	HC_4_GTTCCGTCAGTAGATA-1	2.25077	5.19151	0
HC 4	HC	male	65	HC_4_GTTCCGTGTGGCAACA-1	3.08038	-4.52409	0
HC 4	HC	male	65	HC_4_GTTTGGATCTCTATAC-1	-0.93307	-4.62961	0
HC 4	HC	male	65	HC_4_TAACTTCTCGATGCAT-1	-2.7982	2.24583	1.39475
HC 4	HC	male	65	HC_4_TAAGTCGCATCTTTCA-1	1.20135	-3.75431	0
HC 4	HC	male	65	HC_4_TACAACGCACCTGCGA-1	-3.8249	1.51791	0
HC 4	HC	male	65	HC_4_TACACCCAGCTCTGTA-1	1.57965	-5.90365	0
HC 4	HC	male	65	HC_4_TACCCGTGTCGCGGTT-1	-0.250079	16.6006	0
HC 4	HC	male	65	HC_4_TACGGGCAGTAGGAAG-1	1.07982	-6.11916	0
HC 4	HC	male	65	HC_4_TAGACTGGTCGTCGGT-1	1.68908	2.8263	0
HC 4	HC	male	65	HC_4_TAGGGTTGTATGGGAC-1	0.0202076	-4.25405	0
HC 4	HC	male	65	HC_4_TAGGTACAGAGCCATG-1	1.16899	-4.33651	0
HC 4	HC	male	65	HC_4_TATACCTTCTTCGGAA-1	3.10733	-6.35255	0
HC 4	HC	male	65	HC_4_TATATCCGTGCCTGAC-1	0.954174	-5.1504	0
HC 4	HC	male	65	HC_4_TATCCTAGTATACCCA-1	2.88243	2.16338	0
HC 4	HC	male	65	HC_4_TATCTGTAGATGACAT-1	0.836814	-0.536463	0
HC 4	HC	male	65	HC_4_TCAAGCACACTCCCTA-1	-0.542788	-4.73437	0
HC 4	HC	male	65	HC_4_TCAGGGCCACCCAATA-1	-0.981289	-4.13529	0
HC 4	HC	male	65	HC_4_TCAGGTACAAGCGAAC-1	0.744682	-0.509024	0
HC 4	HC	male	65	HC_4_TCAGGTACAGCTGTGC-1	0.881555	-3.83988	0
HC 4	HC	male	65	HC_4_TCAGTGAGTCCAGCGT-1	-1.05609	-6.48408	0
HC 4	HC	male	65	HC_4_TCATATCAGATCCCAT-1	-1.02346	-3.77945	0
HC 4	HC	male	65	HC_4_TCATGAGCAAGCTGCC-1	-1.08908	-4.47923	0
HC 4	HC	male	65	HC_4_TCATTTGAGGCCCAAA-1	-1.21082	-6.57263	0
HC 4	HC	male	65	HC_4_TCCTAATTCCTCAGAA-1	-0.894048	-0.901758	1.1674
HC 4	HC	male	65	HC_4_TCCTCCCAGAATGTTG-1	0.791577	16.2654	0
HC 4	HC	male	65	HC_4_TCCTCGAAGCCTGACC-1	1.30833	-4.84583	0
HC 4	HC	male	65	HC_4_TCCTTCTGTTTGCCGG-1	-0.76105	-4.55466	0
HC 4	HC	male	65	HC_4_TCGACCTGTAAGACCG-1	1.76365	-2.80002	0
HC 4	HC	male	65	HC_4_TCGATTTGTTCCGCAG-1	-0.742017	-3.10049	0
HC 4	HC	male	65	HC_4_TCGCACTTCGCCGAAC-1	-1.27325	-2.55884	0
HC 4	HC	male	65	HC_4_TCGGGTGGTTTAGAGA-1	-2.96789	-6.16325	0
HC 4	HC	male	65	HC_4_TCGGTCTCATGATCTG-1	0.459836	-3.95479	0
HC 4	HC	male	65	HC_4_TCTCCGATCTCTATAC-1	-0.97372	-5.70483	0
HC 4	HC	male	65	HC_4_TCTGTCGAGAGAGCAA-1	-1.97736	2.51682	1.33406
HC 4	HC	male	65	HC_4_TCTTCCTGTGACACGA-1	2.41726	2.25191	0
HC 4	HC	male	65	HC_4_TCTTCCTTCAGTGTTG-1	-3.11015	-5.28031	0
HC 4	HC	male	65	HC_4_TCTTGCGAGGAAAGTG-1	1.43209	-3.61062	0
HC 4	HC	male	65	HC_4_TGACCCTTCGTCACCT-1	-0.963175	-6.02887	0
HC 4	HC	male	65	HC_4_TGATCAGAGTACTCGT-1	3.21647	-4.23604	0
HC 4	HC	male	65	HC_4_TGATGGTCATGTGGCC-1	2.85714	-3.56952	0
HC 4	HC	male	65	HC_4_TGCGACGTCACCGGGT-1	2.15694	2.33834	0
HC 4	HC	male	65	HC_4_TGCGATAGTTGGGACA-1	-0.966529	-3.94949	0
HC 4	HC	male	65	HC_4_TGCTGAACACGACGTC-1	-0.840007	-2.81272	0.575778
HC 4	HC	male	65	HC_4_TGGAACTTCCAGGACC-1	-1.72965	-5.91093	0
HC 4	HC	male	65	HC_4_TGGATGTAGCATCAGG-1	-5.08341	1.37757	0
HC 4	HC	male	65	HC_4_TGGGAGACACCACTGG-1	0.618539	-0.437626	0
HC 4	HC	male	65	HC_4_TGGGCTGTCGTAGGAG-1	-0.417749	-3.33307	0
HC 4	HC	male	65	HC_4_TGGTTAGCACGTAGAG-1	-5.14669	1.61229	0
HC 4	HC	male	65	HC_4_TGTGTGATCGCCGAGT-1	-1.9918	-6.17229	0
HC 4	HC	male	65	HC_4_TGTTGGAGTATGGGAC-1	1.54895	-4.37381	0
HC 4	HC	male	65	HC_4_TTAGGCACACATGGTT-1	2.05159	5.06869	0
HC 4	HC	male	65	HC_4_TTAGGCAGTACGCTTA-1	-3.363	-5.4751	0
HC 4	HC	male	65	HC_4_TTCGATTCATGACTTG-1	1.38446	-3.76169	0
HC 4	HC	male	65	HC_4_TTCGCTGGTCTCACGG-1	-0.977057	-5.31778	0
HC 4	HC	male	65	HC_4_TTCTAGTTCGAGTGAG-1	-1.38695	-6.31815	0
HC 4	HC	male	65	HC_4_TTCTTGAAGAATCTAG-1	-1.22008	-5.11114	0
HC 4	HC	male	65	HC_4_TTGAGTGAGTAACCTC-1	2.92401	1.03164	0
HC 4	HC	male	65	HC_4_TTGCCTGGTTGGCTAT-1	-2.65965	-5.10417	0
HC 4	HC	male	65	HC_4_TTTCATGGTACTGCGC-1	1.20084	-16.4213	0
HC 5	HC	male	51	HC_5_AAACCCATCGCCGAGT-1	3.09726	-0.407313	0
HC 5	HC	male	51	HC_5_AAAGGTAAGAAGAGCA-1	1.79776	-5.86426	0
HC 5	HC	male	51	HC_5_AACAAAGTCCGTGTGG-1	1.26999	-3.15023	0
HC 5	HC	male	51	HC_5_AACAAGAGTATGCGTT-1	-2.15217	-6.06617	0
HC 5	HC	male	51	HC_5_AACACACCACAGTATC-1	1.04593	-15.7815	0
HC 5	HC	male	51	HC_5_AACAGGGGTCCGGATC-1	2.28825	-0.311082	0
HC 5	HC	male	51	HC_5_AACCCAAAGAATCCCT-1	0.196742	-4.03063	0
HC 5	HC	male	51	HC_5_AACGGGACAGGCAATG-1	1.65578	-1.34545	0
HC 5	HC	male	51	HC_5_AACGTCAGTCGTACAT-1	-1.02994	-4.21391	1.44084
HC 5	HC	male	51	HC_5_AAGCGAGGTGCATCTA-1	1.43669	-3.34309	0
HC 5	HC	male	51	HC_5_AAGTGAACACCTATCC-1	0.623463	-0.122229	0
HC 5	HC	male	51	HC_5_AATCGACAGGGAGGTG-1	0.900805	0.386507	0
HC 5	HC	male	51	HC_5_AATCGACCAAGCGCAA-1	-0.391985	-0.364186	0
HC 5	HC	male	51	HC_5_AATCGACTCCTGTTAT-1	0.772863	0.00187821	0
HC 5	HC	male	51	HC_5_AATCGTGCACTTACAG-1	2.20348	5.27914	0
HC 5	HC	male	51	HC_5_AATGGCTGTTCAAACC-1	1.92648	5.39367	0
HC 5	HC	male	51	HC_5_ACACCAAAGACGCCAA-1	-1.61054	2.12215	1.06262
HC 5	HC	male	51	HC_5_ACACGCGCACTCATAG-1	-0.972179	-4.23897	0
HC 5	HC	male	51	HC_5_ACACTGAGTCCCTCAT-1	2.8157	0.188175	0
HC 5	HC	male	51	HC_5_ACAGCCGCAGAAGCTG-1	2.08223	-0.997716	0
HC 5	HC	male	51	HC_5_ACAGGGAAGCTGTTAC-1	-0.222537	0.176134	1.39933
HC 5	HC	male	51	HC_5_ACATCGAGTGGATGAC-1	3.86156	-5.08568	0
HC 5	HC	male	51	HC_5_ACATTTCAGTAGAGTT-1	-1.32546	-2.02885	0
HC 5	HC	male	51	HC_5_ACCCTCATCCGATGTA-1	-2.88002	-6.47148	0
HC 5	HC	male	51	HC_5_ACCTGTCTCGACATAC-1	3.76088	-5.2126	0
HC 5	HC	male	51	HC_5_ACGGAAGTCTTCTGTA-1	0.975662	-15.742	0
HC 5	HC	male	51	HC_5_ACGGTCGGTCTACAGT-1	1.57869	-16.4612	0
HC 5	HC	male	51	HC_5_ACGTAACCAAACGGCA-1	1.79802	-3.68416	0
HC 5	HC	male	51	HC_5_ACGTAGTGTCATACCA-1	2.58104	-4.24419	0
HC 5	HC	male	51	HC_5_ACTACGACAGGTGTTT-1	-2.86118	2.10373	1.2238
HC 5	HC	male	51	HC_5_ACTCCCATCGAGATAA-1	-0.745191	-4.78458	0
HC 5	HC	male	51	HC_5_ACTCTCGAGAACTCCT-1	2.1713	2.35256	0
HC 5	HC	male	51	HC_5_ACTCTCGAGGTGATAT-1	-0.419812	-3.54052	0
HC 5	HC	male	51	HC_5_ACTTAGGCAAATGATG-1	2.55448	-1.58168	0
HC 5	HC	male	51	HC_5_ACTTATCAGCCTAACT-1	2.56264	-1.8456	0
HC 5	HC	male	51	HC_5_ACTTCGCAGAGAACCC-1	2.77774	-4.75242	0
HC 5	HC	male	51	HC_5_ACTTTGTGTTCCGGTG-1	2.29811	2.42361	0
HC 5	HC	male	51	HC_5_AGAACAAAGTACCCTA-1	-1.13716	-5.97076	0
HC 5	HC	male	51	HC_5_AGAAGCGGTTACAGCT-1	0.172447	-4.39066	0
HC 5	HC	male	51	HC_5_AGAAGTACAAAGAACT-1	2.48741	1.02709	0
HC 5	HC	male	51	HC_5_AGACAAACATGAATAG-1	0.817772	-3.58296	0
HC 5	HC	male	51	HC_5_AGACCATGTCCACACG-1	2.882	2.33178	0
HC 5	HC	male	51	HC_5_AGACTCACATATGCGT-1	-0.510993	-4.04998	0
HC 5	HC	male	51	HC_5_AGAGCCCGTTGCAACT-1	-0.391283	-4.28775	0
HC 5	HC	male	51	HC_5_AGATAGACATATGGCT-1	-0.505396	-3.04124	0
HC 5	HC	male	51	HC_5_AGATGCTGTTGCCGCA-1	1.208	-15.3458	0
HC 5	HC	male	51	HC_5_AGCCAATTCGTGGTAT-1	1.70287	-0.519361	0
HC 5	HC	male	51	HC_5_AGCCACGGTCAGTCCG-1	2.6298	-1.28586	0
HC 5	HC	male	51	HC_5_AGCCACGTCTAAACGC-1	-4.14793	1.44556	0
HC 5	HC	male	51	HC_5_AGCGCCATCACCCTGT-1	2.47382	-1.75431	0
HC 5	HC	male	51	HC_5_AGCGTCGAGCGGTATG-1	-5.37078	2.11688	0
HC 5	HC	male	51	HC_5_AGCTACACATGCCGAC-1	2.47009	-4.40436	0
HC 5	HC	male	51	HC_5_AGGAATACACAGAAGC-1	1.00036	-5.14263	0
HC 5	HC	male	51	HC_5_AGGAATAGTGATAGAT-1	3.41104	-4.60494	0
HC 5	HC	male	51	HC_5_AGGAGGTGTTCTATCT-1	0.333808	-3.96222	0
HC 5	HC	male	51	HC_5_AGGATCTTCTGAACGT-1	1.48722	-4.02324	0
HC 5	HC	male	51	HC_5_AGGCTGCCAGGATTCT-1	0.256752	0.710145	0
HC 5	HC	male	51	HC_5_AGGGAGTGTGCCAAGA-1	-1.03734	-6.03183	0
HC 5	HC	male	51	HC_5_AGGGTCCTCAACTACG-1	-1.13212	-2.26704	0
HC 5	HC	male	51	HC_5_AGGTCATTCGATCCAA-1	1.97851	0.480361	0
HC 5	HC	male	51	HC_5_AGGTCTATCGCAGATT-1	1.25057	-16.0847	0
HC 5	HC	male	51	HC_5_AGGTGTTGTTAGTTCG-1	2.47664	1.83619	0
HC 5	HC	male	51	HC_5_AGGTTACAGGATGAGA-1	1.3931	-4.42854	0
HC 5	HC	male	51	HC_5_AGGTTACGTTGCATGT-1	1.23832	-4.66394	0
HC 5	HC	male	51	HC_5_AGGTTGTAGCCGATCC-1	3.14699	0.300951	0
HC 5	HC	male	51	HC_5_AGTACTGTCCTTCACG-1	0.370505	-4.29835	0
HC 5	HC	male	51	HC_5_AGTACTGTCGGCAGTC-1	-2.85532	-5.33798	0
HC 5	HC	male	51	HC_5_AGTAGCTAGGGCAACT-1	1.69406	-16.1023	0
HC 5	HC	male	51	HC_5_AGTAGTCAGCTCTGTA-1	2.08862	5.623	0
HC 5	HC	male	51	HC_5_AGTAGTCTCGACGCGT-1	1.4818	-15.9214	0
HC 5	HC	male	51	HC_5_AGTAGTCTCTGGCTGG-1	-1.41859	-6.17759	0
HC 5	HC	male	51	HC_5_AGTGACTAGTCATGCT-1	2.96102	2.56907	0
HC 5	HC	male	51	HC_5_AGTTCGATCCATTTAC-1	-0.886723	-3.00605	0
HC 5	HC	male	51	HC_5_ATACTTCCAATAACCC-1	0.993475	-15.6511	0
HC 5	HC	male	51	HC_5_ATAGAGATCTTTGCGC-1	-2.59631	-6.08065	0
HC 5	HC	male	51	HC_5_ATAGGCTCAGCCTATA-1	0.562961	0.329114	0
HC 5	HC	male	51	HC_5_ATCACGAAGACCGCCT-1	-0.385266	-3.00092	0
HC 5	HC	male	51	HC_5_ATCACGAAGTGATTCC-1	0.912865	-3.00878	0
HC 5	HC	male	51	HC_5_ATCCATTTCGCCAACG-1	1.14726	-4.07618	0
HC 5	HC	male	51	HC_5_ATCCCTGCAGCATGCC-1	1.70493	-3.16921	0
HC 5	HC	male	51	HC_5_ATCCCTGGTCGCACAC-1	-0.473799	-3.76021	0
HC 5	HC	male	51	HC_5_ATCGATGAGGACGCAT-1	0.237657	-3.87832	0
HC 5	HC	male	51	HC_5_ATCGTAGGTTCCTAGA-1	0.283155	-3.45783	0
HC 5	HC	male	51	HC_5_ATGAAAGCAGAACTTC-1	-0.126503	-0.0693887	0.699253
HC 5	HC	male	51	HC_5_ATGAAAGTCCCTTTGG-1	2.04643	-2.40766	0
HC 5	HC	male	51	HC_5_ATGAGTCAGCACTAGG-1	1.87585	5.50137	0
HC 5	HC	male	51	HC_5_ATGGAGGAGCAAGTGC-1	1.33144	-4.40384	0
HC 5	HC	male	51	HC_5_ATGGAGGGTGTAACGG-1	0.0650615	-3.83646	0
HC 5	HC	male	51	HC_5_ATTACTCTCAAACGAA-1	1.1625	-4.54224	0
HC 5	HC	male	51	HC_5_ATTCACTCATTCTTCA-1	2.41259	15.7164	0
HC 5	HC	male	51	HC_5_ATTCACTGTAAGTTGA-1	-1.33228	-5.38089	1.41588
HC 5	HC	male	51	HC_5_ATTCAGGGTTCCAAAC-1	1.40967	0.378874	0
HC 5	HC	male	51	HC_5_ATTCCTAGTCTGTAGT-1	3.02828	0.394585	0
HC 5	HC	male	51	HC_5_ATTTACCCACAAGCAG-1	-2.078	2.73859	0
HC 5	HC	male	51	HC_5_ATTTCTGCACTACCGG-1	0.225911	16.1914	0
HC 5	HC	male	51	HC_5_ATTTCTGTCGCCCAGA-1	1.05526	-4.35817	0
HC 5	HC	male	51	HC_5_CAAGCTAGTAATCAAG-1	0.204041	-3.20102	0
HC 5	HC	male	51	HC_5_CAATACGAGCGTTCCG-1	0.657945	-4.37122	0
HC 5	HC	male	51	HC_5_CAATTTCGTGCTCTTC-1	-4.55581	2.23139	0
HC 5	HC	male	51	HC_5_CAATTTCGTTTACCAG-1	2.58111	-0.0252591	0
HC 5	HC	male	51	HC_5_CACACAATCAGGGATG-1	1.33089	-4.17692	0
HC 5	HC	male	51	HC_5_CACAGATGTAGCTCGC-1	-0.0502271	-3.19438	0
HC 5	HC	male	51	HC_5_CACATGAGTATGACAA-1	-0.665017	-0.524228	0
HC 5	HC	male	51	HC_5_CACCAAAGTTAATCGC-1	-3.09204	-5.1446	0
HC 5	HC	male	51	HC_5_CACCGTTGTTACCTTT-1	2.11516	15.5399	0
HC 5	HC	male	51	HC_5_CACGGGTAGGTCGACA-1	2.09214	4.86046	0
HC 5	HC	male	51	HC_5_CACGTTCAGAGGTTTA-1	1.67717	-4.56908	0
HC 5	HC	male	51	HC_5_CACTTCGGTTATGTGC-1	0.117536	-4.36458	0
HC 5	HC	male	51	HC_5_CAGATACCAAAGACGC-1	-2.3002	-0.0309803	0
HC 5	HC	male	51	HC_5_CAGATCAAGCGAAACC-1	-1.18477	-1.90706	0
HC 5	HC	male	51	HC_5_CAGATCAGTTGTTGCA-1	2.69152	-1.4415	0
HC 5	HC	male	51	HC_5_CAGATTGAGCTGCGAA-1	-0.586689	-5.28565	0
HC 5	HC	male	51	HC_5_CAGCACGGTCGGCCTA-1	2.74659	1.74663	0
HC 5	HC	male	51	HC_5_CAGCCAGAGAAACTAC-1	2.68796	-4.10475	0
HC 5	HC	male	51	HC_5_CAGGCCATCCGAGATT-1	-1.07365	-3.90992	0
HC 5	HC	male	51	HC_5_CAGTGCGTCTCATGGA-1	-3.66896	1.60902	0.939462
HC 5	HC	male	51	HC_5_CATAAGCCACCCTTGT-1	0.163491	-5.89243	0
HC 5	HC	male	51	HC_5_CATAAGCTCCTACCGT-1	-0.588538	-6.38252	0
HC 5	HC	male	51	HC_5_CATACCCCACAAGCCC-1	-0.39932	-0.0413213	0
HC 5	HC	male	51	HC_5_CATACCCGTTGGGACA-1	-2.70718	2.4153	1.30562
HC 5	HC	male	51	HC_5_CATACTTCACAGGATG-1	-2.72471	-6.70598	0
HC 5	HC	male	51	HC_5_CATCCCACATCGCTCT-1	2.41468	2.12173	0
HC 5	HC	male	51	HC_5_CATCCGTAGTGAGTTA-1	-0.773408	-4.67032	0
HC 5	HC	male	51	HC_5_CATCGGGCAAAGGGCT-1	-0.370463	-4.13095	0
HC 5	HC	male	51	HC_5_CATGAGTAGGTTCCAT-1	-1.333	2.32875	0
HC 5	HC	male	51	HC_5_CATGCCTCATTACGGT-1	-2.66729	-6.34303	0
HC 5	HC	male	51	HC_5_CATGCTCTCGCCTTTG-1	-0.30766	16.8141	0
HC 5	HC	male	51	HC_5_CATGGATAGGTCACAG-1	1.11887	-4.97921	0
HC 5	HC	male	51	HC_5_CATTTCAGTTGGAGGT-1	0.851113	-16.0225	0
HC 5	HC	male	51	HC_5_CCAATGACATTCAGCA-1	2.26847	-1.38595	0
HC 5	HC	male	51	HC_5_CCACAAACACTGTCGG-1	1.30784	-0.0938961	0
HC 5	HC	male	51	HC_5_CCACAAAGTTCCGCGA-1	0.963123	-0.259916	0
HC 5	HC	male	51	HC_5_CCACGAGGTTAAGAAC-1	1.50509	-1.02573	0
HC 5	HC	male	51	HC_5_CCACTTGCAGTTCTAG-1	0.654011	-3.05994	0
HC 5	HC	male	51	HC_5_CCACTTGCATGTCAGT-1	-2.58343	-6.68359	0
HC 5	HC	male	51	HC_5_CCCAACTAGCACTAGG-1	0.646104	-4.22213	0
HC 5	HC	male	51	HC_5_CCCATTGAGGTCACTT-1	-0.727932	-2.67117	0
HC 5	HC	male	51	HC_5_CCCTCAAAGATGCGAC-1	0.430525	-4.17095	0
HC 5	HC	male	51	HC_5_CCCTCTCAGGCGTTAG-1	2.59573	1.29538	0
HC 5	HC	male	51	HC_5_CCCTGATGTCGCCACA-1	0.21289	-4.35447	0
HC 5	HC	male	51	HC_5_CCCTTAGGTGCTGTCG-1	3.05397	1.52462	0
HC 5	HC	male	51	HC_5_CCGATGGCAAGGATGC-1	2.68344	-4.23178	0
HC 5	HC	male	51	HC_5_CCGGACAGTTGTCATG-1	-1.65711	-5.94497	0
HC 5	HC	male	51	HC_5_CCGGGTACACACACGC-1	1.53253	-1.60309	0
HC 5	HC	male	51	HC_5_CCTAAGAGTACAGTTC-1	-2.47436	-6.65352	0
HC 5	HC	male	51	HC_5_CCTCAACCAATTCTTC-1	-1.43035	-2.07573	0
HC 5	HC	male	51	HC_5_CCTCAACTCTGCTTAT-1	-0.748836	-6.32903	0
HC 5	HC	male	51	HC_5_CCTCATGTCAAGCCGC-1	-2.18408	-4.85782	0
HC 5	HC	male	51	HC_5_CCTCTAGGTAGCACAG-1	-0.57754	-3.53991	0
HC 5	HC	male	51	HC_5_CCTCTCCAGAGGGTCT-1	-4.58199	1.36323	0
HC 5	HC	male	51	HC_5_CCTCTCCTCATGGTAC-1	-0.218937	-4.15935	0
HC 5	HC	male	51	HC_5_CCTTTGGTCCTGGTCT-1	2.34336	15.6975	0
HC 5	HC	male	51	HC_5_CGAAGGATCATGCAGT-1	-1.29044	-2.4496	0
HC 5	HC	male	51	HC_5_CGAAGGATCTGGACTA-1	2.51619	-1.20404	0
HC 5	HC	male	51	HC_5_CGAGAAGCATAGACTC-1	-3.68764	1.85424	0.858031
HC 5	HC	male	51	HC_5_CGAGGCTCAGGGTTGA-1	1.881	-3.15083	0
HC 5	HC	male	51	HC_5_CGATCGGGTTGGTACT-1	2.17531	-2.86697	0
HC 5	HC	male	51	HC_5_CGATGCGGTCCATCTC-1	2.45316	-1.74729	0
HC 5	HC	male	51	HC_5_CGCATAACATGGAACG-1	0.638458	-4.69608	0
HC 5	HC	male	51	HC_5_CGCATGGGTTGCCGCA-1	-0.0369753	-4.48198	0
HC 5	HC	male	51	HC_5_CGCGTGATCTGTTCAT-1	1.22624	-16.3844	0
HC 5	HC	male	51	HC_5_CGGAGAAAGGGTGGGA-1	-0.430229	15.4089	0
HC 5	HC	male	51	HC_5_CGGAGAACACGGTCTG-1	-1.12612	-4.93477	0
HC 5	HC	male	51	HC_5_CGGGTCATCATTTACC-1	-0.056366	-4.7781	0
HC 5	HC	male	51	HC_5_CGGGTCATCCCAGGAC-1	-0.934567	-3.14764	0
HC 5	HC	male	51	HC_5_CGGGTGTGTGTACGCC-1	-0.181241	-3.71031	0
HC 5	HC	male	51	HC_5_CGTCCATCAAGTGTCT-1	1.59668	-16.5787	0
HC 5	HC	male	51	HC_5_CGTGTCTCAAGTACCT-1	-5.51477	1.21905	1.27406
HC 5	HC	male	51	HC_5_CGTTCTGAGTCACTCA-1	0.878967	-4.60542	0
HC 5	HC	male	51	HC_5_CGTTCTGCAAATGGTA-1	0.953384	1.13861	0
HC 5	HC	male	51	HC_5_CTACATTCACTCCGAG-1	2.78688	2.25566	0
HC 5	HC	male	51	HC_5_CTAGACACACTGGATT-1	-0.213228	-3.30791	0
HC 5	HC	male	51	HC_5_CTATCTATCAGAGCGA-1	-2.13991	-5.47841	0
HC 5	HC	male	51	HC_5_CTCAACCGTATAATGG-1	2.57305	2.08783	0
HC 5	HC	male	51	HC_5_CTCAAGAAGTTGCCTA-1	2.7697	1.72073	0
HC 5	HC	male	51	HC_5_CTCAGTCCAGAGTGTG-1	1.38292	-4.14098	0
HC 5	HC	male	51	HC_5_CTCATCGTCAACACGT-1	3.02475	2.40247	0
HC 5	HC	male	51	HC_5_CTCATGCGTGATGTAA-1	3.02679	1.79784	0
HC 5	HC	male	51	HC_5_CTCCATGTCGTGCACG-1	0.914448	-3.08259	0
HC 5	HC	male	51	HC_5_CTCCCAAGTCAGCGTC-1	-0.931662	-3.25465	0
HC 5	HC	male	51	HC_5_CTCCCAAGTGGCTGCT-1	1.09351	-15.3383	0
HC 5	HC	male	51	HC_5_CTCCGATAGGAAGTCC-1	-5.41765	2.04511	0
HC 5	HC	male	51	HC_5_CTCCGATAGTAACAGT-1	2.37328	-1.41637	0
HC 5	HC	male	51	HC_5_CTCCTCCGTAATCAGA-1	1.40933	-0.541495	0
HC 5	HC	male	51	HC_5_CTCTCAGGTGTTGAGG-1	2.08768	0.0236035	0
HC 5	HC	male	51	HC_5_CTCTCGATCCACAGCG-1	-1.90624	1.71432	0
HC 5	HC	male	51	HC_5_CTGATCCGTCCCACGA-1	-0.630492	-4.58395	0
HC 5	HC	male	51	HC_5_CTGCATCTCACAACCA-1	0.979989	-16.1348	0
HC 5	HC	male	51	HC_5_CTGTACCGTACAGTCT-1	1.94469	5.28381	0
HC 5	HC	male	51	HC_5_CTGTCGTTCACACCGG-1	2.80767	-2.902	0
HC 5	HC	male	51	HC_5_CTTAGGAAGGCTAACG-1	0.972144	-3.33995	0
HC 5	HC	male	51	HC_5_CTTAGGAGTCACGTGC-1	1.8629	-1.4591	0
HC 5	HC	male	51	HC_5_CTTCCGACAACCCTAA-1	-1.17766	15.5135	0
HC 5	HC	male	51	HC_5_CTTCTCTTCAGGGATG-1	1.26858	-4.8899	0
HC 5	HC	male	51	HC_5_CTTCTCTTCTGGGCCA-1	1.55852	-4.21259	0
HC 5	HC	male	51	HC_5_CTTGAGATCCGTCAAA-1	-2.39679	2.40843	2.1436
HC 5	HC	male	51	HC_5_GAAATGAAGCGCTTCG-1	-0.356268	-3.35843	0
HC 5	HC	male	51	HC_5_GAAATGATCTGAATCG-1	1.36128	-16.822	0
HC 5	HC	male	51	HC_5_GAAGCCCAGACTTCAC-1	2.40112	-1.49371	0
HC 5	HC	male	51	HC_5_GAAGCCCTCGCGGACT-1	-4.18488	1.756	0
HC 5	HC	male	51	HC_5_GAAGGGTTCAGACCTA-1	-1.45229	-6.73383	0
HC 5	HC	male	51	HC_5_GAATAGAAGAAGCGGG-1	-1.06136	-5.81712	0
HC 5	HC	male	51	HC_5_GAATAGAAGTGGTCAG-1	1.29799	-16.5818	0
HC 5	HC	male	51	HC_5_GAATCACAGTGCGCTC-1	2.06838	2.13895	0
HC 5	HC	male	51	HC_5_GAATCACGTTAGCGGA-1	0.895534	-15.8605	0
HC 5	HC	male	51	HC_5_GACAGCCGTCTCACGG-1	-1.38073	-1.81901	0
HC 5	HC	male	51	HC_5_GACCAATAGACAGTCG-1	0.970099	-4.71247	0
HC 5	HC	male	51	HC_5_GACCCAGTCCTACCGT-1	2.06217	5.30952	0
HC 5	HC	male	51	HC_5_GACTATGGTGCCTGAC-1	1.36871	1.29342	0
HC 5	HC	male	51	HC_5_GAGGGATCAGGCGTTC-1	-3.40234	-5.50083	0
HC 5	HC	male	51	HC_5_GAGGGTAGTTCCACAA-1	-2.8377	-5.22503	0
HC 5	HC	male	51	HC_5_GAGTCATCACGGTGAA-1	-1.11787	-5.27363	0
HC 5	HC	male	51	HC_5_GAGTCTACATGGTGGA-1	-0.736932	-3.55062	0
HC 5	HC	male	51	HC_5_GAGTCTAGTATGCAAA-1	2.95127	1.52708	0
HC 5	HC	male	51	HC_5_GAGTGAGAGGATAATC-1	-1.06572	-3.64745	0
HC 5	HC	male	51	HC_5_GATAGAAAGCGTGAAC-1	1.62402	-3.32825	0
HC 5	HC	male	51	HC_5_GATCCCTCAGAGGCAT-1	2.41404	15.6063	0
HC 5	HC	male	51	HC_5_GATGACTTCTCCTGCA-1	-0.575108	-4.54408	0
HC 5	HC	male	51	HC_5_GATGACTTCTGCTTTA-1	1.26601	0.364511	0
HC 5	HC	male	51	HC_5_GATGATCAGTGCACCC-1	2.1858	-0.165959	0
HC 5	HC	male	51	HC_5_GATTCTTCAACTTCTT-1	0.89989	0.139235	0
HC 5	HC	male	51	HC_5_GCAGCCACAAGCACAG-1	-0.339292	-3.657	0
HC 5	HC	male	51	HC_5_GCATCGGAGTCGAGGT-1	-1.12456	15.3553	0
HC 5	HC	male	51	HC_5_GCCAACGCACCCTGTT-1	1.76226	-1.51966	0
HC 5	HC	male	51	HC_5_GCCAGGTTCTCCCAAC-1	2.80296	-4.19862	0
HC 5	HC	male	51	HC_5_GCCGTGAAGAGTCGAC-1	2.31874	-5.07378	0
HC 5	HC	male	51	HC_5_GCGATCGTCGTAACCA-1	2.7872	2.63656	0
HC 5	HC	male	51	HC_5_GCGTGCAAGCTCGCAC-1	-3.40127	-5.23583	0
HC 5	HC	male	51	HC_5_GCGTGCAAGTACAGAT-1	2.31428	1.03899	0
HC 5	HC	male	51	HC_5_GCGTGCATCGAAGCAG-1	0.642478	16.1883	0
HC 5	HC	male	51	HC_5_GCGTTTCAGGTACATA-1	-1.32896	-2.04541	0
HC 5	HC	male	51	HC_5_GCTGAATTCACGGACC-1	0.609603	-4.4458	0
HC 5	HC	male	51	HC_5_GGAACCCGTAACACCT-1	1.55441	1.16332	0
HC 5	HC	male	51	HC_5_GGACGTCCACAAGTGG-1	-1.03534	16.382	0
HC 5	HC	male	51	HC_5_GGAGATGTCTTACGGA-1	1.69187	-3.43934	0
HC 5	HC	male	51	HC_5_GGAGGATAGTATGACA-1	0.666834	-3.81547	0
HC 5	HC	male	51	HC_5_GGAGGTATCGCACGAC-1	-1.47377	-1.57409	0
HC 5	HC	male	51	HC_5_GGCACGTCAATACCCA-1	0.783917	-4.42977	0
HC 5	HC	male	51	HC_5_GGCGTCAGTTGAGGAC-1	1.95246	0.872956	0
HC 5	HC	male	51	HC_5_GGCTTTCGTGCTCTCT-1	0.456304	-4.54592	0
HC 5	HC	male	51	HC_5_GGCTTTCTCCTCTGCA-1	-16.954	7.24606	0
HC 5	HC	male	51	HC_5_GGGAGATGTCGAACGA-1	1.25716	0.827941	1.40767
HC 5	HC	male	51	HC_5_GGGATCCTCATCGACA-1	2.55491	0.600631	0
HC 5	HC	male	51	HC_5_GGGATGATCCACGTGG-1	1.96913	-1.52662	0
HC 5	HC	male	51	HC_5_GGGCGTTGTATGGAGC-1	-3.62473	1.82752	2.72259
HC 5	HC	male	51	HC_5_GGGCTACTCTGAGTCA-1	1.8518	-1.19147	0
HC 5	HC	male	51	HC_5_GGGTAGATCCAGCACG-1	-2.85826	-6.21571	0
HC 5	HC	male	51	HC_5_GGGTATTCAGCGACAA-1	2.72663	1.58816	0
HC 5	HC	male	51	HC_5_GGGTATTGTGCTTCAA-1	0.845715	-4.38107	0
HC 5	HC	male	51	HC_5_GGGTCTGCAAAGTATG-1	3.04358	0.51866	0
HC 5	HC	male	51	HC_5_GGGTCTGGTGGAGGTT-1	2.34317	2.23996	0
HC 5	HC	male	51	HC_5_GGGTGTCCAGAAGTTA-1	0.673781	-0.278182	0
HC 5	HC	male	51	HC_5_GGGTTATAGGTGCATG-1	1.07453	-4.86041	0
HC 5	HC	male	51	HC_5_GGTGAAGTCCTCACTG-1	1.12598	-16.181	0
HC 5	HC	male	51	HC_5_GGTGATTGTACCGTCG-1	-0.708764	-5.41241	0
HC 5	HC	male	51	HC_5_GGTGTCGCAGATCCAT-1	-0.492114	-5.26694	0
HC 5	HC	male	51	HC_5_GGTGTCGTCTAGATCG-1	-0.861284	-3.35258	0
HC 5	HC	male	51	HC_5_GGTTAACCAGAACTTC-1	-0.665612	-2.96966	0
HC 5	HC	male	51	HC_5_GTAACACTCTATCGCC-1	-0.734691	-3.47361	0
HC 5	HC	male	51	HC_5_GTAACCAAGGATGGCT-1	-2.60229	-5.63553	0
HC 5	HC	male	51	HC_5_GTAAGTCAGTTCATCG-1	-1.27252	-4.94619	0
HC 5	HC	male	51	HC_5_GTAATCGAGGGACACT-1	0.856616	0.542549	0
HC 5	HC	male	51	HC_5_GTAATCGGTCGCAGTC-1	-2.36841	-4.96989	0
HC 5	HC	male	51	HC_5_GTAATGCGTTCAACGT-1	0.201642	-4.72188	0
HC 5	HC	male	51	HC_5_GTACAACCACTCTCGT-1	2.22282	-1.46265	0
HC 5	HC	male	51	HC_5_GTACAGTAGGAAAGTG-1	2.99654	1.17346	0
HC 5	HC	male	51	HC_5_GTAGAAACAGGTACGA-1	2.38052	1.45248	0
HC 5	HC	male	51	HC_5_GTAGAGGGTACTGACT-1	2.49454	0.391981	0
HC 5	HC	male	51	HC_5_GTAGGTTTCTTCGACC-1	-5.43759	1.50142	0
HC 5	HC	male	51	HC_5_GTATTGGTCATGAGGG-1	-0.133295	-3.70436	0
HC 5	HC	male	51	HC_5_GTCAAACCACAAGCTT-1	3.11027	1.90828	0
HC 5	HC	male	51	HC_5_GTCACTCCAGAACGCA-1	-0.138684	-4.49888	0
HC 5	HC	male	51	HC_5_GTCATCCAGTGCACAG-1	3.08536	1.50743	0
HC 5	HC	male	51	HC_5_GTCATCCCATCATCCC-1	2.41345	0.0848295	0
HC 5	HC	male	51	HC_5_GTCATCCGTAGAGCTG-1	-0.752161	-2.98598	0
HC 5	HC	male	51	HC_5_GTCCCATAGGACGCTA-1	1.91445	-0.0277966	0
HC 5	HC	male	51	HC_5_GTCGAATTCCGGCAGT-1	0.18634	15.4857	0
HC 5	HC	male	51	HC_5_GTCTAGAGTGTTCGAT-1	2.40306	2.33548	0
HC 5	HC	male	51	HC_5_GTCTGTCGTAGATGTA-1	2.95329	2.13569	0
HC 5	HC	male	51	HC_5_GTGAGTTAGTGCTCGC-1	2.33315	-1.67762	0
HC 5	HC	male	51	HC_5_GTGGAGAAGTTTCGAC-1	0.762718	0.453947	0
HC 5	HC	male	51	HC_5_GTGGGAAGTTCCGTTC-1	3.11745	1.39412	0
HC 5	HC	male	51	HC_5_GTGGTTATCATGAGTC-1	-0.271346	-3.92039	0
HC 5	HC	male	51	HC_5_GTGTAACCACCTGTCT-1	1.61296	2.46296	0
HC 5	HC	male	51	HC_5_GTGTCCTGTCGCATCG-1	2.44763	1.71222	0
HC 5	HC	male	51	HC_5_GTGTGGCTCCGGTTCT-1	-2.86662	-5.66011	0
HC 5	HC	male	51	HC_5_GTGTTCCCACGCGCTA-1	3.05974	-0.982495	0
HC 5	HC	male	51	HC_5_GTTACCCGTTATGTGC-1	-0.978954	-6.41971	0
HC 5	HC	male	51	HC_5_GTTACGAGTATGAGCG-1	0.877318	-4.95829	0
HC 5	HC	male	51	HC_5_GTTATGGGTGCACAAG-1	2.5806	-1.70358	0
HC 5	HC	male	51	HC_5_GTTCATTGTGCTCTCT-1	-0.951176	15.4664	0
HC 5	HC	male	51	HC_5_GTTCATTTCTGGTCAA-1	1.21736	-3.39827	0
HC 5	HC	male	51	HC_5_GTTCCGTAGATGTTCC-1	-2.51054	-5.15695	0
HC 5	HC	male	51	HC_5_GTTGAACAGGTTCATC-1	-0.729503	-1.09565	0
HC 5	HC	male	51	HC_5_GTTGTCCAGGGAGGGT-1	-0.458807	-3.63137	0
HC 5	HC	male	51	HC_5_TAACACGTCATGGAGG-1	1.63199	-6.34684	0
HC 5	HC	male	51	HC_5_TAACCAGCAGCAGTCC-1	1.01927	-0.794603	0
HC 5	HC	male	51	HC_5_TAACGACGTTCCATTT-1	-2.47187	-5.50486	0
HC 5	HC	male	51	HC_5_TAACTTCCAGCAATTC-1	1.17485	-1.05164	0
HC 5	HC	male	51	HC_5_TAACTTCGTCTCGGAC-1	1.05777	-15.601	0
HC 5	HC	male	51	HC_5_TAAGCCATCTTAGTTC-1	-1.52779	-2.13511	0
HC 5	HC	male	51	HC_5_TACAACGAGTAAATGC-1	-3.47497	1.86311	1.43132
HC 5	HC	male	51	HC_5_TACAACGCACCACATA-1	0.181914	-3.9519	0
HC 5	HC	male	51	HC_5_TACACCCAGCTCTATG-1	-0.46904	-6.18098	0
HC 5	HC	male	51	HC_5_TACAGGTAGGAAAGGT-1	1.26006	-4.31828	0
HC 5	HC	male	51	HC_5_TACGCTCGTTCGAGCC-1	1.64739	2.01391	0
HC 5	HC	male	51	HC_5_TACGGGCTCACCATAG-1	-0.511842	-0.253948	0
HC 5	HC	male	51	HC_5_TACTTGTTCTCATTGT-1	2.14283	2.8242	0
HC 5	HC	male	51	HC_5_TAGATCGAGGCGTTGA-1	3.10819	-0.318588	0
HC 5	HC	male	51	HC_5_TAGCACAGTTGTTGTG-1	-0.109485	-3.41946	0
HC 5	HC	male	51	HC_5_TAGGTACCAATTGCTG-1	1.63589	-16.6441	0
HC 5	HC	male	51	HC_5_TAGTGCAGTAACATAG-1	-2.59514	-5.85836	0
HC 5	HC	male	51	HC_5_TATACCTAGAGTTGTA-1	1.01372	-15.5276	0
HC 5	HC	male	51	HC_5_TATCTTGAGTAGCCAG-1	2.35718	-1.21442	0
HC 5	HC	male	51	HC_5_TATTTCGAGGTCTGGA-1	-1.42468	-4.17466	0
HC 5	HC	male	51	HC_5_TATTTCGGTCGACTGC-1	0.437278	0.638925	0
HC 5	HC	male	51	HC_5_TCAAGCAAGAGTCAAT-1	-1.84518	-5.76279	0
HC 5	HC	male	51	HC_5_TCAATCTCACACCGCA-1	-1.13826	-2.45032	0
HC 5	HC	male	51	HC_5_TCAATCTTCTGGGAGA-1	-3.22746	-5.49484	0
HC 5	HC	male	51	HC_5_TCAATTCCACCCTTGT-1	-1.13657	-6.53016	0
HC 5	HC	male	51	HC_5_TCACATTCATCGCCTT-1	2.75296	-4.99439	0
HC 5	HC	male	51	HC_5_TCACATTCATGCGGTC-1	-1.3532	-6.71178	0
HC 5	HC	male	51	HC_5_TCACTATTCTTCTGGC-1	-2.74102	2.32824	1.90307
HC 5	HC	male	51	HC_5_TCACTCGGTGTGATGG-1	-1.00091	-2.96866	0
HC 5	HC	male	51	HC_5_TCAGTGACATCACAGT-1	3.25192	-4.67872	0
HC 5	HC	male	51	HC_5_TCAGTTTAGGACTAAT-1	1.59186	-16.6406	0
HC 5	HC	male	51	HC_5_TCATACTAGTTCACTG-1	2.93241	-0.0929131	0
HC 5	HC	male	51	HC_5_TCATACTGTGACGCCT-1	-0.395701	-5.69076	0
HC 5	HC	male	51	HC_5_TCATGAGCACCGTGGT-1	1.1221	0.513418	0
HC 5	HC	male	51	HC_5_TCATGCCCACCTGATA-1	-2.54963	-6.13697	0
HC 5	HC	male	51	HC_5_TCATGGACAGCCTATA-1	-1.05152	-2.6276	0
HC 5	HC	male	51	HC_5_TCATTGTTCAAGAATG-1	2.32898	-1.31632	0
HC 5	HC	male	51	HC_5_TCCACCAAGAGGGTAA-1	-1.58007	-6.3025	0
HC 5	HC	male	51	HC_5_TCCACGTCAACCCTCT-1	0.175657	-4.03778	0
HC 5	HC	male	51	HC_5_TCCAGAAAGAGCTGCA-1	2.48347	-1.26229	0
HC 5	HC	male	51	HC_5_TCCAGAACAGTAGAAT-1	1.58743	-3.27565	0
HC 5	HC	male	51	HC_5_TCCATCGAGGCATGGT-1	0.686292	-4.62025	0
HC 5	HC	male	51	HC_5_TCCCAGTCACTGTCCT-1	2.03627	-0.147564	0
HC 5	HC	male	51	HC_5_TCCGAAATCAGCGCAC-1	-2.08403	2.04034	1.57287
HC 5	HC	male	51	HC_5_TCCGATCGTAGACTGG-1	2.68009	1.56084	0
HC 5	HC	male	51	HC_5_TCCGTGTCAAACCGGA-1	2.57605	0.563198	0
HC 5	HC	male	51	HC_5_TCCTAATTCTGCGGAC-1	2.96662	1.8744	0
HC 5	HC	male	51	HC_5_TCCTTCTAGACAACTA-1	-2.34552	2.12979	1.99
HC 5	HC	male	51	HC_5_TCCTTCTTCCCTGGTT-1	-0.0423305	-3.39082	0
HC 5	HC	male	51	HC_5_TCCTTTCAGTGTTCAC-1	2.38251	2.37816	0
HC 5	HC	male	51	HC_5_TCGAACAAGTGGTCAG-1	1.67468	-3.55017	0
HC 5	HC	male	51	HC_5_TCGACCTAGGGCAGGA-1	0.816894	0.0679299	0
HC 5	HC	male	51	HC_5_TCGCACTGTCACTGAT-1	0.883979	-0.847025	0
HC 5	HC	male	51	HC_5_TCGCTTGAGATACCAA-1	-2.10906	-4.6632	0
HC 5	HC	male	51	HC_5_TCGGGACGTCGAACGA-1	2.55725	0.466391	0
HC 5	HC	male	51	HC_5_TCGTGCTAGAATCCCT-1	-1.57938	-5.61474	0
HC 5	HC	male	51	HC_5_TCTAACTCAGGTTACT-1	-3.09135	-6.49861	0
HC 5	HC	male	51	HC_5_TCTGCCAGTCCAATCA-1	-0.991034	-2.96008	0
HC 5	HC	male	51	HC_5_TCTGGCTGTCGTACAT-1	-1.18034	-5.62448	0
HC 5	HC	male	51	HC_5_TCTTAGTGTTCCCAAA-1	3.09608	0.925411	0
HC 5	HC	male	51	HC_5_TCTTAGTTCTTACGGA-1	-1.10159	-2.58618	0
HC 5	HC	male	51	HC_5_TCTTGCGCAACAGTGG-1	1.19249	-0.194585	0
HC 5	HC	male	51	HC_5_TCTTGCGGTGGGTCAA-1	-1.69464	-6.28883	0
HC 5	HC	male	51	HC_5_TGAACGTAGCCGATAG-1	-0.54351	-5.12612	0
HC 5	HC	male	51	HC_5_TGAATCGTCTTCTCAA-1	0.0184059	-3.46224	0
HC 5	HC	male	51	HC_5_TGACCCTAGTTGCCTA-1	1.93809	-1.6792	0
HC 5	HC	male	51	HC_5_TGACTCCGTCTACAGT-1	1.21006	-4.36076	0
HC 5	HC	male	51	HC_5_TGAGCATCACCAGCCA-1	-2.36754	-5.78036	0
HC 5	HC	male	51	HC_5_TGAGCATTCGTTAGAC-1	1.91626	6.25558	0
HC 5	HC	male	51	HC_5_TGAGGGAAGCAGTCTT-1	-1.29517	-1.31189	0
HC 5	HC	male	51	HC_5_TGAGGGAAGTCACTAC-1	0.194608	-3.29975	0
HC 5	HC	male	51	HC_5_TGAGTCAAGCTAGTTC-1	1.42357	1.58271	0
HC 5	HC	male	51	HC_5_TGATGCACACTGCACG-1	1.43146	-16.5127	0
HC 5	HC	male	51	HC_5_TGATGGTCAACAGAGC-1	0.090729	-3.54056	0
HC 5	HC	male	51	HC_5_TGCACGGCAATACGAA-1	1.43989	-16.5685	0
HC 5	HC	male	51	HC_5_TGCAGGCCAATGAGCG-1	-0.421614	-4.16774	0
HC 5	HC	male	51	HC_5_TGCATGAAGGTTGCCC-1	-1.02361	-6.19718	0
HC 5	HC	male	51	HC_5_TGCATGACAGGCACAA-1	2.77305	-1.39447	0
HC 5	HC	male	51	HC_5_TGCGACGTCTACTATC-1	3.01655	2.27243	0
HC 5	HC	male	51	HC_5_TGCGGGTCATGGGCAA-1	2.29501	-0.353152	0
HC 5	HC	male	51	HC_5_TGCGGGTGTTATCCAG-1	2.07582	-0.223074	0
HC 5	HC	male	51	HC_5_TGCGGGTTCTCATTAC-1	-1.72678	-6.24005	0
HC 5	HC	male	51	HC_5_TGCTTGCTCGACGAGA-1	2.89951	-1.39168	0
HC 5	HC	male	51	HC_5_TGGAACTGTTACCCTC-1	1.48339	-16.7931	1.16035
HC 5	HC	male	51	HC_5_TGGATCAAGCACTCTA-1	-1.08549	-6.13963	0
HC 5	HC	male	51	HC_5_TGGATGTAGGATGGCT-1	1.18742	-3.74404	0
HC 5	HC	male	51	HC_5_TGGGAAGCATGGCCAC-1	-0.514589	-4.62342	0
HC 5	HC	male	51	HC_5_TGGGCTGGTCAGTCCG-1	0.00081477	16.7145	0
HC 5	HC	male	51	HC_5_TGGGCTGTCGAGAAGC-1	-2.4932	-6.23334	0
HC 5	HC	male	51	HC_5_TGGTAGTTCATTGCCC-1	0.965601	-4.42587	0
HC 5	HC	male	51	HC_5_TGTAAGCGTCGTGGAA-1	-1.01616	14.0249	0
HC 5	HC	male	51	HC_5_TGTCAGAGTCACAATC-1	1.83893	2.33763	0
HC 5	HC	male	51	HC_5_TGTCCCAAGAGGCCAT-1	0.89082	-0.574046	0
HC 5	HC	male	51	HC_5_TGTCCCAGTAGGACTG-1	2.44551	-1.18149	0
HC 5	HC	male	51	HC_5_TGTGAGTCAACAGTGG-1	-2.55254	2.41897	1.82546
HC 5	HC	male	51	HC_5_TGTGAGTGTGGAAATT-1	0.217689	-4.29023	0
HC 5	HC	male	51	HC_5_TGTGAGTTCTGGGTCG-1	-0.686235	-3.55835	0
HC 5	HC	male	51	HC_5_TGTGGCGGTACACGTT-1	2.61908	-0.054476	0
HC 5	HC	male	51	HC_5_TGTTCTATCTTCGATT-1	0.823626	-4.17034	0
HC 5	HC	male	51	HC_5_TTACCATCAGGAGACT-1	0.0620835	-5.69442	0
HC 5	HC	male	51	HC_5_TTATTGCAGTTGTAAG-1	-0.566109	16.5955	0
HC 5	HC	male	51	HC_5_TTCACCGAGTAGGATT-1	-0.605884	-4.43284	0
HC 5	HC	male	51	HC_5_TTCAGGAGTGACGTCC-1	1.39724	-4.10165	0
HC 5	HC	male	51	HC_5_TTCATGTAGTGTAGTA-1	2.80908	1.89525	0
HC 5	HC	male	51	HC_5_TTCCACGCACCATTCC-1	0.912847	-15.611	0
HC 5	HC	male	51	HC_5_TTCCGGTTCCTAAACG-1	1.50736	2.22503	0
HC 5	HC	male	51	HC_5_TTCCGTGGTTGCATGT-1	1.97921	0.20429	0
HC 5	HC	male	51	HC_5_TTCCTAATCCGCTTAC-1	1.90449	-1.4732	0
HC 5	HC	male	51	HC_5_TTCCTCTAGGAAAGAC-1	-1.50331	-5.85099	0
HC 5	HC	male	51	HC_5_TTCCTTCTCGCAGTGC-1	-0.386865	-4.10409	0
HC 5	HC	male	51	HC_5_TTCGGTCTCTAAACGC-1	0.464417	-4.69284	0
HC 5	HC	male	51	HC_5_TTCTAACAGCTGTACT-1	-1.33981	-5.57914	0
HC 5	HC	male	51	HC_5_TTCTAGTCAACGAGGT-1	3.05771	0.422295	0
HC 5	HC	male	51	HC_5_TTGAACGTCGTCAGAT-1	2.86389	0.672667	0
HC 5	HC	male	51	HC_5_TTGACCCCAGATCATC-1	2.50305	-4.49262	0
HC 5	HC	male	51	HC_5_TTGACCCCAGCTCCTT-1	2.22515	15.3763	0
HC 5	HC	male	51	HC_5_TTGCCTGTCTTTGCTA-1	2.90687	-4.36876	0
HC 5	HC	male	51	HC_5_TTGGGATAGCGTGTCC-1	-0.815664	-3.18616	0
HC 5	HC	male	51	HC_5_TTGGGATAGTTGTACC-1	-2.68524	-6.27037	0
HC 5	HC	male	51	HC_5_TTGGGCGAGGCCTAAG-1	-1.97108	-5.03702	0
HC 5	HC	male	51	HC_5_TTGTGGACAGGTACGA-1	2.87478	-4.73771	0
HC 5	HC	male	51	HC_5_TTGTGGACAGTAGTTC-1	2.79775	-4.18315	0
HC 5	HC	male	51	HC_5_TTGTTCACACTACAGT-1	1.10959	-4.45676	0
HC 5	HC	male	51	HC_5_TTGTTGTTCTTTGGAG-1	0.92445	-3.30501	0
HC 5	HC	male	51	HC_5_TTTACCACATGTTACG-1	-0.174721	-3.69733	0
HC 5	HC	male	51	HC_5_TTTCATGAGCTCTTCC-1	-2.89848	-6.0097	0
HC 5	HC	male	51	HC_5_TTTCGATAGCGGTAAC-1	1.27556	-15.6408	0
HC 5	HC	male	51	HC_5_TTTCGATTCGTTTACT-1	-2.79798	-5.83002	0
HC 5	HC	male	51	HC_5_TTTGACTCATTCAGGT-1	1.37252	-2.64753	0
HC 5	HC	male	51	HC_5_TTTGGAGTCGAGTCCG-1	0.648589	-3.60347	0
HC 5	HC	male	51	HC_5_TTTGTTGTCACTACGA-1	2.84052	0.10601	0
HC 6	HC	female	66	HC_6_AAAGGTACACAACGAG-1	-1.52842	-6.24312	0
HC 6	HC	female	66	HC_6_AAAGGTAGTCTCTCAC-1	-2.36453	2.00506	1.89949
HC 6	HC	female	66	HC_6_AAATGGATCTCACGAA-1	-0.134582	-3.77927	0
HC 6	HC	female	66	HC_6_AACCAACCACAGCTGC-1	0.697574	-0.0198443	0.743607
HC 6	HC	female	66	HC_6_AACCCAAAGCGACAGT-1	2.71835	-4.34161	0
HC 6	HC	female	66	HC_6_AACCCAACACCAGCGT-1	-2.36741	2.25577	2.6569
HC 6	HC	female	66	HC_6_AACCTGACAGAAATTG-1	1.11529	-4.69633	0
HC 6	HC	female	66	HC_6_AACGGGATCTATACGG-1	-0.155319	16.7218	0
HC 6	HC	female	66	HC_6_AAGACTCAGTTACGAA-1	-0.772255	-4.7461	0
HC 6	HC	female	66	HC_6_AAGTACCTCTTCCACG-1	0.604127	-5.82378	0
HC 6	HC	female	66	HC_6_AATGACCGTCGCCTAG-1	-0.815379	-5.41975	0
HC 6	HC	female	66	HC_6_ACAAGCTGTACAAGCG-1	-0.166197	-4.04642	0
HC 6	HC	female	66	HC_6_ACAGAAATCATGCAGT-1	-2.82619	-6.36455	0
HC 6	HC	female	66	HC_6_ACAGGGACATGCACTA-1	1.04481	-15.8056	0
HC 6	HC	female	66	HC_6_ACATGCACATGGCCCA-1	2.45039	0.686193	0
HC 6	HC	female	66	HC_6_ACCATTTCAATGACCT-1	0.0477844	-3.2161	0.692697
HC 6	HC	female	66	HC_6_ACCCAAAGTGTATTCG-1	-2.86671	-5.22342	0
HC 6	HC	female	66	HC_6_ACCTGTCCATGCCATA-1	-1.10726	-2.43473	0
HC 6	HC	female	66	HC_6_ACTCCCATCGGTCAGC-1	1.30296	-4.86781	0
HC 6	HC	female	66	HC_6_ACTGCAATCGAGCTGC-1	-1.59493	-6.18337	0
HC 6	HC	female	66	HC_6_ACTGTGACAAGCCCAC-1	-3.38846	-5.75548	1.64256
HC 6	HC	female	66	HC_6_AGAAGCGCAATGTCTG-1	2.45553	-1.53424	1.27731
HC 6	HC	female	66	HC_6_AGAAGTATCTGGCTGG-1	1.19571	-4.48878	0
HC 6	HC	female	66	HC_6_AGACACTAGCCATTGT-1	0.00289676	-4.13433	0
HC 6	HC	female	66	HC_6_AGACCCGAGTGCTCAT-1	1.36956	-3.06094	0
HC 6	HC	female	66	HC_6_AGATAGATCGCTAAAC-1	-3.96765	1.36965	0
HC 6	HC	female	66	HC_6_AGATGCTCAGTTGTTG-1	-3.0132	2.04147	1.87119
HC 6	HC	female	66	HC_6_AGCCAATCATGTCAGT-1	-1.03995	-2.48747	0
HC 6	HC	female	66	HC_6_AGCCACGGTTGTGGAG-1	-0.255249	-3.74455	0
HC 6	HC	female	66	HC_6_AGGACGACAATGTGGG-1	-1.47527	-6.49144	0
HC 6	HC	female	66	HC_6_AGTCAACAGTATTCCG-1	0.473478	-4.84279	0
HC 6	HC	female	66	HC_6_AGTCTCCTCTCTTGCG-1	-2.13661	2.58349	1.61533
HC 6	HC	female	66	HC_6_AGTTCGAAGGAAAGTG-1	0.484381	-3.34205	0
HC 6	HC	female	66	HC_6_ATAGACCGTTGGTACT-1	-2.06909	-5.90182	0
HC 6	HC	female	66	HC_6_ATAGGCTGTATCTCTT-1	0.183964	-4.21258	0
HC 6	HC	female	66	HC_6_ATATCCTTCTCCTGCA-1	-0.938392	-4.8852	0
HC 6	HC	female	66	HC_6_ATCACAGGTCTAGGCC-1	1.20901	-4.68941	0
HC 6	HC	female	66	HC_6_ATCAGGTGTGTCGATT-1	0.383482	16.1694	0
HC 6	HC	female	66	HC_6_ATCGATGTCGACATCA-1	1.29991	-4.69251	0
HC 6	HC	female	66	HC_6_ATCGGCGAGTGCACTT-1	0.905844	-0.398343	0
HC 6	HC	female	66	HC_6_ATGCATGTCTCTTGCG-1	-1.2995	-2.21332	0
HC 6	HC	female	66	HC_6_ATGCCTCAGCGTGAGT-1	-0.522633	-5.21892	0
HC 6	HC	female	66	HC_6_ATTCCATCAAAGTATG-1	0.80696	-5.20629	0
HC 6	HC	female	66	HC_6_ATTCCATGTTCAGTAC-1	-0.248362	-4.72227	0
HC 6	HC	female	66	HC_6_ATTCCTACATCAGTGT-1	0.265447	16.1506	0
HC 6	HC	female	66	HC_6_ATTCGTTCACAAATAG-1	0.5578	-4.42568	0
HC 6	HC	female	66	HC_6_ATTCGTTGTATGTCCA-1	2.55119	1.50819	0
HC 6	HC	female	66	HC_6_ATTGGGTCAAGTGTCT-1	-1.34002	-4.32668	0
HC 6	HC	female	66	HC_6_ATTTACCGTCACGCTG-1	1.74171	-1.73413	0
HC 6	HC	female	66	HC_6_CAACCTCTCTCCGCAT-1	1.4992	-16.3982	0
HC 6	HC	female	66	HC_6_CAACGATCAGACCAGA-1	0.765861	-0.25641	0
HC 6	HC	female	66	HC_6_CAACGGCAGCACGGAT-1	-1.3086	-1.6655	0
HC 6	HC	female	66	HC_6_CACTAAGAGCTTTCCC-1	-0.910103	-5.82389	0
HC 6	HC	female	66	HC_6_CACTGAAAGGCCATAG-1	2.41163	-4.3702	0
HC 6	HC	female	66	HC_6_CACTTCGAGCGAGAAA-1	-1.98628	-0.566405	0
HC 6	HC	female	66	HC_6_CAGATACGTAGACACG-1	-0.75073	-5.50497	0
HC 6	HC	female	66	HC_6_CAGATCAGTAATGCGG-1	2.03514	-6.25831	0
HC 6	HC	female	66	HC_6_CAGCACGTCTCATTAC-1	-2.92891	-4.90537	0
HC 6	HC	female	66	HC_6_CAGGGCTCATCTGCGG-1	0.0290534	16.5762	0
HC 6	HC	female	66	HC_6_CATACCCGTAGGTGCA-1	-2.53933	-6.13421	0
HC 6	HC	female	66	HC_6_CATCCACTCGAACTCA-1	0.767056	-3.30333	0
HC 6	HC	female	66	HC_6_CATCGGGCATACGCAT-1	-1.10488	-2.70336	0
HC 6	HC	female	66	HC_6_CCCATTGCAGACCAGA-1	2.39302	1.07157	0
HC 6	HC	female	66	HC_6_CCCATTGGTCTCTCTG-1	2.63203	1.82782	0
HC 6	HC	female	66	HC_6_CCCGAAGCAAGTTGGG-1	1.52411	-1.63584	0.752695
HC 6	HC	female	66	HC_6_CCCGAAGTCGAGCCTG-1	1.66201	-3.86506	0
HC 6	HC	female	66	HC_6_CCCTCAACAGCTGTCG-1	-4.04203	1.26584	0.461906
HC 6	HC	female	66	HC_6_CCCTCTCCAAGTGCTT-1	0.293432	-4.49197	0
HC 6	HC	female	66	HC_6_CCCTCTCTCGACATTG-1	-0.30214	-3.9293	0
HC 6	HC	female	66	HC_6_CCCTTAGTCTGGGATT-1	2.69931	-4.8062	0
HC 6	HC	female	66	HC_6_CCGGACATCCTATTTG-1	1.02813	-0.271137	0
HC 6	HC	female	66	HC_6_CCGGGTACAGCGTTTA-1	1.33087	-16.6502	0
HC 6	HC	female	66	HC_6_CCTTGTGGTGAGCAGT-1	-0.853055	-3.43231	0
HC 6	HC	female	66	HC_6_CGAGTGCTCTAAGCCA-1	-1.02948	-4.3906	0
HC 6	HC	female	66	HC_6_CGCATGGCACTCCTTG-1	0.971035	-3.64213	0
HC 6	HC	female	66	HC_6_CGCGTGAGTTTCGACA-1	-1.01475	15.7428	0
HC 6	HC	female	66	HC_6_CGGAACCAGATCGACG-1	-2.51085	-5.03695	0
HC 6	HC	female	66	HC_6_CGGAATTTCATGGAGG-1	-0.494086	-5.28191	0
HC 6	HC	female	66	HC_6_CGGACACCACCTGATA-1	-1.34471	-1.86602	1.25738
HC 6	HC	female	66	HC_6_CGGCAGTCATCCTCAC-1	-1.10117	-6.2233	0
HC 6	HC	female	66	HC_6_CGGGCATGTACCAATC-1	2.46383	-4.19928	0
HC 6	HC	female	66	HC_6_CGTAGTATCCGTGACG-1	-1.31205	-6.55969	0
HC 6	HC	female	66	HC_6_CGTCAAAGTTCATCTT-1	0.863779	-4.90221	0
HC 6	HC	female	66	HC_6_CGTCCATTCTACGGTA-1	-2.41303	2.50339	2.30176
HC 6	HC	female	66	HC_6_CGTTCTGGTGCCGGTT-1	-0.0768043	0.250606	0
HC 6	HC	female	66	HC_6_CTACGGGAGGACGCTA-1	-0.918019	-4.86453	0
HC 6	HC	female	66	HC_6_CTCAAGACATCAGTCA-1	1.20706	-4.35108	0
HC 6	HC	female	66	HC_6_CTCAGGGAGCAGCCCT-1	-2.27058	2.54428	1.24171
HC 6	HC	female	66	HC_6_CTCCTCCTCCTAAACG-1	-0.553865	-0.24922	0
HC 6	HC	female	66	HC_6_CTCTCAGGTCTCACAA-1	-4.62286	1.55165	0.832491
HC 6	HC	female	66	HC_6_CTGCCATTCGGTAACT-1	-0.462555	-3.08468	0
HC 6	HC	female	66	HC_6_CTGGACGAGTCACGAG-1	0.560238	-3.23642	0
HC 6	HC	female	66	HC_6_CTGTGAACACCAAATC-1	0.126994	-3.05281	0
HC 6	HC	female	66	HC_6_CTTCCTTGTCACAGAG-1	-4.44153	1.43287	0
HC 6	HC	female	66	HC_6_CTTGAGAAGGTCATAA-1	-0.817565	-5.52347	0
HC 6	HC	female	66	HC_6_CTTTCGGTCTGCAGCG-1	-1.41476	-6.61999	0
HC 6	HC	female	66	HC_6_GAAGAATAGAGAGTGA-1	1.13536	-3.25055	0
HC 6	HC	female	66	HC_6_GAAGCCCAGGTCGTGA-1	-0.532009	-3.44776	0
HC 6	HC	female	66	HC_6_GAAGGACGTATGGAGC-1	1.51136	-16.1842	0
HC 6	HC	female	66	HC_6_GACCGTGCATGAGGGT-1	2.98267	0.900527	0
HC 6	HC	female	66	HC_6_GACTATGCATGCCGAC-1	0.650604	-4.15391	0
HC 6	HC	female	66	HC_6_GACTCAAGTGCCAAGA-1	1.62184	-2.73377	0
HC 6	HC	female	66	HC_6_GACTCAATCCATTCAT-1	2.56196	-1.95955	0
HC 6	HC	female	66	HC_6_GAGACTTTCTCACGAA-1	2.80026	-1.43708	0
HC 6	HC	female	66	HC_6_GAGATGGTCTATTCGT-1	-2.74212	-5.30889	0
HC 6	HC	female	66	HC_6_GATCCCTTCGGTCATA-1	2.91955	-4.43882	0
HC 6	HC	female	66	HC_6_GATGATCTCGGCCAAC-1	-2.23901	-5.56077	0
HC 6	HC	female	66	HC_6_GATGGAGCAAATTAGG-1	-1.70469	-6.15336	0
HC 6	HC	female	66	HC_6_GATTGGTTCTAAGAAG-1	-1.48394	-5.4203	0
HC 6	HC	female	66	HC_6_GCACGTGAGTTAGAAC-1	-1.25915	-6.46005	0
HC 6	HC	female	66	HC_6_GCACGTGTCCCAGGAC-1	0.594638	15.8443	0
HC 6	HC	female	66	HC_6_GCATCGGTCAGCGTCG-1	2.53983	2.35896	0
HC 6	HC	female	66	HC_6_GCATCTCGTTAGGCTT-1	1.79141	-2.00469	0
HC 6	HC	female	66	HC_6_GCTGAATTCGGAGTGA-1	-0.388084	16.7738	0
HC 6	HC	female	66	HC_6_GGAAGTGTCGGTAACT-1	0.462244	-4.04853	0
HC 6	HC	female	66	HC_6_GGACGTCCAGCGTGAA-1	-0.496129	-1.91886	0
HC 6	HC	female	66	HC_6_GGAGAACGTACTAACC-1	1.5134	0.495813	0
HC 6	HC	female	66	HC_6_GGATCTACAGGACATG-1	0.781882	-4.79195	0
HC 6	HC	female	66	HC_6_GGCAGTCGTGTATACC-1	2.69878	2.00217	0
HC 6	HC	female	66	HC_6_GGCTGTGGTCGACGCT-1	0.204667	16.1278	0
HC 6	HC	female	66	HC_6_GGGACAACATGACACT-1	-2.37204	-6.27432	0
HC 6	HC	female	66	HC_6_GGGACTCAGTAACGAT-1	-0.674805	-6.36464	0
HC 6	HC	female	66	HC_6_GGGATCCAGTATTGCC-1	2.66612	-1.45132	0
HC 6	HC	female	66	HC_6_GGGCCATAGGAGTACC-1	3.13382	0.151957	0
HC 6	HC	female	66	HC_6_GGGCTCACAGCAGTGA-1	-4.79563	1.79195	0
HC 6	HC	female	66	HC_6_GGTAACTCAGAATCGG-1	-5.05537	1.60704	0
HC 6	HC	female	66	HC_6_GGTAGAGGTCCGGTGT-1	-1.77214	-6.42615	0
HC 6	HC	female	66	HC_6_GGTCTGGTCAGCGCGT-1	-2.22959	-5.80598	0
HC 6	HC	female	66	HC_6_GGTGGCTCACAACGTT-1	-5.39504	1.48603	0
HC 6	HC	female	66	HC_6_GTAAGTCAGAGGGTCT-1	1.43302	1.12981	1.63322
HC 6	HC	female	66	HC_6_GTAAGTCCATTAGGAA-1	0.447613	-3.0583	0
HC 6	HC	female	66	HC_6_GTAGGTTTCCTCGATC-1	-5.27716	2.38312	0
HC 6	HC	female	66	HC_6_GTCAAACAGCGAAACC-1	2.58503	-3.79302	0
HC 6	HC	female	66	HC_6_GTCATCCCAAGACCTT-1	2.15043	-1.89838	0
HC 6	HC	female	66	HC_6_GTCCACTGTCTCGACG-1	-3.48228	1.99229	1.69878
HC 6	HC	female	66	HC_6_GTCCACTTCAGTAGGG-1	-2.17548	-5.30164	0
HC 6	HC	female	66	HC_6_GTCTGTCCAAACACGG-1	-0.756576	-2.77584	0
HC 6	HC	female	66	HC_6_GTGCTGGCATGGAAGC-1	-5.04594	1.1534	0
HC 6	HC	female	66	HC_6_GTTCGCTAGACTGGGT-1	0.586277	1.32037	0
HC 6	HC	female	66	HC_6_GTTGAACAGTAGGGTC-1	-2.38344	-4.59059	0
HC 6	HC	female	66	HC_6_GTTGCGGGTCTGATAC-1	-0.138106	16.5716	0
HC 6	HC	female	66	HC_6_TAACCAGCACGGCACT-1	2.26073	-5.3988	0
HC 6	HC	female	66	HC_6_TAATCTCGTACTAACC-1	1.04906	-15.6722	0
HC 6	HC	female	66	HC_6_TAATTCCCAATTTCCT-1	-0.440542	16.8247	0
HC 6	HC	female	66	HC_6_TACCCACTCTGCGGCA-1	0.836097	-4.87144	0
HC 6	HC	female	66	HC_6_TACCGAACAATAGTCC-1	0.594399	-3.98435	0
HC 6	HC	female	66	HC_6_TACCTCGGTCTGTGAT-1	-0.776795	15.4102	0
HC 6	HC	female	66	HC_6_TATATCCTCATTCGTT-1	-2.4908	2.52337	1.76418
HC 6	HC	female	66	HC_6_TATCTTGTCCATACTT-1	0.325644	-4.56224	0
HC 6	HC	female	66	HC_6_TATTGCTGTAGCTCGC-1	0.937369	-6.18297	0
HC 6	HC	female	66	HC_6_TCATACTGTGAACGGT-1	0.662406	-0.601192	0
HC 6	HC	female	66	HC_6_TCATCCGGTTGCCAAT-1	0.614284	-4.11072	0
HC 6	HC	female	66	HC_6_TCATTTGGTCGTATGT-1	1.31151	-5.95863	0
HC 6	HC	female	66	HC_6_TCCATCGGTTACTCAG-1	0.675035	-4.26497	0
HC 6	HC	female	66	HC_6_TCCTAATAGGCATGGT-1	-3.29864	-5.35983	0
HC 6	HC	female	66	HC_6_TCCTCTTTCGGTTCAA-1	-2.8377	-6.52714	0
HC 6	HC	female	66	HC_6_TCCTTCTAGCACTGGA-1	1.54055	-4.4939	0
HC 6	HC	female	66	HC_6_TCGAACATCGTCCTCA-1	-1.64821	-6.59264	0
HC 6	HC	female	66	HC_6_TCGCAGGTCAATCAGC-1	-0.95061	-5.57605	0
HC 6	HC	female	66	HC_6_TCGCTTGTCCGCAAAT-1	-4.53576	1.02214	0
HC 6	HC	female	66	HC_6_TCGGGTGGTACCCACG-1	-4.42893	1.18231	1.37247
HC 6	HC	female	66	HC_6_TCGGTCTGTCCTACGG-1	-0.387338	16.7108	0
HC 6	HC	female	66	HC_6_TCTATACGTGTTCGAT-1	-2.63567	-6.42256	0
HC 6	HC	female	66	HC_6_TCTATCACAATGTCTG-1	0.464872	-3.75665	0
HC 6	HC	female	66	HC_6_TCTTCCTGTCCGACGT-1	-1.86188	-6.24885	0
HC 6	HC	female	66	HC_6_TCTTGCGCACGACAGA-1	-0.929347	-5.91639	0
HC 6	HC	female	66	HC_6_TGACTCCGTATCGTAC-1	-0.0574948	15.9161	0
HC 6	HC	female	66	HC_6_TGAGCATTCCTGTTGC-1	-0.322949	-5.36121	0
HC 6	HC	female	66	HC_6_TGAGCGCCATGTGCTA-1	-1.16736	-2.15158	0
HC 6	HC	female	66	HC_6_TGAGGTTCATTCATCT-1	0.536038	-4.75634	0
HC 6	HC	female	66	HC_6_TGATCAGCAATACCTG-1	1.56216	-3.39493	0
HC 6	HC	female	66	HC_6_TGATTTCCAACCGCTG-1	0.0505253	-3.75908	0
HC 6	HC	female	66	HC_6_TGCGACGTCATTACGG-1	2.68695	-6.32573	0
HC 6	HC	female	66	HC_6_TGCGGCAAGTTTCGAC-1	-3.96728	1.72263	1.28416
HC 6	HC	female	66	HC_6_TGGAGAGGTGTGTCGC-1	1.57721	-4.55409	0
HC 6	HC	female	66	HC_6_TGGGCTGGTTGCGGAA-1	-2.29695	2.21693	2.57352
HC 6	HC	female	66	HC_6_TGGTAGTTCATTTCCA-1	-2.42559	-5.81814	0
HC 6	HC	female	66	HC_6_TGTAACGTCATCGGGC-1	-1.00972	-6.30921	0
HC 6	HC	female	66	HC_6_TGTACAGGTTAAGCAA-1	2.57038	-1.70813	0
HC 6	HC	female	66	HC_6_TGTGCGGAGCGAGTCA-1	-0.638681	-5.96683	0
HC 6	HC	female	66	HC_6_TGTTCTATCATGTCAG-1	1.91639	-2.84739	0
HC 6	HC	female	66	HC_6_TGTTTGTAGGATACAT-1	0.931753	-4.81647	0
HC 6	HC	female	66	HC_6_TTACCATTCTGGCCTT-1	1.2764	-16.7864	0
HC 6	HC	female	66	HC_6_TTAGGCAGTGAATTGA-1	1.31452	-4.79465	0
HC 6	HC	female	66	HC_6_TTAGTCTAGCGCCATC-1	0.404184	-3.42972	0
HC 6	HC	female	66	HC_6_TTCCGTGGTCCAGAAG-1	-0.311095	-2.35937	0
HC 6	HC	female	66	HC_6_TTCGCTGAGCGACTTT-1	-2.68314	-6.52692	0
HC 6	HC	female	66	HC_6_TTCGCTGGTCTCTCTG-1	-1.19567	-6.32837	0
HC 6	HC	female	66	HC_6_TTCGGTCAGTTAGTGA-1	-2.78074	-6.53036	0
HC 6	HC	female	66	HC_6_TTCTTGAGTGAAGCTG-1	-0.453969	-3.35595	0
HC 6	HC	female	66	HC_6_TTGCCTGAGATACGAT-1	2.84548	-0.722083	0
HC 6	HC	female	66	HC_6_TTGCGTCCAAAGCTAA-1	-1.46034	-2.21169	0
HC 6	HC	female	66	HC_6_TTTACCAGTGGCATCC-1	-3.26122	-5.09762	0
HC 6	HC	female	66	HC_6_TTTACGTTCGGTGCAC-1	-0.971807	-6.28307	0
HC 6	HC	female	66	HC_6_TTTCACACACGTAGTT-1	-2.14476	1.37114	1.17904
HC 6	HC	female	66	HC_6_TTTCAGTCAAATAAGC-1	-1.17025	15.421	0
HC 6	HC	female	66	HC_6_TTTGGTTAGGCATCGA-1	2.11671	-1.3495	0
CD 5	IBD	male	21	CD_5_AAAGGATAGAGGACTC-1	7.57178	1.28471	0
CD 5	IBD	male	21	CD_5_AAATGGAGTGTTACTG-1	7.15397	2.32006	0.51668
CD 5	IBD	male	21	CD_5_AATCGACCAACGGTAG-1	-0.3172	-1.4668	0
CD 5	IBD	male	21	CD_5_AATCGTGGTTCCCAAA-1	0.837376	15.4637	0
CD 5	IBD	male	21	CD_5_AATGCCAAGAAGTATC-1	0.718299	14.9762	0
CD 5	IBD	male	21	CD_5_ACATCCCTCTGAGAGG-1	2.40818	15.5416	0
CD 5	IBD	male	21	CD_5_ACCCTTGTCGCAATTG-1	7.03963	2.84672	0.763851
CD 5	IBD	male	21	CD_5_ACGATGTCAGTAGGAC-1	7.34289	1.94313	0
CD 5	IBD	male	21	CD_5_ACGATGTCATAGGTTC-1	7.14988	3.01847	1.43314
CD 5	IBD	male	21	CD_5_ACGATGTTCCCAACTC-1	-1.0124	14.0701	0
CD 5	IBD	male	21	CD_5_ACTTTGTGTCGGATTT-1	1.57684	-0.0927729	0
CD 5	IBD	male	21	CD_5_AGAAGTAGTGCGTTTA-1	7.08595	2.98245	0
CD 5	IBD	male	21	CD_5_AGACAAATCCAGCCTT-1	7.64659	1.57148	0
CD 5	IBD	male	21	CD_5_AGAGAGCCAGTCAGCC-1	-1.62954	-6.43322	0
CD 5	IBD	male	21	CD_5_AGAGCAGAGCAAGGAA-1	8.02295	1.48532	0
CD 5	IBD	male	21	CD_5_AGATGAATCCCGAGTG-1	-13.1466	-1.20828	0
CD 5	IBD	male	21	CD_5_AGCCAGCAGCGTGCCT-1	7.11575	2.95623	0.561983
CD 5	IBD	male	21	CD_5_AGGAGGTCAGCCCACA-1	7.08635	2.56667	0.931791
CD 5	IBD	male	21	CD_5_AGGGAGTGTCGACTGC-1	7.0111	2.96828	1.57253
CD 5	IBD	male	21	CD_5_AGGGTTTAGTCCGCGT-1	0.68281	14.8982	0
CD 5	IBD	male	21	CD_5_AGGTCTATCATTCATC-1	7.41339	2.77697	0
CD 5	IBD	male	21	CD_5_AGTACTGAGAGGGTGG-1	0.73806	15.3426	0
CD 5	IBD	male	21	CD_5_ATGAGTCAGAGTTCGG-1	-11.3863	-8.5639	0
CD 5	IBD	male	21	CD_5_ATGCCTCTCATGCAGT-1	-10.993	-9.39871	0
CD 5	IBD	male	21	CD_5_CAACCTCTCTTCCAGC-1	8.02164	1.51486	0
CD 5	IBD	male	21	CD_5_CAAGGGATCGGTAAGG-1	7.24438	2.81865	1.62479
CD 5	IBD	male	21	CD_5_CAATACGCATGTGGTT-1	-11.4537	-9.34765	0
CD 5	IBD	male	21	CD_5_CACATGACAAATTGCC-1	0.76574	15.2961	0
CD 5	IBD	male	21	CD_5_CACGTTCGTCACTCTC-1	0.390983	-1.39281	0
CD 5	IBD	male	21	CD_5_CAGATACCATTACGGT-1	0.697215	15.1525	0
CD 5	IBD	male	21	CD_5_CAGCACGGTAATACCC-1	-17.034	7.32615	0
CD 5	IBD	male	21	CD_5_CATAAGCTCAAGCCTA-1	7.35894	1.45269	0
CD 5	IBD	male	21	CD_5_CATCCCAGTCTGCGCA-1	-2.86547	-5.15421	0
CD 5	IBD	male	21	CD_5_CATGAGTCATACTGAC-1	2.13695	4.67665	0
CD 5	IBD	male	21	CD_5_CCAAGCGGTACCTGTA-1	7.4432	2.49202	0
CD 5	IBD	male	21	CD_5_CCAATGACAACACGTT-1	7.96832	1.54575	0
CD 5	IBD	male	21	CD_5_CCACGTTGTCTAGTGT-1	7.59131	1.16274	0
CD 5	IBD	male	21	CD_5_CCTATCGAGAACAGGA-1	2.64028	1.53632	0
CD 5	IBD	male	21	CD_5_CCTCAACGTAGCCAGA-1	2.12343	2.92032	0
CD 5	IBD	male	21	CD_5_CGAATTGGTATCAGCT-1	0.900169	15.1126	0
CD 5	IBD	male	21	CD_5_CGATGGCGTGGCTGCT-1	7.3207	0.949785	0
CD 5	IBD	male	21	CD_5_CGGAGAACAGATACTC-1	7.28274	2.92378	0
CD 5	IBD	male	21	CD_5_CTACAGAGTACTCCCT-1	2.39768	-3.89951	0
CD 5	IBD	male	21	CD_5_CTACGGGCAAGTGTCT-1	6.97901	2.75619	1.19578
CD 5	IBD	male	21	CD_5_CTCAATTGTACGGGAT-1	5.84057	2.28743	0
CD 5	IBD	male	21	CD_5_CTCAGTCAGGCCACCT-1	5.85259	2.22316	0
CD 5	IBD	male	21	CD_5_CTCAGTCTCTTAATCC-1	1.77345	14.9257	0
CD 5	IBD	male	21	CD_5_CTCCAACAGGTAAAGG-1	7.46687	1.3187	0
CD 5	IBD	male	21	CD_5_CTCCGATAGGGCCCTT-1	-1.34862	0.199576	0
CD 5	IBD	male	21	CD_5_CTCGAGGAGGTTCATC-1	-0.573799	-0.475786	1.04975
CD 5	IBD	male	21	CD_5_CTCTGGTGTAGCCAGA-1	-0.195477	16.0301	0
CD 5	IBD	male	21	CD_5_CTGCCTAAGCTGCGAA-1	-13.0452	-1.15628	0
CD 5	IBD	male	21	CD_5_CTGGACGAGCACCAGA-1	-11.3632	-8.6521	0
CD 5	IBD	male	21	CD_5_CTGGTCTAGAAGTATC-1	-11.6811	-8.7538	0
CD 5	IBD	male	21	CD_5_CTGTGAAGTTTCTATC-1	1.15485	-16.2653	0
CD 5	IBD	male	21	CD_5_CTTCCTTGTTCGCGTG-1	6.22693	2.33985	0
CD 5	IBD	male	21	CD_5_GAAGAATTCCACAAGT-1	7.77216	1.7452	0
CD 5	IBD	male	21	CD_5_GACTTCCCAGTAGATA-1	-13.0369	-1.0946	0
CD 5	IBD	male	21	CD_5_GAGGCAATCAGGACAG-1	-2.88808	-6.55695	0
CD 5	IBD	male	21	CD_5_GAGTTTGGTTCGGACC-1	0.679899	15.3822	0
CD 5	IBD	male	21	CD_5_GATCATGAGTGATTCC-1	7.38146	2.77196	0
CD 5	IBD	male	21	CD_5_GGCTGTGAGTCAACAA-1	0.587635	15.3044	0
CD 5	IBD	male	21	CD_5_GGCTTGGGTAGGACTG-1	2.18289	6.18287	0.462253
CD 5	IBD	male	21	CD_5_GGGACCTCACAACGAG-1	7.43891	1.0831	0
CD 5	IBD	male	21	CD_5_GGGCTACAGTTTAGGA-1	7.39485	2.59963	0
CD 5	IBD	male	21	CD_5_GGTAGAGTCATCGTAG-1	7.3126	2.76347	0
CD 5	IBD	male	21	CD_5_GTACAGTCAAAGACTA-1	1.18424	-6.14719	0
CD 5	IBD	male	21	CD_5_GTCAAGTAGGATTTGA-1	7.12772	2.76688	0
CD 5	IBD	male	21	CD_5_GTCATGAGTAGTGCGA-1	7.91211	1.40058	0
CD 5	IBD	male	21	CD_5_GTCGTTCCAGATCCTA-1	1.392	-16.2075	0
CD 5	IBD	male	21	CD_5_GTCTCACCAGGGACTA-1	2.75473	-4.0691	0
CD 5	IBD	male	21	CD_5_GTGATGTAGGATTTGA-1	7.0658	1.00341	0
CD 5	IBD	male	21	CD_5_GTGGAAGTCGCAGAGA-1	-5.63684	1.4685	0
CD 5	IBD	male	21	CD_5_GTGGCGTGTATGATCC-1	7.66573	1.22723	0
CD 5	IBD	male	21	CD_5_GTGTCCTAGGACTATA-1	-11.5302	-8.66879	0
CD 5	IBD	male	21	CD_5_GTGTTAGCATACGCAT-1	7.29922	2.94973	0
CD 5	IBD	male	21	CD_5_GTTCCGTCAACACAGG-1	-0.339497	15.6831	0
CD 5	IBD	male	21	CD_5_TACGGTATCGCCAATA-1	6.9699	1.05864	0
CD 5	IBD	male	21	CD_5_TACTTACCACATAGCT-1	7.36391	1.51611	0
CD 5	IBD	male	21	CD_5_TAGACCAAGTCTCTGA-1	7.28686	2.78251	0
CD 5	IBD	male	21	CD_5_TAGGGTTGTGACCTGC-1	-11.5728	-8.48532	0
CD 5	IBD	male	21	CD_5_TATCTTGAGACCATTC-1	7.34054	2.90063	0
CD 5	IBD	male	21	CD_5_TATGTTCAGACATAGT-1	7.88567	1.688	0
CD 5	IBD	male	21	CD_5_TATTTCGCAATCTAGC-1	7.59813	1.57699	0
CD 5	IBD	male	21	CD_5_TCACAAGCACGGTCTG-1	7.31084	1.34707	0
CD 5	IBD	male	21	CD_5_TCACAAGCAGCATACT-1	0.405805	-5.10644	0
CD 5	IBD	male	21	CD_5_TCATGAGTCCCAGGAC-1	-0.745526	-5.15405	0
CD 5	IBD	male	21	CD_5_TCCCAGTAGTCATCGT-1	6.85854	2.92951	0
CD 5	IBD	male	21	CD_5_TCCTCGAGTCTGCATA-1	-17.0387	7.33073	0
CD 5	IBD	male	21	CD_5_TCGAAGTTCCTAGCGG-1	2.26858	2.11973	0
CD 5	IBD	male	21	CD_5_TCGGGACTCCATTTCA-1	7.24838	2.69621	0
CD 5	IBD	male	21	CD_5_TCTCACGTCTCACTCG-1	0.946095	15.1586	0
CD 5	IBD	male	21	CD_5_TCTGGCTGTCATTCCC-1	1.29865	0.00648481	0
CD 5	IBD	male	21	CD_5_TCTTAGTTCCAAATGC-1	7.01341	2.5915	0
CD 5	IBD	male	21	CD_5_TGATTCTCATGAAGCG-1	2.13918	2.79381	0
CD 5	IBD	male	21	CD_5_TGATTCTGTAGACGGT-1	2.32916	15.3285	0
CD 5	IBD	male	21	CD_5_TGATTTCCAGGTCTCG-1	7.31911	0.974244	0
CD 5	IBD	male	21	CD_5_TGCAGATGTCCTCATC-1	-2.01676	2.23982	2.90556
CD 5	IBD	male	21	CD_5_TGCAGGCCAGTGTATC-1	-2.14977	2.32368	2.49006
CD 5	IBD	male	21	CD_5_TGCGATACAAATGCGG-1	7.34852	1.04453	0
CD 5	IBD	male	21	CD_5_TGCGATACATGGAATA-1	7.50141	2.49903	1.05309
CD 5	IBD	male	21	CD_5_TGGCGTGCAGCTGAGA-1	7.35859	2.14514	0
CD 5	IBD	male	21	CD_5_TGTGTGAAGATGCTAA-1	-1.16821	16.2955	0
CD 5	IBD	male	21	CD_5_TTACCGCAGGTGCCAA-1	7.23313	2.71809	0
CD 5	IBD	male	21	CD_5_TTGACCCAGGAGGCAG-1	-0.808494	15.4315	0
CD 5	IBD	male	21	CD_5_TTGAGTGTCGGACAAG-1	6.9604	2.54621	0
CD 5	IBD	male	21	CD_5_TTGATGGAGATAACGT-1	-16.9675	7.25959	0
CD 5	IBD	male	21	CD_5_TTGGTTTGTAGGAGGG-1	7.2224	2.92138	0
CD 5	IBD	male	21	CD_5_TTTCCTCCAATTCTCT-1	6.79992	2.88164	0
CD 5	IBD	male	21	CD_5_TTTGATCTCTGGGATT-1	7.31961	2.39608	0
CD 6	IBD	male	22	CD_6_AAAGGTAAGTGATTCC-1	2.42375	-1.56556	0
CD 6	IBD	male	22	CD_6_AAAGTCCCAAGCACCC-1	0.557577	-4.72532	0
CD 6	IBD	male	22	CD_6_AAATGGACATGGCACC-1	1.87476	-1.17613	0
CD 6	IBD	male	22	CD_6_AAATGGAGTCTTTATC-1	-0.950812	15.6042	0
CD 6	IBD	male	22	CD_6_AACAAAGCATCATTTC-1	1.39544	-16.6342	0
CD 6	IBD	male	22	CD_6_AACACACCAACGATCT-1	-1.25358	-5.18943	0
CD 6	IBD	male	22	CD_6_AACAGGGCAGAGTGTG-1	0.665344	-3.45613	0
CD 6	IBD	male	22	CD_6_AACGGGATCATCGACA-1	1.46669	0.548942	0
CD 6	IBD	male	22	CD_6_AACTTCTAGGGTGAAA-1	1.03215	-4.05273	0
CD 6	IBD	male	22	CD_6_AACTTCTGTCAGTCTA-1	1.18918	-15.5308	0
CD 6	IBD	male	22	CD_6_AAGATAGCAGGACGAT-1	0.630799	-3.6267	0
CD 6	IBD	male	22	CD_6_AAGCCATGTCTCACAA-1	0.889369	-3.77386	0
CD 6	IBD	male	22	CD_6_AAGCGAGGTTGCACGC-1	2.14393	5.44498	0
CD 6	IBD	male	22	CD_6_AAGCGTTCATTCAGGT-1	2.81047	-1.20085	0
CD 6	IBD	male	22	CD_6_AAGGTAAAGAAAGCGA-1	0.285897	-3.64337	0
CD 6	IBD	male	22	CD_6_AATAGAGTCCAGGACC-1	1.08675	-3.81281	0
CD 6	IBD	male	22	CD_6_AATCGACGTCGAGTTT-1	0.381813	-3.99242	0
CD 6	IBD	male	22	CD_6_ACAAAGAGTAGCACGA-1	-3.40252	-5.28178	0
CD 6	IBD	male	22	CD_6_ACACCAACAAGCGATG-1	0.719952	-5.01961	0
CD 6	IBD	male	22	CD_6_ACAGAAATCTGAGCAT-1	2.6479	0.269944	0
CD 6	IBD	male	22	CD_6_ACATCGAAGACCGTTT-1	2.88608	-4.93997	0
CD 6	IBD	male	22	CD_6_ACATCGAAGACCTTTG-1	3.3155	-6.23143	0
CD 6	IBD	male	22	CD_6_ACATCGATCAACGTGT-1	0.990387	-3.77713	0
CD 6	IBD	male	22	CD_6_ACCAACAAGAGGGTCT-1	1.52956	-16.3419	0
CD 6	IBD	male	22	CD_6_ACCAACATCCTCCACA-1	-1.01971	-5.72212	0
CD 6	IBD	male	22	CD_6_ACCATTTTCCATGATG-1	1.33143	-16.8206	0
CD 6	IBD	male	22	CD_6_ACCCTCATCGCCTTGT-1	-1.01319	-5.08195	0
CD 6	IBD	male	22	CD_6_ACGATCACACAAGTGG-1	-0.677513	-5.98613	0
CD 6	IBD	male	22	CD_6_ACGATGTTCAAATAGG-1	0.306829	15.1234	0
CD 6	IBD	male	22	CD_6_ACGCACGAGGTCGAGT-1	-0.163037	-1.79813	0
CD 6	IBD	male	22	CD_6_ACGGGTCGTTGGGATG-1	-4.25724	1.24678	1.06923
CD 6	IBD	male	22	CD_6_ACGGTTAAGTTAGTGA-1	1.8511	5.91224	0
CD 6	IBD	male	22	CD_6_ACTATGGGTCCGAAGA-1	1.02913	1.28673	0
CD 6	IBD	male	22	CD_6_ACTATTCGTCGGTAAG-1	2.20201	4.72317	0
CD 6	IBD	male	22	CD_6_ACTCTCGAGACTTCCA-1	0.292405	-5.6812	0
CD 6	IBD	male	22	CD_6_ACTGATGGTAGTGTGG-1	-0.391465	-4.55273	0
CD 6	IBD	male	22	CD_6_ACTTTGTCACACACTA-1	0.461786	-4.739	0
CD 6	IBD	male	22	CD_6_ACTTTGTCAGACGATG-1	0.662543	15.4102	0
CD 6	IBD	male	22	CD_6_AGAGAGCAGTTACGGG-1	0.796329	-3.42728	0
CD 6	IBD	male	22	CD_6_AGAGAGCCATGCACTA-1	1.46004	-4.68854	0
CD 6	IBD	male	22	CD_6_AGATCCATCAATCTTC-1	2.36041	3.94465	0
CD 6	IBD	male	22	CD_6_AGATCGTCACGTGTGC-1	1.27237	-16.0641	0
CD 6	IBD	male	22	CD_6_AGATGCTAGACGGAAA-1	1.22826	-16.4116	0
CD 6	IBD	male	22	CD_6_AGCCAGCCAGGAACCA-1	2.45591	0.803061	0
CD 6	IBD	male	22	CD_6_AGCGCCATCCACTTTA-1	-5.10958	2.1139	1.67422
CD 6	IBD	male	22	CD_6_AGCTCAATCGGTGCAC-1	-5.28669	1.71879	0
CD 6	IBD	male	22	CD_6_AGGACTTTCCGCAGTG-1	1.28204	-16.4388	0
CD 6	IBD	male	22	CD_6_AGGATAATCCTGGGTG-1	0.348384	-3.78281	0
CD 6	IBD	male	22	CD_6_AGGCATTTCCTTCGAC-1	-2.28373	2.44799	0
CD 6	IBD	male	22	CD_6_AGGCTGCTCCGTGGCA-1	0.458991	-4.86505	0
CD 6	IBD	male	22	CD_6_AGGGTCCTCGGTCTGG-1	1.88178	-1.0171	0
CD 6	IBD	male	22	CD_6_AGGTAGGCAAGAATGT-1	-2.05457	-4.67083	0
CD 6	IBD	male	22	CD_6_AGGTAGGTCTCCGAGG-1	1.88045	2.8574	0
CD 6	IBD	male	22	CD_6_AGGTCTACATCGCCTT-1	2.38778	-0.787138	0
CD 6	IBD	male	22	CD_6_AGGTGTTGTAAGACCG-1	1.28324	-3.60532	0
CD 6	IBD	male	22	CD_6_AGGTTACGTCCTCATC-1	-5.18981	2.09566	0
CD 6	IBD	male	22	CD_6_AGTAACCGTTCAAAGA-1	-0.960719	-3.21217	0
CD 6	IBD	male	22	CD_6_AGTAGCTGTCATCCGG-1	-0.15239	-3.76128	0
CD 6	IBD	male	22	CD_6_AGTCAACCATCCGTTC-1	-2.71492	-5.86253	0
CD 6	IBD	male	22	CD_6_AGTCATGAGAGAGGGC-1	0.255048	0.257535	0
CD 6	IBD	male	22	CD_6_AGTGACTAGACGAAGA-1	0.0478104	16.0544	0
CD 6	IBD	male	22	CD_6_AGTTAGCCATCCTATT-1	3.8653	-5.183	0
CD 6	IBD	male	22	CD_6_AGTTCCCAGTACAGAT-1	2.08237	-1.37441	0
CD 6	IBD	male	22	CD_6_AGTTCCCGTATGAGCG-1	1.09861	-15.5019	0
CD 6	IBD	male	22	CD_6_AGTTCGAGTCTACATG-1	5.5517	2.17177	0
CD 6	IBD	male	22	CD_6_ATACTTCTCGCAGTCG-1	1.78672	5.99501	0
CD 6	IBD	male	22	CD_6_ATAGGCTCATCTCAAG-1	0.210253	15.5261	0
CD 6	IBD	male	22	CD_6_ATCAGGTAGAATCGTA-1	1.29791	-3.19131	0
CD 6	IBD	male	22	CD_6_ATCCACCGTTCGGCTG-1	2.73373	-0.280713	0
CD 6	IBD	male	22	CD_6_ATCCGTCTCTCTATGT-1	1.82014	-3.92707	0
CD 6	IBD	male	22	CD_6_ATCGGATTCATTACCT-1	2.75876	1.73197	0
CD 6	IBD	male	22	CD_6_ATCTTCATCTGGCCTT-1	0.676209	-4.48006	0
CD 6	IBD	male	22	CD_6_ATGAAAGAGGTCATCT-1	3.656	-4.85046	0
CD 6	IBD	male	22	CD_6_ATGACCACAAACTAAG-1	-0.115128	-4.59717	0
CD 6	IBD	male	22	CD_6_ATGACCAGTCCGGTCA-1	2.34936	1.13563	0
CD 6	IBD	male	22	CD_6_ATGCATGAGCGCACAA-1	1.66762	-15.7488	0
CD 6	IBD	male	22	CD_6_ATGCATGGTCCTCATC-1	3.76532	-4.97875	0
CD 6	IBD	male	22	CD_6_ATGGTTGGTCCACTTC-1	-1.13416	-5.37389	0
CD 6	IBD	male	22	CD_6_ATGTCTTTCGACCCAG-1	0.711354	-3.59179	0
CD 6	IBD	male	22	CD_6_ATTACCTGTCGAATTC-1	0.416787	-4.23037	0
CD 6	IBD	male	22	CD_6_ATTATCCCAGAGATTA-1	-11.1615	-9.50797	0
CD 6	IBD	male	22	CD_6_ATTATCCTCCAGTGTA-1	2.75703	-3.74207	0
CD 6	IBD	male	22	CD_6_ATTGTTCTCCTTCACG-1	0.602192	-4.6117	0
CD 6	IBD	male	22	CD_6_ATTTACCGTGCTCGTG-1	-4.55383	0.999964	0
CD 6	IBD	male	22	CD_6_CAACCAACAACAGATA-1	-3.96449	1.0925	0
CD 6	IBD	male	22	CD_6_CAAGACTAGCTATCTG-1	0.350277	-4.6879	0
CD 6	IBD	male	22	CD_6_CAAGACTTCAGCCTTC-1	0.141708	-3.90444	0
CD 6	IBD	male	22	CD_6_CAAGAGGAGGATTTAG-1	-13.1271	-1.18233	0
CD 6	IBD	male	22	CD_6_CAAGCTATCATTCGGA-1	-5.2558	1.12256	0
CD 6	IBD	male	22	CD_6_CAATACGGTGCCTACG-1	0.628494	-4.48352	0
CD 6	IBD	male	22	CD_6_CAATTTCTCCTACTGC-1	-4.76115	1.75241	0
CD 6	IBD	male	22	CD_6_CACACAAGTCCTGGTG-1	1.28227	-15.5294	0
CD 6	IBD	male	22	CD_6_CACCAAAGTACTCGTA-1	-5.53711	1.35424	0
CD 6	IBD	male	22	CD_6_CACCGTTAGAAGTGTT-1	-0.838799	15.538	0
CD 6	IBD	male	22	CD_6_CACGTTCAGCCACTCG-1	2.26242	0.853751	0
CD 6	IBD	male	22	CD_6_CACTGGGTCAACCCGG-1	2.21316	5.54763	0
CD 6	IBD	male	22	CD_6_CACTGTCTCCTCTCTT-1	2.07634	-1.6648	0
CD 6	IBD	male	22	CD_6_CATAAGCCAGGTAGTG-1	0.383218	-1.22206	0
CD 6	IBD	male	22	CD_6_CATACTTAGTGGCAGT-1	3.09594	0.605661	0
CD 6	IBD	male	22	CD_6_CATACTTTCCGTGGGT-1	2.62844	-0.233409	0
CD 6	IBD	male	22	CD_6_CATAGACCAGGCATTT-1	-1.31818	-2.4466	0.29017
CD 6	IBD	male	22	CD_6_CATCAAGGTGCGAGTA-1	0.257331	-5.41115	0
CD 6	IBD	male	22	CD_6_CATCCACAGGTGCATG-1	2.05611	4.65796	0
CD 6	IBD	male	22	CD_6_CATTCATTCTAGAGCT-1	3.84401	-5.32031	0
CD 6	IBD	male	22	CD_6_CATTCTACACAACCGC-1	3.86872	-5.23651	0
CD 6	IBD	male	22	CD_6_CATTGAGTCCTGGTCT-1	3.01307	0.298332	0
CD 6	IBD	male	22	CD_6_CATTGTTCAACCAGAG-1	2.34516	-1.55192	0
CD 6	IBD	male	22	CD_6_CCACAAACAAGGTCGA-1	-11.3589	-9.50253	0
[truncated: 822 more rows]

## Sheet: e.fig 6 c
sample_name	age	gender	fov	cell	SingleR2	x	y	molecule
HC b	61	female	1	HC.b_1_1	Colonocytes	6429.44	161915	NA
HC b	61	female	1	HC.b_1_1	Colonocytes	6430.44	161913	NA
HC b	61	female	1	HC.b_1_1	Colonocytes	6431.44	161908	NA
HC b	61	female	1	HC.b_1_1	Colonocytes	6431.44	161886	NA
HC b	61	female	1	HC.b_1_1	Colonocytes	6430.44	161881	NA
HC b	61	female	1	HC.b_1_1	Colonocytes	6428.44	161875	NA
HC b	61	female	1	HC.b_1_1	Colonocytes	6427.44	161873	NA
HC b	61	female	1	HC.b_1_1	Colonocytes	6424.44	161869	NA
HC b	61	female	1	HC.b_1_1	Colonocytes	6421.44	161866	NA
HC b	61	female	1	HC.b_1_1	Colonocytes	6413.44	161862	NA
HC b	61	female	1	HC.b_1_1	Colonocytes	6369.44	161842	NA
HC b	61	female	1	HC.b_1_1	Colonocytes	6360.44	161842	NA
HC b	61	female	1	HC.b_1_1	Colonocytes	6354.44	161856	NA
HC b	61	female	1	HC.b_1_1	Colonocytes	6350.44	161868	NA
HC b	61	female	1	HC.b_1_1	Colonocytes	6342.44	161909	NA
HC b	61	female	1	HC.b_1_1	Colonocytes	6346.44	161914	NA
HC b	61	female	1	HC.b_1_1	Colonocytes	6347.44	161915	NA
HC b	61	female	1	HC.b_1_1	Colonocytes	6429.44	161915	NA
HC b	61	female	1	HC.b_10_1	Colonocytes	5320.44	161915	NA
HC b	61	female	1	HC.b_10_1	Colonocytes	5330.44	161913	NA
HC b	61	female	1	HC.b_10_1	Colonocytes	5332.44	161912	NA
HC b	61	female	1	HC.b_10_1	Colonocytes	5340.44	161906	NA
HC b	61	female	1	HC.b_10_1	Colonocytes	5343.44	161903	NA
HC b	61	female	1	HC.b_10_1	Colonocytes	5343.44	161895	NA
HC b	61	female	1	HC.b_10_1	Colonocytes	5321.44	161850	NA
HC b	61	female	1	HC.b_10_1	Colonocytes	5320.44	161849	NA
HC b	61	female	1	HC.b_10_1	Colonocytes	5297.44	161849	NA
HC b	61	female	1	HC.b_10_1	Colonocytes	5293.44	161855	NA
HC b	61	female	1	HC.b_10_1	Colonocytes	5286.44	161868	NA
HC b	61	female	1	HC.b_10_1	Colonocytes	5286.44	161869	NA
HC b	61	female	1	HC.b_10_1	Colonocytes	5290.44	161887	NA
HC b	61	female	1	HC.b_10_1	Colonocytes	5297.44	161912	NA
HC b	61	female	1	HC.b_10_1	Colonocytes	5299.44	161913	NA
HC b	61	female	1	HC.b_10_1	Colonocytes	5309.44	161915	NA
HC b	61	female	1	HC.b_10_1	Colonocytes	5320.44	161915	NA
HC b	61	female	1	HC.b_100_1	Colonocytes	7078.44	161713	NA
HC b	61	female	1	HC.b_100_1	Colonocytes	7080.44	161712	NA
HC b	61	female	1	HC.b_100_1	Colonocytes	7083.44	161710	NA
HC b	61	female	1	HC.b_100_1	Colonocytes	7090.44	161705	NA
HC b	61	female	1	HC.b_100_1	Colonocytes	7093.44	161702	NA
HC b	61	female	1	HC.b_100_1	Colonocytes	7099.44	161695	NA
HC b	61	female	1	HC.b_100_1	Colonocytes	7103.44	161689	NA
HC b	61	female	1	HC.b_100_1	Colonocytes	7105.44	161685	NA
HC b	61	female	1	HC.b_100_1	Colonocytes	7105.44	161674	NA
HC b	61	female	1	HC.b_100_1	Colonocytes	7103.44	161666	NA
HC b	61	female	1	HC.b_100_1	Colonocytes	7061.44	161660	NA
HC b	61	female	1	HC.b_100_1	Colonocytes	7057.44	161660	NA
HC b	61	female	1	HC.b_100_1	Colonocytes	7057.44	161665	NA
HC b	61	female	1	HC.b_100_1	Colonocytes	7059.44	161672	NA
HC b	61	female	1	HC.b_100_1	Colonocytes	7066.44	161696	NA
HC b	61	female	1	HC.b_100_1	Colonocytes	7067.44	161699	NA
HC b	61	female	1	HC.b_100_1	Colonocytes	7069.44	161703	NA
HC b	61	female	1	HC.b_100_1	Colonocytes	7077.44	161713	NA
HC b	61	female	1	HC.b_100_1	Colonocytes	7078.44	161713	NA
HC b	61	female	1	HC.b_1000_1	Secretory progenitor	4922.44	160339	NA
HC b	61	female	1	HC.b_1000_1	Secretory progenitor	4930.44	160331	NA
HC b	61	female	1	HC.b_1000_1	Secretory progenitor	4933.44	160327	NA
HC b	61	female	1	HC.b_1000_1	Secretory progenitor	4936.44	160321	NA
HC b	61	female	1	HC.b_1000_1	Secretory progenitor	4937.44	160316	NA
HC b	61	female	1	HC.b_1000_1	Secretory progenitor	4937.44	160298	NA
HC b	61	female	1	HC.b_1000_1	Secretory progenitor	4936.44	160293	NA
HC b	61	female	1	HC.b_1000_1	Secretory progenitor	4934.44	160291	NA
HC b	61	female	1	HC.b_1000_1	Secretory progenitor	4903.44	160275	NA
HC b	61	female	1	HC.b_1000_1	Secretory progenitor	4895.44	160272	NA
HC b	61	female	1	HC.b_1000_1	Secretory progenitor	4890.44	160271	NA
HC b	61	female	1	HC.b_1000_1	Secretory progenitor	4885.44	160271	NA
HC b	61	female	1	HC.b_1000_1	Secretory progenitor	4884.44	160272	NA
HC b	61	female	1	HC.b_1000_1	Secretory progenitor	4876.44	160282	NA
HC b	61	female	1	HC.b_1000_1	Secretory progenitor	4872.44	160288	NA
HC b	61	female	1	HC.b_1000_1	Secretory progenitor	4868.44	160319	NA
HC b	61	female	1	HC.b_1000_1	Secretory progenitor	4868.44	160322	NA
HC b	61	female	1	HC.b_1000_1	Secretory progenitor	4878.44	160332	NA
HC b	61	female	1	HC.b_1000_1	Secretory progenitor	4890.44	160336	NA
HC b	61	female	1	HC.b_1000_1	Secretory progenitor	4904.44	160339	NA
HC b	61	female	1	HC.b_1000_1	Secretory progenitor	4920.44	160340	NA
HC b	61	female	1	HC.b_1000_1	Secretory progenitor	4922.44	160339	NA
HC b	61	female	1	HC.b_1001_1	Secretory progenitor	5290.44	160323	NA
HC b	61	female	1	HC.b_1001_1	Secretory progenitor	5292.44	160320	NA
HC b	61	female	1	HC.b_1001_1	Secretory progenitor	5293.44	160318	NA
HC b	61	female	1	HC.b_1001_1	Secretory progenitor	5293.44	160301	NA
HC b	61	female	1	HC.b_1001_1	Secretory progenitor	5290.44	160296	NA
HC b	61	female	1	HC.b_1001_1	Secretory progenitor	5288.44	160293	NA
HC b	61	female	1	HC.b_1001_1	Secretory progenitor	5245.44	160245	NA
HC b	61	female	1	HC.b_1001_1	Secretory progenitor	5241.44	160241	NA
HC b	61	female	1	HC.b_1001_1	Secretory progenitor	5237.44	160241	NA
HC b	61	female	1	HC.b_1001_1	Secretory progenitor	5233.44	160242	NA
HC b	61	female	1	HC.b_1001_1	Secretory progenitor	5226.44	160245	NA
HC b	61	female	1	HC.b_1001_1	Secretory progenitor	5204.44	160258	NA
HC b	61	female	1	HC.b_1001_1	Secretory progenitor	5200.44	160261	NA
HC b	61	female	1	HC.b_1001_1	Secretory progenitor	5198.44	160263	NA
HC b	61	female	1	HC.b_1001_1	Secretory progenitor	5195.44	160267	NA
HC b	61	female	1	HC.b_1001_1	Secretory progenitor	5193.44	160270	NA
HC b	61	female	1	HC.b_1001_1	Secretory progenitor	5192.44	160272	NA
HC b	61	female	1	HC.b_1001_1	Secretory progenitor	5191.44	160276	NA
HC b	61	female	1	HC.b_1001_1	Secretory progenitor	5190.44	160281	NA
HC b	61	female	1	HC.b_1001_1	Secretory progenitor	5190.44	160284	NA
HC b	61	female	1	HC.b_1001_1	Secretory progenitor	5191.44	160289	NA
HC b	61	female	1	HC.b_1001_1	Secretory progenitor	5192.44	160291	NA
HC b	61	female	1	HC.b_1001_1	Secretory progenitor	5194.44	160293	NA
HC b	61	female	1	HC.b_1001_1	Secretory progenitor	5224.44	160317	NA
HC b	61	female	1	HC.b_1001_1	Secretory progenitor	5232.44	160323	NA
HC b	61	female	1	HC.b_1001_1	Secretory progenitor	5244.44	160329	NA
HC b	61	female	1	HC.b_1001_1	Secretory progenitor	5276.44	160337	NA
HC b	61	female	1	HC.b_1001_1	Secretory progenitor	5290.44	160323	NA
HC b	61	female	1	HC.b_1002_1	Secretory progenitor	5336.44	160351	NA
HC b	61	female	1	HC.b_1002_1	Secretory progenitor	5346.44	160349	NA
HC b	61	female	1	HC.b_1002_1	Secretory progenitor	5348.44	160348	NA
HC b	61	female	1	HC.b_1002_1	Secretory progenitor	5352.44	160345	NA
HC b	61	female	1	HC.b_1002_1	Secretory progenitor	5357.44	160338	NA
HC b	61	female	1	HC.b_1002_1	Secretory progenitor	5360.44	160333	NA
HC b	61	female	1	HC.b_1002_1	Secretory progenitor	5370.44	160316	NA
HC b	61	female	1	HC.b_1002_1	Secretory progenitor	5371.44	160314	NA
HC b	61	female	1	HC.b_1002_1	Secretory progenitor	5373.44	160304	NA
HC b	61	female	1	HC.b_1002_1	Secretory progenitor	5374.44	160298	NA
HC b	61	female	1	HC.b_1002_1	Secretory progenitor	5374.44	160291	NA
HC b	61	female	1	HC.b_1002_1	Secretory progenitor	5370.44	160279	NA
HC b	61	female	1	HC.b_1002_1	Secretory progenitor	5350.44	160270	NA
HC b	61	female	1	HC.b_1002_1	Secretory progenitor	5344.44	160270	NA
HC b	61	female	1	HC.b_1002_1	Secretory progenitor	5333.44	160274	NA
HC b	61	female	1	HC.b_1002_1	Secretory progenitor	5314.44	160286	NA
HC b	61	female	1	HC.b_1002_1	Secretory progenitor	5306.44	160292	NA
HC b	61	female	1	HC.b_1002_1	Secretory progenitor	5297.44	160299	NA
HC b	61	female	1	HC.b_1002_1	Secretory progenitor	5294.44	160302	NA
HC b	61	female	1	HC.b_1002_1	Secretory progenitor	5293.44	160319	NA
HC b	61	female	1	HC.b_1002_1	Secretory progenitor	5293.44	160321	NA
HC b	61	female	1	HC.b_1002_1	Secretory progenitor	5294.44	160326	NA
HC b	61	female	1	HC.b_1002_1	Secretory progenitor	5295.44	160328	NA
HC b	61	female	1	HC.b_1002_1	Secretory progenitor	5298.44	160332	NA
HC b	61	female	1	HC.b_1002_1	Secretory progenitor	5301.44	160335	NA
HC b	61	female	1	HC.b_1002_1	Secretory progenitor	5305.44	160338	NA
HC b	61	female	1	HC.b_1002_1	Secretory progenitor	5319.44	160348	NA
HC b	61	female	1	HC.b_1002_1	Secretory progenitor	5321.44	160349	NA
HC b	61	female	1	HC.b_1002_1	Secretory progenitor	5331.44	160351	NA
HC b	61	female	1	HC.b_1002_1	Secretory progenitor	5336.44	160351	NA
HC b	61	female	1	HC.b_1003_1	Secretory progenitor	6153.44	160332	NA
HC b	61	female	1	HC.b_1003_1	Secretory progenitor	6208.44	160328	NA
HC b	61	female	1	HC.b_1003_1	Secretory progenitor	6216.44	160327	NA
HC b	61	female	1	HC.b_1003_1	Secretory progenitor	6217.44	160326	NA
HC b	61	female	1	HC.b_1003_1	Secretory progenitor	6217.44	160320	NA
HC b	61	female	1	HC.b_1003_1	Secretory progenitor	6216.44	160315	NA
HC b	61	female	1	HC.b_1003_1	Secretory progenitor	6212.44	160304	NA
HC b	61	female	1	HC.b_1003_1	Secretory progenitor	6208.44	160295	NA
HC b	61	female	1	HC.b_1003_1	Secretory progenitor	6206.44	160291	NA
HC b	61	female	1	HC.b_1003_1	Secretory progenitor	6152.44	160291	NA
HC b	61	female	1	HC.b_1003_1	Secretory progenitor	6133.44	160292	NA
HC b	61	female	1	HC.b_1003_1	Secretory progenitor	6130.44	160293	NA
HC b	61	female	1	HC.b_1003_1	Secretory progenitor	6128.44	160297	NA
HC b	61	female	1	HC.b_1003_1	Secretory progenitor	6126.44	160303	NA
HC b	61	female	1	HC.b_1003_1	Secretory progenitor	6124.44	160313	NA
HC b	61	female	1	HC.b_1003_1	Secretory progenitor	6124.44	160314	NA
HC b	61	female	1	HC.b_1003_1	Secretory progenitor	6126.44	160324	NA
HC b	61	female	1	HC.b_1003_1	Secretory progenitor	6127.44	160326	NA
HC b	61	female	1	HC.b_1003_1	Secretory progenitor	6130.44	160330	NA
HC b	61	female	1	HC.b_1003_1	Secretory progenitor	6132.44	160332	NA
HC b	61	female	1	HC.b_1003_1	Secretory progenitor	6153.44	160332	NA
HC b	61	female	1	HC.b_1004_1	Secretory progenitor	5446.44	160326	NA
HC b	61	female	1	HC.b_1004_1	Secretory progenitor	5446.44	160323	NA
HC b	61	female	1	HC.b_1004_1	Secretory progenitor	5436.44	160307	NA
HC b	61	female	1	HC.b_1004_1	Secretory progenitor	5432.44	160301	NA
HC b	61	female	1	HC.b_1004_1	Secretory progenitor	5429.44	160298	NA
HC b	61	female	1	HC.b_1004_1	Secretory progenitor	5399.44	160295	NA
HC b	61	female	1	HC.b_1004_1	Secretory progenitor	5376.44	160295	NA
HC b	61	female	1	HC.b_1004_1	Secretory progenitor	5375.44	160296	NA
HC b	61	female	1	HC.b_1004_1	Secretory progenitor	5374.44	160299	NA
HC b	61	female	1	HC.b_1004_1	Secretory progenitor	5371.44	160315	NA
HC b	61	female	1	HC.b_1004_1	Secretory progenitor	5371.44	160316	NA
HC b	61	female	1	HC.b_1004_1	Secretory progenitor	5378.44	160325	NA
HC b	61	female	1	HC.b_1004_1	Secretory progenitor	5445.44	160327	NA
HC b	61	female	1	HC.b_1004_1	Secretory progenitor	5446.44	160326	NA
HC b	61	female	1	HC.b_1005_1	Colonocytes	3574.44	160338	NA
HC b	61	female	1	HC.b_1005_1	Colonocytes	3576.44	160337	NA
HC b	61	female	1	HC.b_1005_1	Colonocytes	3585.44	160331	NA
HC b	61	female	1	HC.b_1005_1	Colonocytes	3593.44	160323	NA
HC b	61	female	1	HC.b_1005_1	Colonocytes	3600.44	160315	NA
HC b	61	female	1	HC.b_1005_1	Colonocytes	3601.44	160312	NA
HC b	61	female	1	HC.b_1005_1	Colonocytes	3601.44	160304	NA
HC b	61	female	1	HC.b_1005_1	Colonocytes	3595.44	160297	NA
HC b	61	female	1	HC.b_1005_1	Colonocytes	3594.44	160296	NA
HC b	61	female	1	HC.b_1005_1	Colonocytes	3579.44	160282	NA
HC b	61	female	1	HC.b_1005_1	Colonocytes	3577.44	160281	NA
HC b	61	female	1	HC.b_1005_1	Colonocytes	3555.44	160272	NA
HC b	61	female	1	HC.b_1005_1	Colonocytes	3528.44	160263	NA
HC b	61	female	1	HC.b_1005_1	Colonocytes	3501.44	160259	NA
HC b	61	female	1	HC.b_1005_1	Colonocytes	3498.44	160259	NA
HC b	61	female	1	HC.b_1005_1	Colonocytes	3497.44	160261	NA
HC b	61	female	1	HC.b_1005_1	Colonocytes	3492.44	160278	NA
HC b	61	female	1	HC.b_1005_1	Colonocytes	3488.44	160294	NA
HC b	61	female	1	HC.b_1005_1	Colonocytes	3488.44	160297	NA
HC b	61	female	1	HC.b_1005_1	Colonocytes	3490.44	160306	NA
HC b	61	female	1	HC.b_1005_1	Colonocytes	3492.44	160307	NA
HC b	61	female	1	HC.b_1005_1	Colonocytes	3572.44	160338	NA
HC b	61	female	1	HC.b_1005_1	Colonocytes	3574.44	160338	NA
HC b	61	female	1	HC.b_1006_1	S2a	3410.44	160339	NA
HC b	61	female	1	HC.b_1006_1	S2a	3420.44	160337	NA
HC b	61	female	1	HC.b_1006_1	S2a	3424.44	160335	NA
HC b	61	female	1	HC.b_1006_1	S2a	3433.44	160322	NA
HC b	61	female	1	HC.b_1006_1	S2a	3434.44	160320	NA
HC b	61	female	1	HC.b_1006_1	S2a	3434.44	160276	NA
HC b	61	female	1	HC.b_1006_1	S2a	3428.44	160263	NA
HC b	61	female	1	HC.b_1006_1	S2a	3425.44	160257	NA
HC b	61	female	1	HC.b_1006_1	S2a	3419.44	160246	NA
HC b	61	female	1	HC.b_1006_1	S2a	3416.44	160242	NA
HC b	61	female	1	HC.b_1006_1	S2a	3395.44	160242	NA
HC b	61	female	1	HC.b_1006_1	S2a	3390.44	160243	NA
HC b	61	female	1	HC.b_1006_1	S2a	3384.44	160245	NA
HC b	61	female	1	HC.b_1006_1	S2a	3382.44	160246	NA
HC b	61	female	1	HC.b_1006_1	S2a	3378.44	160249	NA
HC b	61	female	1	HC.b_1006_1	S2a	3374.44	160253	NA
HC b	61	female	1	HC.b_1006_1	S2a	3371.44	160257	NA
HC b	61	female	1	HC.b_1006_1	S2a	3368.44	160263	NA
HC b	61	female	1	HC.b_1006_1	S2a	3366.44	160269	NA
HC b	61	female	1	HC.b_1006_1	S2a	3364.44	160279	NA
HC b	61	female	1	HC.b_1006_1	S2a	3364.44	160294	NA
HC b	61	female	1	HC.b_1006_1	S2a	3366.44	160304	NA
HC b	61	female	1	HC.b_1006_1	S2a	3370.44	160316	NA
HC b	61	female	1	HC.b_1006_1	S2a	3371.44	160318	NA
HC b	61	female	1	HC.b_1006_1	S2a	3374.44	160322	NA
HC b	61	female	1	HC.b_1006_1	S2a	3381.44	160329	NA
HC b	61	female	1	HC.b_1006_1	S2a	3385.44	160332	NA
HC b	61	female	1	HC.b_1006_1	S2a	3391.44	160336	NA
HC b	61	female	1	HC.b_1006_1	S2a	3393.44	160337	NA
HC b	61	female	1	HC.b_1006_1	S2a	3403.44	160339	NA
HC b	61	female	1	HC.b_1006_1	S2a	3410.44	160339	NA
HC b	61	female	1	HC.b_1007_1	Secretory progenitor	6674.44	160332	NA
HC b	61	female	1	HC.b_1007_1	Secretory progenitor	6676.44	160330	NA
HC b	61	female	1	HC.b_1007_1	Secretory progenitor	6682.44	160322	NA
HC b	61	female	1	HC.b_1007_1	Secretory progenitor	6687.44	160314	NA
HC b	61	female	1	HC.b_1007_1	Secretory progenitor	6687.44	160308	NA
HC b	61	female	1	HC.b_1007_1	Secretory progenitor	6683.44	160288	NA
HC b	61	female	1	HC.b_1007_1	Secretory progenitor	6657.44	160273	NA
HC b	61	female	1	HC.b_1007_1	Secretory progenitor	6654.44	160273	NA
HC b	61	female	1	HC.b_1007_1	Secretory progenitor	6644.44	160278	NA
HC b	61	female	1	HC.b_1007_1	Secretory progenitor	6626.44	160290	NA
HC b	61	female	1	HC.b_1007_1	Secretory progenitor	6629.44	160302	NA
HC b	61	female	1	HC.b_1007_1	Secretory progenitor	6631.44	160309	NA
HC b	61	female	1	HC.b_1007_1	Secretory progenitor	6639.44	160330	NA
HC b	61	female	1	HC.b_1007_1	Secretory progenitor	6640.44	160331	NA
HC b	61	female	1	HC.b_1007_1	Secretory progenitor	6642.44	160332	NA
HC b	61	female	1	HC.b_1007_1	Secretory progenitor	6674.44	160332	NA
HC b	61	female	1	HC.b_1008_1	CD8	8134.44	160339	NA
HC b	61	female	1	HC.b_1008_1	CD8	8144.44	160337	NA
HC b	61	female	1	HC.b_1008_1	CD8	8146.44	160336	NA
HC b	61	female	1	HC.b_1008_1	CD8	8146.44	160310	NA
HC b	61	female	1	HC.b_1008_1	CD8	8145.44	160298	NA
HC b	61	female	1	HC.b_1008_1	CD8	8139.44	160269	NA
HC b	61	female	1	HC.b_1008_1	CD8	8138.44	160267	NA
HC b	61	female	1	HC.b_1008_1	CD8	8137.44	160266	NA
HC b	61	female	1	HC.b_1008_1	CD8	8129.44	160266	NA
HC b	61	female	1	HC.b_1008_1	CD8	8126.44	160267	NA
HC b	61	female	1	HC.b_1008_1	CD8	8091.44	160281	NA
HC b	61	female	1	HC.b_1008_1	CD8	8090.44	160282	NA
HC b	61	female	1	HC.b_1008_1	CD8	8093.44	160293	NA
HC b	61	female	1	HC.b_1008_1	CD8	8097.44	160306	NA
HC b	61	female	1	HC.b_1008_1	CD8	8099.44	160310	NA
HC b	61	female	1	HC.b_1008_1	CD8	8112.44	160333	NA
HC b	61	female	1	HC.b_1008_1	CD8	8114.44	160335	NA
HC b	61	female	1	HC.b_1008_1	CD8	8119.44	160339	NA
HC b	61	female	1	HC.b_1008_1	CD8	8134.44	160339	NA
HC b	61	female	1	HC.b_1009_1	NaÃ¯ve B cell	8178.44	160339	NA
HC b	61	female	1	HC.b_1009_1	NaÃ¯ve B cell	8188.44	160337	NA
HC b	61	female	1	HC.b_1009_1	NaÃ¯ve B cell	8194.44	160334	NA
HC b	61	female	1	HC.b_1009_1	NaÃ¯ve B cell	8198.44	160331	NA
HC b	61	female	1	HC.b_1009_1	NaÃ¯ve B cell	8200.44	160329	NA
HC b	61	female	1	HC.b_1009_1	NaÃ¯ve B cell	8203.44	160325	NA
HC b	61	female	1	HC.b_1009_1	NaÃ¯ve B cell	8204.44	160323	NA
HC b	61	female	1	HC.b_1009_1	NaÃ¯ve B cell	8205.44	160318	NA
HC b	61	female	1	HC.b_1009_1	NaÃ¯ve B cell	8205.44	160300	NA
HC b	61	female	1	HC.b_1009_1	NaÃ¯ve B cell	8204.44	160295	NA
HC b	61	female	1	HC.b_1009_1	NaÃ¯ve B cell	8202.44	160289	NA
HC b	61	female	1	HC.b_1009_1	NaÃ¯ve B cell	8200.44	160285	NA
HC b	61	female	1	HC.b_1009_1	NaÃ¯ve B cell	8199.44	160284	NA
HC b	61	female	1	HC.b_1009_1	NaÃ¯ve B cell	8153.44	160268	NA
HC b	61	female	1	HC.b_1009_1	NaÃ¯ve B cell	8139.44	160268	NA
HC b	61	female	1	HC.b_1009_1	NaÃ¯ve B cell	8147.44	160327	NA
HC b	61	female	1	HC.b_1009_1	NaÃ¯ve B cell	8148.44	160334	NA
HC b	61	female	1	HC.b_1009_1	NaÃ¯ve B cell	8149.44	160335	NA
HC b	61	female	1	HC.b_1009_1	NaÃ¯ve B cell	8153.44	160337	NA
HC b	61	female	1	HC.b_1009_1	NaÃ¯ve B cell	8163.44	160339	NA
HC b	61	female	1	HC.b_1009_1	NaÃ¯ve B cell	8178.44	160339	NA
HC b	61	female	1	HC.b_101_1	Colonocytes	7619.44	161697	NA
HC b	61	female	1	HC.b_101_1	Colonocytes	7623.44	161695	NA
HC b	61	female	1	HC.b_101_1	Colonocytes	7639.44	161683	NA
HC b	61	female	1	HC.b_101_1	Colonocytes	7639.44	161681	NA
HC b	61	female	1	HC.b_101_1	Colonocytes	7638.44	161679	NA
HC b	61	female	1	HC.b_101_1	Colonocytes	7625.44	161664	NA
HC b	61	female	1	HC.b_101_1	Colonocytes	7619.44	161658	NA
HC b	61	female	1	HC.b_101_1	Colonocytes	7609.44	161653	NA
HC b	61	female	1	HC.b_101_1	Colonocytes	7604.44	161653	NA
HC b	61	female	1	HC.b_101_1	Colonocytes	7602.44	161654	NA
HC b	61	female	1	HC.b_101_1	Colonocytes	7598.44	161658	NA
HC b	61	female	1	HC.b_101_1	Colonocytes	7592.44	161666	NA
HC b	61	female	1	HC.b_101_1	Colonocytes	7590.44	161672	NA
HC b	61	female	1	HC.b_101_1	Colonocytes	7590.44	161677	NA
HC b	61	female	1	HC.b_101_1	Colonocytes	7592.44	161685	NA
HC b	61	female	1	HC.b_101_1	Colonocytes	7594.44	161689	NA
HC b	61	female	1	HC.b_101_1	Colonocytes	7598.44	161693	NA
HC b	61	female	1	HC.b_101_1	Colonocytes	7602.44	161696	NA
HC b	61	female	1	HC.b_101_1	Colonocytes	7605.44	161697	NA
HC b	61	female	1	HC.b_101_1	Colonocytes	7619.44	161697	NA
HC b	61	female	1	HC.b_1010_1	Cycling TA	5742.44	160332	NA
HC b	61	female	1	HC.b_1010_1	Cycling TA	5807.44	160302	NA
HC b	61	female	1	HC.b_1010_1	Cycling TA	5808.44	160301	NA
HC b	61	female	1	HC.b_1010_1	Cycling TA	5811.44	160294	NA
HC b	61	female	1	HC.b_1010_1	Cycling TA	5815.44	160283	NA
HC b	61	female	1	HC.b_1010_1	Cycling TA	5815.44	160272	NA
HC b	61	female	1	HC.b_1010_1	Cycling TA	5806.44	160268	NA
HC b	61	female	1	HC.b_1010_1	Cycling TA	5750.44	160263	NA
HC b	61	female	1	HC.b_1010_1	Cycling TA	5747.44	160263	NA
HC b	61	female	1	HC.b_1010_1	Cycling TA	5744.44	160268	NA
HC b	61	female	1	HC.b_1010_1	Cycling TA	5727.44	160301	NA
HC b	61	female	1	HC.b_1010_1	Cycling TA	5725.44	160305	NA
HC b	61	female	1	HC.b_1010_1	Cycling TA	5719.44	160319	NA
HC b	61	female	1	HC.b_1010_1	Cycling TA	5722.44	160323	NA
HC b	61	female	1	HC.b_1010_1	Cycling TA	5724.44	160325	NA
HC b	61	female	1	HC.b_1010_1	Cycling TA	5728.44	160328	NA
HC b	61	female	1	HC.b_1010_1	Cycling TA	5730.44	160329	NA
HC b	61	female	1	HC.b_1010_1	Cycling TA	5735.44	160331	NA
HC b	61	female	1	HC.b_1010_1	Cycling TA	5740.44	160332	NA
HC b	61	female	1	HC.b_1010_1	Cycling TA	5742.44	160332	NA
HC b	61	female	1	HC.b_1011_1	Secretory progenitor	6691.44	160311	NA
HC b	61	female	1	HC.b_1011_1	Secretory progenitor	6730.44	160273	NA
HC b	61	female	1	HC.b_1011_1	Secretory progenitor	6730.44	160265	NA
HC b	61	female	1	HC.b_1011_1	Secretory progenitor	6729.44	160263	NA
HC b	61	female	1	HC.b_1011_1	Secretory progenitor	6726.44	160260	NA
HC b	61	female	1	HC.b_1011_1	Secretory progenitor	6720.44	160260	NA
HC b	61	female	1	HC.b_1011_1	Secretory progenitor	6702.44	160263	NA
HC b	61	female	1	HC.b_1011_1	Secretory progenitor	6698.44	160266	NA
HC b	61	female	1	HC.b_1011_1	Secretory progenitor	6692.44	160272	NA
HC b	61	female	1	HC.b_1011_1	Secretory progenitor	6686.44	160280	NA
HC b	61	female	1	HC.b_1011_1	Secretory progenitor	6684.44	160284	NA
HC b	61	female	1	HC.b_1011_1	Secretory progenitor	6684.44	160299	NA
HC b	61	female	1	HC.b_1011_1	Secretory progenitor	6686.44	160307	NA
HC b	61	female	1	HC.b_1011_1	Secretory progenitor	6689.44	160312	NA
HC b	61	female	1	HC.b_1011_1	Secretory progenitor	6691.44	160311	NA
HC b	61	female	1	HC.b_1012_1	Colonocytes	2973.44	160317	NA
HC b	61	female	1	HC.b_1012_1	Colonocytes	2976.44	160315	NA
HC b	61	female	1	HC.b_1012_1	Colonocytes	2983.44	160309	NA
HC b	61	female	1	HC.b_1012_1	Colonocytes	2987.44	160303	NA
HC b	61	female	1	HC.b_1012_1	Colonocytes	2991.44	160286	NA
HC b	61	female	1	HC.b_1012_1	Colonocytes	2992.44	160273	NA
HC b	61	female	1	HC.b_1012_1	Colonocytes	2992.44	160269	NA
HC b	61	female	1	HC.b_1012_1	Colonocytes	2977.44	160269	NA
HC b	61	female	1	HC.b_1012_1	Colonocytes	2972.44	160270	NA
HC b	61	female	1	HC.b_1012_1	Colonocytes	2940.44	160278	NA
HC b	61	female	1	HC.b_1012_1	Colonocytes	2939.44	160279	NA
HC b	61	female	1	HC.b_1012_1	Colonocytes	2938.44	160283	NA
HC b	61	female	1	HC.b_1012_1	Colonocytes	2937.44	160288	NA
HC b	61	female	1	HC.b_1012_1	Colonocytes	2937.44	160293	NA
HC b	61	female	1	HC.b_1012_1	Colonocytes	2939.44	160303	NA
HC b	61	female	1	HC.b_1012_1	Colonocytes	2940.44	160306	NA
HC b	61	female	1	HC.b_1012_1	Colonocytes	2941.44	160308	NA
HC b	61	female	1	HC.b_1012_1	Colonocytes	2944.44	160312	NA
HC b	61	female	1	HC.b_1012_1	Colonocytes	2947.44	160315	NA
HC b	61	female	1	HC.b_1012_1	Colonocytes	2951.44	160317	NA
HC b	61	female	1	HC.b_1012_1	Colonocytes	2967.44	160320	NA
HC b	61	female	1	HC.b_1012_1	Colonocytes	2973.44	160317	NA
HC b	61	female	1	HC.b_1013_1	Secretory progenitor	4671.44	160309	NA
HC b	61	female	1	HC.b_1013_1	Secretory progenitor	4695.44	160303	NA
HC b	61	female	1	HC.b_1013_1	Secretory progenitor	4707.44	160295	NA
HC b	61	female	1	HC.b_1013_1	Secretory progenitor	4715.44	160287	NA
HC b	61	female	1	HC.b_1013_1	Secretory progenitor	4719.44	160281	NA
HC b	61	female	1	HC.b_1013_1	Secretory progenitor	4721.44	160277	NA
HC b	61	female	1	HC.b_1013_1	Secretory progenitor	4721.44	160267	NA
HC b	61	female	1	HC.b_1013_1	Secretory progenitor	4676.44	160257	NA
HC b	61	female	1	HC.b_1013_1	Secretory progenitor	4671.44	160257	NA
HC b	61	female	1	HC.b_1013_1	Secretory progenitor	4637.44	160264	NA
HC b	61	female	1	HC.b_1013_1	Secretory progenitor	4637.44	160266	NA
HC b	61	female	1	HC.b_1013_1	Secretory progenitor	4638.44	160269	NA
HC b	61	female	1	HC.b_1013_1	Secretory progenitor	4646.44	160283	NA
HC b	61	female	1	HC.b_1013_1	Secretory progenitor	4670.44	160309	NA
HC b	61	female	1	HC.b_1013_1	Secretory progenitor	4671.44	160309	NA
HC b	61	female	1	HC.b_1014_1	Secretory progenitor	5950.44	160320	NA
HC b	61	female	1	HC.b_1014_1	Secretory progenitor	5952.44	160319	NA
HC b	61	female	1	HC.b_1014_1	Secretory progenitor	5954.44	160317	NA
HC b	61	female	1	HC.b_1014_1	Secretory progenitor	5957.44	160313	NA
HC b	61	female	1	HC.b_1014_1	Secretory progenitor	5960.44	160308	NA
HC b	61	female	1	HC.b_1014_1	Secretory progenitor	5960.44	160296	NA
HC b	61	female	1	HC.b_1014_1	Secretory progenitor	5959.44	160293	NA
HC b	61	female	1	HC.b_1014_1	Secretory progenitor	5958.44	160292	NA
HC b	61	female	1	HC.b_1014_1	Secretory progenitor	5944.44	160279	NA
HC b	61	female	1	HC.b_1014_1	Secretory progenitor	5891.44	160246	NA
HC b	61	female	1	HC.b_1014_1	Secretory progenitor	5887.44	160244	NA
HC b	61	female	1	HC.b_1014_1	Secretory progenitor	5882.44	160244	NA
HC b	61	female	1	HC.b_1014_1	Secretory progenitor	5881.44	160245	NA
HC b	61	female	1	HC.b_1014_1	Secretory progenitor	5873.44	160256	NA
HC b	61	female	1	HC.b_1014_1	Secretory progenitor	5872.44	160261	NA
HC b	61	female	1	HC.b_1014_1	Secretory progenitor	5872.44	160280	NA
HC b	61	female	1	HC.b_1014_1	Secretory progenitor	5873.44	160289	NA
HC b	61	female	1	HC.b_1014_1	Secretory progenitor	5874.44	160294	NA
HC b	61	female	1	HC.b_1014_1	Secretory progenitor	5878.44	160296	NA
HC b	61	female	1	HC.b_1014_1	Secretory progenitor	5949.44	160320	NA
HC b	61	female	1	HC.b_1014_1	Secretory progenitor	5950.44	160320	NA
HC b	61	female	1	HC.b_1015_1	BEST4 OTOP2	3438.44	160319	NA
HC b	61	female	1	HC.b_1015_1	BEST4 OTOP2	3442.44	160318	NA
HC b	61	female	1	HC.b_1015_1	BEST4 OTOP2	3453.44	160314	NA
HC b	61	female	1	HC.b_1015_1	BEST4 OTOP2	3461.44	160311	NA
HC b	61	female	1	HC.b_1015_1	BEST4 OTOP2	3463.44	160310	NA
HC b	61	female	1	HC.b_1015_1	BEST4 OTOP2	3463.44	160304	NA
HC b	61	female	1	HC.b_1015_1	BEST4 OTOP2	3462.44	160299	NA
HC b	61	female	1	HC.b_1015_1	BEST4 OTOP2	3458.44	160282	NA
HC b	61	female	1	HC.b_1015_1	BEST4 OTOP2	3457.44	160278	NA
HC b	61	female	1	HC.b_1015_1	BEST4 OTOP2	3449.44	160277	NA
HC b	61	female	1	HC.b_1015_1	BEST4 OTOP2	3435.44	160277	NA
HC b	61	female	1	HC.b_1015_1	BEST4 OTOP2	3433.44	160296	NA
HC b	61	female	1	HC.b_1015_1	BEST4 OTOP2	3433.44	160301	NA
HC b	61	female	1	HC.b_1015_1	BEST4 OTOP2	3434.44	160319	NA
HC b	61	female	1	HC.b_1015_1	BEST4 OTOP2	3438.44	160319	NA
HC b	61	female	1	HC.b_1016_1	CD8	3721.44	160321	NA
HC b	61	female	1	HC.b_1016_1	CD8	3731.44	160318	NA
HC b	61	female	1	HC.b_1016_1	CD8	3735.44	160316	NA
HC b	61	female	1	HC.b_1016_1	CD8	3742.44	160312	NA
HC b	61	female	1	HC.b_1016_1	CD8	3756.44	160302	NA
HC b	61	female	1	HC.b_1016_1	CD8	3760.44	160298	NA
HC b	61	female	1	HC.b_1016_1	CD8	3760.44	160294	NA
HC b	61	female	1	HC.b_1016_1	CD8	3744.44	160257	NA
HC b	61	female	1	HC.b_1016_1	CD8	3743.44	160256	NA
HC b	61	female	1	HC.b_1016_1	CD8	3737.44	160256	NA
HC b	61	female	1	HC.b_1016_1	CD8	3720.44	160259	NA
HC b	61	female	1	HC.b_1016_1	CD8	3702.44	160276	NA
HC b	61	female	1	HC.b_1016_1	CD8	3701.44	160277	NA
HC b	61	female	1	HC.b_1016_1	CD8	3701.44	160286	NA
HC b	61	female	1	HC.b_1016_1	CD8	3702.44	160309	NA
HC b	61	female	1	HC.b_1016_1	CD8	3707.44	160314	NA
HC b	61	female	1	HC.b_1016_1	CD8	3711.44	160317	NA
HC b	61	female	1	HC.b_1016_1	CD8	3717.44	160321	NA
HC b	61	female	1	HC.b_1016_1	CD8	3721.44	160321	NA
HC b	61	female	1	HC.b_1017_1	Secretory progenitor	5451.44	160324	NA
HC b	61	female	1	HC.b_1017_1	Secretory progenitor	5456.44	160323	NA
HC b	61	female	1	HC.b_1017_1	Secretory progenitor	5458.44	160322	NA
HC b	61	female	1	HC.b_1017_1	Secretory progenitor	5462.44	160319	NA
HC b	61	female	1	HC.b_1017_1	Secretory progenitor	5470.44	160311	NA
HC b	61	female	1	HC.b_1017_1	Secretory progenitor	5473.44	160307	NA
HC b	61	female	1	HC.b_1017_1	Secretory progenitor	5473.44	160303	NA
HC b	61	female	1	HC.b_1017_1	Secretory progenitor	5454.44	160248	NA
HC b	61	female	1	HC.b_1017_1	Secretory progenitor	5453.44	160246	NA
HC b	61	female	1	HC.b_1017_1	Secretory progenitor	5452.44	160245	NA
HC b	61	female	1	HC.b_1017_1	Secretory progenitor	5449.44	160244	NA
HC b	61	female	1	HC.b_1017_1	Secretory progenitor	5436.44	160244	NA
HC b	61	female	1	HC.b_1017_1	Secretory progenitor	5424.44	160268	NA
HC b	61	female	1	HC.b_1017_1	Secretory progenitor	5424.44	160271	NA
HC b	61	female	1	HC.b_1017_1	Secretory progenitor	5428.44	160287	NA
HC b	61	female	1	HC.b_1017_1	Secretory progenitor	5432.44	160300	NA
HC b	61	female	1	HC.b_1017_1	Secretory progenitor	5433.44	160303	NA
HC b	61	female	1	HC.b_1017_1	Secretory progenitor	5441.44	160316	NA
HC b	61	female	1	HC.b_1017_1	Secretory progenitor	5443.44	160319	NA
HC b	61	female	1	HC.b_1017_1	Secretory progenitor	5447.44	160324	NA
HC b	61	female	1	HC.b_1017_1	Secretory progenitor	5451.44	160324	NA
HC b	61	female	1	HC.b_1018_1	Secretory progenitor	7289.44	160307	NA
HC b	61	female	1	HC.b_1018_1	Secretory progenitor	7341.44	160299	NA
HC b	61	female	1	HC.b_1018_1	Secretory progenitor	7343.44	160298	NA
HC b	61	female	1	HC.b_1018_1	Secretory progenitor	7353.44	160292	NA
HC b	61	female	1	HC.b_1018_1	Secretory progenitor	7354.44	160291	NA
HC b	61	female	1	HC.b_1018_1	Secretory progenitor	7354.44	160290	NA
HC b	61	female	1	HC.b_1018_1	Secretory progenitor	7346.44	160281	NA
HC b	61	female	1	HC.b_1018_1	Secretory progenitor	7331.44	160266	NA
HC b	61	female	1	HC.b_1018_1	Secretory progenitor	7321.44	160260	NA
HC b	61	female	1	HC.b_1018_1	Secretory progenitor	7315.44	160259	NA
HC b	61	female	1	HC.b_1018_1	Secretory progenitor	7285.44	160259	NA
HC b	61	female	1	HC.b_1018_1	Secretory progenitor	7282.44	160260	NA
HC b	61	female	1	HC.b_1018_1	Secretory progenitor	7276.44	160264	NA
HC b	61	female	1	HC.b_1018_1	Secretory progenitor	7269.44	160277	NA
HC b	61	female	1	HC.b_1018_1	Secretory progenitor	7268.44	160279	NA
HC b	61	female	1	HC.b_1018_1	Secretory progenitor	7268.44	160286	NA
HC b	61	female	1	HC.b_1018_1	Secretory progenitor	7269.44	160290	NA
HC b	61	female	1	HC.b_1018_1	Secretory progenitor	7271.44	160292	NA
HC b	61	female	1	HC.b_1018_1	Secretory progenitor	7287.44	160307	NA
HC b	61	female	1	HC.b_1018_1	Secretory progenitor	7289.44	160307	NA
HC b	61	female	1	HC.b_1019_1	Secretory progenitor	5431.44	160299	NA
HC b	61	female	1	HC.b_1019_1	Secretory progenitor	5435.44	160246	NA
HC b	61	female	1	HC.b_1019_1	Secretory progenitor	5435.44	160241	NA
HC b	61	female	1	HC.b_1019_1	Secretory progenitor	5432.44	160238	NA
HC b	61	female	1	HC.b_1019_1	Secretory progenitor	5421.44	160238	NA
HC b	61	female	1	HC.b_1019_1	Secretory progenitor	5412.44	160241	NA
HC b	61	female	1	HC.b_1019_1	Secretory progenitor	5407.44	160243	NA
HC b	61	female	1	HC.b_1019_1	Secretory progenitor	5405.44	160244	NA
HC b	61	female	1	HC.b_1019_1	Secretory progenitor	5402.44	160246	NA
HC b	61	female	1	HC.b_1019_1	Secretory progenitor	5374.44	160274	NA
HC b	61	female	1	HC.b_1019_1	Secretory progenitor	5371.44	160278	NA
HC b	61	female	1	HC.b_1019_1	Secretory progenitor	5371.44	160281	NA
HC b	61	female	1	HC.b_1019_1	Secretory progenitor	5373.44	160289	NA
HC b	61	female	1	HC.b_1019_1	Secretory progenitor	5375.44	160292	NA
HC b	61	female	1	HC.b_1019_1	Secretory progenitor	5376.44	160293	NA
HC b	61	female	1	HC.b_1019_1	Secretory progenitor	5408.44	160297	NA
HC b	61	female	1	HC.b_1019_1	Secretory progenitor	5430.44	160299	NA
HC b	61	female	1	HC.b_1019_1	Secretory progenitor	5431.44	160299	NA
HC b	61	female	1	HC.b_102_1	PC IgA IgM	6882.44	161711	NA
HC b	61	female	1	HC.b_102_1	PC IgA IgM	6884.44	161710	NA
HC b	61	female	1	HC.b_102_1	PC IgA IgM	6888.44	161707	NA
HC b	61	female	1	HC.b_102_1	PC IgA IgM	6888.44	161650	NA
HC b	61	female	1	HC.b_102_1	PC IgA IgM	6861.44	161650	NA
HC b	61	female	1	HC.b_102_1	PC IgA IgM	6841.44	161672	NA
HC b	61	female	1	HC.b_102_1	PC IgA IgM	6839.44	161675	NA
HC b	61	female	1	HC.b_102_1	PC IgA IgM	6845.44	161684	NA
HC b	61	female	1	HC.b_102_1	PC IgA IgM	6849.44	161689	NA
HC b	61	female	1	HC.b_102_1	PC IgA IgM	6850.44	161690	NA
HC b	61	female	1	HC.b_102_1	PC IgA IgM	6881.44	161711	NA
HC b	61	female	1	HC.b_102_1	PC IgA IgM	6882.44	161711	NA
HC b	61	female	1	HC.b_1020_1	Secretory progenitor	7013.44	160299	NA
HC b	61	female	1	HC.b_1020_1	Secretory progenitor	7025.44	160297	NA
HC b	61	female	1	HC.b_1020_1	Secretory progenitor	7031.44	160295	NA
HC b	61	female	1	HC.b_1020_1	Secretory progenitor	7058.44	160285	NA
HC b	61	female	1	HC.b_1020_1	Secretory progenitor	7060.44	160283	NA
HC b	61	female	1	HC.b_1020_1	Secretory progenitor	7060.44	160272	NA
HC b	61	female	1	HC.b_1020_1	Secretory progenitor	7051.44	160268	NA
HC b	61	female	1	HC.b_1020_1	Secretory progenitor	6999.44	160250	NA
HC b	61	female	1	HC.b_1020_1	Secretory progenitor	6989.44	160250	NA
HC b	61	female	1	HC.b_1020_1	Secretory progenitor	6984.44	160251	NA
HC b	61	female	1	HC.b_1020_1	Secretory progenitor	6972.44	160255	NA
HC b	61	female	1	HC.b_1020_1	Secretory progenitor	6970.44	160256	NA
HC b	61	female	1	HC.b_1020_1	Secretory progenitor	6966.44	160259	NA
HC b	61	female	1	HC.b_1020_1	Secretory progenitor	6964.44	160261	NA
HC b	61	female	1	HC.b_1020_1	Secretory progenitor	6952.44	160275	NA
HC b	61	female	1	HC.b_1020_1	Secretory progenitor	6952.44	160276	NA
HC b	61	female	1	HC.b_1020_1	Secretory progenitor	6966.44	160293	NA
HC b	61	female	1	HC.b_1020_1	Secretory progenitor	6978.44	160297	NA
HC b	61	female	1	HC.b_1020_1	Secretory progenitor	6990.44	160299	NA
HC b	61	female	1	HC.b_1020_1	Secretory progenitor	7013.44	160299	NA
HC b	61	female	1	HC.b_1021_1	Secretory progenitor	3907.44	160318	NA
HC b	61	female	1	HC.b_1021_1	Secretory progenitor	3912.44	160317	NA
HC b	61	female	1	HC.b_1021_1	Secretory progenitor	3918.44	160315	NA
HC b	61	female	1	HC.b_1021_1	Secretory progenitor	3920.44	160314	NA
HC b	61	female	1	HC.b_1021_1	Secretory progenitor	3924.44	160311	NA
HC b	61	female	1	HC.b_1021_1	Secretory progenitor	3932.44	160303	NA
HC b	61	female	1	HC.b_1021_1	Secretory progenitor	3935.44	160299	NA
HC b	61	female	1	HC.b_1021_1	Secretory progenitor	3936.44	160297	NA
HC b	61	female	1	HC.b_1021_1	Secretory progenitor	3937.44	160292	NA
HC b	61	female	1	HC.b_1021_1	Secretory progenitor	3937.44	160276	NA
HC b	61	female	1	HC.b_1021_1	Secretory progenitor	3930.44	160271	NA
HC b	61	female	1	HC.b_1021_1	Secretory progenitor	3913.44	160262	NA
HC b	61	female	1	HC.b_1021_1	Secretory progenitor	3905.44	160258	NA
HC b	61	female	1	HC.b_1021_1	Secretory progenitor	3877.44	160248	NA
HC b	61	female	1	HC.b_1021_1	Secretory progenitor	3872.44	160248	NA
HC b	61	female	1	HC.b_1021_1	Secretory progenitor	3852.44	160253	NA
HC b	61	female	1	HC.b_1021_1	Secretory progenitor	3848.44	160289	NA
HC b	61	female	1	HC.b_1021_1	Secretory progenitor	3848.44	160305	NA
HC b	61	female	1	HC.b_1021_1	Secretory progenitor	3849.44	160310	NA
HC b	61	female	1	HC.b_1021_1	Secretory progenitor	3851.44	160314	NA
HC b	61	female	1	HC.b_1021_1	Secretory progenitor	3901.44	160318	NA
HC b	61	female	1	HC.b_1021_1	Secretory progenitor	3907.44	160318	NA
HC b	61	female	1	HC.b_1022_1	Secretory progenitor	5718.44	160319	NA
HC b	61	female	1	HC.b_1022_1	Secretory progenitor	5719.44	160318	NA
HC b	61	female	1	HC.b_1022_1	Secretory progenitor	5722.44	160313	NA
HC b	61	female	1	HC.b_1022_1	Secretory progenitor	5737.44	160285	NA
HC b	61	female	1	HC.b_1022_1	Secretory progenitor	5743.44	160273	NA
HC b	61	female	1	HC.b_1022_1	Secretory progenitor	5748.44	160261	NA
HC b	61	female	1	HC.b_1022_1	Secretory progenitor	5749.44	160253	NA
HC b	61	female	1	HC.b_1022_1	Secretory progenitor	5749.44	160231	NA
HC b	61	female	1	HC.b_1022_1	Secretory progenitor	5748.44	160225	NA
HC b	61	female	1	HC.b_1022_1	Secretory progenitor	5746.44	160224	NA
HC b	61	female	1	HC.b_1022_1	Secretory progenitor	5742.44	160224	NA
HC b	61	female	1	HC.b_1022_1	Secretory progenitor	5733.44	160228	NA
HC b	61	female	1	HC.b_1022_1	Secretory progenitor	5725.44	160232	NA
HC b	61	female	1	HC.b_1022_1	Secretory progenitor	5684.44	160270	NA
HC b	61	female	1	HC.b_1022_1	Secretory progenitor	5681.44	160273	NA
HC b	61	female	1	HC.b_1022_1	Secretory progenitor	5673.44	160289	NA
HC b	61	female	1	HC.b_1022_1	Secretory progenitor	5673.44	160290	NA
HC b	61	female	1	HC.b_1022_1	Secretory progenitor	5674.44	160300	NA
HC b	61	female	1	HC.b_1022_1	Secretory progenitor	5675.44	160302	NA
HC b	61	female	1	HC.b_1022_1	Secretory progenitor	5678.44	160306	NA
HC b	61	female	1	HC.b_1022_1	Secretory progenitor	5685.44	160313	NA
HC b	61	female	1	HC.b_1022_1	Secretory progenitor	5689.44	160316	NA
HC b	61	female	1	HC.b_1022_1	Secretory progenitor	5691.44	160317	NA
HC b	61	female	1	HC.b_1022_1	Secretory progenitor	5701.44	160319	NA
HC b	61	female	1	HC.b_1022_1	Secretory progenitor	5718.44	160319	NA
HC b	61	female	1	HC.b_1023_1	Secretory progenitor	5998.44	160319	NA
HC b	61	female	1	HC.b_1023_1	Secretory progenitor	6008.44	160317	NA
HC b	61	female	1	HC.b_1023_1	Secretory progenitor	6010.44	160316	NA
HC b	61	female	1	HC.b_1023_1	Secretory progenitor	6016.44	160312	NA
HC b	61	female	1	HC.b_1023_1	Secretory progenitor	6020.44	160309	NA
HC b	61	female	1	HC.b_1023_1	Secretory progenitor	6030.44	160299	NA
HC b	61	female	1	HC.b_1023_1	Secretory progenitor	6033.44	160295	NA
HC b	61	female	1	HC.b_1023_1	Secretory progenitor	6037.44	160289	NA
HC b	61	female	1	HC.b_1023_1	Secretory progenitor	6040.44	160283	NA
HC b	61	female	1	HC.b_1023_1	Secretory progenitor	6041.44	160278	NA
HC b	61	female	1	HC.b_1023_1	Secretory progenitor	6041.44	160262	NA
HC b	61	female	1	HC.b_1023_1	Secretory progenitor	6040.44	160257	NA
HC b	61	female	1	HC.b_1023_1	Secretory progenitor	6039.44	160255	NA
HC b	61	female	1	HC.b_1023_1	Secretory progenitor	6035.44	160249	NA
HC b	61	female	1	HC.b_1023_1	Secretory progenitor	6032.44	160245	NA
HC b	61	female	1	HC.b_1023_1	Secretory progenitor	6024.44	160237	NA
HC b	61	female	1	HC.b_1023_1	Secretory progenitor	6020.44	160234	NA
HC b	61	female	1	HC.b_1023_1	Secretory progenitor	6018.44	160233	NA
HC b	61	female	1	HC.b_1023_1	Secretory progenitor	6013.44	160232	NA
HC b	61	female	1	HC.b_1023_1	Secretory progenitor	5993.44	160232	NA
HC b	61	female	1	HC.b_1023_1	Secretory progenitor	5972.44	160269	NA
HC b	61	female	1	HC.b_1023_1	Secretory progenitor	5960.44	160293	NA
HC b	61	female	1	HC.b_1023_1	Secretory progenitor	5960.44	160295	NA
HC b	61	female	1	HC.b_1023_1	Secretory progenitor	5961.44	160302	NA
HC b	61	female	1	HC.b_1023_1	Secretory progenitor	5962.44	160307	NA
HC b	61	female	1	HC.b_1023_1	Secretory progenitor	5964.44	160310	NA
HC b	61	female	1	HC.b_1023_1	Secretory progenitor	5967.44	160313	NA
HC b	61	female	1	HC.b_1023_1	Secretory progenitor	5971.44	160316	NA
HC b	61	female	1	HC.b_1023_1	Secretory progenitor	5973.44	160317	NA
HC b	61	female	1	HC.b_1023_1	Secretory progenitor	5983.44	160319	NA
HC b	61	female	1	HC.b_1023_1	Secretory progenitor	5998.44	160319	NA
HC b	61	female	1	HC.b_1024_1	Epithelium Ribhi	7250.44	160300	NA
HC b	61	female	1	HC.b_1024_1	Epithelium Ribhi	7259.44	160296	NA
HC b	61	female	1	HC.b_1024_1	Epithelium Ribhi	7267.44	160292	NA
HC b	61	female	1	HC.b_1024_1	Epithelium Ribhi	7267.44	160277	NA
HC b	61	female	1	HC.b_1024_1	Epithelium Ribhi	7249.44	160258	NA
HC b	61	female	1	HC.b_1024_1	Epithelium Ribhi	7209.44	160228	NA
HC b	61	female	1	HC.b_1024_1	Epithelium Ribhi	7204.44	160228	NA
HC b	61	female	1	HC.b_1024_1	Epithelium Ribhi	7200.44	160231	NA
HC b	61	female	1	HC.b_1024_1	Epithelium Ribhi	7192.44	160239	NA
HC b	61	female	1	HC.b_1024_1	Epithelium Ribhi	7189.44	160243	NA
HC b	61	female	1	HC.b_1024_1	Epithelium Ribhi	7184.44	160253	NA
HC b	61	female	1	HC.b_1024_1	Epithelium Ribhi	7182.44	160263	NA
HC b	61	female	1	HC.b_1024_1	Epithelium Ribhi	7182.44	160264	NA
HC b	61	female	1	HC.b_1024_1	Epithelium Ribhi	7204.44	160287	NA
HC b	61	female	1	HC.b_1024_1	Epithelium Ribhi	7206.44	160289	NA
HC b	61	female	1	HC.b_1024_1	Epithelium Ribhi	7216.44	160297	NA
HC b	61	female	1	HC.b_1024_1	Epithelium Ribhi	7248.44	160300	NA
HC b	61	female	1	HC.b_1024_1	Epithelium Ribhi	7250.44	160300	NA
HC b	61	female	1	HC.b_1025_1	Secretory progenitor	4262.44	160308	NA
HC b	61	female	1	HC.b_1025_1	Secretory progenitor	4276.44	160305	NA
HC b	61	female	1	HC.b_1025_1	Secretory progenitor	4289.44	160302	NA
HC b	61	female	1	HC.b_1025_1	Secretory progenitor	4295.44	160300	NA
HC b	61	female	1	HC.b_1025_1	Secretory progenitor	4302.44	160297	NA
HC b	61	female	1	HC.b_1025_1	Secretory progenitor	4306.44	160295	NA
HC b	61	female	1	HC.b_1025_1	Secretory progenitor	4308.44	160293	NA
HC b	61	female	1	HC.b_1025_1	Secretory progenitor	4315.44	160281	NA
HC b	61	female	1	HC.b_1025_1	Secretory progenitor	4316.44	160279	NA
HC b	61	female	1	HC.b_1025_1	Secretory progenitor	4316.44	160271	NA
HC b	61	female	1	HC.b_1025_1	Secretory progenitor	4315.44	160270	NA
HC b	61	female	1	HC.b_1025_1	Secretory progenitor	4306.44	160265	NA
HC b	61	female	1	HC.b_1025_1	Secretory progenitor	4232.44	160224	NA
HC b	61	female	1	HC.b_1025_1	Secretory progenitor	4221.44	160224	NA
HC b	61	female	1	HC.b_1025_1	Secretory progenitor	4216.44	160225	NA
HC b	61	female	1	HC.b_1025_1	Secretory progenitor	4202.44	160232	NA
HC b	61	female	1	HC.b_1025_1	Secretory progenitor	4198.44	160235	NA
HC b	61	female	1	HC.b_1025_1	Secretory progenitor	4196.44	160237	NA
HC b	61	female	1	HC.b_1025_1	Secretory progenitor	4193.44	160241	NA
HC b	61	female	1	HC.b_1025_1	Secretory progenitor	4192.44	160243	NA
HC b	61	female	1	HC.b_1025_1	Secretory progenitor	4190.44	160253	NA
HC b	61	female	1	HC.b_1025_1	Secretory progenitor	4190.44	160272	NA
HC b	61	female	1	HC.b_1025_1	Secretory progenitor	4192.44	160282	NA
HC b	61	female	1	HC.b_1025_1	Secretory progenitor	4193.44	160283	NA
HC b	61	female	1	HC.b_1025_1	Secretory progenitor	4196.44	160285	NA
HC b	61	female	1	HC.b_1025_1	Secretory progenitor	4216.44	160297	NA
HC b	61	female	1	HC.b_1025_1	Secretory progenitor	4222.44	160300	NA
HC b	61	female	1	HC.b_1025_1	Secretory progenitor	4258.44	160308	NA
HC b	61	female	1	HC.b_1025_1	Secretory progenitor	4262.44	160308	NA
HC b	61	female	1	HC.b_1026_1	B cell	7883.44	160306	NA
HC b	61	female	1	HC.b_1026_1	B cell	7912.44	160293	NA
HC b	61	female	1	HC.b_1026_1	B cell	7914.44	160292	NA
HC b	61	female	1	HC.b_1026_1	B cell	7918.44	160288	NA
HC b	61	female	1	HC.b_1026_1	B cell	7920.44	160283	NA
HC b	61	female	1	HC.b_1026_1	B cell	7920.44	160246	NA
HC b	61	female	1	HC.b_1026_1	B cell	7918.44	160245	NA
HC b	61	female	1	HC.b_1026_1	B cell	7910.44	160243	NA
HC b	61	female	1	HC.b_1026_1	B cell	7905.44	160242	NA
HC b	61	female	1	HC.b_1026_1	B cell	7893.44	160242	NA
HC b	61	female	1	HC.b_1026_1	B cell	7888.44	160243	NA
HC b	61	female	1	HC.b_1026_1	B cell	7882.44	160245	NA
HC b	61	female	1	HC.b_1026_1	B cell	7880.44	160246	NA
HC b	61	female	1	HC.b_1026_1	B cell	7880.44	160248	NA
HC b	61	female	1	HC.b_1026_1	B cell	7881.44	160298	NA
HC b	61	female	1	HC.b_1026_1	B cell	7882.44	160306	NA
HC b	61	female	1	HC.b_1026_1	B cell	7883.44	160306	NA
HC b	61	female	1	HC.b_1027_1	Epithelium Ribhi	7381.44	160298	NA
HC b	61	female	1	HC.b_1027_1	Epithelium Ribhi	7399.44	160293	NA
HC b	61	female	1	HC.b_1027_1	Epithelium Ribhi	7402.44	160292	NA
HC b	61	female	1	HC.b_1027_1	Epithelium Ribhi	7439.44	160269	NA
HC b	61	female	1	HC.b_1027_1	Epithelium Ribhi	7445.44	160265	NA
HC b	61	female	1	HC.b_1027_1	Epithelium Ribhi	7459.44	160254	NA
HC b	61	female	1	HC.b_1027_1	Epithelium Ribhi	7460.44	160253	NA
HC b	61	female	1	HC.b_1027_1	Epithelium Ribhi	7460.44	160248	NA
HC b	61	female	1	HC.b_1027_1	Epithelium Ribhi	7458.44	160244	NA
HC b	61	female	1	HC.b_1027_1	Epithelium Ribhi	7452.44	160236	NA
HC b	61	female	1	HC.b_1027_1	Epithelium Ribhi	7451.44	160235	NA
HC b	61	female	1	HC.b_1027_1	Epithelium Ribhi	7422.44	160209	NA
HC b	61	female	1	HC.b_1027_1	Epithelium Ribhi	7415.44	160209	NA
HC b	61	female	1	HC.b_1027_1	Epithelium Ribhi	7414.44	160210	NA
HC b	61	female	1	HC.b_1027_1	Epithelium Ribhi	7382.44	160254	NA
HC b	61	female	1	HC.b_1027_1	Epithelium Ribhi	7378.44	160262	NA
HC b	61	female	1	HC.b_1027_1	Epithelium Ribhi	7375.44	160269	NA
HC b	61	female	1	HC.b_1027_1	Epithelium Ribhi	7369.44	160285	NA
HC b	61	female	1	HC.b_1027_1	Epithelium Ribhi	7369.44	160288	NA
HC b	61	female	1	HC.b_1027_1	Epithelium Ribhi	7379.44	160298	NA
HC b	61	female	1	HC.b_1027_1	Epithelium Ribhi	7381.44	160298	NA
HC b	61	female	1	HC.b_1028_1	Secretory progenitor	6683.44	160287	NA
HC b	61	female	1	HC.b_1028_1	Secretory progenitor	6725.44	160258	NA
HC b	61	female	1	HC.b_1028_1	Secretory progenitor	6725.44	160244	NA
HC b	61	female	1	HC.b_1028_1	Secretory progenitor	6724.44	160239	NA
HC b	61	female	1	HC.b_1028_1	Secretory progenitor	6723.44	160237	NA
HC b	61	female	1	HC.b_1028_1	Secretory progenitor	6720.44	160233	NA
HC b	61	female	1	HC.b_1028_1	Secretory progenitor	6716.44	160229	NA
HC b	61	female	1	HC.b_1028_1	Secretory progenitor	6711.44	160229	NA
HC b	61	female	1	HC.b_1028_1	Secretory progenitor	6664.44	160246	NA
HC b	61	female	1	HC.b_1028_1	Secretory progenitor	6660.44	160248	NA
HC b	61	female	1	HC.b_1028_1	Secretory progenitor	6654.44	160252	NA
HC b	61	female	1	HC.b_1028_1	Secretory progenitor	6654.44	160255	NA
HC b	61	female	1	HC.b_1028_1	Secretory progenitor	6656.44	160271	NA
HC b	61	female	1	HC.b_1028_1	Secretory progenitor	6658.44	160277	NA
HC b	61	female	1	HC.b_1028_1	Secretory progenitor	6666.44	160283	NA
HC b	61	female	1	HC.b_1028_1	Secretory progenitor	6672.44	160285	NA
HC b	61	female	1	HC.b_1028_1	Secretory progenitor	6680.44	160287	NA
HC b	61	female	1	HC.b_1028_1	Secretory progenitor	6683.44	160287	NA
HC b	61	female	1	HC.b_1029_1	M2	3207.44	160301	NA
HC b	61	female	1	HC.b_1029_1	M2	3224.44	160296	NA
HC b	61	female	1	HC.b_1029_1	M2	3239.44	160291	NA
HC b	61	female	1	HC.b_1029_1	M2	3241.44	160290	NA
HC b	61	female	1	HC.b_1029_1	M2	3246.44	160287	NA
HC b	61	female	1	HC.b_1029_1	M2	3254.44	160279	NA
HC b	61	female	1	HC.b_1029_1	M2	3257.44	160275	NA
HC b	61	female	1	HC.b_1029_1	M2	3260.44	160269	NA
HC b	61	female	1	HC.b_1029_1	M2	3266.44	160253	NA
HC b	61	female	1	HC.b_1029_1	M2	3267.44	160248	NA
HC b	61	female	1	HC.b_1029_1	M2	3267.44	160234	NA
HC b	61	female	1	HC.b_1029_1	M2	3266.44	160229	NA
HC b	61	female	1	HC.b_1029_1	M2	3265.44	160227	NA
HC b	61	female	1	HC.b_1029_1	M2	3262.44	160223	NA
HC b	61	female	1	HC.b_1029_1	M2	3260.44	160221	NA
HC b	61	female	1	HC.b_1029_1	M2	3256.44	160218	NA
HC b	61	female	1	HC.b_1029_1	M2	3246.44	160213	NA
HC b	61	female	1	HC.b_1029_1	M2	3241.44	160212	NA
HC b	61	female	1	HC.b_1029_1	M2	3229.44	160212	NA
HC b	61	female	1	HC.b_1029_1	M2	3224.44	160213	NA
HC b	61	female	1	HC.b_1029_1	M2	3176.44	160225	NA
HC b	61	female	1	HC.b_1029_1	M2	3170.44	160228	NA
HC b	61	female	1	HC.b_1029_1	M2	3166.44	160231	NA
HC b	61	female	1	HC.b_1029_1	M2	3165.44	160232	NA
HC b	61	female	1	HC.b_1029_1	M2	3164.44	160234	NA
HC b	61	female	1	HC.b_1029_1	M2	3163.44	160237	NA
HC b	61	female	1	HC.b_1029_1	M2	3162.44	160279	NA
HC b	61	female	1	HC.b_1029_1	M2	3162.44	160286	NA
HC b	61	female	1	HC.b_1029_1	M2	3167.44	160289	NA
HC b	61	female	1	HC.b_1029_1	M2	3173.44	160292	NA
HC b	61	female	1	HC.b_1029_1	M2	3206.44	160301	NA
HC b	61	female	1	HC.b_1029_1	M2	3207.44	160301	NA
HC b	61	female	1	HC.b_103_1	Colonocytes	7127.44	161691	NA
HC b	61	female	1	HC.b_103_1	Colonocytes	7139.44	161679	NA
HC b	61	female	1	HC.b_103_1	Colonocytes	7139.44	161674	NA
HC b	61	female	1	HC.b_103_1	Colonocytes	7137.44	161658	NA
HC b	61	female	1	HC.b_103_1	Colonocytes	7135.44	161656	NA
HC b	61	female	1	HC.b_103_1	Colonocytes	7131.44	161654	NA
HC b	61	female	1	HC.b_103_1	Colonocytes	7123.44	161653	NA
HC b	61	female	1	HC.b_103_1	Colonocytes	7110.44	161653	NA
HC b	61	female	1	HC.b_103_1	Colonocytes	7108.44	161654	NA
HC b	61	female	1	HC.b_103_1	Colonocytes	7106.44	161658	NA
HC b	61	female	1	HC.b_103_1	Colonocytes	7104.44	161664	NA
HC b	61	female	1	HC.b_103_1	Colonocytes	7104.44	161671	NA
HC b	61	female	1	HC.b_103_1	Colonocytes	7106.44	161685	NA
HC b	61	female	1	HC.b_103_1	Colonocytes	7108.44	161686	NA
HC b	61	female	1	HC.b_103_1	Colonocytes	7124.44	161691	NA
HC b	61	female	1	HC.b_103_1	Colonocytes	7127.44	161691	NA
HC b	61	female	1	HC.b_1030_1	Secretory progenitor	5346.44	160269	NA
HC b	61	female	1	HC.b_1030_1	Secretory progenitor	5346.44	160244	NA
HC b	61	female	1	HC.b_1030_1	Secretory progenitor	5307.44	160239	NA
HC b	61	female	1	HC.b_1030_1	Secretory progenitor	5304.44	160239	NA
HC b	61	female	1	HC.b_1030_1	Secretory progenitor	5296.44	160254	NA
HC b	61	female	1	HC.b_1030_1	Secretory progenitor	5290.44	160266	NA
HC b	61	female	1	HC.b_1030_1	Secretory progenitor	5289.44	160290	NA
HC b	61	female	1	HC.b_1030_1	Secretory progenitor	5289.44	160294	NA
HC b	61	female	1	HC.b_1030_1	Secretory progenitor	5292.44	160299	NA
HC b	61	female	1	HC.b_1030_1	Secretory progenitor	5294.44	160301	NA
HC b	61	female	1	HC.b_1030_1	Secretory progenitor	5346.44	160269	NA
HC b	61	female	1	HC.b_1031_1	Secretory progenitor	6173.44	160295	NA
HC b	61	female	1	HC.b_1031_1	Secretory progenitor	6203.44	160290	NA
HC b	61	female	1	HC.b_1031_1	Secretory progenitor	6205.44	160289	NA
HC b	61	female	1	HC.b_1031_1	Secretory progenitor	6205.44	160285	NA
HC b	61	female	1	HC.b_1031_1	Secretory progenitor	6185.44	160233	NA
HC b	61	female	1	HC.b_1031_1	Secretory progenitor	6184.44	160231	NA
HC b	61	female	1	HC.b_1031_1	Secretory progenitor	6178.44	160231	NA
HC b	61	female	1	HC.b_1031_1	Secretory progenitor	6168.44	160232	NA
HC b	61	female	1	HC.b_1031_1	Secretory progenitor	6152.44	160238	NA
HC b	61	female	1	HC.b_1031_1	Secretory progenitor	6139.44	160245	NA
HC b	61	female	1	HC.b_1031_1	Secretory progenitor	6130.44	160250	NA
HC b	61	female	1	HC.b_1031_1	Secretory progenitor	6122.44	160255	NA
HC b	61	female	1	HC.b_1031_1	Secretory progenitor	6120.44	160257	NA
HC b	61	female	1	HC.b_1031_1	Secretory progenitor	6120.44	160268	NA
HC b	61	female	1	HC.b_1031_1	Secretory progenitor	6122.44	160278	NA
HC b	61	female	1	HC.b_1031_1	Secretory progenitor	6127.44	160288	NA
HC b	61	female	1	HC.b_1031_1	Secretory progenitor	6130.44	160292	NA
HC b	61	female	1	HC.b_1031_1	Secretory progenitor	6172.44	160295	NA
HC b	61	female	1	HC.b_1031_1	Secretory progenitor	6173.44	160295	NA
HC b	61	female	1	HC.b_1032_1	Goblet	6627.44	160289	NA
HC b	61	female	1	HC.b_1032_1	Goblet	6635.44	160285	NA
HC b	61	female	1	HC.b_1032_1	Goblet	6651.44	160275	NA
HC b	61	female	1	HC.b_1032_1	Goblet	6653.44	160273	NA
HC b	61	female	1	HC.b_1032_1	Goblet	6654.44	160271	NA
HC b	61	female	1	HC.b_1032_1	Goblet	6654.44	160256	NA
HC b	61	female	1	HC.b_1032_1	Goblet	6653.44	160252	NA
HC b	61	female	1	HC.b_1032_1	Goblet	6651.44	160248	NA
HC b	61	female	1	HC.b_1032_1	Goblet	6643.44	160234	NA
HC b	61	female	1	HC.b_1032_1	Goblet	6636.44	160229	NA
HC b	61	female	1	HC.b_1032_1	Goblet	6629.44	160229	NA
HC b	61	female	1	HC.b_1032_1	Goblet	6622.44	160239	NA
HC b	61	female	1	HC.b_1032_1	Goblet	6618.44	160245	NA
HC b	61	female	1	HC.b_1032_1	Goblet	6613.44	160258	NA
HC b	61	female	1	HC.b_1032_1	Goblet	6612.44	160261	NA
HC b	61	female	1	HC.b_1032_1	Goblet	6612.44	160262	NA
HC b	61	female	1	HC.b_1032_1	Goblet	6619.44	160278	NA
HC b	61	female	1	HC.b_1032_1	Goblet	6621.44	160282	NA
HC b	61	female	1	HC.b_1032_1	Goblet	6623.44	160285	NA
HC b	61	female	1	HC.b_1032_1	Goblet	6626.44	160289	NA
HC b	61	female	1	HC.b_1032_1	Goblet	6627.44	160289	NA
HC b	61	female	1	HC.b_1033_1	Colonocytes	2786.44	160305	NA
HC b	61	female	1	HC.b_1033_1	Colonocytes	2788.44	160304	NA
HC b	61	female	1	HC.b_1033_1	Colonocytes	2799.44	160298	NA
HC b	61	female	1	HC.b_1033_1	Colonocytes	2802.44	160296	NA
HC b	61	female	1	HC.b_1033_1	Colonocytes	2821.44	160281	NA
HC b	61	female	1	HC.b_1033_1	Colonocytes	2826.44	160277	NA
HC b	61	female	1	HC.b_1033_1	Colonocytes	2834.44	160270	NA
HC b	61	female	1	HC.b_1033_1	Colonocytes	2844.44	160260	NA
HC b	61	female	1	HC.b_1033_1	Colonocytes	2850.44	160253	NA
HC b	61	female	1	HC.b_1033_1	Colonocytes	2850.44	160251	NA
HC b	61	female	1	HC.b_1033_1	Colonocytes	2847.44	160249	NA
HC b	61	female	1	HC.b_1033_1	Colonocytes	2840.44	160245	NA
HC b	61	female	1	HC.b_1033_1	Colonocytes	2838.44	160244	NA
HC b	61	female	1	HC.b_1033_1	Colonocytes	2835.44	160243	NA
HC b	61	female	1	HC.b_1033_1	Colonocytes	2798.44	160243	NA
HC b	61	female	1	HC.b_1033_1	Colonocytes	2753.44	160247	NA
HC b	61	female	1	HC.b_1033_1	Colonocytes	2752.44	160249	NA
HC b	61	female	1	HC.b_1033_1	Colonocytes	2748.44	160269	NA
HC b	61	female	1	HC.b_1033_1	Colonocytes	2748.44	160270	NA
HC b	61	female	1	HC.b_1033_1	Colonocytes	2750.44	160280	NA
HC b	61	female	1	HC.b_1033_1	Colonocytes	2752.44	160286	NA
HC b	61	female	1	HC.b_1033_1	Colonocytes	2753.44	160288	NA
HC b	61	female	1	HC.b_1033_1	Colonocytes	2756.44	160292	NA
HC b	61	female	1	HC.b_1033_1	Colonocytes	2759.44	160295	NA
HC b	61	female	1	HC.b_1033_1	Colonocytes	2763.44	160298	NA
HC b	61	female	1	HC.b_1033_1	Colonocytes	2773.44	160303	NA
HC b	61	female	1	HC.b_1033_1	Colonocytes	2783.44	160305	NA
HC b	61	female	1	HC.b_1033_1	Colonocytes	2786.44	160305	NA
HC b	61	female	1	HC.b_1034_1	BEST4 OTOP2	3610.44	160305	NA
HC b	61	female	1	HC.b_1034_1	BEST4 OTOP2	3646.44	160273	NA
HC b	61	female	1	HC.b_1034_1	BEST4 OTOP2	3646.44	160271	NA
HC b	61	female	1	HC.b_1034_1	BEST4 OTOP2	3644.44	160269	NA
HC b	61	female	1	HC.b_1034_1	BEST4 OTOP2	3611.44	160238	NA
HC b	61	female	1	HC.b_1034_1	BEST4 OTOP2	3605.44	160234	NA
HC b	61	female	1	HC.b_1034_1	BEST4 OTOP2	3601.44	160232	NA
HC b	61	female	1	HC.b_1034_1	BEST4 OTOP2	3595.44	160231	NA
HC b	61	female	1	HC.b_1034_1	BEST4 OTOP2	3594.44	160231	NA
HC b	61	female	1	HC.b_1034_1	BEST4 OTOP2	3590.44	160236	NA
HC b	61	female	1	HC.b_1034_1	BEST4 OTOP2	3588.44	160240	NA
HC b	61	female	1	HC.b_1034_1	BEST4 OTOP2	3579.44	160268	NA
HC b	61	female	1	HC.b_1034_1	BEST4 OTOP2	3579.44	160281	NA
HC b	61	female	1	HC.b_1034_1	BEST4 OTOP2	3602.44	160304	NA
HC b	61	female	1	HC.b_1034_1	BEST4 OTOP2	3605.44	160305	NA
HC b	61	female	1	HC.b_1034_1	BEST4 OTOP2	3610.44	160305	NA
HC b	61	female	1	HC.b_1035_1	PC IgA IgM	3775.44	160298	NA
HC b	61	female	1	HC.b_1035_1	PC IgA IgM	3790.44	160289	NA
HC b	61	female	1	HC.b_1035_1	PC IgA IgM	3803.44	160280	NA
HC b	61	female	1	HC.b_1035_1	PC IgA IgM	3804.44	160279	NA
HC b	61	female	1	HC.b_1035_1	PC IgA IgM	3805.44	160277	NA
HC b	61	female	1	HC.b_1035_1	PC IgA IgM	3809.44	160265	NA
HC b	61	female	1	HC.b_1035_1	PC IgA IgM	3809.44	160261	NA
HC b	61	female	1	HC.b_1035_1	PC IgA IgM	3804.44	160256	NA
HC b	61	female	1	HC.b_1035_1	PC IgA IgM	3792.44	160246	NA
HC b	61	female	1	HC.b_1035_1	PC IgA IgM	3771.44	160246	NA
HC b	61	female	1	HC.b_1035_1	PC IgA IgM	3758.44	160248	NA
HC b	61	female	1	HC.b_1035_1	PC IgA IgM	3748.44	160250	NA
HC b	61	female	1	HC.b_1035_1	PC IgA IgM	3745.44	160251	NA
HC b	61	female	1	HC.b_1035_1	PC IgA IgM	3744.44	160253	NA
HC b	61	female	1	HC.b_1035_1	PC IgA IgM	3744.44	160256	NA
HC b	61	female	1	HC.b_1035_1	PC IgA IgM	3745.44	160260	NA
HC b	61	female	1	HC.b_1035_1	PC IgA IgM	3746.44	160263	NA
HC b	61	female	1	HC.b_1035_1	PC IgA IgM	3752.44	160277	NA
HC b	61	female	1	HC.b_1035_1	PC IgA IgM	3757.44	160288	NA
HC b	61	female	1	HC.b_1035_1	PC IgA IgM	3759.44	160292	NA
HC b	61	female	1	HC.b_1035_1	PC IgA IgM	3761.44	160295	NA
HC b	61	female	1	HC.b_1035_1	PC IgA IgM	3763.44	160297	NA
HC b	61	female	1	HC.b_1035_1	PC IgA IgM	3769.44	160298	NA
HC b	61	female	1	HC.b_1035_1	PC IgA IgM	3775.44	160298	NA
HC b	61	female	1	HC.b_1036_1	NaÃ¯ve B cell	7817.44	160286	NA
HC b	61	female	1	HC.b_1036_1	NaÃ¯ve B cell	7822.44	160274	NA
HC b	61	female	1	HC.b_1036_1	NaÃ¯ve B cell	7825.44	160265	NA
HC b	61	female	1	HC.b_1036_1	NaÃ¯ve B cell	7825.44	160247	NA
HC b	61	female	1	HC.b_1036_1	NaÃ¯ve B cell	7824.44	160246	NA
HC b	61	female	1	HC.b_1036_1	NaÃ¯ve B cell	7820.44	160244	NA
HC b	61	female	1	HC.b_1036_1	NaÃ¯ve B cell	7813.44	160241	NA
HC b	61	female	1	HC.b_1036_1	NaÃ¯ve B cell	7808.44	160239	NA
HC b	61	female	1	HC.b_1036_1	NaÃ¯ve B cell	7798.44	160239	NA
HC b	61	female	1	HC.b_1036_1	NaÃ¯ve B cell	7775.44	160246	NA
HC b	61	female	1	HC.b_1036_1	NaÃ¯ve B cell	7766.44	160249	NA
HC b	61	female	1	HC.b_1036_1	NaÃ¯ve B cell	7765.44	160250	NA
HC b	61	female	1	HC.b_1036_1	NaÃ¯ve B cell	7765.44	160253	NA
HC b	61	female	1	HC.b_1036_1	NaÃ¯ve B cell	7768.44	160269	NA
HC b	61	female	1	HC.b_1036_1	NaÃ¯ve B cell	7770.44	160275	NA
HC b	61	female	1	HC.b_1036_1	NaÃ¯ve B cell	7771.44	160277	NA
HC b	61	female	1	HC.b_1036_1	NaÃ¯ve B cell	7774.44	160281	NA
HC b	61	female	1	HC.b_1036_1	NaÃ¯ve B cell	7776.44	160283	NA
HC b	61	female	1	HC.b_1036_1	NaÃ¯ve B cell	7779.44	160284	NA
HC b	61	female	1	HC.b_1036_1	NaÃ¯ve B cell	7787.44	160285	NA
HC b	61	female	1	HC.b_1036_1	NaÃ¯ve B cell	7814.44	160286	NA
HC b	61	female	1	HC.b_1036_1	NaÃ¯ve B cell	7817.44	160286	NA
HC b	61	female	1	HC.b_1037_1	Secretory progenitor	5673.44	160288	NA
HC b	61	female	1	HC.b_1037_1	Secretory progenitor	5674.44	160287	NA
HC b	61	female	1	HC.b_1037_1	Secretory progenitor	5677.44	160281	NA
HC b	61	female	1	HC.b_1037_1	Secretory progenitor	5680.44	160274	NA
HC b	61	female	1	HC.b_1037_1	Secretory progenitor	5680.44	160270	NA
HC b	61	female	1	HC.b_1037_1	Secretory progenitor	5678.44	160266	NA
HC b	61	female	1	HC.b_1037_1	Secretory progenitor	5673.44	160258	NA
HC b	61	female	1	HC.b_1037_1	Secretory progenitor	5639.44	160227	NA
HC b	61	female	1	HC.b_1037_1	Secretory progenitor	5632.44	160225	NA
HC b	61	female	1	HC.b_1037_1	Secretory progenitor	5613.44	160220	NA
HC b	61	female	1	HC.b_1037_1	Secretory progenitor	5608.44	160219	NA
HC b	61	female	1	HC.b_1037_1	Secretory progenitor	5601.44	160219	NA
HC b	61	female	1	HC.b_1037_1	Secretory progenitor	5599.44	160221	NA
HC b	61	female	1	HC.b_1037_1	Secretory progenitor	5574.44	160256	NA
HC b	61	female	1	HC.b_1037_1	Secretory progenitor	5573.44	160258	NA
HC b	61	female	1	HC.b_1037_1	Secretory progenitor	5573.44	160260	NA
HC b	61	female	1	HC.b_1037_1	Secretory progenitor	5580.44	160272	NA
HC b	61	female	1	HC.b_1037_1	Secretory progenitor	5581.44	160273	NA
HC b	61	female	1	HC.b_1037_1	Secretory progenitor	5586.44	160276	NA
HC b	61	female	1	HC.b_1037_1	Secretory progenitor	5596.44	160279	NA
HC b	61	female	1	HC.b_1037_1	Secretory progenitor	5604.44	160281	NA
HC b	61	female	1	HC.b_1037_1	Secretory progenitor	5672.44	160288	NA
HC b	61	female	1	HC.b_1037_1	Secretory progenitor	5673.44	160288	NA
HC b	61	female	1	HC.b_1038_1	Mast	6379.44	160300	NA
HC b	61	female	1	HC.b_1038_1	Mast	6386.44	160299	NA
HC b	61	female	1	HC.b_1038_1	Mast	6396.44	160297	NA
HC b	61	female	1	HC.b_1038_1	Mast	6398.44	160296	NA
HC b	61	female	1	HC.b_1038_1	Mast	6402.44	160293	NA
HC b	61	female	1	HC.b_1038_1	Mast	6414.44	160273	NA
HC b	61	female	1	HC.b_1038_1	Mast	6419.44	160247	NA
HC b	61	female	1	HC.b_1038_1	Mast	6419.44	160238	NA
HC b	61	female	1	HC.b_1038_1	Mast	6418.44	160233	NA
HC b	61	female	1	HC.b_1038_1	Mast	6415.44	160227	NA
HC b	61	female	1	HC.b_1038_1	Mast	6414.44	160226	NA
HC b	61	female	1	HC.b_1038_1	Mast	6398.44	160221	NA
HC b	61	female	1	HC.b_1038_1	Mast	6368.44	160212	NA
HC b	61	female	1	HC.b_1038_1	Mast	6364.44	160211	NA
HC b	61	female	1	HC.b_1038_1	Mast	6358.44	160211	NA
HC b	61	female	1	HC.b_1038_1	Mast	6356.44	160212	NA
HC b	61	female	1	HC.b_1038_1	Mast	6352.44	160215	NA
HC b	61	female	1	HC.b_1038_1	Mast	6346.44	160221	NA
HC b	61	female	1	HC.b_1038_1	Mast	6343.44	160225	NA
HC b	61	female	1	HC.b_1038_1	Mast	6340.44	160231	NA
HC b	61	female	1	HC.b_1038_1	Mast	6350.44	160277	NA
HC b	61	female	1	HC.b_1038_1	Mast	6354.44	160293	NA
HC b	61	female	1	HC.b_1038_1	Mast	6358.44	160296	NA
HC b	61	female	1	HC.b_1038_1	Mast	6360.44	160297	NA
HC b	61	female	1	HC.b_1038_1	Mast	6370.44	160299	NA
HC b	61	female	1	HC.b_1038_1	Mast	6378.44	160300	NA
HC b	61	female	1	HC.b_1038_1	Mast	6379.44	160300	NA
HC b	61	female	1	HC.b_1039_1	Secretory progenitor	5289.44	160289	NA
HC b	61	female	1	HC.b_1039_1	Secretory progenitor	5301.44	160249	NA
HC b	61	female	1	HC.b_1039_1	Secretory progenitor	5302.44	160245	NA
HC b	61	female	1	HC.b_1039_1	Secretory progenitor	5302.44	160234	NA
HC b	61	female	1	HC.b_1039_1	Secretory progenitor	5301.44	160232	NA
HC b	61	female	1	HC.b_1039_1	Secretory progenitor	5285.44	160214	NA
HC b	61	female	1	HC.b_1039_1	Secretory progenitor	5269.44	160210	NA
HC b	61	female	1	HC.b_1039_1	Secretory progenitor	5265.44	160210	NA
HC b	61	female	1	HC.b_1039_1	Secretory progenitor	5263.44	160211	NA
HC b	61	female	1	HC.b_1039_1	Secretory progenitor	5254.44	160216	NA
HC b	61	female	1	HC.b_1039_1	Secretory progenitor	5251.44	160219	NA
HC b	61	female	1	HC.b_1039_1	Secretory progenitor	5247.44	160225	NA
HC b	61	female	1	HC.b_1039_1	Secretory progenitor	5244.44	160231	NA
HC b	61	female	1	HC.b_1039_1	Secretory progenitor	5241.44	160238	NA
HC b	61	female	1	HC.b_1039_1	Secretory progenitor	5241.44	160239	NA
HC b	61	female	1	HC.b_1039_1	Secretory progenitor	5252.44	160264	NA
HC b	61	female	1	HC.b_1039_1	Secretory progenitor	5258.44	160272	NA
HC b	61	female	1	HC.b_1039_1	Secretory progenitor	5265.44	160279	NA
HC b	61	female	1	HC.b_1039_1	Secretory progenitor	5270.44	160283	NA
HC b	61	female	1	HC.b_1039_1	Secretory progenitor	5283.44	160290	NA
HC b	61	female	1	HC.b_1039_1	Secretory progenitor	5288.44	160292	NA
HC b	61	female	1	HC.b_1039_1	Secretory progenitor	5289.44	160289	NA
HC b	61	female	1	HC.b_104_1	S2a	6683.44	161708	NA
HC b	61	female	1	HC.b_104_1	S2a	6693.44	161706	NA
HC b	61	female	1	HC.b_104_1	S2a	6696.44	161705	NA
HC b	61	female	1	HC.b_104_1	S2a	6698.44	161704	NA
HC b	61	female	1	HC.b_104_1	S2a	6702.44	161701	NA
HC b	61	female	1	HC.b_104_1	S2a	6708.44	161695	NA
HC b	61	female	1	HC.b_104_1	S2a	6711.44	161691	NA
HC b	61	female	1	HC.b_104_1	S2a	6715.44	161685	NA
HC b	61	female	1	HC.b_104_1	S2a	6716.44	161683	NA
HC b	61	female	1	HC.b_104_1	S2a	6717.44	161680	NA
HC b	61	female	1	HC.b_104_1	S2a	6718.44	161675	NA
HC b	61	female	1	HC.b_104_1	S2a	6718.44	161661	NA
HC b	61	female	1	HC.b_104_1	S2a	6717.44	161656	NA
HC b	61	female	1	HC.b_104_1	S2a	6716.44	161653	NA
HC b	61	female	1	HC.b_104_1	S2a	6715.44	161651	NA
HC b	61	female	1	HC.b_104_1	S2a	6712.44	161647	NA
HC b	61	female	1	HC.b_104_1	S2a	6706.44	161641	NA
HC b	61	female	1	HC.b_104_1	S2a	6702.44	161638	NA
HC b	61	female	1	HC.b_104_1	S2a	6700.44	161637	NA
HC b	61	female	1	HC.b_104_1	S2a	6695.44	161636	NA
HC b	61	female	1	HC.b_104_1	S2a	6669.44	161636	NA
HC b	61	female	1	HC.b_104_1	S2a	6664.44	161637	NA
HC b	61	female	1	HC.b_104_1	S2a	6662.44	161638	NA
HC b	61	female	1	HC.b_104_1	S2a	6648.44	161646	NA
HC b	61	female	1	HC.b_104_1	S2a	6644.44	161649	NA
HC b	61	female	1	HC.b_104_1	S2a	6642.44	161651	NA
HC b	61	female	1	HC.b_104_1	S2a	6639.44	161655	NA
HC b	61	female	1	HC.b_104_1	S2a	6638.44	161657	NA
HC b	61	female	1	HC.b_104_1	S2a	6636.44	161663	NA
HC b	61	female	1	HC.b_104_1	S2a	6635.44	161668	NA
HC b	61	female	1	HC.b_104_1	S2a	6635.44	161673	NA
HC b	61	female	1	HC.b_104_1	S2a	6644.44	161689	NA
HC b	61	female	1	HC.b_104_1	S2a	6645.44	161690	NA
HC b	61	female	1	HC.b_104_1	S2a	6656.44	161697	NA
HC b	61	female	1	HC.b_104_1	S2a	6678.44	161707	NA
HC b	61	female	1	HC.b_104_1	S2a	6682.44	161708	NA
HC b	61	female	1	HC.b_104_1	S2a	6683.44	161708	NA
HC b	61	female	1	HC.b_1040_1	Secretory progenitor	5960.44	160292	NA
HC b	61	female	1	HC.b_1040_1	Secretory progenitor	5965.44	160285	NA
HC b	61	female	1	HC.b_1040_1	Secretory progenitor	5983.44	160253	NA
HC b	61	female	1	HC.b_1040_1	Secretory progenitor	5988.44	160243	NA
HC b	61	female	1	HC.b_1040_1	Secretory progenitor	5991.44	160236	NA
HC b	61	female	1	HC.b_1040_1	Secretory progenitor	5991.44	160230	NA
HC b	61	female	1	HC.b_1040_1	Secretory progenitor	5988.44	160227	NA
HC b	61	female	1	HC.b_1040_1	Secretory progenitor	5922.44	160207	NA
HC b	61	female	1	HC.b_1040_1	Secretory progenitor	5917.44	160207	NA
HC b	61	female	1	HC.b_1040_1	Secretory progenitor	5889.44	160220	NA
HC b	61	female	1	HC.b_1040_1	Secretory progenitor	5884.44	160240	NA
HC b	61	female	1	HC.b_1040_1	Secretory progenitor	5884.44	160242	NA
HC b	61	female	1	HC.b_1040_1	Secretory progenitor	5898.44	160255	NA
HC b	61	female	1	HC.b_1040_1	Secretory progenitor	5910.44	160265	NA
HC b	61	female	1	HC.b_1040_1	Secretory progenitor	5957.44	160291	NA
HC b	61	female	1	HC.b_1040_1	Secretory progenitor	5959.44	160292	NA
HC b	61	female	1	HC.b_1040_1	Secretory progenitor	5960.44	160292	NA
HC b	61	female	1	HC.b_1041_1	Secretory progenitor	7357.44	160290	NA
HC b	61	female	1	HC.b_1041_1	Secretory progenitor	7361.44	160289	NA
HC b	61	female	1	HC.b_1041_1	Secretory progenitor	7363.44	160288	NA
HC b	61	female	1	HC.b_1041_1	Secretory progenitor	7364.44	160287	NA
HC b	61	female	1	HC.b_1041_1	Secretory progenitor	7374.44	160203	NA
HC b	61	female	1	HC.b_1041_1	Secretory progenitor	7374.44	160201	NA
HC b	61	female	1	HC.b_1041_1	Secretory progenitor	7368.44	160201	NA
HC b	61	female	1	HC.b_1041_1	Secretory progenitor	7359.44	160202	NA
HC b	61	female	1	HC.b_1041_1	Secretory progenitor	7321.44	160219	NA
HC b	61	female	1	HC.b_1041_1	Secretory progenitor	7321.44	160223	NA
HC b	61	female	1	HC.b_1041_1	Secretory progenitor	7322.44	160239	NA
HC b	61	female	1	HC.b_1041_1	Secretory progenitor	7334.44	160269	NA
HC b	61	female	1	HC.b_1041_1	Secretory progenitor	7336.44	160273	NA
HC b	61	female	1	HC.b_1041_1	Secretory progenitor	7340.44	160277	NA
HC b	61	female	1	HC.b_1041_1	Secretory progenitor	7355.44	160290	NA
HC b	61	female	1	HC.b_1041_1	Secretory progenitor	7357.44	160290	NA
HC b	61	female	1	HC.b_1042_1	Secretory progenitor	4756.44	160276	NA
HC b	61	female	1	HC.b_1042_1	Secretory progenitor	4799.44	160235	NA
HC b	61	female	1	HC.b_1042_1	Secretory progenitor	4799.44	160228	NA
HC b	61	female	1	HC.b_1042_1	Secretory progenitor	4798.44	160223	NA
HC b	61	female	1	HC.b_1042_1	Secretory progenitor	4797.44	160221	NA
HC b	61	female	1	HC.b_1042_1	Secretory progenitor	4794.44	160217	NA
HC b	61	female	1	HC.b_1042_1	Secretory progenitor	4792.44	160215	NA
HC b	61	female	1	HC.b_1042_1	Secretory progenitor	4788.44	160212	NA
HC b	61	female	1	HC.b_1042_1	Secretory progenitor	4778.44	160207	NA
HC b	61	female	1	HC.b_1042_1	Secretory progenitor	4773.44	160206	NA
HC b	61	female	1	HC.b_1042_1	Secretory progenitor	4763.44	160206	NA
HC b	61	female	1	HC.b_1042_1	Secretory progenitor	4758.44	160207	NA
HC b	61	female	1	HC.b_1042_1	Secretory progenitor	4748.44	160212	NA
HC b	61	female	1	HC.b_1042_1	Secretory progenitor	4740.44	160218	NA
HC b	61	female	1	HC.b_1042_1	Secretory progenitor	4739.44	160219	NA
HC b	61	female	1	HC.b_1042_1	Secretory progenitor	4725.44	160260	NA
HC b	61	female	1	HC.b_1042_1	Secretory progenitor	4723.44	160267	NA
HC b	61	female	1	HC.b_1042_1	Secretory progenitor	4728.44	160273	NA
HC b	61	female	1	HC.b_1042_1	Secretory progenitor	4755.44	160276	NA
HC b	61	female	1	HC.b_1042_1	Secretory progenitor	4756.44	160276	NA
HC b	61	female	1	HC.b_1043_1	Secretory progenitor	4936.44	160291	NA
HC b	61	female	1	HC.b_1043_1	Secretory progenitor	4938.44	160290	NA
HC b	61	female	1	HC.b_1043_1	Secretory progenitor	4942.44	160287	NA
HC b	61	female	1	HC.b_1043_1	Secretory progenitor	4944.44	160285	NA
HC b	61	female	1	HC.b_1043_1	Secretory progenitor	4953.44	160273	NA
HC b	61	female	1	HC.b_1043_1	Secretory progenitor	4956.44	160267	NA
HC b	61	female	1	HC.b_1043_1	Secretory progenitor	4957.44	160262	NA
HC b	61	female	1	HC.b_1043_1	Secretory progenitor	4957.44	160242	NA
HC b	61	female	1	HC.b_1043_1	Secretory progenitor	4956.44	160237	NA
HC b	61	female	1	HC.b_1043_1	Secretory progenitor	4952.44	160223	NA
HC b	61	female	1	HC.b_1043_1	Secretory progenitor	4951.44	160221	NA
HC b	61	female	1	HC.b_1043_1	Secretory progenitor	4948.44	160217	NA
HC b	61	female	1	HC.b_1043_1	Secretory progenitor	4942.44	160211	NA
HC b	61	female	1	HC.b_1043_1	Secretory progenitor	4938.44	160208	NA
HC b	61	female	1	HC.b_1043_1	Secretory progenitor	4932.44	160205	NA
HC b	61	female	1	HC.b_1043_1	Secretory progenitor	4910.44	160199	NA
HC b	61	female	1	HC.b_1043_1	Secretory progenitor	4905.44	160198	NA
HC b	61	female	1	HC.b_1043_1	Secretory progenitor	4897.44	160198	NA
HC b	61	female	1	HC.b_1043_1	Secretory progenitor	4890.44	160203	NA
HC b	61	female	1	HC.b_1043_1	Secretory progenitor	4886.44	160207	NA
HC b	61	female	1	HC.b_1043_1	Secretory progenitor	4871.44	160236	NA
HC b	61	female	1	HC.b_1043_1	Secretory progenitor	4869.44	160240	NA
HC b	61	female	1	HC.b_1043_1	Secretory progenitor	4866.44	160247	NA
HC b	61	female	1	HC.b_1043_1	Secretory progenitor	4866.44	160249	NA
HC b	61	female	1	HC.b_1043_1	Secretory progenitor	4886.44	160269	NA
HC b	61	female	1	HC.b_1043_1	Secretory progenitor	4923.44	160286	NA
HC b	61	female	1	HC.b_1043_1	Secretory progenitor	4935.44	160291	NA
HC b	61	female	1	HC.b_1043_1	Secretory progenitor	4936.44	160291	NA
HC b	61	female	1	HC.b_1044_1	Secretory progenitor	3701.44	160276	NA
HC b	61	female	1	HC.b_1044_1	Secretory progenitor	3703.44	160275	NA
HC b	61	female	1	HC.b_1044_1	Secretory progenitor	3711.44	160269	NA
HC b	61	female	1	HC.b_1044_1	Secretory progenitor	3714.44	160266	NA
HC b	61	female	1	HC.b_1044_1	Secretory progenitor	3718.44	160261	NA
HC b	61	female	1	HC.b_1044_1	Secretory progenitor	3718.44	160257	NA
HC b	61	female	1	HC.b_1044_1	Secretory progenitor	3697.44	160171	NA
HC b	61	female	1	HC.b_1044_1	Secretory progenitor	3696.44	160171	NA
HC b	61	female	1	HC.b_1044_1	Secretory progenitor	3666.44	160180	NA
HC b	61	female	1	HC.b_1044_1	Secretory progenitor	3660.44	160182	NA
HC b	61	female	1	HC.b_1044_1	Secretory progenitor	3656.44	160184	NA
HC b	61	female	1	HC.b_1044_1	Secretory progenitor	3654.44	160186	NA
HC b	61	female	1	HC.b_1044_1	Secretory progenitor	3652.44	160190	NA
HC b	61	female	1	HC.b_1044_1	Secretory progenitor	3652.44	160195	NA
HC b	61	female	1	HC.b_1044_1	Secretory progenitor	3664.44	160269	NA
HC b	61	female	1	HC.b_1044_1	Secretory progenitor	3679.44	160274	NA
HC b	61	female	1	HC.b_1044_1	Secretory progenitor	3688.44	160276	NA
HC b	61	female	1	HC.b_1044_1	Secretory progenitor	3701.44	160276	NA
HC b	61	female	1	HC.b_1045_1	Secretory progenitor	5817.44	160271	NA
HC b	61	female	1	HC.b_1045_1	Secretory progenitor	5819.44	160269	NA
HC b	61	female	1	HC.b_1045_1	Secretory progenitor	5835.44	160249	NA
HC b	61	female	1	HC.b_1045_1	Secretory progenitor	5835.44	160242	NA
HC b	61	female	1	HC.b_1045_1	Secretory progenitor	5826.44	160213	NA
HC b	61	female	1	HC.b_1045_1	Secretory progenitor	5825.44	160210	NA
HC b	61	female	1	HC.b_1045_1	Secretory progenitor	5824.44	160208	NA
HC b	61	female	1	HC.b_1045_1	Secretory progenitor	5822.44	160206	NA
HC b	61	female	1	HC.b_1045_1	Secretory progenitor	5815.44	160206	NA
HC b	61	female	1	HC.b_1045_1	Secretory progenitor	5749.44	160225	NA
HC b	61	female	1	HC.b_1045_1	Secretory progenitor	5749.44	160262	NA
HC b	61	female	1	HC.b_1045_1	Secretory progenitor	5750.44	160265	NA
HC b	61	female	1	HC.b_1045_1	Secretory progenitor	5784.44	160269	NA
HC b	61	female	1	HC.b_1045_1	Secretory progenitor	5813.44	160271	NA
HC b	61	female	1	HC.b_1045_1	Secretory progenitor	5817.44	160271	NA
HC b	61	female	1	HC.b_1046_1	Secretory progenitor	6768.44	160283	NA
HC b	61	female	1	HC.b_1046_1	Secretory progenitor	6826.44	160282	NA
HC b	61	female	1	HC.b_1046_1	Secretory progenitor	6828.44	160281	NA
HC b	61	female	1	HC.b_1046_1	Secretory progenitor	6832.44	160277	NA
HC b	61	female	1	HC.b_1046_1	Secretory progenitor	6835.44	160273	NA
HC b	61	female	1	HC.b_1046_1	Secretory progenitor	6836.44	160271	NA
HC b	61	female	1	HC.b_1046_1	Secretory progenitor	6840.44	160261	NA
HC b	61	female	1	HC.b_1046_1	Secretory progenitor	6841.44	160256	NA
HC b	61	female	1	HC.b_1046_1	Secretory progenitor	6841.44	160246	NA
HC b	61	female	1	HC.b_1046_1	Secretory progenitor	6840.44	160241	NA
HC b	61	female	1	HC.b_1046_1	Secretory progenitor	6839.44	160240	NA
HC b	61	female	1	HC.b_1046_1	Secretory progenitor	6795.44	160232	NA
HC b	61	female	1	HC.b_1046_1	Secretory progenitor	6753.44	160228	NA
HC b	61	female	1	HC.b_1046_1	Secretory progenitor	6748.44	160228	NA
HC b	61	female	1	HC.b_1046_1	Secretory progenitor	6747.44	160232	NA
HC b	61	female	1	HC.b_1046_1	Secretory progenitor	6746.44	160237	NA
HC b	61	female	1	HC.b_1046_1	Secretory progenitor	6746.44	160256	NA
HC b	61	female	1	HC.b_1046_1	Secretory progenitor	6748.44	160266	NA
HC b	61	female	1	HC.b_1046_1	Secretory progenitor	6750.44	160272	NA
HC b	61	female	1	HC.b_1046_1	Secretory progenitor	6751.44	160274	NA
HC b	61	female	1	HC.b_1046_1	Secretory progenitor	6754.44	160278	NA
HC b	61	female	1	HC.b_1046_1	Secretory progenitor	6757.44	160281	NA
HC b	61	female	1	HC.b_1046_1	Secretory progenitor	6760.44	160283	NA
HC b	61	female	1	HC.b_1046_1	Secretory progenitor	6768.44	160283	NA
HC b	61	female	1	HC.b_1047_1	Secretory progenitor	4711.44	160267	NA
HC b	61	female	1	HC.b_1047_1	Secretory progenitor	4723.44	160266	NA
HC b	61	female	1	HC.b_1047_1	Secretory progenitor	4735.44	160251	NA
HC b	61	female	1	HC.b_1047_1	Secretory progenitor	4737.44	160247	NA
HC b	61	female	1	HC.b_1047_1	Secretory progenitor	4738.44	160243	NA
HC b	61	female	1	HC.b_1047_1	Secretory progenitor	4738.44	160219	NA
HC b	61	female	1	HC.b_1047_1	Secretory progenitor	4734.44	160218	NA
HC b	61	female	1	HC.b_1047_1	Secretory progenitor	4727.44	160218	NA
HC b	61	female	1	HC.b_1047_1	Secretory progenitor	4694.44	160225	NA
HC b	61	female	1	HC.b_1047_1	Secretory progenitor	4693.44	160226	NA
HC b	61	female	1	HC.b_1047_1	Secretory progenitor	4687.44	160234	NA
HC b	61	female	1	HC.b_1047_1	Secretory progenitor	4679.44	160245	NA
HC b	61	female	1	HC.b_1047_1	Secretory progenitor	4676.44	160251	NA
HC b	61	female	1	HC.b_1047_1	Secretory progenitor	4675.44	160255	NA
HC b	61	female	1	HC.b_1047_1	Secretory progenitor	4677.44	160257	NA
HC b	61	female	1	HC.b_1047_1	Secretory progenitor	4682.44	160261	NA
HC b	61	female	1	HC.b_1047_1	Secretory progenitor	4688.44	160265	NA
HC b	61	female	1	HC.b_1047_1	Secretory progenitor	4696.44	160267	NA
HC b	61	female	1	HC.b_1047_1	Secretory progenitor	4711.44	160267	NA
HC b	61	female	1	HC.b_1048_1	Secretory progenitor	5370.44	160278	NA
HC b	61	female	1	HC.b_1048_1	Secretory progenitor	5423.44	160237	NA
HC b	61	female	1	HC.b_1048_1	Secretory progenitor	5424.44	160236	NA
HC b	61	female	1	HC.b_1048_1	Secretory progenitor	5424.44	160235	NA
HC b	61	female	1	HC.b_1048_1	Secretory progenitor	5420.44	160231	NA
HC b	61	female	1	HC.b_1048_1	Secretory progenitor	5407.44	160220	NA
HC b	61	female	1	HC.b_1048_1	Secretory progenitor	5378.44	160197	NA
HC b	61	female	1	HC.b_1048_1	Secretory progenitor	5369.44	160197	NA
HC b	61	female	1	HC.b_1048_1	Secretory progenitor	5363.44	160208	NA
HC b	61	female	1	HC.b_1048_1	Secretory progenitor	5350.44	160232	NA
HC b	61	female	1	HC.b_1048_1	Secretory progenitor	5347.44	160244	NA
HC b	61	female	1	HC.b_1048_1	Secretory progenitor	5347.44	160261	NA
HC b	61	female	1	HC.b_1048_1	Secretory progenitor	5348.44	160268	NA
HC b	61	female	1	HC.b_1048_1	Secretory progenitor	5349.44	160269	NA
HC b	61	female	1	HC.b_1048_1	Secretory progenitor	5363.44	160276	NA
HC b	61	female	1	HC.b_1048_1	Secretory progenitor	5368.44	160278	NA
HC b	61	female	1	HC.b_1048_1	Secretory progenitor	5370.44	160278	NA
HC b	61	female	1	HC.b_1049_1	Secretory progenitor	7332.44	160264	NA
HC b	61	female	1	HC.b_1049_1	Secretory progenitor	7331.44	160256	NA
HC b	61	female	1	HC.b_1049_1	Secretory progenitor	7329.44	160248	NA
HC b	61	female	1	HC.b_1049_1	Secretory progenitor	7320.44	160219	NA
HC b	61	female	1	HC.b_1049_1	Secretory progenitor	7300.44	160202	NA
HC b	61	female	1	HC.b_1049_1	Secretory progenitor	7296.44	160202	NA
HC b	61	female	1	HC.b_1049_1	Secretory progenitor	7293.44	160204	NA
HC b	61	female	1	HC.b_1049_1	Secretory progenitor	7272.44	160242	NA
HC b	61	female	1	HC.b_1049_1	Secretory progenitor	7272.44	160251	NA
HC b	61	female	1	HC.b_1049_1	Secretory progenitor	7274.44	160259	NA
HC b	61	female	1	HC.b_1049_1	Secretory progenitor	7275.44	160262	NA
HC b	61	female	1	HC.b_1049_1	Secretory progenitor	7276.44	160263	NA
HC b	61	female	1	HC.b_1049_1	Secretory progenitor	7332.44	160267	NA
HC b	61	female	1	HC.b_1049_1	Secretory progenitor	7332.44	160264	NA
HC b	61	female	1	HC.b_105_1	CD8	7392.44	161711	NA
HC b	61	female	1	HC.b_105_1	CD8	7402.44	161709	NA
HC b	61	female	1	HC.b_105_1	CD8	7408.44	161706	NA
HC b	61	female	1	HC.b_105_1	CD8	7412.44	161703	NA
HC b	61	female	1	HC.b_105_1	CD8	7418.44	161697	NA
HC b	61	female	1	HC.b_105_1	CD8	7421.44	161693	NA
HC b	61	female	1	HC.b_105_1	CD8	7421.44	161682	NA
HC b	61	female	1	HC.b_105_1	CD8	7408.44	161668	NA
HC b	61	female	1	HC.b_105_1	CD8	7389.44	161649	NA
HC b	61	female	1	HC.b_105_1	CD8	7375.44	161636	NA
HC b	61	female	1	HC.b_105_1	CD8	7369.44	161636	NA
HC b	61	female	1	HC.b_105_1	CD8	7364.44	161637	NA
HC b	61	female	1	HC.b_105_1	CD8	7362.44	161638	NA
HC b	61	female	1	HC.b_105_1	CD8	7358.44	161641	NA
HC b	61	female	1	HC.b_105_1	CD8	7352.44	161647	NA
HC b	61	female	1	HC.b_105_1	CD8	7349.44	161651	NA
HC b	61	female	1	HC.b_105_1	CD8	7349.44	161654	NA
HC b	61	female	1	HC.b_105_1	CD8	7355.44	161690	NA
HC b	61	female	1	HC.b_105_1	CD8	7356.44	161693	NA
HC b	61	female	1	HC.b_105_1	CD8	7357.44	161695	NA
HC b	61	female	1	HC.b_105_1	CD8	7358.44	161696	NA
HC b	61	female	1	HC.b_105_1	CD8	7369.44	161705	NA
HC b	61	female	1	HC.b_105_1	CD8	7373.44	161708	NA
HC b	61	female	1	HC.b_105_1	CD8	7375.44	161709	NA
HC b	61	female	1	HC.b_105_1	CD8	7385.44	161711	NA
HC b	61	female	1	HC.b_105_1	CD8	7392.44	161711	NA
HC b	61	female	1	HC.b_1050_1	Secretory progenitor	7270.44	160275	NA
HC b	61	female	1	HC.b_1050_1	Secretory progenitor	7273.44	160270	NA
HC b	61	female	1	HC.b_1050_1	Secretory progenitor	7274.44	160268	NA
HC b	61	female	1	HC.b_1050_1	Secretory progenitor	7274.44	160260	NA
HC b	61	female	1	HC.b_1050_1	Secretory progenitor	7273.44	160240	NA
HC b	61	female	1	HC.b_1050_1	Secretory progenitor	7263.44	160225	NA
HC b	61	female	1	HC.b_1050_1	Secretory progenitor	7258.44	160219	NA
HC b	61	female	1	HC.b_1050_1	Secretory progenitor	7252.44	160214	NA
HC b	61	female	1	HC.b_1050_1	Secretory progenitor	7239.44	160214	NA
HC b	61	female	1	HC.b_1050_1	Secretory progenitor	7216.44	160215	NA
HC b	61	female	1	HC.b_1050_1	Secretory progenitor	7214.44	160217	NA
HC b	61	female	1	HC.b_1050_1	Secretory progenitor	7211.44	160221	NA
HC b	61	female	1	HC.b_1050_1	Secretory progenitor	7208.44	160226	NA
HC b	61	female	1	HC.b_1050_1	Secretory progenitor	7226.44	160245	NA
HC b	61	female	1	HC.b_1050_1	Secretory progenitor	7252.44	160265	NA
HC b	61	female	1	HC.b_1050_1	Secretory progenitor	7268.44	160277	NA
HC b	61	female	1	HC.b_1050_1	Secretory progenitor	7270.44	160275	NA
HC b	61	female	1	HC.b_1051_1	Secretory progenitor	3942.44	160274	NA
HC b	61	female	1	HC.b_1051_1	Secretory progenitor	3946.44	160271	NA
HC b	61	female	1	HC.b_1051_1	Secretory progenitor	3958.44	160259	NA
HC b	61	female	1	HC.b_1051_1	Secretory progenitor	3961.44	160255	NA
HC b	61	female	1	HC.b_1051_1	Secretory progenitor	3961.44	160250	NA
HC b	61	female	1	HC.b_1051_1	Secretory progenitor	3954.44	160243	NA
HC b	61	female	1	HC.b_1051_1	Secretory progenitor	3920.44	160211	NA
HC b	61	female	1	HC.b_1051_1	Secretory progenitor	3914.44	160206	NA
HC b	61	female	1	HC.b_1051_1	Secretory progenitor	3911.44	160204	NA
HC b	61	female	1	HC.b_1051_1	Secretory progenitor	3907.44	160202	NA
HC b	61	female	1	HC.b_1051_1	Secretory progenitor	3903.44	160202	NA
HC b	61	female	1	HC.b_1051_1	Secretory progenitor	3901.44	160205	NA
HC b	61	female	1	HC.b_1051_1	Secretory progenitor	3876.44	160245	NA
HC b	61	female	1	HC.b_1051_1	Secretory progenitor	3876.44	160247	NA
HC b	61	female	1	HC.b_1051_1	Secretory progenitor	3879.44	160249	NA
HC b	61	female	1	HC.b_1051_1	Secretory progenitor	3916.44	160266	NA
HC b	61	female	1	HC.b_1051_1	Secretory progenitor	3938.44	160276	NA
HC b	61	female	1	HC.b_1051_1	Secretory progenitor	3942.44	160274	NA
HC b	61	female	1	HC.b_1052_1	Secretory progenitor	3649.44	160271	NA
HC b	61	female	1	HC.b_1052_1	Secretory progenitor	3650.44	160270	NA
HC b	61	female	1	HC.b_1052_1	Secretory progenitor	3650.44	160265	NA
HC b	61	female	1	HC.b_1052_1	Secretory progenitor	3645.44	160247	NA
HC b	61	female	1	HC.b_1052_1	Secretory progenitor	3639.44	160234	NA
HC b	61	female	1	HC.b_1052_1	Secretory progenitor	3625.44	160206	NA
HC b	61	female	1	HC.b_1052_1	Secretory progenitor	3623.44	160204	NA
HC b	61	female	1	HC.b_1052_1	Secretory progenitor	3617.44	160202	NA
HC b	61	female	1	HC.b_1052_1	Secretory progenitor	3607.44	160201	NA
HC b	61	female	1	HC.b_1052_1	Secretory progenitor	3600.44	160201	NA
HC b	61	female	1	HC.b_1052_1	Secretory progenitor	3598.44	160206	NA
HC b	61	female	1	HC.b_1052_1	Secretory progenitor	3596.44	160212	NA
HC b	61	female	1	HC.b_1052_1	Secretory progenitor	3594.44	160226	NA
HC b	61	female	1	HC.b_1052_1	Secretory progenitor	3594.44	160229	NA
HC b	61	female	1	HC.b_1052_1	Secretory progenitor	3596.44	160231	NA
HC b	61	female	1	HC.b_1052_1	Secretory progenitor	3630.44	160261	NA
HC b	61	female	1	HC.b_1052_1	Secretory progenitor	3646.44	160270	NA
HC b	61	female	1	HC.b_1052_1	Secretory progenitor	3648.44	160271	NA
HC b	61	female	1	HC.b_1052_1	Secretory progenitor	3649.44	160271	NA
HC b	61	female	1	HC.b_1053_1	Secretory progenitor	3582.44	160264	NA
HC b	61	female	1	HC.b_1053_1	Secretory progenitor	3585.44	160260	NA
HC b	61	female	1	HC.b_1053_1	Secretory progenitor	3587.44	160257	NA
HC b	61	female	1	HC.b_1053_1	Secretory progenitor	3595.44	160225	NA
HC b	61	female	1	HC.b_1053_1	Secretory progenitor	3598.44	160205	NA
HC b	61	female	1	HC.b_1053_1	Secretory progenitor	3598.44	160200	NA
HC b	61	female	1	HC.b_1053_1	Secretory progenitor	3597.44	160198	NA
HC b	61	female	1	HC.b_1053_1	Secretory progenitor	3591.44	160192	NA
HC b	61	female	1	HC.b_1053_1	Secretory progenitor	3585.44	160188	NA
HC b	61	female	1	HC.b_1053_1	Secretory progenitor	3579.44	160186	NA
HC b	61	female	1	HC.b_1053_1	Secretory progenitor	3569.44	160185	NA
HC b	61	female	1	HC.b_1053_1	Secretory progenitor	3552.44	160185	NA
HC b	61	female	1	HC.b_1053_1	Secretory progenitor	3526.44	160186	NA
HC b	61	female	1	HC.b_1053_1	Secretory progenitor	3524.44	160187	NA
HC b	61	female	1	HC.b_1053_1	Secretory progenitor	3506.44	160197	NA
HC b	61	female	1	HC.b_1053_1	Secretory progenitor	3506.44	160200	NA
HC b	61	female	1	HC.b_1053_1	Secretory progenitor	3508.44	160207	NA
HC b	61	female	1	HC.b_1053_1	Secretory progenitor	3527.44	160227	NA
HC b	61	female	1	HC.b_1053_1	Secretory progenitor	3533.44	160233	NA
HC b	61	female	1	HC.b_1053_1	Secretory progenitor	3579.44	160267	NA
HC b	61	female	1	HC.b_1053_1	Secretory progenitor	3582.44	160264	NA
HC b	61	female	1	HC.b_1054_1	Goblet	5192.44	160271	NA
HC b	61	female	1	HC.b_1054_1	Goblet	5197.44	160264	NA
HC b	61	female	1	HC.b_1054_1	Goblet	5199.44	160261	NA
HC b	61	female	1	HC.b_1054_1	Goblet	5200.44	160259	NA
HC b	61	female	1	HC.b_1054_1	Goblet	5200.44	160253	NA
HC b	61	female	1	HC.b_1054_1	Goblet	5189.44	160227	NA
HC b	61	female	1	HC.b_1054_1	Goblet	5188.44	160225	NA
HC b	61	female	1	HC.b_1054_1	Goblet	5184.44	160221	NA
HC b	61	female	1	HC.b_1054_1	Goblet	5180.44	160218	NA
HC b	61	female	1	HC.b_1054_1	Goblet	5151.44	160197	NA
HC b	61	female	1	HC.b_1054_1	Goblet	5147.44	160195	NA
HC b	61	female	1	HC.b_1054_1	Goblet	5139.44	160192	NA
HC b	61	female	1	HC.b_1054_1	Goblet	5132.44	160192	NA
HC b	61	female	1	HC.b_1054_1	Goblet	5128.44	160195	NA
HC b	61	female	1	HC.b_1054_1	Goblet	5126.44	160197	NA
HC b	61	female	1	HC.b_1054_1	Goblet	5123.44	160201	NA
HC b	61	female	1	HC.b_1054_1	Goblet	5120.44	160207	NA
HC b	61	female	1	HC.b_1054_1	Goblet	5118.44	160217	NA
HC b	61	female	1	HC.b_1054_1	Goblet	5116.44	160231	NA
HC b	61	female	1	HC.b_1054_1	Goblet	5116.44	160246	NA
HC b	61	female	1	HC.b_1054_1	Goblet	5117.44	160250	NA
HC b	61	female	1	HC.b_1054_1	Goblet	5118.44	160251	NA
HC b	61	female	1	HC.b_1054_1	Goblet	5121.44	160253	NA
HC b	61	female	1	HC.b_1054_1	Goblet	5127.44	160256	NA
HC b	61	female	1	HC.b_1054_1	Goblet	5130.44	160257	NA
HC b	61	female	1	HC.b_1054_1	Goblet	5191.44	160271	NA
HC b	61	female	1	HC.b_1054_1	Goblet	5192.44	160271	NA
HC b	61	female	1	HC.b_1055_1	Goblet	5691.44	160265	NA
HC b	61	female	1	HC.b_1055_1	Goblet	5702.44	160257	NA
HC b	61	female	1	HC.b_1055_1	Goblet	5708.44	160251	NA
HC b	61	female	1	HC.b_1055_1	Goblet	5713.44	160245	NA
HC b	61	female	1	HC.b_1055_1	Goblet	5721.44	160235	NA
HC b	61	female	1	HC.b_1055_1	Goblet	5721.44	160232	NA
HC b	61	female	1	HC.b_1055_1	Goblet	5715.44	160228	NA
HC b	61	female	1	HC.b_1055_1	Goblet	5689.44	160214	NA
HC b	61	female	1	HC.b_1055_1	Goblet	5685.44	160212	NA
HC b	61	female	1	HC.b_1055_1	Goblet	5672.44	160207	NA
HC b	61	female	1	HC.b_1055_1	Goblet	5669.44	160207	NA
HC b	61	female	1	HC.b_1055_1	Goblet	5641.44	160226	NA
HC b	61	female	1	HC.b_1055_1	Goblet	5640.44	160227	NA
HC b	61	female	1	HC.b_1055_1	Goblet	5640.44	160228	NA
HC b	61	female	1	HC.b_1055_1	Goblet	5658.44	160249	NA
HC b	61	female	1	HC.b_1055_1	Goblet	5682.44	160271	NA
HC b	61	female	1	HC.b_1055_1	Goblet	5691.44	160265	NA
HC b	61	female	1	HC.b_1056_1	Secretory progenitor	6612.44	160260	NA
HC b	61	female	1	HC.b_1056_1	Secretory progenitor	6626.44	160234	NA
HC b	61	female	1	HC.b_1056_1	Secretory progenitor	6628.44	160230	NA
HC b	61	female	1	HC.b_1056_1	Secretory progenitor	6628.44	160225	NA
HC b	61	female	1	HC.b_1056_1	Secretory progenitor	6624.44	160204	NA
HC b	61	female	1	HC.b_1056_1	Secretory progenitor	6623.44	160200	NA
HC b	61	female	1	HC.b_1056_1	Secretory progenitor	6622.44	160197	NA
HC b	61	female	1	HC.b_1056_1	Secretory progenitor	6619.44	160190	NA
HC b	61	female	1	HC.b_1056_1	Secretory progenitor	6618.44	160188	NA
HC b	61	female	1	HC.b_1056_1	Secretory progenitor	6616.44	160185	NA
HC b	61	female	1	HC.b_1056_1	Secretory progenitor	6614.44	160183	NA
HC b	61	female	1	HC.b_1056_1	Secretory progenitor	6610.44	160180	NA
HC b	61	female	1	HC.b_1056_1	Secretory progenitor	6596.44	160172	NA
HC b	61	female	1	HC.b_1056_1	Secretory progenitor	6594.44	160171	NA
HC b	61	female	1	HC.b_1056_1	Secretory progenitor	6589.44	160170	NA
HC b	61	female	1	HC.b_1056_1	Secretory progenitor	6577.44	160170	NA
HC b	61	female	1	HC.b_1056_1	Secretory progenitor	6572.44	160171	NA
HC b	61	female	1	HC.b_1056_1	Secretory progenitor	6570.44	160172	NA
HC b	61	female	1	HC.b_1056_1	Secretory progenitor	6566.44	160175	NA
HC b	61	female	1	HC.b_1056_1	Secretory progenitor	6561.44	160180	NA
HC b	61	female	1	HC.b_1056_1	Secretory progenitor	6548.44	160213	NA
HC b	61	female	1	HC.b_1056_1	Secretory progenitor	6545.44	160221	NA
HC b	61	female	1	HC.b_1056_1	Secretory progenitor	6545.44	160222	NA
HC b	61	female	1	HC.b_1056_1	Secretory progenitor	6546.44	160224	NA
HC b	61	female	1	HC.b_1056_1	Secretory progenitor	6556.44	160236	NA
HC b	61	female	1	HC.b_1056_1	Secretory progenitor	6560.44	160240	NA
HC b	61	female	1	HC.b_1056_1	Secretory progenitor	6588.44	160255	NA
HC b	61	female	1	HC.b_1056_1	Secretory progenitor	6592.44	160257	NA
HC b	61	female	1	HC.b_1056_1	Secretory progenitor	6611.44	160261	NA
HC b	61	female	1	HC.b_1056_1	Secretory progenitor	6612.44	160260	NA
HC b	61	female	1	HC.b_1057_1	GC B cell	7668.44	160271	NA
HC b	61	female	1	HC.b_1057_1	GC B cell	7675.44	160230	NA
HC b	61	female	1	HC.b_1057_1	GC B cell	7675.44	160227	NA
HC b	61	female	1	HC.b_1057_1	GC B cell	7672.44	160224	NA
HC b	61	female	1	HC.b_1057_1	GC B cell	7667.44	160223	NA
HC b	61	female	1	HC.b_1057_1	GC B cell	7660.44	160223	NA
HC b	61	female	1	HC.b_1057_1	GC B cell	7654.44	160224	NA
HC b	61	female	1	HC.b_1057_1	GC B cell	7652.44	160225	NA
HC b	61	female	1	HC.b_1057_1	GC B cell	7648.44	160228	NA
HC b	61	female	1	HC.b_1057_1	GC B cell	7644.44	160232	NA
HC b	61	female	1	HC.b_1057_1	GC B cell	7634.44	160250	NA
HC b	61	female	1	HC.b_1057_1	GC B cell	7634.44	160252	NA
HC b	61	female	1	HC.b_1057_1	GC B cell	7639.44	160262	NA
HC b	61	female	1	HC.b_1057_1	GC B cell	7640.44	160263	NA
HC b	61	female	1	HC.b_1057_1	GC B cell	7664.44	160271	NA
HC b	61	female	1	HC.b_1057_1	GC B cell	7668.44	160271	NA
HC b	61	female	1	HC.b_1058_1	Secretory progenitor	3663.44	160270	NA
HC b	61	female	1	HC.b_1058_1	Secretory progenitor	3668.44	160235	NA
HC b	61	female	1	HC.b_1058_1	Secretory progenitor	3668.44	160220	NA
HC b	61	female	1	HC.b_1058_1	Secretory progenitor	3667.44	160214	NA
HC b	61	female	1	HC.b_1058_1	Secretory progenitor	3665.44	160208	NA
HC b	61	female	1	HC.b_1058_1	Secretory progenitor	3653.44	160196	NA
HC b	61	female	1	HC.b_1058_1	Secretory progenitor	3651.44	160195	NA
HC b	61	female	1	HC.b_1058_1	Secretory progenitor	3650.44	160195	NA
HC b	61	female	1	HC.b_1058_1	Secretory progenitor	3628.44	160198	NA
HC b	61	female	1	HC.b_1058_1	Secretory progenitor	3626.44	160200	NA
HC b	61	female	1	HC.b_1058_1	Secretory progenitor	3624.44	160204	NA
HC b	61	female	1	HC.b_1058_1	Secretory progenitor	3624.44	160205	NA
HC b	61	female	1	HC.b_1058_1	Secretory progenitor	3626.44	160211	NA
HC b	61	female	1	HC.b_1058_1	Secretory progenitor	3652.44	160270	NA
HC b	61	female	1	HC.b_1058_1	Secretory progenitor	3663.44	160270	NA
HC b	61	female	1	HC.b_1059_1	Secretory progenitor	6657.44	160251	NA
HC b	61	female	1	HC.b_1059_1	Secretory progenitor	6687.44	160241	NA
HC b	61	female	1	HC.b_1059_1	Secretory progenitor	6702.44	160234	NA
HC b	61	female	1	HC.b_1059_1	Secretory progenitor	6712.44	160228	NA
HC b	61	female	1	HC.b_1059_1	Secretory progenitor	6713.44	160227	NA
HC b	61	female	1	HC.b_1059_1	Secretory progenitor	6713.44	160214	NA
HC b	61	female	1	HC.b_1059_1	Secretory progenitor	6701.44	160184	NA
HC b	61	female	1	HC.b_1059_1	Secretory progenitor	6700.44	160182	NA
HC b	61	female	1	HC.b_1059_1	Secretory progenitor	6699.44	160181	NA
HC b	61	female	1	HC.b_1059_1	Secretory progenitor	6697.44	160180	NA
HC b	61	female	1	HC.b_1059_1	Secretory progenitor	6689.44	160180	NA
HC b	61	female	1	HC.b_1059_1	Secretory progenitor	6685.44	160183	NA
HC b	61	female	1	HC.b_1059_1	Secretory progenitor	6636.44	160228	NA
HC b	61	female	1	HC.b_1059_1	Secretory progenitor	6646.44	160243	NA
HC b	61	female	1	HC.b_1059_1	Secretory progenitor	6652.44	160251	NA
HC b	61	female	1	HC.b_1059_1	Secretory progenitor	6657.44	160251	NA
HC b	61	female	1	HC.b_106_1	PC immediate early response	6210.44	161706	NA
HC b	61	female	1	HC.b_106_1	PC immediate early response	6211.44	161705	NA
HC b	61	female	1	HC.b_106_1	PC immediate early response	6229.44	161677	NA
HC b	61	female	1	HC.b_106_1	PC immediate early response	6238.44	161656	NA
HC b	61	female	1	HC.b_106_1	PC immediate early response	6238.44	161654	NA
HC b	61	female	1	HC.b_106_1	PC immediate early response	6232.44	161651	NA
HC b	61	female	1	HC.b_106_1	PC immediate early response	6201.44	161645	NA
HC b	61	female	1	HC.b_106_1	PC immediate early response	6193.44	161644	NA
HC b	61	female	1	HC.b_106_1	PC immediate early response	6184.44	161644	NA
HC b	61	female	1	HC.b_106_1	PC immediate early response	6179.44	161646	NA
HC b	61	female	1	HC.b_106_1	PC immediate early response	6178.44	161647	NA
HC b	61	female	1	HC.b_106_1	PC immediate early response	6178.44	161648	NA
HC b	61	female	1	HC.b_106_1	PC immediate early response	6179.44	161652	NA
HC b	61	female	1	HC.b_106_1	PC immediate early response	6183.44	161666	NA
HC b	61	female	1	HC.b_106_1	PC immediate early response	6188.44	161683	NA
HC b	61	female	1	HC.b_106_1	PC immediate early response	6189.44	161686	NA
HC b	61	female	1	HC.b_106_1	PC immediate early response	6193.44	161695	NA
HC b	61	female	1	HC.b_106_1	PC immediate early response	6196.44	161701	NA
HC b	61	female	1	HC.b_106_1	PC immediate early response	6198.44	161703	NA
HC b	61	female	1	HC.b_106_1	PC immediate early response	6203.44	161705	NA
HC b	61	female	1	HC.b_106_1	PC immediate early response	6208.44	161706	NA
HC b	61	female	1	HC.b_106_1	PC immediate early response	6210.44	161706	NA
HC b	61	female	1	HC.b_1060_1	PC IgA IgM	3814.44	160261	NA
HC b	61	female	1	HC.b_1060_1	PC IgA IgM	3834.44	160255	NA
HC b	61	female	1	HC.b_1060_1	PC IgA IgM	3847.44	160251	NA
HC b	61	female	1	HC.b_1060_1	PC IgA IgM	3848.44	160250	NA
HC b	61	female	1	HC.b_1060_1	PC IgA IgM	3854.44	160213	NA
HC b	61	female	1	HC.b_1060_1	PC IgA IgM	3854.44	160210	NA
HC b	61	female	1	HC.b_1060_1	PC IgA IgM	3851.44	160207	NA
HC b	61	female	1	HC.b_1060_1	PC IgA IgM	3835.44	160200	NA
HC b	61	female	1	HC.b_1060_1	PC IgA IgM	3825.44	160196	NA
HC b	61	female	1	HC.b_1060_1	PC IgA IgM	3819.44	160194	NA
HC b	61	female	1	HC.b_1060_1	PC IgA IgM	3812.44	160194	NA
HC b	61	female	1	HC.b_1060_1	PC IgA IgM	3794.44	160200	NA
HC b	61	female	1	HC.b_1060_1	PC IgA IgM	3786.44	160204	NA
HC b	61	female	1	HC.b_1060_1	PC IgA IgM	3784.44	160206	NA
HC b	61	female	1	HC.b_1060_1	PC IgA IgM	3784.44	160207	NA
HC b	61	female	1	HC.b_1060_1	PC IgA IgM	3793.44	160246	NA
HC b	61	female	1	HC.b_1060_1	PC IgA IgM	3797.44	160250	NA
HC b	61	female	1	HC.b_1060_1	PC IgA IgM	3809.44	160260	NA
HC b	61	female	1	HC.b_1060_1	PC IgA IgM	3811.44	160261	NA
HC b	61	female	1	HC.b_1060_1	PC IgA IgM	3814.44	160261	NA
HC b	61	female	1	HC.b_1061_1	PC IgA heat shock	4416.44	160256	NA
HC b	61	female	1	HC.b_1061_1	PC IgA heat shock	4427.44	160254	NA
HC b	61	female	1	HC.b_1061_1	PC IgA heat shock	4441.44	160251	NA
HC b	61	female	1	HC.b_1061_1	PC IgA heat shock	4453.44	160245	NA
HC b	61	female	1	HC.b_1061_1	PC IgA heat shock	4467.44	160232	NA
HC b	61	female	1	HC.b_1061_1	PC IgA heat shock	4468.44	160231	NA
HC b	61	female	1	HC.b_1061_1	PC IgA heat shock	4468.44	160229	NA
HC b	61	female	1	HC.b_1061_1	PC IgA heat shock	4467.44	160227	NA
HC b	61	female	1	HC.b_1061_1	PC IgA heat shock	4445.44	160201	NA
HC b	61	female	1	HC.b_1061_1	PC IgA heat shock	4443.44	160199	NA
HC b	61	female	1	HC.b_1061_1	PC IgA heat shock	4432.44	160199	NA
HC b	61	female	1	HC.b_1061_1	PC IgA heat shock	4412.44	160200	NA
HC b	61	female	1	HC.b_1061_1	PC IgA heat shock	4408.44	160203	NA
HC b	61	female	1	HC.b_1061_1	PC IgA heat shock	4406.44	160205	NA
HC b	61	female	1	HC.b_1061_1	PC IgA heat shock	4403.44	160209	NA
HC b	61	female	1	HC.b_1061_1	PC IgA heat shock	4399.44	160215	NA
HC b	61	female	1	HC.b_1061_1	PC IgA heat shock	4396.44	160221	NA
HC b	61	female	1	HC.b_1061_1	PC IgA heat shock	4394.44	160231	NA
HC b	61	female	1	HC.b_1061_1	PC IgA heat shock	4394.44	160238	NA
HC b	61	female	1	HC.b_1061_1	PC IgA heat shock	4396.44	160248	NA
HC b	61	female	1	HC.b_1061_1	PC IgA heat shock	4397.44	160250	NA
HC b	61	female	1	HC.b_1061_1	PC IgA heat shock	4400.44	160254	NA
HC b	61	female	1	HC.b_1061_1	PC IgA heat shock	4402.44	160256	NA
HC b	61	female	1	HC.b_1061_1	PC IgA heat shock	4416.44	160256	NA
HC b	61	female	1	HC.b_1062_1	Secretory progenitor	3730.44	160258	NA
HC b	61	female	1	HC.b_1062_1	Secretory progenitor	3743.44	160254	NA
HC b	61	female	1	HC.b_1062_1	Secretory progenitor	3745.44	160250	NA
HC b	61	female	1	HC.b_1062_1	Secretory progenitor	3747.44	160228	NA
HC b	61	female	1	HC.b_1062_1	Secretory progenitor	3747.44	160213	NA
HC b	61	female	1	HC.b_1062_1	Secretory progenitor	3744.44	160207	NA
HC b	61	female	1	HC.b_1062_1	Secretory progenitor	3733.44	160188	NA
HC b	61	female	1	HC.b_1062_1	Secretory progenitor	3728.44	160181	NA
HC b	61	female	1	HC.b_1062_1	Secretory progenitor	3725.44	160177	NA
HC b	61	female	1	HC.b_1062_1	Secretory progenitor	3720.44	160171	NA
HC b	61	female	1	HC.b_1062_1	Secretory progenitor	3718.44	160169	NA
HC b	61	female	1	HC.b_1062_1	Secretory progenitor	3715.44	160168	NA
HC b	61	female	1	HC.b_1062_1	Secretory progenitor	3700.44	160168	NA
HC b	61	female	1	HC.b_1062_1	Secretory progenitor	3699.44	160169	NA
HC b	61	female	1	HC.b_1062_1	Secretory progenitor	3698.44	160171	NA
HC b	61	female	1	HC.b_1062_1	Secretory progenitor	3696.44	160179	NA
HC b	61	female	1	HC.b_1062_1	Secretory progenitor	3694.44	160198	NA
HC b	61	female	1	HC.b_1062_1	Secretory progenitor	3694.44	160203	NA
HC b	61	female	1	HC.b_1062_1	Secretory progenitor	3698.44	160231	NA
HC b	61	female	1	HC.b_1062_1	Secretory progenitor	3706.44	160243	NA
HC b	61	female	1	HC.b_1062_1	Secretory progenitor	3715.44	160253	NA
HC b	61	female	1	HC.b_1062_1	Secretory progenitor	3720.44	160258	NA
HC b	61	female	1	HC.b_1062_1	Secretory progenitor	3730.44	160258	NA
HC b	61	female	1	HC.b_1063_1	Secretory progenitor	5341.44	160245	NA
HC b	61	female	1	HC.b_1063_1	Secretory progenitor	5347.44	160243	NA
HC b	61	female	1	HC.b_1063_1	Secretory progenitor	5349.44	160239	NA
HC b	61	female	1	HC.b_1063_1	Secretory progenitor	5357.44	160221	NA
HC b	61	female	1	HC.b_1063_1	Secretory progenitor	5360.44	160214	NA
HC b	61	female	1	HC.b_1063_1	Secretory progenitor	5360.44	160212	NA
HC b	61	female	1	HC.b_1063_1	Secretory progenitor	5344.44	160212	NA
HC b	61	female	1	HC.b_1063_1	Secretory progenitor	5338.44	160214	NA
HC b	61	female	1	HC.b_1063_1	Secretory progenitor	5324.44	160222	NA
HC b	61	female	1	HC.b_1063_1	Secretory progenitor	5306.44	160234	NA
HC b	61	female	1	HC.b_1063_1	Secretory progenitor	5304.44	160236	NA
HC b	61	female	1	HC.b_1063_1	Secretory progenitor	5304.44	160237	NA
HC b	61	female	1	HC.b_1063_1	Secretory progenitor	5312.44	160241	NA
HC b	61	female	1	HC.b_1063_1	Secretory progenitor	5332.44	160245	NA
HC b	61	female	1	HC.b_1063_1	Secretory progenitor	5341.44	160245	NA
HC b	61	female	1	HC.b_1064_1	T cells CCL20	7715.44	160259	NA
HC b	61	female	1	HC.b_1064_1	T cells CCL20	7719.44	160258	NA
HC b	61	female	1	HC.b_1064_1	T cells CCL20	7731.44	160250	NA
HC b	61	female	1	HC.b_1064_1	T cells CCL20	7736.44	160245	NA
HC b	61	female	1	HC.b_1064_1	T cells CCL20	7738.44	160242	NA
HC b	61	female	1	HC.b_1064_1	T cells CCL20	7738.44	160229	NA
HC b	61	female	1	HC.b_1064_1	T cells CCL20	7737.44	160222	NA
HC b	61	female	1	HC.b_1064_1	T cells CCL20	7736.44	160217	NA
HC b	61	female	1	HC.b_1064_1	T cells CCL20	7733.44	160208	NA
HC b	61	female	1	HC.b_1064_1	T cells CCL20	7732.44	160207	NA
HC b	61	female	1	HC.b_1064_1	T cells CCL20	7728.44	160206	NA
HC b	61	female	1	HC.b_1064_1	T cells CCL20	7722.44	160205	NA
HC b	61	female	1	HC.b_1064_1	T cells CCL20	7710.44	160205	NA
HC b	61	female	1	HC.b_1064_1	T cells CCL20	7699.44	160215	NA
HC b	61	female	1	HC.b_1064_1	T cells CCL20	7695.44	160220	NA
HC b	61	female	1	HC.b_1064_1	T cells CCL20	7693.44	160224	NA
HC b	61	female	1	HC.b_1064_1	T cells CCL20	7691.44	160230	NA
HC b	61	female	1	HC.b_1064_1	T cells CCL20	7692.44	160233	NA
HC b	61	female	1	HC.b_1064_1	T cells CCL20	7698.44	160245	NA
HC b	61	female	1	HC.b_1064_1	T cells CCL20	7700.44	160247	NA
HC b	61	female	1	HC.b_1064_1	T cells CCL20	7713.44	160259	NA
HC b	61	female	1	HC.b_1064_1	T cells CCL20	7715.44	160259	NA
HC b	61	female	1	HC.b_1065_1	Colonocytes	2852.44	160251	NA
HC b	61	female	1	HC.b_1065_1	Colonocytes	2858.44	160250	NA
HC b	61	female	1	HC.b_1065_1	Colonocytes	2862.44	160249	NA
HC b	61	female	1	HC.b_1065_1	Colonocytes	2864.44	160248	NA
HC b	61	female	1	HC.b_1065_1	Colonocytes	2868.44	160245	NA
HC b	61	female	1	HC.b_1065_1	Colonocytes	2872.44	160241	NA
HC b	61	female	1	HC.b_1065_1	Colonocytes	2875.44	160237	NA
HC b	61	female	1	HC.b_1065_1	Colonocytes	2878.44	160231	NA
HC b	61	female	1	HC.b_1065_1	Colonocytes	2879.44	160226	NA
HC b	61	female	1	HC.b_1065_1	Colonocytes	2879.44	160216	NA
HC b	61	female	1	HC.b_1065_1	Colonocytes	2878.44	160211	NA
HC b	61	female	1	HC.b_1065_1	Colonocytes	2877.44	160209	NA
HC b	61	female	1	HC.b_1065_1	Colonocytes	2874.44	160205	NA
HC b	61	female	1	HC.b_1065_1	Colonocytes	2864.44	160195	NA
HC b	61	female	1	HC.b_1065_1	Colonocytes	2852.44	160186	NA
HC b	61	female	1	HC.b_1065_1	Colonocytes	2842.44	160181	NA
HC b	61	female	1	HC.b_1065_1	Colonocytes	2832.44	160179	NA
HC b	61	female	1	HC.b_1065_1	Colonocytes	2820.44	160177	NA
HC b	61	female	1	HC.b_1065_1	Colonocytes	2803.44	160177	NA
HC b	61	female	1	HC.b_1065_1	Colonocytes	2752.44	160230	NA
HC b	61	female	1	HC.b_1065_1	Colonocytes	2749.44	160234	NA
HC b	61	female	1	HC.b_1065_1	Colonocytes	2749.44	160235	NA
HC b	61	female	1	HC.b_1065_1	Colonocytes	2750.44	160240	NA
HC b	61	female	1	HC.b_1065_1	Colonocytes	2753.44	160246	NA
HC b	61	female	1	HC.b_1065_1	Colonocytes	2851.44	160251	NA
HC b	61	female	1	HC.b_1065_1	Colonocytes	2852.44	160251	NA
HC b	61	female	1	HC.b_1066_1	Epithelium Ribhi	3747.44	160250	NA
HC b	61	female	1	HC.b_1066_1	Epithelium Ribhi	3792.44	160245	NA
HC b	61	female	1	HC.b_1066_1	Epithelium Ribhi	3794.44	160239	NA
HC b	61	female	1	HC.b_1066_1	Epithelium Ribhi	3794.44	160226	NA
HC b	61	female	1	HC.b_1066_1	Epithelium Ribhi	3789.44	160214	NA
HC b	61	female	1	HC.b_1066_1	Epithelium Ribhi	3785.44	160209	NA
HC b	61	female	1	HC.b_1066_1	Epithelium Ribhi	3784.44	160209	NA
HC b	61	female	1	HC.b_1066_1	Epithelium Ribhi	3749.44	160220	NA
HC b	61	female	1	HC.b_1066_1	Epithelium Ribhi	3744.44	160237	NA
HC b	61	female	1	HC.b_1066_1	Epithelium Ribhi	3744.44	160244	NA
HC b	61	female	1	HC.b_1066_1	Epithelium Ribhi	3745.44	160249	NA
HC b	61	female	1	HC.b_1066_1	Epithelium Ribhi	3746.44	160250	NA
HC b	61	female	1	HC.b_1066_1	Epithelium Ribhi	3747.44	160250	NA
HC b	61	female	1	HC.b_1067_1	Secretory progenitor	6840.44	160239	NA
HC b	61	female	1	HC.b_1067_1	Secretory progenitor	6841.44	160234	NA
HC b	61	female	1	HC.b_1067_1	Secretory progenitor	6841.44	160220	NA
HC b	61	female	1	HC.b_1067_1	Secretory progenitor	6840.44	160215	NA
HC b	61	female	1	HC.b_1067_1	Secretory progenitor	6839.44	160213	NA
HC b	61	female	1	HC.b_1067_1	Secretory progenitor	6761.44	160194	NA
HC b	61	female	1	HC.b_1067_1	Secretory progenitor	6758.44	160194	NA
HC b	61	female	1	HC.b_1067_1	Secretory progenitor	6756.44	160198	NA
HC b	61	female	1	HC.b_1067_1	Secretory progenitor	6748.44	160219	NA
HC b	61	female	1	HC.b_1067_1	Secretory progenitor	6748.44	160226	NA
HC b	61	female	1	HC.b_1067_1	Secretory progenitor	6766.44	160232	NA
HC b	61	female	1	HC.b_1067_1	Secretory progenitor	6770.44	160233	NA
HC b	61	female	1	HC.b_1067_1	Secretory progenitor	6812.44	160239	NA
HC b	61	female	1	HC.b_1067_1	Secretory progenitor	6840.44	160239	NA
HC b	61	female	1	HC.b_1068_1	GC B cell	7765.44	160249	NA
HC b	61	female	1	HC.b_1068_1	GC B cell	7769.44	160248	NA
HC b	61	female	1	HC.b_1068_1	GC B cell	7789.44	160242	NA
HC b	61	female	1	HC.b_1068_1	GC B cell	7795.44	160240	NA
HC b	61	female	1	HC.b_1068_1	GC B cell	7800.44	160238	NA
HC b	61	female	1	HC.b_1068_1	GC B cell	7801.44	160237	NA
HC b	61	female	1	HC.b_1068_1	GC B cell	7801.44	160229	NA
HC b	61	female	1	HC.b_1068_1	GC B cell	7800.44	160221	NA
HC b	61	female	1	HC.b_1068_1	GC B cell	7799.44	160215	NA
HC b	61	female	1	HC.b_1068_1	GC B cell	7797.44	160207	NA
HC b	61	female	1	HC.b_1068_1	GC B cell	7792.44	160205	NA
HC b	61	female	1	HC.b_1068_1	GC B cell	7771.44	160198	NA
HC b	61	female	1	HC.b_1068_1	GC B cell	7757.44	160194	NA
HC b	61	female	1	HC.b_1068_1	GC B cell	7750.44	160194	NA
HC b	61	female	1	HC.b_1068_1	GC B cell	7746.44	160196	NA
HC b	61	female	1	HC.b_1068_1	GC B cell	7743.44	160198	NA
HC b	61	female	1	HC.b_1068_1	GC B cell	7739.44	160201	NA
HC b	61	female	1	HC.b_1068_1	GC B cell	7733.44	160207	NA
HC b	61	female	1	HC.b_1068_1	GC B cell	7739.44	160236	NA
HC b	61	female	1	HC.b_1068_1	GC B cell	7740.44	160240	NA
HC b	61	female	1	HC.b_1068_1	GC B cell	7741.44	160241	NA
HC b	61	female	1	HC.b_1068_1	GC B cell	7749.44	160244	NA
HC b	61	female	1	HC.b_1068_1	GC B cell	7764.44	160249	NA
HC b	61	female	1	HC.b_1068_1	GC B cell	7765.44	160249	NA
HC b	61	female	1	HC.b_1069_1	Secretory progenitor	3964.44	160250	NA
HC b	61	female	1	HC.b_1069_1	Secretory progenitor	3968.44	160247	NA
HC b	61	female	1	HC.b_1069_1	Secretory progenitor	3972.44	160243	NA
HC b	61	female	1	HC.b_1069_1	Secretory progenitor	3975.44	160239	NA
HC b	61	female	1	HC.b_1069_1	Secretory progenitor	3976.44	160237	NA
HC b	61	female	1	HC.b_1069_1	Secretory progenitor	3977.44	160232	NA
HC b	61	female	1	HC.b_1069_1	Secretory progenitor	3977.44	160209	NA
HC b	61	female	1	HC.b_1069_1	Secretory progenitor	3976.44	160207	NA
HC b	61	female	1	HC.b_1069_1	Secretory progenitor	3963.44	160193	NA
HC b	61	female	1	HC.b_1069_1	Secretory progenitor	3961.44	160191	NA
HC b	61	female	1	HC.b_1069_1	Secretory progenitor	3933.44	160170	NA
HC b	61	female	1	HC.b_1069_1	Secretory progenitor	3920.44	160170	NA
HC b	61	female	1	HC.b_1069_1	Secretory progenitor	3904.44	160171	NA
HC b	61	female	1	HC.b_1069_1	Secretory progenitor	3901.44	160175	NA
HC b	61	female	1	HC.b_1069_1	Secretory progenitor	3898.44	160181	NA
HC b	61	female	1	HC.b_1069_1	Secretory progenitor	3898.44	160184	NA
HC b	61	female	1	HC.b_1069_1	Secretory progenitor	3904.44	160200	NA
HC b	61	female	1	HC.b_1069_1	Secretory progenitor	3928.44	160225	NA
HC b	61	female	1	HC.b_1069_1	Secretory progenitor	3940.44	160237	NA
HC b	61	female	1	HC.b_1069_1	Secretory progenitor	3962.44	160250	NA
HC b	61	female	1	HC.b_1069_1	Secretory progenitor	3964.44	160250	NA
HC b	61	female	1	HC.b_107_1	Colonocytes	4979.44	161691	NA
HC b	61	female	1	HC.b_107_1	Colonocytes	4989.44	161690	NA
HC b	61	female	1	HC.b_107_1	Colonocytes	5024.44	161681	NA
HC b	61	female	1	HC.b_107_1	Colonocytes	5027.44	161677	NA
HC b	61	female	1	HC.b_107_1	Colonocytes	5030.44	161671	NA
HC b	61	female	1	HC.b_107_1	Colonocytes	5032.44	161665	NA
HC b	61	female	1	HC.b_107_1	Colonocytes	5033.44	161660	NA
HC b	61	female	1	HC.b_107_1	Colonocytes	5033.44	161648	NA
HC b	61	female	1	HC.b_107_1	Colonocytes	5032.44	161643	NA
HC b	61	female	1	HC.b_107_1	Colonocytes	5031.44	161641	NA
HC b	61	female	1	HC.b_107_1	Colonocytes	5030.44	161640	NA
HC b	61	female	1	HC.b_107_1	Colonocytes	5028.44	161639	NA
HC b	61	female	1	HC.b_107_1	Colonocytes	5017.44	161635	NA
HC b	61	female	1	HC.b_107_1	Colonocytes	5013.44	161634	NA
HC b	61	female	1	HC.b_107_1	Colonocytes	4998.44	161631	NA
HC b	61	female	1	HC.b_107_1	Colonocytes	4980.44	161631	NA
HC b	61	female	1	HC.b_107_1	Colonocytes	4978.44	161632	NA
HC b	61	female	1	HC.b_107_1	Colonocytes	4974.44	161635	NA
HC b	61	female	1	HC.b_107_1	Colonocytes	4964.44	161645	NA
HC b	61	female	1	HC.b_107_1	Colonocytes	4961.44	161649	NA
HC b	61	female	1	HC.b_107_1	Colonocytes	4958.44	161655	NA
HC b	61	female	1	HC.b_107_1	Colonocytes	4956.44	161665	NA
HC b	61	female	1	HC.b_107_1	Colonocytes	4956.44	161674	NA
HC b	61	female	1	HC.b_107_1	Colonocytes	4958.44	161684	NA
HC b	61	female	1	HC.b_107_1	Colonocytes	4959.44	161686	NA
HC b	61	female	1	HC.b_107_1	Colonocytes	4962.44	161690	NA
HC b	61	female	1	HC.b_107_1	Colonocytes	4963.44	161691	NA
HC b	61	female	1	HC.b_107_1	Colonocytes	4979.44	161691	NA
HC b	61	female	1	HC.b_1070_1	Endothelium	4855.44	160251	NA
HC b	61	female	1	HC.b_1070_1	Endothelium	4864.44	160249	NA
HC b	61	female	1	HC.b_1070_1	Endothelium	4865.44	160248	NA
HC b	61	female	1	HC.b_1070_1	Endothelium	4877.44	160226	NA
HC b	61	female	1	HC.b_1070_1	Endothelium	4880.44	160220	NA
HC b	61	female	1	HC.b_1070_1	Endothelium	4885.44	160208	NA
HC b	61	female	1	HC.b_1070_1	Endothelium	4885.44	160206	NA
HC b	61	female	1	HC.b_1070_1	Endothelium	4864.44	160195	NA
HC b	61	female	1	HC.b_1070_1	Endothelium	4836.44	160181	NA
HC b	61	female	1	HC.b_1070_1	Endothelium	4833.44	160181	NA
HC b	61	female	1	HC.b_1070_1	Endothelium	4830.44	160183	NA
HC b	61	female	1	HC.b_1070_1	Endothelium	4828.44	160185	NA
HC b	61	female	1	HC.b_1070_1	Endothelium	4825.44	160189	NA
HC b	61	female	1	HC.b_1070_1	Endothelium	4822.44	160195	NA
HC b	61	female	1	HC.b_1070_1	Endothelium	4820.44	160201	NA
HC b	61	female	1	HC.b_1070_1	Endothelium	4818.44	160211	NA
HC b	61	female	1	HC.b_1070_1	Endothelium	4818.44	160221	NA
HC b	61	female	1	HC.b_1070_1	Endothelium	4821.44	160224	NA
HC b	61	female	1	HC.b_1070_1	Endothelium	4851.44	160251	NA
HC b	61	female	1	HC.b_1070_1	Endothelium	4855.44	160251	NA
HC b	61	female	1	HC.b_1071_1	Secretory progenitor	6121.44	160255	NA
HC b	61	female	1	HC.b_1071_1	Secretory progenitor	6183.44	160229	NA
HC b	61	female	1	HC.b_1071_1	Secretory progenitor	6184.44	160228	NA
HC b	61	female	1	HC.b_1071_1	Secretory progenitor	6186.44	160225	NA
HC b	61	female	1	HC.b_1071_1	Secretory progenitor	6186.44	160216	NA
HC b	61	female	1	HC.b_1071_1	Secretory progenitor	6178.44	160201	NA
HC b	61	female	1	HC.b_1071_1	Secretory progenitor	6176.44	160198	NA
HC b	61	female	1	HC.b_1071_1	Secretory progenitor	6175.44	160197	NA
HC b	61	female	1	HC.b_1071_1	Secretory progenitor	6173.44	160196	NA
HC b	61	female	1	HC.b_1071_1	Secretory progenitor	6170.44	160196	NA
HC b	61	female	1	HC.b_1071_1	Secretory progenitor	6126.44	160206	NA
HC b	61	female	1	HC.b_1071_1	Secretory progenitor	6108.44	160212	NA
HC b	61	female	1	HC.b_1071_1	Secretory progenitor	6104.44	160216	NA
HC b	61	female	1	HC.b_1071_1	Secretory progenitor	6094.44	160236	NA
HC b	61	female	1	HC.b_1071_1	Secretory progenitor	6093.44	160239	NA
HC b	61	female	1	HC.b_1071_1	Secretory progenitor	6101.44	160247	NA
HC b	61	female	1	HC.b_1071_1	Secretory progenitor	6105.44	160250	NA
HC b	61	female	1	HC.b_1071_1	Secretory progenitor	6111.44	160253	NA
HC b	61	female	1	HC.b_1071_1	Secretory progenitor	6117.44	160255	NA
HC b	61	female	1	HC.b_1071_1	Secretory progenitor	6121.44	160255	NA
HC b	61	female	1	HC.b_1072_1	Myofibroblasts	3326.44	160257	NA
HC b	61	female	1	HC.b_1072_1	Myofibroblasts	3336.44	160255	NA
HC b	61	female	1	HC.b_1072_1	Myofibroblasts	3338.44	160254	NA
HC b	61	female	1	HC.b_1072_1	Myofibroblasts	3342.44	160251	NA
HC b	61	female	1	HC.b_1072_1	Myofibroblasts	3346.44	160247	NA
HC b	61	female	1	HC.b_1072_1	Myofibroblasts	3349.44	160243	NA
HC b	61	female	1	HC.b_1072_1	Myofibroblasts	3350.44	160241	NA
HC b	61	female	1	HC.b_1072_1	Myofibroblasts	3356.44	160219	NA
HC b	61	female	1	HC.b_1072_1	Myofibroblasts	3357.44	160214	NA
HC b	61	female	1	HC.b_1072_1	Myofibroblasts	3357.44	160196	NA
HC b	61	female	1	HC.b_1072_1	Myofibroblasts	3356.44	160191	NA
HC b	61	female	1	HC.b_1072_1	Myofibroblasts	3355.44	160189	NA
HC b	61	female	1	HC.b_1072_1	Myofibroblasts	3345.44	160178	NA
HC b	61	female	1	HC.b_1072_1	Myofibroblasts	3344.44	160177	NA
HC b	61	female	1	HC.b_1072_1	Myofibroblasts	3325.44	160177	NA
HC b	61	female	1	HC.b_1072_1	Myofibroblasts	3319.44	160178	NA
HC b	61	female	1	HC.b_1072_1	Myofibroblasts	3314.44	160179	NA
HC b	61	female	1	HC.b_1072_1	Myofibroblasts	3299.44	160184	NA
HC b	61	female	1	HC.b_1072_1	Myofibroblasts	3298.44	160185	NA
HC b	61	female	1	HC.b_1072_1	Myofibroblasts	3295.44	160189	NA
HC b	61	female	1	HC.b_1072_1	Myofibroblasts	3294.44	160191	NA
HC b	61	female	1	HC.b_1072_1	Myofibroblasts	3292.44	160197	NA
HC b	61	female	1	HC.b_1072_1	Myofibroblasts	3290.44	160207	NA
HC b	61	female	1	HC.b_1072_1	Myofibroblasts	3290.44	160218	NA
HC b	61	female	1	HC.b_1072_1	Myofibroblasts	3292.44	160228	NA
HC b	61	female	1	HC.b_1072_1	Myofibroblasts	3294.44	160234	NA
HC b	61	female	1	HC.b_1072_1	Myofibroblasts	3297.44	160240	NA
HC b	61	female	1	HC.b_1072_1	Myofibroblasts	3300.44	160244	NA
HC b	61	female	1	HC.b_1072_1	Myofibroblasts	3305.44	160249	NA
HC b	61	female	1	HC.b_1072_1	Myofibroblasts	3309.44	160252	NA
HC b	61	female	1	HC.b_1072_1	Myofibroblasts	3315.44	160255	NA
HC b	61	female	1	HC.b_1072_1	Myofibroblasts	3325.44	160257	NA
HC b	61	female	1	HC.b_1072_1	Myofibroblasts	3326.44	160257	NA
HC b	61	female	1	HC.b_1073_1	Secretory progenitor	5305.44	160235	NA
HC b	61	female	1	HC.b_1073_1	Secretory progenitor	5361.44	160210	NA
HC b	61	female	1	HC.b_1073_1	Secretory progenitor	5362.44	160209	NA
HC b	61	female	1	HC.b_1073_1	Secretory progenitor	5367.44	160202	NA
HC b	61	female	1	HC.b_1073_1	Secretory progenitor	5367.44	160196	NA
HC b	61	female	1	HC.b_1073_1	Secretory progenitor	5341.44	160179	NA
HC b	61	female	1	HC.b_1073_1	Secretory progenitor	5335.44	160176	NA
HC b	61	female	1	HC.b_1073_1	Secretory progenitor	5316.44	160170	NA
HC b	61	female	1	HC.b_1073_1	Secretory progenitor	5312.44	160170	NA
HC b	61	female	1	HC.b_1073_1	Secretory progenitor	5290.44	160179	NA
HC b	61	female	1	HC.b_1073_1	Secretory progenitor	5274.44	160196	NA
HC b	61	female	1	HC.b_1073_1	Secretory progenitor	5272.44	160199	NA
HC b	61	female	1	HC.b_1073_1	Secretory progenitor	5267.44	160207	NA
HC b	61	female	1	HC.b_1073_1	Secretory progenitor	5267.44	160208	NA
HC b	61	female	1	HC.b_1073_1	Secretory progenitor	5268.44	160209	NA
HC b	61	female	1	HC.b_1073_1	Secretory progenitor	5296.44	160231	NA
HC b	61	female	1	HC.b_1073_1	Secretory progenitor	5304.44	160235	NA
HC b	61	female	1	HC.b_1073_1	Secretory progenitor	5305.44	160235	NA
HC b	61	female	1	HC.b_1074_1	Secretory progenitor	6649.44	160227	NA
HC b	61	female	1	HC.b_1074_1	Secretory progenitor	6655.44	160225	NA
HC b	61	female	1	HC.b_1074_1	Secretory progenitor	6657.44	160223	NA
HC b	61	female	1	HC.b_1074_1	Secretory progenitor	6690.44	160178	NA
HC b	61	female	1	HC.b_1074_1	Secretory progenitor	6690.44	160176	NA
HC b	61	female	1	HC.b_1074_1	Secretory progenitor	6683.44	160155	NA
HC b	61	female	1	HC.b_1074_1	Secretory progenitor	6681.44	160151	NA
HC b	61	female	1	HC.b_1074_1	Secretory progenitor	6676.44	160144	NA
HC b	61	female	1	HC.b_1074_1	Secretory progenitor	6670.44	160138	NA
HC b	61	female	1	HC.b_1074_1	Secretory progenitor	6657.44	160138	NA
HC b	61	female	1	HC.b_1074_1	Secretory progenitor	6652.44	160139	NA
HC b	61	female	1	HC.b_1074_1	Secretory progenitor	6650.44	160140	NA
HC b	61	female	1	HC.b_1074_1	Secretory progenitor	6638.44	160149	NA
HC b	61	female	1	HC.b_1074_1	Secretory progenitor	6636.44	160151	NA
HC b	61	female	1	HC.b_1074_1	Secretory progenitor	6633.44	160155	NA
HC b	61	female	1	HC.b_1074_1	Secretory progenitor	6632.44	160157	NA
HC b	61	female	1	HC.b_1074_1	Secretory progenitor	6620.44	160183	NA
HC b	61	female	1	HC.b_1074_1	Secretory progenitor	6619.44	160188	NA
HC b	61	female	1	HC.b_1074_1	Secretory progenitor	6619.44	160189	NA
HC b	61	female	1	HC.b_1074_1	Secretory progenitor	6626.44	160218	NA
HC b	61	female	1	HC.b_1074_1	Secretory progenitor	6627.44	160222	NA
HC b	61	female	1	HC.b_1074_1	Secretory progenitor	6629.44	160226	NA
HC b	61	female	1	HC.b_1074_1	Secretory progenitor	6630.44	160227	NA
HC b	61	female	1	HC.b_1074_1	Secretory progenitor	6649.44	160227	NA
HC b	61	female	1	HC.b_1075_1	Secretory progenitor	3755.44	160220	NA
HC b	61	female	1	HC.b_1075_1	Secretory progenitor	3769.44	160219	NA
HC b	61	female	1	HC.b_1075_1	Secretory progenitor	3777.44	160215	NA
HC b	61	female	1	HC.b_1075_1	Secretory progenitor	3783.44	160211	NA
HC b	61	female	1	HC.b_1075_1	Secretory progenitor	3788.44	160203	NA
HC b	61	female	1	HC.b_1075_1	Secretory progenitor	3788.44	160192	NA
HC b	61	female	1	HC.b_1075_1	Secretory progenitor	3787.44	160188	NA
HC b	61	female	1	HC.b_1075_1	Secretory progenitor	3783.44	160180	NA
HC b	61	female	1	HC.b_1075_1	Secretory progenitor	3769.44	160156	NA
HC b	61	female	1	HC.b_1075_1	Secretory progenitor	3765.44	160152	NA
HC b	61	female	1	HC.b_1075_1	Secretory progenitor	3752.44	160141	NA
HC b	61	female	1	HC.b_1075_1	Secretory progenitor	3747.44	160137	NA
HC b	61	female	1	HC.b_1075_1	Secretory progenitor	3743.44	160134	NA
HC b	61	female	1	HC.b_1075_1	Secretory progenitor	3740.44	160134	NA
HC b	61	female	1	HC.b_1075_1	Secretory progenitor	3736.44	160137	NA
HC b	61	female	1	HC.b_1075_1	Secretory progenitor	3728.44	160145	NA
HC b	61	female	1	HC.b_1075_1	Secretory progenitor	3725.44	160149	NA
HC b	61	female	1	HC.b_1075_1	Secretory progenitor	3724.44	160151	NA
HC b	61	female	1	HC.b_1075_1	Secretory progenitor	3720.44	160161	NA
HC b	61	female	1	HC.b_1075_1	Secretory progenitor	3719.44	160166	NA
HC b	61	female	1	HC.b_1075_1	Secretory progenitor	3719.44	160169	NA
HC b	61	female	1	HC.b_1075_1	Secretory progenitor	3737.44	160200	NA
HC b	61	female	1	HC.b_1075_1	Secretory progenitor	3749.44	160219	NA
HC b	61	female	1	HC.b_1075_1	Secretory progenitor	3752.44	160220	NA
HC b	61	female	1	HC.b_1075_1	Secretory progenitor	3755.44	160220	NA
HC b	61	female	1	HC.b_1076_1	Secretory progenitor	5435.44	160238	NA
HC b	61	female	1	HC.b_1076_1	Secretory progenitor	5440.44	160237	NA
HC b	61	female	1	HC.b_1076_1	Secretory progenitor	5442.44	160236	NA
HC b	61	female	1	HC.b_1076_1	Secretory progenitor	5446.44	160233	NA
HC b	61	female	1	HC.b_1076_1	Secretory progenitor	5458.44	160221	NA
HC b	61	female	1	HC.b_1076_1	Secretory progenitor	5461.44	160217	NA
HC b	61	female	1	HC.b_1076_1	Secretory progenitor	5464.44	160211	NA
HC b	61	female	1	HC.b_1076_1	Secretory progenitor	5465.44	160206	NA
HC b	61	female	1	HC.b_1076_1	Secretory progenitor	5465.44	160190	NA
HC b	61	female	1	HC.b_1076_1	Secretory progenitor	5463.44	160180	NA
HC b	61	female	1	HC.b_1076_1	Secretory progenitor	5462.44	160178	NA
HC b	61	female	1	HC.b_1076_1	Secretory progenitor	5445.44	160156	NA
HC b	61	female	1	HC.b_1076_1	Secretory progenitor	5444.44	160155	NA
HC b	61	female	1	HC.b_1076_1	Secretory progenitor	5441.44	160155	NA
HC b	61	female	1	HC.b_1076_1	Secretory progenitor	5402.44	160170	NA
HC b	61	female	1	HC.b_1076_1	Secretory progenitor	5377.44	160195	NA
HC b	61	female	1	HC.b_1076_1	Secretory progenitor	5377.44	160196	NA
HC b	61	female	1	HC.b_1076_1	Secretory progenitor	5388.44	160209	NA
HC b	61	female	1	HC.b_1076_1	Secretory progenitor	5396.44	160215	NA
HC b	61	female	1	HC.b_1076_1	Secretory progenitor	5426.44	160236	NA
HC b	61	female	1	HC.b_1076_1	Secretory progenitor	5429.44	160237	NA
HC b	61	female	1	HC.b_1076_1	Secretory progenitor	5433.44	160238	NA
HC b	61	female	1	HC.b_1076_1	Secretory progenitor	5435.44	160238	NA
HC b	61	female	1	HC.b_1077_1	Secretory progenitor	6092.44	160239	NA
HC b	61	female	1	HC.b_1077_1	Secretory progenitor	6169.44	160197	NA
HC b	61	female	1	HC.b_1077_1	Secretory progenitor	6172.44	160195	NA
HC b	61	female	1	HC.b_1077_1	Secretory progenitor	6173.44	160194	NA
HC b	61	female	1	HC.b_1077_1	Secretory progenitor	6174.44	160189	NA
HC b	61	female	1	HC.b_1077_1	Secretory progenitor	6174.44	160180	NA
HC b	61	female	1	HC.b_1077_1	Secretory progenitor	6173.44	160174	NA
HC b	61	female	1	HC.b_1077_1	Secretory progenitor	6171.44	160168	NA
HC b	61	female	1	HC.b_1077_1	Secretory progenitor	6167.44	160162	NA
HC b	61	female	1	HC.b_1077_1	Secretory progenitor	6160.44	160155	NA
HC b	61	female	1	HC.b_1077_1	Secretory progenitor	6156.44	160155	NA
HC b	61	female	1	HC.b_1077_1	Secretory progenitor	6128.44	160156	NA
HC b	61	female	1	HC.b_1077_1	Secretory progenitor	6107.44	160157	NA
HC b	61	female	1	HC.b_1077_1	Secretory progenitor	6054.44	160192	NA
HC b	61	female	1	HC.b_1077_1	Secretory progenitor	6053.44	160193	NA
HC b	61	female	1	HC.b_1077_1	Secretory progenitor	6052.44	160195	NA
HC b	61	female	1	HC.b_1077_1	Secretory progenitor	6052.44	160198	NA
HC b	61	female	1	HC.b_1077_1	Secretory progenitor	6054.44	160208	NA
HC b	61	female	1	HC.b_1077_1	Secretory progenitor	6056.44	160213	NA
HC b	61	female	1	HC.b_1077_1	Secretory progenitor	6057.44	160215	NA
HC b	61	female	1	HC.b_1077_1	Secretory progenitor	6061.44	160221	NA
HC b	61	female	1	HC.b_1077_1	Secretory progenitor	6064.44	160225	NA
HC b	61	female	1	HC.b_1077_1	Secretory progenitor	6066.44	160227	NA
HC b	61	female	1	HC.b_1077_1	Secretory progenitor	6073.44	160233	NA
HC b	61	female	1	HC.b_1077_1	Secretory progenitor	6077.44	160236	NA
HC b	61	female	1	HC.b_1077_1	Secretory progenitor	6079.44	160237	NA
HC b	61	female	1	HC.b_1077_1	Secretory progenitor	6089.44	160239	NA
HC b	61	female	1	HC.b_1077_1	Secretory progenitor	6092.44	160239	NA
HC b	61	female	1	HC.b_1078_1	Secretory progenitor	4313.44	160218	NA
HC b	61	female	1	HC.b_1078_1	Secretory progenitor	4314.44	160217	NA
HC b	61	female	1	HC.b_1078_1	Secretory progenitor	4315.44	160215	NA
HC b	61	female	1	HC.b_1078_1	Secretory progenitor	4317.44	160209	NA
HC b	61	female	1	HC.b_1078_1	Secretory progenitor	4319.44	160201	NA
HC b	61	female	1	HC.b_1078_1	Secretory progenitor	4319.44	160195	NA
HC b	61	female	1	HC.b_1078_1	Secretory progenitor	4315.44	160192	NA
HC b	61	female	1	HC.b_1078_1	Secretory progenitor	4267.44	160166	NA
HC b	61	female	1	HC.b_1078_1	Secretory progenitor	4263.44	160164	NA
HC b	61	female	1	HC.b_1078_1	Secretory progenitor	4258.44	160163	NA
HC b	61	female	1	HC.b_1078_1	Secretory progenitor	4235.44	160163	NA
HC b	61	female	1	HC.b_1078_1	Secretory progenitor	4234.44	160165	NA
HC b	61	female	1	HC.b_1078_1	Secretory progenitor	4231.44	160180	NA
HC b	61	female	1	HC.b_1078_1	Secretory progenitor	4231.44	160181	NA
HC b	61	female	1	HC.b_1078_1	Secretory progenitor	4234.44	160196	NA
HC b	61	female	1	HC.b_1078_1	Secretory progenitor	4239.44	160206	NA
HC b	61	female	1	HC.b_1078_1	Secretory progenitor	4242.44	160210	NA
HC b	61	female	1	HC.b_1078_1	Secretory progenitor	4312.44	160218	NA
HC b	61	female	1	HC.b_1078_1	Secretory progenitor	4313.44	160218	NA
HC b	61	female	1	HC.b_1079_1	Goblet	5189.44	160224	NA
HC b	61	female	1	HC.b_1079_1	Goblet	5190.44	160223	NA
HC b	61	female	1	HC.b_1079_1	Goblet	5192.44	160220	NA
HC b	61	female	1	HC.b_1079_1	Goblet	5205.44	160194	NA
HC b	61	female	1	HC.b_1079_1	Goblet	5205.44	160192	NA
HC b	61	female	1	HC.b_1079_1	Goblet	5204.44	160191	NA
HC b	61	female	1	HC.b_1079_1	Goblet	5198.44	160191	NA
HC b	61	female	1	HC.b_1079_1	Goblet	5165.44	160192	NA
HC b	61	female	1	HC.b_1079_1	Goblet	5151.44	160196	NA
HC b	61	female	1	HC.b_1079_1	Goblet	5166.44	160211	NA
HC b	61	female	1	HC.b_1079_1	Goblet	5188.44	160224	NA
HC b	61	female	1	HC.b_1079_1	Goblet	5189.44	160224	NA
HC b	61	female	1	HC.b_108_1	Endothelium	5110.44	161703	NA
HC b	61	female	1	HC.b_108_1	Endothelium	5120.44	161701	NA
HC b	61	female	1	HC.b_108_1	Endothelium	5130.44	161696	NA
HC b	61	female	1	HC.b_108_1	Endothelium	5134.44	161693	NA
HC b	61	female	1	HC.b_108_1	Endothelium	5143.44	161672	NA
HC b	61	female	1	HC.b_108_1	Endothelium	5144.44	161669	NA
HC b	61	female	1	HC.b_108_1	Endothelium	5144.44	161662	NA
HC b	61	female	1	HC.b_108_1	Endothelium	5142.44	161651	NA
HC b	61	female	1	HC.b_108_1	Endothelium	5141.44	161646	NA
HC b	61	female	1	HC.b_108_1	Endothelium	5135.44	161625	NA
HC b	61	female	1	HC.b_108_1	Endothelium	5134.44	161623	NA
HC b	61	female	1	HC.b_108_1	Endothelium	5130.44	161620	NA
HC b	61	female	1	HC.b_108_1	Endothelium	5128.44	161619	NA
HC b	61	female	1	HC.b_108_1	Endothelium	5123.44	161618	NA
HC b	61	female	1	HC.b_108_1	Endothelium	5107.44	161618	NA
HC b	61	female	1	HC.b_108_1	Endothelium	5102.44	161619	NA
HC b	61	female	1	HC.b_108_1	Endothelium	5100.44	161620	NA
HC b	61	female	1	HC.b_108_1	Endothelium	5098.44	161622	NA
HC b	61	female	1	HC.b_108_1	Endothelium	5095.44	161637	NA
HC b	61	female	1	HC.b_108_1	Endothelium	5089.44	161668	NA
HC b	61	female	1	HC.b_108_1	Endothelium	5089.44	161678	NA
HC b	61	female	1	HC.b_108_1	Endothelium	5090.44	161695	NA
HC b	61	female	1	HC.b_108_1	Endothelium	5091.44	161696	NA
HC b	61	female	1	HC.b_108_1	Endothelium	5097.44	161700	NA
HC b	61	female	1	HC.b_108_1	Endothelium	5099.44	161701	NA
HC b	61	female	1	HC.b_108_1	Endothelium	5109.44	161703	NA
HC b	61	female	1	HC.b_108_1	Endothelium	5110.44	161703	NA
HC b	61	female	1	HC.b_1080_1	Colonocytes	2749.44	160233	NA
HC b	61	female	1	HC.b_1080_1	Colonocytes	2783.44	160205	NA
HC b	61	female	1	HC.b_1080_1	Colonocytes	2794.44	160190	NA
HC b	61	female	1	HC.b_1080_1	Colonocytes	2799.44	160183	NA
HC b	61	female	1	HC.b_1080_1	Colonocytes	2801.44	160180	NA
HC b	61	female	1	HC.b_1080_1	Colonocytes	2802.44	160178	NA
HC b	61	female	1	HC.b_1080_1	Colonocytes	2802.44	160173	NA
HC b	61	female	1	HC.b_1080_1	Colonocytes	2801.44	160172	NA
HC b	61	female	1	HC.b_1080_1	Colonocytes	2794.44	160166	NA
HC b	61	female	1	HC.b_1080_1	Colonocytes	2792.44	160165	NA
HC b	61	female	1	HC.b_1080_1	Colonocytes	2780.44	160161	NA
HC b	61	female	1	HC.b_1080_1	Colonocytes	2775.44	160160	NA
HC b	61	female	1	HC.b_1080_1	Colonocytes	2763.44	160160	NA
HC b	61	female	1	HC.b_1080_1	Colonocytes	2758.44	160161	NA
HC b	61	female	1	HC.b_1080_1	Colonocytes	2746.44	160165	NA
HC b	61	female	1	HC.b_1080_1	Colonocytes	2744.44	160166	NA
HC b	61	female	1	HC.b_1080_1	Colonocytes	2744.44	160232	NA
HC b	61	female	1	HC.b_1080_1	Colonocytes	2745.44	160233	NA
HC b	61	female	1	HC.b_1080_1	Colonocytes	2749.44	160233	NA
HC b	61	female	1	HC.b_1081_1	Epithelium Ribhi	6822.44	160213	NA
HC b	61	female	1	HC.b_1081_1	Epithelium Ribhi	6839.44	160212	NA
HC b	61	female	1	HC.b_1081_1	Epithelium Ribhi	6840.44	160211	NA
HC b	61	female	1	HC.b_1081_1	Epithelium Ribhi	6841.44	160206	NA
HC b	61	female	1	HC.b_1081_1	Epithelium Ribhi	6841.44	160199	NA
HC b	61	female	1	HC.b_1081_1	Epithelium Ribhi	6785.44	160157	NA
HC b	61	female	1	HC.b_1081_1	Epithelium Ribhi	6777.44	160153	NA
HC b	61	female	1	HC.b_1081_1	Epithelium Ribhi	6770.44	160153	NA
HC b	61	female	1	HC.b_1081_1	Epithelium Ribhi	6768.44	160155	NA
HC b	61	female	1	HC.b_1081_1	Epithelium Ribhi	6765.44	160159	NA
HC b	61	female	1	HC.b_1081_1	Epithelium Ribhi	6764.44	160161	NA
HC b	61	female	1	HC.b_1081_1	Epithelium Ribhi	6759.44	160173	NA
HC b	61	female	1	HC.b_1081_1	Epithelium Ribhi	6759.44	160192	NA
HC b	61	female	1	HC.b_1081_1	Epithelium Ribhi	6760.44	160193	NA
HC b	61	female	1	HC.b_1081_1	Epithelium Ribhi	6778.44	160205	NA
HC b	61	female	1	HC.b_1081_1	Epithelium Ribhi	6794.44	160211	NA
HC b	61	female	1	HC.b_1081_1	Epithelium Ribhi	6810.44	160213	NA
HC b	61	female	1	HC.b_1081_1	Epithelium Ribhi	6822.44	160213	NA
HC b	61	female	1	HC.b_1082_1	Goblet	5988.44	160219	NA
HC b	61	female	1	HC.b_1082_1	Goblet	5990.44	160215	NA
HC b	61	female	1	HC.b_1082_1	Goblet	5991.44	160210	NA
HC b	61	female	1	HC.b_1082_1	Goblet	5991.44	160196	NA
HC b	61	female	1	HC.b_1082_1	Goblet	5990.44	160191	NA
HC b	61	female	1	HC.b_1082_1	Goblet	5988.44	160183	NA
HC b	61	female	1	HC.b_1082_1	Goblet	5986.44	160178	NA
HC b	61	female	1	HC.b_1082_1	Goblet	5943.44	160154	NA
HC b	61	female	1	HC.b_1082_1	Goblet	5939.44	160152	NA
HC b	61	female	1	HC.b_1082_1	Goblet	5931.44	160149	NA
HC b	61	female	1	HC.b_1082_1	Goblet	5926.44	160149	NA
HC b	61	female	1	HC.b_1082_1	Goblet	5923.44	160194	NA
HC b	61	female	1	HC.b_1082_1	Goblet	5923.44	160199	NA
HC b	61	female	1	HC.b_1082_1	Goblet	5936.44	160205	NA
HC b	61	female	1	HC.b_1082_1	Goblet	5948.44	160209	NA
HC b	61	female	1	HC.b_1082_1	Goblet	5972.44	160216	NA
HC b	61	female	1	HC.b_1082_1	Goblet	5984.44	160219	NA
HC b	61	female	1	HC.b_1082_1	Goblet	5988.44	160219	NA
HC b	61	female	1	HC.b_1083_1	Secretory progenitor	3625.44	160203	NA
HC b	61	female	1	HC.b_1083_1	Secretory progenitor	3626.44	160199	NA
HC b	61	female	1	HC.b_1083_1	Secretory progenitor	3626.44	160192	NA
HC b	61	female	1	HC.b_1083_1	Secretory progenitor	3625.44	160188	NA
HC b	61	female	1	HC.b_1083_1	Secretory progenitor	3613.44	160166	NA
HC b	61	female	1	HC.b_1083_1	Secretory progenitor	3603.44	160162	NA
HC b	61	female	1	HC.b_1083_1	Secretory progenitor	3597.44	160161	NA
HC b	61	female	1	HC.b_1083_1	Secretory progenitor	3592.44	160161	NA
HC b	61	female	1	HC.b_1083_1	Secretory progenitor	3588.44	160162	NA
HC b	61	female	1	HC.b_1083_1	Secretory progenitor	3580.44	160166	NA
HC b	61	female	1	HC.b_1083_1	Secretory progenitor	3578.44	160168	NA
HC b	61	female	1	HC.b_1083_1	Secretory progenitor	3578.44	160173	NA
HC b	61	female	1	HC.b_1083_1	Secretory progenitor	3580.44	160179	NA
HC b	61	female	1	HC.b_1083_1	Secretory progenitor	3582.44	160183	NA
HC b	61	female	1	HC.b_1083_1	Secretory progenitor	3586.44	160189	NA
HC b	61	female	1	HC.b_1083_1	Secretory progenitor	3594.44	160197	NA
HC b	61	female	1	HC.b_1083_1	Secretory progenitor	3598.44	160199	NA
HC b	61	female	1	HC.b_1083_1	Secretory progenitor	3618.44	160203	NA
HC b	61	female	1	HC.b_1083_1	Secretory progenitor	3625.44	160203	NA
HC b	61	female	1	HC.b_1084_1	PC IgA IgM	3856.44	160210	NA
HC b	61	female	1	HC.b_1084_1	PC IgA IgM	3861.44	160208	NA
HC b	61	female	1	HC.b_1084_1	PC IgA IgM	3865.44	160206	NA
HC b	61	female	1	HC.b_1084_1	PC IgA IgM	3895.44	160182	NA
HC b	61	female	1	HC.b_1084_1	PC IgA IgM	3896.44	160181	NA
HC b	61	female	1	HC.b_1084_1	PC IgA IgM	3897.44	160176	NA
HC b	61	female	1	HC.b_1084_1	PC IgA IgM	3897.44	160162	NA
HC b	61	female	1	HC.b_1084_1	PC IgA IgM	3896.44	160160	NA
HC b	61	female	1	HC.b_1084_1	PC IgA IgM	3894.44	160158	NA
HC b	61	female	1	HC.b_1084_1	PC IgA IgM	3878.44	160145	NA
HC b	61	female	1	HC.b_1084_1	PC IgA IgM	3873.44	160145	NA
HC b	61	female	1	HC.b_1084_1	PC IgA IgM	3833.44	160160	NA
HC b	61	female	1	HC.b_1084_1	PC IgA IgM	3831.44	160162	NA
HC b	61	female	1	HC.b_1084_1	PC IgA IgM	3816.44	160186	NA
HC b	61	female	1	HC.b_1084_1	PC IgA IgM	3814.44	160190	NA
HC b	61	female	1	HC.b_1084_1	PC IgA IgM	3814.44	160191	NA
HC b	61	female	1	HC.b_1084_1	PC IgA IgM	3815.44	160192	NA
HC b	61	female	1	HC.b_1084_1	PC IgA IgM	3820.44	160195	NA
[truncated: 244,563+ more rows]

## Sheet: e.fig 6 d
sample_name	age	gender	fov	cell	SingleR2	x	y
HC b	61	female	1	HC.b_1_1	Colonocytes	6429.44	161915
HC b	61	female	1	HC.b_1_1	Colonocytes	6430.44	161913
HC b	61	female	1	HC.b_1_1	Colonocytes	6431.44	161908
HC b	61	female	1	HC.b_1_1	Colonocytes	6431.44	161886
HC b	61	female	1	HC.b_1_1	Colonocytes	6430.44	161881
HC b	61	female	1	HC.b_1_1	Colonocytes	6428.44	161875
HC b	61	female	1	HC.b_1_1	Colonocytes	6427.44	161873
HC b	61	female	1	HC.b_1_1	Colonocytes	6424.44	161869
HC b	61	female	1	HC.b_1_1	Colonocytes	6421.44	161866
HC b	61	female	1	HC.b_1_1	Colonocytes	6413.44	161862
HC b	61	female	1	HC.b_1_1	Colonocytes	6369.44	161842
HC b	61	female	1	HC.b_1_1	Colonocytes	6360.44	161842
HC b	61	female	1	HC.b_1_1	Colonocytes	6354.44	161856
HC b	61	female	1	HC.b_1_1	Colonocytes	6350.44	161868
HC b	61	female	1	HC.b_1_1	Colonocytes	6342.44	161909
HC b	61	female	1	HC.b_1_1	Colonocytes	6346.44	161914
HC b	61	female	1	HC.b_1_1	Colonocytes	6347.44	161915
HC b	61	female	1	HC.b_1_1	Colonocytes	6429.44	161915
HC b	61	female	1	HC.b_10_1	Colonocytes	5320.44	161915
HC b	61	female	1	HC.b_10_1	Colonocytes	5330.44	161913
HC b	61	female	1	HC.b_10_1	Colonocytes	5332.44	161912
HC b	61	female	1	HC.b_10_1	Colonocytes	5340.44	161906
HC b	61	female	1	HC.b_10_1	Colonocytes	5343.44	161903
HC b	61	female	1	HC.b_10_1	Colonocytes	5343.44	161895
HC b	61	female	1	HC.b_10_1	Colonocytes	5321.44	161850
HC b	61	female	1	HC.b_10_1	Colonocytes	5320.44	161849
HC b	61	female	1	HC.b_10_1	Colonocytes	5297.44	161849
HC b	61	female	1	HC.b_10_1	Colonocytes	5293.44	161855
HC b	61	female	1	HC.b_10_1	Colonocytes	5286.44	161868
HC b	61	female	1	HC.b_10_1	Colonocytes	5286.44	161869
HC b	61	female	1	HC.b_10_1	Colonocytes	5290.44	161887
HC b	61	female	1	HC.b_10_1	Colonocytes	5297.44	161912
HC b	61	female	1	HC.b_10_1	Colonocytes	5299.44	161913
HC b	61	female	1	HC.b_10_1	Colonocytes	5309.44	161915
HC b	61	female	1	HC.b_10_1	Colonocytes	5320.44	161915
HC b	61	female	1	HC.b_100_1	Colonocytes	7078.44	161713
HC b	61	female	1	HC.b_100_1	Colonocytes	7080.44	161712
HC b	61	female	1	HC.b_100_1	Colonocytes	7083.44	161710
HC b	61	female	1	HC.b_100_1	Colonocytes	7090.44	161705
HC b	61	female	1	HC.b_100_1	Colonocytes	7093.44	161702
HC b	61	female	1	HC.b_100_1	Colonocytes	7099.44	161695
HC b	61	female	1	HC.b_100_1	Colonocytes	7103.44	161689
HC b	61	female	1	HC.b_100_1	Colonocytes	7105.44	161685
HC b	61	female	1	HC.b_100_1	Colonocytes	7105.44	161674
HC b	61	female	1	HC.b_100_1	Colonocytes	7103.44	161666
HC b	61	female	1	HC.b_100_1	Colonocytes	7061.44	161660
HC b	61	female	1	HC.b_100_1	Colonocytes	7057.44	161660
HC b	61	female	1	HC.b_100_1	Colonocytes	7057.44	161665
HC b	61	female	1	HC.b_100_1	Colonocytes	7059.44	161672
HC b	61	female	1	HC.b_100_1	Colonocytes	7066.44	161696
HC b	61	female	1	HC.b_100_1	Colonocytes	7067.44	161699
HC b	61	female	1	HC.b_100_1	Colonocytes	7069.44	161703
HC b	61	female	1	HC.b_100_1	Colonocytes	7077.44	161713
HC b	61	female	1	HC.b_100_1	Colonocytes	7078.44	161713
HC b	61	female	1	HC.b_1000_1	Secretory progenitor	4922.44	160339
HC b	61	female	1	HC.b_1000_1	Secretory progenitor	4930.44	160331
HC b	61	female	1	HC.b_1000_1	Secretory progenitor	4933.44	160327
HC b	61	female	1	HC.b_1000_1	Secretory progenitor	4936.44	160321
HC b	61	female	1	HC.b_1000_1	Secretory progenitor	4937.44	160316
HC b	61	female	1	HC.b_1000_1	Secretory progenitor	4937.44	160298
HC b	61	female	1	HC.b_1000_1	Secretory progenitor	4936.44	160293
HC b	61	female	1	HC.b_1000_1	Secretory progenitor	4934.44	160291
HC b	61	female	1	HC.b_1000_1	Secretory progenitor	4903.44	160275
HC b	61	female	1	HC.b_1000_1	Secretory progenitor	4895.44	160272
HC b	61	female	1	HC.b_1000_1	Secretory progenitor	4890.44	160271
HC b	61	female	1	HC.b_1000_1	Secretory progenitor	4885.44	160271
HC b	61	female	1	HC.b_1000_1	Secretory progenitor	4884.44	160272
HC b	61	female	1	HC.b_1000_1	Secretory progenitor	4876.44	160282
HC b	61	female	1	HC.b_1000_1	Secretory progenitor	4872.44	160288
HC b	61	female	1	HC.b_1000_1	Secretory progenitor	4868.44	160319
HC b	61	female	1	HC.b_1000_1	Secretory progenitor	4868.44	160322
HC b	61	female	1	HC.b_1000_1	Secretory progenitor	4878.44	160332
HC b	61	female	1	HC.b_1000_1	Secretory progenitor	4890.44	160336
HC b	61	female	1	HC.b_1000_1	Secretory progenitor	4904.44	160339
HC b	61	female	1	HC.b_1000_1	Secretory progenitor	4920.44	160340
HC b	61	female	1	HC.b_1000_1	Secretory progenitor	4922.44	160339
HC b	61	female	1	HC.b_1001_1	Secretory progenitor	5290.44	160323
HC b	61	female	1	HC.b_1001_1	Secretory progenitor	5292.44	160320
HC b	61	female	1	HC.b_1001_1	Secretory progenitor	5293.44	160318
HC b	61	female	1	HC.b_1001_1	Secretory progenitor	5293.44	160301
HC b	61	female	1	HC.b_1001_1	Secretory progenitor	5290.44	160296
HC b	61	female	1	HC.b_1001_1	Secretory progenitor	5288.44	160293
HC b	61	female	1	HC.b_1001_1	Secretory progenitor	5245.44	160245
HC b	61	female	1	HC.b_1001_1	Secretory progenitor	5241.44	160241
HC b	61	female	1	HC.b_1001_1	Secretory progenitor	5237.44	160241
HC b	61	female	1	HC.b_1001_1	Secretory progenitor	5233.44	160242
HC b	61	female	1	HC.b_1001_1	Secretory progenitor	5226.44	160245
HC b	61	female	1	HC.b_1001_1	Secretory progenitor	5204.44	160258
HC b	61	female	1	HC.b_1001_1	Secretory progenitor	5200.44	160261
HC b	61	female	1	HC.b_1001_1	Secretory progenitor	5198.44	160263
HC b	61	female	1	HC.b_1001_1	Secretory progenitor	5195.44	160267
HC b	61	female	1	HC.b_1001_1	Secretory progenitor	5193.44	160270
HC b	61	female	1	HC.b_1001_1	Secretory progenitor	5192.44	160272
HC b	61	female	1	HC.b_1001_1	Secretory progenitor	5191.44	160276
HC b	61	female	1	HC.b_1001_1	Secretory progenitor	5190.44	160281
HC b	61	female	1	HC.b_1001_1	Secretory progenitor	5190.44	160284
HC b	61	female	1	HC.b_1001_1	Secretory progenitor	5191.44	160289
HC b	61	female	1	HC.b_1001_1	Secretory progenitor	5192.44	160291
HC b	61	female	1	HC.b_1001_1	Secretory progenitor	5194.44	160293
HC b	61	female	1	HC.b_1001_1	Secretory progenitor	5224.44	160317
HC b	61	female	1	HC.b_1001_1	Secretory progenitor	5232.44	160323
HC b	61	female	1	HC.b_1001_1	Secretory progenitor	5244.44	160329
HC b	61	female	1	HC.b_1001_1	Secretory progenitor	5276.44	160337
HC b	61	female	1	HC.b_1001_1	Secretory progenitor	5290.44	160323
HC b	61	female	1	HC.b_1002_1	Secretory progenitor	5336.44	160351
HC b	61	female	1	HC.b_1002_1	Secretory progenitor	5346.44	160349
HC b	61	female	1	HC.b_1002_1	Secretory progenitor	5348.44	160348
HC b	61	female	1	HC.b_1002_1	Secretory progenitor	5352.44	160345
HC b	61	female	1	HC.b_1002_1	Secretory progenitor	5357.44	160338
HC b	61	female	1	HC.b_1002_1	Secretory progenitor	5360.44	160333
HC b	61	female	1	HC.b_1002_1	Secretory progenitor	5370.44	160316
HC b	61	female	1	HC.b_1002_1	Secretory progenitor	5371.44	160314
HC b	61	female	1	HC.b_1002_1	Secretory progenitor	5373.44	160304
HC b	61	female	1	HC.b_1002_1	Secretory progenitor	5374.44	160298
HC b	61	female	1	HC.b_1002_1	Secretory progenitor	5374.44	160291
HC b	61	female	1	HC.b_1002_1	Secretory progenitor	5370.44	160279
HC b	61	female	1	HC.b_1002_1	Secretory progenitor	5350.44	160270
HC b	61	female	1	HC.b_1002_1	Secretory progenitor	5344.44	160270
HC b	61	female	1	HC.b_1002_1	Secretory progenitor	5333.44	160274
HC b	61	female	1	HC.b_1002_1	Secretory progenitor	5314.44	160286
HC b	61	female	1	HC.b_1002_1	Secretory progenitor	5306.44	160292
HC b	61	female	1	HC.b_1002_1	Secretory progenitor	5297.44	160299
HC b	61	female	1	HC.b_1002_1	Secretory progenitor	5294.44	160302
HC b	61	female	1	HC.b_1002_1	Secretory progenitor	5293.44	160319
HC b	61	female	1	HC.b_1002_1	Secretory progenitor	5293.44	160321
HC b	61	female	1	HC.b_1002_1	Secretory progenitor	5294.44	160326
HC b	61	female	1	HC.b_1002_1	Secretory progenitor	5295.44	160328
HC b	61	female	1	HC.b_1002_1	Secretory progenitor	5298.44	160332
HC b	61	female	1	HC.b_1002_1	Secretory progenitor	5301.44	160335
HC b	61	female	1	HC.b_1002_1	Secretory progenitor	5305.44	160338
HC b	61	female	1	HC.b_1002_1	Secretory progenitor	5319.44	160348
HC b	61	female	1	HC.b_1002_1	Secretory progenitor	5321.44	160349
HC b	61	female	1	HC.b_1002_1	Secretory progenitor	5331.44	160351
HC b	61	female	1	HC.b_1002_1	Secretory progenitor	5336.44	160351
HC b	61	female	1	HC.b_1003_1	Secretory progenitor	6153.44	160332
HC b	61	female	1	HC.b_1003_1	Secretory progenitor	6208.44	160328
HC b	61	female	1	HC.b_1003_1	Secretory progenitor	6216.44	160327
HC b	61	female	1	HC.b_1003_1	Secretory progenitor	6217.44	160326
HC b	61	female	1	HC.b_1003_1	Secretory progenitor	6217.44	160320
HC b	61	female	1	HC.b_1003_1	Secretory progenitor	6216.44	160315
HC b	61	female	1	HC.b_1003_1	Secretory progenitor	6212.44	160304
HC b	61	female	1	HC.b_1003_1	Secretory progenitor	6208.44	160295
HC b	61	female	1	HC.b_1003_1	Secretory progenitor	6206.44	160291
HC b	61	female	1	HC.b_1003_1	Secretory progenitor	6152.44	160291
HC b	61	female	1	HC.b_1003_1	Secretory progenitor	6133.44	160292
HC b	61	female	1	HC.b_1003_1	Secretory progenitor	6130.44	160293
HC b	61	female	1	HC.b_1003_1	Secretory progenitor	6128.44	160297
HC b	61	female	1	HC.b_1003_1	Secretory progenitor	6126.44	160303
HC b	61	female	1	HC.b_1003_1	Secretory progenitor	6124.44	160313
HC b	61	female	1	HC.b_1003_1	Secretory progenitor	6124.44	160314
HC b	61	female	1	HC.b_1003_1	Secretory progenitor	6126.44	160324
HC b	61	female	1	HC.b_1003_1	Secretory progenitor	6127.44	160326
HC b	61	female	1	HC.b_1003_1	Secretory progenitor	6130.44	160330
HC b	61	female	1	HC.b_1003_1	Secretory progenitor	6132.44	160332
HC b	61	female	1	HC.b_1003_1	Secretory progenitor	6153.44	160332
HC b	61	female	1	HC.b_1004_1	Secretory progenitor	5446.44	160326
HC b	61	female	1	HC.b_1004_1	Secretory progenitor	5446.44	160323
HC b	61	female	1	HC.b_1004_1	Secretory progenitor	5436.44	160307
HC b	61	female	1	HC.b_1004_1	Secretory progenitor	5432.44	160301
HC b	61	female	1	HC.b_1004_1	Secretory progenitor	5429.44	160298
HC b	61	female	1	HC.b_1004_1	Secretory progenitor	5399.44	160295
HC b	61	female	1	HC.b_1004_1	Secretory progenitor	5376.44	160295
HC b	61	female	1	HC.b_1004_1	Secretory progenitor	5375.44	160296
HC b	61	female	1	HC.b_1004_1	Secretory progenitor	5374.44	160299
HC b	61	female	1	HC.b_1004_1	Secretory progenitor	5371.44	160315
HC b	61	female	1	HC.b_1004_1	Secretory progenitor	5371.44	160316
HC b	61	female	1	HC.b_1004_1	Secretory progenitor	5378.44	160325
HC b	61	female	1	HC.b_1004_1	Secretory progenitor	5445.44	160327
HC b	61	female	1	HC.b_1004_1	Secretory progenitor	5446.44	160326
HC b	61	female	1	HC.b_1005_1	Colonocytes	3574.44	160338
HC b	61	female	1	HC.b_1005_1	Colonocytes	3576.44	160337
HC b	61	female	1	HC.b_1005_1	Colonocytes	3585.44	160331
HC b	61	female	1	HC.b_1005_1	Colonocytes	3593.44	160323
HC b	61	female	1	HC.b_1005_1	Colonocytes	3600.44	160315
HC b	61	female	1	HC.b_1005_1	Colonocytes	3601.44	160312
HC b	61	female	1	HC.b_1005_1	Colonocytes	3601.44	160304
HC b	61	female	1	HC.b_1005_1	Colonocytes	3595.44	160297
HC b	61	female	1	HC.b_1005_1	Colonocytes	3594.44	160296
HC b	61	female	1	HC.b_1005_1	Colonocytes	3579.44	160282
HC b	61	female	1	HC.b_1005_1	Colonocytes	3577.44	160281
HC b	61	female	1	HC.b_1005_1	Colonocytes	3555.44	160272
HC b	61	female	1	HC.b_1005_1	Colonocytes	3528.44	160263
HC b	61	female	1	HC.b_1005_1	Colonocytes	3501.44	160259
HC b	61	female	1	HC.b_1005_1	Colonocytes	3498.44	160259
HC b	61	female	1	HC.b_1005_1	Colonocytes	3497.44	160261
HC b	61	female	1	HC.b_1005_1	Colonocytes	3492.44	160278
HC b	61	female	1	HC.b_1005_1	Colonocytes	3488.44	160294
HC b	61	female	1	HC.b_1005_1	Colonocytes	3488.44	160297
HC b	61	female	1	HC.b_1005_1	Colonocytes	3490.44	160306
HC b	61	female	1	HC.b_1005_1	Colonocytes	3492.44	160307
HC b	61	female	1	HC.b_1005_1	Colonocytes	3572.44	160338
HC b	61	female	1	HC.b_1005_1	Colonocytes	3574.44	160338
HC b	61	female	1	HC.b_1006_1	S2a	3410.44	160339
HC b	61	female	1	HC.b_1006_1	S2a	3420.44	160337
HC b	61	female	1	HC.b_1006_1	S2a	3424.44	160335
HC b	61	female	1	HC.b_1006_1	S2a	3433.44	160322
HC b	61	female	1	HC.b_1006_1	S2a	3434.44	160320
HC b	61	female	1	HC.b_1006_1	S2a	3434.44	160276
HC b	61	female	1	HC.b_1006_1	S2a	3428.44	160263
HC b	61	female	1	HC.b_1006_1	S2a	3425.44	160257
HC b	61	female	1	HC.b_1006_1	S2a	3419.44	160246
HC b	61	female	1	HC.b_1006_1	S2a	3416.44	160242
HC b	61	female	1	HC.b_1006_1	S2a	3395.44	160242
HC b	61	female	1	HC.b_1006_1	S2a	3390.44	160243
HC b	61	female	1	HC.b_1006_1	S2a	3384.44	160245
HC b	61	female	1	HC.b_1006_1	S2a	3382.44	160246
HC b	61	female	1	HC.b_1006_1	S2a	3378.44	160249
HC b	61	female	1	HC.b_1006_1	S2a	3374.44	160253
HC b	61	female	1	HC.b_1006_1	S2a	3371.44	160257
HC b	61	female	1	HC.b_1006_1	S2a	3368.44	160263
HC b	61	female	1	HC.b_1006_1	S2a	3366.44	160269
HC b	61	female	1	HC.b_1006_1	S2a	3364.44	160279
HC b	61	female	1	HC.b_1006_1	S2a	3364.44	160294
HC b	61	female	1	HC.b_1006_1	S2a	3366.44	160304
HC b	61	female	1	HC.b_1006_1	S2a	3370.44	160316
HC b	61	female	1	HC.b_1006_1	S2a	3371.44	160318
HC b	61	female	1	HC.b_1006_1	S2a	3374.44	160322
HC b	61	female	1	HC.b_1006_1	S2a	3381.44	160329
HC b	61	female	1	HC.b_1006_1	S2a	3385.44	160332
HC b	61	female	1	HC.b_1006_1	S2a	3391.44	160336
HC b	61	female	1	HC.b_1006_1	S2a	3393.44	160337
HC b	61	female	1	HC.b_1006_1	S2a	3403.44	160339
HC b	61	female	1	HC.b_1006_1	S2a	3410.44	160339
HC b	61	female	1	HC.b_1007_1	Secretory progenitor	6674.44	160332
HC b	61	female	1	HC.b_1007_1	Secretory progenitor	6676.44	160330
HC b	61	female	1	HC.b_1007_1	Secretory progenitor	6682.44	160322
HC b	61	female	1	HC.b_1007_1	Secretory progenitor	6687.44	160314
HC b	61	female	1	HC.b_1007_1	Secretory progenitor	6687.44	160308
HC b	61	female	1	HC.b_1007_1	Secretory progenitor	6683.44	160288
HC b	61	female	1	HC.b_1007_1	Secretory progenitor	6657.44	160273
HC b	61	female	1	HC.b_1007_1	Secretory progenitor	6654.44	160273
HC b	61	female	1	HC.b_1007_1	Secretory progenitor	6644.44	160278
HC b	61	female	1	HC.b_1007_1	Secretory progenitor	6626.44	160290
HC b	61	female	1	HC.b_1007_1	Secretory progenitor	6629.44	160302
HC b	61	female	1	HC.b_1007_1	Secretory progenitor	6631.44	160309
HC b	61	female	1	HC.b_1007_1	Secretory progenitor	6639.44	160330
HC b	61	female	1	HC.b_1007_1	Secretory progenitor	6640.44	160331
HC b	61	female	1	HC.b_1007_1	Secretory progenitor	6642.44	160332
HC b	61	female	1	HC.b_1007_1	Secretory progenitor	6674.44	160332
HC b	61	female	1	HC.b_1008_1	CD8	8134.44	160339
HC b	61	female	1	HC.b_1008_1	CD8	8144.44	160337
HC b	61	female	1	HC.b_1008_1	CD8	8146.44	160336
HC b	61	female	1	HC.b_1008_1	CD8	8146.44	160310
HC b	61	female	1	HC.b_1008_1	CD8	8145.44	160298
HC b	61	female	1	HC.b_1008_1	CD8	8139.44	160269
HC b	61	female	1	HC.b_1008_1	CD8	8138.44	160267
HC b	61	female	1	HC.b_1008_1	CD8	8137.44	160266
HC b	61	female	1	HC.b_1008_1	CD8	8129.44	160266
HC b	61	female	1	HC.b_1008_1	CD8	8126.44	160267
HC b	61	female	1	HC.b_1008_1	CD8	8091.44	160281
HC b	61	female	1	HC.b_1008_1	CD8	8090.44	160282
HC b	61	female	1	HC.b_1008_1	CD8	8093.44	160293
HC b	61	female	1	HC.b_1008_1	CD8	8097.44	160306
HC b	61	female	1	HC.b_1008_1	CD8	8099.44	160310
HC b	61	female	1	HC.b_1008_1	CD8	8112.44	160333
HC b	61	female	1	HC.b_1008_1	CD8	8114.44	160335
HC b	61	female	1	HC.b_1008_1	CD8	8119.44	160339
HC b	61	female	1	HC.b_1008_1	CD8	8134.44	160339
HC b	61	female	1	HC.b_1009_1	NaÃ¯ve B cell	8178.44	160339
HC b	61	female	1	HC.b_1009_1	NaÃ¯ve B cell	8188.44	160337
HC b	61	female	1	HC.b_1009_1	NaÃ¯ve B cell	8194.44	160334
HC b	61	female	1	HC.b_1009_1	NaÃ¯ve B cell	8198.44	160331
HC b	61	female	1	HC.b_1009_1	NaÃ¯ve B cell	8200.44	160329
HC b	61	female	1	HC.b_1009_1	NaÃ¯ve B cell	8203.44	160325
HC b	61	female	1	HC.b_1009_1	NaÃ¯ve B cell	8204.44	160323
HC b	61	female	1	HC.b_1009_1	NaÃ¯ve B cell	8205.44	160318
HC b	61	female	1	HC.b_1009_1	NaÃ¯ve B cell	8205.44	160300
HC b	61	female	1	HC.b_1009_1	NaÃ¯ve B cell	8204.44	160295
HC b	61	female	1	HC.b_1009_1	NaÃ¯ve B cell	8202.44	160289
HC b	61	female	1	HC.b_1009_1	NaÃ¯ve B cell	8200.44	160285
HC b	61	female	1	HC.b_1009_1	NaÃ¯ve B cell	8199.44	160284
HC b	61	female	1	HC.b_1009_1	NaÃ¯ve B cell	8153.44	160268
HC b	61	female	1	HC.b_1009_1	NaÃ¯ve B cell	8139.44	160268
HC b	61	female	1	HC.b_1009_1	NaÃ¯ve B cell	8147.44	160327
HC b	61	female	1	HC.b_1009_1	NaÃ¯ve B cell	8148.44	160334
HC b	61	female	1	HC.b_1009_1	NaÃ¯ve B cell	8149.44	160335
HC b	61	female	1	HC.b_1009_1	NaÃ¯ve B cell	8153.44	160337
HC b	61	female	1	HC.b_1009_1	NaÃ¯ve B cell	8163.44	160339
HC b	61	female	1	HC.b_1009_1	NaÃ¯ve B cell	8178.44	160339
HC b	61	female	1	HC.b_101_1	Colonocytes	7619.44	161697
HC b	61	female	1	HC.b_101_1	Colonocytes	7623.44	161695
HC b	61	female	1	HC.b_101_1	Colonocytes	7639.44	161683
HC b	61	female	1	HC.b_101_1	Colonocytes	7639.44	161681
HC b	61	female	1	HC.b_101_1	Colonocytes	7638.44	161679
HC b	61	female	1	HC.b_101_1	Colonocytes	7625.44	161664
HC b	61	female	1	HC.b_101_1	Colonocytes	7619.44	161658
HC b	61	female	1	HC.b_101_1	Colonocytes	7609.44	161653
HC b	61	female	1	HC.b_101_1	Colonocytes	7604.44	161653
HC b	61	female	1	HC.b_101_1	Colonocytes	7602.44	161654
HC b	61	female	1	HC.b_101_1	Colonocytes	7598.44	161658
HC b	61	female	1	HC.b_101_1	Colonocytes	7592.44	161666
HC b	61	female	1	HC.b_101_1	Colonocytes	7590.44	161672
HC b	61	female	1	HC.b_101_1	Colonocytes	7590.44	161677
HC b	61	female	1	HC.b_101_1	Colonocytes	7592.44	161685
HC b	61	female	1	HC.b_101_1	Colonocytes	7594.44	161689
HC b	61	female	1	HC.b_101_1	Colonocytes	7598.44	161693
HC b	61	female	1	HC.b_101_1	Colonocytes	7602.44	161696
HC b	61	female	1	HC.b_101_1	Colonocytes	7605.44	161697
HC b	61	female	1	HC.b_101_1	Colonocytes	7619.44	161697
HC b	61	female	1	HC.b_1010_1	Cycling TA	5742.44	160332
HC b	61	female	1	HC.b_1010_1	Cycling TA	5807.44	160302
HC b	61	female	1	HC.b_1010_1	Cycling TA	5808.44	160301
HC b	61	female	1	HC.b_1010_1	Cycling TA	5811.44	160294
HC b	61	female	1	HC.b_1010_1	Cycling TA	5815.44	160283
HC b	61	female	1	HC.b_1010_1	Cycling TA	5815.44	160272
HC b	61	female	1	HC.b_1010_1	Cycling TA	5806.44	160268
HC b	61	female	1	HC.b_1010_1	Cycling TA	5750.44	160263
HC b	61	female	1	HC.b_1010_1	Cycling TA	5747.44	160263
HC b	61	female	1	HC.b_1010_1	Cycling TA	5744.44	160268
HC b	61	female	1	HC.b_1010_1	Cycling TA	5727.44	160301
HC b	61	female	1	HC.b_1010_1	Cycling TA	5725.44	160305
HC b	61	female	1	HC.b_1010_1	Cycling TA	5719.44	160319
HC b	61	female	1	HC.b_1010_1	Cycling TA	5722.44	160323
HC b	61	female	1	HC.b_1010_1	Cycling TA	5724.44	160325
HC b	61	female	1	HC.b_1010_1	Cycling TA	5728.44	160328
[truncated: 168,776 more rows]

## Sheet: e.fig 6 e
sample_name	age	gender	fov	cell	SingleR2	x	y
[truncated: 200,133+ more rows]

[truncated: 1 more sheets: e.fig 6 f]
