# Supplementary material for: Macrophage and neutrophil heterogeneity at single-cell spatial resolution in human inflammatory bowel disease
Source: Nat Commun. 2023 Jul 26;14:4506. doi: 10.1038/s41467-023-40156-6 (PMC10372067; doi:10.1038/s41467-023-40156-6)
Supplement: Supplementary file 4 — Source Data [file 41467_2023_40156_MOESM4_ESM.zip › Source_data_file_supplementary_figure_7.xlsx]

## Sheet: e.fig 7a
sample	sex	age	split.by	cell	UMAP_1	UMAP_2	HES1	NOTCH1	TNFRSF1A	TNFAIP3
HC 1	male	61	HC	HC_1_AAAGATGTCGAATCCA-1	-4.45981	-7.63487	0	0	0	0
HC 1	male	61	HC	HC_1_AAAGTAGAGAGGTACC-1	12.9334	-1.37784	0	0	0	0
HC 1	male	61	HC	HC_1_AACCGCGTCGGAATCT-1	1.09854	-0.145503	0	0	0	0
HC 1	male	61	HC	HC_1_AACTCAGCACCCTATC-1	12.5002	-1.02297	0	0	0	0
HC 1	male	61	HC	HC_1_AACTGGTCAGTATCTG-1	-4.396	-5.54468	0	0	0	0
HC 1	male	61	HC	HC_1_AAGGTTCAGCATGGCA-1	3.18564	7.06624	0	0	0	0
HC 1	male	61	HC	HC_1_AAGTCTGAGTTAAGTG-1	-3.91957	-6.24807	0	0	0	0
HC 1	male	61	HC	HC_1_AATCGGTAGAATGTGT-1	-4.05789	-3.92638	0	0	0	0
HC 1	male	61	HC	HC_1_ACACTGAAGCGCCTTG-1	-2.47295	-5.1252	0	0	0	0
HC 1	male	61	HC	HC_1_ACACTGATCAGATAAG-1	-5.49838	-2.42171	0	0	0	0
HC 1	male	61	HC	HC_1_ACAGCCGCAAGGCTCC-1	13.02	-0.262276	0	0	0	0
HC 1	male	61	HC	HC_1_ACATACGCATTAACCG-1	-2.63011	-5.32447	0	0	0	0
HC 1	male	61	HC	HC_1_ACATCAGTCGCCATAA-1	-4.99299	-6.52417	0	0	0	0
HC 1	male	61	HC	HC_1_ACATCAGTCGTCCAGG-1	-5.96144	-2.657	0	0	0	0
HC 1	male	61	HC	HC_1_ACATGGTCATGCCTTC-1	12.599	-1.48395	0	0	0	0
HC 1	male	61	HC	HC_1_ACGATGTGTCACTGGC-1	-1.50123	6.03451	0	0	0	0
HC 1	male	61	HC	HC_1_ACGCAGCTCGCCGTGA-1	-2.60027	-5.38671	0	0	0	0
HC 1	male	61	HC	HC_1_ACGGAGAGTCGACTGC-1	-0.574177	7.49158	0	0	0	0
HC 1	male	61	HC	HC_1_AGAGCGATCTAGAGTC-1	2.10793	7.6413	0	0	0	0
HC 1	male	61	HC	HC_1_AGCCTAAAGCGCTTAT-1	-6.75076	-2.39585	0	0	0	0
HC 1	male	61	HC	HC_1_AGCCTAATCGCCGTGA-1	-1.53104	5.92255	0	0	0	0
HC 1	male	61	HC	HC_1_AGCGTATAGTGAAGTT-1	-5.25215	-6.09663	0	0	0	0
HC 1	male	61	HC	HC_1_AGCGTCGCATTTCACT-1	-4.26563	-3.40716	0	0	0	0
HC 1	male	61	HC	HC_1_AGCGTCGGTCAAGCGA-1	12.6633	0.350411	0	0	0	0
HC 1	male	61	HC	HC_1_AGGGATGTCCACGTTC-1	-3.03882	-5.58785	0	0	0	0
HC 1	male	61	HC	HC_1_AGGTCATGTGCTTCTC-1	12.8672	-0.0536604	0	0	0	0
HC 1	male	61	HC	HC_1_AGTCTTTGTCTTGCGG-1	13.6038	-0.724671	0	0	0	0
HC 1	male	61	HC	HC_1_ATAACGCTCCTTAATC-1	1.31469	6.40074	0	0	0	0
HC 1	male	61	HC	HC_1_ATAGACCAGAGTCTGG-1	3.1366	6.47153	0	0	0	0
HC 1	male	61	HC	HC_1_ATCACGAAGATATGCA-1	3.69503	-0.549022	0	0	0	0
HC 1	male	61	HC	HC_1_ATTTCTGGTGTTTGGT-1	12.7135	0.755336	0	0	0	0
HC 1	male	61	HC	HC_1_CAACCAAAGCAACGGT-1	2.76833	3.63051	0	0	0	0
HC 1	male	61	HC	HC_1_CAACCTCGTTCAGCGC-1	13.2952	0.556171	0	0	0	0
HC 1	male	61	HC	HC_1_CACAAACTCTAACTCT-1	-3.45959	-6.99022	0	0	0	0
HC 1	male	61	HC	HC_1_CACACCTCACTTACGA-1	1.41061	4.18503	0	0	0	0
HC 1	male	61	HC	HC_1_CACCACTCAATCACAC-1	-5.06402	-6.25095	0	0	0	0
HC 1	male	61	HC	HC_1_CAGATCAAGGCCCTCA-1	-5.11122	-5.84089	0	0	0	0
HC 1	male	61	HC	HC_1_CAGCATACACCTATCC-1	-5.56023	-3.12732	0	0	0	0
HC 1	male	61	HC	HC_1_CAGCATATCATTATCC-1	-5.03841	-5.00459	0	0	0	0
HC 1	male	61	HC	HC_1_CATCAAGAGGAGTCTG-1	0.549161	-1.23135	0	0	0	0
HC 1	male	61	HC	HC_1_CATCAGAAGACGCAAC-1	4.20413	2.45223	0	0	0	0
HC 1	male	61	HC	HC_1_CATCGGGAGACAAGCC-1	-5.29907	-3.6121	0	0	0	0
HC 1	male	61	HC	HC_1_CCAATCCAGGAGTACC-1	2.18794	7.43605	0	0	0	0
HC 1	male	61	HC	HC_1_CCAGCGACAGTCCTTC-1	12.5068	0.939531	0	0	0	0
HC 1	male	61	HC	HC_1_CCATGTCCAGCCAGAA-1	13.292	-0.31866	0	0	0	0
HC 1	male	61	HC	HC_1_CCATGTCGTATTCGTG-1	12.8315	-1.50746	0	0	0	0
HC 1	male	61	HC	HC_1_CCATTCGAGCCACGTC-1	-3.37408	-6.87517	0	0	0	0
HC 1	male	61	HC	HC_1_CCGTACTTCTTAACCT-1	0.352611	4.68309	0	0	0	0
HC 1	male	61	HC	HC_1_CCTAAAGTCCTTTCTC-1	-0.0709989	-4.40015	0	0	0	0
HC 1	male	61	HC	HC_1_CCTTCGACACAGAGGT-1	12.6093	0.25454	0	0	0	0
HC 1	male	61	HC	HC_1_CCTTTCTAGTTAACGA-1	-6.6569	-2.8182	0	0	0	0
HC 1	male	61	HC	HC_1_CGAGCCAAGGAGTTGC-1	0.666284	-0.235456	0	0	0	0
HC 1	male	61	HC	HC_1_CGATGTAAGGAATCGC-1	1.40948	-2.33166	0	0	0	0
HC 1	male	61	HC	HC_1_CGCGTTTAGCTTATCG-1	-2.16934	6.47126	0	0	0	0
HC 1	male	61	HC	HC_1_CGCTATCCAGATAATG-1	-0.209996	5.6952	0	0	0	0
HC 1	male	61	HC	HC_1_CGCTGGAAGAGTACAT-1	12.9604	-0.797024	0	0	0	0
HC 1	male	61	HC	HC_1_CGGACACTCACTCCTG-1	-5.97335	-2.58441	0	0	0	0
HC 1	male	61	HC	HC_1_CGGACGTGTTCGTGAT-1	-1.10468	-3.45199	0	0	0	0
HC 1	male	61	HC	HC_1_CGGTTAACATGTCTCC-1	-2.956	-5.95555	0	0	0	0
HC 1	male	61	HC	HC_1_CGTAGGCAGAGTGACC-1	2.82641	0.0137556	0	0	0	0
HC 1	male	61	HC	HC_1_CGTCACTTCCAGATCA-1	-3.76685	-7.13567	0	0	0	0
HC 1	male	61	HC	HC_1_CGTCCATCATGCCCGA-1	-6.90049	-2.52352	0	0	0	0
HC 1	male	61	HC	HC_1_CGTCTACCATACTCTT-1	2.098	2.40253	0	0	0	0
HC 1	male	61	HC	HC_1_CTAAGACAGTATTGGA-1	-5.23612	-3.33273	0	0	0	0
HC 1	male	61	HC	HC_1_CTACACCCAAAGGAAG-1	0.893202	-0.0501246	0	0	0	0
HC 1	male	61	HC	HC_1_CTACCCATCGTCACGG-1	2.97159	2.93128	0	0	0	0
HC 1	male	61	HC	HC_1_CTACGTCGTTGGTGGA-1	-1.50869	5.51696	0	0	0	0
HC 1	male	61	HC	HC_1_CTAGAGTCACAGACAG-1	13.0976	0.184059	0	0	0	0
HC 1	male	61	HC	HC_1_CTAGCCTGTCCTCTTG-1	-6.26081	-2.69672	0	0	0	0
HC 1	male	61	HC	HC_1_CTCAGAATCAGGCCCA-1	2.97232	0.569397	0	0	0	0
HC 1	male	61	HC	HC_1_CTCATTAAGAGTAATC-1	3.38796	6.71623	0	0	0	0
HC 1	male	61	HC	HC_1_CTCGAAACACAGGAGT-1	-2.02396	6.20777	0	0	0	0
HC 1	male	61	HC	HC_1_CTCGGAGCATCCAACA-1	1.99227	-2.34006	0	0	0	0
HC 1	male	61	HC	HC_1_CTCTAATTCACAACGT-1	-2.00002	6.46116	0	0	0	0
HC 1	male	61	HC	HC_1_CTCTGGTCAACGATGG-1	2.50516	3.54778	0	0	0	0
HC 1	male	61	HC	HC_1_CTGAAGTTCAACCATG-1	-5.88868	-2.71942	0	0	0	0
HC 1	male	61	HC	HC_1_CTGATAGAGCGCTCCA-1	12.6764	-1.20427	0	0	0	0
HC 1	male	61	HC	HC_1_CTGATAGCATATGCTG-1	-2.30781	6.55611	0	0	0	0
HC 1	male	61	HC	HC_1_CTGCCTATCGCCTGTT-1	-0.667268	7.43354	0	0	0	0
HC 1	male	61	HC	HC_1_CTGGTCTGTATAGGGC-1	-4.05964	-3.79307	0	0	0	0
HC 1	male	61	HC	HC_1_CTGTGCTCATGTTGAC-1	-1.97251	5.89452	0	0	0	0
HC 1	male	61	HC	HC_1_CTGTGCTGTGCTAGCC-1	0.253254	4.63841	0	0	0	0
HC 1	male	61	HC	HC_1_CTTACCGTCTGGCGAC-1	-2.76141	-6.06057	0	0	0	0
HC 1	male	61	HC	HC_1_CTTAGGATCCTGCTTG-1	12.6285	0.258753	0	0	0	0
HC 1	male	61	HC	HC_1_GAACATCCAATGAAAC-1	1.89462	7.72049	0	0	0	0
HC 1	male	61	HC	HC_1_GACACGCAGCGTTTAC-1	-5.97291	-2.66801	0	0	0	0
HC 1	male	61	HC	HC_1_GACCAATCAATGCCAT-1	4.21531	2.29055	0	0	0	0
HC 1	male	61	HC	HC_1_GACTGCGCACAGACTT-1	13.5062	-0.355095	0	0	0	0
HC 1	male	61	HC	HC_1_GATCAGTTCCCTCAGT-1	-1.74837	5.63247	0	0	0	0
HC 1	male	61	HC	HC_1_GCATGTACAGCCACCA-1	13.1646	0.625314	0	0	0	0
HC 1	male	61	HC	HC_1_GCCTCTACACAGAGGT-1	12.7658	0.1041	0	0	0	0
HC 1	male	61	HC	HC_1_GCCTCTATCTGGAGCC-1	12.7075	-1.03881	0	0	0	0
HC 1	male	61	HC	HC_1_GCGCAGTCAGCCACCA-1	-5.19551	-2.53949	0	0	0	0
HC 1	male	61	HC	HC_1_GCGCAGTCAGTAACGG-1	-1.12656	-2.60432	0	0	0	0
HC 1	male	61	HC	HC_1_GCGCCAATCCTTGGTC-1	12.7282	-0.694327	0	0	0	0
HC 1	male	61	HC	HC_1_GCGCGATAGAATAGGG-1	12.8593	-1.40128	0	0	0	0
HC 1	male	61	HC	HC_1_GCGGGTTAGTAGCCGA-1	12.8128	0.0958699	0	0	0	0
HC 1	male	61	HC	HC_1_GCGGGTTGTGTGCCTG-1	-0.15441	-0.393073	0	0	0	0
HC 1	male	61	HC	HC_1_GCTTGAATCTGATTCT-1	4.20384	1.74118	0	0	0	0
HC 1	male	61	HC	HC_1_GGACAAGAGTGGAGAA-1	-4.07172	-6.91255	0	0	0	0
HC 1	male	61	HC	HC_1_GGCGACTTCTGGCGAC-1	-0.843784	7.48588	0	0	0	0
HC 1	male	61	HC	HC_1_GGCGTGTAGGGAACGG-1	-3.36504	-6.86738	0	0	0	0
HC 1	male	61	HC	HC_1_GGGATGAGTATATCCG-1	-4.77948	-6.7319	0	0	0	0
HC 1	male	61	HC	HC_1_GGGCATCTCACGCATA-1	-0.795424	7.56789	0	0	0	0
HC 1	male	61	HC	HC_1_GGTGTTAGTTTAAGCC-1	-2.76454	6.71984	0	0	0	0
HC 1	male	61	HC	HC_1_GTCAAGTGTCGGGTCT-1	-1.87975	5.93695	0	0	0	0
HC 1	male	61	HC	HC_1_GTCACAACAAAGTGCG-1	-2.71854	-6.00712	0	0	0	0
HC 1	male	61	HC	HC_1_GTCATTTCAAAGTCAA-1	-2.62332	-5.4553	0	0	0	0
HC 1	male	61	HC	HC_1_GTCGGGTCAGCTTAAC-1	0.577316	-2.62824	0	0	0	0
HC 1	male	61	HC	HC_1_GTCGGGTGTTCGTCTC-1	12.8594	-0.249471	0	0	0	0
HC 1	male	61	HC	HC_1_GTCGTAACAGTCAGCC-1	0.540046	0.0882221	0	0	0	0
HC 1	male	61	HC	HC_1_GTCTTCGAGATAGCAT-1	-0.295159	7.36563	0	0	0	0
HC 1	male	61	HC	HC_1_GTGCATAAGCTGTTCA-1	3.73117	2.41096	0	0	0	0
HC 1	male	61	HC	HC_1_GTGCATACACACATGT-1	-6.21726	-2.60854	0	0	0	0
HC 1	male	61	HC	HC_1_GTGCGGTGTTTAGGAA-1	1.51558	-1.79449	0	0	0	0
HC 1	male	61	HC	HC_1_GTGGGTCCAGTGAGTG-1	-0.209671	6.22951	0	0	0	0
HC 1	male	61	HC	HC_1_GTGTGCGCAATCACAC-1	-5.35394	-5.17284	0	0	0	0
HC 1	male	61	HC	HC_1_GTTAAGCTCCCTCTTT-1	-3.21987	-6.3337	0	0	0	0
HC 1	male	61	HC	HC_1_GTTAAGCTCGGCCGAT-1	2.1171	7.58071	0	0	0	0
HC 1	male	61	HC	HC_1_GTTCGGGGTCGTCTTC-1	-2.22262	6.07661	0	0	0	0
HC 1	male	61	HC	HC_1_TAAGAGAAGTAGGTGC-1	0.860548	5.13653	0	0	0	0
HC 1	male	61	HC	HC_1_TAAGAGACATCCTAGA-1	2.84689	3.10197	0	0	0	0
HC 1	male	61	HC	HC_1_TAAGTGCCACGCATCG-1	-0.718802	4.76612	0	0	0	0
HC 1	male	61	HC	HC_1_TACCTATAGCTGTTCA-1	-4.53029	-4.35549	0	0	0	0
HC 1	male	61	HC	HC_1_TAGACCAAGTATCGAA-1	-4.16696	-3.53167	0	0	0	0
HC 1	male	61	HC	HC_1_TAGACCAAGTGCGTGA-1	-4.34059	-3.05792	0	0	0	0
HC 1	male	61	HC	HC_1_TAGTTGGTCACGATGT-1	12.7007	0.383648	0	0	0	0
HC 1	male	61	HC	HC_1_TATCAGGGTGTGACCC-1	-4.90837	-4.82589	0	0	0	0
HC 1	male	61	HC	HC_1_TATTACCCAGCGTTCG-1	-1.40994	5.58344	0	0	0	0
HC 1	male	61	HC	HC_1_TATTACCTCAGCATGT-1	12.4756	-1.50451	0	0	0	0
HC 1	male	61	HC	HC_1_TCAACGAAGCTTTGGT-1	-6.29658	-3.11057	0	0	0	0
HC 1	male	61	HC	HC_1_TCAATCTGTCACAAGG-1	-0.568476	7.192	0	0	0	0
HC 1	male	61	HC	HC_1_TCACGAAAGACCTTTG-1	-6.66333	-2.96273	0	0	0	0
HC 1	male	61	HC	HC_1_TCACGAAAGCAATATG-1	-0.50402	7.68669	0	0	0	0
HC 1	male	61	HC	HC_1_TCTATTGCATCGACGC-1	-1.57899	-1.53394	0	0	0	0
HC 1	male	61	HC	HC_1_TCTTTCCAGAAGGTTT-1	-5.6445	-2.4373	0	0	0	0
HC 1	male	61	HC	HC_1_TGACTTTGTCAGTGGA-1	0.105201	6.1584	0	0	0	0
HC 1	male	61	HC	HC_1_TGAGAGGGTCTAACGT-1	-2.44955	-5.30964	0	0	0	0
HC 1	male	61	HC	HC_1_TGCGCAGGTGGTCCGT-1	-4.25029	-4.0622	0	0	0	0
HC 1	male	61	HC	HC_1_TGCGCAGTCTCAACTT-1	4.3915	1.49913	0	0	0	0
HC 1	male	61	HC	HC_1_TGGTTAGAGCCCAACC-1	13.1836	0.00921599	0	0	0	0
HC 1	male	61	HC	HC_1_TGGTTAGAGGTGCTTT-1	-0.453317	5.73099	0	0	0	0
HC 1	male	61	HC	HC_1_TGGTTAGAGTACGACG-1	12.8664	-1.22754	0	0	0	0
HC 1	male	61	HC	HC_1_TGGTTAGAGTGGCACA-1	3.40463	-0.0726778	0	0	0	0
HC 1	male	61	HC	HC_1_TGGTTCCAGCGATAGC-1	-6.1182	-2.74395	0	0	0	0
HC 1	male	61	HC	HC_1_TGTATTCAGTACGCCC-1	12.8168	-1.50088	0	0	0	0
HC 1	male	61	HC	HC_1_TGTTCCGTCGTTACAG-1	1.36192	-1.83886	0	0	0	0
HC 1	male	61	HC	HC_1_TTAACTCTCAACCAAC-1	-1.51964	5.40469	0	0	0	0
HC 1	male	61	HC	HC_1_TTAGGACGTTAAGACA-1	-0.443751	7.47747	0	0	0	0
HC 1	male	61	HC	HC_1_TTAGGCACAGCAGTTT-1	-5.85778	-2.60763	0	0	0	0
HC 1	male	61	HC	HC_1_TTCGGTCTCTACTCAT-1	-1.3607	5.94955	0	0	0	0
HC 1	male	61	HC	HC_1_TTCTCCTGTAAATGAC-1	-1.39962	6.42323	0	0	0	0
HC 1	male	61	HC	HC_1_TTGCGTCGTAGCACGA-1	-0.000327269	6.2815	0	0	0	0
HC 1	male	61	HC	HC_1_TTGGAACAGACGCTTT-1	2.48142	2.8248	0	0	0	0
HC 1	male	61	HC	HC_1_TTTGCGCAGTGGGTTG-1	-0.01839	7.25758	0	0	0	0
CD 1	female	49	IBD	CD_1_AAACCCACAAATAGCA-1	-4.71784	-3.85911	0	0	0	0
CD 1	female	49	IBD	CD_1_AAACGCTTCGGCATTA-1	2.56656	-1.68568	0	0	0	0
CD 1	female	49	IBD	CD_1_AAAGGTACAATCTCTT-1	-0.349259	6.34091	0	0	0	0
CD 1	female	49	IBD	CD_1_AAAGGTAGTCCCTCAT-1	-2.17098	-5.16912	0	0	0	0
CD 1	female	49	IBD	CD_1_AACAAGAAGGAACGAA-1	2.129	6.92786	0	0	0	0
CD 1	female	49	IBD	CD_1_AACACACGTTAGAGAT-1	-2.4836	-5.19121	0	0	0	0
CD 1	female	49	IBD	CD_1_AACAGGGGTCACCTTC-1	2.67556	3.13884	0	0	0	0
CD 1	female	49	IBD	CD_1_AAGACAATCGGCAGTC-1	-0.72957	-2.11886	0	0	0	0
CD 1	female	49	IBD	CD_1_AAGCATCTCGAAGTGG-1	0.846991	1.67257	0	0	0	0
CD 1	female	49	IBD	CD_1_AAGGAATTCTATACTC-1	4.07132	1.60147	0	0	0	0
CD 1	female	49	IBD	CD_1_AAGGTAAGTCCCTGTT-1	13.4641	-0.109821	0	0	0	0
CD 1	female	49	IBD	CD_1_AATCACGCAGTTACCA-1	-1.83632	5.44119	0	0	0	0
CD 1	female	49	IBD	CD_1_AATGCCACATGACTGT-1	4.44363	1.89611	0	0	0	0
CD 1	female	49	IBD	CD_1_AATGGAACACCAGACC-1	-1.82983	5.92932	0	0	0	0
CD 1	female	49	IBD	CD_1_AATTCCTTCCCAATAG-1	2.32231	2.29686	0	0	0	0
CD 1	female	49	IBD	CD_1_ACACGCGTCAGCTTCC-1	13.1184	-0.700457	0	0	0	0
CD 1	female	49	IBD	CD_1_ACCAACAGTCAGGTGA-1	2.67497	1.88005	0	0	0	0
CD 1	female	49	IBD	CD_1_ACGCACGGTATGCGGA-1	2.57635	3.51256	0	0	0	0
CD 1	female	49	IBD	CD_1_ACGTTCCGTGGTTTAC-1	-0.649265	0.140126	0	0	0	0
CD 1	female	49	IBD	CD_1_ACTCCCAGTTCACCGG-1	0.513338	1.61935	0	0	0	0
CD 1	female	49	IBD	CD_1_ACTCTCGCAACACGAG-1	4.02762	1.71093	0	0	0	0
CD 1	female	49	IBD	CD_1_ACTTATCGTAGCACGA-1	1.04725	1.91713	0	0	0	0
CD 1	female	49	IBD	CD_1_AGAACAACAGCTTTCC-1	4.04381	0.504235	0	0	0	0
CD 1	female	49	IBD	CD_1_AGATAGATCTCGTGAA-1	2.45553	2.33122	0	0	0	0
CD 1	female	49	IBD	CD_1_AGATCCACAAGCGCAA-1	-0.331635	2.31241	0	0	0	0
CD 1	female	49	IBD	CD_1_AGCCAATGTGCCTTCT-1	3.29657	2.44086	0	0	0	0
CD 1	female	49	IBD	CD_1_AGCGTCGCATTCATCT-1	12.6947	0.884183	0	0	0	0
CD 1	female	49	IBD	CD_1_AGCTCAACACCTTCGT-1	-3.27136	-6.86212	0	0	0	0
CD 1	female	49	IBD	CD_1_AGGATCTCACTTTATC-1	2.49725	-1.15587	0	0	0	0
CD 1	female	49	IBD	CD_1_AGGATCTGTACTTGTG-1	3.09094	1.72542	0	0	0	0
CD 1	female	49	IBD	CD_1_AGGTCTATCGCTGATA-1	2.94414	-1.0437	0	0	0	0
CD 1	female	49	IBD	CD_1_AGGTTGTTCAGGTAAA-1	0.102396	2.02491	0	0	0	0
CD 1	female	49	IBD	CD_1_AGTACTGCATCACGGC-1	3.96082	-2.39522	0	0	0	0
CD 1	female	49	IBD	CD_1_AGTAGCTCACGTTGGC-1	3.51625	2.67378	0	0	0	0
CD 1	female	49	IBD	CD_1_AGTCTCCAGACCAAGC-1	-4.57993	-5.05313	0	0	0	0
CD 1	female	49	IBD	CD_1_AGTGCCGCAATTCGTG-1	-4.54716	-4.2677	0	0	0	0
CD 1	female	49	IBD	CD_1_AGTGCCGCATAGAGGC-1	-1.0734	4.6066	0	0	0	0
CD 1	female	49	IBD	CD_1_AGTTCCCAGCACTAAA-1	3.9084	2.05552	0	0	0	0
CD 1	female	49	IBD	CD_1_ATAGACCCAGCGATTT-1	2.18803	-3.38431	0	0	0	0
CD 1	female	49	IBD	CD_1_ATCCACCAGTCATGGG-1	12.5581	-1.57694	0	0	0	0
CD 1	female	49	IBD	CD_1_ATCCATTGTGGTCCGT-1	2.81026	-0.828749	0	0	0	0
CD 1	female	49	IBD	CD_1_ATCCTATAGTGTACAA-1	-5.7663	-3.4008	0	0	0	0
CD 1	female	49	IBD	CD_1_ATCGCCTTCGCAATGT-1	-5.82697	-2.69051	0	0	0	0
CD 1	female	49	IBD	CD_1_ATCGGCGAGGTTCTAC-1	2.59965	6.29145	0	0	0	0
CD 1	female	49	IBD	CD_1_ATCTCTAGTCATGGCC-1	13.107	0.333708	0	0	0	0
CD 1	female	49	IBD	CD_1_ATGAAAGCAAACACGG-1	-1.22463	6.84025	0	0	0	0
CD 1	female	49	IBD	CD_1_ATGAGTCAGGGCCAAT-1	-0.851358	-1.00407	0	0	0	0
CD 1	female	49	IBD	CD_1_ATGAGTCTCACGGTCG-1	-4.17425	-7.70478	0	0	0	0
CD 1	female	49	IBD	CD_1_ATGCGATCAGCATGCC-1	-2.09811	4.8276	0	0	0	0
CD 1	female	49	IBD	CD_1_ATGGGAGAGTTTCGGT-1	3.21399	1.77589	0	0	0	0
CD 1	female	49	IBD	CD_1_ATGGGTTTCACCGGGT-1	-0.959974	4.03235	0	0	0	0
CD 1	female	49	IBD	CD_1_ATGGTTGAGCCGCTTG-1	2.76242	1.95027	0	0	0	0
CD 1	female	49	IBD	CD_1_ATTACTCCAATGTGGG-1	-0.291578	-1.78699	0	0	0	0
CD 1	female	49	IBD	CD_1_CAAAGAAAGAGCCGAT-1	-2.1128	4.88558	0	0	0	0
CD 1	female	49	IBD	CD_1_CAAGGGATCGTGGGTC-1	4.28634	-0.514676	0	0	0	0
CD 1	female	49	IBD	CD_1_CACGTTCGTGCGTCGT-1	-3.08815	-4.58619	0	0	0	0
CD 1	female	49	IBD	CD_1_CACTGTCTCATGACAC-1	-2.38567	6.70661	0	0	0	0
CD 1	female	49	IBD	CD_1_CAGATCACAAGATCCT-1	2.96327	1.42178	0	0	0	0
CD 1	female	49	IBD	CD_1_CAGGTATGTGTTCGTA-1	13.5551	-0.0504699	0	0	0	0
CD 1	female	49	IBD	CD_1_CAGTGCGTCCCTAGGG-1	13.4927	-0.223274	0	0	0	0
CD 1	female	49	IBD	CD_1_CAGTTAGGTCTGTGGC-1	-3.80358	-7.03783	0	0	0	0
CD 1	female	49	IBD	CD_1_CATCCGTGTGAATTAG-1	3.18011	-0.438342	0	0	0	0
CD 1	female	49	IBD	CD_1_CATCGTCAGCGATCGA-1	-0.76278	3.5637	0	0	0	0
CD 1	female	49	IBD	CD_1_CATGAGTGTGATTCAC-1	12.9257	-0.0881408	0	0	0	0
CD 1	female	49	IBD	CD_1_CATGCAAAGTTAGTGA-1	3.2104	1.81183	0	0	0	0
CD 1	female	49	IBD	CD_1_CATGCTCGTAGTGGCA-1	-5.08151	-5.69777	0	0	0	0
CD 1	female	49	IBD	CD_1_CATGGATTCGCGCTGA-1	1.24317	-2.05429	0	0	0	0
CD 1	female	49	IBD	CD_1_CATTCATTCACAATGC-1	0.770238	5.26066	0	0	0	0
CD 1	female	49	IBD	CD_1_CATTCTAAGTCAACAA-1	2.9992	2.44485	0	0	0	0
CD 1	female	49	IBD	CD_1_CCACTTGCAAGCCCAC-1	-0.856558	5.45512	0	0	0	0
CD 1	female	49	IBD	CD_1_CCACTTGTCACCGGTG-1	1.27157	2.51857	0	0	0	0
CD 1	female	49	IBD	CD_1_CCGGACAAGCACTAGG-1	0.426521	3.31023	0	0	0	0
CD 1	female	49	IBD	CD_1_CCGTAGGCATTCACCC-1	2.03428	-0.673086	0	0	0	0
CD 1	female	49	IBD	CD_1_CCGTTCACACGCAAAG-1	0.310564	0.913632	0	0	0	0
CD 1	female	49	IBD	CD_1_CCGTTCATCATTCGGA-1	-1.35943	5.40972	0	0	0	0
CD 1	female	49	IBD	CD_1_CGAATTGTCGGTCGGT-1	-0.219302	2.03159	0	0	0	0
CD 1	female	49	IBD	CD_1_CGACAGCGTAGGACCA-1	-4.2328	-7.17883	0	0	0	0
CD 1	female	49	IBD	CD_1_CGCAGGTGTTTACGTG-1	2.0136	1.6265	0	0	0	0
CD 1	female	49	IBD	CD_1_CGGAATTCATCCGGCA-1	-2.79141	-5.73263	0	0	0	0
CD 1	female	49	IBD	CD_1_CGGGTCAGTCGCTCGA-1	0.135807	3.1986	0	0	0	0
CD 1	female	49	IBD	CD_1_CTAACTTAGTATGCAA-1	-2.83502	-5.12233	0	0	0	0
CD 1	female	49	IBD	CD_1_CTAACTTGTTGTTGCA-1	3.98343	-3.68155	0	0	0	0
CD 1	female	49	IBD	CD_1_CTCATTAGTATTTCGG-1	-4.22174	-7.09455	0	0	0	0
CD 1	female	49	IBD	CD_1_CTCCCAACAACTGCCG-1	-0.934969	6.08744	0	0	0	0
CD 1	female	49	IBD	CD_1_CTCCTCCGTGCTAGCC-1	-5.64599	-2.58371	0	0	0	0
CD 1	female	49	IBD	CD_1_CTCCTCCGTTACTCAG-1	4.32538	1.3336	0	0	0	0
CD 1	female	49	IBD	CD_1_CTCGAGGGTGTTAACC-1	-2.28527	6.10057	0	0	0	0
CD 1	female	49	IBD	CD_1_CTCTCGACACGTAACT-1	13.3739	-1.17363	0	0	0	0
CD 1	female	49	IBD	CD_1_CTGGACGAGCACTCGC-1	1.45333	1.10911	0	0	0	0
CD 1	female	49	IBD	CD_1_CTGTACCCACCTATCC-1	1.99732	3.45472	0	0	0	0
CD 1	female	49	IBD	CD_1_CTGTGAACACCAGTTA-1	2.07776	-0.967249	0	0	0	0
CD 1	female	49	IBD	CD_1_CTGTGAATCGGCCTTT-1	-6.1426	-2.83115	0	0	0	0
CD 1	female	49	IBD	CD_1_CTTCAATGTCGAGTTT-1	2.23899	-0.893242	0	0	0	0
CD 1	female	49	IBD	CD_1_GAAGAATTCCAATCTT-1	3.16649	2.81431	0	0	0	0
CD 1	female	49	IBD	CD_1_GACATCACAGGTGTGA-1	2.41411	-3.88241	0	0	0	0
CD 1	female	49	IBD	CD_1_GACCTTCTCCTCCACA-1	2.9804	0.818437	0	0	0	0
CD 1	female	49	IBD	CD_1_GACTATGAGTATGGCG-1	3.76547	-1.36194	0	0	0	0
CD 1	female	49	IBD	CD_1_GACTCAATCAAGGAGC-1	-4.60822	-6.83209	0	0	0	0
CD 1	female	49	IBD	CD_1_GAGGGATTCGGTAGGA-1	2.85806	-0.29439	0	0	0	0
CD 1	female	49	IBD	CD_1_GATCAGTAGGCTAACG-1	3.89322	-1.33545	0	0	0	0
CD 1	female	49	IBD	CD_1_GATGAGGAGTTGCATC-1	-5.0419	-3.98049	0	0	0	0
CD 1	female	49	IBD	CD_1_GATGATCAGCTAGAGC-1	3.86047	-0.434121	0	0	0	0
CD 1	female	49	IBD	CD_1_GCACGTGTCGGCTGGT-1	1.70804	6.53691	0	0	0	0
CD 1	female	49	IBD	CD_1_GCCAGCACATTGCTTT-1	4.21637	2.07605	0	0	0	0
CD 1	female	49	IBD	CD_1_GCCTGTTGTTTAGAGA-1	0.47719	0.399336	0	0	0	0
CD 1	female	49	IBD	CD_1_GCGAGAAAGCATCCCG-1	3.32175	-2.68183	0	0	0	0
CD 1	female	49	IBD	CD_1_GCGAGAACACGGTGCT-1	-2.6245	-5.24842	0	0	0	0
CD 1	female	49	IBD	CD_1_GCGTGCATCAGTCATG-1	2.79567	7.42627	0	0	0	0
CD 1	female	49	IBD	CD_1_GCTTGGGCATCGTGCG-1	3.27415	2.49754	0	0	0	0
CD 1	female	49	IBD	CD_1_GGAATGGTCCATACTT-1	-2.86649	5.16357	0	0	0	0
CD 1	female	49	IBD	CD_1_GGAGCAATCCCTCGAT-1	-3.60507	-5.57913	0	0	0	0
CD 1	female	49	IBD	CD_1_GGGACAAGTTGACTAC-1	2.74438	3.21972	0	0	0	0
CD 1	female	49	IBD	CD_1_GGGAGATGTCGGATTT-1	3.398	0.799216	0	0	0	0
CD 1	female	49	IBD	CD_1_GGGATCCTCGTGTCAA-1	1.4802	-0.346087	0	0	0	0
CD 1	female	49	IBD	CD_1_GGGCGTTGTTCCGCGA-1	13.311	-0.0192103	0	0	0	0
CD 1	female	49	IBD	CD_1_GGTGTCGGTTATAGCC-1	1.83395	0.957913	0	0	0	0
CD 1	female	49	IBD	CD_1_GTAATCGGTACGCGTC-1	1.05802	-4.35413	0	0	0	0
CD 1	female	49	IBD	CD_1_GTAGAAAAGGCAGTCA-1	3.64171	2.75102	0	0	0	0
CD 1	female	49	IBD	CD_1_GTAGAAACAACCTATG-1	2.29639	2.65915	0	0	0	0
CD 1	female	49	IBD	CD_1_GTATTTCCATGACGAG-1	2.99626	1.85766	0	0	0	0
CD 1	female	49	IBD	CD_1_GTCGAATAGCTTTCTT-1	0.451909	5.33165	0	0	0	0
CD 1	female	49	IBD	CD_1_GTCTACCAGGTTCCGC-1	3.14908	-0.902308	0	0	0	0
CD 1	female	49	IBD	CD_1_GTCTGTCGTTTACCAG-1	-3.31381	-5.0985	0	0	0	0
CD 1	female	49	IBD	CD_1_GTGACGCTCCATAAGC-1	2.63578	-1.42964	0	0	0	0
CD 1	female	49	IBD	CD_1_GTGAGCCCAGCTAACT-1	0.179365	1.72403	0	0	0	0
CD 1	female	49	IBD	CD_1_GTGGAGATCTAGACAC-1	2.0382	0.554306	0	0	0	0
CD 1	female	49	IBD	CD_1_GTGGCGTCAACATACC-1	1.5993	6.98622	0	0	0	0
CD 1	female	49	IBD	CD_1_GTGGGAAGTCACTTAG-1	3.66423	0.821504	0	0	0	0
CD 1	female	49	IBD	CD_1_GTGGGAAGTGGCGCTT-1	-3.79503	4.44829	0	0	0	0
CD 1	female	49	IBD	CD_1_GTTACAGAGGTCGACA-1	12.7771	0.923189	0	0	0	0
CD 1	female	49	IBD	CD_1_GTTGAACCAAAGGCAC-1	-0.221925	6.87935	0	0	0	0
CD 1	female	49	IBD	CD_1_TACCGGGGTCTCAGAT-1	-2.11633	6.00884	0	0	0	0
CD 1	female	49	IBD	CD_1_TAGACTGCACGTAGAG-1	3.01196	1.09626	0	0	0	0
CD 1	female	49	IBD	CD_1_TAGACTGGTCTGTGCG-1	-2.18395	-5.19809	0	0	0	0
CD 1	female	49	IBD	CD_1_TAGCACAGTCTACTGA-1	-1.0828	5.70708	0	0	0	0
CD 1	female	49	IBD	CD_1_TATATCCTCAGAACCT-1	-2.87809	-5.4132	0	0	0	0
CD 1	female	49	IBD	CD_1_TATCTTGTCGCTTAAG-1	-2.514	-5.58072	0	0	0	0
CD 1	female	49	IBD	CD_1_TATTGGGGTATGGTTC-1	3.17248	1.22334	0	0	0	0
CD 1	female	49	IBD	CD_1_TATTTCGAGACCAACG-1	-2.16051	4.0073	0	0	0	0
CD 1	female	49	IBD	CD_1_TCATGCCGTATGACAA-1	2.38549	2.71264	0	0	0	0
CD 1	female	49	IBD	CD_1_TCATGTTCATCATTGG-1	1.487	2.3567	0	0	0	0
CD 1	female	49	IBD	CD_1_TCATTCACACGAAAGC-1	3.26402	-0.648401	0	0	0	0
CD 1	female	49	IBD	CD_1_TCCCAGTGTAACTTCG-1	1.86053	-2.44283	0	0	0	0
CD 1	female	49	IBD	CD_1_TCCGTGTGTAAGATAC-1	-2.12674	5.76597	0	0	0	0
CD 1	female	49	IBD	CD_1_TCCTTCTCAAGGTCAG-1	4.02409	-1.24758	0	0	0	0
CD 1	female	49	IBD	CD_1_TCGAAGTAGCCTGTGC-1	-1.93833	6.12798	0	0	0	0
CD 1	female	49	IBD	CD_1_TCGGGACAGGGACCAT-1	3.44316	2.94136	0	0	0	0
CD 1	female	49	IBD	CD_1_TCGGGACTCTGACCCT-1	4.35115	1.50288	0	0	0	0
CD 1	female	49	IBD	CD_1_TCGGGCAGTCATAACC-1	-0.705346	1.25153	0	0	0	0
CD 1	female	49	IBD	CD_1_TCGGGTGTCTTAGGAC-1	-3.35712	6.57382	0	0	0	0
CD 1	female	49	IBD	CD_1_TCGGTCTGTTCACCGG-1	3.08456	1.70844	0	0	0	0
CD 1	female	49	IBD	CD_1_TCGTCCAAGCAAACAT-1	-0.00988899	2.75703	0	0	0	0
CD 1	female	49	IBD	CD_1_TCGTGCTTCGTTCTAT-1	-1.3122	-1.27753	0	0	0	0
CD 1	female	49	IBD	CD_1_TCTACCGGTCTAGGTT-1	4.39435	2.00423	0	0	0	0
CD 1	female	49	IBD	CD_1_TCTCCGACACCAAATC-1	1.89474	2.79265	0	0	0	0
CD 1	female	49	IBD	CD_1_TCTGTCGTCCACACCT-1	0.929625	1.62167	0	0	0	0
CD 1	female	49	IBD	CD_1_TGAGGGATCTATTTCG-1	-4.36173	-4.22523	0	0	0	0
CD 1	female	49	IBD	CD_1_TGAGGTTCAGTCAACT-1	1.23503	3.76813	0	0	0	0
CD 1	female	49	IBD	CD_1_TGAGGTTTCGTAGTGT-1	2.69839	1.69086	0	0	0	0
CD 1	female	49	IBD	CD_1_TGATTCTGTTCGAACT-1	3.93843	2.39313	0	0	0	0
CD 1	female	49	IBD	CD_1_TGATTTCAGCGACTAG-1	0.420298	0.336978	0	0	0	0
CD 1	female	49	IBD	CD_1_TGATTTCCAACGACTT-1	3.83091	2.5766	0	0	0	0
CD 1	female	49	IBD	CD_1_TGCAGATTCTTTCGAT-1	0.584165	4.6639	0	0	0	0
CD 1	female	49	IBD	CD_1_TGCGGGTAGGTATCTC-1	-3.31764	-4.75483	0	0	0	0
CD 1	female	49	IBD	CD_1_TGGGATTAGTACCGGA-1	-3.31915	4.59962	0	0	0	0
CD 1	female	49	IBD	CD_1_TGGGCTGAGGCATCGA-1	-1.29516	4.36171	0	0	0	0
CD 1	female	49	IBD	CD_1_TGGGTTAGTAGATTAG-1	3.05848	1.33151	0	0	0	0
CD 1	female	49	IBD	CD_1_TGGTACACACTAACGT-1	4.12006	0.928114	0	0	0	0
CD 1	female	49	IBD	CD_1_TGTGGCGAGGTTTGAA-1	3.58276	-0.0952347	0	0	0	0
CD 1	female	49	IBD	CD_1_TGTGGCGAGTGAGCCA-1	-0.878523	7.06712	0	0	0	0
CD 1	female	49	IBD	CD_1_TTACCATAGAGCTGAC-1	2.6443	2.63967	0	0	0	0
CD 1	female	49	IBD	CD_1_TTCAATCGTACGATTC-1	-0.927404	1.18596	0	0	0	0
CD 1	female	49	IBD	CD_1_TTCAATCGTATACGGG-1	0.567122	2.72635	0	0	0	0
CD 1	female	49	IBD	CD_1_TTCCGTGGTTCCTACC-1	2.64726	-1.06447	0	0	0	0
CD 1	female	49	IBD	CD_1_TTCTAACGTGGATACG-1	13.3635	-1.05717	0	0	0	0
CD 1	female	49	IBD	CD_1_TTGCGTCCAACACGTT-1	12.9381	-0.629809	0	0	0	0
CD 1	female	49	IBD	CD_1_TTGGGATTCGGAGATG-1	-1.24066	2.95713	0	0	0	0
CD 1	female	49	IBD	CD_1_TTGGGTATCAGCCCAG-1	-4.13054	-4.54865	0	0	0	0
CD 1	female	49	IBD	CD_1_TTGGTTTAGGGCTGAT-1	-2.12535	5.03285	0	0	0	0
CD 2	male	45	IBD	CD_2_AAACCCAAGAGTACCG-1	13.5106	-0.0934522	0	0	0	0
CD 2	male	45	IBD	CD_2_AACACACAGCTGAGTG-1	3.11966	-0.724647	0	0	0	0
CD 2	male	45	IBD	CD_2_AACCACAGTCCTCCAT-1	1.12847	-4.51023	0	0	0	0
CD 2	male	45	IBD	CD_2_AACCCAAGTTCAAACC-1	2.83919	-0.871142	0	0	0	0
CD 2	male	45	IBD	CD_2_AACGGGAAGAAACCAT-1	12.6447	-0.616954	0	0	0	0
CD 2	male	45	IBD	CD_2_AACGGGAAGTCTAGCT-1	-3.01823	4.37073	0	0	0	0
CD 2	male	45	IBD	CD_2_AACTTCTTCACAAGGG-1	2.70971	-0.667411	0	0	0	0
CD 2	male	45	IBD	CD_2_AAGACAAAGGAAGTAG-1	2.14867	6.89542	0	0	0	0
CD 2	male	45	IBD	CD_2_AAGACAAGTGGTCCCA-1	13.5354	-0.451027	0	0	0	0
CD 2	male	45	IBD	CD_2_AAGATAGCATAGGTAA-1	2.55942	-2.82379	0	0	0	0
CD 2	male	45	IBD	CD_2_AAGGAATAGCAACTCT-1	-0.556332	5.61433	0	0	0	0
CD 2	male	45	IBD	CD_2_AAGTACCAGTAGCAAT-1	3.15003	-1.56604	0	0	0	0
CD 2	male	45	IBD	CD_2_AAGTACCTCTGGGAGA-1	-1.90929	4.25157	0	0	0	0
CD 2	male	45	IBD	CD_2_AAGTGAAAGTTGCTCA-1	2.6913	-3.00068	0	0	0	0
CD 2	male	45	IBD	CD_2_AAGTGAACACAATCTG-1	2.37415	-1.22911	0	0	0	0
CD 2	male	45	IBD	CD_2_AATGCCAAGTGCTACT-1	-1.17551	0.208349	0	0	0	0
CD 2	male	45	IBD	CD_2_AATGGCTTCCTTGAAG-1	-0.601909	4.25867	0	0	0	0
CD 2	male	45	IBD	CD_2_ACAACCAAGTACCGGA-1	0.0638944	-0.119558	0	0	0	0
CD 2	male	45	IBD	CD_2_ACGGAAGAGAAGCGCT-1	13.1282	-1.54944	0	0	0	0
CD 2	male	45	IBD	CD_2_ACTATGGTCGAACACT-1	2.94743	-1.62973	0	0	0	0
CD 2	male	45	IBD	CD_2_ACTCTCGGTATTGAGA-1	4.4334	0.845898	0	0	0	0
CD 2	male	45	IBD	CD_2_ACTTAGGTCCACGTAA-1	-5.11711	-5.95412	0	0	0	0
CD 2	male	45	IBD	CD_2_ACTTCCGTCCCAAGCG-1	-2.52879	-5.22257	0	0	0	0
CD 2	male	45	IBD	CD_2_AGAAATGAGATGTTCC-1	2.84587	1.99275	0	0	0	0
CD 2	male	45	IBD	CD_2_AGACAAATCTCTGCCA-1	3.4193	-2.27611	0	0	0	0
CD 2	male	45	IBD	CD_2_AGACACTAGGGTCAAC-1	-4.6882	-3.56614	0	0	0	0
CD 2	male	45	IBD	CD_2_AGACAGGAGACTTAAG-1	3.51743	3.11369	0	0	0	0
CD 2	male	45	IBD	CD_2_AGACAGGGTGCAAGAC-1	0.806918	-3.05808	0	0	0	0
CD 2	male	45	IBD	CD_2_AGAGAATGTTCGGTAT-1	1.4007	-4.67535	0	0	0	0
CD 2	male	45	IBD	CD_2_AGAGAGCGTATCGTGT-1	1.45805	-4.90308	0	0	0	0
CD 2	male	45	IBD	CD_2_AGATGAATCAGACCCG-1	0.835848	-1.00301	0	0	0	0
CD 2	male	45	IBD	CD_2_AGCCAGCGTGCCCACA-1	-2.79275	-5.36992	0	0	0	0
CD 2	male	45	IBD	CD_2_AGCGATTGTCAAAGCG-1	2.30483	-1.63325	0	0	0	0
CD 2	male	45	IBD	CD_2_AGCTCAAAGGAAGTGA-1	3.16776	-0.874683	0	0	0	0
CD 2	male	45	IBD	CD_2_AGGATAACAGCACAGA-1	1.11467	-2.58509	0	0	0	0
CD 2	male	45	IBD	CD_2_AGGTTGTAGACTACCT-1	-1.47852	6.63646	0	0	0	0
CD 2	male	45	IBD	CD_2_AGTAGCTCACCAAATC-1	-0.0414353	2.66489	0	0	0	0
CD 2	male	45	IBD	CD_2_AGTCACAAGACTCGAG-1	-0.222789	5.24326	0	0	0	0
CD 2	male	45	IBD	CD_2_AGTCATGCATAGAAAC-1	2.23096	3.25062	0	0	0	0
CD 2	male	45	IBD	CD_2_ATACTTCGTAAGGCTG-1	-1.52627	0.37873	0	0	0	0
CD 2	male	45	IBD	CD_2_ATAGAGAGTTCCGCGA-1	0.478761	4.54444	0	0	0	0
CD 2	male	45	IBD	CD_2_ATGAAAGGTGAGAACC-1	1.0991	-2.44329	0	0	0	0
CD 2	male	45	IBD	CD_2_ATGACCACACACTGGC-1	1.76701	-2.24422	0	0	0	0
CD 2	male	45	IBD	CD_2_ATGACCATCCTGTTGC-1	-0.308492	2.81461	0	0	0	0
CD 2	male	45	IBD	CD_2_ATGAGGGCACGGATCC-1	2.24947	-0.710233	0	0	0	0
CD 2	male	45	IBD	CD_2_ATGCCTCGTTCCCACT-1	-0.287313	4.66375	0	0	0	0
CD 2	male	45	IBD	CD_2_ATGCGATAGTCTCTGA-1	2.43102	-0.979027	0	0	0	0
CD 2	male	45	IBD	CD_2_ATGCGATGTACTTGTG-1	0.675976	-4.62602	0	0	0	0
CD 2	male	45	IBD	CD_2_ATGGAGGTCCAGCAAT-1	3.04311	-0.953852	0	0	0	0
CD 2	male	45	IBD	CD_2_ATGGATCCAGTATTCG-1	4.13694	-1.50725	0	0	0	0
CD 2	male	45	IBD	CD_2_ATGGTTGGTCGTGATT-1	-3.93314	-6.69604	0	0	0	0
CD 2	male	45	IBD	CD_2_ATTCTTGAGTGGAATT-1	-4.89616	-3.89051	0	0	0	0
CD 2	male	45	IBD	CD_2_ATTGTTCAGTAAATGC-1	4.06199	2.05945	0	0	0	0
CD 2	male	45	IBD	CD_2_CAAAGAAGTTTACGTG-1	13.1273	0.256503	0	0	0	0
CD 2	male	45	IBD	CD_2_CAACCTCTCCGTATGA-1	1.47789	-1.7369	0	0	0	0
CD 2	male	45	IBD	CD_2_CAACGATGTTCAAAGA-1	12.5959	0.0883756	0	0	0	0
CD 2	male	45	IBD	CD_2_CAAGGGATCGAGAAAT-1	1.98558	-2.6757	0	0	0	0
CD 2	male	45	IBD	CD_2_CAATTTCTCGTTATCT-1	3.33416	-3.97688	0	0	0	0
CD 2	male	45	IBD	CD_2_CACGTTCTCGACATTG-1	2.33906	-0.773722	0	0	0	0
CD 2	male	45	IBD	CD_2_CACTAAGAGGCGTTGA-1	12.6249	-1.13754	0	0	0	0
CD 2	male	45	IBD	CD_2_CACTGTCCAGCGAACA-1	12.5459	-1.64646	0	0	0	0
CD 2	male	45	IBD	CD_2_CACTTCGGTTTACTGG-1	13.0339	-1.72476	0	0	0	0
CD 2	male	45	IBD	CD_2_CACTTCGTCGTGACTA-1	2.98468	2.14313	0	0	0	0
CD 2	male	45	IBD	CD_2_CAGCAATAGGTCCAGA-1	3.08103	-0.757272	0	0	0	0
CD 2	male	45	IBD	CD_2_CAGGTATTCTAACACG-1	4.07984	-1.45872	0	0	0	0
CD 2	male	45	IBD	CD_2_CATACAGAGCTTTGTG-1	-0.867842	4.29484	0	0	0	0
CD 2	male	45	IBD	CD_2_CATCCCACAGCGACAA-1	1.2724	-4.59809	0	0	0	0
CD 2	male	45	IBD	CD_2_CATTCATAGGTCATCT-1	3.29486	-3.33455	0	0	0	0
CD 2	male	45	IBD	CD_2_CATTGAGCATGGACAG-1	2.86922	1.40933	0	0	0	0
CD 2	male	45	IBD	CD_2_CCAAGCGAGAGAGCGG-1	3.0681	2.3187	0	0	0	0
CD 2	male	45	IBD	CD_2_CCACACTTCCCTCTCC-1	2.27896	-1.79751	0	0	0	0
CD 2	male	45	IBD	CD_2_CCACCATTCTGCATGA-1	-1.15321	4.43143	0	0	0	0
CD 2	male	45	IBD	CD_2_CCCTAACGTATCGCTA-1	3.46944	-0.00771689	0	0	0	0
CD 2	male	45	IBD	CD_2_CCGAACGTCGTCCATC-1	3.4132	6.72451	0	0	0	0
CD 2	male	45	IBD	CD_2_CCGATCTCACCTTCCA-1	3.25829	1.23476	0	0	0	0
CD 2	male	45	IBD	CD_2_CCGATGGAGAATCGCG-1	2.64503	-0.271994	0	0	0	0
CD 2	male	45	IBD	CD_2_CCGCAAGTCTACCAGA-1	-3.03889	-6.86794	0	0	0	0
CD 2	male	45	IBD	CD_2_CCTCAACTCGCCTCTA-1	13.4576	-1.20056	0	0	0	0
CD 2	male	45	IBD	CD_2_CCTCATGGTTGCAAGG-1	-5.20667	-6.99883	0	0	0	0
CD 2	male	45	IBD	CD_2_CCTCCAATCACGGAGA-1	3.58843	-3.84275	0	0	0	0
CD 2	male	45	IBD	CD_2_CCTTGTGAGGAGTATT-1	1.06822	-4.46371	0	0	0	0
CD 2	male	45	IBD	CD_2_CGAAGGATCTATACTC-1	13.2335	-1.47636	0	0	0	0
CD 2	male	45	IBD	CD_2_CGAATTGCATGGAAGC-1	3.34571	0.898985	0	0	0	0
CD 2	male	45	IBD	CD_2_CGACAGCGTACCTTCC-1	0.524978	-4.57679	0	0	0	0
CD 2	male	45	IBD	CD_2_CGGAATTGTGATTGGG-1	1.29092	2.51078	0	0	0	0
CD 2	male	45	IBD	CD_2_CGGGACTTCTCAGTCC-1	0.421447	-2.13073	0	0	0	0
CD 2	male	45	IBD	CD_2_CGTGATAAGCAGCCTC-1	-2.77908	-6.26027	0	0	0	0
CD 2	male	45	IBD	CD_2_CGTGCTTCATCCCGTT-1	0.209503	-3.49052	0	0	0	0
CD 2	male	45	IBD	CD_2_CGTGTCTCAGAGATTA-1	0.870374	-4.45426	0	0	0	0
CD 2	male	45	IBD	CD_2_CTAACCCGTACAGAAT-1	0.619059	1.77671	0	0	0	0
CD 2	male	45	IBD	CD_2_CTAACCCGTTGTCAGT-1	-2.89478	-4.98888	0	0	0	0
CD 2	male	45	IBD	CD_2_CTAAGTGCATAATCGC-1	3.22819	1.39783	0	0	0	0
CD 2	male	45	IBD	CD_2_CTACTATGTGAACTAA-1	3.24615	-1.04923	0	0	0	0
CD 2	male	45	IBD	CD_2_CTATAGGGTGCATGAG-1	0.478419	-1.63502	0	0	0	0
CD 2	male	45	IBD	CD_2_CTATCCGCACAGAGAC-1	-5.40642	-6.73447	0	0	0	0
CD 2	male	45	IBD	CD_2_CTCAGTCTCGACATTG-1	13.1156	-1.35423	0	0	0	0
CD 2	male	45	IBD	CD_2_CTGCAGGCACCCAACG-1	-3.00426	-5.49563	0	0	0	0
CD 2	male	45	IBD	CD_2_CTGCAGGCAGCTCATA-1	1.42284	0.568528	0	0	0	0
CD 2	male	45	IBD	CD_2_CTGCATCTCCTGGCTT-1	0.209816	5.35409	0	0	0	0
CD 2	male	45	IBD	CD_2_CTGCGAGGTATCGAAA-1	3.19449	0.992473	0	0	0	0
CD 2	male	45	IBD	CD_2_CTGCTCATCAGTGATC-1	-5.27134	-5.98843	0	0	0	0
CD 2	male	45	IBD	CD_2_CTGGCAGCATTCTCCG-1	-2.17922	6.32917	0	0	0	0
CD 2	male	45	IBD	CD_2_CTGTATTAGACCTCCG-1	2.49261	-1.62985	0	0	0	0
CD 2	male	45	IBD	CD_2_CTGTCGTCACCAGCTG-1	13.1359	-1.24709	0	0	0	0
CD 2	male	45	IBD	CD_2_CTGTGAAAGAGAGTGA-1	-1.05163	5.52469	0	0	0	0
CD 2	male	45	IBD	CD_2_CTGTGGGCACCACTGG-1	1.53012	3.16674	0	0	0	0
CD 2	male	45	IBD	CD_2_CTTCCGAAGCTGCCTG-1	-4.60941	-6.34321	0	0	0	0
CD 2	male	45	IBD	CD_2_CTTCTCTAGGCGAAGG-1	3.77711	2.79956	0	0	0	0
CD 2	male	45	IBD	CD_2_CTTCTCTCATGCGGTC-1	2.13239	2.39411	0	0	0	0
CD 2	male	45	IBD	CD_2_GAAGGACCACGGCTAC-1	1.69525	-1.93887	0	0	0	0
CD 2	male	45	IBD	CD_2_GAATAGAGTGCGCTCA-1	-1.89524	5.17992	0	0	0	0
CD 2	male	45	IBD	CD_2_GAATCGTAGGATAATC-1	-0.482451	4.47073	0	0	0	0
CD 2	male	45	IBD	CD_2_GAATCGTCAGCTTCGG-1	1.77353	-1.86532	0	0	0	0
CD 2	male	45	IBD	CD_2_GACATCAGTGACGCCT-1	13.536	-1.10978	0	0	0	0
CD 2	male	45	IBD	CD_2_GACTTCCTCATTCACT-1	-0.6232	1.33005	0	0	0	0
CD 2	male	45	IBD	CD_2_GAGAAATTCCTACAAG-1	1.88224	-4.99548	0	0	0	0
CD 2	male	45	IBD	CD_2_GATAGCTGTACCTAAC-1	13.2986	0.0872891	0	0	0	0
CD 2	male	45	IBD	CD_2_GATTCGATCTTGCAAG-1	12.6986	-1.3422	0	0	0	0
CD 2	male	45	IBD	CD_2_GCAACCGCAACTACGT-1	2.26401	1.89016	0	0	0	0
CD 2	male	45	IBD	CD_2_GCATCTCCATGATAGA-1	3.1108	3.17078	0	0	0	0
CD 2	male	45	IBD	CD_2_GCATTAGGTGCGAGTA-1	3.43553	-3.3125	0	0	0	0
CD 2	male	45	IBD	CD_2_GCGATCGGTCCGGATC-1	2.77369	1.42883	0	0	0	0
CD 2	male	45	IBD	CD_2_GCGTGCACAGGCATTT-1	3.01197	1.61044	0	0	0	0
CD 2	male	45	IBD	CD_2_GCTCAAATCATGGAGG-1	3.84887	2.58287	0	0	0	0
CD 2	male	45	IBD	CD_2_GCTTTCGTCATCTATC-1	3.46307	-2.14584	0	0	0	0
CD 2	male	45	IBD	CD_2_GGATGTTTCATGCCCT-1	2.50257	-1.32253	0	0	0	0
CD 2	male	45	IBD	CD_2_GGGCCATCAATGAACA-1	-3.73072	-6.82116	0	0	0	0
CD 2	male	45	IBD	CD_2_GGGCCATCAGTTTGGT-1	1.5647	-2.29628	0	0	0	0
CD 2	male	45	IBD	CD_2_GGGCCATTCACGATCA-1	12.8757	-1.83681	0	0	0	0
CD 2	male	45	IBD	CD_2_GGGCCATTCGTGCACG-1	1.2062	2.83593	0	0	0	0
CD 2	male	45	IBD	CD_2_GGGCGTTTCAGCGGAA-1	-4.48827	-7.62342	0	0	0	0
CD 2	male	45	IBD	CD_2_GGGCTCAGTCCCTGTT-1	2.2731	-1.50064	0	0	0	0
CD 2	male	45	IBD	CD_2_GGGTAGAGTATCGAGG-1	3.81469	1.85812	0	0	0	0
CD 2	male	45	IBD	CD_2_GGGTAGAGTATGCTAC-1	-1.21522	5.56038	0	0	0	0
CD 2	male	45	IBD	CD_2_GGGTAGAGTCTCACGG-1	-0.45121	-0.649811	0	0	0	0
CD 2	male	45	IBD	CD_2_GGTAACTGTTCAAGTC-1	0.303523	4.92197	0	0	0	0
CD 2	male	45	IBD	CD_2_GGTCACGGTTATGACC-1	-1.6786	4.59879	0	0	0	0
CD 2	male	45	IBD	CD_2_GGTCTGGAGTTGGCTT-1	0.528414	1.28236	0	0	0	0
CD 2	male	45	IBD	CD_2_GGTGAAGAGTAGACAT-1	13.4937	-0.992173	0	0	0	0
CD 2	male	45	IBD	CD_2_GTAAGTCTCCCATTCG-1	-1.16721	0.276931	0	0	0	0
CD 2	male	45	IBD	CD_2_GTCAAACCAGTTAGAA-1	3.39404	1.57183	0	0	0	0
CD 2	male	45	IBD	CD_2_GTCACTCCAAGCGAGT-1	3.21628	-4.44053	0	0	0	0
CD 2	male	45	IBD	CD_2_GTCAGCGGTTAGAGAT-1	2.98623	-1.4124	0	0	0	0
CD 2	male	45	IBD	CD_2_GTCAGCGTCCATCCGT-1	2.53006	-1.56501	0	0	0	0
CD 2	male	45	IBD	CD_2_GTCATCCCAATGTCTG-1	3.10801	2.80643	0	0	0	0
CD 2	male	45	IBD	CD_2_GTCATGAAGCAATAGT-1	1.9419	2.01682	0	0	0	0
CD 2	male	45	IBD	CD_2_GTCGAATTCCCATTCG-1	2.66453	2.54286	0	0	0	0
CD 2	male	45	IBD	CD_2_GTCTACCCAAGACTGG-1	0.451605	-2.25289	0	0	0	0
CD 2	male	45	IBD	CD_2_GTCTCACGTAAGGCTG-1	2.74888	-1.95299	0	0	0	0
CD 2	male	45	IBD	CD_2_GTGAGTTCAATCTGCA-1	2.8123	-1.89394	0	0	0	0
CD 2	male	45	IBD	CD_2_GTGCTTCGTCCATACA-1	12.8224	-1.35986	0	0	0	0
CD 2	male	45	IBD	CD_2_GTTACGAAGGAAGAAC-1	13.6092	-0.306641	0	0	0	0
CD 2	male	45	IBD	CD_2_GTTATGGAGGTGAGAA-1	-5.29305	-6.44751	0	0	0	0
CD 2	male	45	IBD	CD_2_GTTTACTCATGGGTTT-1	-1.39469	-2.53119	0	0	0	0
CD 2	male	45	IBD	CD_2_GTTTACTTCGAGGCAA-1	1.8925	-3.65519	0	0	0	0
CD 2	male	45	IBD	CD_2_TAACGACGTAGTCGGA-1	13.086	-1.50539	0	0	0	0
CD 2	male	45	IBD	CD_2_TAACGACGTCAAGCGA-1	1.8941	-5.11024	0	0	0	0
CD 2	male	45	IBD	CD_2_TAACGACTCACTGTTT-1	-1.15841	-7.6448	0	0	0	0
CD 2	male	45	IBD	CD_2_TAAGCCACAAAGGATT-1	2.94854	-0.999226	0	0	0	0
CD 2	male	45	IBD	CD_2_TACACCCCAGCTCGGT-1	3.01733	-0.763427	0	0	0	0
CD 2	male	45	IBD	CD_2_TACCGGGCAGTGCCTG-1	2.89711	-1.85075	0	0	0	0
CD 2	male	45	IBD	CD_2_TACCTGCTCATTGCTT-1	-0.167132	1.51575	0	0	0	0
CD 2	male	45	IBD	CD_2_TACTGCCTCGCAGAGA-1	0.968418	-2.13789	0	0	0	0
CD 2	male	45	IBD	CD_2_TACTGCCTCTAGCATG-1	-1.9595	5.14425	0	0	0	0
CD 2	male	45	IBD	CD_2_TACTTACAGCGATTCT-1	-4.48799	-7.66871	0	0	0	0
CD 2	male	45	IBD	CD_2_TACTTCAAGAAACTCA-1	3.10424	-0.737586	0	0	0	0
CD 2	male	45	IBD	CD_2_TAGACTGCAACAAGTA-1	-5.68126	-2.60536	0	0	0	0
CD 2	male	45	IBD	CD_2_TAGACTGCAACTTCTT-1	1.0008	-2.62942	0	0	0	0
CD 2	male	45	IBD	CD_2_TAGGAGGCATAATCGC-1	2.38587	2.71401	0	0	0	0
CD 2	male	45	IBD	CD_2_TATACCTAGGTTATAG-1	2.38446	-5.00368	0	0	0	0
CD 2	male	45	IBD	CD_2_TATCTGTTCCTAAACG-1	12.8581	0.805453	0	0	0	0
CD 2	male	45	IBD	CD_2_TCAATCTGTGTATTCG-1	3.44795	-0.475645	0	0	0	0
CD 2	male	45	IBD	CD_2_TCAATTCGTTATGTCG-1	-0.752978	5.23279	0	0	0	0
CD 2	male	45	IBD	CD_2_TCACACCGTTGTCCCT-1	13.6329	-1.0748	0	0	0	0
CD 2	male	45	IBD	CD_2_TCACACCTCAAGCCTA-1	13.1569	-1.43836	0	0	0	0
CD 2	male	45	IBD	CD_2_TCACGCTAGGTTGTTC-1	4.35779	1.94631	0	0	0	0
CD 2	male	45	IBD	CD_2_TCACGCTCATAAGCAA-1	-0.344693	-1.0543	0	0	0	0
CD 2	male	45	IBD	CD_2_TCATACTTCTCGTGAA-1	1.77463	0.376364	0	0	0	0
CD 2	male	45	IBD	CD_2_TCATTACGTTGAAGTA-1	2.79336	1.0934	0	0	0	0
CD 2	male	45	IBD	CD_2_TCATTCAAGTGAGTGC-1	1.46294	-0.183086	0	0	0	0
CD 2	male	45	IBD	CD_2_TCATTGTGTACTGCCG-1	-2.65279	-5.52994	0	0	0	0
CD 2	male	45	IBD	CD_2_TCCATGCTCCATTGTT-1	0.832697	-2.69493	0	0	0	0
CD 2	male	45	IBD	CD_2_TCCGTGTGTACCCACG-1	3.21719	2.43125	0	0	0	0
CD 2	male	45	IBD	CD_2_TCCTCGAGTCATATGC-1	2.51867	-3.66107	0	0	0	0
CD 2	male	45	IBD	CD_2_TCCTCTTCAATGTCTG-1	3.9742	2.23657	0	0	0	0
CD 2	male	45	IBD	CD_2_TCCTGCAGTAACAAGT-1	-1.08068	4.43921	0	0	0	0
CD 2	male	45	IBD	CD_2_TCGACGGAGAAGCCAC-1	3.61013	2.31488	0	0	0	0
CD 2	male	45	IBD	CD_2_TCGCTCAGTACGTACT-1	1.14875	-1.59913	0	0	0	0
CD 2	male	45	IBD	CD_2_TCGGTCTAGGGTTTCT-1	3.52574	1.1788	0	0	0	0
CD 2	male	45	IBD	CD_2_TCGGTCTTCCTAACAG-1	1.9688	-4.272	0	0	0	0
CD 2	male	45	IBD	CD_2_TCGTGGGAGTGGATTA-1	2.22835	-0.809577	0	0	0	0
CD 2	male	45	IBD	CD_2_TCTCAGCTCATGTCAG-1	2.44738	1.43384	0	0	0	0
CD 2	male	45	IBD	CD_2_TCTCTGGCAAATTGGA-1	0.14987	-1.92249	0	0	0	0
CD 2	male	45	IBD	CD_2_TCTTAGTCAAACTCTG-1	-2.98025	1.43173	0	0	0	0
CD 2	male	45	IBD	CD_2_TCTTAGTGTACAACGG-1	-4.07172	-7.14642	0	0	0	0
CD 2	male	45	IBD	CD_2_TCTTGCGCACGGTGAA-1	1.61835	-2.08127	0	0	0	0
CD 2	male	45	IBD	CD_2_TGAACGTGTCACTCGG-1	-0.634285	-1.51142	0	0	0	0
CD 2	male	45	IBD	CD_2_TGACAGTCAGGATTCT-1	0.354457	1.02238	0	0	0	0
CD 2	male	45	IBD	CD_2_TGAGCGCGTACCGTGC-1	0.240234	-2.99649	0	0	0	0
CD 2	male	45	IBD	CD_2_TGAGCGCTCCGTTGAA-1	-3.76037	4.73572	0	0	0	0
CD 2	male	45	IBD	CD_2_TGAGGTTGTCACGACC-1	12.8209	0.897176	0	0	0	0
CD 2	male	45	IBD	CD_2_TGAGTCATCGGATACT-1	2.03855	-1.99736	0	0	0	0
CD 2	male	45	IBD	CD_2_TGCCGAGGTTCGGCTG-1	-1.59892	5.19883	0	0	0	0
CD 2	male	45	IBD	CD_2_TGCGACGCATTCGATG-1	-0.993385	3.07681	0	0	0	0
CD 2	male	45	IBD	CD_2_TGCGGCATCGTAGGAG-1	4.24593	1.77777	0	0	0	0
CD 2	male	45	IBD	CD_2_TGCGGGTTCTGCACCT-1	1.50628	-3.52365	0	0	0	0
CD 2	male	45	IBD	CD_2_TGCTCGTGTTGTGCCG-1	1.63274	-2.69339	0	0	0	0
CD 2	male	45	IBD	CD_2_TGCTGAAAGGAAGAAC-1	3.66131	0.0891667	0	0	0	0
CD 2	male	45	IBD	CD_2_TGCTTCGAGCACTCAT-1	-2.30198	-5.43847	0	0	0	0
CD 2	male	45	IBD	CD_2_TGGAGGATCTACACAG-1	2.66716	-1.31584	0	0	0	0
CD 2	male	45	IBD	CD_2_TGGATCATCCATTTGT-1	2.636	-1.43025	0	0	0	0
CD 2	male	45	IBD	CD_2_TGGGAAGCAGGAACCA-1	-3.51342	-4.67041	0	0	0	0
CD 2	male	45	IBD	CD_2_TGGGAGATCCACGTCT-1	-2.13715	5.69702	0	0	0	0
CD 2	male	45	IBD	CD_2_TGGTACAGTTGTGCAT-1	-2.42806	-5.73048	0	0	0	0
CD 2	male	45	IBD	CD_2_TGGTAGTTCATGAGGG-1	2.57088	2.36529	0	0	0	0
CD 2	male	45	IBD	CD_2_TGGTTAGTCACACCGG-1	4.0547	-1.80581	0	0	0	0
CD 2	male	45	IBD	CD_2_TGTAGACTCACATACG-1	13.3315	-0.36757	0	0	0	0
CD 2	male	45	IBD	CD_2_TGTGGCGCAGCGGATA-1	3.20178	-3.50368	0	0	0	0
CD 2	male	45	IBD	CD_2_TTAGGCACATGAAGCG-1	-1.0987	5.42067	0	0	0	0
CD 2	male	45	IBD	CD_2_TTCATTGGTTAGGCCC-1	2.92405	-0.663213	0	0	0	0
CD 2	male	45	IBD	CD_2_TTCCACGTCGGTTCAA-1	-4.98123	-5.52682	0	0	0	0
CD 2	male	45	IBD	CD_2_TTCCTAACACTGTGAT-1	2.57075	-2.46644	0	0	0	0
CD 2	male	45	IBD	CD_2_TTGAGTGAGACGCCCT-1	-0.0274517	-2.64075	0	0	0	0
CD 2	male	45	IBD	CD_2_TTGAGTGGTCGTTCAA-1	-0.402623	-2.78524	0	0	0	0
CD 2	male	45	IBD	CD_2_TTGAGTGTCGACACTA-1	2.63901	-3.4066	0	0	0	0
CD 2	male	45	IBD	CD_2_TTGATGGCAGCTGAGA-1	-0.0949273	-1.88967	0	0	0	0
CD 2	male	45	IBD	CD_2_TTGGTTTAGACCCTTA-1	3.72093	-0.618656	0	0	0	0
CD 2	male	45	IBD	CD_2_TTGGTTTGTACAAACA-1	-5.61821	-3.74435	0	0	0	0
CD 2	male	45	IBD	CD_2_TTGTGGAGTACTCGTA-1	4.08217	1.95556	0	0	0	0
CD 2	male	45	IBD	CD_2_TTGTGTTAGTCCCGAC-1	0.817988	-4.35991	0	0	0	0
CD 2	male	45	IBD	CD_2_TTTAGTCGTATAATGG-1	2.71513	3.59498	0	0	0	0
CD 2	male	45	IBD	CD_2_TTTATGCCACCTGCTT-1	3.07936	3.16805	0	0	0	0
CD 2	male	45	IBD	CD_2_TTTGATCGTTGCATGT-1	-4.56334	-7.95148	0	0	0	0
CD 2	male	45	IBD	CD_2_TTTGTTGAGCAGTACG-1	2.63274	-1.1156	0	0	0	0
CD 2	male	45	IBD	CD_2_TTTGTTGCATTAAGCC-1	-0.0110045	-1.0401	0	0	0	0
UC 1	male	48	IBD	UC_1_AAAGGATTCGTCTCAC-1	1.01111	2.08788	0	0	0	0
UC 1	male	48	IBD	UC_1_ACATTTCGTCGTATGT-1	7.72216	-0.424934	0	0	0	0
UC 1	male	48	IBD	UC_1_ACTGATGCAATCCAGT-1	3.48466	1.83928	0	0	0	0
UC 1	male	48	IBD	UC_1_ACTTATCTCATCAGTG-1	7.64972	-0.412188	0	0	0	0
UC 1	male	48	IBD	UC_1_AGACACTCAAGTTGGG-1	2.34192	1.81474	0	0	0	0
UC 1	male	48	IBD	UC_1_AGGGTTTGTTGGACTT-1	3.00485	-4.55542	0	0	0	0
UC 1	male	48	IBD	UC_1_ATGACCAAGGCTCACC-1	-1.6967	4.75658	0	0	0	0
UC 1	male	48	IBD	UC_1_ATGGATCTCACCTTAT-1	1.26788	-1.07749	0	0	0	0
UC 1	male	48	IBD	UC_1_CACTAAGTCACTTGTT-1	-5.34078	-2.10435	0	0	0	0
UC 1	male	48	IBD	UC_1_CGTCCATGTGCCCTTT-1	-2.28025	5.03067	0	0	0	0
UC 1	male	48	IBD	UC_1_CTCAGAAAGCACTCCG-1	2.18119	6.69272	0	0	0	0
UC 1	male	48	IBD	UC_1_CTTCGGTGTGTTGACT-1	1.73101	3.17669	0	0	0	0
UC 1	male	48	IBD	UC_1_GACTGATTCGTCAGAT-1	-2.73305	-5.43916	0	0	0	0
UC 1	male	48	IBD	UC_1_GGGTTTACACACCAGC-1	3.29299	1.79177	0	0	0	0
UC 1	male	48	IBD	UC_1_GTCTGTCCATTCTGTT-1	1.33958	3.03679	0	0	0	0
UC 1	male	48	IBD	UC_1_GTGAGGATCTCTGCTG-1	2.09512	7.18427	0	0	0	0
UC 1	male	48	IBD	UC_1_TAACGACCACGTACTA-1	-0.987456	3.84852	0	0	0	0
UC 1	male	48	IBD	UC_1_TCAAGCAGTCCAAAGG-1	2.54185	2.91453	0	0	0	0
UC 1	male	48	IBD	UC_1_TCATCCGAGCTGTGCC-1	3.96674	-2.8859	0	0	0	0
UC 1	male	48	IBD	UC_1_TTTCACACACCCAACG-1	3.1732	2.48813	0	0	0	0
UC 2	male	43	IBD	UC_2_AAATGGAGTGCCCGTA-1	-3.96456	2.67465	0	0	0	0
UC 2	male	43	IBD	UC_2_AACAAGATCAAGCGTT-1	1.96679	-2.13193	0	0	0	0
UC 2	male	43	IBD	UC_2_AACCATGCACATCCCT-1	2.74981	-2.33803	0	0	0	0
UC 2	male	43	IBD	UC_2_AACCTTTTCGTCGCTT-1	-0.940703	2.61141	0	0	0	0
UC 2	male	43	IBD	UC_2_AAGCGAGGTGCCCTTT-1	-1.47509	3.73166	0	0	0	0
UC 2	male	43	IBD	UC_2_AATGAAGCATAGATCC-1	-3.78083	2.85542	0	0	0	0
UC 2	male	43	IBD	UC_2_AATGGCTGTACTAGCT-1	2.53534	1.74648	0	0	0	0
UC 2	male	43	IBD	UC_2_AATGGCTGTTCGGTCG-1	0.59828	0.571629	0	0	0	0
UC 2	male	43	IBD	UC_2_ACACTGAGTGCGTTTA-1	2.76025	1.61229	0	0	0	0
UC 2	male	43	IBD	UC_2_ACATCCCTCGTGGTAT-1	-1.92277	-6.53093	0	0	0	0
UC 2	male	43	IBD	UC_2_ACCAAACGTGACCTGC-1	-1.64553	1.39596	0	0	0	0
UC 2	male	43	IBD	UC_2_ACCCTTGAGGTCGTAG-1	13.3177	-0.399126	0	0	0	0
UC 2	male	43	IBD	UC_2_ACCTGTCCACGGCTAC-1	1.40795	-5.01625	0	0	0	0
UC 2	male	43	IBD	UC_2_ACTGCAATCATGCCGG-1	2.37622	-3.17173	0	0	0	0
UC 2	male	43	IBD	UC_2_ACTTCGCCACGGCCAT-1	-3.63582	3.04079	0	0	0	0
UC 2	male	43	IBD	UC_2_AGAACCTGTAATACCC-1	-1.09682	2.73193	0	0	0	0
UC 2	male	43	IBD	UC_2_AGACCCGTCACCTGTC-1	-3.91194	-5.18154	0	0	0	0
UC 2	male	43	IBD	UC_2_AGAGAATTCTCCGAAA-1	-2.60697	4.54673	0	0	0	0
UC 2	male	43	IBD	UC_2_AGAGCCCTCTTAGTTC-1	0.177379	-4.37956	0	0	0	0
UC 2	male	43	IBD	UC_2_AGATCGTAGCACCGTC-1	2.50603	0.272232	0	0	0	0
UC 2	male	43	IBD	UC_2_AGCCAGCCATGGGCAA-1	-1.30151	0.979036	0	0	0	0
UC 2	male	43	IBD	UC_2_AGCGCTGTCAACCGAT-1	-3.27469	3.18918	0	0	0	0
UC 2	male	43	IBD	UC_2_AGGCTGCCATTGCTTT-1	13.2762	-0.992076	0	0	0	0
UC 2	male	43	IBD	UC_2_AGGTCATTCGTCGACG-1	-1.52223	3.86455	0	0	0	0
UC 2	male	43	IBD	UC_2_AGTCTCCGTAAGAACT-1	-2.59296	3.14569	0	0	0	0
UC 2	male	43	IBD	UC_2_AGTTCCCCATCCGCGA-1	-2.48771	4.40903	0	0	0	0
UC 2	male	43	IBD	UC_2_ATCTTCAGTAGGCTCC-1	-2.94604	3.39086	0	0	0	0
UC 2	male	43	IBD	UC_2_ATGAAAGAGCAGTAAT-1	0.948242	1.65647	0	0	0	0
UC 2	male	43	IBD	UC_2_ATGCGATCAGCGTTTA-1	-3.94609	-2.9293	0	0	0	0
UC 2	male	43	IBD	UC_2_ATTACCTAGACCCGCT-1	-3.55447	3.3986	0	0	0	0
UC 2	male	43	IBD	UC_2_ATTACCTCAAGCGAGT-1	-0.783788	4.01808	0	0	0	0
UC 2	male	43	IBD	UC_2_ATTCAGGTCATGCCCT-1	12.8793	-1.82007	0	0	0	0
UC 2	male	43	IBD	UC_2_ATTCATCCAAACCATC-1	-3.64255	3.40676	0	0	0	0
UC 2	male	43	IBD	UC_2_ATTCCTAAGGTGCATG-1	-0.774453	4.01567	0	0	0	0
UC 2	male	43	IBD	UC_2_ATTTCACGTCCACACG-1	3.48457	1.31764	0	0	0	0
UC 2	male	43	IBD	UC_2_ATTTCTGTCGCTCATC-1	-3.46794	3.03903	0	0	0	0
UC 2	male	43	IBD	UC_2_CAAGGGAAGATCCAAA-1	-5.93216	-2.99012	0	0	0	0
UC 2	male	43	IBD	UC_2_CAATGACTCGATTGGT-1	-2.18934	3.66475	0	0	0	0
UC 2	male	43	IBD	UC_2_CACCAAATCACTTGTT-1	-1.66205	0.926851	0	0	0	0
UC 2	male	43	IBD	UC_2_CACGTGGCACCGAATT-1	-3.38612	3.18268	0	0	0	0
UC 2	male	43	IBD	UC_2_CACTTCGAGGCTGAAC-1	-0.886264	4.25642	0	0	0	0
UC 2	male	43	IBD	UC_2_CAGCAATGTTTGAAAG-1	-0.290135	-1.10253	0	0	0	0
UC 2	male	43	IBD	UC_2_CATAAGCGTGGATTTC-1	-0.53756	0.711895	0	0	0	0
UC 2	male	43	IBD	UC_2_CATGGTACAGTCCCGA-1	12.8032	-1.66199	0	0	0	0
UC 2	male	43	IBD	UC_2_CATTCCGTCCAATCTT-1	-2.45588	3.39914	0	0	0	0
UC 2	male	43	IBD	UC_2_CATTCTACACATGTTG-1	-1.35381	2.40592	0	0	0	0
UC 2	male	43	IBD	UC_2_CCACCATGTTGTGTAC-1	-3.24248	3.01312	0	0	0	0
UC 2	male	43	IBD	UC_2_CCCAACTAGATGTTCC-1	-3.50187	-7.39682	0	0	0	0
UC 2	male	43	IBD	UC_2_CCCGGAACACTCCGGA-1	-3.46498	3.40299	0	0	0	0
UC 2	male	43	IBD	UC_2_CCCTAACGTCTTACAG-1	-1.72249	-6.96742	0	0	0	0
UC 2	male	43	IBD	UC_2_CCGAACGCAACTGCTA-1	-3.14737	4.04043	0	0	0	0
UC 2	male	43	IBD	UC_2_CCGAACGGTGCGACAA-1	-2.94221	2.31638	0	0	0	0
UC 2	male	43	IBD	UC_2_CCGGACAAGACCAAGC-1	-3.12357	3.72787	0	0	0	0
UC 2	male	43	IBD	UC_2_CCTAAGAAGGTGGCTA-1	-1.07245	3.9134	0	0	0	0
UC 2	male	43	IBD	UC_2_CCTTTGGGTATAGCTC-1	-3.64576	3.58709	0	0	0	0
UC 2	male	43	IBD	UC_2_CGAGAAGAGCTGACAG-1	-0.612042	4.15182	0	0	0	0
UC 2	male	43	IBD	UC_2_CGAGAAGTCCACGGAC-1	-4.68321	-4.89191	0	0	0	0
UC 2	male	43	IBD	UC_2_CGCCATTAGCCTAGGA-1	-3.87299	2.91892	0	0	0	0
UC 2	male	43	IBD	UC_2_CGGAACCGTCTTGCTC-1	-2.67074	2.79155	0	0	0	0
UC 2	male	43	IBD	UC_2_CGGGTGTTCCGTAATG-1	-1.90139	4.54142	0	0	0	0
UC 2	male	43	IBD	UC_2_CGTTGGGGTAGTCACT-1	-2.22877	4.32921	0	0	0	0
UC 2	male	43	IBD	UC_2_CTAACCCAGATTCGCT-1	-3.2784	1.57306	0	0	0	0
UC 2	male	43	IBD	UC_2_CTAACCCTCTTTACAC-1	-2.82005	3.28888	0	0	0	0
UC 2	male	43	IBD	UC_2_CTCACTGAGGCAGCTA-1	-6.27169	-3.5394	0	0	0	0
UC 2	male	43	IBD	UC_2_CTCAGAACAGGTTCAT-1	-6.17494	-3.11139	0	0	0	0
UC 2	male	43	IBD	UC_2_CTCTCGACACGTATAC-1	0.185714	1.97552	0	0	0	0
UC 2	male	43	IBD	UC_2_CTCTGGTAGATGGCGT-1	-6.41558	-3.05026	0	0	0	0
UC 2	male	43	IBD	UC_2_CTGAGCGAGGTCTACT-1	-4.56694	-5.65088	0	0	0	0
UC 2	male	43	IBD	UC_2_CTGGCAGGTGTAAACA-1	-6.48141	-2.81853	0	0	0	0
UC 2	male	43	IBD	UC_2_CTTACCGTCGCCGAGT-1	-3.47659	3.03372	0	0	0	0
UC 2	male	43	IBD	UC_2_CTTAGGAAGCGGATCA-1	-1.64614	4.24968	0	0	0	0
UC 2	male	43	IBD	UC_2_CTTTCAACACAGAGAC-1	-0.542176	-1.52615	0	0	0	0
UC 2	male	43	IBD	UC_2_GAAGAATAGTAAGACT-1	-2.76206	3.68883	0	0	0	0
UC 2	male	43	IBD	UC_2_GAAGCGAGTCACCGCA-1	-1.46059	3.85925	0	0	0	0
UC 2	male	43	IBD	UC_2_GAAGGACGTTTGCCGG-1	-1.98822	3.74658	0	0	0	0
UC 2	male	43	IBD	UC_2_GAATAGAGTAACTAAG-1	-1.63022	4.5238	0	0	0	0
UC 2	male	43	IBD	UC_2_GACCAATGTTGTCATG-1	-3.58458	3.38197	0	0	0	0
UC 2	male	43	IBD	UC_2_GACCCAGGTGAAGCTG-1	0.359489	-2.05618	0	0	0	0
UC 2	male	43	IBD	UC_2_GACTTCCGTAAGTCAA-1	-5.23233	-5.39996	0	0	0	0
UC 2	male	43	IBD	UC_2_GAGACCCAGCTTCTAG-1	-1.44476	4.62768	0	0	0	0
UC 2	male	43	IBD	UC_2_GAGCCTGCACTATCCC-1	-2.47804	3.59341	0	0	0	0
UC 2	male	43	IBD	UC_2_GAGCCTGGTACAGAAT-1	2.56989	-0.140879	0	0	0	0
UC 2	male	43	IBD	UC_2_GAGGGATAGGTTACAA-1	-3.34504	2.64434	0	0	0	0
UC 2	male	43	IBD	UC_2_GAGTGTTGTGAGCCAA-1	2.15347	3.10251	0	0	0	0
UC 2	male	43	IBD	UC_2_GATGGAGGTGCATACT-1	-0.51804	0.810154	0	0	0	0
UC 2	male	43	IBD	UC_2_GATGTTGAGTCCTGTA-1	-2.53175	3.76946	0	0	0	0
UC 2	male	43	IBD	UC_2_GCACGTGAGACTCAAA-1	-0.439041	3.0733	0	0	0	0
UC 2	male	43	IBD	UC_2_GCCATGGGTCTTGCTC-1	-0.79241	2.86326	0	0	0	0
UC 2	male	43	IBD	UC_2_GCGATCGTCGAAGCCC-1	-1.47829	3.84417	0	0	0	0
UC 2	male	43	IBD	UC_2_GCGATCGTCTCACTCG-1	3.0203	-2.28281	0	0	0	0
UC 2	male	43	IBD	UC_2_GCGGAAAAGATCCGAG-1	-3.90212	3.24419	0	0	0	0
UC 2	male	43	IBD	UC_2_GCGGATCTCGAGCTGC-1	0.753974	2.09176	0	0	0	0
UC 2	male	43	IBD	UC_2_GCTTCACTCATTCTTG-1	-3.2794	-5.89685	0	0	0	0
UC 2	male	43	IBD	UC_2_GCTTTCGTCCGTTGAA-1	-1.73908	-6.86622	0	0	0	0
UC 2	male	43	IBD	UC_2_GGAATGGTCTTACCAT-1	-1.81417	3.67045	0	0	0	0
UC 2	male	43	IBD	UC_2_GGAGAACGTCTAGGCC-1	-4.40041	-4.98981	0	0	0	0
UC 2	male	43	IBD	UC_2_GGATGTTAGCCTAACT-1	-1.46307	4.27343	0	0	0	0
UC 2	male	43	IBD	UC_2_GGCGTCAGTGACTATC-1	-1.89084	2.89573	0	0	0	0
UC 2	male	43	IBD	UC_2_GGCTGTGTCGAAGCAG-1	-3.61321	3.42035	0	0	0	0
UC 2	male	43	IBD	UC_2_GGCTTGGCACTGAATC-1	-2.15442	-6.78367	0	0	0	0
UC 2	male	43	IBD	UC_2_GGCTTTCGTGGATCAG-1	-1.79903	3.4715	0	0	0	0
UC 2	male	43	IBD	UC_2_GGCTTTCTCGCTACGG-1	-1.35212	2.35253	0	0	0	0
UC 2	male	43	IBD	UC_2_GGGCTACAGTCACTGT-1	-2.87717	3.45343	0	0	0	0
UC 2	male	43	IBD	UC_2_GGGCTCACATCCAATG-1	-1.86938	0.924548	0	0	0	0
UC 2	male	43	IBD	UC_2_GGGCTCACATGGCTAT-1	12.203	-1.11124	0	0	0	0
UC 2	male	43	IBD	UC_2_GGGTAGAAGAGGTTAT-1	1.23985	-2.12045	0	0	0	0
UC 2	male	43	IBD	UC_2_GGGTATTCACATATGC-1	-6.10428	-2.93842	0	0	0	0
UC 2	male	43	IBD	UC_2_GGGTATTCAGACAAGC-1	2.10733	-0.960232	0	0	0	0
UC 2	male	43	IBD	UC_2_GGGTCTGCAATGAGCG-1	-2.72691	-5.22375	0	0	0	0
UC 2	male	43	IBD	UC_2_GGTAATCTCACGGAGA-1	-3.33379	1.59801	0	0	0	0
UC 2	male	43	IBD	UC_2_GGTGTTATCTCGACCT-1	-3.6441	2.58468	0	0	0	0
UC 2	male	43	IBD	UC_2_GGTTCTCGTTAATGAG-1	-3.6115	2.45408	0	0	0	0
UC 2	male	43	IBD	UC_2_GTAACACAGACGAGCT-1	-3.50858	1.99107	0	0	0	0
UC 2	male	43	IBD	UC_2_GTAGCTAGTCACCGAC-1	2.21566	-3.86759	0	0	0	0
UC 2	male	43	IBD	UC_2_GTAGGTTCAGCTTCGG-1	-1.33166	-7.33294	0	0	0	0
UC 2	male	43	IBD	UC_2_GTATTTCGTCCCTAAA-1	-3.92146	2.63232	0	0	0	0
UC 2	male	43	IBD	UC_2_GTCATCCAGCGTGTTT-1	-1.08193	4.15686	0	0	0	0
UC 2	male	43	IBD	UC_2_GTCGTTCTCTCTGGTC-1	-2.13392	3.07849	0	0	0	0
UC 2	male	43	IBD	UC_2_GTGCAGCGTGACAGCA-1	-5.42601	-3.44347	0	0	0	0
UC 2	male	43	IBD	UC_2_GTGGTTACATAGTCGT-1	-4.74795	-4.38533	0	0	0	0
UC 2	male	43	IBD	UC_2_GTGTAACAGGTGATCG-1	-3.91175	-7.4678	0	0	0	0
UC 2	male	43	IBD	UC_2_GTGTTCCTCAGTCACA-1	-1.73019	3.71855	0	0	0	0
UC 2	male	43	IBD	UC_2_GTTAGTGTCTTGGTCC-1	-2.90473	2.15862	0	0	0	0
UC 2	male	43	IBD	UC_2_GTTGTCCGTCATCACA-1	3.15184	2.58939	0	0	0	0
UC 2	male	43	IBD	UC_2_TAAGTCGGTCCCTGTT-1	-5.67468	-3.21567	0	0	0	0
UC 2	male	43	IBD	UC_2_TACACCCCAACGCATT-1	-3.00201	1.6367	0	0	0	0
UC 2	male	43	IBD	UC_2_TACGGGCTCACCCTCA-1	-3.27105	3.34824	0	0	0	0
UC 2	male	43	IBD	UC_2_TACTTGTGTGCTCTCT-1	-3.86189	-6.00188	0	0	0	0
UC 2	male	43	IBD	UC_2_TAGACCAGTACTCCCT-1	-2.90499	3.64545	0	0	0	0
UC 2	male	43	IBD	UC_2_TAGCACATCCTCGATC-1	-3.0676	3.40797	0	0	0	0
UC 2	male	43	IBD	UC_2_TAGGAGGGTTCAACGT-1	-2.28252	4.16213	0	0	0	0
UC 2	male	43	IBD	UC_2_TATCCTAAGACTCAAA-1	-3.76219	-4.92322	0	0	0	0
UC 2	male	43	IBD	UC_2_TATTTCGTCGCAGTGC-1	-2.99572	1.59922	0	0	0	0
UC 2	male	43	IBD	UC_2_TCAAGACGTGGGTATG-1	-0.580247	3.59099	0	0	0	0
UC 2	male	43	IBD	UC_2_TCACTATGTATAGGGC-1	-2.27203	3.47378	0	0	0	0
UC 2	male	43	IBD	UC_2_TCAGTTTCACTCATAG-1	0.232101	-2.37575	0	0	0	0
UC 2	male	43	IBD	UC_2_TCATATCAGCACGATG-1	-1.9749	0.4773	0	0	0	0
UC 2	male	43	IBD	UC_2_TCATCCGCACCCTGTT-1	0.0479772	2.51374	0	0	0	0
UC 2	male	43	IBD	UC_2_TCCACGTGTATCGTTG-1	2.73614	-0.70204	0	0	0	0
UC 2	male	43	IBD	UC_2_TCCATCGAGATGTTAG-1	3.09961	2.83084	0	0	0	0
UC 2	male	43	IBD	UC_2_TCCCAGTCACTATCGA-1	-1.83073	4.14914	0	0	0	0
UC 2	male	43	IBD	UC_2_TCCGATCCAGAACTCT-1	-4.54859	-3.64409	0	0	0	0
UC 2	male	43	IBD	UC_2_TCCTCCCCACTGCATA-1	-2.89578	3.10395	0	0	0	0
UC 2	male	43	IBD	UC_2_TCCTCTTAGAAATGGG-1	-2.99761	3.09431	0	0	0	0
UC 2	male	43	IBD	UC_2_TCCTGCATCCACGTAA-1	-1.23321	3.96189	0	0	0	0
UC 2	male	43	IBD	UC_2_TCGAACACACGGAAGT-1	-5.4476	-3.21662	0	0	0	0
UC 2	male	43	IBD	UC_2_TCGAACAGTGTTACTG-1	-6.47974	-3.09758	0	0	0	0
UC 2	male	43	IBD	UC_2_TCGCAGGGTGCTATTG-1	-0.882794	3.98399	0	0	0	0
UC 2	male	43	IBD	UC_2_TCTAACTGTGTCTTCC-1	-3.95002	-6.9549	0	0	0	0
UC 2	male	43	IBD	UC_2_TCTACATCACATGAAA-1	-1.32893	-7.45991	0	0	0	0
UC 2	male	43	IBD	UC_2_TCTACATGTATCGTTG-1	-5.88891	-3.26705	0	0	0	0
UC 2	male	43	IBD	UC_2_TCTATACAGACCTCCG-1	-1.79661	3.45533	0	0	0	0
UC 2	male	43	IBD	UC_2_TCTGCCATCTGCGGCA-1	1.38617	-1.52963	0	0	0	0
UC 2	male	43	IBD	UC_2_TCTTTGAGTTGCTAGT-1	-2.03406	1.92151	0	0	0	0
UC 2	male	43	IBD	UC_2_TGATGCAAGCTGTACT-1	0.508921	-2.32642	0	0	0	0
UC 2	male	43	IBD	UC_2_TGCATGATCGCCGAAC-1	2.78003	-1.33529	0	0	0	0
UC 2	male	43	IBD	UC_2_TGCGACGTCTCGCTCA-1	-1.53898	2.46064	0	0	0	0
UC 2	male	43	IBD	UC_2_TGCGATAAGTGAGTTA-1	1.61002	1.5086	0	0	0	0
UC 2	male	43	IBD	UC_2_TGGAACTTCCGAAATC-1	2.37216	1.36531	0	0	0	0
UC 2	male	43	IBD	UC_2_TGGAGGACATGTAACC-1	-3.8688	2.50249	0	0	0	0
UC 2	male	43	IBD	UC_2_TGGAGGAGTAGACGGT-1	0.467364	-3.71961	0	0	0	0
UC 2	male	43	IBD	UC_2_TGGGAAGTCTTTACAC-1	-2.84188	3.38998	0	0	0	0
UC 2	male	43	IBD	UC_2_TGGGATTTCCAGCCTT-1	4.16405	-1.38342	0	0	0	0
UC 2	male	43	IBD	UC_2_TGGTTAGCAAGAGTAT-1	3.79425	-1.53219	0	0	0	0
UC 2	male	43	IBD	UC_2_TGTCAGATCCCTTGGT-1	-3.98673	-6.62356	0	0	0	0
UC 2	male	43	IBD	UC_2_TGTTGAGAGAATTTGG-1	-1.78918	3.49342	0	0	0	0
UC 2	male	43	IBD	UC_2_TTACCATCACTAAACC-1	-0.427009	3.73358	0	0	0	0
UC 2	male	43	IBD	UC_2_TTAGGCAAGCAAGGAA-1	-1.17337	4.13092	0	0	0	0
UC 2	male	43	IBD	UC_2_TTCACCGCAAGTTCCA-1	2.11008	1.16391	0	0	0	0
UC 2	male	43	IBD	UC_2_TTCCAATTCCTCTAAT-1	2.0301	1.45524	0	0	0	0
UC 2	male	43	IBD	UC_2_TTCGATTAGTGAGCCA-1	-2.32417	1.51845	0	0	0	0
UC 2	male	43	IBD	UC_2_TTGAACGTCGCATAGT-1	-0.437909	-1.6231	0	0	0	0
UC 2	male	43	IBD	UC_2_TTGCGTCGTCTGCGCA-1	-3.96934	2.47663	0	0	0	0
UC 2	male	43	IBD	UC_2_TTGTGGACACTCCGAG-1	-1.36673	3.8517	0	0	0	0
UC 2	male	43	IBD	UC_2_TTTACCAAGTGGAAGA-1	-2.46365	3.13967	0	0	0	0
UC 2	male	43	IBD	UC_2_TTTACCACAAGTTGGG-1	-2.20406	3.57321	0	0	0	0
UC 2	male	43	IBD	UC_2_TTTCAGTGTGGGATTG-1	-2.7781	3.84112	0	0	0	0
UC 2	male	43	IBD	UC_2_TTTCAGTTCTGCTCTG-1	-3.41938	3.16811	0	0	0	0
HC 2	male	63	HC	HC_2_AAACGAAGTTGCTCGG-1	-1.74798	5.14385	0	0	0	0
HC 2	male	63	HC	HC_2_AAAGTGAAGACGAAGA-1	0.0938944	5.8975	0	0	0	0
HC 2	male	63	HC	HC_2_AAATGGACAGTTAGAA-1	-2.81103	7.30366	0	0	0	0
HC 2	male	63	HC	HC_2_AAATGGAGTAGATTGA-1	0.193983	6.39252	0	0	0	0
HC 2	male	63	HC	HC_2_AAATGGATCTGTAACG-1	-1.25195	5.984	0	0	0	0
HC 2	male	63	HC	HC_2_AACAAAGAGTTTAGGA-1	12.9618	-1.63328	0	0	0	0
HC 2	male	63	HC	HC_2_AACAAAGCAAGGGTCA-1	-6.64978	-3.37989	0	0	0	0
HC 2	male	63	HC	HC_2_AACACACCAATTGTGC-1	-0.727453	5.35842	0	0	0	0
HC 2	male	63	HC	HC_2_AACACACTCGATGGAG-1	1.25698	4.13559	0	0	0	0
HC 2	male	63	HC	HC_2_AACCAACTCCTCGCAT-1	2.3609	7.59888	0	0	0	0
HC 2	male	63	HC	HC_2_AACCAACTCGCCTTGT-1	-3.73509	-4.71788	0	0	0	0
HC 2	male	63	HC	HC_2_AACCTGAGTGATAGAT-1	1.74455	3.87512	0	0	0	0
HC 2	male	63	HC	HC_2_AACGGGAGTAGATGTA-1	0.216782	-2.02375	0	0	0	0
HC 2	male	63	HC	HC_2_AAGACTCAGGCTAACG-1	2.85873	3.4733	0	0	0	0
HC 2	male	63	HC	HC_2_AAGACTCGTCCCACGA-1	2.10869	1.38592	0	0	0	0
HC 2	male	63	HC	HC_2_AAGCATCAGTTACGGG-1	-0.713872	7.09977	0	0	0	0
HC 2	male	63	HC	HC_2_AAGCGTTGTGAACTAA-1	0.0979485	6.11305	0	0	0	0
HC 2	male	63	HC	HC_2_AAGGAATGTCTTTATC-1	-4.81126	-3.79083	0	0	0	0
HC 2	male	63	HC	HC_2_AAGGTAACAAGCGAAC-1	-1.47628	6.74472	0	0	0	0
HC 2	male	63	HC	HC_2_AAGTCGTTCATAGGCT-1	0.0467215	6.6492	0	0	0	0
HC 2	male	63	HC	HC_2_AATGAAGGTGACAGCA-1	-0.601861	0.962154	0	0	0	0
HC 2	male	63	HC	HC_2_AATGCCACAAGCGAGT-1	1.22943	-2.37381	0	0	0	0
HC 2	male	63	HC	HC_2_AATTTCCGTCATTGCA-1	-2.17929	-5.29665	0	0	0	0
HC 2	male	63	HC	HC_2_ACAAGCTTCACGGAGA-1	0.546277	4.90274	0	0	0	0
HC 2	male	63	HC	HC_2_ACACCAAAGACCACGA-1	1.24188	3.82016	0	0	0	0
HC 2	male	63	HC	HC_2_ACACGCGAGGGTGAAA-1	-6.90834	-3.03254	0	0	0	0
HC 2	male	63	HC	HC_2_ACACGCGTCACTCTTA-1	-0.301826	-1.64769	0	0	0	0
HC 2	male	63	HC	HC_2_ACAGCCGCAAATGATG-1	-6.69314	-3.10536	0	0	0	0
HC 2	male	63	HC	HC_2_ACAGGGAAGACGAAGA-1	-0.119731	6.40266	0	0	0	0
HC 2	male	63	HC	HC_2_ACATCGACACAAGGTG-1	-0.662086	6.5505	0	0	0	0
HC 2	male	63	HC	HC_2_ACATGCAAGCATGATA-1	-0.744932	7.59254	0	0	0	0
HC 2	male	63	HC	HC_2_ACATGCATCAGCCTCT-1	0.0928146	-2.14771	0	0	0	0
HC 2	male	63	HC	HC_2_ACCCTCACACCTGAAT-1	0.939677	-0.677137	0	0	0	0
HC 2	male	63	HC	HC_2_ACCGTTCAGGAAAGGT-1	0.448183	5.67207	0	0	0	0
HC 2	male	63	HC	HC_2_ACCGTTCGTAGAAACT-1	-5.01996	-5.24832	0	0	0	0
HC 2	male	63	HC	HC_2_ACCTGAACATGAGATA-1	2.13865	7.29903	0	0	0	0
HC 2	male	63	HC	HC_2_ACGATGTAGCGTCAGA-1	2.78237	6.5198	0	0	0	0
HC 2	male	63	HC	HC_2_ACGATGTGTATTTCCT-1	-1.85771	6.12781	0	0	0	0
HC 2	male	63	HC	HC_2_ACGCACGAGAGGGTGG-1	12.8765	-1.19023	0	0	0	0
HC 2	male	63	HC	HC_2_ACGCACGAGTAACCTC-1	-6.6386	-3.27425	0	0	0	0
HC 2	male	63	HC	HC_2_ACGGAAGGTTGCTCCT-1	0.0487975	5.14094	0	0	0	0
HC 2	male	63	HC	HC_2_ACGGTCGAGGTACCTT-1	13.2484	-1.4458	0	0	0	0
HC 2	male	63	HC	HC_2_ACGTACAGTGAGACCA-1	0.340965	3.79812	0	0	0	0
HC 2	male	63	HC	HC_2_ACGTTCCTCCCTATTA-1	-5.99295	-2.74482	0	0	0	0
HC 2	male	63	HC	HC_2_ACTACGAGTTCTCCTG-1	-0.192963	7.38363	0	0	0	0
HC 2	male	63	HC	HC_2_ACTATCTGTTGACGGA-1	-6.92999	-3.15958	0	0	0	0
HC 2	male	63	HC	HC_2_ACTATCTTCAAGCCCG-1	3.18148	6.66454	0	0	0	0
HC 2	male	63	HC	HC_2_ACTATTCTCTGCCTGT-1	2.48815	-3.17946	0	0	0	0
HC 2	male	63	HC	HC_2_ACTCCCAAGGACCCAA-1	1.02387	-2.34995	0	0	0	0
HC 2	male	63	HC	HC_2_ACTCCCAGTGAGGAAA-1	3.30807	1.6127	0	0	0	0
HC 2	male	63	HC	HC_2_ACTGATGAGCCTCACG-1	-0.00997684	7.23155	0	0	0	0
HC 2	male	63	HC	HC_2_AGAACCTGTTTCACTT-1	-1.53805	3.08521	0	0	0	0
HC 2	male	63	HC	HC_2_AGAAGTACAATAGTAG-1	-0.265864	5.43527	0	0	0	0
HC 2	male	63	HC	HC_2_AGAGCAGTCAACCGAT-1	-5.48154	-5.78583	0	0	0	0
HC 2	male	63	HC	HC_2_AGAGCCCTCCGAGAAG-1	2.7427	1.75203	0	0	0	0
HC 2	male	63	HC	HC_2_AGATGAATCCTTCTAA-1	-1.9177	6.25109	0	0	0	0
HC 2	male	63	HC	HC_2_AGCATCACAGGCTCTG-1	0.373361	6.29526	0	0	0	0
HC 2	male	63	HC	HC_2_AGCGATTCACCTCTGT-1	2.7579	1.45721	0	0	0	0
HC 2	male	63	HC	HC_2_AGCGATTGTGGCCTCA-1	-2.23229	6.90321	0	0	0	0
HC 2	male	63	HC	HC_2_AGCGCTGCAGCTCCTT-1	4.06885	-3.54686	0	0	0	0
HC 2	male	63	HC	HC_2_AGCGTCGCATCGCTGG-1	0.00577029	7.13209	0	0	0	0
HC 2	male	63	HC	HC_2_AGCTCAAAGAGCTGAC-1	0.102703	2.45717	0	0	0	0
HC 2	male	63	HC	HC_2_AGGAAATCAACGAGGT-1	-0.0589843	6.74963	0	0	0	0
HC 2	male	63	HC	HC_2_AGGAATAGTCCTACGG-1	-5.04742	-6.59781	0	0	0	0
HC 2	male	63	HC	HC_2_AGGACGACAATTCTCT-1	2.21174	-0.310331	0	0	0	0
HC 2	male	63	HC	HC_2_AGGAGGTAGCGTGAAC-1	13.5738	-0.466704	0	0	0	0
HC 2	male	63	HC	HC_2_AGGAGGTAGCTCATAC-1	-3.87411	-3.84022	0	0	0	0
HC 2	male	63	HC	HC_2_AGGATAAGTCGTTCAA-1	-6.25199	-2.87573	0	0	0	0
HC 2	male	63	HC	HC_2_AGGCATTTCGGCACTG-1	12.8872	-1.75311	0	0	0	0
HC 2	male	63	HC	HC_2_AGGCCACAGGCCACTC-1	2.76785	-1.52979	0	0	0	0
HC 2	male	63	HC	HC_2_AGGGCCTCAGGCCCTA-1	2.60591	-0.837664	0	0	0	0
HC 2	male	63	HC	HC_2_AGGGCCTGTACCCACG-1	-0.979868	6.8025	0	0	0	0
HC 2	male	63	HC	HC_2_AGGGCTCTCTGCCCTA-1	0.373065	4.99453	0	0	0	0
HC 2	male	63	HC	HC_2_AGGGTCCAGGGCATGT-1	-0.0755973	7.23907	0	0	0	0
HC 2	male	63	HC	HC_2_AGGGTCCTCATGAAAG-1	-5.23033	-5.70001	0	0	0	0
HC 2	male	63	HC	HC_2_AGGGTGATCGCTCCTA-1	0.00977196	5.64038	0	0	0	0
HC 2	male	63	HC	HC_2_AGGTCTACACACAGAG-1	-4.4717	-6.47667	0	0	0	0
HC 2	male	63	HC	HC_2_AGGTGTTGTGACGCCT-1	0.880927	4.98773	0	0	0	0
HC 2	male	63	HC	HC_2_AGGTTACAGATGAAGG-1	-0.956507	7.54444	0	0	0	0
HC 2	male	63	HC	HC_2_AGTAACCTCTCGTCAC-1	-0.170668	7.56331	0	0	0	0
HC 2	male	63	HC	HC_2_AGTAGCTCACTTGGGC-1	0.834838	5.18607	0	0	0	0
HC 2	male	63	HC	HC_2_AGTCAACGTTCCTACC-1	7.79326	-0.699703	0	0	0	0
HC 2	male	63	HC	HC_2_AGTCACATCTGCGATA-1	0.0708484	0.829827	0	0	0	0
HC 2	male	63	HC	HC_2_AGTGATCGTGGCTGCT-1	2.21734	3.52161	0	0	0	0
HC 2	male	63	HC	HC_2_AGTGTTGTCTTGGTCC-1	0.358857	5.67744	0	0	0	0
HC 2	male	63	HC	HC_2_AGTTCGACAACGACTT-1	0.69433	5.32353	0	0	0	0
HC 2	male	63	HC	HC_2_ATACCTTGTACTAGCT-1	0.0350806	5.94025	0	0	0	0
HC 2	male	63	HC	HC_2_ATAGACCTCAGAATAG-1	3.9204	1.90241	0	0	0	0
HC 2	male	63	HC	HC_2_ATCACAGAGGTCACTT-1	3.80555	0.897548	0	0	0	0
HC 2	male	63	HC	HC_2_ATCAGGTAGCCAAGCA-1	0.790624	4.75259	0	0	0	0
HC 2	male	63	HC	HC_2_ATCATTCCAACACTAC-1	-4.12192	-5.6462	0	0	0	0
HC 2	male	63	HC	HC_2_ATCATTCTCATTATCC-1	12.9713	-1.69897	0	0	0	0
HC 2	male	63	HC	HC_2_ATCTCTAAGCTCAGAG-1	1.24435	1.3364	0	0	0	0
HC 2	male	63	HC	HC_2_ATGAGTCAGTTGCTCA-1	-6.88567	-3.31119	0	0	0	0
HC 2	male	63	HC	HC_2_ATGAGTCCAAATGGCG-1	3.35578	6.61476	0	0	0	0
HC 2	male	63	HC	HC_2_ATGAGTCTCCTTCTGG-1	-3.28672	-5.19834	0	0	0	0
HC 2	male	63	HC	HC_2_ATGGATCAGGTAAAGG-1	13.0502	-1.28364	0	0	0	0
HC 2	male	63	HC	HC_2_ATGGGTTTCATTTACC-1	2.8483	3.39649	0	0	0	0
HC 2	male	63	HC	HC_2_ATTCACTGTAGATGTA-1	-1.67054	6.18747	0	0	0	0
HC 2	male	63	HC	HC_2_ATTCCCGGTAGGACCA-1	13.5363	-0.763518	0	0	0	0
HC 2	male	63	HC	HC_2_ATTCCTAAGAAGTCTA-1	0.0470036	7.40201	0	0	0	0
HC 2	male	63	HC	HC_2_ATTCCTAGTCTACGTA-1	1.18523	-1.33988	0	0	0	0
HC 2	male	63	HC	HC_2_ATTCGTTCAGAGTGAC-1	2.28475	7.75261	0	0	0	0
HC 2	male	63	HC	HC_2_ATTGGGTGTGCTAGCC-1	2.06028	3.31126	0	0	0	0
HC 2	male	63	HC	HC_2_ATTGTTCGTGTTATCG-1	0.0479017	-4.43445	0	0	0	0
HC 2	male	63	HC	HC_2_CAAAGAAGTTTCACAG-1	-0.509012	6.57365	0	0	0	0
HC 2	male	63	HC	HC_2_CAACAGTTCTATGTGG-1	-4.09221	-3.9245	0	0	0	0
HC 2	male	63	HC	HC_2_CAACCTCTCTCATTGT-1	-2.2644	6.9487	0	0	0	0
HC 2	male	63	HC	HC_2_CAACGATAGTGTTCCA-1	1.94083	-0.68924	0	0	0	0
HC 2	male	63	HC	HC_2_CAAGACTGTTGCGGCT-1	-0.115591	-0.406792	0	0	0	0
HC 2	male	63	HC	HC_2_CAATACGAGGGAGAAT-1	1.74826	0.933619	0	0	0	0
HC 2	male	63	HC	HC_2_CAATACGCATAACCCA-1	13.509	-1.41006	0	0	0	0
HC 2	male	63	HC	HC_2_CAATCGAAGTCGCTAT-1	-4.16533	-4.0486	0	0	0	0
HC 2	male	63	HC	HC_2_CAATGACAGCTAGAGC-1	0.177763	6.69816	0	0	0	0
HC 2	male	63	HC	HC_2_CAATGACAGGTCCTGC-1	-0.185503	0.613813	0	0	0	0
HC 2	male	63	HC	HC_2_CAATGACCACCGTGCA-1	3.30178	2.49108	0	0	0	0
HC 2	male	63	HC	HC_2_CAATTTCGTCTCTCCA-1	1.2447	0.113048	0	0	0	0
HC 2	male	63	HC	HC_2_CACACAACATCGATCA-1	0.378613	2.57647	0	0	0	0
HC 2	male	63	HC	HC_2_CACAGATTCTATACGG-1	0.0267913	5.77334	0	0	0	0
HC 2	male	63	HC	HC_2_CACCGTTGTGGCTTGC-1	2.52514	7.32908	0	0	0	0
HC 2	male	63	HC	HC_2_CACGAATCAAGCGATG-1	3.17803	-0.485853	0	0	0	0
HC 2	male	63	HC	HC_2_CACGAATTCTACTGAG-1	0.267859	5.75061	0	0	0	0
HC 2	male	63	HC	HC_2_CACGTGGCAGAACATA-1	1.74773	2.33085	0	0	0	0
HC 2	male	63	HC	HC_2_CAGATCAAGAACGCGT-1	0.349893	6.43935	0	0	0	0
HC 2	male	63	HC	HC_2_CAGCCAGGTATACGGG-1	1.64589	3.35232	0	0	0	0
HC 2	male	63	HC	HC_2_CAGCGTGAGCTCCACG-1	3.19783	6.60857	0	0	0	0
HC 2	male	63	HC	HC_2_CAGCGTGCAAAGGAGA-1	2.293	3.25512	0	0	0	0
HC 2	male	63	HC	HC_2_CAGGTATGTGCGACAA-1	2.92646	6.76592	0	0	0	0
HC 2	male	63	HC	HC_2_CATAAGCAGAAACTGT-1	12.9718	-1.67545	0	0	0	0
HC 2	male	63	HC	HC_2_CATAAGCCATTCCTCG-1	-3.94923	-3.82488	0	0	0	0
HC 2	male	63	HC	HC_2_CATACAGGTGAGCCAA-1	1.71443	2.66477	0	0	0	0
HC 2	male	63	HC	HC_2_CATACAGGTGATGAAT-1	13.0223	-1.66809	0	0	0	0
HC 2	male	63	HC	HC_2_CATCCACCACCACTGG-1	-1.04894	7.2784	0	0	0	0
HC 2	male	63	HC	HC_2_CATCCGTAGTGCCCGT-1	2.21802	2.96448	0	0	0	0
HC 2	male	63	HC	HC_2_CATCGGGGTGCTGCAC-1	-2.94911	-6.84603	0	0	0	0
HC 2	male	63	HC	HC_2_CATGCGGGTGTTGACT-1	2.20375	1.32952	0	0	0	0
HC 2	male	63	HC	HC_2_CATGCGGGTTTAGTCG-1	0.242279	0.297768	0	0	0	0
HC 2	male	63	HC	HC_2_CATGCTCGTCAGGCAA-1	0.217097	5.71794	0	0	0	0
HC 2	male	63	HC	HC_2_CATGGATGTCAAATCC-1	-1.02004	2.99498	0	0	0	0
HC 2	male	63	HC	HC_2_CATGGTATCCATAGGT-1	13.0441	-1.61761	0	0	0	0
HC 2	male	63	HC	HC_2_CCAAGCGAGCCTAGGA-1	-5.47213	-2.66006	0	0	0	0
HC 2	male	63	HC	HC_2_CCAAGCGTCCGGACGT-1	12.7491	-1.28692	0	0	0	0
HC 2	male	63	HC	HC_2_CCAATGAGTTGCTTGA-1	0.876375	-1.45627	0	0	0	0
HC 2	male	63	HC	HC_2_CCACACTTCGAGTGAG-1	3.25683	6.94363	0	0	0	0
HC 2	male	63	HC	HC_2_CCACGAGAGAGCCTGA-1	0.722957	5.04287	0	0	0	0
HC 2	male	63	HC	HC_2_CCACGAGGTACAGAAT-1	-1.15049	5.83529	0	0	0	0
HC 2	male	63	HC	HC_2_CCACGTTAGAAGTATC-1	0.0202154	6.45262	0	0	0	0
HC 2	male	63	HC	HC_2_CCACGTTGTACCGTGC-1	2.86877	3.54538	0	0	0	0
HC 2	male	63	HC	HC_2_CCACGTTTCGAACACT-1	0.599789	-3.40682	0	0	0	0
HC 2	male	63	HC	HC_2_CCATAAGAGATCGCTT-1	-0.905555	1.83783	0	0	0	0
HC 2	male	63	HC	HC_2_CCATAAGGTCCTGAAT-1	3.81408	1.37255	0	0	0	0
HC 2	male	63	HC	HC_2_CCCGGAACACCTGCAG-1	12.953	-1.12236	0	0	0	0
HC 2	male	63	HC	HC_2_CCCTCAAGTACAACGG-1	2.36623	-1.62739	0	0	0	0
HC 2	male	63	HC	HC_2_CCGAACGAGTCATTGC-1	-1.03928	7.49865	0	0	0	0
HC 2	male	63	HC	HC_2_CCGAACGGTGTGTGGA-1	-0.452688	-0.608391	0	0	0	0
HC 2	male	63	HC	HC_2_CCGAACGTCTCACGAA-1	-1.74816	6.20539	0	0	0	0
HC 2	male	63	HC	HC_2_CCGATCTAGAATCGTA-1	-0.542137	0.961563	0	0	0	0
HC 2	male	63	HC	HC_2_CCGATCTTCACGTAGT-1	-0.16298	6.62498	0	0	0	0
HC 2	male	63	HC	HC_2_CCGATGGAGGTTGAGC-1	0.292285	2.65286	0	0	0	0
HC 2	male	63	HC	HC_2_CCGATGGGTTATAGAG-1	0.202484	5.81703	0	0	0	0
HC 2	male	63	HC	HC_2_CCGCAAGTCGGTCACG-1	13.2564	-0.905431	0	0	0	0
HC 2	male	63	HC	HC_2_CCGTGAGAGGTGTGAC-1	-0.0349089	5.90722	0	0	0	0
HC 2	male	63	HC	HC_2_CCTCTAGAGCAACCAG-1	0.257879	6.12429	0	0	0	0
HC 2	male	63	HC	HC_2_CCTGTTGGTAGTCCTA-1	0.0643227	6.4952	0	0	0	0
HC 2	male	63	HC	HC_2_CCTGTTGGTGCTCTCT-1	3.00827	-0.580521	0	0	0	0
HC 2	male	63	HC	HC_2_CCTGTTGGTTCGATTG-1	1.77177	1.20365	0	0	0	0
HC 2	male	63	HC	HC_2_CCTTCAGTCACTGCTC-1	-6.34625	-2.79712	0	0	0	0
HC 2	male	63	HC	HC_2_CCTTGTGAGCACCGTC-1	-5.81461	-3.03147	0	0	0	0
HC 2	male	63	HC	HC_2_CCTTTGGGTGAGTGAC-1	1.85892	7.41526	0	0	0	0
HC 2	male	63	HC	HC_2_CGAAGGAAGGTCCGAA-1	-0.680074	2.27906	0	0	0	0
HC 2	male	63	HC	HC_2_CGAATTGGTTTCGTGA-1	-0.69934	7.44311	0	0	0	0
HC 2	male	63	HC	HC_2_CGATCGGTCTTGGAAC-1	0.0857464	6.62821	0	0	0	0
HC 2	male	63	HC	HC_2_CGATGGCCACCCGTAG-1	0.277109	5.64568	0	0	0	0
HC 2	male	63	HC	HC_2_CGCATAAGTCCTTAAG-1	0.524464	-1.75868	0	0	0	0
HC 2	male	63	HC	HC_2_CGCGTGAGTCTCGACG-1	12.7989	-1.75788	0	0	0	0
HC 2	male	63	HC	HC_2_CGGAACCTCTCGTGAA-1	2.74641	3.42105	0	0	0	0
HC 2	male	63	HC	HC_2_CGGACACGTCCTTGTC-1	-0.364096	5.63936	0	0	0	0
HC 2	male	63	HC	HC_2_CGGACACTCGGCTTGG-1	13.3191	-0.941089	0	0	0	0
HC 2	male	63	HC	HC_2_CGGAGAATCTGAACGT-1	-6.55988	-3.47465	0	0	0	0
HC 2	male	63	HC	HC_2_CGGGACTGTGACACGA-1	-1.32042	5.75323	0	0	0	0
HC 2	male	63	HC	HC_2_CGGGCATTCGCCAGTG-1	-0.629764	5.8708	0	0	0	0
HC 2	male	63	HC	HC_2_CGGTCAGAGTCGCCAC-1	4.26816	-0.240582	0	0	0	0
HC 2	male	63	HC	HC_2_CGTAGTAGTTGACTAC-1	0.322007	5.24469	0	0	0	0
HC 2	male	63	HC	HC_2_CGTGAATTCTCCTGCA-1	-0.937335	7.09939	0	0	0	0
HC 2	male	63	HC	HC_2_CGTGCTTCAGGAATCG-1	3.62518	0.172022	0	0	0	0
HC 2	male	63	HC	HC_2_CGTGTCTAGCGAATGC-1	0.142471	6.80593	0	0	0	0
HC 2	male	63	HC	HC_2_CGTGTCTAGGATTTCC-1	2.72794	0.988158	0	0	0	0
HC 2	male	63	HC	HC_2_CTACGGGCAGTCCGTG-1	2.97153	-0.970886	0	0	0	0
HC 2	male	63	HC	HC_2_CTATAGGAGCCTCAAT-1	-5.97425	-2.5035	0	0	0	0
HC 2	male	63	HC	HC_2_CTATCCGAGAACTGAT-1	-1.13677	6.45353	0	0	0	0
HC 2	male	63	HC	HC_2_CTATCCGTCTCGACGG-1	-0.15938	6.8526	0	0	0	0
HC 2	male	63	HC	HC_2_CTATCTAGTAGCTAAA-1	3.3394	3.01239	0	0	0	0
HC 2	male	63	HC	HC_2_CTCACTGAGAAACTAC-1	-0.0616521	4.70227	0	0	0	0
HC 2	male	63	HC	HC_2_CTCAGAAAGATGAATC-1	-0.90467	7.53927	0	0	0	0
HC 2	male	63	HC	HC_2_CTCATGCAGGCTAACG-1	0.583046	3.02137	0	0	0	0
HC 2	male	63	HC	HC_2_CTCATTATCAGAGCGA-1	13.2649	-0.97134	0	0	0	0
HC 2	male	63	HC	HC_2_CTCATTATCTTAGCTT-1	-2.02125	6.13875	0	0	0	0
HC 2	male	63	HC	HC_2_CTCCCAATCGCTCTAC-1	-5.71544	-2.7985	0	0	0	0
HC 2	male	63	HC	HC_2_CTCCGATAGCGTCTGC-1	12.8645	-1.81439	0	0	0	0
HC 2	male	63	HC	HC_2_CTCCTTTTCGCTATTT-1	-0.403252	7.38845	0	0	0	0
HC 2	male	63	HC	HC_2_CTCTCAGTCTCTTAAC-1	0.71639	4.83494	0	0	0	0
HC 2	male	63	HC	HC_2_CTGCAGGGTCTTGAGT-1	-3.96685	-6.42887	0	0	0	0
HC 2	male	63	HC	HC_2_CTGCCATAGATCACTC-1	-2.16114	6.26137	0	0	0	0
HC 2	male	63	HC	HC_2_CTGCCATTCTCGGTAA-1	2.26877	7.77455	0	0	0	0
HC 2	male	63	HC	HC_2_CTGCCTAGTACCTGTA-1	-0.244436	7.28978	0	0	0	0
HC 2	male	63	HC	HC_2_CTGGTCTAGCCTCTTC-1	-6.83355	-3.34688	0	0	0	0
HC 2	male	63	HC	HC_2_CTGTATTTCGTCCTCA-1	0.101876	6.00285	0	0	0	0
HC 2	male	63	HC	HC_2_CTGTCGTCAAGTGGCA-1	-1.07631	4.80108	0	0	0	0
HC 2	male	63	HC	HC_2_CTTAGGATCATAGACC-1	7.74911	-0.599923	0	0	0	0
HC 2	male	63	HC	HC_2_CTTCAATAGGTTATAG-1	-0.874609	4.70879	0	0	0	0
HC 2	male	63	HC	HC_2_CTTGAGACAGATGCGA-1	-5.95366	-2.81208	0	0	0	0
HC 2	male	63	HC	HC_2_GAAATGATCTTCGCTG-1	-2.13364	7.00828	0	0	0	0
HC 2	male	63	HC	HC_2_GAACTGTTCTTGCAGA-1	3.14357	3.39984	0	0	0	0
HC 2	male	63	HC	HC_2_GAAGCGACAGTATGAA-1	-5.61369	-3.52538	0	0	0	0
HC 2	male	63	HC	HC_2_GAATCGTGTGGCTACC-1	2.69425	1.49123	0	0	0	0
HC 2	male	63	HC	HC_2_GACACGCAGCTTAGTC-1	1.61707	-2.53866	0	0	0	0
HC 2	male	63	HC	HC_2_GACATCAAGGTGCTTT-1	12.5507	0.586543	0	0	0	0
HC 2	male	63	HC	HC_2_GACATCACATAGCTGT-1	0.0435968	5.34172	0	0	0	0
HC 2	male	63	HC	HC_2_GACCAATAGCGTATAA-1	4.31682	-0.19965	0	0	0	0
HC 2	male	63	HC	HC_2_GACCAATTCTACGCAA-1	-1.56605	5.97998	0	0	0	0
HC 2	male	63	HC	HC_2_GACCGTGTCGTTCATT-1	-1.15184	7.46883	0	0	0	0
HC 2	male	63	HC	HC_2_GACTATGTCTGGAGAG-1	0.184397	6.5218	0	0	0	0
HC 2	male	63	HC	HC_2_GACTCTCCATTGAAAG-1	-0.126759	5.88983	0	0	0	0
HC 2	male	63	HC	HC_2_GACTGATCAAAGCAAT-1	0.1744	-4.49694	0	0	0	0
HC 2	male	63	HC	HC_2_GACTGATGTGCCTTTC-1	0.205384	5.45158	0	0	0	0
HC 2	male	63	HC	HC_2_GACTTCCTCATATGGC-1	2.74105	3.12679	0	0	0	0
HC 2	male	63	HC	HC_2_GAGGCCTTCGAGGCAA-1	3.26383	3.30945	0	0	0	0
HC 2	male	63	HC	HC_2_GAGGGATTCCTGATAG-1	-6.08782	-3.35713	0	0	0	0
HC 2	male	63	HC	HC_2_GAGTGTTTCCATCTGC-1	-4.54535	-7.23896	0	0	0	0
HC 2	male	63	HC	HC_2_GATCACAAGTCTCGTA-1	-0.320513	7.41203	0	0	0	0
HC 2	male	63	HC	HC_2_GATCCCTAGCGAATGC-1	2.28412	7.86141	0	0	0	0
HC 2	male	63	HC	HC_2_GATCCCTAGTTGCTCA-1	-0.436581	6.74705	0	0	0	0
HC 2	male	63	HC	HC_2_GATCCCTCATGACTAC-1	-4.7551	-4.63154	0	0	0	0
HC 2	male	63	HC	HC_2_GATCGTAAGTCATGGG-1	-0.47716	5.81604	0	0	0	0
HC 2	male	63	HC	HC_2_GATGCTACAAAGAGTT-1	-0.151808	7.10552	0	0	0	0
HC 2	male	63	HC	HC_2_GATTCGAAGCGCCTCA-1	-5.45157	-3.03736	0	0	0	0
HC 2	male	63	HC	HC_2_GATTTCTCACGGCCAT-1	-0.633289	5.23191	0	0	0	0
HC 2	male	63	HC	HC_2_GATTTCTTCTTAGCCC-1	-0.264714	5.32519	0	0	0	0
HC 2	male	63	HC	HC_2_GCAACCGTCTAACGCA-1	2.40079	2.68949	0	0	0	0
HC 2	male	63	HC	HC_2_GCACATAGTCGATTCA-1	0.850431	-2.78216	0	0	0	0
HC 2	male	63	HC	HC_2_GCAGGCTTCGTCAAAC-1	3.09146	7.21746	0	0	0	0
HC 2	male	63	HC	HC_2_GCAGTTACAACAGATA-1	2.7391	-0.574886	0	0	0	0
HC 2	male	63	HC	HC_2_GCATGATAGTAATCCC-1	3.44091	-4.52613	0	0	0	0
HC 2	male	63	HC	HC_2_GCCAGCAAGATAACAC-1	3.21354	-0.901726	0	0	0	0
HC 2	male	63	HC	HC_2_GCCAGGTGTATCAGCT-1	0.0993524	1.05142	0	0	0	0
HC 2	male	63	HC	HC_2_GCCAGGTGTCCAGCAC-1	0.302945	5.87038	0	0	0	0
HC 2	male	63	HC	HC_2_GCCAGTGCATTGAAGA-1	-6.93331	-3.26392	0	0	0	0
HC 2	male	63	HC	HC_2_GCCATTCGTACAAAGT-1	-2.53422	6.70332	0	0	0	0
HC 2	male	63	HC	HC_2_GCCCAGATCTGACCCT-1	-0.378936	7.53883	0	0	0	0
HC 2	male	63	HC	HC_2_GCCGATGAGGCGTCCT-1	1.31729	4.13925	0	0	0	0
HC 2	male	63	HC	HC_2_GCCGATGAGTTGCTCA-1	-6.42893	-3.27428	0	0	0	0
HC 2	male	63	HC	HC_2_GCCGATGTCACAATGC-1	-4.15557	-5.4325	0	0	0	0
HC 2	male	63	HC	HC_2_GCGATCGAGTCAAGCG-1	-6.29827	-3.39116	0	0	0	0
HC 2	male	63	HC	HC_2_GCGTGCACAAGAAACT-1	-0.0765886	5.61264	0	0	0	0
HC 2	male	63	HC	HC_2_GCGTTTCTCGTCCTTG-1	-0.311515	7.44398	0	0	0	0
HC 2	male	63	HC	HC_2_GCTACAAGTCAGTCGC-1	0.48796	-2.59692	0	0	0	0
HC 2	male	63	HC	HC_2_GCTACCTCAATCCAGT-1	-0.610221	7.03315	0	0	0	0
HC 2	male	63	HC	HC_2_GCTGAATCATGTTTGG-1	-0.645422	0.809092	0	0	0	0
HC 2	male	63	HC	HC_2_GGAACCCAGGAACTCG-1	-6.0776	-2.67848	0	0	0	0
HC 2	male	63	HC	HC_2_GGAAGTGAGTCTAGCT-1	-3.90747	-3.49679	0	0	0	0
HC 2	male	63	HC	HC_2_GGAAGTGCACGTAGAG-1	-0.390239	6.26291	0	0	0	0
HC 2	male	63	HC	HC_2_GGAATCTGTGTGAGCA-1	-4.97836	-4.6236	0	0	0	0
HC 2	male	63	HC	HC_2_GGAGCAAAGGTCATTC-1	1.87762	7.63031	0	0	0	0
HC 2	male	63	HC	HC_2_GGCAGTCAGGTCGACA-1	13.5704	-1.07114	0	0	0	0
HC 2	male	63	HC	HC_2_GGCTTGGTCCAATGCA-1	13.2277	-1.09969	0	0	0	0
HC 2	male	63	HC	HC_2_GGCTTTCAGAATAGTC-1	-1.63404	-1.87095	0	0	0	0
HC 2	male	63	HC	HC_2_GGGAAGTAGGATATAC-1	-1.37857	5.98211	0	0	0	0
HC 2	male	63	HC	HC_2_GGGAAGTTCGAAACAA-1	3.82599	-1.91308	0	0	0	0
HC 2	male	63	HC	HC_2_GGGAAGTTCGAGAATA-1	-0.257218	7.36004	0	0	0	0
HC 2	male	63	HC	HC_2_GGGACAACAAAGGCTG-1	0.222417	5.93409	0	0	0	0
HC 2	male	63	HC	HC_2_GGGACCTAGTAAGGGA-1	0.094782	6.35245	0	0	0	0
HC 2	male	63	HC	HC_2_GGGACCTGTACGTTCA-1	-0.734898	6.05118	0	0	0	0
HC 2	male	63	HC	HC_2_GGGACTCTCTGTTGGA-1	2.45873	2.52554	0	0	0	0
HC 2	male	63	HC	HC_2_GGGAGATCAAAGCTCT-1	0.153623	6.46513	0	0	0	0
HC 2	male	63	HC	HC_2_GGGAGTACAATCTGCA-1	3.91371	-0.935189	0	0	0	0
HC 2	male	63	HC	HC_2_GGGATGATCGCGCTGA-1	-1.19118	7.5231	0	0	0	0
HC 2	male	63	HC	HC_2_GGGCCATGTCCTTTGC-1	4.08134	0.646932	0	0	0	0
HC 2	male	63	HC	HC_2_GGGCCATGTCTACACA-1	2.75227	6.42432	0	0	0	0
HC 2	male	63	HC	HC_2_GGGTCACGTCCCTAAA-1	2.44727	6.78449	0	0	0	0
HC 2	male	63	HC	HC_2_GGGTGAACATTGCTTT-1	7.71736	-0.409674	0	0	0	0
HC 2	male	63	HC	HC_2_GGGTGTCGTGGACTGA-1	0.100229	5.66647	0	0	0	0
HC 2	male	63	HC	HC_2_GGTAATCAGAAGCGCT-1	1.09932	4.20365	0	0	0	0
HC 2	male	63	HC	HC_2_GGTAGAGTCTTCGCTG-1	-1.33877	5.34614	0	0	0	0
HC 2	male	63	HC	HC_2_GGTCTGGAGAACAAGG-1	-0.696932	5.78924	0	0	0	0
HC 2	male	63	HC	HC_2_GGTGGCTGTACAAGCG-1	12.7925	-1.80308	0	0	0	0
HC 2	male	63	HC	HC_2_GGTGTCGTCTCGCGTT-1	-1.12591	7.25315	0	0	0	0
HC 2	male	63	HC	HC_2_GGTGTTACAATCCTAG-1	7.75664	-0.490658	0	0	0	0
HC 2	male	63	HC	HC_2_GGTGTTATCGTCAAAC-1	2.74653	2.79838	0	0	0	0
HC 2	male	63	HC	HC_2_GGTTGTACAAATGGTA-1	-0.619911	6.85215	0	0	0	0
HC 2	male	63	HC	HC_2_GGTTGTATCAGCATTG-1	-0.481154	7.26502	0	0	0	0
HC 2	male	63	HC	HC_2_GTAAGTCAGGCGTCCT-1	7.61213	-0.318972	0	0	0	0
HC 2	male	63	HC	HC_2_GTAAGTCAGGTGATCG-1	13.4815	-1.38415	0	0	0	0
HC 2	male	63	HC	HC_2_GTAAGTCCAACTGATC-1	0.127532	5.70972	0	0	0	0
HC 2	male	63	HC	HC_2_GTAATCGGTGAGCTCC-1	3.25975	6.60247	0	0	0	0
HC 2	male	63	HC	HC_2_GTACAGTCAAATCGGG-1	-0.878208	5.14988	0	0	0	0
HC 2	male	63	HC	HC_2_GTAGGAGAGGGTGAGG-1	-0.550539	6.54937	0	0	0	0
HC 2	male	63	HC	HC_2_GTCAAACCACTGGACC-1	13.0909	-1.36097	0	0	0	0
HC 2	male	63	HC	HC_2_GTCATGATCATGAAAG-1	13.3481	0.241853	0	0	0	0
HC 2	male	63	HC	HC_2_GTCATTTTCTGTAACG-1	2.83321	6.97624	0	0	0	0
HC 2	male	63	HC	HC_2_GTCCACTAGGTTGGAC-1	1.89735	-1.8522	0	0	0	0
HC 2	male	63	HC	HC_2_GTCGAATTCAACTTTC-1	-5.11459	-3.16902	0	0	0	0
HC 2	male	63	HC	HC_2_GTCGCGACACAGAAGC-1	1.15497	-1.52458	0	0	0	0
HC 2	male	63	HC	HC_2_GTCGTAAAGGGTTAAT-1	1.00238	-1.41554	0	0	0	0
HC 2	male	63	HC	HC_2_GTCGTAACACCATATG-1	4.0052	-0.808893	0	0	0	0
HC 2	male	63	HC	HC_2_GTCGTTCGTTGGGACA-1	12.7523	-1.7604	0	0	0	0
HC 2	male	63	HC	HC_2_GTCTGTCGTAGAGACC-1	3.86511	0.876669	0	0	0	0
HC 2	male	63	HC	HC_2_GTGACGCTCAAGCCTA-1	0.0978971	6.77674	0	0	0	0
HC 2	male	63	HC	HC_2_GTGACGCTCTGGACTA-1	-0.00656853	5.93444	0	0	0	0
HC 2	male	63	HC	HC_2_GTGAGGAAGGGATCTG-1	-1.16106	7.51569	0	0	0	0
HC 2	male	63	HC	HC_2_GTGAGGACACACCAGC-1	1.56485	0.864566	0	0	0	0
HC 2	male	63	HC	HC_2_GTGCACGTCGGCATTA-1	0.183383	6.15308	0	0	0	0
HC 2	male	63	HC	HC_2_GTGCGTGTCTATGTGG-1	-0.401958	0.594987	0	0	0	0
HC 2	male	63	HC	HC_2_GTGCTGGGTCGTACTA-1	2.3498	-3.52452	0	0	0	0
HC 2	male	63	HC	HC_2_GTGGCGTGTGGTTTGT-1	-5.19042	-4.90024	0	0	0	0
HC 2	male	63	HC	HC_2_GTGTGATCAGCGAACA-1	1.82987	-1.42842	0	0	0	0
HC 2	male	63	HC	HC_2_GTGTTCCGTAGTCGTT-1	0.292053	6.37262	0	0	0	0
HC 2	male	63	HC	HC_2_GTGTTCCTCAAGGAGC-1	-2.49935	-5.421	0	0	0	0
HC 2	male	63	HC	HC_2_GTTACGACAGACCTAT-1	-3.17624	-6.50639	0	0	0	0
HC 2	male	63	HC	HC_2_GTTACGACATGTGCCG-1	-6.85023	-3.25022	0	0	0	0
HC 2	male	63	HC	HC_2_GTTACGAGTGCAGATG-1	-5.39248	-3.73627	0	0	0	0
HC 2	male	63	HC	HC_2_GTTCATTAGCATCCTA-1	-0.991061	6.54022	0	0	0	0
HC 2	male	63	HC	HC_2_GTTCATTAGGCCACTC-1	0.326038	-1.49604	0	0	0	0
HC 2	male	63	HC	HC_2_GTTCGCTAGAATCTAG-1	0.744518	5.12139	0	0	0	0
HC 2	male	63	HC	HC_2_GTTGAACTCGTTCAGA-1	-6.92519	-3.14137	0	0	0	0
HC 2	male	63	HC	HC_2_GTTGTAGCAGAGTCTT-1	-0.250731	6.40087	0	0	0	0
HC 2	male	63	HC	HC_2_GTTTACTAGCCTTGAT-1	-0.480509	-2.24778	0	0	0	0
HC 2	male	63	HC	HC_2_GTTTACTCAGGTACGA-1	-4.30715	-5.19602	0	0	0	0
HC 2	male	63	HC	HC_2_GTTTACTCATAACGGG-1	-0.211628	-1.03618	0	0	0	0
HC 2	male	63	HC	HC_2_GTTTGGAGTCCGGTGT-1	3.71455	1.04557	0	0	0	0
HC 2	male	63	HC	HC_2_TAACGACGTTCCTAAG-1	-0.0144186	5.61439	0	0	0	0
HC 2	male	63	HC	HC_2_TAAGCGTCATCTCCCA-1	0.142083	6.27148	0	0	0	0
HC 2	male	63	HC	HC_2_TAAGTCGAGACGATAT-1	0.459308	-2.61953	0	0	0	0
HC 2	male	63	HC	HC_2_TAATTCCGTAATTGGA-1	-1.15953	7.23355	0	0	0	0
HC 2	male	63	HC	HC_2_TACAGGTTCTAACACG-1	4.04625	-3.69999	0	0	0	0
HC 2	male	63	HC	HC_2_TACCCACTCGATCCAA-1	-0.0145392	6.91242	0	0	0	0
HC 2	male	63	HC	HC_2_TACCGAACAGAACGCA-1	0.394247	-0.91055	0	0	0	0
HC 2	male	63	HC	HC_2_TACCGGGGTCGATTTG-1	4.23685	0.918829	0	0	0	0
HC 2	male	63	HC	HC_2_TACCTCGGTTAACAGA-1	2.94593	0.0917707	0	0	0	0
HC 2	male	63	HC	HC_2_TACTTACGTTGGTACT-1	0.0224867	7.29151	0	0	0	0
HC 2	male	63	HC	HC_2_TACTTGTAGGTTGGAC-1	-5.282	-4.39606	0	0	0	0
HC 2	male	63	HC	HC_2_TAGACTGCAGCACGAA-1	3.97379	1.66689	0	0	0	0
HC 2	male	63	HC	HC_2_TAGACTGCAGGCATTT-1	-1.01687	7.12925	0	0	0	0
HC 2	male	63	HC	HC_2_TAGGAGGTCAGAATAG-1	-3.1728	-6.19297	0	0	0	0
HC 2	male	63	HC	HC_2_TAGGTACAGCATCGAG-1	2.15172	3.13455	0	0	0	0
HC 2	male	63	HC	HC_2_TAGGTACTCAAGTGGG-1	3.98325	-1.03101	0	0	0	0
HC 2	male	63	HC	HC_2_TAGGTTGAGGGAGGCA-1	2.27157	7.40527	0	0	0	0
HC 2	male	63	HC	HC_2_TATCTGTTCTACTGCC-1	-0.618831	6.3445	0	0	0	0
HC 2	male	63	HC	HC_2_TATGTTCTCAATGCAC-1	2.12924	1.98811	0	0	0	0
HC 2	male	63	HC	HC_2_TATTGCTGTACGTTCA-1	2.71846	0.598583	0	0	0	0
HC 2	male	63	HC	HC_2_TATTGCTTCCGGTAAT-1	-0.36333	-1.62513	0	0	0	0
HC 2	male	63	HC	HC_2_TATTGGGCAGACAAGC-1	-2.47213	-1.1899	0	0	0	0
HC 2	male	63	HC	HC_2_TCAAGACAGCCAGACA-1	-0.0252478	6.33698	0	0	0	0
HC 2	male	63	HC	HC_2_TCAATCTTCGTGGACC-1	-0.159724	5.2567	0	0	0	0
HC 2	male	63	HC	HC_2_TCACAAGCAGCTGTCG-1	0.728172	5.38116	0	0	0	0
HC 2	male	63	HC	HC_2_TCACAAGGTCGTAATC-1	0.88667	-1.26917	0	0	0	0
HC 2	male	63	HC	HC_2_TCACATTCACTGAATC-1	-0.0496619	7.33581	0	0	0	0
HC 2	male	63	HC	HC_2_TCACTATAGGATATAC-1	-0.143157	6.13047	0	0	0	0
HC 2	male	63	HC	HC_2_TCAGTTTTCTTTGCAT-1	-1.42749	5.26449	0	0	0	0
HC 2	male	63	HC	HC_2_TCATACTGTGTATTCG-1	-1.27899	7.51078	0	0	0	0
HC 2	male	63	HC	HC_2_TCATATCTCGTCTAAG-1	2.56474	6.71422	0	0	0	0
HC 2	male	63	HC	HC_2_TCATATCTCTGAGTCA-1	0.136289	6.04653	0	0	0	0
HC 2	male	63	HC	HC_2_TCATCCGGTCTTTATC-1	-0.341836	6.13623	0	0	0	0
HC 2	male	63	HC	HC_2_TCATCCGTCGAAATCC-1	2.50121	3.54881	0	0	0	0
HC 2	male	63	HC	HC_2_TCATGAGAGGATTCCT-1	-0.909085	4.78905	0	0	0	0
HC 2	male	63	HC	HC_2_TCATGCCGTGTTAAAG-1	0.090706	0.192727	0	0	0	0
HC 2	male	63	HC	HC_2_TCATTCATCTTTGCTA-1	-0.824994	7.2848	0	0	0	0
HC 2	male	63	HC	HC_2_TCATTGTGTCGTGTTA-1	-6.97368	-2.96661	0	0	0	0
HC 2	male	63	HC	HC_2_TCATTTGAGGCCCACT-1	2.5073	-0.777687	0	0	0	0
HC 2	male	63	HC	HC_2_TCCCACAGTACAAACA-1	-1.08056	6.78851	0	0	0	0
HC 2	male	63	HC	HC_2_TCCCAGTGTCATCAGT-1	3.03397	3.2164	0	0	0	0
HC 2	male	63	HC	HC_2_TCCGGGATCTTACCGC-1	-0.12348	5.87382	0	0	0	0
HC 2	male	63	HC	HC_2_TCCTCCCTCCAATGCA-1	-0.207218	6.09799	0	0	0	0
HC 2	male	63	HC	HC_2_TCCTTCTCACCCTTGT-1	-0.793815	7.14414	0	0	0	0
HC 2	male	63	HC	HC_2_TCCTTCTGTAAGATTG-1	-0.898331	6.46949	0	0	0	0
HC 2	male	63	HC	HC_2_TCCTTCTTCACCCATC-1	-6.5366	-3.3965	0	0	0	0
HC 2	male	63	HC	HC_2_TCGAAGTGTGAATAAC-1	3.25797	3.19768	0	0	0	0
HC 2	male	63	HC	HC_2_TCGAAGTTCTGGGCCA-1	2.58879	7.03698	0	0	0	0
HC 2	male	63	HC	HC_2_TCGACGGCACAGCCTG-1	2.36842	1.84171	0	0	0	0
HC 2	male	63	HC	HC_2_TCGCAGGGTACTAGCT-1	-5.76004	-2.64636	0	0	0	0
HC 2	male	63	HC	HC_2_TCGGGACAGGGCGAGA-1	2.31085	-0.803965	0	0	0	0
HC 2	male	63	HC	HC_2_TCGGGACGTTAACCTG-1	-0.276989	6.09417	0	0	0	0
HC 2	male	63	HC	HC_2_TCGGGCATCCATATGG-1	1.07042	3.62756	0	0	0	0
HC 2	male	63	HC	HC_2_TCGTAGAAGCACGGAT-1	13.0863	-0.248414	0	0	0	0
HC 2	male	63	HC	HC_2_TCGTGGGTCGAACGGA-1	13.1052	0.326678	0	0	0	0
HC 2	male	63	HC	HC_2_TCTCACGGTACAGAGC-1	-0.761797	4.57449	0	0	0	0
HC 2	male	63	HC	HC_2_TCTCTGGGTATGGTAA-1	-1.98811	6.86128	0	0	0	0
HC 2	male	63	HC	HC_2_TCTTCCTAGCCAGACA-1	0.848872	3.41393	0	0	0	0
HC 2	male	63	HC	HC_2_TCTTTGAAGAATCTAG-1	2.61139	2.98807	0	0	0	0
HC 2	male	63	HC	HC_2_TGAACGTAGAAGTCCG-1	-2.81996	-5.66611	0	0	0	0
HC 2	male	63	HC	HC_2_TGACTCCAGCATGAAT-1	1.7733	-1.99269	0	0	0	0
HC 2	male	63	HC	HC_2_TGAGCGCAGAGTCGAC-1	2.44297	-0.274523	0	0	0	0
HC 2	male	63	HC	HC_2_TGAGGTTCAGTAACAA-1	-0.917446	7.12533	0	0	0	0
HC 2	male	63	HC	HC_2_TGATCTTCAACCCTCT-1	-6.42308	-3.39948	0	0	0	0
HC 2	male	63	HC	HC_2_TGATCTTGTTCACGAT-1	1.33396	-1.3524	0	0	0	0
HC 2	male	63	HC	HC_2_TGATGCAGTGGAGGTT-1	1.97145	1.55051	0	0	0	0
HC 2	male	63	HC	HC_2_TGATGGTAGTGGTGAC-1	3.21459	2.59869	0	0	0	0
HC 2	male	63	HC	HC_2_TGCAGATAGTAATACG-1	-4.39423	-5.72296	0	0	0	0
HC 2	male	63	HC	HC_2_TGCGACGGTGTTGAGG-1	1.43318	-0.0952054	0	0	0	0
HC 2	male	63	HC	HC_2_TGCGACGTCTATCCAT-1	13.0463	-1.63111	0	0	0	0
HC 2	male	63	HC	HC_2_TGCTGAACAGTCGGAA-1	-6.48452	-2.92118	0	0	0	0
HC 2	male	63	HC	HC_2_TGCTTCGCAAACGGCA-1	-1.07198	7.4545	0	0	0	0
HC 2	male	63	HC	HC_2_TGCTTCGTCTAGACAC-1	0.640893	1.61158	0	0	0	0
HC 2	male	63	HC	HC_2_TGGAACTTCGTACACA-1	2.98777	6.43346	0	0	0	0
HC 2	male	63	HC	HC_2_TGGAGAGAGGTTACCT-1	2.02283	-3.73876	0	0	0	0
HC 2	male	63	HC	HC_2_TGGGAGACATACCAGT-1	-1.43503	5.22642	0	0	0	0
HC 2	male	63	HC	HC_2_TGGGATTAGACGCCAA-1	0.683732	-1.46503	0	0	0	0
HC 2	male	63	HC	HC_2_TGGGCGTTCTTAGCTT-1	-6.06589	-2.90771	0	0	0	0
HC 2	male	63	HC	HC_2_TGGGTTACACGCGGTT-1	0.853589	-1.01359	0	0	0	0
HC 2	male	63	HC	HC_2_TGGTGATCAGAGTAAT-1	-2.461	7.77366	0	0	0	0
HC 2	male	63	HC	HC_2_TGTAAGCCATACTTTC-1	-0.899643	6.79799	0	0	0	0
HC 2	male	63	HC	HC_2_TGTAGACCATGGCCAC-1	-0.027837	7.33734	0	0	0	0
HC 2	male	63	HC	HC_2_TGTCCCATCGACACTA-1	7.7276	-0.43776	0	0	0	0
HC 2	male	63	HC	HC_2_TGTGATGGTACCAGAG-1	1.28744	-2.17316	0	0	0	0
HC 2	male	63	HC	HC_2_TGTGCGGAGATGCTAA-1	0.320292	1.50814	0	0	0	0
HC 2	male	63	HC	HC_2_TGTGTGACAAGGCTTT-1	2.04348	-2.59939	0	0	0	0
HC 2	male	63	HC	HC_2_TGTTCTACACACGGTC-1	-0.532198	4.88008	0	0	0	0
HC 2	male	63	HC	HC_2_TGTTGAGCAGGTTCGC-1	2.95503	1.92997	0	0	0	0
HC 2	male	63	HC	HC_2_TGTTTGTGTGGCTTGC-1	13.5619	-0.541116	0	0	0	0
HC 2	male	63	HC	HC_2_TTAATCCAGCTGAGTG-1	0.332052	6.36164	0	0	0	0
HC 2	male	63	HC	HC_2_TTACCGCAGGTGCCAA-1	-1.00455	6.80736	0	0	0	0
HC 2	male	63	HC	HC_2_TTACGTTGTTGGGCCT-1	-0.0236478	5.66195	0	0	0	0
HC 2	male	63	HC	HC_2_TTCATTGAGACAACTA-1	-0.912685	6.18419	0	0	0	0
HC 2	male	63	HC	HC_2_TTCCTCTGTACTGTTG-1	-1.70941	6.86786	0	0	0	0
HC 2	male	63	HC	HC_2_TTCTAACGTAGCTCGC-1	2.92979	6.56697	0	0	0	0
HC 2	male	63	HC	HC_2_TTCTAGTTCATACGAC-1	-0.0218907	6.79254	0	0	0	0
HC 2	male	63	HC	HC_2_TTCTTGACAGCACGAA-1	0.0139196	7.32057	0	0	0	0
HC 2	male	63	HC	HC_2_TTGAACGTCATCACTT-1	3.41118	6.52561	0	0	0	0
HC 2	male	63	HC	HC_2_TTGACCCGTTTGCCGG-1	2.39903	-5.04494	0	0	0	0
HC 2	male	63	HC	HC_2_TTGCATTTCCGCACGA-1	0.114431	-0.16641	0	0	0	0
HC 2	male	63	HC	HC_2_TTGCTGCGTTGATGTC-1	-0.418622	-1.41091	0	0	0	0
HC 2	male	63	HC	HC_2_TTGGATGAGGTTTGAA-1	-2.42285	-5.46799	0	0	0	0
HC 2	male	63	HC	HC_2_TTGGGTACACATGGTT-1	1.3824	3.76519	0	0	0	0
HC 2	male	63	HC	HC_2_TTGTGGACACGAGGTA-1	2.12095	3.2038	0	0	0	0
HC 2	male	63	HC	HC_2_TTGTGTTGTGGTACAG-1	-0.092351	6.59863	0	0	0	0
HC 2	male	63	HC	HC_2_TTGTTCAAGGCCCAAA-1	0.874074	-4.60124	0	0	0	0
HC 2	male	63	HC	HC_2_TTGTTGTAGTAAACAC-1	-4.29598	-6.25586	0	0	0	0
HC 2	male	63	HC	HC_2_TTGTTGTCAGCAGATG-1	0.0320859	5.99263	0	0	0	0
HC 2	male	63	HC	HC_2_TTGTTTGTCTCCGCAT-1	1.81503	2.00915	0	0	0	0
HC 2	male	63	HC	HC_2_TTTCACAAGGAACGTC-1	-0.15725	5.92141	0	0	0	0
HC 2	male	63	HC	HC_2_TTTCAGTGTTACACAC-1	-0.206125	-2.9306	0	0	0	0
HC 2	male	63	HC	HC_2_TTTCATGAGATCCCAT-1	0.0342728	-1.48982	0	0	0	0
HC 2	male	63	HC	HC_2_TTTCATGTCTATCGGA-1	0.0678214	5.73585	0	0	0	0
HC 2	male	63	HC	HC_2_TTTCCTCAGCCTTCTC-1	13.2708	-1.37663	0	0	0	0
HC 2	male	63	HC	HC_2_TTTCCTCGTCATCGGC-1	-0.742669	7.49309	0	0	0	0
HC 2	male	63	HC	HC_2_TTTGACTAGATCACCT-1	2.00763	7.34744	0	0	0	0
HC 2	male	63	HC	HC_2_TTTGATCGTTCCTACC-1	4.19776	0.644405	0	0	0	0
HC 2	male	63	HC	HC_2_TTTGGAGAGTGCTCAT-1	1.91114	-0.37459	0	0	0	0
HC 2	male	63	HC	HC_2_TTTGGAGGTATGTCAC-1	-0.168187	5.95343	0	0	0	0
HC 2	male	63	HC	HC_2_TTTGTTGCACCCTTGT-1	3.94139	-0.973783	0	0	0	0
CD 3	female	23	IBD	CD_3_AAAGGATCACTCTGCT-1	-5.9614	-3.22804	0	0	0	0
CD 3	female	23	IBD	CD_3_AAAGTCCGTGCTATTG-1	-1.39863	0.446629	0	0	0	0
CD 3	female	23	IBD	CD_3_AACAAAGAGGGAGATA-1	-1.29738	-7.49435	0	0	0	0
CD 3	female	23	IBD	CD_3_AACAAAGAGTTGTAAG-1	13.4367	-1.00056	0	0	0	0
CD 3	female	23	IBD	CD_3_AACAAAGCAGAAGTTA-1	-1.40053	3.25153	0	0	0	0
CD 3	female	23	IBD	CD_3_AACAACCAGTTGTCAC-1	-1.23885	-7.54478	0	0	0	0
CD 3	female	23	IBD	CD_3_AACAACCTCGCGTGCA-1	-3.80002	3.40354	0	0	0	0
CD 3	female	23	IBD	CD_3_AACAAGAAGAGCAAGA-1	-5.20127	-5.1056	0	0	0	0
CD 3	female	23	IBD	CD_3_AACCATGAGAATCGTA-1	-3.11826	3.75379	0	0	0	0
CD 3	female	23	IBD	CD_3_AACTTCTCAAGCGCTC-1	0.644425	-0.560323	0	0	0	0
CD 3	female	23	IBD	CD_3_AAGCGAGTCGACCACG-1	1.99571	-2.3436	0	0	0	0
CD 3	female	23	IBD	CD_3_AAGGTAATCTGAGTCA-1	-5.19591	-5.96398	0	0	0	0
CD 3	female	23	IBD	CD_3_AAGTACCGTAGCTAAA-1	-0.957853	6.23699	0	0	0	0
CD 3	female	23	IBD	CD_3_AATCGACAGAGTGTGC-1	-0.347851	-2.31108	0	0	0	0
CD 3	female	23	IBD	CD_3_AATGAAGCAGCTGGTC-1	2.71107	-4.05933	0	0	0	0
CD 3	female	23	IBD	CD_3_AATGACCTCTGATGGT-1	-4.63218	-5.25539	0	0	0	0
CD 3	female	23	IBD	CD_3_AATGGCTAGAATACAC-1	2.33894	-2.52503	0	0	0	0
CD 3	female	23	IBD	CD_3_AATGGCTGTGCTGATT-1	-4.30313	-6.32266	0	0	0	0
CD 3	female	23	IBD	CD_3_ACAAAGAGTTGCGTAT-1	0.117313	-2.08745	0	0	0	0
CD 3	female	23	IBD	CD_3_ACACAGTCACGAGGAT-1	2.66758	0.761919	0	0	0	0
CD 3	female	23	IBD	CD_3_ACACCAACATATACCG-1	-2.42107	4.04035	0	0	0	0
CD 3	female	23	IBD	CD_3_ACAGGGAAGACATCAA-1	3.89723	0.839407	0	0	0	0
CD 3	female	23	IBD	CD_3_ACATCGAAGGTCATAA-1	-5.64137	-4.06507	0	0	0	0
CD 3	female	23	IBD	CD_3_ACATGCAGTCCTACGG-1	-3.04466	4.10673	0	0	0	0
CD 3	female	23	IBD	CD_3_ACCCTCAAGCTGTACT-1	-0.282791	3.06934	0	0	0	0
CD 3	female	23	IBD	CD_3_ACCCTTGGTAGAGTTA-1	-0.0454511	-2.36398	0	0	0	0
CD 3	female	23	IBD	CD_3_ACCCTTGTCCATCACC-1	-5.31642	-5.01739	0	0	0	0
CD 3	female	23	IBD	CD_3_ACCCTTGTCCGTCCTA-1	-4.93979	-5.1034	0	0	0	0
CD 3	female	23	IBD	CD_3_ACGATGTTCATCACCC-1	-1.23964	3.32499	0	0	0	0
CD 3	female	23	IBD	CD_3_ACGCACGAGGTGGCTA-1	-5.09895	-5.22658	0	0	0	0
CD 3	female	23	IBD	CD_3_ACGGGTCAGGGTGGGA-1	-1.0471	-1.9922	0	0	0	0
CD 3	female	23	IBD	CD_3_ACGTCCTCACGTACAT-1	2.01911	-4.20445	0	0	0	0
CD 3	female	23	IBD	CD_3_ACTGCAACAAGTGGTG-1	-4.94343	-5.2354	0	0	0	0
CD 3	female	23	IBD	CD_3_ACTGTGACAATCGTCA-1	1.61228	-4.11351	0	0	0	0
CD 3	female	23	IBD	CD_3_ACTTATCCAGTAGAAT-1	-3.75489	3.58428	0	0	0	0
CD 3	female	23	IBD	CD_3_ACTTTGTGTATCCTTT-1	2.96445	6.75695	0	0	0	0
CD 3	female	23	IBD	CD_3_AGAACAAAGGGTACAC-1	4.50199	1.38304	0	0	0	0
CD 3	female	23	IBD	CD_3_AGACACTAGCACTAGG-1	0.900851	-2.66033	0	0	0	0
CD 3	female	23	IBD	CD_3_AGAGAATCACGTAGAG-1	-0.806516	3.81471	0	0	0	0
CD 3	female	23	IBD	CD_3_AGAGCCCCATATCTCT-1	-1.46697	2.16175	0	0	0	0
CD 3	female	23	IBD	CD_3_AGCGCCAAGTCTGTAC-1	-2.29421	3.87605	0	0	0	0
CD 3	female	23	IBD	CD_3_AGCGCTGCATGGGTCC-1	-4.80787	-7.65114	0	0	0	0
CD 3	female	23	IBD	CD_3_AGCTCAAAGGGCAACT-1	2.643	-3.98503	0	0	0	0
CD 3	female	23	IBD	CD_3_AGGAAATCATCGGTTA-1	13.5219	-0.312639	0	0	0	0
CD 3	female	23	IBD	CD_3_AGGAAATGTTTCACAG-1	-1.3613	-7.36038	0	0	0	0
CD 3	female	23	IBD	CD_3_AGGACGAAGACTTCGT-1	1.33952	-2.42516	0	0	0	0
CD 3	female	23	IBD	CD_3_AGGATCTAGAATCCCT-1	-1.87481	-6.74176	0	0	0	0
CD 3	female	23	IBD	CD_3_AGGATCTAGAGTATAC-1	-0.91057	-2.4215	0	0	0	0
CD 3	female	23	IBD	CD_3_AGGCATTGTGCCTATA-1	-1.24853	0.952304	0	0	0	0
CD 3	female	23	IBD	CD_3_AGGCTGCGTATCCTCC-1	0.793415	0.99909	0	0	0	0
CD 3	female	23	IBD	CD_3_AGGGTTTCAAACAGGC-1	-1.61013	1.51469	0	0	0	0
CD 3	female	23	IBD	CD_3_AGGGTTTGTCCAAATC-1	1.17448	2.27872	0	0	0	0
CD 3	female	23	IBD	CD_3_AGGTCTAAGCTTCTAG-1	-4.26093	-4.87348	0	0	0	0
CD 3	female	23	IBD	CD_3_AGTAACCGTGCTCTCT-1	-1.51819	-7.16001	0	0	0	0
CD 3	female	23	IBD	CD_3_AGTACTGTCGTAGGAG-1	-4.17054	-5.93118	0	0	0	0
CD 3	female	23	IBD	CD_3_AGTCTCCCATGACACT-1	-1.36587	0.41034	0	0	0	0
CD 3	female	23	IBD	CD_3_AGTGACTTCTGGTGGC-1	3.69063	-2.31113	0	0	0	0
CD 3	female	23	IBD	CD_3_AGTTCGATCAGATTGC-1	-0.0258353	-2.36049	0	0	0	0
CD 3	female	23	IBD	CD_3_ATAGACCTCCGAGTGC-1	-5.71181	-3.85643	0	0	0	0
CD 3	female	23	IBD	CD_3_ATATCCTGTATCGTGT-1	-4.79261	-6.03796	0	0	0	0
CD 3	female	23	IBD	CD_3_ATCTCTATCGTTCTGC-1	-1.73017	-6.86073	0	0	0	0
CD 3	female	23	IBD	CD_3_ATGAGGGCAGTCCCGA-1	1.10339	-3.53345	0	0	0	0
CD 3	female	23	IBD	CD_3_ATGATCGAGTATCTGC-1	-5.81629	-3.599	0	0	0	0
CD 3	female	23	IBD	CD_3_ATGCGATAGCTAAACA-1	2.3204	-0.755278	0	0	0	0
CD 3	female	23	IBD	CD_3_ATGGGAGTCGCCCAGA-1	-5.19835	-5.66186	0	0	0	0
CD 3	female	23	IBD	CD_3_ATGTCCCCATCGATGT-1	2.17974	-4.2692	0	0	0	0
CD 3	female	23	IBD	CD_3_ATTCAGGAGACCATAA-1	0.0641329	0.541825	0	0	0	0
CD 3	female	23	IBD	CD_3_ATTCATCTCTCCTGAC-1	2.7963	-0.214441	0	0	0	0
CD 3	female	23	IBD	CD_3_ATTCCTAAGTTGCTCA-1	2.50536	-2.7475	0	0	0	0
CD 3	female	23	IBD	CD_3_ATTCGTTGTTCAGCTA-1	-4.44044	-7.49006	0	0	0	0
CD 3	female	23	IBD	CD_3_ATTCTTGAGCCTGAAG-1	-2.63965	4.32146	0	0	0	0
CD 3	female	23	IBD	CD_3_CAAAGAAGTTGGGCCT-1	13.2986	0.384676	0	0	0	0
CD 3	female	23	IBD	CD_3_CAAGAGGCAACAGCTT-1	-0.628257	3.80423	0	0	0	0
CD 3	female	23	IBD	CD_3_CAATGACGTCGATGCC-1	2.4004	-2.85668	0	0	0	0
CD 3	female	23	IBD	CD_3_CAATGACGTGTCTCCT-1	-0.635901	-1.94322	0	0	0	0
CD 3	female	23	IBD	CD_3_CACAACATCACTGGTA-1	-1.39515	0.980215	0	0	0	0
CD 3	female	23	IBD	CD_3_CACAGATCAAATTAGG-1	-5.8585	-2.98024	0	0	0	0
CD 3	female	23	IBD	CD_3_CACCAAAAGGTCGTAG-1	0.249105	-2.23751	0	0	0	0
CD 3	female	23	IBD	CD_3_CACCGTTAGCTCCACG-1	-2.90848	4.14204	0	0	0	0
CD 3	female	23	IBD	CD_3_CACGAATCAGGACATG-1	-2.27647	3.73694	0	0	0	0
CD 3	female	23	IBD	CD_3_CACGTTCGTGATCGTT-1	1.88185	-1.5897	0	0	0	0
CD 3	female	23	IBD	CD_3_CACTGAAAGACTCTAC-1	-4.87587	-4.39061	0	0	0	0
CD 3	female	23	IBD	CD_3_CACTGAACATACTGTG-1	3.00126	0.957553	0	0	0	0
CD 3	female	23	IBD	CD_3_CACTTCGTCCTAACAG-1	-5.16075	-5.72201	0	0	0	0
CD 3	female	23	IBD	CD_3_CAGATACAGTTGTAGA-1	-1.15677	3.06251	0	0	0	0
CD 3	female	23	IBD	CD_3_CAGCACGCAGGGTCTC-1	-3.48494	-4.3117	0	0	0	0
CD 3	female	23	IBD	CD_3_CAGCGTGAGTTCATGC-1	2.73479	-3.11804	0	0	0	0
CD 3	female	23	IBD	CD_3_CAGGCCATCTAAGCGT-1	2.89708	-0.576921	0	0	0	0
CD 3	female	23	IBD	CD_3_CATCCACTCCATTTAC-1	1.9333	-2.24678	0	0	0	0
CD 3	female	23	IBD	CD_3_CATCGCTAGACCATGG-1	13.4492	-0.439911	0	0	0	0
CD 3	female	23	IBD	CD_3_CATCGCTCAATAGTAG-1	-0.6665	2.88506	0	0	0	0
CD 3	female	23	IBD	CD_3_CATCGCTCACAAGCCC-1	-0.718859	1.32356	0	0	0	0
CD 3	female	23	IBD	CD_3_CATGCCTTCACTTATC-1	-4.00152	-4.60552	0	0	0	0
CD 3	female	23	IBD	CD_3_CATGCGGCACGGGTAA-1	12.1683	-1.13426	0	0	0	0
CD 3	female	23	IBD	CD_3_CATGCTCAGAAGTCTA-1	2.63937	-0.750522	0	0	0	0
CD 3	female	23	IBD	CD_3_CATGCTCTCACTCTTA-1	-3.91045	-4.91529	0	0	0	0
CD 3	female	23	IBD	CD_3_CATGGATGTCTCTCAC-1	-3.16566	3.54084	0	0	0	0
CD 3	female	23	IBD	CD_3_CATTCCGAGCAGCACA-1	-1.16344	3.06668	0	0	0	0
CD 3	female	23	IBD	CD_3_CATTCTATCCTCTCTT-1	0.0702424	-2.13345	0	0	0	0
CD 3	female	23	IBD	CD_3_CCAAGCGAGTGATAGT-1	-1.54553	-7.12671	0	0	0	0
CD 3	female	23	IBD	CD_3_CCAATGAAGACGCAGT-1	-4.02798	-4.39622	0	0	0	0
CD 3	female	23	IBD	CD_3_CCACACTGTGTTGACT-1	-1.6803	-6.96625	0	0	0	0
CD 3	female	23	IBD	CD_3_CCACCATGTGCGGCTT-1	1.14931	-1.10818	0	0	0	0
CD 3	female	23	IBD	CD_3_CCACGTTGTAGCTTGT-1	0.881641	2.2449	0	0	0	0
CD 3	female	23	IBD	CD_3_CCATAAGGTAGCTGAG-1	-2.78979	3.88259	0	0	0	0
CD 3	female	23	IBD	CD_3_CCATCACGTCGCAGTC-1	-4.24082	-4.91989	0	0	0	0
CD 3	female	23	IBD	CD_3_CCCATTGAGCCAAGTG-1	2.78906	2.23429	0	0	0	0
CD 3	female	23	IBD	CD_3_CCCGAAGAGCTGTACT-1	-0.776005	2.28047	0	0	0	0
CD 3	female	23	IBD	CD_3_CCCGGAAAGTACTCGT-1	-1.27213	0.0474445	0	0	0	0
CD 3	female	23	IBD	CD_3_CCCGGAATCACAATGC-1	-0.365019	-1.27863	0	0	0	0
CD 3	female	23	IBD	CD_3_CCGAACGCATTGGATC-1	-1.39481	1.08901	0	0	0	0
CD 3	female	23	IBD	CD_3_CCGTAGGGTAAGGCTG-1	-2.55562	3.81982	0	0	0	0
CD 3	female	23	IBD	CD_3_CCGTTCAGTTCTGACA-1	2.66869	0.907718	0	0	0	0
CD 3	female	23	IBD	CD_3_CCTATCGGTATAGGGC-1	-3.60419	3.49602	0	0	0	0
CD 3	female	23	IBD	CD_3_CCTCAACTCGGTCACG-1	1.6234	-3.4025	0	0	0	0
CD 3	female	23	IBD	CD_3_CCTCACACACTTTATC-1	-1.79746	0.583474	0	0	0	0
CD 3	female	23	IBD	CD_3_CCTCCAACAGTAGTGG-1	13.3791	-0.882748	0	0	0	0
CD 3	female	23	IBD	CD_3_CCTGCATAGCTTCGTA-1	-2.07553	-0.208241	0	0	0	0
CD 3	female	23	IBD	CD_3_CCTGCATAGGTAAGAG-1	-1.3583	-7.35734	0	0	0	0
CD 3	female	23	IBD	CD_3_CCTTTGGTCGTCAAAC-1	-5.14863	-4.89197	0	0	0	0
CD 3	female	23	IBD	CD_3_CGAGGCTGTCTACGAT-1	1.34427	2.33617	0	0	0	0
CD 3	female	23	IBD	CD_3_CGAGTGCAGCCAGAGT-1	1.76647	-1.13843	0	0	0	0
CD 3	female	23	IBD	CD_3_CGATGGCCAACAGCTT-1	-2.48197	-5.39689	0	0	0	0
CD 3	female	23	IBD	CD_3_CGCATAACATAATGAG-1	-2.0335	5.07724	0	0	0	0
CD 3	female	23	IBD	CD_3_CGCGTGACACCAGACC-1	-1.26937	-7.5665	0	0	0	0
CD 3	female	23	IBD	CD_3_CGGGTCAAGTACTGTC-1	0.329041	0.387672	0	0	0	0
CD 3	female	23	IBD	CD_3_CGGGTCAGTTGTTGAC-1	-2.54298	2.5568	0	0	0	0
CD 3	female	23	IBD	CD_3_CGGGTGTTCACGTAGT-1	-5.33486	-4.23693	0	0	0	0
CD 3	female	23	IBD	CD_3_CTACAGATCTGAGAGG-1	-4.33546	-4.77475	0	0	0	0
CD 3	female	23	IBD	CD_3_CTACATTAGCTGCGAA-1	2.99168	1.06657	0	0	0	0
CD 3	female	23	IBD	CD_3_CTACATTTCCTCTTTC-1	13.5896	-0.52488	0	0	0	0
CD 3	female	23	IBD	CD_3_CTCAGAAAGATGCAGC-1	3.12539	-4.22624	0	0	0	0
CD 3	female	23	IBD	CD_3_CTCAGTCCACAATCTG-1	1.79345	-0.585696	0	0	0	0
CD 3	female	23	IBD	CD_3_CTCCAACCACTACAGT-1	-1.22535	3.71558	0	0	0	0
CD 3	female	23	IBD	CD_3_CTCCCTCAGTCGTTAC-1	1.21098	-3.53642	0	0	0	0
CD 3	female	23	IBD	CD_3_CTCCGATGTGAATTAG-1	-1.70203	-6.61168	0	0	0	0
CD 3	female	23	IBD	CD_3_CTGAATGGTAGCTCGC-1	-0.405625	-3.66087	0	0	0	0
CD 3	female	23	IBD	CD_3_CTGAGGCTCCATCTGC-1	-5.96843	-3.3112	0	0	0	0
CD 3	female	23	IBD	CD_3_CTGAGGCTCCCGAGAC-1	-5.79857	-3.49909	0	0	0	0
CD 3	female	23	IBD	CD_3_CTGCAGGGTAGTACGG-1	-5.1382	-5.66192	0	0	0	0
CD 3	female	23	IBD	CD_3_CTGCATCTCAGAATAG-1	-0.530278	-3.06604	0	0	0	0
CD 3	female	23	IBD	CD_3_CTGCATCTCGCAGATT-1	-3.33725	3.35926	0	0	0	0
CD 3	female	23	IBD	CD_3_CTGCTCACACTTGTCC-1	-1.97243	-7.07485	0	0	0	0
CD 3	female	23	IBD	CD_3_CTGGACGGTGTGCCTG-1	-5.15478	-4.51625	0	0	0	0
CD 3	female	23	IBD	CD_3_CTGTAGAGTCGCAGTC-1	-0.574254	3.99827	0	0	0	0
CD 3	female	23	IBD	CD_3_CTGTGGGCAGAGTCAG-1	3.81941	-1.15815	0	0	0	0
CD 3	female	23	IBD	CD_3_CTTACCGTCGGTCACG-1	1.62953	-1.01784	0	0	0	0
CD 3	female	23	IBD	CD_3_CTTAGGATCATCACAG-1	-4.75193	-5.0959	0	0	0	0
CD 3	female	23	IBD	CD_3_CTTCCTTAGCGGACAT-1	1.40053	2.80304	0	0	0	0
CD 3	female	23	IBD	CD_3_CTTCTAAAGCAAGTGC-1	-1.36468	-2.16535	0	0	0	0
CD 3	female	23	IBD	CD_3_GAAGCCCAGGTGGCTA-1	-1.74529	-6.88952	0	0	0	0
CD 3	female	23	IBD	CD_3_GAAGCCCTCCACCTGT-1	2.00778	3.37755	0	0	0	0
CD 3	female	23	IBD	CD_3_GAAGGACGTGCACGCT-1	-0.616346	-1.23172	0	0	0	0
CD 3	female	23	IBD	CD_3_GAATCACGTGTAGTGG-1	2.66919	1.2519	0	0	0	0
CD 3	female	23	IBD	CD_3_GAATCGTCACTAGGTT-1	1.16479	-0.546867	0	0	0	0
CD 3	female	23	IBD	CD_3_GACATCATCGTAGGGA-1	-1.74306	-7.12962	0	0	0	0
CD 3	female	23	IBD	CD_3_GACCAATAGGTCTTTG-1	-5.09737	-5.57267	0	0	0	0
CD 3	female	23	IBD	CD_3_GAGATGGTCCCTGGTT-1	-5.91366	-3.52433	0	0	0	0
CD 3	female	23	IBD	CD_3_GAGCCTGCATGCCGAC-1	-1.44375	-1.16416	0	0	0	0
CD 3	female	23	IBD	CD_3_GAGGCCTCATACCACA-1	-1.4604	-7.13096	0	0	0	0
CD 3	female	23	IBD	CD_3_GAGTTGTAGGTATCTC-1	-0.427048	-2.1995	0	0	0	0
CD 3	female	23	IBD	CD_3_GATCACAGTAAGACCG-1	-1.18579	-7.53478	0	0	0	0
CD 3	female	23	IBD	CD_3_GATCAGTAGTGGACTG-1	-5.20691	-4.28987	0	0	0	0
CD 3	female	23	IBD	CD_3_GATCAGTTCGACATAC-1	-1.71047	3.27262	0	0	0	0
CD 3	female	23	IBD	CD_3_GATGATCAGATACGAT-1	2.25	3.17407	0	0	0	0
CD 3	female	23	IBD	CD_3_GATGATCTCCCGGTAG-1	2.77156	0.318028	0	0	0	0
CD 3	female	23	IBD	CD_3_GATGCTACACGTCATA-1	-1.25678	1.81536	0	0	0	0
CD 3	female	23	IBD	CD_3_GATGGAGCACTGGCCA-1	-1.43238	3.00002	0	0	0	0
CD 3	female	23	IBD	CD_3_GATTCGATCCATGCAA-1	1.37521	1.00144	0	0	0	0
CD 3	female	23	IBD	CD_3_GATTCTTCACATCCCT-1	-1.55501	-7.11851	0	0	0	0
CD 3	female	23	IBD	CD_3_GATTGGTCAATTCTTC-1	-1.76884	-6.79838	0	0	0	0
CD 3	female	23	IBD	CD_3_GATTTCTAGTTCCGTA-1	-2.66063	-5.25586	0	0	0	0
CD 3	female	23	IBD	CD_3_GCAACATAGATTGACA-1	-1.47362	0.671437	0	0	0	0
CD 3	female	23	IBD	CD_3_GCAACATCACGTCATA-1	-5.66059	-3.71873	0	0	0	0
CD 3	female	23	IBD	CD_3_GCAACATTCAGACCCG-1	-1.63832	-7.02174	0	0	0	0
CD 3	female	23	IBD	CD_3_GCAGCCATCTGAATCG-1	-1.80736	3.63875	0	0	0	0
CD 3	female	23	IBD	CD_3_GCAGTTACAAGCGCTC-1	-2.98019	4.14386	0	0	0	0
CD 3	female	23	IBD	CD_3_GCCAGGTGTCCTTGTC-1	-1.32939	-7.41131	0	0	0	0
CD 3	female	23	IBD	CD_3_GCCATTCAGGCTAGCA-1	13.206	0.30187	0	0	0	0
CD 3	female	23	IBD	CD_3_GCCATTCGTGCATCTA-1	0.0951778	2.61925	0	0	0	0
CD 3	female	23	IBD	CD_3_GCCATTCGTGTCCGTG-1	-2.23312	3.57426	0	0	0	0
CD 3	female	23	IBD	CD_3_GCCCAGAGTGGCGTAA-1	0.70775	-2.50594	0	0	0	0
CD 3	female	23	IBD	CD_3_GCCCGAAAGCACCTGC-1	-0.26206	-4.28407	0	0	0	0
CD 3	female	23	IBD	CD_3_GCGATCGAGGCATGCA-1	13.5344	-1.17272	0	0	0	0
CD 3	female	23	IBD	CD_3_GCGGATCAGAAGCTCG-1	-2.72408	-5.03166	0	0	0	0
CD 3	female	23	IBD	CD_3_GCGTTTCCAAACTGCT-1	3.96192	-2.67921	0	0	0	0
CD 3	female	23	IBD	CD_3_GCTACCTTCCTGTAGA-1	-0.899315	-0.421342	0	0	0	0
CD 3	female	23	IBD	CD_3_GCTCAAAAGTCCTGTA-1	-1.68662	3.52044	0	0	0	0
CD 3	female	23	IBD	CD_3_GCTGGGTGTGATTCTG-1	-5.65212	-4.9471	0	0	0	0
CD 3	female	23	IBD	CD_3_GCTTGGGGTGCTCTCT-1	-1.22102	3.35808	0	0	0	0
CD 3	female	23	IBD	CD_3_GGAACCCCAGCCGTCA-1	-5.11184	-6.14599	0	0	0	0
CD 3	female	23	IBD	CD_3_GGAAGTGCACTAGGTT-1	3.49907	-3.13247	0	0	0	0
CD 3	female	23	IBD	CD_3_GGAATGGCACAAATCC-1	-1.35362	0.490574	0	0	0	0
CD 3	female	23	IBD	CD_3_GGAGGATTCCATCCGT-1	-0.894862	-1.66562	0	0	0	0
CD 3	female	23	IBD	CD_3_GGATCTACAGGTGACA-1	-0.481203	3.45754	0	0	0	0
CD 3	female	23	IBD	CD_3_GGATCTAGTCTTGAAC-1	4.22576	0.383439	0	0	0	0
CD 3	female	23	IBD	CD_3_GGATGTTAGGCCGCTT-1	-1.34367	-2.61055	0	0	0	0
CD 3	female	23	IBD	CD_3_GGCTGTGCACCCTCTA-1	1.53121	0.165538	0	0	0	0
CD 3	female	23	IBD	CD_3_GGGACAAGTAGATTGA-1	-0.526466	-2.33358	0	0	0	0
CD 3	female	23	IBD	CD_3_GGGACAAGTTTCGATG-1	-1.54933	-7.12711	0	0	0	0
CD 3	female	23	IBD	CD_3_GGGCTCACAACTAGAA-1	13.3826	-0.578968	0	0	0	0
CD 3	female	23	IBD	CD_3_GGGCTCAGTGATGTAA-1	-2.58197	3.97923	0	0	0	0
CD 3	female	23	IBD	CD_3_GGTGTCGCATCGTCCT-1	1.55742	-0.883534	0	0	0	0
CD 3	female	23	IBD	CD_3_GTAACACGTATCGAGG-1	0.0557004	-2.26201	0	0	0	0
CD 3	female	23	IBD	CD_3_GTAAGTCTCTTACTGT-1	-0.0796183	-2.27649	0	0	0	0
CD 3	female	23	IBD	CD_3_GTAGAGGGTAAGTCAA-1	-3.16248	-7.06916	0	0	0	0
CD 3	female	23	IBD	CD_3_GTAGCTACAGATTTCG-1	2.51921	1.02335	0	0	0	0
CD 3	female	23	IBD	CD_3_GTAGGTTCATCGGAGA-1	-5.41913	-4.93398	0	0	0	0
CD 3	female	23	IBD	CD_3_GTCAAACGTCTTCAAG-1	-2.82097	-5.30614	0	0	0	0
CD 3	female	23	IBD	CD_3_GTCACTCCACAAGCCC-1	-4.06525	-3.66123	0	0	0	0
CD 3	female	23	IBD	CD_3_GTCAGCGAGGCTGTAG-1	-0.202174	-1.59254	0	0	0	0
CD 3	female	23	IBD	CD_3_GTCATTTCACACTTAG-1	-5.22278	-4.95162	0	0	0	0
CD 3	female	23	IBD	CD_3_GTCATTTTCCTACACC-1	0.0953462	2.516	0	0	0	0
CD 3	female	23	IBD	CD_3_GTCCCATGTAATGATG-1	-1.93119	-6.76687	0	0	0	0
CD 3	female	23	IBD	CD_3_GTCCCATGTCTAGATC-1	-0.520545	-2.20908	0	0	0	0
CD 3	female	23	IBD	CD_3_GTCCTCAGTACTAAGA-1	-1.23019	2.83894	0	0	0	0
CD 3	female	23	IBD	CD_3_GTCGAATAGGATAATC-1	-0.0271131	-2.14728	0	0	0	0
CD 3	female	23	IBD	CD_3_GTCTACCAGACTCAAA-1	-0.584964	-3.44497	0	0	0	0
CD 3	female	23	IBD	CD_3_GTGAGGAAGGTCTTTG-1	-0.219308	-4.22479	0	0	0	0
CD 3	female	23	IBD	CD_3_GTGAGTTAGTAAATGC-1	-1.50661	3.34939	0	0	0	0
CD 3	female	23	IBD	CD_3_GTGCAGCTCATTACCT-1	-1.5827	-0.700464	0	0	0	0
CD 3	female	23	IBD	CD_3_GTGCGTGAGTGTTCCA-1	-1.61145	-6.90931	0	0	0	0
CD 3	female	23	IBD	CD_3_GTGGTTACACGAGAAC-1	3.08023	0.9966	0	0	0	0
CD 3	female	23	IBD	CD_3_GTGTTCCCACTGGATT-1	-1.99322	-7.08734	0	0	0	0
CD 3	female	23	IBD	CD_3_GTTCCGTAGATCCCAT-1	-4.47044	-4.08364	0	0	0	0
CD 3	female	23	IBD	CD_3_GTTCTATGTGCGGCTT-1	1.11524	3.35324	0	0	0	0
CD 3	female	23	IBD	CD_3_TAAGCCACAAGAGAGA-1	1.8399	-0.293478	0	0	0	0
CD 3	female	23	IBD	CD_3_TAAGTCGGTCCATAGT-1	4.02761	-0.85498	0	0	0	0
CD 3	female	23	IBD	CD_3_TAATCTCTCTGCTGAA-1	-3.99924	-3.87698	0	0	0	0
CD 3	female	23	IBD	CD_3_TAATTCCAGGTTAAAC-1	2.62146	2.51023	0	0	0	0
CD 3	female	23	IBD	CD_3_TACCTGCGTCGTCTCT-1	2.92779	1.86913	0	0	0	0
CD 3	female	23	IBD	CD_3_TACGCTCGTATGAAGT-1	3.22376	-4.37936	0	0	0	0
CD 3	female	23	IBD	CD_3_TACGGGCTCCGTATAG-1	-5.82857	-3.3818	0	0	0	0
CD 3	female	23	IBD	CD_3_TACGGTATCAACTGGT-1	-3.68639	3.33297	0	0	0	0
CD 3	female	23	IBD	CD_3_TACGTCCCAAATTGCC-1	-0.733244	-0.873587	0	0	0	0
CD 3	female	23	IBD	CD_3_TAGATCGTCTTTGATC-1	-0.257032	-4.23746	0	0	0	0
CD 3	female	23	IBD	CD_3_TAGGAGGTCTGAGAAA-1	-2.01464	3.86575	0	0	0	0
CD 3	female	23	IBD	CD_3_TAGGGTTAGAGCTGCA-1	-3.85603	-4.32608	0	0	0	0
CD 3	female	23	IBD	CD_3_TAGGGTTAGCGAAACC-1	2.33457	2.72347	0	0	0	0
CD 3	female	23	IBD	CD_3_TAGGTACAGCTGGCCT-1	0.813143	-4.42556	0	0	0	0
CD 3	female	23	IBD	CD_3_TAGGTTGAGGTACATA-1	1.6056	-4.03028	0	0	0	0
CD 3	female	23	IBD	CD_3_TATCCTAAGACTCCGC-1	-1.6549	-6.9945	0	0	0	0
CD 3	female	23	IBD	CD_3_TATCCTAAGGACGCTA-1	-3.79824	-3.78882	0	0	0	0
CD 3	female	23	IBD	CD_3_TATCGCCAGCGCAATG-1	2.2118	-2.19287	0	0	0	0
CD 3	female	23	IBD	CD_3_TATCTTGTCGACTCCT-1	-0.40451	-4.04383	0	0	0	0
CD 3	female	23	IBD	CD_3_TCAGCAATCAAATGAG-1	-1.23523	4.23184	0	0	0	0
CD 3	female	23	IBD	CD_3_TCAGCAATCGATTTCT-1	13.5496	-0.827634	0	0	0	0
CD 3	female	23	IBD	CD_3_TCAGGTAGTGACAGGT-1	-1.03229	2.48436	0	0	0	0
CD 3	female	23	IBD	CD_3_TCAGGTAGTTCTCGCT-1	-1.095	1.2451	0	0	0	0
CD 3	female	23	IBD	CD_3_TCAGTCCTCGATTTCT-1	2.21015	-4.92631	0	0	0	0
CD 3	female	23	IBD	CD_3_TCATGGACATGAAAGT-1	-5.08995	-5.62233	0	0	0	0
CD 3	female	23	IBD	CD_3_TCATGGACATGATAGA-1	2.94659	-0.740492	0	0	0	0
CD 3	female	23	IBD	CD_3_TCATGGAGTGAACCGA-1	1.08275	1.56018	0	0	0	0
CD 3	female	23	IBD	CD_3_TCATGTTGTATCACCA-1	-1.82845	2.30667	0	0	0	0
CD 3	female	23	IBD	CD_3_TCATTGTAGTAGACCG-1	4.08937	1.29568	0	0	0	0
CD 3	female	23	IBD	CD_3_TCCAGAACAACTTGGT-1	1.64657	0.311696	0	0	0	0
CD 3	female	23	IBD	CD_3_TCCATCGGTTGCAAGG-1	-1.31899	1.81814	0	0	0	0
CD 3	female	23	IBD	CD_3_TCCCACAGTAGGCTGA-1	3.65372	-2.83145	0	0	0	0
CD 3	female	23	IBD	CD_3_TCCGAAAGTTGTGTTG-1	0.402633	1.64873	0	0	0	0
CD 3	female	23	IBD	CD_3_TCCTCTTGTACCATAC-1	2.41481	-2.105	0	0	0	0
CD 3	female	23	IBD	CD_3_TCCTGCATCGCTCATC-1	-1.61916	-7.16627	0	0	0	0
CD 3	female	23	IBD	CD_3_TCGACGGAGGCCTTGC-1	13.512	-0.57836	0	0	0	0
CD 3	female	23	IBD	CD_3_TCGTGCTCACAAGTGG-1	2.45811	2.31687	0	0	0	0
CD 3	female	23	IBD	CD_3_TCTACCGCAAAGGCTG-1	3.56752	1.01744	0	0	0	0
CD 3	female	23	IBD	CD_3_TCTCAGCAGTTCGCAT-1	-2.20398	3.96249	0	0	0	0
CD 3	female	23	IBD	CD_3_TCTCAGCTCATCTCTA-1	-1.24502	-7.52418	0	0	0	0
CD 3	female	23	IBD	CD_3_TCTCCGACAAAGTATG-1	-1.17993	2.84335	0	0	0	0
CD 3	female	23	IBD	CD_3_TCTGCCACAGAGTCAG-1	1.26145	3.6814	0	0	0	0
CD 3	female	23	IBD	CD_3_TCTTTGATCTCCAATT-1	-4.41126	-4.4866	0	0	0	0
CD 3	female	23	IBD	CD_3_TGAATCGTCAGTGCGC-1	2.25985	-2.47373	0	0	0	0
CD 3	female	23	IBD	CD_3_TGACAGTTCTCGTTTA-1	-1.89144	-6.78533	0	0	0	0
CD 3	female	23	IBD	CD_3_TGAGACTTCGTGGACC-1	-5.11601	-5.28337	0	0	0	0
CD 3	female	23	IBD	CD_3_TGATCTTAGTCTAGAA-1	2.43574	-1.36825	0	0	0	0
CD 3	female	23	IBD	CD_3_TGCACGGCATAATGAG-1	-2.35412	4.03253	0	0	0	0
CD 3	female	23	IBD	CD_3_TGCAGTAGTACGGCAA-1	-4.11472	-4.77329	0	0	0	0
CD 3	female	23	IBD	CD_3_TGCGATAGTTGACTAC-1	-0.813132	1.09583	0	0	0	0
CD 3	female	23	IBD	CD_3_TGCTCCATCCCGTAAA-1	-5.27882	-5.0026	0	0	0	0
CD 3	female	23	IBD	CD_3_TGGATGTAGAACAGGA-1	3.24749	-2.88416	0	0	0	0
CD 3	female	23	IBD	CD_3_TGGTTAGGTTATAGCC-1	-0.38942	2.22491	0	0	0	0
CD 3	female	23	IBD	CD_3_TGTAAGCAGAGAGCGG-1	-0.523895	2.46537	0	0	0	0
CD 3	female	23	IBD	CD_3_TGTCCACTCTGAACGT-1	-1.40702	0.517689	0	0	0	0
CD 3	female	23	IBD	CD_3_TGTCCCAGTATGCTTG-1	-1.22478	-7.57698	0	0	0	0
CD 3	female	23	IBD	CD_3_TGTGGCGAGAATTGTG-1	3.34	2.17163	0	0	0	0
CD 3	female	23	IBD	CD_3_TGTGTGATCACTGCTC-1	4.33198	0.516178	0	0	0	0
CD 3	female	23	IBD	CD_3_TGTTACTTCGTAGTGT-1	-0.954596	2.44302	0	0	0	0
CD 3	female	23	IBD	CD_3_TTACCATCAATGAGCG-1	1.36952	0.336146	0	0	0	0
CD 3	female	23	IBD	CD_3_TTACGCCGTCAATCTG-1	-4.14036	-5.76881	0	0	0	0
CD 3	female	23	IBD	CD_3_TTAGGCACATTGGGAG-1	-4.78074	-7.71665	0	0	0	0
CD 3	female	23	IBD	CD_3_TTCCGTGCAAAGGCTG-1	-4.76116	-4.3786	0	0	0	0
CD 3	female	23	IBD	CD_3_TTCCGTGTCTGCTTAT-1	-0.547687	-2.58115	0	0	0	0
CD 3	female	23	IBD	CD_3_TTCCTAATCCTTCTAA-1	3.49726	-3.0136	0	0	0	0
CD 3	female	23	IBD	CD_3_TTCGCTGGTCGAAGCA-1	-0.682295	2.21438	0	0	0	0
CD 3	female	23	IBD	CD_3_TTCGGTCGTGTATCCA-1	1.37066	-2.71831	0	0	0	0
CD 3	female	23	IBD	CD_3_TTCTCTCAGCTAAACA-1	2.46186	1.82369	0	0	0	0
CD 3	female	23	IBD	CD_3_TTGAACGGTCAAATCC-1	2.50672	-3.30022	0	0	0	0
CD 3	female	23	IBD	CD_3_TTGCGTCTCTTTCCAA-1	3.8992	2.71793	0	0	0	0
CD 3	female	23	IBD	CD_3_TTGGATGTCCAAACCA-1	2.8073	-4.64657	0	0	0	0
CD 3	female	23	IBD	CD_3_TTGGGTACAACCGTAT-1	-2.92229	4.25534	0	0	0	0
CD 3	female	23	IBD	CD_3_TTGGGTAGTCCTGTTC-1	-4.40058	-4.94761	0	0	0	0
CD 3	female	23	IBD	CD_3_TTGGGTATCAACCTCC-1	2.61376	-0.94672	0	0	0	0
CD 3	female	23	IBD	CD_3_TTGGTTTAGTATAGAC-1	-4.43872	-4.31375	0	0	0	0
CD 3	female	23	IBD	CD_3_TTGGTTTCAAGGCTTT-1	-1.27216	-7.50175	0	0	0	0
CD 3	female	23	IBD	CD_3_TTTACGTCACTTGGGC-1	-5.89154	-3.33988	0	0	0	0
CD 3	female	23	IBD	CD_3_TTTCAGTAGTCACGAG-1	-6.22856	-3.50632	0	0	0	0
CD 3	female	23	IBD	CD_3_TTTCAGTGTTATTCCT-1	-2.00708	-6.98048	0	0	0	0
CD 3	female	23	IBD	CD_3_TTTCGATTCTGGAAGG-1	-1.6639	-6.99054	0	0	0	0
CD 3	female	23	IBD	CD_3_TTTGGAGAGACCAAGC-1	-1.32643	3.66055	0	0	0	0
CD 4	male	56	IBD	CD_4_AACAAAGAGTCTACCA-1	-1.08663	4.59775	0	0	0	0
CD 4	male	56	IBD	CD_4_AACAACCAGCGGTAGT-1	-0.968372	4.82097	0	0	0	0
CD 4	male	56	IBD	CD_4_AACAAGACATTACTCT-1	-1.40155	5.30055	0	0	0	0
CD 4	male	56	IBD	CD_4_AACACACGTAGAAACT-1	-6.01339	-2.6705	0	0	0	0
CD 4	male	56	IBD	CD_4_AACACACTCTATTGTC-1	13.6231	-0.497425	0	0	0	0
CD 4	male	56	IBD	CD_4_AACCCAAGTCGGCCTA-1	-0.407488	-4.06902	0	0	0	0
CD 4	male	56	IBD	CD_4_AACGTCAGTTTACACG-1	3.80389	-1.01357	0	0	0	0
CD 4	male	56	IBD	CD_4_AAGAACAAGTCACACT-1	-4.7248	-4.82653	0	0	0	0
CD 4	male	56	IBD	CD_4_AAGACTCCAGAACTCT-1	-6.19271	-3.56278	0	0	0	0
CD 4	male	56	IBD	CD_4_AAGATAGCAATTCTCT-1	-0.00660942	-4.42051	0	0	0	0
CD 4	male	56	IBD	CD_4_AATGAAGTCCACAGGC-1	-0.697345	-2.41864	0	0	0	0
CD 4	male	56	IBD	CD_4_ACACGCGCAAGGGTCA-1	-5.5173	-4.39255	0	0	0	0
CD 4	male	56	IBD	CD_4_ACATCGAGTCTTTCTA-1	-4.60384	-4.48804	0	0	0	0
CD 4	male	56	IBD	CD_4_ACATCGATCGGTAAGG-1	3.09957	2.63444	0	0	0	0
CD 4	male	56	IBD	CD_4_ACCCAAAGTTTGAACC-1	1.18294	-0.641319	0	0	0	0
CD 4	male	56	IBD	CD_4_ACCTACCCATCCTAAG-1	-0.977193	2.36296	0	0	0	0
CD 4	male	56	IBD	CD_4_ACGTTCCGTTCTAAGC-1	-0.476313	-2.63604	0	0	0	0
CD 4	male	56	IBD	CD_4_ACTACGACAACAGCTT-1	-0.837748	-2.50741	0	0	0	0
CD 4	male	56	IBD	CD_4_ACTATTCCACAAAGCG-1	-1.64608	4.52992	0	0	0	0
CD 4	male	56	IBD	CD_4_ACTGTCCAGCTCCATA-1	-6.17198	-2.99843	0	0	0	0
CD 4	male	56	IBD	CD_4_AGAACCTTCGTACACA-1	-1.13646	4.37347	0	0	0	0
CD 4	male	56	IBD	CD_4_AGAAGTATCCACTGAA-1	-4.00262	-3.85843	0	0	0	0
CD 4	male	56	IBD	CD_4_AGAGAATCAACCTAAC-1	-0.018784	-0.792424	0	0	0	0
CD 4	male	56	IBD	CD_4_AGAGAGCAGCCGTTAT-1	-5.04558	-3.75358	0	0	0	0
CD 4	male	56	IBD	CD_4_AGAGCCCCACACCGCA-1	-0.765454	4.57524	0	0	0	0
CD 4	male	56	IBD	CD_4_AGATAGACAACAGAGC-1	1.92319	-1.76218	0	0	0	0
CD 4	male	56	IBD	CD_4_AGCGTATTCAGGTAAA-1	-0.543368	-2.63752	0	0	0	0
CD 4	male	56	IBD	CD_4_AGGACTTCAGCCATTA-1	4.36599	0.207071	0	0	0	0
CD 4	male	56	IBD	CD_4_AGGTCTAGTTAGAGTA-1	-5.06986	-6.38134	0	0	0	0
CD 4	male	56	IBD	CD_4_AGGTTGTTCGCCTTGT-1	-6.57065	-2.8408	0	0	0	0
CD 4	male	56	IBD	CD_4_AGTAGTCCACACCTAA-1	-5.2898	-4.32406	0	0	0	0
CD 4	male	56	IBD	CD_4_AGTCATGAGACCGCCT-1	-4.32699	-4.88748	0	0	0	0
CD 4	male	56	IBD	CD_4_AGTGACTGTGATTCAC-1	-4.00374	-3.91277	0	0	0	0
CD 4	male	56	IBD	CD_4_AGTGATCAGATGCTTC-1	-3.4429	3.24624	0	0	0	0
CD 4	male	56	IBD	CD_4_AGTGCCGGTAGACTGG-1	12.7484	0.879632	0	0	0	0
CD 4	male	56	IBD	CD_4_AGTTAGCCAGGAGACT-1	-0.779245	2.57092	0	0	0	0
CD 4	male	56	IBD	CD_4_AGTTAGCGTAATGATG-1	-1.24464	0.0453453	0	0	0	0
CD 4	male	56	IBD	CD_4_ATACTTCCAATCCTTT-1	-0.93605	4.33606	0	0	0	0
CD 4	male	56	IBD	CD_4_ATCATTCTCCCGTTGT-1	-2.37627	6.04683	0	0	0	0
CD 4	male	56	IBD	CD_4_ATCCTATGTACCGCGT-1	-2.23725	5.3517	0	0	0	0
CD 4	male	56	IBD	CD_4_ATCGATGTCTTACACT-1	1.24987	-0.600226	0	0	0	0
CD 4	male	56	IBD	CD_4_ATGCCTCCAAGAGAGA-1	-0.286856	-1.12093	0	0	0	0
CD 4	male	56	IBD	CD_4_ATGCGATCAGCTACAT-1	0.115135	5.67919	0	0	0	0
CD 4	male	56	IBD	CD_4_ATTATCCAGGGTCACA-1	-6.24009	-3.67333	0	0	0	0
CD 4	male	56	IBD	CD_4_ATTCCTAAGTGCACCC-1	-5.46366	-4.22976	0	0	0	0
CD 4	male	56	IBD	CD_4_CAAGAGGAGCGCTGAA-1	2.362	7.02541	0	0	0	0
CD 4	male	56	IBD	CD_4_CAAGAGGGTAAGTTAG-1	13.0136	-1.69185	0	0	0	0
CD 4	male	56	IBD	CD_4_CAAGAGGGTGAATTAG-1	2.25435	1.98596	0	0	0	0
CD 4	male	56	IBD	CD_4_CAATCGACACTAACCA-1	0.761018	-0.895438	0	0	0	0
CD 4	male	56	IBD	CD_4_CACATGAGTACTCGTA-1	3.48446	2.26807	0	0	0	0
CD 4	male	56	IBD	CD_4_CACATGATCGTCCTCA-1	-0.640733	4.1337	0	0	0	0
CD 4	male	56	IBD	CD_4_CACGGGTTCCCATAAG-1	-2.30238	5.51253	0	0	0	0
CD 4	male	56	IBD	CD_4_CACGTGGGTAGTCTTG-1	-0.493634	-3.80623	0	0	0	0
CD 4	male	56	IBD	CD_4_CAGAGCCCAATGACCT-1	-0.684269	2.9373	0	0	0	0
CD 4	male	56	IBD	CD_4_CAGCCAGTCCCGAACG-1	-0.448781	4.70272	0	0	0	0
CD 4	male	56	IBD	CD_4_CATACCCGTACGAGCA-1	-0.0814439	-3.01241	0	0	0	0
CD 4	male	56	IBD	CD_4_CATGAGTAGCTAGCCC-1	1.01576	-0.849312	0	0	0	0
CD 4	male	56	IBD	CD_4_CATTCATCATAGGTAA-1	-5.15546	-4.91768	0	0	0	0
CD 4	male	56	IBD	CD_4_CCAATGACAGGAAGTC-1	-5.22274	-4.60001	0	0	0	0
CD 4	male	56	IBD	CD_4_CCCAACTTCTACACAG-1	-0.0235103	-1.56085	0	0	0	0
CD 4	male	56	IBD	CD_4_CCCTAACAGGCGAAGG-1	-1.51097	4.85103	0	0	0	0
CD 4	male	56	IBD	CD_4_CCCTCAACACAAATGA-1	1.56386	-3.99884	0	0	0	0
CD 4	male	56	IBD	CD_4_CCCTGATAGTAGCAAT-1	0.218548	-2.07628	0	0	0	0
CD 4	male	56	IBD	CD_4_CCCTTAGTCACCTCAC-1	-4.82233	-5.01535	0	0	0	0
CD 4	male	56	IBD	CD_4_CCGGACACACGCAGTC-1	0.57153	-2.64178	0	0	0	0
CD 4	male	56	IBD	CD_4_CCTCCTCCAGGACTTT-1	-2.63882	3.9498	0	0	0	0
CD 4	male	56	IBD	CD_4_CCTCTAGAGTCGTCTA-1	-4.25755	-3.73021	0	0	0	0
CD 4	male	56	IBD	CD_4_CCTCTAGGTTTAGTCG-1	-1.87245	4.73309	0	0	0	0
CD 4	male	56	IBD	CD_4_CCTCTCCCACAATTCG-1	-6.09704	-3.94882	0	0	0	0
CD 4	male	56	IBD	CD_4_CCTCTCCCACCAATTG-1	-0.218001	-0.371226	0	0	0	0
CD 4	male	56	IBD	CD_4_CCTGTTGTCTCAATCT-1	-0.489704	-0.956899	0	0	0	0
CD 4	male	56	IBD	CD_4_CCTTTGGGTGAGAGGG-1	1.41626	3.59424	0	0	0	0
CD 4	male	56	IBD	CD_4_CGAAGGATCACTACTT-1	-4.01199	-4.12148	0	0	0	0
CD 4	male	56	IBD	CD_4_CGACAGCGTCAACCTA-1	0.997375	-2.53927	0	0	0	0
CD 4	male	56	IBD	CD_4_CGAGTTACAACAGCCC-1	-4.14404	-4.86798	0	0	0	0
CD 4	male	56	IBD	CD_4_CGATGGCCAATACGCT-1	-0.868781	-1.70825	0	0	0	0
CD 4	male	56	IBD	CD_4_CGCGTGAGTTCCCAAA-1	-0.935095	4.25334	0	0	0	0
CD 4	male	56	IBD	CD_4_CGGTCAGTCAGTGTGT-1	1.94283	-0.776449	0	0	0	0
CD 4	male	56	IBD	CD_4_CGTGTCTAGAAGGCTC-1	-0.931972	4.50977	0	0	0	0
CD 4	male	56	IBD	CD_4_CGTTCTGTCCTACCAC-1	2.39704	-0.795785	0	0	0	0
CD 4	male	56	IBD	CD_4_CTACATTAGTATAGGT-1	-5.5694	-4.05275	0	0	0	0
CD 4	male	56	IBD	CD_4_CTACCCACACATATGC-1	0.593613	-2.7971	0	0	0	0
CD 4	male	56	IBD	CD_4_CTACCCACAGTCGAGA-1	-2.80242	5.15559	0	0	0	0
CD 4	male	56	IBD	CD_4_CTCAACCGTTTGAAAG-1	13.661	-0.549915	0	0	0	0
CD 4	male	56	IBD	CD_4_CTCCAACGTCGAGCTC-1	-0.149256	-1.73982	0	0	0	0
CD 4	male	56	IBD	CD_4_CTCCCAATCTCGGTCT-1	-2.9838	4.2431	0	0	0	0
CD 4	male	56	IBD	CD_4_CTCGAGGTCGGCACTG-1	-4.13089	-4.75139	0	0	0	0
CD 4	male	56	IBD	CD_4_CTCTGGTAGCTTGTTG-1	-4.00459	-5.44669	0	0	0	0
CD 4	male	56	IBD	CD_4_CTGCATCTCTATACTC-1	-1.51427	-0.0849374	0	0	0	0
CD 4	male	56	IBD	CD_4_CTGCCATAGGATACAT-1	-1.26113	0.925219	0	0	0	0
CD 4	male	56	IBD	CD_4_CTGGACGCATTGGCAT-1	13.125	-1.45777	0	0	0	0
CD 4	male	56	IBD	CD_4_CTGGCAGAGGCATCTT-1	-3.99705	-5.22768	0	0	0	0
CD 4	male	56	IBD	CD_4_CTGTCGTTCCCTCTTT-1	-2.39343	5.18918	0	0	0	0
CD 4	male	56	IBD	CD_4_CTTCTAAGTATGGTAA-1	0.195556	-0.37339	0	0	0	0
CD 4	male	56	IBD	CD_4_CTTGATTCAACGCCCA-1	-2.31062	5.28134	0	0	0	0
CD 4	male	56	IBD	CD_4_CTTTCAAAGCTGAAAT-1	-5.77661	-3.89197	0	0	0	0
CD 4	male	56	IBD	CD_4_GAACACTCAGAAGTGC-1	-0.104324	-2.20894	0	0	0	0
CD 4	male	56	IBD	CD_4_GACGTTATCGGCACTG-1	0.635266	-2.5448	0	0	0	0
CD 4	male	56	IBD	CD_4_GAGAAATCATGTTACG-1	0.643004	-2.49534	0	0	0	0
CD 4	male	56	IBD	CD_4_GAGAGGTTCTTCTAAC-1	12.8371	-1.84984	0	0	0	0
CD 4	male	56	IBD	CD_4_GAGTCATGTAGGTAGC-1	0.00500639	-1.39123	0	0	0	0
CD 4	male	56	IBD	CD_4_GAGTGAGGTAATGCTC-1	-4.92853	-5.33574	0	0	0	0
CD 4	male	56	IBD	CD_4_GAGTGTTGTACCATAC-1	-5.68784	-4.07102	0	0	0	0
CD 4	male	56	IBD	CD_4_GAGTTACAGTAAACTG-1	1.94599	-2.3809	0	0	0	0
CD 4	male	56	IBD	CD_4_GATAGCTGTCAGATTC-1	-0.242229	-4.2509	0	0	0	0
CD 4	male	56	IBD	CD_4_GATGAGGGTTGGAGGT-1	-2.35083	2.8068	0	0	0	0
CD 4	male	56	IBD	CD_4_GCACGGTCAAATACAG-1	-0.590699	-3.45067	0	0	0	0
CD 4	male	56	IBD	CD_4_GCAGCTGAGGCATCGA-1	-4.34045	-4.56097	0	0	0	0
CD 4	male	56	IBD	CD_4_GCATGATTCTGGGAGA-1	1.08671	-2.34297	0	0	0	0
CD 4	male	56	IBD	CD_4_GCCAGTGGTAGACAAT-1	3.33589	3.08143	0	0	0	0
CD 4	male	56	IBD	CD_4_GCCATGGCACTGCACG-1	1.87297	1.34906	0	0	0	0
CD 4	male	56	IBD	CD_4_GCCCAGATCTCGGGAC-1	-2.99204	-7.01809	0	0	0	0
CD 4	male	56	IBD	CD_4_GCCCGAATCTGGCCAG-1	-4.01291	-3.32632	0	0	0	0
CD 4	male	56	IBD	CD_4_GCCGATGAGACCCGCT-1	-5.18686	-5.31586	0	0	0	0
CD 4	male	56	IBD	CD_4_GCTTCACAGGCCCACT-1	-4.01262	-4.57709	0	0	0	0
CD 4	male	56	IBD	CD_4_GCTTTCGTCGACATTG-1	-1.35451	0.778189	0	0	0	0
CD 4	male	56	IBD	CD_4_GGAATCTGTCCAAAGG-1	-5.09078	-5.01088	0	0	0	0
CD 4	male	56	IBD	CD_4_GGAATGGGTTTCTTAC-1	13.1389	0.51377	0	0	0	0
CD 4	male	56	IBD	CD_4_GGATGTTAGAGAGCCT-1	-0.876823	-3.00339	0	0	0	0
CD 4	male	56	IBD	CD_4_GGATGTTCAGCCCAGT-1	0.304952	-2.36554	0	0	0	0
CD 4	male	56	IBD	CD_4_GGCAGTCCACCAGCCA-1	-4.62707	-3.26231	0	0	0	0
CD 4	male	56	IBD	CD_4_GGCTGTGCAGTGTGGA-1	1.88429	-0.606492	0	0	0	0
CD 4	male	56	IBD	CD_4_GGGATCCTCCAAGCTA-1	-4.26569	-5.00143	0	0	0	0
CD 4	male	56	IBD	CD_4_GGGATGACAGCTGAAG-1	-3.36895	-5.67586	0	0	0	0
CD 4	male	56	IBD	CD_4_GGGTCTGCATCCTATT-1	3.03421	0.709479	0	0	0	0
CD 4	male	56	IBD	CD_4_GGGTGTCGTGGCTGAA-1	-0.885999	4.0203	0	0	0	0
CD 4	male	56	IBD	CD_4_GGTGATTGTATGAGCG-1	-6.70915	-2.67524	0	0	0	0
CD 4	male	56	IBD	CD_4_GGTTGTAGTTAAGCAA-1	-4.03328	-4.27056	0	0	0	0
CD 4	male	56	IBD	CD_4_GTAACACAGGCACTCC-1	-6.9064	-2.50956	0	0	0	0
CD 4	male	56	IBD	CD_4_GTAGGAGGTCAAGCGA-1	2.27706	7.27734	0	0	0	0
CD 4	male	56	IBD	CD_4_GTCACTCGTTGCCAAT-1	-3.22742	-6.33561	0	0	0	0
CD 4	male	56	IBD	CD_4_GTCAGCGTCAACTGAC-1	-1.15625	2.53458	0	0	0	0
CD 4	male	56	IBD	CD_4_GTCCCATAGCCTCTCT-1	3.01863	6.90479	0	0	0	0
CD 4	male	56	IBD	CD_4_GTCTTTAGTAGCGTCC-1	-0.0211603	2.41481	0	0	0	0
CD 4	male	56	IBD	CD_4_GTGCTGGGTGCTAGCC-1	-5.17034	-2.12897	0	0	0	0
CD 4	male	56	IBD	CD_4_GTTGCGGCAGTTGAAA-1	-5.97835	-2.78842	0	0	0	0
CD 4	male	56	IBD	CD_4_TAACCAGAGCCATCCG-1	3.6718	1.68556	0	0	0	0
CD 4	male	56	IBD	CD_4_TAACGACTCGACGAGA-1	-0.200211	-0.703358	0	0	0	0
CD 4	male	56	IBD	CD_4_TAATCTCAGAGGCCAT-1	-3.74133	-7.20166	0	0	0	0
CD 4	male	56	IBD	CD_4_TAATTCCCACACGCCA-1	-5.28382	-5.18041	0	0	0	0
CD 4	male	56	IBD	CD_4_TACCCACTCTATCGCC-1	-4.47145	-4.80518	0	0	0	0
CD 4	male	56	IBD	CD_4_TACCGAACAATAACCC-1	2.66762	-0.175416	0	0	0	0
CD 4	male	56	IBD	CD_4_TACGTCCGTGTTAACC-1	0.618209	-4.48687	0	0	0	0
CD 4	male	56	IBD	CD_4_TACTGCCTCCATTTCA-1	-0.216481	-0.0958338	0	0	0	0
CD 4	male	56	IBD	CD_4_TAGACCATCGTTCAGA-1	-0.545299	-2.90028	0	0	0	0
CD 4	male	56	IBD	CD_4_TAGACTGGTATGTCAC-1	-0.662451	3.34845	0	0	0	0
CD 4	male	56	IBD	CD_4_TAGGGTTTCATTCCTA-1	-1.28985	1.31761	0	0	0	0
CD 4	male	56	IBD	CD_4_TAGGTACAGATTGCGG-1	0.982063	2.936	0	0	0	0
CD 4	male	56	IBD	CD_4_TAGTGCAAGACTTCAC-1	-0.555953	-1.65315	0	0	0	0
CD 4	male	56	IBD	CD_4_TATCTTGCAGGTCAAG-1	-4.28793	-5.79312	0	0	0	0
CD 4	male	56	IBD	CD_4_TATTCCAAGGAGCAAA-1	-2.56428	-5.1609	0	0	0	0
CD 4	male	56	IBD	CD_4_TATTGCTAGGCCTGCT-1	-0.70142	-2.23149	0	0	0	0
CD 4	male	56	IBD	CD_4_TATTGCTGTGATTCAC-1	13.3681	0.0724373	0	0	0	0
CD 4	male	56	IBD	CD_4_TCAATCTAGGATATAC-1	-1.16241	4.79864	0	0	0	0
CD 4	male	56	IBD	CD_4_TCACAAGAGATTGAGT-1	-4.82746	-7.86171	0	0	0	0
CD 4	male	56	IBD	CD_4_TCACACCCATCCGAGC-1	2.92079	7.06891	0	0	0	0
CD 4	male	56	IBD	CD_4_TCAGGGCAGGGCCTCT-1	13.1128	0.467162	0	0	0	0
CD 4	male	56	IBD	CD_4_TCAGTCCTCTCAGAAC-1	-5.52054	-4.19608	0	0	0	0
CD 4	male	56	IBD	CD_4_TCATCCGAGGAACATT-1	0.223134	-2.60577	0	0	0	0
CD 4	male	56	IBD	CD_4_TCATTCACAAGCGGAT-1	-4.52978	-3.71085	0	0	0	0
CD 4	male	56	IBD	CD_4_TCCCATGGTATGCTAC-1	-0.0211699	0.433876	0	0	0	0
CD 4	male	56	IBD	CD_4_TCCGAAACAAGTATCC-1	-0.971659	5.0046	0	0	0	0
CD 4	male	56	IBD	CD_4_TCCGATCCAAGGGTCA-1	-4.61623	-7.78507	0	0	0	0
CD 4	male	56	IBD	CD_4_TCCTCTTGTAGTTAGA-1	-6.70851	-3.22121	0	0	0	0
CD 4	male	56	IBD	CD_4_TCCTCTTTCAGCAATC-1	-2.1378	4.48979	0	0	0	0
CD 4	male	56	IBD	CD_4_TCGCACTAGAAACTGT-1	1.87661	-2.36584	0	0	0	0
CD 4	male	56	IBD	CD_4_TCGCTTGAGTACTGGG-1	-4.74196	-7.5648	0	0	0	0
CD 4	male	56	IBD	CD_4_TCTGGCTTCACCATCC-1	12.9356	-1.76984	0	0	0	0
CD 4	male	56	IBD	CD_4_TCTTGCGTCTCCTGCA-1	-6.43974	-3.59156	0	0	0	0
CD 4	male	56	IBD	CD_4_TGAATGCCAAATGAAC-1	1.81767	3.10279	0	0	0	0
CD 4	male	56	IBD	CD_4_TGACAGTTCCGTGGGT-1	-1.9978	4.72258	0	0	0	0
CD 4	male	56	IBD	CD_4_TGAGCATGTCGGATTT-1	-0.806454	-2.04848	0	0	0	0
CD 4	male	56	IBD	CD_4_TGAGGGAAGGACAAGA-1	-1.70922	3.95518	0	0	0	0
CD 4	male	56	IBD	CD_4_TGAGGTTGTACGAAAT-1	-6.80925	-2.58991	0	0	0	0
CD 4	male	56	IBD	CD_4_TGATTTCGTCATAGTC-1	-0.231791	-2.15298	0	0	0	0
CD 4	male	56	IBD	CD_4_TGCAGGCTCCATTGGA-1	-2.46405	-5.31026	0	0	0	0
CD 4	male	56	IBD	CD_4_TGCGATATCTACCTTA-1	-5.97142	-2.47463	0	0	0	0
CD 4	male	56	IBD	CD_4_TGCTCCATCACGGGAA-1	-1.19199	-0.609473	0	0	0	0
CD 4	male	56	IBD	CD_4_TGCTTCGAGACTTCCA-1	-1.76821	3.90043	0	0	0	0
CD 4	male	56	IBD	CD_4_TGCTTCGCATCACGGC-1	1.81799	2.14495	0	0	0	0
CD 4	male	56	IBD	CD_4_TGGAACTGTCGGATTT-1	-4.644	-4.94385	0	0	0	0
CD 4	male	56	IBD	CD_4_TGGTACACAGCGTTGC-1	-1.50823	-1.36865	0	0	0	0
CD 4	male	56	IBD	CD_4_TGTCCTGAGATGGCGT-1	2.17692	1.99322	0	0	0	0
CD 4	male	56	IBD	CD_4_TGTCCTGGTTCAGCTA-1	2.6805	6.38414	0	0	0	0
CD 4	male	56	IBD	CD_4_TGTTCCGGTCACCCTT-1	1.60517	3.65306	0	0	0	0
CD 4	male	56	IBD	CD_4_TGTTCCGGTTCAACGT-1	-2.58514	-5.21268	0	0	0	0
CD 4	male	56	IBD	CD_4_TTACCATAGCGACAGT-1	-4.19488	-4.29255	0	0	0	0
CD 4	male	56	IBD	CD_4_TTATTGCAGCTGGAGT-1	-0.903527	4.47747	0	0	0	0
CD 4	male	56	IBD	CD_4_TTCACGCGTCAGGCAA-1	-5.43149	-4.29238	0	0	0	0
CD 4	male	56	IBD	CD_4_TTCCACGGTCTACGAT-1	-6.42668	-3.204	0	0	0	0
CD 4	male	56	IBD	CD_4_TTCCTAAGTTGCTTGA-1	2.4228	2.73583	0	0	0	0
CD 4	male	56	IBD	CD_4_TTCCTTCGTTAATCGC-1	3.70819	-1.41123	0	0	0	0
CD 4	male	56	IBD	CD_4_TTCGCTGTCAACTCTT-1	-5.28106	-4.02053	0	0	0	0
CD 4	male	56	IBD	CD_4_TTCTCTCGTTGCCATA-1	3.58679	2.42807	0	0	0	0
CD 4	male	56	IBD	CD_4_TTGACCCAGGTTGCCC-1	-1.75338	3.63627	0	0	0	0
CD 4	male	56	IBD	CD_4_TTGACCCGTTGGCCTG-1	0.882443	2.99419	0	0	0	0
CD 4	male	56	IBD	CD_4_TTGCGTCAGAGGCGTT-1	-6.47348	-3.14964	0	0	0	0
CD 4	male	56	IBD	CD_4_TTGGATGCACCTGTCT-1	-6.48783	-3.18873	0	0	0	0
CD 4	male	56	IBD	CD_4_TTGGATGGTCTACGTA-1	-6.32095	-2.6435	0	0	0	0
CD 4	male	56	IBD	CD_4_TTTCCTCTCAACTTTC-1	-0.222371	-3.4062	0	0	0	0
CD 4	male	56	IBD	CD_4_TTTGGAGTCCGCTTAC-1	-0.217271	-0.328233	0	0	0	0
HC 3	female	68	HC	HC_3_AAACCCACAACACGTT-1	0.832768	-4.92401	0	0	0	0
HC 3	female	68	HC	HC_3_AAACCCAGTCCGTACG-1	-4.63522	-7.72533	0	0	0	0
HC 3	female	68	HC	HC_3_AAACGAAAGCATCCTA-1	2.61554	-3.30412	0	0	0	0
HC 3	female	68	HC	HC_3_AAACGAAAGCGATGAC-1	1.34421	-2.23216	0	0	0	0
HC 3	female	68	HC	HC_3_AAACGCTCAGAGATGC-1	4.34317	1.36724	0	0	0	0
HC 3	female	68	HC	HC_3_AAAGAACTCGGTCAGC-1	2.16377	6.99666	0	0	0	0
HC 3	female	68	HC	HC_3_AAATGGACAACCACGC-1	2.89445	-1.08819	0	0	0	0
HC 3	female	68	HC	HC_3_AAATGGACACTTCATT-1	-3.28131	5.23644	0	0	0	0
HC 3	female	68	HC	HC_3_AACAACCAGGTGCATG-1	-5.87452	-2.47235	0	0	0	0
HC 3	female	68	HC	HC_3_AACAAGAAGAACCGCA-1	-4.90777	-6.87455	0	0	0	0
HC 3	female	68	HC	HC_3_AACAAGAGTCTGATAC-1	-2.82453	5.37902	0	0	0	0
HC 3	female	68	HC	HC_3_AACAGGGGTCACTCAA-1	2.04813	1.16721	0	0	0	0
HC 3	female	68	HC	HC_3_AACCACAAGCCTCATA-1	3.31383	-0.404764	0	0	0	0
HC 3	female	68	HC	HC_3_AACCACACAATCGCGC-1	1.76036	-0.810093	0	0	0	0
HC 3	female	68	HC	HC_3_AACCTGATCGTCCTTG-1	-2.15662	5.19517	0	0	0	0
HC 3	female	68	HC	HC_3_AACCTTTAGCTGTCCG-1	12.8636	0.848466	0	0	0	0
HC 3	female	68	HC	HC_3_AACGGGAAGCAACCAG-1	-3.01253	-6.0057	0	0	0	0
HC 3	female	68	HC	HC_3_AACGTCAAGATACGAT-1	-1.37435	4.97269	0	0	0	0
HC 3	female	68	HC	HC_3_AACGTCAGTCTTGTCC-1	3.30175	-0.0257832	0	0	0	0
HC 3	female	68	HC	HC_3_AACGTCATCCATTCGC-1	-5.30006	-2.25466	0	0	0	0
HC 3	female	68	HC	HC_3_AAGAACAAGGATACCG-1	-6.74569	-3.04855	0	0	0	0
HC 3	female	68	HC	HC_3_AAGAACACACGTACAT-1	4.13495	2.33028	0	0	0	0
HC 3	female	68	HC	HC_3_AAGAACATCCTACAAG-1	-2.42056	-5.26185	0	0	0	0
HC 3	female	68	HC	HC_3_AAGACTCGTTCCACAA-1	1.05873	-2.63323	0	0	0	0
HC 3	female	68	HC	HC_3_AAGATAGTCCCTCGTA-1	2.19568	1.79828	0	0	0	0
HC 3	female	68	HC	HC_3_AAGCATCGTGTGTACT-1	0.618438	-2.65684	0	0	0	0
HC 3	female	68	HC	HC_3_AAGCATCTCTTCGATT-1	3.6084	1.03709	0	0	0	0
HC 3	female	68	HC	HC_3_AAGCGTTTCGTTAGAC-1	0.231245	-0.635492	0	0	0	0
HC 3	female	68	HC	HC_3_AAGGAATTCAATCGGT-1	1.7458	2.73066	0	0	0	0
HC 3	female	68	HC	HC_3_AAGGTAATCGATACGT-1	13.4899	-0.755901	0	0	0	0
HC 3	female	68	HC	HC_3_AAGTACCTCTCGGTAA-1	12.618	1.04333	0	0	0	0
HC 3	female	68	HC	HC_3_AAGTGAAAGCATCTTG-1	-3.80383	-7.63442	0	0	0	0
HC 3	female	68	HC	HC_3_AAGTGAAGTCTGTGGC-1	12.6723	0.978565	0	0	0	0
HC 3	female	68	HC	HC_3_AAGTTCGCAGATCACT-1	4.0283	-1.62819	0	0	0	0
HC 3	female	68	HC	HC_3_AATAGAGGTATCCCTC-1	-0.147471	-3.21405	0	0	0	0
HC 3	female	68	HC	HC_3_AATAGAGGTCCACATA-1	3.24386	3.15242	0	0	0	0
HC 3	female	68	HC	HC_3_AATCACGGTTCGGCCA-1	3.40597	2.58893	0	0	0	0
HC 3	female	68	HC	HC_3_AATCGACAGATTGATG-1	-4.1297	-6.34883	0	0	0	0
HC 3	female	68	HC	HC_3_AATCGACCACACCGCA-1	-0.421641	-2.75898	0	0	0	0
HC 3	female	68	HC	HC_3_AATCGACGTCGAATTC-1	-4.30075	-7.65482	0	0	0	0
HC 3	female	68	HC	HC_3_AATGACCAGTCTACCA-1	-4.22365	-7.85996	0	0	0	0
HC 3	female	68	HC	HC_3_AATGCCATCGCTACGG-1	3.76924	-3.75007	0	0	0	0
HC 3	female	68	HC	HC_3_AATGGCTGTTAAGACA-1	-5.8867	-2.42374	0	0	0	0
HC 3	female	68	HC	HC_3_AATTCCTTCATGCAGT-1	0.834251	1.05356	0	0	0	0
HC 3	female	68	HC	HC_3_AATTTCCGTGGAACCA-1	-3.17642	5.1086	0	0	0	0
HC 3	female	68	HC	HC_3_ACAAAGACAACACAAA-1	-1.17748	5.09183	0	0	0	0
HC 3	female	68	HC	HC_3_ACACTGATCAGAATAG-1	-3.10069	-6.37757	0	0	0	0
HC 3	female	68	HC	HC_3_ACAGCCGTCTGAGAAA-1	-2.65821	5.26774	0	0	0	0
HC 3	female	68	HC	HC_3_ACATCCCCAGAGGTAC-1	-5.42501	-2.88049	0	0	0	0
HC 3	female	68	HC	HC_3_ACATCCCTCAACACCA-1	-4.11907	-7.80853	0	0	0	0
HC 3	female	68	HC	HC_3_ACCAAACCACATCCCT-1	-1.06695	5.34806	0	0	0	0
HC 3	female	68	HC	HC_3_ACCAACAGTCGATTTG-1	-5.58995	-6.24498	0	0	0	0
HC 3	female	68	HC	HC_3_ACCAACAGTTGTTGAC-1	-0.653778	-2.73508	0	0	0	0
HC 3	female	68	HC	HC_3_ACCACAATCCACGTGG-1	-0.547675	6.0909	0	0	0	0
HC 3	female	68	HC	HC_3_ACCATTTTCGCTTACC-1	-0.643858	-3.64028	0	0	0	0
HC 3	female	68	HC	HC_3_ACCATTTTCTAGCATG-1	1.03017	-1.93559	0	0	0	0
HC 3	female	68	HC	HC_3_ACCCTCAGTCCAAATC-1	-2.25634	5.54008	0	0	0	0
HC 3	female	68	HC	HC_3_ACCTACCCAGAAGTTA-1	-2.17416	5.33628	0	0	0	0
HC 3	female	68	HC	HC_3_ACCTGTCAGTTTGAGA-1	-3.89682	-2.41102	0	0	0	0
HC 3	female	68	HC	HC_3_ACCTGTCCAACGGGTA-1	3.02928	-3.25002	0	0	0	0
HC 3	female	68	HC	HC_3_ACCTGTCCATGTGACT-1	0.64701	-2.88604	0	0	0	0
HC 3	female	68	HC	HC_3_ACGATGTTCAGAATAG-1	12.5748	0.728902	0	0	0	0
HC 3	female	68	HC	HC_3_ACGCACGTCAGTGTGT-1	3.34024	1.55028	0	0	0	0
HC 3	female	68	HC	HC_3_ACGGAAGAGGATGAGA-1	12.9154	0.787569	0	0	0	0
HC 3	female	68	HC	HC_3_ACGTAGTCATTGTAGC-1	-1.07668	4.82403	0	0	0	0
HC 3	female	68	HC	HC_3_ACGTCCTAGTACAGCG-1	2.45474	-1.05976	0	0	0	0
HC 3	female	68	HC	HC_3_ACGTCCTCAGTTTCGA-1	-1.8848	-5.38163	0	0	0	0
HC 3	female	68	HC	HC_3_ACTACGAGTGTGAATA-1	-0.0324921	-3.56262	0	0	0	0
HC 3	female	68	HC	HC_3_ACTCCCAAGCCGAACA-1	1.98379	0.596055	0	0	0	0
HC 3	female	68	HC	HC_3_ACTCTCGTCTACCACC-1	-1.82717	5.22381	0	0	0	0
HC 3	female	68	HC	HC_3_ACTGATGGTCACTCAA-1	-2.95168	-6.28597	0	0	0	0
HC 3	female	68	HC	HC_3_ACTGCAATCTCATTAC-1	2.24983	-1.55932	0	0	0	0
HC 3	female	68	HC	HC_3_ACTGTGATCTCTCGCA-1	-0.765922	5.79466	0	0	0	0
HC 3	female	68	HC	HC_3_ACTTAGGTCGCTCTAC-1	2.43593	-1.87563	0	0	0	0
HC 3	female	68	HC	HC_3_ACTTTCATCAGCGCGT-1	13.4586	-0.545807	0	0	0	0
HC 3	female	68	HC	HC_3_AGAAATGAGCGGTATG-1	0.688593	-2.78204	0	0	0	0
HC 3	female	68	HC	HC_3_AGAAATGTCGGCGATC-1	-0.323139	-4.09545	0	0	0	0
HC 3	female	68	HC	HC_3_AGAAGCGGTTGGTAGG-1	-0.428717	5.09	0	0	0	0
HC 3	female	68	HC	HC_3_AGACAGGCATTACTCT-1	-4.54475	-4.38561	0	0	0	0
HC 3	female	68	HC	HC_3_AGACCATAGGAAGAAC-1	-2.67662	5.50949	0	0	0	0
HC 3	female	68	HC	HC_3_AGACTCAAGTGCAGCA-1	3.6868	0.415619	0	0	0	0
HC 3	female	68	HC	HC_3_AGACTCACATCCAATG-1	4.34989	1.55631	0	0	0	0
HC 3	female	68	HC	HC_3_AGACTCATCCGGCTTT-1	1.62625	3.56681	0	0	0	0
HC 3	female	68	HC	HC_3_AGAGAGCGTCGCATTA-1	-0.687894	4.59546	0	0	0	0
HC 3	female	68	HC	HC_3_AGAGAGCGTGGCTTGC-1	13.1456	0.2474	0	0	0	0
HC 3	female	68	HC	HC_3_AGAGCCCAGGGTTGCA-1	2.40643	-1.15467	0	0	0	0
HC 3	female	68	HC	HC_3_AGATAGACAGAGCTAG-1	-0.0945157	5.46475	0	0	0	0
HC 3	female	68	HC	HC_3_AGATAGATCTGTCAGA-1	2.39797	-1.67322	0	0	0	0
HC 3	female	68	HC	HC_3_AGATCCAAGGGCTTCC-1	0.45649	-3.01172	0	0	0	0
HC 3	female	68	HC	HC_3_AGATCGTCAGTCGGTC-1	2.27157	-1.73258	0	0	0	0
HC 3	female	68	HC	HC_3_AGATCGTGTTGCTGAT-1	4.13897	-0.776561	0	0	0	0
HC 3	female	68	HC	HC_3_AGCCAATCATGGCTAT-1	-0.551887	-3.44738	0	0	0	0
HC 3	female	68	HC	HC_3_AGCGCCACAGGCACTC-1	2.53706	6.25406	0	0	0	0
HC 3	female	68	HC	HC_3_AGCGCCAGTGCGCTCA-1	13.5125	-0.21096	0	0	0	0
HC 3	female	68	HC	HC_3_AGCGCTGGTCCGGACT-1	-0.412282	-2.97022	0	0	0	0
HC 3	female	68	HC	HC_3_AGCGTATGTATGGTTC-1	2.90828	-1.2886	0	0	0	0
HC 3	female	68	HC	HC_3_AGCTACAAGACTGTTC-1	12.3583	-1.11275	0	0	0	0
HC 3	female	68	HC	HC_3_AGCTACAAGTGGACGT-1	-1.99355	3.62022	0	0	0	0
HC 3	female	68	HC	HC_3_AGCTACACAAGGTTGG-1	1.00783	-2.6793	0	0	0	0
HC 3	female	68	HC	HC_3_AGGAAATGTCTCAGGC-1	-2.11378	5.582	0	0	0	0
HC 3	female	68	HC	HC_3_AGGAAATGTTAGGACG-1	2.65905	-1.72415	0	0	0	0
HC 3	female	68	HC	HC_3_AGGAGGTCAGATAAAC-1	-0.0797275	5.69809	0	0	0	0
HC 3	female	68	HC	HC_3_AGGAGGTCATCTATCT-1	13.1767	0.373559	0	0	0	0
HC 3	female	68	HC	HC_3_AGGATCTCAGGTCAAG-1	12.7941	-0.814439	0	0	0	0
HC 3	female	68	HC	HC_3_AGGCATTCAAAGAGTT-1	-0.0482715	-3.39878	0	0	0	0
HC 3	female	68	HC	HC_3_AGGCATTCAGCGCTTG-1	0.191998	-3.30329	0	0	0	0
HC 3	female	68	HC	HC_3_AGGCCACAGCGGCTCT-1	3.50321	-0.109066	0	0	0	0
HC 3	female	68	HC	HC_3_AGGCCACCACCTCGTT-1	2.58691	-1.68938	0	0	0	0
HC 3	female	68	HC	HC_3_AGGCCACGTAGCTGAG-1	2.209	-2.22358	0	0	0	0
HC 3	female	68	HC	HC_3_AGGCTGCGTGCCTGAC-1	2.41567	2.88771	0	0	0	0
HC 3	female	68	HC	HC_3_AGGGAGTGTATTGCCA-1	4.48033	1.90087	0	0	0	0
HC 3	female	68	HC	HC_3_AGGGCTCAGGTTAAAC-1	-4.63055	-7.98366	0	0	0	0
HC 3	female	68	HC	HC_3_AGGGCTCGTCGTTCAA-1	4.20651	2.30052	0	0	0	0
HC 3	female	68	HC	HC_3_AGGGTGAAGCAAATGT-1	1.6111	-2.18679	0	0	0	0
HC 3	female	68	HC	HC_3_AGGGTTTTCACTCTTA-1	-4.49294	-7.83375	0	0	0	0
HC 3	female	68	HC	HC_3_AGGTAGGAGGCATGCA-1	-3.8281	-2.34913	0	0	0	0
HC 3	female	68	HC	HC_3_AGGTAGGAGGTGGTTG-1	2.12981	6.96403	0	0	0	0
HC 3	female	68	HC	HC_3_AGGTAGGTCAGGAAGC-1	-5.71675	-3.77017	0	0	0	0
HC 3	female	68	HC	HC_3_AGGTCTAGTCGCAACC-1	-0.579431	-0.483459	0	0	0	0
HC 3	female	68	HC	HC_3_AGGTCTAGTGGACTGA-1	1.74319	-1.8925	0	0	0	0
HC 3	female	68	HC	HC_3_AGGTGTTTCGCCAGTG-1	1.19057	-2.45248	0	0	0	0
HC 3	female	68	HC	HC_3_AGGTTACTCCACCTCA-1	0.605871	-2.76939	0	0	0	0
HC 3	female	68	HC	HC_3_AGTAACCAGTATCTGC-1	-4.31444	-7.63051	0	0	0	0
HC 3	female	68	HC	HC_3_AGTAACCTCAATGCAC-1	4.05114	2.02951	0	0	0	0
HC 3	female	68	HC	HC_3_AGTACTGGTCGCATGC-1	3.89493	2.58673	0	0	0	0
HC 3	female	68	HC	HC_3_AGTCAACAGCATGAAT-1	2.72886	-0.485558	0	0	0	0
HC 3	female	68	HC	HC_3_AGTCATGTCCATGCAA-1	1.47587	-2.44546	0	0	0	0
HC 3	female	68	HC	HC_3_AGTCTCCTCATTTCGT-1	-3.77456	-6.37583	0	0	0	0
HC 3	female	68	HC	HC_3_AGTGACTTCGCTGATA-1	12.9188	0.772484	0	0	0	0
HC 3	female	68	HC	HC_3_AGTGCCGTCGTCTCAC-1	0.774918	-2.89458	0	0	0	0
HC 3	female	68	HC	HC_3_AGTTCCCCATAGATGA-1	-2.68679	5.04067	0	0	0	0
HC 3	female	68	HC	HC_3_AGTTCCCTCATACAGC-1	-0.0514096	-3.21089	0	0	0	0
HC 3	female	68	HC	HC_3_ATACCGATCTTCCACG-1	12.4619	1.04421	0	0	0	0
HC 3	female	68	HC	HC_3_ATACCTTCACGTTCGG-1	-0.991832	-3.07109	0	0	0	0
HC 3	female	68	HC	HC_3_ATACCTTGTGCAACGA-1	-3.50356	5.16296	0	0	0	0
HC 3	female	68	HC	HC_3_ATACTTCAGAACCGCA-1	13.3854	-1.03759	0	0	0	0
HC 3	female	68	HC	HC_3_ATACTTCGTGCAGGAT-1	0.634348	0.992416	0	0	0	0
HC 3	female	68	HC	HC_3_ATACTTCTCAGGAAAT-1	0.535958	-2.96665	0	0	0	0
HC 3	female	68	HC	HC_3_ATAGGCTCAGAATTCC-1	0.166564	5.18339	0	0	0	0
HC 3	female	68	HC	HC_3_ATAGGCTTCAAGTCGT-1	2.36597	6.58836	0	0	0	0
HC 3	female	68	HC	HC_3_ATATCCTGTAACAGGC-1	3.65769	0.164088	0	0	0	0
HC 3	female	68	HC	HC_3_ATCACAGAGCCTTGAT-1	1.17676	-2.1428	0	0	0	0
HC 3	female	68	HC	HC_3_ATCACGACAATACCCA-1	1.12364	-1.82073	0	0	0	0
HC 3	female	68	HC	HC_3_ATCACTTAGGTTGAGC-1	-3.33876	-6.57366	0	0	0	0
HC 3	female	68	HC	HC_3_ATCACTTCAATAGAGT-1	1.5192	-1.28252	0	0	0	0
HC 3	female	68	HC	HC_3_ATCAGGTCACGTACAT-1	13.478	-1.18067	0	0	0	0
HC 3	female	68	HC	HC_3_ATCCACCCAACTTGGT-1	2.19249	7.0309	0	0	0	0
HC 3	female	68	HC	HC_3_ATCCTATTCTGGGCAC-1	-3.87364	5.04655	0	0	0	0
HC 3	female	68	HC	HC_3_ATCCTATTCTTCGTGC-1	1.22192	-2.60134	0	0	0	0
HC 3	female	68	HC	HC_3_ATCGATGCATTGACAC-1	0.824586	-2.54001	0	0	0	0
HC 3	female	68	HC	HC_3_ATCGATGGTGTCCAAT-1	1.85611	-3.45739	0	0	0	0
HC 3	female	68	HC	HC_3_ATCGCCTTCCAAACCA-1	-1.87067	5.08447	0	0	0	0
HC 3	female	68	HC	HC_3_ATCGGCGCAATGTGGG-1	1.46642	-2.30332	0	0	0	0
HC 3	female	68	HC	HC_3_ATCGTAGCATAAGCAA-1	3.59959	0.410333	0	0	0	0
HC 3	female	68	HC	HC_3_ATCGTAGTCTCTTGCG-1	3.84086	1.82026	0	0	0	0
HC 3	female	68	HC	HC_3_ATCGTCCTCCCAGGAC-1	-0.0230513	5.79946	0	0	0	0
HC 3	female	68	HC	HC_3_ATCTTCAGTGGGCTTC-1	4.41435	-0.422462	0	0	0	0
HC 3	female	68	HC	HC_3_ATCTTCAGTTCTCCCA-1	-3.11117	5.35356	0	0	0	0
HC 3	female	68	HC	HC_3_ATGAAAGCACTGGATT-1	3.79597	1.91424	0	0	0	0
HC 3	female	68	HC	HC_3_ATGACCAAGCGTTGTT-1	0.640791	-2.96045	0	0	0	0
HC 3	female	68	HC	HC_3_ATGCATGCACTGCACG-1	-0.921662	-2.74148	0	0	0	0
HC 3	female	68	HC	HC_3_ATGGAGGGTAGATCGG-1	0.509596	0.589693	0	0	0	0
HC 3	female	68	HC	HC_3_ATGGGAGGTGGTCTCG-1	-1.36083	4.9946	0	0	0	0
HC 3	female	68	HC	HC_3_ATGGGTTAGTTTGAGA-1	3.58948	2.87919	0	0	0	0
HC 3	female	68	HC	HC_3_ATGGGTTCAGGGTCTC-1	2.72215	1.9127	0	0	0	0
HC 3	female	68	HC	HC_3_ATGGTTGTCTGGCTGG-1	3.17694	2.17316	0	0	0	0
HC 3	female	68	HC	HC_3_ATGTCCCCAGCCGTCA-1	3.48071	-1.31493	0	0	0	0
HC 3	female	68	HC	HC_3_ATGTCTTTCCACTTCG-1	2.17179	3.90303	0	0	0	0
HC 3	female	68	HC	HC_3_ATTACCTAGCTTCATG-1	-2.45999	5.08968	0	0	0	0
HC 3	female	68	HC	HC_3_ATTACTCAGCATACTC-1	4.00522	-0.233305	0	0	0	0
HC 3	female	68	HC	HC_3_ATTACTCAGGTAGCAC-1	1.79282	2.68658	0	0	0	0
HC 3	female	68	HC	HC_3_ATTACTCTCGTTCAGA-1	-3.46978	-7.24153	0	0	0	0
HC 3	female	68	HC	HC_3_ATTCAGGAGGTTACAA-1	2.16408	6.76507	0	0	0	0
HC 3	female	68	HC	HC_3_ATTCAGGGTGCTTCAA-1	-3.02571	5.05326	0	0	0	0
HC 3	female	68	HC	HC_3_ATTCCCGGTGAGTGAC-1	0.20405	-4.34181	0	0	0	0
HC 3	female	68	HC	HC_3_ATTCGTTAGTGTAGTA-1	-0.62084	-2.93375	0	0	0	0
HC 3	female	68	HC	HC_3_ATTTACCGTCTGGTTA-1	-1.235	4.71176	0	0	0	0
HC 3	female	68	HC	HC_3_ATTTCTGGTTACGGAG-1	-4.85092	-7.86891	0	0	0	0
HC 3	female	68	HC	HC_3_ATTTCTGTCAGAATAG-1	-2.41936	-5.31451	0	0	0	0
HC 3	female	68	HC	HC_3_CAAAGAAAGGCATGCA-1	0.990408	-2.72751	0	0	0	0
HC 3	female	68	HC	HC_3_CAACAACGTGCCCTTT-1	0.733692	0.659665	0	0	0	0
HC 3	female	68	HC	HC_3_CAACAGTGTCAAGCCC-1	3.54685	2.00334	0	0	0	0
HC 3	female	68	HC	HC_3_CAACAGTTCCTCTAAT-1	1.99553	0.966261	0	0	0	0
HC 3	female	68	HC	HC_3_CAACCAACAGGTACGA-1	1.82431	-2.5309	0	0	0	0
HC 3	female	68	HC	HC_3_CAACGATGTCGTCATA-1	1.68193	1.50552	0	0	0	0
HC 3	female	68	HC	HC_3_CAACGATGTGACACGA-1	0.352728	-2.88443	0	0	0	0
HC 3	female	68	HC	HC_3_CAACGGCCACTGTTCC-1	1.05907	-1.00408	0	0	0	0
HC 3	female	68	HC	HC_3_CAAGACTTCCCGAATA-1	12.9	0.786618	0	0	0	0
HC 3	female	68	HC	HC_3_CAAGAGGGTGCCCGTA-1	-5.36457	-3.89443	0	0	0	0
HC 3	female	68	HC	HC_3_CAATACGCACCTGATA-1	-2.60444	5.09226	0	0	0	0
HC 3	female	68	HC	HC_3_CAATCGAAGCGTCTCG-1	-0.476816	-3.48302	0	0	0	0
HC 3	female	68	HC	HC_3_CAATTTCGTCTTCATT-1	-2.57907	5.08327	0	0	0	0
HC 3	female	68	HC	HC_3_CACACAACAGCTATTG-1	-2.71941	-5.08602	0	0	0	0
HC 3	female	68	HC	HC_3_CACAGATAGTCGCTAT-1	13.4144	-0.602446	0	0	0	0
HC 3	female	68	HC	HC_3_CACAGATCAACCAGAG-1	3.28087	-1.02302	0	0	0	0
HC 3	female	68	HC	HC_3_CACAGGCTCAAGAGTA-1	-5.33808	-2.7313	0	0	0	0
HC 3	female	68	HC	HC_3_CACATGAGTTTGCCGG-1	2.6183	-1.62783	0	0	0	0
HC 3	female	68	HC	HC_3_CACCAAACAAGTGGGT-1	4.49406	0.366835	0	0	0	0
HC 3	female	68	HC	HC_3_CACGAATTCCTTATAC-1	3.2062	1.70256	0	0	0	0
HC 3	female	68	HC	HC_3_CACTAAGGTGTCACAT-1	12.8195	0.386135	0	0	0	0
HC 3	female	68	HC	HC_3_CACTGAAAGGATTACA-1	7.77233	-0.533699	0	0	0	0
HC 3	female	68	HC	HC_3_CACTGTCAGATAGTCA-1	-0.839073	-2.99173	0	0	0	0
HC 3	female	68	HC	HC_3_CAGAGCCAGCGCGTTC-1	-2.06484	-5.11431	0	0	0	0
HC 3	female	68	HC	HC_3_CAGAGCCTCTCCAATT-1	3.2356	1.83772	0	0	0	0
HC 3	female	68	HC	HC_3_CAGCAATCAACCGCTG-1	-3.87485	4.89163	0	0	0	0
HC 3	female	68	HC	HC_3_CAGCACGAGCCACCGT-1	1.75083	-2.1854	0	0	0	0
HC 3	female	68	HC	HC_3_CAGCACGAGGCTCACC-1	3.10767	-1.18557	0	0	0	0
HC 3	female	68	HC	HC_3_CAGCCAGGTGGGACAT-1	2.68987	-0.29366	0	0	0	0
HC 3	female	68	HC	HC_3_CAGGCCACATGGCTGC-1	12.6902	0.5964	0	0	0	0
HC 3	female	68	HC	HC_3_CAGGGCTGTCGTGATT-1	3.78663	2.11968	0	0	0	0
HC 3	female	68	HC	HC_3_CAGGGCTTCGTGCACG-1	2.26168	1.79991	0	0	0	0
HC 3	female	68	HC	HC_3_CAGTTCCCAGTAGGAC-1	1.92646	-2.13325	0	0	0	0
HC 3	female	68	HC	HC_3_CATAAGCAGGTCATAA-1	3.43215	-0.49602	0	0	0	0
HC 3	female	68	HC	HC_3_CATACAGGTCGCACAC-1	3.14974	-2.59272	0	0	0	0
HC 3	female	68	HC	HC_3_CATACCCTCACAATGC-1	2.02054	3.83199	0	0	0	0
HC 3	female	68	HC	HC_3_CATACTTGTATGGGAC-1	13.4685	-0.312396	0	0	0	0
HC 3	female	68	HC	HC_3_CATAGACTCCTTTAGT-1	-4.48441	-7.97701	0	0	0	0
HC 3	female	68	HC	HC_3_CATCCCACAGTATGAA-1	-2.47817	-5.26265	0	0	0	0
HC 3	female	68	HC	HC_3_CATCCGTTCAGGAGAC-1	1.55283	-2.16936	0	0	0	0
HC 3	female	68	HC	HC_3_CATCGCTTCGGTGTAT-1	-5.22439	-7.39475	0	0	0	0
HC 3	female	68	HC	HC_3_CATCGGGGTTTAGTCG-1	-6.09246	-4.17822	0	0	0	0
HC 3	female	68	HC	HC_3_CATCGTCAGCTCCATA-1	-4.45145	-7.89648	0	0	0	0
HC 3	female	68	HC	HC_3_CATCGTCCACTTGACA-1	3.58096	1.93753	0	0	0	0
HC 3	female	68	HC	HC_3_CATGCAAAGTTGCCCG-1	-1.97381	5.60096	0	0	0	0
HC 3	female	68	HC	HC_3_CATGCAAGTATCAGCT-1	-0.990826	-2.96659	0	0	0	0
HC 3	female	68	HC	HC_3_CATGCCTTCCTACAAG-1	2.85594	-4.70557	0	0	0	0
HC 3	female	68	HC	HC_3_CATGCTCGTGCTCCGA-1	-0.357656	-2.67148	0	0	0	0
HC 3	female	68	HC	HC_3_CATGGATAGGTAGATT-1	2.27841	6.28814	0	0	0	0
HC 3	female	68	HC	HC_3_CATGGTAGTCAACGCC-1	3.07804	6.26545	0	0	0	0
HC 3	female	68	HC	HC_3_CATTCTACAGGATGAC-1	12.4518	1.15837	0	0	0	0
HC 3	female	68	HC	HC_3_CATTGAGAGTTAGTGA-1	-2.74924	5.38343	0	0	0	0
HC 3	female	68	HC	HC_3_CATTGAGTCTAGAACC-1	13.3327	0.37778	0	0	0	0
HC 3	female	68	HC	HC_3_CATTGTTAGCGATGGT-1	-5.31519	-6.9353	0	0	0	0
HC 3	female	68	HC	HC_3_CCAAGCGTCCTCCACA-1	-5.75711	-3.37863	0	0	0	0
HC 3	female	68	HC	HC_3_CCAATGATCCGTACGG-1	-0.711919	-3.50965	0	0	0	0
HC 3	female	68	HC	HC_3_CCAATGATCCTATTTG-1	4.18641	1.36945	0	0	0	0
HC 3	female	68	HC	HC_3_CCACCATAGGACACTG-1	3.65662	1.50259	0	0	0	0
HC 3	female	68	HC	HC_3_CCACGAGAGAATTGTG-1	-0.176252	-2.91173	0	0	0	0
HC 3	female	68	HC	HC_3_CCACTTGCACGGCACT-1	-3.21744	5.04948	0	0	0	0
HC 3	female	68	HC	HC_3_CCACTTGTCGGTGTAT-1	2.93173	-1.44928	0	0	0	0
HC 3	female	68	HC	HC_3_CCATAAGGTCCAGTTA-1	-2.97935	5.17676	0	0	0	0
HC 3	female	68	HC	HC_3_CCCAACTGTAAGACCG-1	12.714	0.323912	0	0	0	0
HC 3	female	68	HC	HC_3_CCCATTGCATTGAGCT-1	3.28856	-0.0110366	0	0	0	0
HC 3	female	68	HC	HC_3_CCCATTGGTTGTTGAC-1	7.5992	-0.301898	0	0	0	0
HC 3	female	68	HC	HC_3_CCCGGAAAGCACCGAA-1	-1.70927	5.69002	0	0	0	0
HC 3	female	68	HC	HC_3_CCCGGAAAGTTACGTC-1	-3.64459	-5.92562	0	0	0	0
HC 3	female	68	HC	HC_3_CCCTAACAGGCGACAT-1	3.33146	-3.62501	0	0	0	0
HC 3	female	68	HC	HC_3_CCCTTAGCAGTTACCA-1	1.82118	1.67173	0	0	0	0
HC 3	female	68	HC	HC_3_CCGAACGGTCCTACAA-1	-0.0131809	2.32317	0	0	0	0
HC 3	female	68	HC	HC_3_CCGATGGCAGAGTGTG-1	1.5955	-3.86243	0	0	0	0
HC 3	female	68	HC	HC_3_CCGGGTAAGGGAGGTG-1	3.22706	-0.558189	0	0	0	0
HC 3	female	68	HC	HC_3_CCGGGTACAGTGAGCA-1	-1.01361	-2.70396	0	0	0	0
HC 3	female	68	HC	HC_3_CCGGTGAAGATTGGGC-1	1.2782	-1.01382	0	0	0	0
HC 3	female	68	HC	HC_3_CCGGTGAAGTAGTCCT-1	2.49235	-1.77593	0	0	0	0
HC 3	female	68	HC	HC_3_CCGGTGAGTTCCGGTG-1	-2.79938	-6.15053	0	0	0	0
HC 3	female	68	HC	HC_3_CCGTAGGAGACGGTTG-1	3.98358	1.54287	0	0	0	0
HC 3	female	68	HC	HC_3_CCGTTCACACAGAGCA-1	-0.683295	-3.71858	0	0	0	0
HC 3	female	68	HC	HC_3_CCGTTCACATGAATAG-1	4.25867	2.18083	0	0	0	0
HC 3	female	68	HC	HC_3_CCTAACCCATACTGTG-1	-1.90984	4.87886	0	0	0	0
HC 3	female	68	HC	HC_3_CCTAACCGTTAGGGTG-1	-3.72376	-6.81996	0	0	0	0
HC 3	female	68	HC	HC_3_CCTAAGATCGCAGAGA-1	0.970853	-3.03779	0	0	0	0
HC 3	female	68	HC	HC_3_CCTACGTAGTCACAGG-1	-0.234195	-4.19106	0	0	0	0
HC 3	female	68	HC	HC_3_CCTCAACCAACGCATT-1	0.0622843	0.361055	0	0	0	0
HC 3	female	68	HC	HC_3_CCTCAACTCCGTATGA-1	0.904772	-1.98244	0	0	0	0
HC 3	female	68	HC	HC_3_CCTCACACACAGTCAT-1	2.77586	2.6069	0	0	0	0
HC 3	female	68	HC	HC_3_CCTCACAGTGAGTCAG-1	-6.16543	-6.80964	0	0	0	0
HC 3	female	68	HC	HC_3_CCTCCAAAGGCAATGC-1	13.5552	-1.08714	0	0	0	0
HC 3	female	68	HC	HC_3_CCTCCTCCACACTTAG-1	13.1119	-0.391738	0	0	0	0
HC 3	female	68	HC	HC_3_CCTCTAGAGCACCGAA-1	3.47538	-0.275849	0	0	0	0
HC 3	female	68	HC	HC_3_CCTCTAGGTACTCCCT-1	3.89033	2.58751	0	0	0	0
HC 3	female	68	HC	HC_3_CCTCTAGGTGCCTACG-1	1.59838	1.81894	0	0	0	0
HC 3	female	68	HC	HC_3_CCTCTAGTCAGCACCG-1	3.48662	-1.7797	0	0	0	0
HC 3	female	68	HC	HC_3_CCTCTCCAGGTGCATG-1	2.7483	-2.43925	0	0	0	0
HC 3	female	68	HC	HC_3_CCTGTTGTCCCATGGG-1	-3.40584	-6.58281	0	0	0	0
HC 3	female	68	HC	HC_3_CCTTGTGGTATGAAGT-1	-2.89076	5.25765	0	0	0	0
[truncated: 10,348 more rows]

## Sheet: e.fig 7b
sample_name	age	sex	fov	cell	subset	x	y	SingleR2	molecule
HC b	61	female	3	HC.b_1_3	epi	13982.4	162081	Colonocytes	NA
HC b	61	female	3	HC.b_1_3	epi	13992.4	162079	Colonocytes	NA
HC b	61	female	3	HC.b_1_3	epi	13994.4	162078	Colonocytes	NA
HC b	61	female	3	HC.b_1_3	epi	13998.4	162075	Colonocytes	NA
HC b	61	female	3	HC.b_1_3	epi	14002.4	162071	Colonocytes	NA
HC b	61	female	3	HC.b_1_3	epi	14005.4	162067	Colonocytes	NA
HC b	61	female	3	HC.b_1_3	epi	14012.4	162053	Colonocytes	NA
HC b	61	female	3	HC.b_1_3	epi	14014.4	162043	Colonocytes	NA
HC b	61	female	3	HC.b_1_3	epi	14015.4	162036	Colonocytes	NA
HC b	61	female	3	HC.b_1_3	epi	14015.4	162027	Colonocytes	NA
HC b	61	female	3	HC.b_1_3	epi	14014.4	162026	Colonocytes	NA
HC b	61	female	3	HC.b_1_3	epi	13996.4	162019	Colonocytes	NA
HC b	61	female	3	HC.b_1_3	epi	13988.4	162019	Colonocytes	NA
HC b	61	female	3	HC.b_1_3	epi	13980.4	162022	Colonocytes	NA
HC b	61	female	3	HC.b_1_3	epi	13954.4	162035	Colonocytes	NA
HC b	61	female	3	HC.b_1_3	epi	13951.4	162037	Colonocytes	NA
HC b	61	female	3	HC.b_1_3	epi	13940.4	162047	Colonocytes	NA
HC b	61	female	3	HC.b_1_3	epi	13932.4	162055	Colonocytes	NA
HC b	61	female	3	HC.b_1_3	epi	13932.4	162060	Colonocytes	NA
HC b	61	female	3	HC.b_1_3	epi	13933.4	162062	Colonocytes	NA
HC b	61	female	3	HC.b_1_3	epi	13936.4	162066	Colonocytes	NA
HC b	61	female	3	HC.b_1_3	epi	13939.4	162069	Colonocytes	NA
HC b	61	female	3	HC.b_1_3	epi	13951.4	162078	Colonocytes	NA
HC b	61	female	3	HC.b_1_3	epi	13953.4	162079	Colonocytes	NA
HC b	61	female	3	HC.b_1_3	epi	13963.4	162081	Colonocytes	NA
HC b	61	female	3	HC.b_1_3	epi	13982.4	162081	Colonocytes	NA
HC b	61	female	3	HC.b_10_3	epi	14928.4	162035	Colonocytes	NA
HC b	61	female	3	HC.b_10_3	epi	14938.4	162033	Colonocytes	NA
HC b	61	female	3	HC.b_10_3	epi	14948.4	162028	Colonocytes	NA
HC b	61	female	3	HC.b_10_3	epi	14952.4	162025	Colonocytes	NA
HC b	61	female	3	HC.b_10_3	epi	14959.4	162018	Colonocytes	NA
HC b	61	female	3	HC.b_10_3	epi	14961.4	162009	Colonocytes	NA
HC b	61	female	3	HC.b_10_3	epi	14961.4	161990	Colonocytes	NA
HC b	61	female	3	HC.b_10_3	epi	14960.4	161986	Colonocytes	NA
HC b	61	female	3	HC.b_10_3	epi	14958.4	161979	Colonocytes	NA
HC b	61	female	3	HC.b_10_3	epi	14956.4	161973	Colonocytes	NA
HC b	61	female	3	HC.b_10_3	epi	14946.4	161963	Colonocytes	NA
HC b	61	female	3	HC.b_10_3	epi	14942.4	161960	Colonocytes	NA
HC b	61	female	3	HC.b_10_3	epi	14936.4	161956	Colonocytes	NA
HC b	61	female	3	HC.b_10_3	epi	14924.4	161950	Colonocytes	NA
HC b	61	female	3	HC.b_10_3	epi	14918.4	161950	Colonocytes	NA
HC b	61	female	3	HC.b_10_3	epi	14911.4	161955	Colonocytes	NA
HC b	61	female	3	HC.b_10_3	epi	14902.4	161962	Colonocytes	NA
HC b	61	female	3	HC.b_10_3	epi	14900.4	161964	Colonocytes	NA
HC b	61	female	3	HC.b_10_3	epi	14893.4	161972	Colonocytes	NA
HC b	61	female	3	HC.b_10_3	epi	14885.4	161993	Colonocytes	NA
HC b	61	female	3	HC.b_10_3	epi	14885.4	161999	Colonocytes	NA
HC b	61	female	3	HC.b_10_3	epi	14886.4	162004	Colonocytes	NA
HC b	61	female	3	HC.b_10_3	epi	14889.4	162010	Colonocytes	NA
HC b	61	female	3	HC.b_10_3	epi	14892.4	162014	Colonocytes	NA
HC b	61	female	3	HC.b_10_3	epi	14898.4	162021	Colonocytes	NA
HC b	61	female	3	HC.b_10_3	epi	14900.4	162023	Colonocytes	NA
HC b	61	female	3	HC.b_10_3	epi	14905.4	162027	Colonocytes	NA
HC b	61	female	3	HC.b_10_3	epi	14909.4	162030	Colonocytes	NA
HC b	61	female	3	HC.b_10_3	epi	14915.4	162033	Colonocytes	NA
HC b	61	female	3	HC.b_10_3	epi	14925.4	162035	Colonocytes	NA
HC b	61	female	3	HC.b_10_3	epi	14928.4	162035	Colonocytes	NA
HC b	61	female	3	HC.b_100_3	epi	14011.4	161671	Colonocytes	NA
HC b	61	female	3	HC.b_100_3	epi	14020.4	161635	Colonocytes	NA
HC b	61	female	3	HC.b_100_3	epi	14020.4	161634	Colonocytes	NA
HC b	61	female	3	HC.b_100_3	epi	14019.4	161632	Colonocytes	NA
HC b	61	female	3	HC.b_100_3	epi	14017.4	161630	Colonocytes	NA
HC b	61	female	3	HC.b_100_3	epi	14011.4	161626	Colonocytes	NA
HC b	61	female	3	HC.b_100_3	epi	14005.4	161625	Colonocytes	NA
HC b	61	female	3	HC.b_100_3	epi	13994.4	161625	Colonocytes	NA
HC b	61	female	3	HC.b_100_3	epi	13986.4	161626	Colonocytes	NA
HC b	61	female	3	HC.b_100_3	epi	13982.4	161628	Colonocytes	NA
HC b	61	female	3	HC.b_100_3	epi	13976.4	161632	Colonocytes	NA
HC b	61	female	3	HC.b_100_3	epi	13961.4	161648	Colonocytes	NA
HC b	61	female	3	HC.b_100_3	epi	13961.4	161649	Colonocytes	NA
HC b	61	female	3	HC.b_100_3	epi	13973.4	161658	Colonocytes	NA
HC b	61	female	3	HC.b_100_3	epi	13976.4	161660	Colonocytes	NA
HC b	61	female	3	HC.b_100_3	epi	13986.4	161665	Colonocytes	NA
HC b	61	female	3	HC.b_100_3	epi	14000.4	161669	Colonocytes	NA
HC b	61	female	3	HC.b_100_3	epi	14008.4	161671	Colonocytes	NA
HC b	61	female	3	HC.b_100_3	epi	14011.4	161671	Colonocytes	NA
HC b	61	female	3	HC.b_1000_3	plasmas	17088.4	160354	PC IgA IgM	NA
HC b	61	female	3	HC.b_1000_3	plasmas	17098.4	160352	PC IgA IgM	NA
HC b	61	female	3	HC.b_1000_3	plasmas	17102.4	160351	PC IgA IgM	NA
HC b	61	female	3	HC.b_1000_3	plasmas	17108.4	160345	PC IgA IgM	NA
HC b	61	female	3	HC.b_1000_3	plasmas	17120.4	160323	PC IgA IgM	NA
HC b	61	female	3	HC.b_1000_3	plasmas	17121.4	160319	PC IgA IgM	NA
HC b	61	female	3	HC.b_1000_3	plasmas	17124.4	160305	PC IgA IgM	NA
HC b	61	female	3	HC.b_1000_3	plasmas	17124.4	160276	PC IgA IgM	NA
HC b	61	female	3	HC.b_1000_3	plasmas	17116.4	160276	PC IgA IgM	NA
HC b	61	female	3	HC.b_1000_3	plasmas	17092.4	160282	PC IgA IgM	NA
HC b	61	female	3	HC.b_1000_3	plasmas	17077.4	160286	PC IgA IgM	NA
HC b	61	female	3	HC.b_1000_3	plasmas	17076.4	160287	PC IgA IgM	NA
HC b	61	female	3	HC.b_1000_3	plasmas	17075.4	160333	PC IgA IgM	NA
HC b	61	female	3	HC.b_1000_3	plasmas	17075.4	160341	PC IgA IgM	NA
HC b	61	female	3	HC.b_1000_3	plasmas	17076.4	160351	PC IgA IgM	NA
HC b	61	female	3	HC.b_1000_3	plasmas	17079.4	160354	PC IgA IgM	NA
HC b	61	female	3	HC.b_1000_3	plasmas	17088.4	160354	PC IgA IgM	NA
HC b	61	female	3	HC.b_1001_3	epi	18631.4	160337	Secretory progenitor	NA
HC b	61	female	3	HC.b_1001_3	epi	18665.4	160334	Secretory progenitor	NA
HC b	61	female	3	HC.b_1001_3	epi	18673.4	160333	Secretory progenitor	NA
HC b	61	female	3	HC.b_1001_3	epi	18678.4	160332	Secretory progenitor	NA
HC b	61	female	3	HC.b_1001_3	epi	18679.4	160331	Secretory progenitor	NA
HC b	61	female	3	HC.b_1001_3	epi	18680.4	160329	Secretory progenitor	NA
HC b	61	female	3	HC.b_1001_3	epi	18681.4	160324	Secretory progenitor	NA
HC b	61	female	3	HC.b_1001_3	epi	18681.4	160318	Secretory progenitor	NA
HC b	61	female	3	HC.b_1001_3	epi	18605.4	160292	Secretory progenitor	NA
HC b	61	female	3	HC.b_1001_3	epi	18599.4	160290	Secretory progenitor	NA
HC b	61	female	3	HC.b_1001_3	epi	18595.4	160289	Secretory progenitor	NA
HC b	61	female	3	HC.b_1001_3	epi	18584.4	160289	Secretory progenitor	NA
HC b	61	female	3	HC.b_1001_3	epi	18578.4	160292	Secretory progenitor	NA
HC b	61	female	3	HC.b_1001_3	epi	18563.4	160302	Secretory progenitor	NA
HC b	61	female	3	HC.b_1001_3	epi	18563.4	160305	Secretory progenitor	NA
HC b	61	female	3	HC.b_1001_3	epi	18564.4	160310	Secretory progenitor	NA
HC b	61	female	3	HC.b_1001_3	epi	18568.4	160319	Secretory progenitor	NA
HC b	61	female	3	HC.b_1001_3	epi	18569.4	160320	Secretory progenitor	NA
HC b	61	female	3	HC.b_1001_3	epi	18628.4	160337	Secretory progenitor	NA
HC b	61	female	3	HC.b_1001_3	epi	18631.4	160337	Secretory progenitor	NA
HC b	61	female	3	HC.b_1002_3	plasmas	15980.4	160355	PC IgG	NA
HC b	61	female	3	HC.b_1002_3	plasmas	15985.4	160354	PC IgG	NA
HC b	61	female	3	HC.b_1002_3	plasmas	15986.4	160353	PC IgG	NA
HC b	61	female	3	HC.b_1002_3	plasmas	15987.4	160351	PC IgG	NA
HC b	61	female	3	HC.b_1002_3	plasmas	15987.4	160328	PC IgG	NA
HC b	61	female	3	HC.b_1002_3	plasmas	15985.4	160319	PC IgG	NA
HC b	61	female	3	HC.b_1002_3	plasmas	15980.4	160299	PC IgG	NA
HC b	61	female	3	HC.b_1002_3	plasmas	15976.4	160298	PC IgG	NA
HC b	61	female	3	HC.b_1002_3	plasmas	15971.4	160297	PC IgG	NA
HC b	61	female	3	HC.b_1002_3	plasmas	15958.4	160297	PC IgG	NA
HC b	61	female	3	HC.b_1002_3	plasmas	15952.4	160298	PC IgG	NA
HC b	61	female	3	HC.b_1002_3	plasmas	15950.4	160299	PC IgG	NA
HC b	61	female	3	HC.b_1002_3	plasmas	15948.4	160308	PC IgG	NA
HC b	61	female	3	HC.b_1002_3	plasmas	15947.4	160324	PC IgG	NA
HC b	61	female	3	HC.b_1002_3	plasmas	15947.4	160331	PC IgG	NA
HC b	61	female	3	HC.b_1002_3	plasmas	15948.4	160340	PC IgG	NA
HC b	61	female	3	HC.b_1002_3	plasmas	15950.4	160342	PC IgG	NA
HC b	61	female	3	HC.b_1002_3	plasmas	15954.4	160345	PC IgG	NA
HC b	61	female	3	HC.b_1002_3	plasmas	15966.4	160351	PC IgG	NA
HC b	61	female	3	HC.b_1002_3	plasmas	15971.4	160353	PC IgG	NA
HC b	61	female	3	HC.b_1002_3	plasmas	15977.4	160355	PC IgG	NA
HC b	61	female	3	HC.b_1002_3	plasmas	15980.4	160355	PC IgG	NA
HC b	61	female	3	HC.b_1003_3	epi	17517.4	160342	Secretory progenitor	NA
HC b	61	female	3	HC.b_1003_3	epi	17521.4	160335	Secretory progenitor	NA
HC b	61	female	3	HC.b_1003_3	epi	17521.4	160330	Secretory progenitor	NA
HC b	61	female	3	HC.b_1003_3	epi	17517.4	160302	Secretory progenitor	NA
HC b	61	female	3	HC.b_1003_3	epi	17516.4	160299	Secretory progenitor	NA
HC b	61	female	3	HC.b_1003_3	epi	17502.4	160293	Secretory progenitor	NA
HC b	61	female	3	HC.b_1003_3	epi	17485.4	160287	Secretory progenitor	NA
HC b	61	female	3	HC.b_1003_3	epi	17448.4	160287	Secretory progenitor	NA
HC b	61	female	3	HC.b_1003_3	epi	17445.4	160291	Secretory progenitor	NA
HC b	61	female	3	HC.b_1003_3	epi	17444.4	160293	Secretory progenitor	NA
HC b	61	female	3	HC.b_1003_3	epi	17442.4	160303	Secretory progenitor	NA
HC b	61	female	3	HC.b_1003_3	epi	17442.4	160310	Secretory progenitor	NA
HC b	61	female	3	HC.b_1003_3	epi	17444.4	160320	Secretory progenitor	NA
HC b	61	female	3	HC.b_1003_3	epi	17447.4	160326	Secretory progenitor	NA
HC b	61	female	3	HC.b_1003_3	epi	17450.4	160330	Secretory progenitor	NA
HC b	61	female	3	HC.b_1003_3	epi	17453.4	160333	Secretory progenitor	NA
HC b	61	female	3	HC.b_1003_3	epi	17512.4	160342	Secretory progenitor	NA
HC b	61	female	3	HC.b_1003_3	epi	17517.4	160342	Secretory progenitor	NA
HC b	61	female	3	HC.b_1004_3	plasmas	18772.4	160357	PC IgA IgM	NA
HC b	61	female	3	HC.b_1004_3	plasmas	18782.4	160355	PC IgA IgM	NA
HC b	61	female	3	HC.b_1004_3	plasmas	18794.4	160351	PC IgA IgM	NA
HC b	61	female	3	HC.b_1004_3	plasmas	18796.4	160350	PC IgA IgM	NA
HC b	61	female	3	HC.b_1004_3	plasmas	18800.4	160347	PC IgA IgM	NA
HC b	61	female	3	HC.b_1004_3	plasmas	18804.4	160343	PC IgA IgM	NA
HC b	61	female	3	HC.b_1004_3	plasmas	18807.4	160339	PC IgA IgM	NA
HC b	61	female	3	HC.b_1004_3	plasmas	18811.4	160333	PC IgA IgM	NA
HC b	61	female	3	HC.b_1004_3	plasmas	18812.4	160331	PC IgA IgM	NA
HC b	61	female	3	HC.b_1004_3	plasmas	18813.4	160326	PC IgA IgM	NA
HC b	61	female	3	HC.b_1004_3	plasmas	18813.4	160314	PC IgA IgM	NA
HC b	61	female	3	HC.b_1004_3	plasmas	18812.4	160309	PC IgA IgM	NA
HC b	61	female	3	HC.b_1004_3	plasmas	18810.4	160303	PC IgA IgM	NA
HC b	61	female	3	HC.b_1004_3	plasmas	18809.4	160301	PC IgA IgM	NA
HC b	61	female	3	HC.b_1004_3	plasmas	18805.4	160295	PC IgA IgM	NA
HC b	61	female	3	HC.b_1004_3	plasmas	18802.4	160291	PC IgA IgM	NA
HC b	61	female	3	HC.b_1004_3	plasmas	18800.4	160289	PC IgA IgM	NA
HC b	61	female	3	HC.b_1004_3	plasmas	18796.4	160286	PC IgA IgM	NA
HC b	61	female	3	HC.b_1004_3	plasmas	18790.4	160283	PC IgA IgM	NA
HC b	61	female	3	HC.b_1004_3	plasmas	18785.4	160282	PC IgA IgM	NA
HC b	61	female	3	HC.b_1004_3	plasmas	18769.4	160282	PC IgA IgM	NA
HC b	61	female	3	HC.b_1004_3	plasmas	18764.4	160283	PC IgA IgM	NA
HC b	61	female	3	HC.b_1004_3	plasmas	18758.4	160286	PC IgA IgM	NA
HC b	61	female	3	HC.b_1004_3	plasmas	18754.4	160289	PC IgA IgM	NA
HC b	61	female	3	HC.b_1004_3	plasmas	18752.4	160291	PC IgA IgM	NA
HC b	61	female	3	HC.b_1004_3	plasmas	18749.4	160295	PC IgA IgM	NA
HC b	61	female	3	HC.b_1004_3	plasmas	18745.4	160303	PC IgA IgM	NA
HC b	61	female	3	HC.b_1004_3	plasmas	18745.4	160305	PC IgA IgM	NA
HC b	61	female	3	HC.b_1004_3	plasmas	18751.4	160321	PC IgA IgM	NA
HC b	61	female	3	HC.b_1004_3	plasmas	18754.4	160328	PC IgA IgM	NA
HC b	61	female	3	HC.b_1004_3	plasmas	18763.4	160346	PC IgA IgM	NA
HC b	61	female	3	HC.b_1004_3	plasmas	18767.4	160352	PC IgA IgM	NA
HC b	61	female	3	HC.b_1004_3	plasmas	18770.4	160356	PC IgA IgM	NA
HC b	61	female	3	HC.b_1004_3	plasmas	18771.4	160357	PC IgA IgM	NA
HC b	61	female	3	HC.b_1004_3	plasmas	18772.4	160357	PC IgA IgM	NA
HC b	61	female	3	HC.b_1005_3	epi	14875.4	160331	Secretory progenitor	NA
HC b	61	female	3	HC.b_1005_3	epi	14875.4	160329	Secretory progenitor	NA
HC b	61	female	3	HC.b_1005_3	epi	14873.4	160323	Secretory progenitor	NA
HC b	61	female	3	HC.b_1005_3	epi	14867.4	160306	Secretory progenitor	NA
HC b	61	female	3	HC.b_1005_3	epi	14863.4	160298	Secretory progenitor	NA
HC b	61	female	3	HC.b_1005_3	epi	14861.4	160296	Secretory progenitor	NA
HC b	61	female	3	HC.b_1005_3	epi	14858.4	160294	Secretory progenitor	NA
HC b	61	female	3	HC.b_1005_3	epi	14836.4	160294	Secretory progenitor	NA
HC b	61	female	3	HC.b_1005_3	epi	14834.4	160296	Secretory progenitor	NA
HC b	61	female	3	HC.b_1005_3	epi	14832.4	160318	Secretory progenitor	NA
HC b	61	female	3	HC.b_1005_3	epi	14832.4	160319	Secretory progenitor	NA
HC b	61	female	3	HC.b_1005_3	epi	14836.4	160321	Secretory progenitor	NA
HC b	61	female	3	HC.b_1005_3	epi	14860.4	160331	Secretory progenitor	NA
HC b	61	female	3	HC.b_1005_3	epi	14875.4	160331	Secretory progenitor	NA
HC b	61	female	3	HC.b_1006_3	epi	16276.4	160353	Secretory progenitor	NA
HC b	61	female	3	HC.b_1006_3	epi	16296.4	160349	Secretory progenitor	NA
HC b	61	female	3	HC.b_1006_3	epi	16308.4	160345	Secretory progenitor	NA
HC b	61	female	3	HC.b_1006_3	epi	16310.4	160344	Secretory progenitor	NA
HC b	61	female	3	HC.b_1006_3	epi	16314.4	160341	Secretory progenitor	NA
HC b	61	female	3	HC.b_1006_3	epi	16324.4	160331	Secretory progenitor	NA
HC b	61	female	3	HC.b_1006_3	epi	16327.4	160327	Secretory progenitor	NA
HC b	61	female	3	HC.b_1006_3	epi	16332.4	160317	Secretory progenitor	NA
HC b	61	female	3	HC.b_1006_3	epi	16333.4	160312	Secretory progenitor	NA
HC b	61	female	3	HC.b_1006_3	epi	16333.4	160302	Secretory progenitor	NA
HC b	61	female	3	HC.b_1006_3	epi	16332.4	160297	Secretory progenitor	NA
HC b	61	female	3	HC.b_1006_3	epi	16330.4	160291	Secretory progenitor	NA
HC b	61	female	3	HC.b_1006_3	epi	16327.4	160285	Secretory progenitor	NA
HC b	61	female	3	HC.b_1006_3	epi	16324.4	160281	Secretory progenitor	NA
HC b	61	female	3	HC.b_1006_3	epi	16318.4	160275	Secretory progenitor	NA
HC b	61	female	3	HC.b_1006_3	epi	16314.4	160272	Secretory progenitor	NA
HC b	61	female	3	HC.b_1006_3	epi	16312.4	160271	Secretory progenitor	NA
HC b	61	female	3	HC.b_1006_3	epi	16307.4	160270	Secretory progenitor	NA
HC b	61	female	3	HC.b_1006_3	epi	16278.4	160270	Secretory progenitor	NA
HC b	61	female	3	HC.b_1006_3	epi	16261.4	160277	Secretory progenitor	NA
HC b	61	female	3	HC.b_1006_3	epi	16237.4	160295	Secretory progenitor	NA
HC b	61	female	3	HC.b_1006_3	epi	16232.4	160300	Secretory progenitor	NA
HC b	61	female	3	HC.b_1006_3	epi	16232.4	160302	Secretory progenitor	NA
HC b	61	female	3	HC.b_1006_3	epi	16267.4	160350	Secretory progenitor	NA
HC b	61	female	3	HC.b_1006_3	epi	16268.4	160351	Secretory progenitor	NA
HC b	61	female	3	HC.b_1006_3	epi	16270.4	160352	Secretory progenitor	NA
HC b	61	female	3	HC.b_1006_3	epi	16275.4	160353	Secretory progenitor	NA
HC b	61	female	3	HC.b_1006_3	epi	16276.4	160353	Secretory progenitor	NA
HC b	61	female	3	HC.b_1007_3	epi	17181.4	160333	Secretory progenitor	NA
HC b	61	female	3	HC.b_1007_3	epi	17219.4	160320	Secretory progenitor	NA
HC b	61	female	3	HC.b_1007_3	epi	17224.4	160318	Secretory progenitor	NA
HC b	61	female	3	HC.b_1007_3	epi	17227.4	160315	Secretory progenitor	NA
HC b	61	female	3	HC.b_1007_3	epi	17228.4	160313	Secretory progenitor	NA
HC b	61	female	3	HC.b_1007_3	epi	17229.4	160308	Secretory progenitor	NA
HC b	61	female	3	HC.b_1007_3	epi	17229.4	160294	Secretory progenitor	NA
HC b	61	female	3	HC.b_1007_3	epi	17228.4	160289	Secretory progenitor	NA
HC b	61	female	3	HC.b_1007_3	epi	17227.4	160287	Secretory progenitor	NA
HC b	61	female	3	HC.b_1007_3	epi	17211.4	160287	Secretory progenitor	NA
HC b	61	female	3	HC.b_1007_3	epi	17202.4	160288	Secretory progenitor	NA
HC b	61	female	3	HC.b_1007_3	epi	17149.4	160299	Secretory progenitor	NA
HC b	61	female	3	HC.b_1007_3	epi	17148.4	160300	Secretory progenitor	NA
HC b	61	female	3	HC.b_1007_3	epi	17147.4	160302	Secretory progenitor	NA
HC b	61	female	3	HC.b_1007_3	epi	17145.4	160323	Secretory progenitor	NA
HC b	61	female	3	HC.b_1007_3	epi	17145.4	160330	Secretory progenitor	NA
HC b	61	female	3	HC.b_1007_3	epi	17147.4	160339	Secretory progenitor	NA
HC b	61	female	3	HC.b_1007_3	epi	17148.4	160342	Secretory progenitor	NA
HC b	61	female	3	HC.b_1007_3	epi	17149.4	160343	Secretory progenitor	NA
HC b	61	female	3	HC.b_1007_3	epi	17181.4	160333	Secretory progenitor	NA
HC b	61	female	3	HC.b_1008_3	epi	17927.4	160346	Secretory progenitor	NA
HC b	61	female	3	HC.b_1008_3	epi	17932.4	160345	Secretory progenitor	NA
HC b	61	female	3	HC.b_1008_3	epi	17938.4	160342	Secretory progenitor	NA
HC b	61	female	3	HC.b_1008_3	epi	17942.4	160339	Secretory progenitor	NA
HC b	61	female	3	HC.b_1008_3	epi	17952.4	160329	Secretory progenitor	NA
HC b	61	female	3	HC.b_1008_3	epi	17955.4	160325	Secretory progenitor	NA
HC b	61	female	3	HC.b_1008_3	epi	17958.4	160319	Secretory progenitor	NA
HC b	61	female	3	HC.b_1008_3	epi	17959.4	160314	Secretory progenitor	NA
HC b	61	female	3	HC.b_1008_3	epi	17959.4	160298	Secretory progenitor	NA
HC b	61	female	3	HC.b_1008_3	epi	17958.4	160293	Secretory progenitor	NA
HC b	61	female	3	HC.b_1008_3	epi	17957.4	160291	Secretory progenitor	NA
HC b	61	female	3	HC.b_1008_3	epi	17954.4	160287	Secretory progenitor	NA
HC b	61	female	3	HC.b_1008_3	epi	17951.4	160284	Secretory progenitor	NA
HC b	61	female	3	HC.b_1008_3	epi	17933.4	160284	Secretory progenitor	NA
HC b	61	female	3	HC.b_1008_3	epi	17883.4	160295	Secretory progenitor	NA
HC b	61	female	3	HC.b_1008_3	epi	17876.4	160298	Secretory progenitor	NA
HC b	61	female	3	HC.b_1008_3	epi	17870.4	160301	Secretory progenitor	NA
HC b	61	female	3	HC.b_1008_3	epi	17869.4	160302	Secretory progenitor	NA
HC b	61	female	3	HC.b_1008_3	epi	17864.4	160317	Secretory progenitor	NA
HC b	61	female	3	HC.b_1008_3	epi	17864.4	160319	Secretory progenitor	NA
HC b	61	female	3	HC.b_1008_3	epi	17865.4	160320	Secretory progenitor	NA
HC b	61	female	3	HC.b_1008_3	epi	17869.4	160323	Secretory progenitor	NA
HC b	61	female	3	HC.b_1008_3	epi	17875.4	160327	Secretory progenitor	NA
HC b	61	female	3	HC.b_1008_3	epi	17877.4	160328	Secretory progenitor	NA
HC b	61	female	3	HC.b_1008_3	epi	17915.4	160346	Secretory progenitor	NA
HC b	61	female	3	HC.b_1008_3	epi	17927.4	160346	Secretory progenitor	NA
HC b	61	female	3	HC.b_1009_3	epi	18302.4	160337	Secretory progenitor	NA
HC b	61	female	3	HC.b_1009_3	epi	18308.4	160334	Secretory progenitor	NA
HC b	61	female	3	HC.b_1009_3	epi	18317.4	160325	Secretory progenitor	NA
HC b	61	female	3	HC.b_1009_3	epi	18333.4	160305	Secretory progenitor	NA
HC b	61	female	3	HC.b_1009_3	epi	18339.4	160297	Secretory progenitor	NA
HC b	61	female	3	HC.b_1009_3	epi	18340.4	160293	Secretory progenitor	NA
HC b	61	female	3	HC.b_1009_3	epi	18340.4	160288	Secretory progenitor	NA
HC b	61	female	3	HC.b_1009_3	epi	18339.4	160286	Secretory progenitor	NA
HC b	61	female	3	HC.b_1009_3	epi	18331.4	160283	Secretory progenitor	NA
HC b	61	female	3	HC.b_1009_3	epi	18320.4	160281	Secretory progenitor	NA
HC b	61	female	3	HC.b_1009_3	epi	18312.4	160280	Secretory progenitor	NA
HC b	61	female	3	HC.b_1009_3	epi	18309.4	160280	Secretory progenitor	NA
HC b	61	female	3	HC.b_1009_3	epi	18308.4	160281	Secretory progenitor	NA
HC b	61	female	3	HC.b_1009_3	epi	18285.4	160327	Secretory progenitor	NA
HC b	61	female	3	HC.b_1009_3	epi	18285.4	160328	Secretory progenitor	NA
HC b	61	female	3	HC.b_1009_3	epi	18287.4	160334	Secretory progenitor	NA
HC b	61	female	3	HC.b_1009_3	epi	18288.4	160336	Secretory progenitor	NA
HC b	61	female	3	HC.b_1009_3	epi	18293.4	160337	Secretory progenitor	NA
HC b	61	female	3	HC.b_1009_3	epi	18302.4	160337	Secretory progenitor	NA
HC b	61	female	3	HC.b_101_3	epi	15782.4	161693	Colonocytes	NA
HC b	61	female	3	HC.b_101_3	epi	15792.4	161691	Colonocytes	NA
HC b	61	female	3	HC.b_101_3	epi	15798.4	161688	Colonocytes	NA
HC b	61	female	3	HC.b_101_3	epi	15802.4	161685	Colonocytes	NA
HC b	61	female	3	HC.b_101_3	epi	15804.4	161683	Colonocytes	NA
HC b	61	female	3	HC.b_101_3	epi	15804.4	161678	Colonocytes	NA
HC b	61	female	3	HC.b_101_3	epi	15787.4	161640	Colonocytes	NA
HC b	61	female	3	HC.b_101_3	epi	15772.4	161619	Colonocytes	NA
HC b	61	female	3	HC.b_101_3	epi	15767.4	161613	Colonocytes	NA
HC b	61	female	3	HC.b_101_3	epi	15757.4	161603	Colonocytes	NA
HC b	61	female	3	HC.b_101_3	epi	15750.4	161603	Colonocytes	NA
HC b	61	female	3	HC.b_101_3	epi	15744.4	161606	Colonocytes	NA
HC b	61	female	3	HC.b_101_3	epi	15740.4	161609	Colonocytes	NA
HC b	61	female	3	HC.b_101_3	epi	15738.4	161611	Colonocytes	NA
HC b	61	female	3	HC.b_101_3	epi	15735.4	161615	Colonocytes	NA
HC b	61	female	3	HC.b_101_3	epi	15734.4	161617	Colonocytes	NA
HC b	61	female	3	HC.b_101_3	epi	15732.4	161627	Colonocytes	NA
HC b	61	female	3	HC.b_101_3	epi	15732.4	161638	Colonocytes	NA
HC b	61	female	3	HC.b_101_3	epi	15734.4	161648	Colonocytes	NA
HC b	61	female	3	HC.b_101_3	epi	15736.4	161656	Colonocytes	NA
HC b	61	female	3	HC.b_101_3	epi	15742.4	161674	Colonocytes	NA
HC b	61	female	3	HC.b_101_3	epi	15743.4	161676	Colonocytes	NA
HC b	61	female	3	HC.b_101_3	epi	15746.4	161680	Colonocytes	NA
HC b	61	female	3	HC.b_101_3	epi	15753.4	161687	Colonocytes	NA
HC b	61	female	3	HC.b_101_3	epi	15757.4	161690	Colonocytes	NA
HC b	61	female	3	HC.b_101_3	epi	15759.4	161691	Colonocytes	NA
HC b	61	female	3	HC.b_101_3	epi	15769.4	161693	Colonocytes	NA
HC b	61	female	3	HC.b_101_3	epi	15782.4	161693	Colonocytes	NA
HC b	61	female	3	HC.b_1010_3	epi	18386.4	160327	BEST4 OTOP2	NA
HC b	61	female	3	HC.b_1010_3	epi	18390.4	160323	BEST4 OTOP2	NA
HC b	61	female	3	HC.b_1010_3	epi	18393.4	160319	BEST4 OTOP2	NA
HC b	61	female	3	HC.b_1010_3	epi	18394.4	160317	BEST4 OTOP2	NA
HC b	61	female	3	HC.b_1010_3	epi	18395.4	160312	BEST4 OTOP2	NA
HC b	61	female	3	HC.b_1010_3	epi	18395.4	160302	BEST4 OTOP2	NA
HC b	61	female	3	HC.b_1010_3	epi	18394.4	160297	BEST4 OTOP2	NA
HC b	61	female	3	HC.b_1010_3	epi	18392.4	160291	BEST4 OTOP2	NA
HC b	61	female	3	HC.b_1010_3	epi	18391.4	160289	BEST4 OTOP2	NA
HC b	61	female	3	HC.b_1010_3	epi	18388.4	160285	BEST4 OTOP2	NA
HC b	61	female	3	HC.b_1010_3	epi	18387.4	160284	BEST4 OTOP2	NA
HC b	61	female	3	HC.b_1010_3	epi	18383.4	160284	BEST4 OTOP2	NA
HC b	61	female	3	HC.b_1010_3	epi	18342.4	160292	BEST4 OTOP2	NA
HC b	61	female	3	HC.b_1010_3	epi	18340.4	160294	BEST4 OTOP2	NA
HC b	61	female	3	HC.b_1010_3	epi	18326.4	160310	BEST4 OTOP2	NA
HC b	61	female	3	HC.b_1010_3	epi	18311.4	160330	BEST4 OTOP2	NA
HC b	61	female	3	HC.b_1010_3	epi	18311.4	160332	BEST4 OTOP2	NA
HC b	61	female	3	HC.b_1010_3	epi	18313.4	160333	BEST4 OTOP2	NA
HC b	61	female	3	HC.b_1010_3	epi	18367.4	160342	BEST4 OTOP2	NA
HC b	61	female	3	HC.b_1010_3	epi	18386.4	160327	BEST4 OTOP2	NA
HC b	61	female	3	HC.b_1011_3	epi	14821.4	160325	Secretory progenitor	NA
HC b	61	female	3	HC.b_1011_3	epi	14827.4	160323	Secretory progenitor	NA
HC b	61	female	3	HC.b_1011_3	epi	14831.4	160321	Secretory progenitor	NA
HC b	61	female	3	HC.b_1011_3	epi	14833.4	160317	Secretory progenitor	NA
HC b	61	female	3	HC.b_1011_3	epi	14833.4	160295	Secretory progenitor	NA
HC b	61	female	3	HC.b_1011_3	epi	14832.4	160294	Secretory progenitor	NA
HC b	61	female	3	HC.b_1011_3	epi	14829.4	160292	Secretory progenitor	NA
HC b	61	female	3	HC.b_1011_3	epi	14818.4	160285	Secretory progenitor	NA
HC b	61	female	3	HC.b_1011_3	epi	14802.4	160278	Secretory progenitor	NA
HC b	61	female	3	HC.b_1011_3	epi	14797.4	160277	Secretory progenitor	NA
HC b	61	female	3	HC.b_1011_3	epi	14792.4	160277	Secretory progenitor	NA
HC b	61	female	3	HC.b_1011_3	epi	14788.4	160281	Secretory progenitor	NA
HC b	61	female	3	HC.b_1011_3	epi	14786.4	160284	Secretory progenitor	NA
HC b	61	female	3	HC.b_1011_3	epi	14786.4	160288	Secretory progenitor	NA
HC b	61	female	3	HC.b_1011_3	epi	14788.4	160330	Secretory progenitor	NA
HC b	61	female	3	HC.b_1011_3	epi	14789.4	160332	Secretory progenitor	NA
HC b	61	female	3	HC.b_1011_3	epi	14791.4	160334	Secretory progenitor	NA
HC b	61	female	3	HC.b_1011_3	epi	14821.4	160325	Secretory progenitor	NA
HC b	61	female	3	HC.b_1012_3	epi	16761.4	160338	Secretory progenitor	NA
HC b	61	female	3	HC.b_1012_3	epi	16764.4	160335	Secretory progenitor	NA
HC b	61	female	3	HC.b_1012_3	epi	16773.4	160325	Secretory progenitor	NA
HC b	61	female	3	HC.b_1012_3	epi	16799.4	160287	Secretory progenitor	NA
HC b	61	female	3	HC.b_1012_3	epi	16799.4	160284	Secretory progenitor	NA
HC b	61	female	3	HC.b_1012_3	epi	16798.4	160282	Secretory progenitor	NA
HC b	61	female	3	HC.b_1012_3	epi	16790.4	160274	Secretory progenitor	NA
HC b	61	female	3	HC.b_1012_3	epi	16785.4	160270	Secretory progenitor	NA
HC b	61	female	3	HC.b_1012_3	epi	16763.4	160258	Secretory progenitor	NA
HC b	61	female	3	HC.b_1012_3	epi	16753.4	160258	Secretory progenitor	NA
HC b	61	female	3	HC.b_1012_3	epi	16748.4	160259	Secretory progenitor	NA
HC b	61	female	3	HC.b_1012_3	epi	16746.4	160260	Secretory progenitor	NA
HC b	61	female	3	HC.b_1012_3	epi	16744.4	160262	Secretory progenitor	NA
HC b	61	female	3	HC.b_1012_3	epi	16739.4	160314	Secretory progenitor	NA
HC b	61	female	3	HC.b_1012_3	epi	16739.4	160317	Secretory progenitor	NA
HC b	61	female	3	HC.b_1012_3	epi	16740.4	160319	Secretory progenitor	NA
HC b	61	female	3	HC.b_1012_3	epi	16750.4	160333	Secretory progenitor	NA
HC b	61	female	3	HC.b_1012_3	epi	16760.4	160338	Secretory progenitor	NA
HC b	61	female	3	HC.b_1012_3	epi	16761.4	160338	Secretory progenitor	NA
HC b	61	female	3	HC.b_1013_3	myeloids	18888.4	160345	N1	NA
HC b	61	female	3	HC.b_1013_3	myeloids	18898.4	160343	N1	NA
HC b	61	female	3	HC.b_1013_3	myeloids	18900.4	160342	N1	NA
HC b	61	female	3	HC.b_1013_3	myeloids	18904.4	160339	N1	NA
HC b	61	female	3	HC.b_1013_3	myeloids	18910.4	160333	N1	NA
HC b	61	female	3	HC.b_1013_3	myeloids	18913.4	160329	N1	NA
HC b	61	female	3	HC.b_1013_3	myeloids	18916.4	160323	N1	NA
HC b	61	female	3	HC.b_1013_3	myeloids	18917.4	160318	N1	NA
HC b	61	female	3	HC.b_1013_3	myeloids	18917.4	160304	N1	NA
HC b	61	female	3	HC.b_1013_3	myeloids	18916.4	160299	N1	NA
HC b	61	female	3	HC.b_1013_3	myeloids	18911.4	160289	N1	NA
HC b	61	female	3	HC.b_1013_3	myeloids	18908.4	160285	N1	NA
HC b	61	female	3	HC.b_1013_3	myeloids	18906.4	160283	N1	NA
HC b	61	female	3	HC.b_1013_3	myeloids	18902.4	160280	N1	NA
HC b	61	female	3	HC.b_1013_3	myeloids	18892.4	160275	N1	NA
HC b	61	female	3	HC.b_1013_3	myeloids	18886.4	160273	N1	NA
HC b	61	female	3	HC.b_1013_3	myeloids	18881.4	160272	N1	NA
HC b	61	female	3	HC.b_1013_3	myeloids	18869.4	160272	N1	NA
HC b	61	female	3	HC.b_1013_3	myeloids	18867.4	160273	N1	NA
HC b	61	female	3	HC.b_1013_3	myeloids	18858.4	160278	N1	NA
HC b	61	female	3	HC.b_1013_3	myeloids	18855.4	160280	N1	NA
HC b	61	female	3	HC.b_1013_3	myeloids	18850.4	160284	N1	NA
HC b	61	female	3	HC.b_1013_3	myeloids	18842.4	160292	N1	NA
HC b	61	female	3	HC.b_1013_3	myeloids	18841.4	160294	N1	NA
HC b	61	female	3	HC.b_1013_3	myeloids	18840.4	160299	N1	NA
HC b	61	female	3	HC.b_1013_3	myeloids	18840.4	160304	N1	NA
HC b	61	female	3	HC.b_1013_3	myeloids	18842.4	160314	N1	NA
HC b	61	female	3	HC.b_1013_3	myeloids	18843.4	160316	N1	NA
HC b	61	female	3	HC.b_1013_3	myeloids	18847.4	160322	N1	NA
HC b	61	female	3	HC.b_1013_3	myeloids	18850.4	160326	N1	NA
HC b	61	female	3	HC.b_1013_3	myeloids	18857.4	160333	N1	NA
HC b	61	female	3	HC.b_1013_3	myeloids	18861.4	160336	N1	NA
HC b	61	female	3	HC.b_1013_3	myeloids	18871.4	160342	N1	NA
HC b	61	female	3	HC.b_1013_3	myeloids	18873.4	160343	N1	NA
HC b	61	female	3	HC.b_1013_3	myeloids	18883.4	160345	N1	NA
HC b	61	female	3	HC.b_1013_3	myeloids	18888.4	160345	N1	NA
HC b	61	female	3	HC.b_1014_3	myeloids	15226.4	160323	M2	NA
HC b	61	female	3	HC.b_1014_3	myeloids	15245.4	160320	M2	NA
HC b	61	female	3	HC.b_1014_3	myeloids	15257.4	160317	M2	NA
HC b	61	female	3	HC.b_1014_3	myeloids	15273.4	160309	M2	NA
HC b	61	female	3	HC.b_1014_3	myeloids	15274.4	160308	M2	NA
HC b	61	female	3	HC.b_1014_3	myeloids	15275.4	160305	M2	NA
HC b	61	female	3	HC.b_1014_3	myeloids	15277.4	160296	M2	NA
HC b	61	female	3	HC.b_1014_3	myeloids	15277.4	160286	M2	NA
HC b	61	female	3	HC.b_1014_3	myeloids	15264.4	160268	M2	NA
HC b	61	female	3	HC.b_1014_3	myeloids	15263.4	160267	M2	NA
HC b	61	female	3	HC.b_1014_3	myeloids	15248.4	160262	M2	NA
HC b	61	female	3	HC.b_1014_3	myeloids	15246.4	160262	M2	NA
HC b	61	female	3	HC.b_1014_3	myeloids	15244.4	160264	M2	NA
HC b	61	female	3	HC.b_1014_3	myeloids	15224.4	160289	M2	NA
HC b	61	female	3	HC.b_1014_3	myeloids	15222.4	160292	M2	NA
HC b	61	female	3	HC.b_1014_3	myeloids	15221.4	160295	M2	NA
HC b	61	female	3	HC.b_1014_3	myeloids	15220.4	160300	M2	NA
HC b	61	female	3	HC.b_1014_3	myeloids	15218.4	160318	M2	NA
HC b	61	female	3	HC.b_1014_3	myeloids	15218.4	160320	M2	NA
HC b	61	female	3	HC.b_1014_3	myeloids	15221.4	160323	M2	NA
HC b	61	female	3	HC.b_1014_3	myeloids	15226.4	160323	M2	NA
HC b	61	female	3	HC.b_1015_3	stroma	16884.4	160339	S1	NA
HC b	61	female	3	HC.b_1015_3	stroma	16886.4	160338	S1	NA
HC b	61	female	3	HC.b_1015_3	stroma	16897.4	160331	S1	NA
HC b	61	female	3	HC.b_1015_3	stroma	16906.4	160324	S1	NA
HC b	61	female	3	HC.b_1015_3	stroma	16906.4	160279	S1	NA
HC b	61	female	3	HC.b_1015_3	stroma	16904.4	160252	S1	NA
HC b	61	female	3	HC.b_1015_3	stroma	16902.4	160249	S1	NA
HC b	61	female	3	HC.b_1015_3	stroma	16896.4	160241	S1	NA
HC b	61	female	3	HC.b_1015_3	stroma	16894.4	160239	S1	NA
HC b	61	female	3	HC.b_1015_3	stroma	16885.4	160239	S1	NA
HC b	61	female	3	HC.b_1015_3	stroma	16882.4	160240	S1	NA
HC b	61	female	3	HC.b_1015_3	stroma	16851.4	160251	S1	NA
HC b	61	female	3	HC.b_1015_3	stroma	16850.4	160253	S1	NA
HC b	61	female	3	HC.b_1015_3	stroma	16848.4	160259	S1	NA
HC b	61	female	3	HC.b_1015_3	stroma	16837.4	160302	S1	NA
HC b	61	female	3	HC.b_1015_3	stroma	16837.4	160303	S1	NA
HC b	61	female	3	HC.b_1015_3	stroma	16840.4	160319	S1	NA
HC b	61	female	3	HC.b_1015_3	stroma	16841.4	160321	S1	NA
HC b	61	female	3	HC.b_1015_3	stroma	16844.4	160325	S1	NA
HC b	61	female	3	HC.b_1015_3	stroma	16846.4	160327	S1	NA
HC b	61	female	3	HC.b_1015_3	stroma	16853.4	160333	S1	NA
HC b	61	female	3	HC.b_1015_3	stroma	16857.4	160336	S1	NA
HC b	61	female	3	HC.b_1015_3	stroma	16859.4	160337	S1	NA
HC b	61	female	3	HC.b_1015_3	stroma	16869.4	160339	S1	NA
HC b	61	female	3	HC.b_1015_3	stroma	16884.4	160339	S1	NA
HC b	61	female	3	HC.b_1016_3	myeloids	16100.4	160319	M2	NA
HC b	61	female	3	HC.b_1016_3	myeloids	16115.4	160312	M2	NA
HC b	61	female	3	HC.b_1016_3	myeloids	16131.4	160302	M2	NA
HC b	61	female	3	HC.b_1016_3	myeloids	16134.4	160300	M2	NA
HC b	61	female	3	HC.b_1016_3	myeloids	16135.4	160299	M2	NA
HC b	61	female	3	HC.b_1016_3	myeloids	16135.4	160275	M2	NA
HC b	61	female	3	HC.b_1016_3	myeloids	16132.4	160271	M2	NA
HC b	61	female	3	HC.b_1016_3	myeloids	16126.4	160265	M2	NA
HC b	61	female	3	HC.b_1016_3	myeloids	16122.4	160262	M2	NA
HC b	61	female	3	HC.b_1016_3	myeloids	16108.4	160255	M2	NA
HC b	61	female	3	HC.b_1016_3	myeloids	16103.4	160254	M2	NA
HC b	61	female	3	HC.b_1016_3	myeloids	16091.4	160254	M2	NA
HC b	61	female	3	HC.b_1016_3	myeloids	16086.4	160255	M2	NA
HC b	61	female	3	HC.b_1016_3	myeloids	16080.4	160258	M2	NA
HC b	61	female	3	HC.b_1016_3	myeloids	16076.4	160261	M2	NA
HC b	61	female	3	HC.b_1016_3	myeloids	16074.4	160263	M2	NA
HC b	61	female	3	HC.b_1016_3	myeloids	16065.4	160275	M2	NA
HC b	61	female	3	HC.b_1016_3	myeloids	16064.4	160277	M2	NA
HC b	61	female	3	HC.b_1016_3	myeloids	16062.4	160283	M2	NA
HC b	61	female	3	HC.b_1016_3	myeloids	16060.4	160293	M2	NA
HC b	61	female	3	HC.b_1016_3	myeloids	16060.4	160299	M2	NA
HC b	61	female	3	HC.b_1016_3	myeloids	16061.4	160300	M2	NA
HC b	61	female	3	HC.b_1016_3	myeloids	16066.4	160304	M2	NA
HC b	61	female	3	HC.b_1016_3	myeloids	16069.4	160306	M2	NA
HC b	61	female	3	HC.b_1016_3	myeloids	16099.4	160319	M2	NA
HC b	61	female	3	HC.b_1016_3	myeloids	16100.4	160319	M2	NA
HC b	61	female	3	HC.b_1017_3	epi	15464.4	160298	Secretory progenitor	NA
HC b	61	female	3	HC.b_1017_3	epi	15464.4	160294	Secretory progenitor	NA
HC b	61	female	3	HC.b_1017_3	epi	15460.4	160290	Secretory progenitor	NA
HC b	61	female	3	HC.b_1017_3	epi	15453.4	160284	Secretory progenitor	NA
HC b	61	female	3	HC.b_1017_3	epi	15445.4	160278	Secretory progenitor	NA
HC b	61	female	3	HC.b_1017_3	epi	15434.4	160270	Secretory progenitor	NA
HC b	61	female	3	HC.b_1017_3	epi	15419.4	160265	Secretory progenitor	NA
HC b	61	female	3	HC.b_1017_3	epi	15405.4	160263	Secretory progenitor	NA
HC b	61	female	3	HC.b_1017_3	epi	15400.4	160263	Secretory progenitor	NA
HC b	61	female	3	HC.b_1017_3	epi	15390.4	160294	Secretory progenitor	NA
HC b	61	female	3	HC.b_1017_3	epi	15390.4	160305	Secretory progenitor	NA
HC b	61	female	3	HC.b_1017_3	epi	15392.4	160316	Secretory progenitor	NA
HC b	61	female	3	HC.b_1017_3	epi	15397.4	160326	Secretory progenitor	NA
HC b	61	female	3	HC.b_1017_3	epi	15464.4	160298	Secretory progenitor	NA
HC b	61	female	3	HC.b_1018_3	epi	15520.4	160331	Goblet	NA
HC b	61	female	3	HC.b_1018_3	epi	15522.4	160330	Goblet	NA
HC b	61	female	3	HC.b_1018_3	epi	15526.4	160327	Goblet	NA
HC b	61	female	3	HC.b_1018_3	epi	15542.4	160311	Goblet	NA
HC b	61	female	3	HC.b_1018_3	epi	15545.4	160307	Goblet	NA
HC b	61	female	3	HC.b_1018_3	epi	15549.4	160301	Goblet	NA
HC b	61	female	3	HC.b_1018_3	epi	15550.4	160299	Goblet	NA
HC b	61	female	3	HC.b_1018_3	epi	15551.4	160294	Goblet	NA
HC b	61	female	3	HC.b_1018_3	epi	15551.4	160280	Goblet	NA
HC b	61	female	3	HC.b_1018_3	epi	15550.4	160275	Goblet	NA
HC b	61	female	3	HC.b_1018_3	epi	15544.4	160257	Goblet	NA
HC b	61	female	3	HC.b_1018_3	epi	15543.4	160255	Goblet	NA
HC b	61	female	3	HC.b_1018_3	epi	15540.4	160251	Goblet	NA
HC b	61	female	3	HC.b_1018_3	epi	15538.4	160249	Goblet	NA
HC b	61	female	3	HC.b_1018_3	epi	15534.4	160246	Goblet	NA
HC b	61	female	3	HC.b_1018_3	epi	15528.4	160243	Goblet	NA
HC b	61	female	3	HC.b_1018_3	epi	15523.4	160242	Goblet	NA
HC b	61	female	3	HC.b_1018_3	epi	15503.4	160242	Goblet	NA
HC b	61	female	3	HC.b_1018_3	epi	15498.4	160243	Goblet	NA
HC b	61	female	3	HC.b_1018_3	epi	15492.4	160247	Goblet	NA
HC b	61	female	3	HC.b_1018_3	epi	15489.4	160250	Goblet	NA
HC b	61	female	3	HC.b_1018_3	epi	15466.4	160296	Goblet	NA
HC b	61	female	3	HC.b_1018_3	epi	15466.4	160299	Goblet	NA
HC b	61	female	3	HC.b_1018_3	epi	15469.4	160308	Goblet	NA
HC b	61	female	3	HC.b_1018_3	epi	15473.4	160311	Goblet	NA
HC b	61	female	3	HC.b_1018_3	epi	15476.4	160313	Goblet	NA
HC b	61	female	3	HC.b_1018_3	epi	15485.4	160318	Goblet	NA
HC b	61	female	3	HC.b_1018_3	epi	15493.4	160322	Goblet	NA
HC b	61	female	3	HC.b_1018_3	epi	15515.4	160331	Goblet	NA
HC b	61	female	3	HC.b_1018_3	epi	15520.4	160331	Goblet	NA
HC b	61	female	3	HC.b_1019_3	epi	16738.4	160315	Secretory progenitor	NA
HC b	61	female	3	HC.b_1019_3	epi	16742.4	160309	Secretory progenitor	NA
HC b	61	female	3	HC.b_1019_3	epi	16743.4	160277	Secretory progenitor	NA
HC b	61	female	3	HC.b_1019_3	epi	16743.4	160262	Secretory progenitor	NA
HC b	61	female	3	HC.b_1019_3	epi	16742.4	160261	Secretory progenitor	NA
HC b	61	female	3	HC.b_1019_3	epi	16724.4	160253	Secretory progenitor	NA
HC b	61	female	3	HC.b_1019_3	epi	16721.4	160252	Secretory progenitor	NA
HC b	61	female	3	HC.b_1019_3	epi	16716.4	160251	Secretory progenitor	NA
HC b	61	female	3	HC.b_1019_3	epi	16706.4	160251	Secretory progenitor	NA
HC b	61	female	3	HC.b_1019_3	epi	16701.4	160252	Secretory progenitor	NA
HC b	61	female	3	HC.b_1019_3	epi	16699.4	160253	Secretory progenitor	NA
HC b	61	female	3	HC.b_1019_3	epi	16695.4	160256	Secretory progenitor	NA
HC b	61	female	3	HC.b_1019_3	epi	16686.4	160265	Secretory progenitor	NA
HC b	61	female	3	HC.b_1019_3	epi	16683.4	160269	Secretory progenitor	NA
HC b	61	female	3	HC.b_1019_3	epi	16679.4	160275	Secretory progenitor	NA
HC b	61	female	3	HC.b_1019_3	epi	16676.4	160281	Secretory progenitor	NA
HC b	61	female	3	HC.b_1019_3	epi	16674.4	160287	Secretory progenitor	NA
HC b	61	female	3	HC.b_1019_3	epi	16673.4	160292	Secretory progenitor	NA
HC b	61	female	3	HC.b_1019_3	epi	16673.4	160298	Secretory progenitor	NA
HC b	61	female	3	HC.b_1019_3	epi	16674.4	160300	Secretory progenitor	NA
HC b	61	female	3	HC.b_1019_3	epi	16675.4	160301	Secretory progenitor	NA
HC b	61	female	3	HC.b_1019_3	epi	16677.4	160302	Secretory progenitor	NA
HC b	61	female	3	HC.b_1019_3	epi	16694.4	160308	Secretory progenitor	NA
HC b	61	female	3	HC.b_1019_3	epi	16704.4	160311	Secretory progenitor	NA
HC b	61	female	3	HC.b_1019_3	epi	16737.4	160315	Secretory progenitor	NA
HC b	61	female	3	HC.b_1019_3	epi	16738.4	160315	Secretory progenitor	NA
HC b	61	female	3	HC.b_102_3	epi	19207.4	161671	BEST4 OTOP2	NA
HC b	61	female	3	HC.b_102_3	epi	19262.4	161657	BEST4 OTOP2	NA
HC b	61	female	3	HC.b_102_3	epi	19264.4	161656	BEST4 OTOP2	NA
HC b	61	female	3	HC.b_102_3	epi	19264.4	161626	BEST4 OTOP2	NA
HC b	61	female	3	HC.b_102_3	epi	19225.4	161621	BEST4 OTOP2	NA
HC b	61	female	3	HC.b_102_3	epi	19222.4	161621	BEST4 OTOP2	NA
HC b	61	female	3	HC.b_102_3	epi	19216.4	161628	BEST4 OTOP2	NA
HC b	61	female	3	HC.b_102_3	epi	19194.4	161658	BEST4 OTOP2	NA
HC b	61	female	3	HC.b_102_3	epi	19189.4	161670	BEST4 OTOP2	NA
HC b	61	female	3	HC.b_102_3	epi	19189.4	161671	BEST4 OTOP2	NA
HC b	61	female	3	HC.b_102_3	epi	19207.4	161671	BEST4 OTOP2	NA
HC b	61	female	3	HC.b_1020_3	plasmas	16995.4	160317	PC IgA IgM	NA
HC b	61	female	3	HC.b_1020_3	plasmas	16996.4	160316	PC IgA IgM	NA
HC b	61	female	3	HC.b_1020_3	plasmas	16996.4	160311	PC IgA IgM	NA
HC b	61	female	3	HC.b_1020_3	plasmas	16991.4	160294	PC IgA IgM	NA
HC b	61	female	3	HC.b_1020_3	plasmas	16986.4	160278	PC IgA IgM	NA
HC b	61	female	3	HC.b_1020_3	plasmas	16985.4	160277	PC IgA IgM	NA
HC b	61	female	3	HC.b_1020_3	plasmas	16965.4	160266	PC IgA IgM	NA
HC b	61	female	3	HC.b_1020_3	plasmas	16951.4	160259	PC IgA IgM	NA
HC b	61	female	3	HC.b_1020_3	plasmas	16948.4	160258	PC IgA IgM	NA
HC b	61	female	3	HC.b_1020_3	plasmas	16944.4	160258	PC IgA IgM	NA
HC b	61	female	3	HC.b_1020_3	plasmas	16942.4	160260	PC IgA IgM	NA
HC b	61	female	3	HC.b_1020_3	plasmas	16941.4	160262	PC IgA IgM	NA
HC b	61	female	3	HC.b_1020_3	plasmas	16938.4	160275	PC IgA IgM	NA
HC b	61	female	3	HC.b_1020_3	plasmas	16937.4	160280	PC IgA IgM	NA
HC b	61	female	3	HC.b_1020_3	plasmas	16937.4	160286	PC IgA IgM	NA
HC b	61	female	3	HC.b_1020_3	plasmas	16939.4	160299	PC IgA IgM	NA
HC b	61	female	3	HC.b_1020_3	plasmas	16941.4	160307	PC IgA IgM	NA
HC b	61	female	3	HC.b_1020_3	plasmas	16942.4	160310	PC IgA IgM	NA
HC b	61	female	3	HC.b_1020_3	plasmas	16943.4	160311	PC IgA IgM	NA
HC b	61	female	3	HC.b_1020_3	plasmas	16954.4	160315	PC IgA IgM	NA
HC b	61	female	3	HC.b_1020_3	plasmas	16957.4	160316	PC IgA IgM	NA
HC b	61	female	3	HC.b_1020_3	plasmas	16991.4	160317	PC IgA IgM	NA
HC b	61	female	3	HC.b_1020_3	plasmas	16995.4	160317	PC IgA IgM	NA
HC b	61	female	3	HC.b_1021_3	epi	18685.4	160282	Secretory progenitor	NA
HC b	61	female	3	HC.b_1021_3	epi	18684.4	160277	Secretory progenitor	NA
HC b	61	female	3	HC.b_1021_3	epi	18683.4	160275	Secretory progenitor	NA
HC b	61	female	3	HC.b_1021_3	epi	18682.4	160274	Secretory progenitor	NA
HC b	61	female	3	HC.b_1021_3	epi	18601.4	160263	Secretory progenitor	NA
HC b	61	female	3	HC.b_1021_3	epi	18600.4	160263	Secretory progenitor	NA
HC b	61	female	3	HC.b_1021_3	epi	18602.4	160271	Secretory progenitor	NA
HC b	61	female	3	HC.b_1021_3	epi	18616.4	160299	Secretory progenitor	NA
HC b	61	female	3	HC.b_1021_3	epi	18630.4	160305	Secretory progenitor	NA
HC b	61	female	3	HC.b_1021_3	epi	18648.4	160311	Secretory progenitor	NA
HC b	61	female	3	HC.b_1021_3	epi	18678.4	160317	Secretory progenitor	NA
HC b	61	female	3	HC.b_1021_3	epi	18682.4	160317	Secretory progenitor	NA
HC b	61	female	3	HC.b_1021_3	epi	18684.4	160313	Secretory progenitor	NA
HC b	61	female	3	HC.b_1021_3	epi	18685.4	160308	Secretory progenitor	NA
HC b	61	female	3	HC.b_1021_3	epi	18685.4	160282	Secretory progenitor	NA
HC b	61	female	3	HC.b_1022_3	epi	14597.4	160303	Secretory progenitor	NA
HC b	61	female	3	HC.b_1022_3	epi	14598.4	160301	Secretory progenitor	NA
HC b	61	female	3	HC.b_1022_3	epi	14599.4	160297	Secretory progenitor	NA
HC b	61	female	3	HC.b_1022_3	epi	14599.4	160264	Secretory progenitor	NA
HC b	61	female	3	HC.b_1022_3	epi	14597.4	160237	Secretory progenitor	NA
HC b	61	female	3	HC.b_1022_3	epi	14592.4	160237	Secretory progenitor	NA
HC b	61	female	3	HC.b_1022_3	epi	14543.4	160246	Secretory progenitor	NA
HC b	61	female	3	HC.b_1022_3	epi	14531.4	160249	Secretory progenitor	NA
HC b	61	female	3	HC.b_1022_3	epi	14524.4	160263	Secretory progenitor	NA
HC b	61	female	3	HC.b_1022_3	epi	14522.4	160273	Secretory progenitor	NA
HC b	61	female	3	HC.b_1022_3	epi	14522.4	160292	Secretory progenitor	NA
HC b	61	female	3	HC.b_1022_3	epi	14524.4	160302	Secretory progenitor	NA
HC b	61	female	3	HC.b_1022_3	epi	14527.4	160308	Secretory progenitor	NA
HC b	61	female	3	HC.b_1022_3	epi	14530.4	160312	Secretory progenitor	NA
HC b	61	female	3	HC.b_1022_3	epi	14536.4	160318	Secretory progenitor	NA
HC b	61	female	3	HC.b_1022_3	epi	14597.4	160303	Secretory progenitor	NA
HC b	61	female	3	HC.b_1023_3	epi	14282.4	160319	Secretory progenitor	NA
HC b	61	female	3	HC.b_1023_3	epi	14285.4	160318	Secretory progenitor	NA
HC b	61	female	3	HC.b_1023_3	epi	14290.4	160316	Secretory progenitor	NA
HC b	61	female	3	HC.b_1023_3	epi	14304.4	160309	Secretory progenitor	NA
HC b	61	female	3	HC.b_1023_3	epi	14311.4	160305	Secretory progenitor	NA
HC b	61	female	3	HC.b_1023_3	epi	14321.4	160299	Secretory progenitor	NA
HC b	61	female	3	HC.b_1023_3	epi	14354.4	160277	Secretory progenitor	NA
HC b	61	female	3	HC.b_1023_3	epi	14355.4	160276	Secretory progenitor	NA
HC b	61	female	3	HC.b_1023_3	epi	14355.4	160244	Secretory progenitor	NA
HC b	61	female	3	HC.b_1023_3	epi	14354.4	160240	Secretory progenitor	NA
HC b	61	female	3	HC.b_1023_3	epi	14353.4	160239	Secretory progenitor	NA
HC b	61	female	3	HC.b_1023_3	epi	14301.4	160226	Secretory progenitor	NA
HC b	61	female	3	HC.b_1023_3	epi	14293.4	160226	Secretory progenitor	NA
HC b	61	female	3	HC.b_1023_3	epi	14278.4	160233	Secretory progenitor	NA
HC b	61	female	3	HC.b_1023_3	epi	14274.4	160235	Secretory progenitor	NA
HC b	61	female	3	HC.b_1023_3	epi	14272.4	160237	Secretory progenitor	NA
HC b	61	female	3	HC.b_1023_3	epi	14268.4	160247	Secretory progenitor	NA
HC b	61	female	3	HC.b_1023_3	epi	14266.4	160257	Secretory progenitor	NA
HC b	61	female	3	HC.b_1023_3	epi	14266.4	160292	Secretory progenitor	NA
HC b	61	female	3	HC.b_1023_3	epi	14268.4	160302	Secretory progenitor	NA
HC b	61	female	3	HC.b_1023_3	epi	14271.4	160308	Secretory progenitor	NA
HC b	61	female	3	HC.b_1023_3	epi	14275.4	160314	Secretory progenitor	NA
HC b	61	female	3	HC.b_1023_3	epi	14278.4	160318	Secretory progenitor	NA
HC b	61	female	3	HC.b_1023_3	epi	14279.4	160319	Secretory progenitor	NA
HC b	61	female	3	HC.b_1023_3	epi	14282.4	160319	Secretory progenitor	NA
HC b	61	female	3	HC.b_1024_3	stroma	15882.4	160319	Endothelium	NA
HC b	61	female	3	HC.b_1024_3	stroma	15886.4	160318	Endothelium	NA
HC b	61	female	3	HC.b_1024_3	stroma	15930.4	160287	Endothelium	NA
HC b	61	female	3	HC.b_1024_3	stroma	15931.4	160286	Endothelium	NA
HC b	61	female	3	HC.b_1024_3	stroma	15931.4	160282	Endothelium	NA
HC b	61	female	3	HC.b_1024_3	stroma	15924.4	160242	Endothelium	NA
HC b	61	female	3	HC.b_1024_3	stroma	15919.4	160233	Endothelium	NA
HC b	61	female	3	HC.b_1024_3	stroma	15916.4	160229	Endothelium	NA
HC b	61	female	3	HC.b_1024_3	stroma	15914.4	160227	Endothelium	NA
HC b	61	female	3	HC.b_1024_3	stroma	15912.4	160226	Endothelium	NA
HC b	61	female	3	HC.b_1024_3	stroma	15894.4	160218	Endothelium	NA
HC b	61	female	3	HC.b_1024_3	stroma	15873.4	160218	Endothelium	NA
HC b	61	female	3	HC.b_1024_3	stroma	15868.4	160219	Endothelium	NA
HC b	61	female	3	HC.b_1024_3	stroma	15854.4	160225	Endothelium	NA
HC b	61	female	3	HC.b_1024_3	stroma	15852.4	160226	Endothelium	NA
HC b	61	female	3	HC.b_1024_3	stroma	15848.4	160229	Endothelium	NA
HC b	61	female	3	HC.b_1024_3	stroma	15847.4	160230	Endothelium	NA
HC b	61	female	3	HC.b_1024_3	stroma	15847.4	160305	Endothelium	NA
HC b	61	female	3	HC.b_1024_3	stroma	15851.4	160309	Endothelium	NA
HC b	61	female	3	HC.b_1024_3	stroma	15855.4	160312	Endothelium	NA
HC b	61	female	3	HC.b_1024_3	stroma	15865.4	160318	Endothelium	NA
HC b	61	female	3	HC.b_1024_3	stroma	15867.4	160319	Endothelium	NA
HC b	61	female	3	HC.b_1024_3	stroma	15882.4	160319	Endothelium	NA
HC b	61	female	3	HC.b_1025_3	plasmas	17854.4	160323	PC immediate early response	NA
HC b	61	female	3	HC.b_1025_3	plasmas	17856.4	160322	PC immediate early response	NA
HC b	61	female	3	HC.b_1025_3	plasmas	17862.4	160318	PC immediate early response	NA
HC b	61	female	3	HC.b_1025_3	plasmas	17864.4	160316	PC immediate early response	NA
HC b	61	female	3	HC.b_1025_3	plasmas	17868.4	160306	PC immediate early response	NA
HC b	61	female	3	HC.b_1025_3	plasmas	17869.4	160301	PC immediate early response	NA
HC b	61	female	3	HC.b_1025_3	plasmas	17869.4	160298	PC immediate early response	NA
HC b	61	female	3	HC.b_1025_3	plasmas	17858.4	160267	PC immediate early response	NA
HC b	61	female	3	HC.b_1025_3	plasmas	17857.4	160265	PC immediate early response	NA
HC b	61	female	3	HC.b_1025_3	plasmas	17825.4	160257	PC immediate early response	NA
HC b	61	female	3	HC.b_1025_3	plasmas	17820.4	160256	PC immediate early response	NA
HC b	61	female	3	HC.b_1025_3	plasmas	17815.4	160256	PC immediate early response	NA
HC b	61	female	3	HC.b_1025_3	plasmas	17814.4	160257	PC immediate early response	NA
HC b	61	female	3	HC.b_1025_3	plasmas	17810.4	160265	PC immediate early response	NA
HC b	61	female	3	HC.b_1025_3	plasmas	17809.4	160299	PC immediate early response	NA
HC b	61	female	3	HC.b_1025_3	plasmas	17809.4	160314	PC immediate early response	NA
HC b	61	female	3	HC.b_1025_3	plasmas	17810.4	160316	PC immediate early response	NA
HC b	61	female	3	HC.b_1025_3	plasmas	17812.4	160318	PC immediate early response	NA
HC b	61	female	3	HC.b_1025_3	plasmas	17814.4	160319	PC immediate early response	NA
HC b	61	female	3	HC.b_1025_3	plasmas	17818.4	160320	PC immediate early response	NA
HC b	61	female	3	HC.b_1025_3	plasmas	17824.4	160321	PC immediate early response	NA
HC b	61	female	3	HC.b_1025_3	plasmas	17853.4	160323	PC immediate early response	NA
HC b	61	female	3	HC.b_1025_3	plasmas	17854.4	160323	PC immediate early response	NA
HC b	61	female	3	HC.b_1026_3	epi	17169.4	160299	BEST4 OTOP2	NA
HC b	61	female	3	HC.b_1026_3	epi	17226.4	160285	BEST4 OTOP2	NA
HC b	61	female	3	HC.b_1026_3	epi	17228.4	160279	BEST4 OTOP2	NA
HC b	61	female	3	HC.b_1026_3	epi	17229.4	160274	BEST4 OTOP2	NA
HC b	61	female	3	HC.b_1026_3	epi	17229.4	160262	BEST4 OTOP2	NA
HC b	61	female	3	HC.b_1026_3	epi	17228.4	160257	BEST4 OTOP2	NA
HC b	61	female	3	HC.b_1026_3	epi	17225.4	160251	BEST4 OTOP2	NA
HC b	61	female	3	HC.b_1026_3	epi	17223.4	160249	BEST4 OTOP2	NA
HC b	61	female	3	HC.b_1026_3	epi	17199.4	160244	BEST4 OTOP2	NA
HC b	61	female	3	HC.b_1026_3	epi	17177.4	160244	BEST4 OTOP2	NA
HC b	61	female	3	HC.b_1026_3	epi	17135.4	160262	BEST4 OTOP2	NA
HC b	61	female	3	HC.b_1026_3	epi	17134.4	160263	BEST4 OTOP2	NA
HC b	61	female	3	HC.b_1026_3	epi	17132.4	160269	BEST4 OTOP2	NA
HC b	61	female	3	HC.b_1026_3	epi	17132.4	160274	BEST4 OTOP2	NA
HC b	61	female	3	HC.b_1026_3	epi	17150.4	160298	BEST4 OTOP2	NA
HC b	61	female	3	HC.b_1026_3	epi	17155.4	160299	BEST4 OTOP2	NA
HC b	61	female	3	HC.b_1026_3	epi	17169.4	160299	BEST4 OTOP2	NA
HC b	61	female	3	HC.b_1027_3	epi	18564.4	160301	Goblet	NA
HC b	61	female	3	HC.b_1027_3	epi	18614.4	160297	Goblet	NA
HC b	61	female	3	HC.b_1027_3	epi	18614.4	160296	Goblet	NA
HC b	61	female	3	HC.b_1027_3	epi	18613.4	160290	Goblet	NA
HC b	61	female	3	HC.b_1027_3	epi	18609.4	160280	Goblet	NA
HC b	61	female	3	HC.b_1027_3	epi	18601.4	160264	Goblet	NA
HC b	61	female	3	HC.b_1027_3	epi	18599.4	160262	Goblet	NA
HC b	61	female	3	HC.b_1027_3	epi	18572.4	160249	Goblet	NA
HC b	61	female	3	HC.b_1027_3	epi	18556.4	160249	Goblet	NA
HC b	61	female	3	HC.b_1027_3	epi	18554.4	160251	Goblet	NA
HC b	61	female	3	HC.b_1027_3	epi	18551.4	160255	Goblet	NA
HC b	61	female	3	HC.b_1027_3	epi	18548.4	160261	Goblet	NA
HC b	61	female	3	HC.b_1027_3	epi	18546.4	160271	Goblet	NA
HC b	61	female	3	HC.b_1027_3	epi	18546.4	160274	Goblet	NA
HC b	61	female	3	HC.b_1027_3	epi	18548.4	160284	Goblet	NA
HC b	61	female	3	HC.b_1027_3	epi	18550.4	160289	Goblet	NA
HC b	61	female	3	HC.b_1027_3	epi	18551.4	160291	Goblet	NA
HC b	61	female	3	HC.b_1027_3	epi	18554.4	160295	Goblet	NA
HC b	61	female	3	HC.b_1027_3	epi	18556.4	160297	Goblet	NA
HC b	61	female	3	HC.b_1027_3	epi	18561.4	160301	Goblet	NA
HC b	61	female	3	HC.b_1027_3	epi	18564.4	160301	Goblet	NA
HC b	61	female	3	HC.b_1028_3	epi	18359.4	160293	Secretory progenitor	NA
HC b	61	female	3	HC.b_1028_3	epi	18370.4	160289	Secretory progenitor	NA
HC b	61	female	3	HC.b_1028_3	epi	18385.4	160283	Secretory progenitor	NA
HC b	61	female	3	HC.b_1028_3	epi	18386.4	160282	Secretory progenitor	NA
HC b	61	female	3	HC.b_1028_3	epi	18386.4	160269	Secretory progenitor	NA
HC b	61	female	3	HC.b_1028_3	epi	18385.4	160264	Secretory progenitor	NA
HC b	61	female	3	HC.b_1028_3	epi	18383.4	160263	Secretory progenitor	NA
HC b	61	female	3	HC.b_1028_3	epi	18366.4	160255	Secretory progenitor	NA
HC b	61	female	3	HC.b_1028_3	epi	18361.4	160253	Secretory progenitor	NA
HC b	61	female	3	HC.b_1028_3	epi	18354.4	160251	Secretory progenitor	NA
HC b	61	female	3	HC.b_1028_3	epi	18334.4	160251	Secretory progenitor	NA
HC b	61	female	3	HC.b_1028_3	epi	18328.4	160252	Secretory progenitor	NA
HC b	61	female	3	HC.b_1028_3	epi	18325.4	160253	Secretory progenitor	NA
HC b	61	female	3	HC.b_1028_3	epi	18305.4	160260	Secretory progenitor	NA
HC b	61	female	3	HC.b_1028_3	epi	18303.4	160261	Secretory progenitor	NA
HC b	61	female	3	HC.b_1028_3	epi	18304.4	160264	Secretory progenitor	NA
HC b	61	female	3	HC.b_1028_3	epi	18309.4	160278	Secretory progenitor	NA
HC b	61	female	3	HC.b_1028_3	epi	18313.4	160280	Secretory progenitor	NA
HC b	61	female	3	HC.b_1028_3	epi	18342.4	160291	Secretory progenitor	NA
HC b	61	female	3	HC.b_1028_3	epi	18345.4	160292	Secretory progenitor	NA
HC b	61	female	3	HC.b_1028_3	epi	18357.4	160293	Secretory progenitor	NA
HC b	61	female	3	HC.b_1028_3	epi	18359.4	160293	Secretory progenitor	NA
HC b	61	female	3	HC.b_1029_3	epi	17899.4	160296	Secretory progenitor	NA
HC b	61	female	3	HC.b_1029_3	epi	17948.4	160282	Secretory progenitor	NA
HC b	61	female	3	HC.b_1029_3	epi	17950.4	160281	Secretory progenitor	NA
HC b	61	female	3	HC.b_1029_3	epi	17952.4	160279	Secretory progenitor	NA
HC b	61	female	3	HC.b_1029_3	epi	17955.4	160275	Secretory progenitor	NA
HC b	61	female	3	HC.b_1029_3	epi	17958.4	160269	Secretory progenitor	NA
HC b	61	female	3	HC.b_1029_3	epi	17959.4	160264	Secretory progenitor	NA
HC b	61	female	3	HC.b_1029_3	epi	17959.4	160242	Secretory progenitor	NA
HC b	61	female	3	HC.b_1029_3	epi	17958.4	160237	Secretory progenitor	NA
HC b	61	female	3	HC.b_1029_3	epi	17957.4	160235	Secretory progenitor	NA
HC b	61	female	3	HC.b_1029_3	epi	17956.4	160234	Secretory progenitor	NA
HC b	61	female	3	HC.b_1029_3	epi	17946.4	160234	Secretory progenitor	NA
HC b	61	female	3	HC.b_1029_3	epi	17892.4	160250	Secretory progenitor	NA
HC b	61	female	3	HC.b_1029_3	epi	17891.4	160251	Secretory progenitor	NA
HC b	61	female	3	HC.b_1029_3	epi	17890.4	160255	Secretory progenitor	NA
HC b	61	female	3	HC.b_1029_3	epi	17884.4	160289	Secretory progenitor	NA
HC b	61	female	3	HC.b_1029_3	epi	17884.4	160295	Secretory progenitor	NA
HC b	61	female	3	HC.b_1029_3	epi	17887.4	160296	Secretory progenitor	NA
HC b	61	female	3	HC.b_1029_3	epi	17899.4	160296	Secretory progenitor	NA
HC b	61	female	3	HC.b_103_3	epi	14118.4	161685	Colonocytes	NA
HC b	61	female	3	HC.b_103_3	epi	14149.4	161657	Colonocytes	NA
HC b	61	female	3	HC.b_103_3	epi	14153.4	161653	Colonocytes	NA
HC b	61	female	3	HC.b_103_3	epi	14163.4	161637	Colonocytes	NA
HC b	61	female	3	HC.b_103_3	epi	14164.4	161629	Colonocytes	NA
HC b	61	female	3	HC.b_103_3	epi	14164.4	161628	Colonocytes	NA
HC b	61	female	3	HC.b_103_3	epi	14163.4	161626	Colonocytes	NA
HC b	61	female	3	HC.b_103_3	epi	14157.4	161619	Colonocytes	NA
HC b	61	female	3	HC.b_103_3	epi	14147.4	161611	Colonocytes	NA
HC b	61	female	3	HC.b_103_3	epi	14142.4	161608	Colonocytes	NA
HC b	61	female	3	HC.b_103_3	epi	14140.4	161607	Colonocytes	NA
HC b	61	female	3	HC.b_103_3	epi	14136.4	161607	Colonocytes	NA
HC b	61	female	3	HC.b_103_3	epi	14112.4	161629	Colonocytes	NA
HC b	61	female	3	HC.b_103_3	epi	14102.4	161639	Colonocytes	NA
HC b	61	female	3	HC.b_103_3	epi	14099.4	161643	Colonocytes	NA
HC b	61	female	3	HC.b_103_3	epi	14098.4	161645	Colonocytes	NA
HC b	61	female	3	HC.b_103_3	epi	14096.4	161655	Colonocytes	NA
HC b	61	female	3	HC.b_103_3	epi	14096.4	161657	Colonocytes	NA
HC b	61	female	3	HC.b_103_3	epi	14099.4	161663	Colonocytes	NA
HC b	61	female	3	HC.b_103_3	epi	14101.4	161666	Colonocytes	NA
HC b	61	female	3	HC.b_103_3	epi	14106.4	161673	Colonocytes	NA
HC b	61	female	3	HC.b_103_3	epi	14110.4	161678	Colonocytes	NA
HC b	61	female	3	HC.b_103_3	epi	14117.4	161685	Colonocytes	NA
HC b	61	female	3	HC.b_103_3	epi	14118.4	161685	Colonocytes	NA
HC b	61	female	3	HC.b_1030_3	epi	14859.4	160293	Cycling TA	NA
HC b	61	female	3	HC.b_1030_3	epi	14889.4	160282	Cycling TA	NA
HC b	61	female	3	HC.b_1030_3	epi	14897.4	160279	Cycling TA	NA
HC b	61	female	3	HC.b_1030_3	epi	14907.4	160275	Cycling TA	NA
HC b	61	female	3	HC.b_1030_3	epi	14907.4	160273	Cycling TA	NA
HC b	61	female	3	HC.b_1030_3	epi	14899.4	160259	Cycling TA	NA
HC b	61	female	3	HC.b_1030_3	epi	14896.4	160257	Cycling TA	NA
HC b	61	female	3	HC.b_1030_3	epi	14892.4	160255	Cycling TA	NA
HC b	61	female	3	HC.b_1030_3	epi	14871.4	160248	Cycling TA	NA
HC b	61	female	3	HC.b_1030_3	epi	14859.4	160246	Cycling TA	NA
HC b	61	female	3	HC.b_1030_3	epi	14852.4	160246	Cycling TA	NA
HC b	61	female	3	HC.b_1030_3	epi	14846.4	160252	Cycling TA	NA
HC b	61	female	3	HC.b_1030_3	epi	14843.4	160258	Cycling TA	NA
HC b	61	female	3	HC.b_1030_3	epi	14840.4	160266	Cycling TA	NA
HC b	61	female	3	HC.b_1030_3	epi	14840.4	160275	Cycling TA	NA
HC b	61	female	3	HC.b_1030_3	epi	14842.4	160279	Cycling TA	NA
HC b	61	female	3	HC.b_1030_3	epi	14850.4	160292	Cycling TA	NA
HC b	61	female	3	HC.b_1030_3	epi	14853.4	160293	Cycling TA	NA
HC b	61	female	3	HC.b_1030_3	epi	14859.4	160293	Cycling TA	NA
HC b	61	female	3	HC.b_1031_3	epi	15032.4	160303	Secretory progenitor	NA
HC b	61	female	3	HC.b_1031_3	epi	15037.4	160302	Secretory progenitor	NA
HC b	61	female	3	HC.b_1031_3	epi	15060.4	160296	Secretory progenitor	NA
HC b	61	female	3	HC.b_1031_3	epi	15064.4	160294	Secretory progenitor	NA
HC b	61	female	3	HC.b_1031_3	epi	15092.4	160277	Secretory progenitor	NA
HC b	61	female	3	HC.b_1031_3	epi	15093.4	160276	Secretory progenitor	NA
HC b	61	female	3	HC.b_1031_3	epi	15096.4	160271	Secretory progenitor	NA
HC b	61	female	3	HC.b_1031_3	epi	15099.4	160265	Secretory progenitor	NA
HC b	61	female	3	HC.b_1031_3	epi	15100.4	160262	Secretory progenitor	NA
HC b	61	female	3	HC.b_1031_3	epi	15100.4	160249	Secretory progenitor	NA
HC b	61	female	3	HC.b_1031_3	epi	15096.4	160230	Secretory progenitor	NA
HC b	61	female	3	HC.b_1031_3	epi	15094.4	160227	Secretory progenitor	NA
HC b	61	female	3	HC.b_1031_3	epi	15088.4	160221	Secretory progenitor	NA
HC b	61	female	3	HC.b_1031_3	epi	15084.4	160218	Secretory progenitor	NA
HC b	61	female	3	HC.b_1031_3	epi	15082.4	160217	Secretory progenitor	NA
HC b	61	female	3	HC.b_1031_3	epi	15068.4	160217	Secretory progenitor	NA
HC b	61	female	3	HC.b_1031_3	epi	15064.4	160218	Secretory progenitor	NA
HC b	61	female	3	HC.b_1031_3	epi	15061.4	160219	Secretory progenitor	NA
HC b	61	female	3	HC.b_1031_3	epi	15059.4	160220	Secretory progenitor	NA
HC b	61	female	3	HC.b_1031_3	epi	15019.4	160254	Secretory progenitor	NA
HC b	61	female	3	HC.b_1031_3	epi	15018.4	160255	Secretory progenitor	NA
HC b	61	female	3	HC.b_1031_3	epi	15010.4	160265	Secretory progenitor	NA
HC b	61	female	3	HC.b_1031_3	epi	15010.4	160278	Secretory progenitor	NA
HC b	61	female	3	HC.b_1031_3	epi	15012.4	160288	Secretory progenitor	NA
HC b	61	female	3	HC.b_1031_3	epi	15013.4	160290	Secretory progenitor	NA
HC b	61	female	3	HC.b_1031_3	epi	15016.4	160294	Secretory progenitor	NA
HC b	61	female	3	HC.b_1031_3	epi	15023.4	160301	Secretory progenitor	NA
HC b	61	female	3	HC.b_1031_3	epi	15027.4	160303	Secretory progenitor	NA
HC b	61	female	3	HC.b_1031_3	epi	15032.4	160303	Secretory progenitor	NA
HC b	61	female	3	HC.b_1032_3	epi	17516.4	160298	Secretory progenitor	NA
HC b	61	female	3	HC.b_1032_3	epi	17520.4	160294	Secretory progenitor	NA
HC b	61	female	3	HC.b_1032_3	epi	17534.4	160274	Secretory progenitor	NA
HC b	61	female	3	HC.b_1032_3	epi	17537.4	160265	Secretory progenitor	NA
HC b	61	female	3	HC.b_1032_3	epi	17537.4	160253	Secretory progenitor	NA
HC b	61	female	3	HC.b_1032_3	epi	17535.4	160249	Secretory progenitor	NA
HC b	61	female	3	HC.b_1032_3	epi	17529.4	160243	Secretory progenitor	NA
HC b	61	female	3	HC.b_1032_3	epi	17524.4	160239	Secretory progenitor	NA
HC b	61	female	3	HC.b_1032_3	epi	17518.4	160237	Secretory progenitor	NA
HC b	61	female	3	HC.b_1032_3	epi	17492.4	160231	Secretory progenitor	NA
HC b	61	female	3	HC.b_1032_3	epi	17471.4	160231	Secretory progenitor	NA
HC b	61	female	3	HC.b_1032_3	epi	17468.4	160232	Secretory progenitor	NA
HC b	61	female	3	HC.b_1032_3	epi	17464.4	160234	Secretory progenitor	NA
HC b	61	female	3	HC.b_1032_3	epi	17460.4	160237	Secretory progenitor	NA
HC b	61	female	3	HC.b_1032_3	epi	17456.4	160241	Secretory progenitor	NA
HC b	61	female	3	HC.b_1032_3	epi	17453.4	160245	Secretory progenitor	NA
HC b	61	female	3	HC.b_1032_3	epi	17450.4	160251	Secretory progenitor	NA
HC b	61	female	3	HC.b_1032_3	epi	17448.4	160257	Secretory progenitor	NA
HC b	61	female	3	HC.b_1032_3	epi	17446.4	160267	Secretory progenitor	NA
HC b	61	female	3	HC.b_1032_3	epi	17446.4	160272	Secretory progenitor	NA
HC b	61	female	3	HC.b_1032_3	epi	17448.4	160282	Secretory progenitor	NA
HC b	61	female	3	HC.b_1032_3	epi	17449.4	160284	Secretory progenitor	NA
HC b	61	female	3	HC.b_1032_3	epi	17450.4	160285	Secretory progenitor	NA
HC b	61	female	3	HC.b_1032_3	epi	17514.4	160298	Secretory progenitor	NA
HC b	61	female	3	HC.b_1032_3	epi	17516.4	160298	Secretory progenitor	NA
HC b	61	female	3	HC.b_1033_3	epi	15673.4	160266	Secretory progenitor	NA
HC b	61	female	3	HC.b_1033_3	epi	15673.4	160264	Secretory progenitor	NA
HC b	61	female	3	HC.b_1033_3	epi	15672.4	160263	Secretory progenitor	NA
HC b	61	female	3	HC.b_1033_3	epi	15660.4	160253	Secretory progenitor	NA
HC b	61	female	3	HC.b_1033_3	epi	15656.4	160250	Secretory progenitor	NA
HC b	61	female	3	HC.b_1033_3	epi	15649.4	160246	Secretory progenitor	NA
HC b	61	female	3	HC.b_1033_3	epi	15621.4	160235	Secretory progenitor	NA
HC b	61	female	3	HC.b_1033_3	epi	15617.4	160235	Secretory progenitor	NA
HC b	61	female	3	HC.b_1033_3	epi	15615.4	160237	Secretory progenitor	NA
HC b	61	female	3	HC.b_1033_3	epi	15614.4	160240	Secretory progenitor	NA
HC b	61	female	3	HC.b_1033_3	epi	15604.4	160284	Secretory progenitor	NA
HC b	61	female	3	HC.b_1033_3	epi	15603.4	160290	Secretory progenitor	NA
HC b	61	female	3	HC.b_1033_3	epi	15603.4	160292	Secretory progenitor	NA
HC b	61	female	3	HC.b_1033_3	epi	15609.4	160294	Secretory progenitor	NA
HC b	61	female	3	HC.b_1033_3	epi	15624.4	160297	Secretory progenitor	NA
HC b	61	female	3	HC.b_1033_3	epi	15632.4	160298	Secretory progenitor	NA
HC b	61	female	3	HC.b_1033_3	epi	15673.4	160266	Secretory progenitor	NA
HC b	61	female	3	HC.b_1034_3	epi	16836.4	160302	Secretory progenitor	NA
HC b	61	female	3	HC.b_1034_3	epi	16837.4	160301	Secretory progenitor	NA
HC b	61	female	3	HC.b_1034_3	epi	16841.4	160294	Secretory progenitor	NA
HC b	61	female	3	HC.b_1034_3	epi	16846.4	160284	Secretory progenitor	NA
HC b	61	female	3	HC.b_1034_3	epi	16847.4	160277	Secretory progenitor	NA
HC b	61	female	3	HC.b_1034_3	epi	16849.4	160255	Secretory progenitor	NA
HC b	61	female	3	HC.b_1034_3	epi	16849.4	160250	Secretory progenitor	NA
HC b	61	female	3	HC.b_1034_3	epi	16839.4	160229	Secretory progenitor	NA
HC b	61	female	3	HC.b_1034_3	epi	16836.4	160229	Secretory progenitor	NA
HC b	61	female	3	HC.b_1034_3	epi	16786.4	160240	Secretory progenitor	NA
HC b	61	female	3	HC.b_1034_3	epi	16763.4	160247	Secretory progenitor	NA
HC b	61	female	3	HC.b_1034_3	epi	16762.4	160248	Secretory progenitor	NA
HC b	61	female	3	HC.b_1034_3	epi	16761.4	160251	Secretory progenitor	NA
HC b	61	female	3	HC.b_1034_3	epi	16762.4	160256	Secretory progenitor	NA
HC b	61	female	3	HC.b_1034_3	epi	16766.4	160260	Secretory progenitor	NA
HC b	61	female	3	HC.b_1034_3	epi	16802.4	160287	Secretory progenitor	NA
HC b	61	female	3	HC.b_1034_3	epi	16824.4	160298	Secretory progenitor	NA
HC b	61	female	3	HC.b_1034_3	epi	16831.4	160301	Secretory progenitor	NA
HC b	61	female	3	HC.b_1034_3	epi	16834.4	160302	Secretory progenitor	NA
HC b	61	female	3	HC.b_1034_3	epi	16836.4	160302	Secretory progenitor	NA
HC b	61	female	3	HC.b_1035_3	epi	18267.4	160293	Secretory progenitor	NA
HC b	61	female	3	HC.b_1035_3	epi	18286.4	160258	Secretory progenitor	NA
HC b	61	female	3	HC.b_1035_3	epi	18286.4	160251	Secretory progenitor	NA
HC b	61	female	3	HC.b_1035_3	epi	18283.4	160245	Secretory progenitor	NA
HC b	61	female	3	HC.b_1035_3	epi	18280.4	160241	Secretory progenitor	NA
HC b	61	female	3	HC.b_1035_3	epi	18279.4	160240	Secretory progenitor	NA
HC b	61	female	3	HC.b_1035_3	epi	18224.4	160228	Secretory progenitor	NA
HC b	61	female	3	HC.b_1035_3	epi	18190.4	160228	Secretory progenitor	NA
HC b	61	female	3	HC.b_1035_3	epi	18189.4	160229	Secretory progenitor	NA
HC b	61	female	3	HC.b_1035_3	epi	18183.4	160239	Secretory progenitor	NA
HC b	61	female	3	HC.b_1035_3	epi	18182.4	160241	Secretory progenitor	NA
HC b	61	female	3	HC.b_1035_3	epi	18180.4	160251	Secretory progenitor	NA
HC b	61	female	3	HC.b_1035_3	epi	18181.4	160257	Secretory progenitor	NA
HC b	61	female	3	HC.b_1035_3	epi	18183.4	160267	Secretory progenitor	NA
HC b	61	female	3	HC.b_1035_3	epi	18184.4	160269	Secretory progenitor	NA
HC b	61	female	3	HC.b_1035_3	epi	18266.4	160294	Secretory progenitor	NA
HC b	61	female	3	HC.b_1035_3	epi	18267.4	160293	Secretory progenitor	NA
HC b	61	female	3	HC.b_1036_3	epi	15600.4	160292	Epithelium Ribhi	NA
HC b	61	female	3	HC.b_1036_3	epi	15602.4	160291	Epithelium Ribhi	NA
HC b	61	female	3	HC.b_1036_3	epi	15615.4	160265	Epithelium Ribhi	NA
HC b	61	female	3	HC.b_1036_3	epi	15616.4	160235	Epithelium Ribhi	NA
HC b	61	female	3	HC.b_1036_3	epi	15616.4	160197	Epithelium Ribhi	NA
HC b	61	female	3	HC.b_1036_3	epi	15615.4	160195	Epithelium Ribhi	NA
HC b	61	female	3	HC.b_1036_3	epi	15614.4	160194	Epithelium Ribhi	NA
HC b	61	female	3	HC.b_1036_3	epi	15612.4	160193	Epithelium Ribhi	NA
HC b	61	female	3	HC.b_1036_3	epi	15607.4	160192	Epithelium Ribhi	NA
HC b	61	female	3	HC.b_1036_3	epi	15589.4	160192	Epithelium Ribhi	NA
HC b	61	female	3	HC.b_1036_3	epi	15584.4	160193	Epithelium Ribhi	NA
HC b	61	female	3	HC.b_1036_3	epi	15582.4	160194	Epithelium Ribhi	NA
HC b	61	female	3	HC.b_1036_3	epi	15578.4	160197	Epithelium Ribhi	NA
HC b	61	female	3	HC.b_1036_3	epi	15576.4	160199	Epithelium Ribhi	NA
HC b	61	female	3	HC.b_1036_3	epi	15573.4	160203	Epithelium Ribhi	NA
HC b	61	female	3	HC.b_1036_3	epi	15564.4	160221	Epithelium Ribhi	NA
HC b	61	female	3	HC.b_1036_3	epi	15560.4	160231	Epithelium Ribhi	NA
HC b	61	female	3	HC.b_1036_3	epi	15556.4	160251	Epithelium Ribhi	NA
HC b	61	female	3	HC.b_1036_3	epi	15556.4	160269	Epithelium Ribhi	NA
HC b	61	female	3	HC.b_1036_3	epi	15558.4	160279	Epithelium Ribhi	NA
HC b	61	female	3	HC.b_1036_3	epi	15559.4	160281	Epithelium Ribhi	NA
HC b	61	female	3	HC.b_1036_3	epi	15562.4	160285	Epithelium Ribhi	NA
HC b	61	female	3	HC.b_1036_3	epi	15564.4	160287	Epithelium Ribhi	NA
HC b	61	female	3	HC.b_1036_3	epi	15571.4	160293	Epithelium Ribhi	NA
HC b	61	female	3	HC.b_1036_3	epi	15575.4	160296	Epithelium Ribhi	NA
HC b	61	female	3	HC.b_1036_3	epi	15577.4	160297	Epithelium Ribhi	NA
HC b	61	female	3	HC.b_1036_3	epi	15600.4	160292	Epithelium Ribhi	NA
HC b	61	female	3	HC.b_1037_3	epi	18659.4	160277	Secretory progenitor	NA
HC b	61	female	3	HC.b_1037_3	epi	18682.4	160273	Secretory progenitor	NA
HC b	61	female	3	HC.b_1037_3	epi	18683.4	160272	Secretory progenitor	NA
HC b	61	female	3	HC.b_1037_3	epi	18683.4	160262	Secretory progenitor	NA
HC b	61	female	3	HC.b_1037_3	epi	18682.4	160257	Secretory progenitor	NA
HC b	61	female	3	HC.b_1037_3	epi	18680.4	160251	Secretory progenitor	NA
HC b	61	female	3	HC.b_1037_3	epi	18679.4	160250	Secretory progenitor	NA
HC b	61	female	3	HC.b_1037_3	epi	18621.4	160240	Secretory progenitor	NA
HC b	61	female	3	HC.b_1037_3	epi	18583.4	160240	Secretory progenitor	NA
HC b	61	female	3	HC.b_1037_3	epi	18579.4	160241	Secretory progenitor	NA
HC b	61	female	3	HC.b_1037_3	epi	18571.4	160247	Secretory progenitor	NA
HC b	61	female	3	HC.b_1037_3	epi	18571.4	160248	Secretory progenitor	NA
HC b	61	female	3	HC.b_1037_3	epi	18579.4	160253	Secretory progenitor	NA
HC b	61	female	3	HC.b_1037_3	epi	18588.4	160258	Secretory progenitor	NA
HC b	61	female	3	HC.b_1037_3	epi	18594.4	160261	Secretory progenitor	NA
HC b	61	female	3	HC.b_1037_3	epi	18608.4	160265	Secretory progenitor	NA
HC b	61	female	3	HC.b_1037_3	epi	18616.4	160267	Secretory progenitor	NA
HC b	61	female	3	HC.b_1037_3	epi	18658.4	160277	Secretory progenitor	NA
HC b	61	female	3	HC.b_1037_3	epi	18659.4	160277	Secretory progenitor	NA
HC b	61	female	3	HC.b_1038_3	epi	16476.4	160293	Secretory progenitor	NA
HC b	61	female	3	HC.b_1038_3	epi	16486.4	160291	Secretory progenitor	NA
HC b	61	female	3	HC.b_1038_3	epi	16488.4	160290	Secretory progenitor	NA
HC b	61	female	3	HC.b_1038_3	epi	16492.4	160287	Secretory progenitor	NA
HC b	61	female	3	HC.b_1038_3	epi	16503.4	160276	Secretory progenitor	NA
HC b	61	female	3	HC.b_1038_3	epi	16506.4	160272	Secretory progenitor	NA
HC b	61	female	3	HC.b_1038_3	epi	16507.4	160270	Secretory progenitor	NA
HC b	61	female	3	HC.b_1038_3	epi	16508.4	160265	Secretory progenitor	NA
HC b	61	female	3	HC.b_1038_3	epi	16508.4	160258	Secretory progenitor	NA
HC b	61	female	3	HC.b_1038_3	epi	16507.4	160256	Secretory progenitor	NA
HC b	61	female	3	HC.b_1038_3	epi	16503.4	160249	Secretory progenitor	NA
HC b	61	female	3	HC.b_1038_3	epi	16502.4	160248	Secretory progenitor	NA
HC b	61	female	3	HC.b_1038_3	epi	16432.4	160219	Secretory progenitor	NA
HC b	61	female	3	HC.b_1038_3	epi	16429.4	160219	Secretory progenitor	NA
HC b	61	female	3	HC.b_1038_3	epi	16426.4	160221	Secretory progenitor	NA
HC b	61	female	3	HC.b_1038_3	epi	16422.4	160225	Secretory progenitor	NA
HC b	61	female	3	HC.b_1038_3	epi	16419.4	160229	Secretory progenitor	NA
HC b	61	female	3	HC.b_1038_3	epi	16414.4	160239	Secretory progenitor	NA
HC b	61	female	3	HC.b_1038_3	epi	16412.4	160249	Secretory progenitor	NA
HC b	61	female	3	HC.b_1038_3	epi	16412.4	160254	Secretory progenitor	NA
HC b	61	female	3	HC.b_1038_3	epi	16414.4	160264	Secretory progenitor	NA
HC b	61	female	3	HC.b_1038_3	epi	16415.4	160266	Secretory progenitor	NA
HC b	61	female	3	HC.b_1038_3	epi	16418.4	160270	Secretory progenitor	NA
HC b	61	female	3	HC.b_1038_3	epi	16423.4	160275	Secretory progenitor	NA
HC b	61	female	3	HC.b_1038_3	epi	16427.4	160278	Secretory progenitor	NA
HC b	61	female	3	HC.b_1038_3	epi	16433.4	160282	Secretory progenitor	NA
HC b	61	female	3	HC.b_1038_3	epi	16439.4	160285	Secretory progenitor	NA
HC b	61	female	3	HC.b_1038_3	epi	16457.4	160291	Secretory progenitor	NA
HC b	61	female	3	HC.b_1038_3	epi	16467.4	160293	Secretory progenitor	NA
HC b	61	female	3	HC.b_1038_3	epi	16476.4	160293	Secretory progenitor	NA
HC b	61	female	3	HC.b_1039_3	epi	18657.4	160259	Secretory progenitor	NA
HC b	61	female	3	HC.b_1039_3	epi	18671.4	160253	Secretory progenitor	NA
HC b	61	female	3	HC.b_1039_3	epi	18677.4	160250	Secretory progenitor	NA
HC b	61	female	3	HC.b_1039_3	epi	18678.4	160249	Secretory progenitor	NA
HC b	61	female	3	HC.b_1039_3	epi	18678.4	160237	Secretory progenitor	NA
HC b	61	female	3	HC.b_1039_3	epi	18676.4	160227	Secretory progenitor	NA
HC b	61	female	3	HC.b_1039_3	epi	18675.4	160225	Secretory progenitor	NA
HC b	61	female	3	HC.b_1039_3	epi	18672.4	160221	Secretory progenitor	NA
HC b	61	female	3	HC.b_1039_3	epi	18668.4	160217	Secretory progenitor	NA
HC b	61	female	3	HC.b_1039_3	epi	18664.4	160214	Secretory progenitor	NA
HC b	61	female	3	HC.b_1039_3	epi	18662.4	160213	Secretory progenitor	NA
HC b	61	female	3	HC.b_1039_3	epi	18622.4	160205	Secretory progenitor	NA
HC b	61	female	3	HC.b_1039_3	epi	18594.4	160200	Secretory progenitor	NA
HC b	61	female	3	HC.b_1039_3	epi	18567.4	160200	Secretory progenitor	NA
HC b	61	female	3	HC.b_1039_3	epi	18553.4	160201	Secretory progenitor	NA
HC b	61	female	3	HC.b_1039_3	epi	18551.4	160203	Secretory progenitor	NA
HC b	61	female	3	HC.b_1039_3	epi	18548.4	160209	Secretory progenitor	NA
HC b	61	female	3	HC.b_1039_3	epi	18546.4	160219	Secretory progenitor	NA
HC b	61	female	3	HC.b_1039_3	epi	18546.4	160224	Secretory progenitor	NA
HC b	61	female	3	HC.b_1039_3	epi	18548.4	160234	Secretory progenitor	NA
HC b	61	female	3	HC.b_1039_3	epi	18551.4	160240	Secretory progenitor	NA
HC b	61	female	3	HC.b_1039_3	epi	18554.4	160244	Secretory progenitor	NA
HC b	61	female	3	HC.b_1039_3	epi	18557.4	160247	Secretory progenitor	NA
HC b	61	female	3	HC.b_1039_3	epi	18652.4	160259	Secretory progenitor	NA
HC b	61	female	3	HC.b_1039_3	epi	18657.4	160259	Secretory progenitor	NA
HC b	61	female	3	HC.b_104_3	stroma	14334.4	161687	S2b	NA
HC b	61	female	3	HC.b_104_3	stroma	14344.4	161685	S2b	NA
HC b	61	female	3	HC.b_104_3	stroma	14358.4	161678	S2b	NA
HC b	61	female	3	HC.b_104_3	stroma	14362.4	161675	S2b	NA
HC b	61	female	3	HC.b_104_3	stroma	14364.4	161673	S2b	NA
HC b	61	female	3	HC.b_104_3	stroma	14367.4	161669	S2b	NA
HC b	61	female	3	HC.b_104_3	stroma	14368.4	161667	S2b	NA
HC b	61	female	3	HC.b_104_3	stroma	14372.4	161657	S2b	NA
HC b	61	female	3	HC.b_104_3	stroma	14373.4	161652	S2b	NA
HC b	61	female	3	HC.b_104_3	stroma	14373.4	161640	S2b	NA
HC b	61	female	3	HC.b_104_3	stroma	14372.4	161635	S2b	NA
HC b	61	female	3	HC.b_104_3	stroma	14368.4	161623	S2b	NA
HC b	61	female	3	HC.b_104_3	stroma	14367.4	161621	S2b	NA
HC b	61	female	3	HC.b_104_3	stroma	14364.4	161617	S2b	NA
HC b	61	female	3	HC.b_104_3	stroma	14354.4	161607	S2b	NA
HC b	61	female	3	HC.b_104_3	stroma	14350.4	161604	S2b	NA
HC b	61	female	3	HC.b_104_3	stroma	14344.4	161600	S2b	NA
HC b	61	female	3	HC.b_104_3	stroma	14342.4	161599	S2b	NA
HC b	61	female	3	HC.b_104_3	stroma	14334.4	161598	S2b	NA
HC b	61	female	3	HC.b_104_3	stroma	14324.4	161598	S2b	NA
HC b	61	female	3	HC.b_104_3	stroma	14323.4	161599	S2b	NA
HC b	61	female	3	HC.b_104_3	stroma	14308.4	161621	S2b	NA
HC b	61	female	3	HC.b_104_3	stroma	14306.4	161624	S2b	NA
HC b	61	female	3	HC.b_104_3	stroma	14292.4	161652	S2b	NA
HC b	61	female	3	HC.b_104_3	stroma	14292.4	161654	S2b	NA
HC b	61	female	3	HC.b_104_3	stroma	14303.4	161670	S2b	NA
HC b	61	female	3	HC.b_104_3	stroma	14306.4	161674	S2b	NA
HC b	61	female	3	HC.b_104_3	stroma	14313.4	161681	S2b	NA
HC b	61	female	3	HC.b_104_3	stroma	14317.4	161684	S2b	NA
HC b	61	female	3	HC.b_104_3	stroma	14319.4	161685	S2b	NA
HC b	61	female	3	HC.b_104_3	stroma	14329.4	161687	S2b	NA
HC b	61	female	3	HC.b_104_3	stroma	14334.4	161687	S2b	NA
HC b	61	female	3	HC.b_1040_3	epi	15415.4	160264	Secretory progenitor	NA
HC b	61	female	3	HC.b_1040_3	epi	15489.4	160249	Secretory progenitor	NA
HC b	61	female	3	HC.b_1040_3	epi	15496.4	160244	Secretory progenitor	NA
HC b	61	female	3	HC.b_1040_3	epi	15497.4	160243	Secretory progenitor	NA
HC b	61	female	3	HC.b_1040_3	epi	15498.4	160241	Secretory progenitor	NA
HC b	61	female	3	HC.b_1040_3	epi	15500.4	160233	Secretory progenitor	NA
HC b	61	female	3	HC.b_1040_3	epi	15500.4	160225	Secretory progenitor	NA
HC b	61	female	3	HC.b_1040_3	epi	15499.4	160224	Secretory progenitor	NA
HC b	61	female	3	HC.b_1040_3	epi	15497.4	160223	Secretory progenitor	NA
HC b	61	female	3	HC.b_1040_3	epi	15489.4	160220	Secretory progenitor	NA
HC b	61	female	3	HC.b_1040_3	epi	15413.4	160220	Secretory progenitor	NA
HC b	61	female	3	HC.b_1040_3	epi	15395.4	160232	Secretory progenitor	NA
HC b	61	female	3	HC.b_1040_3	epi	15394.4	160233	Secretory progenitor	NA
HC b	61	female	3	HC.b_1040_3	epi	15394.4	160240	Secretory progenitor	NA
HC b	61	female	3	HC.b_1040_3	epi	15395.4	160248	Secretory progenitor	NA
HC b	61	female	3	HC.b_1040_3	epi	15400.4	160261	Secretory progenitor	NA
HC b	61	female	3	HC.b_1040_3	epi	15402.4	160262	Secretory progenitor	NA
HC b	61	female	3	HC.b_1040_3	epi	15406.4	160263	Secretory progenitor	NA
HC b	61	female	3	HC.b_1040_3	epi	15412.4	160264	Secretory progenitor	NA
HC b	61	female	3	HC.b_1040_3	epi	15415.4	160264	Secretory progenitor	NA
HC b	61	female	3	HC.b_1041_3	epi	14934.4	160275	Colonocytes	NA
HC b	61	female	3	HC.b_1041_3	epi	14944.4	160273	Colonocytes	NA
HC b	61	female	3	HC.b_1041_3	epi	14946.4	160272	Colonocytes	NA
HC b	61	female	3	HC.b_1041_3	epi	14950.4	160269	Colonocytes	NA
HC b	61	female	3	HC.b_1041_3	epi	14960.4	160261	Colonocytes	NA
HC b	61	female	3	HC.b_1041_3	epi	14962.4	160259	Colonocytes	NA
HC b	61	female	3	HC.b_1041_3	epi	14963.4	160257	Colonocytes	NA
HC b	61	female	3	HC.b_1041_3	epi	14963.4	160236	Colonocytes	NA
HC b	61	female	3	HC.b_1041_3	epi	14959.4	160232	Colonocytes	NA
HC b	61	female	3	HC.b_1041_3	epi	14952.4	160227	Colonocytes	NA
HC b	61	female	3	HC.b_1041_3	epi	14950.4	160226	Colonocytes	NA
HC b	61	female	3	HC.b_1041_3	epi	14931.4	160221	Colonocytes	NA
HC b	61	female	3	HC.b_1041_3	epi	14926.4	160221	Colonocytes	NA
HC b	61	female	3	HC.b_1041_3	epi	14916.4	160226	Colonocytes	NA
HC b	61	female	3	HC.b_1041_3	epi	14912.4	160230	Colonocytes	NA
HC b	61	female	3	HC.b_1041_3	epi	14903.4	160241	Colonocytes	NA
HC b	61	female	3	HC.b_1041_3	epi	14900.4	160254	Colonocytes	NA
HC b	61	female	3	HC.b_1041_3	epi	14900.4	160260	Colonocytes	NA
HC b	61	female	3	HC.b_1041_3	epi	14903.4	160266	Colonocytes	NA
HC b	61	female	3	HC.b_1041_3	epi	14906.4	160271	Colonocytes	NA
HC b	61	female	3	HC.b_1041_3	epi	14908.4	160273	Colonocytes	NA
HC b	61	female	3	HC.b_1041_3	epi	14910.4	160274	Colonocytes	NA
HC b	61	female	3	HC.b_1041_3	epi	14915.4	160275	Colonocytes	NA
HC b	61	female	3	HC.b_1041_3	epi	14934.4	160275	Colonocytes	NA
HC b	61	female	3	HC.b_1042_3	tcells	15264.4	160266	T cells CCL20	NA
HC b	61	female	3	HC.b_1042_3	tcells	15267.4	160264	T cells CCL20	NA
HC b	61	female	3	HC.b_1042_3	tcells	15268.4	160263	T cells CCL20	NA
HC b	61	female	3	HC.b_1042_3	tcells	15289.4	160241	T cells CCL20	NA
HC b	61	female	3	HC.b_1042_3	tcells	15297.4	160231	T cells CCL20	NA
HC b	61	female	3	HC.b_1042_3	tcells	15297.4	160215	T cells CCL20	NA
HC b	61	female	3	HC.b_1042_3	tcells	15296.4	160191	T cells CCL20	NA
HC b	61	female	3	HC.b_1042_3	tcells	15294.4	160189	T cells CCL20	NA
HC b	61	female	3	HC.b_1042_3	tcells	15290.4	160186	T cells CCL20	NA
HC b	61	female	3	HC.b_1042_3	tcells	15284.4	160183	T cells CCL20	NA
HC b	61	female	3	HC.b_1042_3	tcells	15279.4	160182	T cells CCL20	NA
HC b	61	female	3	HC.b_1042_3	tcells	15265.4	160182	T cells CCL20	NA
HC b	61	female	3	HC.b_1042_3	tcells	15260.4	160183	T cells CCL20	NA
HC b	61	female	3	HC.b_1042_3	tcells	15258.4	160184	T cells CCL20	NA
HC b	61	female	3	HC.b_1042_3	tcells	15253.4	160189	T cells CCL20	NA
HC b	61	female	3	HC.b_1042_3	tcells	15243.4	160200	T cells CCL20	NA
HC b	61	female	3	HC.b_1042_3	tcells	15242.4	160213	T cells CCL20	NA
HC b	61	female	3	HC.b_1042_3	tcells	15241.4	160232	T cells CCL20	NA
HC b	61	female	3	HC.b_1042_3	tcells	15240.4	160253	T cells CCL20	NA
HC b	61	female	3	HC.b_1042_3	tcells	15240.4	160254	T cells CCL20	NA
HC b	61	female	3	HC.b_1042_3	tcells	15247.4	160261	T cells CCL20	NA
HC b	61	female	3	HC.b_1042_3	tcells	15249.4	160262	T cells CCL20	NA
HC b	61	female	3	HC.b_1042_3	tcells	15261.4	160266	T cells CCL20	NA
HC b	61	female	3	HC.b_1042_3	tcells	15264.4	160266	T cells CCL20	NA
HC b	61	female	3	HC.b_1043_3	epi	14899.4	160258	Secretory progenitor	NA
HC b	61	female	3	HC.b_1043_3	epi	14901.4	160250	Secretory progenitor	NA
HC b	61	female	3	HC.b_1043_3	epi	14902.4	160245	Secretory progenitor	NA
HC b	61	female	3	HC.b_1043_3	epi	14902.4	160239	Secretory progenitor	NA
HC b	61	female	3	HC.b_1043_3	epi	14872.4	160205	Secretory progenitor	NA
HC b	61	female	3	HC.b_1043_3	epi	14870.4	160205	Secretory progenitor	NA
HC b	61	female	3	HC.b_1043_3	epi	14834.4	160211	Secretory progenitor	NA
HC b	61	female	3	HC.b_1043_3	epi	14833.4	160214	Secretory progenitor	NA
HC b	61	female	3	HC.b_1043_3	epi	14832.4	160220	Secretory progenitor	NA
HC b	61	female	3	HC.b_1043_3	epi	14832.4	160225	Secretory progenitor	NA
HC b	61	female	3	HC.b_1043_3	epi	14837.4	160233	Secretory progenitor	NA
HC b	61	female	3	HC.b_1043_3	epi	14838.4	160234	Secretory progenitor	NA
HC b	61	female	3	HC.b_1043_3	epi	14853.4	160245	Secretory progenitor	NA
HC b	61	female	3	HC.b_1043_3	epi	14898.4	160258	Secretory progenitor	NA
HC b	61	female	3	HC.b_1043_3	epi	14899.4	160258	Secretory progenitor	NA
HC b	61	female	3	HC.b_1044_3	epi	15676.4	160265	Secretory progenitor	NA
HC b	61	female	3	HC.b_1044_3	epi	15678.4	160264	Secretory progenitor	NA
HC b	61	female	3	HC.b_1044_3	epi	15683.4	160259	Secretory progenitor	NA
HC b	61	female	3	HC.b_1044_3	epi	15691.4	160235	Secretory progenitor	NA
HC b	61	female	3	HC.b_1044_3	epi	15693.4	160228	Secretory progenitor	NA
HC b	61	female	3	HC.b_1044_3	epi	15696.4	160217	Secretory progenitor	NA
HC b	61	female	3	HC.b_1044_3	epi	15696.4	160213	Secretory progenitor	NA
HC b	61	female	3	HC.b_1044_3	epi	15695.4	160212	Secretory progenitor	NA
HC b	61	female	3	HC.b_1044_3	epi	15689.4	160208	Secretory progenitor	NA
HC b	61	female	3	HC.b_1044_3	epi	15686.4	160207	Secretory progenitor	NA
HC b	61	female	3	HC.b_1044_3	epi	15643.4	160193	Secretory progenitor	NA
HC b	61	female	3	HC.b_1044_3	epi	15627.4	160189	Secretory progenitor	NA
HC b	61	female	3	HC.b_1044_3	epi	15623.4	160189	Secretory progenitor	NA
HC b	61	female	3	HC.b_1044_3	epi	15620.4	160191	Secretory progenitor	NA
HC b	61	female	3	HC.b_1044_3	epi	15616.4	160195	Secretory progenitor	NA
HC b	61	female	3	HC.b_1044_3	epi	15616.4	160196	Secretory progenitor	NA
HC b	61	female	3	HC.b_1044_3	epi	15617.4	160232	Secretory progenitor	NA
HC b	61	female	3	HC.b_1044_3	epi	15619.4	160234	Secretory progenitor	NA
HC b	61	female	3	HC.b_1044_3	epi	15624.4	160237	Secretory progenitor	NA
HC b	61	female	3	HC.b_1044_3	epi	15675.4	160265	Secretory progenitor	NA
HC b	61	female	3	HC.b_1044_3	epi	15676.4	160265	Secretory progenitor	NA
HC b	61	female	3	HC.b_1045_3	epi	14158.4	160267	Secretory progenitor	NA
HC b	61	female	3	HC.b_1045_3	epi	14159.4	160266	Secretory progenitor	NA
HC b	61	female	3	HC.b_1045_3	epi	14182.4	160235	Secretory progenitor	NA
HC b	61	female	3	HC.b_1045_3	epi	14183.4	160233	Secretory progenitor	NA
HC b	61	female	3	HC.b_1045_3	epi	14183.4	160230	Secretory progenitor	NA
HC b	61	female	3	HC.b_1045_3	epi	14171.4	160202	Secretory progenitor	NA
HC b	61	female	3	HC.b_1045_3	epi	14170.4	160200	Secretory progenitor	NA
HC b	61	female	3	HC.b_1045_3	epi	14156.4	160200	Secretory progenitor	NA
HC b	61	female	3	HC.b_1045_3	epi	14150.4	160210	Secretory progenitor	NA
HC b	61	female	3	HC.b_1045_3	epi	14148.4	160216	Secretory progenitor	NA
HC b	61	female	3	HC.b_1045_3	epi	14137.4	160257	Secretory progenitor	NA
HC b	61	female	3	HC.b_1045_3	epi	14141.4	160261	Secretory progenitor	NA
HC b	61	female	3	HC.b_1045_3	epi	14145.4	160264	Secretory progenitor	NA
HC b	61	female	3	HC.b_1045_3	epi	14147.4	160265	Secretory progenitor	NA
HC b	61	female	3	HC.b_1045_3	epi	14157.4	160267	Secretory progenitor	NA
HC b	61	female	3	HC.b_1045_3	epi	14158.4	160267	Secretory progenitor	NA
HC b	61	female	3	HC.b_1046_3	epi	17898.4	160249	Secretory progenitor	NA
HC b	61	female	3	HC.b_1046_3	epi	17902.4	160248	Secretory progenitor	NA
HC b	61	female	3	HC.b_1046_3	epi	17928.4	160241	Secretory progenitor	NA
HC b	61	female	3	HC.b_1046_3	epi	17955.4	160232	Secretory progenitor	NA
HC b	61	female	3	HC.b_1046_3	epi	17956.4	160227	Secretory progenitor	NA
HC b	61	female	3	HC.b_1046_3	epi	17956.4	160217	Secretory progenitor	NA
HC b	61	female	3	HC.b_1046_3	epi	17950.4	160214	Secretory progenitor	NA
HC b	61	female	3	HC.b_1046_3	epi	17938.4	160211	Secretory progenitor	NA
HC b	61	female	3	HC.b_1046_3	epi	17878.4	160199	Secretory progenitor	NA
HC b	61	female	3	HC.b_1046_3	epi	17872.4	160199	Secretory progenitor	NA
HC b	61	female	3	HC.b_1046_3	epi	17866.4	160205	Secretory progenitor	NA
HC b	61	female	3	HC.b_1046_3	epi	17866.4	160232	Secretory progenitor	NA
HC b	61	female	3	HC.b_1046_3	epi	17867.4	160235	Secretory progenitor	NA
HC b	61	female	3	HC.b_1046_3	epi	17873.4	160239	Secretory progenitor	NA
HC b	61	female	3	HC.b_1046_3	epi	17889.4	160248	Secretory progenitor	NA
HC b	61	female	3	HC.b_1046_3	epi	17891.4	160249	Secretory progenitor	NA
HC b	61	female	3	HC.b_1046_3	epi	17898.4	160249	Secretory progenitor	NA
HC b	61	female	3	HC.b_1047_3	epi	16501.4	160247	Secretory progenitor	NA
HC b	61	female	3	HC.b_1047_3	epi	16501.4	160213	Secretory progenitor	NA
HC b	61	female	3	HC.b_1047_3	epi	16500.4	160208	Secretory progenitor	NA
HC b	61	female	3	HC.b_1047_3	epi	16496.4	160194	Secretory progenitor	NA
HC b	61	female	3	HC.b_1047_3	epi	16494.4	160190	Secretory progenitor	NA
HC b	61	female	3	HC.b_1047_3	epi	16488.4	160187	Secretory progenitor	NA
HC b	61	female	3	HC.b_1047_3	epi	16483.4	160186	Secretory progenitor	NA
HC b	61	female	3	HC.b_1047_3	epi	16461.4	160186	Secretory progenitor	NA
HC b	61	female	3	HC.b_1047_3	epi	16456.4	160187	Secretory progenitor	NA
HC b	61	female	3	HC.b_1047_3	epi	16442.4	160194	Secretory progenitor	NA
HC b	61	female	3	HC.b_1047_3	epi	16438.4	160197	Secretory progenitor	NA
HC b	61	female	3	HC.b_1047_3	epi	16436.4	160199	Secretory progenitor	NA
HC b	61	female	3	HC.b_1047_3	epi	16433.4	160203	Secretory progenitor	NA
HC b	61	female	3	HC.b_1047_3	epi	16432.4	160205	Secretory progenitor	NA
HC b	61	female	3	HC.b_1047_3	epi	16430.4	160215	Secretory progenitor	NA
HC b	61	female	3	HC.b_1047_3	epi	16430.4	160217	Secretory progenitor	NA
HC b	61	female	3	HC.b_1047_3	epi	16431.4	160218	Secretory progenitor	NA
HC b	61	female	3	HC.b_1047_3	epi	16434.4	160220	Secretory progenitor	NA
HC b	61	female	3	HC.b_1047_3	epi	16458.4	160235	Secretory progenitor	NA
HC b	61	female	3	HC.b_1047_3	epi	16466.4	160239	Secretory progenitor	NA
HC b	61	female	3	HC.b_1047_3	epi	16475.4	160242	Secretory progenitor	NA
HC b	61	female	3	HC.b_1047_3	epi	16486.4	160245	Secretory progenitor	NA
HC b	61	female	3	HC.b_1047_3	epi	16498.4	160247	Secretory progenitor	NA
HC b	61	female	3	HC.b_1047_3	epi	16501.4	160247	Secretory progenitor	NA
HC b	61	female	3	HC.b_1048_3	epi	14534.4	160248	Tuft cells	NA
HC b	61	female	3	HC.b_1048_3	epi	14571.4	160242	Tuft cells	NA
HC b	61	female	3	HC.b_1048_3	epi	14585.4	160239	Tuft cells	NA
HC b	61	female	3	HC.b_1048_3	epi	14597.4	160235	Tuft cells	NA
HC b	61	female	3	HC.b_1048_3	epi	14598.4	160234	Tuft cells	NA
HC b	61	female	3	HC.b_1048_3	epi	14600.4	160229	Tuft cells	NA
HC b	61	female	3	HC.b_1048_3	epi	14601.4	160224	Tuft cells	NA
HC b	61	female	3	HC.b_1048_3	epi	14601.4	160213	Tuft cells	NA
HC b	61	female	3	HC.b_1048_3	epi	14553.4	160171	Tuft cells	NA
HC b	61	female	3	HC.b_1048_3	epi	14549.4	160168	Tuft cells	NA
HC b	61	female	3	HC.b_1048_3	epi	14539.4	160162	Tuft cells	NA
HC b	61	female	3	HC.b_1048_3	epi	14528.4	160162	Tuft cells	NA
HC b	61	female	3	HC.b_1048_3	epi	14522.4	160164	Tuft cells	NA
HC b	61	female	3	HC.b_1048_3	epi	14511.4	160168	Tuft cells	NA
HC b	61	female	3	HC.b_1048_3	epi	14506.4	160173	Tuft cells	NA
HC b	61	female	3	HC.b_1048_3	epi	14503.4	160177	Tuft cells	NA
HC b	61	female	3	HC.b_1048_3	epi	14502.4	160179	Tuft cells	NA
HC b	61	female	3	HC.b_1048_3	epi	14500.4	160185	Tuft cells	NA
HC b	61	female	3	HC.b_1048_3	epi	14498.4	160195	Tuft cells	NA
HC b	61	female	3	HC.b_1048_3	epi	14498.4	160204	Tuft cells	NA
HC b	61	female	3	HC.b_1048_3	epi	14500.4	160214	Tuft cells	NA
HC b	61	female	3	HC.b_1048_3	epi	14501.4	160216	Tuft cells	NA
HC b	61	female	3	HC.b_1048_3	epi	14505.4	160222	Tuft cells	NA
HC b	61	female	3	HC.b_1048_3	epi	14508.4	160226	Tuft cells	NA
HC b	61	female	3	HC.b_1048_3	epi	14530.4	160248	Tuft cells	NA
HC b	61	female	3	HC.b_1048_3	epi	14534.4	160248	Tuft cells	NA
HC b	61	female	3	HC.b_1049_3	epi	16781.4	160244	Secretory progenitor	NA
HC b	61	female	3	HC.b_1049_3	epi	16825.4	160235	Secretory progenitor	NA
HC b	61	female	3	HC.b_1049_3	epi	16837.4	160228	Secretory progenitor	NA
HC b	61	female	3	HC.b_1049_3	epi	16837.4	160210	Secretory progenitor	NA
HC b	61	female	3	HC.b_1049_3	epi	16834.4	160207	Secretory progenitor	NA
HC b	61	female	3	HC.b_1049_3	epi	16807.4	160197	Secretory progenitor	NA
HC b	61	female	3	HC.b_1049_3	epi	16804.4	160196	Secretory progenitor	NA
HC b	61	female	3	HC.b_1049_3	epi	16790.4	160192	Secretory progenitor	NA
HC b	61	female	3	HC.b_1049_3	epi	16777.4	160192	Secretory progenitor	NA
HC b	61	female	3	HC.b_1049_3	epi	16766.4	160203	Secretory progenitor	NA
HC b	61	female	3	HC.b_1049_3	epi	16763.4	160207	Secretory progenitor	NA
HC b	61	female	3	HC.b_1049_3	epi	16758.4	160217	Secretory progenitor	NA
HC b	61	female	3	HC.b_1049_3	epi	16756.4	160227	Secretory progenitor	NA
HC b	61	female	3	HC.b_1049_3	epi	16756.4	160230	Secretory progenitor	NA
HC b	61	female	3	HC.b_1049_3	epi	16758.4	160240	Secretory progenitor	NA
HC b	61	female	3	HC.b_1049_3	epi	16761.4	160246	Secretory progenitor	NA
HC b	61	female	3	HC.b_1049_3	epi	16762.4	160247	Secretory progenitor	NA
HC b	61	female	3	HC.b_1049_3	epi	16781.4	160244	Secretory progenitor	NA
HC b	61	female	3	HC.b_1050_3	epi	17230.4	160246	Epithelium Ribhi	NA
HC b	61	female	3	HC.b_1050_3	epi	17234.4	160243	Epithelium Ribhi	NA
HC b	61	female	3	HC.b_1050_3	epi	17238.4	160239	Epithelium Ribhi	NA
HC b	61	female	3	HC.b_1050_3	epi	17241.4	160235	Epithelium Ribhi	NA
HC b	61	female	3	HC.b_1050_3	epi	17242.4	160233	Epithelium Ribhi	NA
HC b	61	female	3	HC.b_1050_3	epi	17244.4	160227	Epithelium Ribhi	NA
HC b	61	female	3	HC.b_1050_3	epi	17245.4	160222	Epithelium Ribhi	NA
HC b	61	female	3	HC.b_1050_3	epi	17245.4	160204	Epithelium Ribhi	NA
HC b	61	female	3	HC.b_1050_3	epi	17243.4	160202	Epithelium Ribhi	NA
HC b	61	female	3	HC.b_1050_3	epi	17240.4	160201	Epithelium Ribhi	NA
HC b	61	female	3	HC.b_1050_3	epi	17223.4	160197	Epithelium Ribhi	NA
HC b	61	female	3	HC.b_1050_3	epi	17218.4	160197	Epithelium Ribhi	NA
HC b	61	female	3	HC.b_1050_3	epi	17192.4	160200	Epithelium Ribhi	NA
HC b	61	female	3	HC.b_1050_3	epi	17169.4	160203	Epithelium Ribhi	NA
HC b	61	female	3	HC.b_1050_3	epi	17175.4	160236	Epithelium Ribhi	NA
HC b	61	female	3	HC.b_1050_3	epi	17178.4	160242	Epithelium Ribhi	NA
HC b	61	female	3	HC.b_1050_3	epi	17181.4	160243	Epithelium Ribhi	NA
HC b	61	female	3	HC.b_1050_3	epi	17224.4	160249	Epithelium Ribhi	NA
HC b	61	female	3	HC.b_1050_3	epi	17230.4	160246	Epithelium Ribhi	NA
HC b	61	female	3	HC.b_1051_3	epi	18280.4	160239	Secretory progenitor	NA
HC b	61	female	3	HC.b_1051_3	epi	18284.4	160235	Secretory progenitor	NA
HC b	61	female	3	HC.b_1051_3	epi	18287.4	160231	Secretory progenitor	NA
HC b	61	female	3	HC.b_1051_3	epi	18288.4	160229	Secretory progenitor	NA
HC b	61	female	3	HC.b_1051_3	epi	18289.4	160224	Secretory progenitor	NA
HC b	61	female	3	HC.b_1051_3	epi	18289.4	160212	Secretory progenitor	NA
HC b	61	female	3	HC.b_1051_3	epi	18288.4	160207	Secretory progenitor	NA
HC b	61	female	3	HC.b_1051_3	epi	18287.4	160203	Secretory progenitor	NA
HC b	61	female	3	HC.b_1051_3	epi	18286.4	160202	Secretory progenitor	NA
HC b	61	female	3	HC.b_1051_3	epi	18277.4	160196	Secretory progenitor	NA
HC b	61	female	3	HC.b_1051_3	epi	18270.4	160192	Secretory progenitor	NA
HC b	61	female	3	HC.b_1051_3	epi	18229.4	160180	Secretory progenitor	NA
HC b	61	female	3	HC.b_1051_3	epi	18213.4	160176	Secretory progenitor	NA
HC b	61	female	3	HC.b_1051_3	epi	18201.4	160174	Secretory progenitor	NA
HC b	61	female	3	HC.b_1051_3	epi	18189.4	160174	Secretory progenitor	NA
HC b	61	female	3	HC.b_1051_3	epi	18185.4	160177	Secretory progenitor	NA
HC b	61	female	3	HC.b_1051_3	epi	18184.4	160178	Secretory progenitor	NA
HC b	61	female	3	HC.b_1051_3	epi	18173.4	160191	Secretory progenitor	NA
HC b	61	female	3	HC.b_1051_3	epi	18168.4	160198	Secretory progenitor	NA
HC b	61	female	3	HC.b_1051_3	epi	18168.4	160200	Secretory progenitor	NA
HC b	61	female	3	HC.b_1051_3	epi	18170.4	160210	Secretory progenitor	NA
HC b	61	female	3	HC.b_1051_3	epi	18171.4	160212	Secretory progenitor	NA
HC b	61	female	3	HC.b_1051_3	epi	18174.4	160216	Secretory progenitor	NA
HC b	61	female	3	HC.b_1051_3	epi	18178.4	160221	Secretory progenitor	NA
HC b	61	female	3	HC.b_1051_3	epi	18180.4	160223	Secretory progenitor	NA
HC b	61	female	3	HC.b_1051_3	epi	18184.4	160226	Secretory progenitor	NA
HC b	61	female	3	HC.b_1051_3	epi	18186.4	160227	Secretory progenitor	NA
HC b	61	female	3	HC.b_1051_3	epi	18254.4	160238	Secretory progenitor	NA
HC b	61	female	3	HC.b_1051_3	epi	18269.4	160239	Secretory progenitor	NA
HC b	61	female	3	HC.b_1051_3	epi	18280.4	160239	Secretory progenitor	NA
HC b	61	female	3	HC.b_1052_3	epi	14904.4	160239	Secretory progenitor	NA
HC b	61	female	3	HC.b_1052_3	epi	14908.4	160237	Secretory progenitor	NA
HC b	61	female	3	HC.b_1052_3	epi	14925.4	160223	Secretory progenitor	NA
HC b	61	female	3	HC.b_1052_3	epi	14926.4	160219	Secretory progenitor	NA
HC b	61	female	3	HC.b_1052_3	epi	14926.4	160214	Secretory progenitor	NA
HC b	61	female	3	HC.b_1052_3	epi	14925.4	160201	Secretory progenitor	NA
HC b	61	female	3	HC.b_1052_3	epi	14924.4	160199	Secretory progenitor	NA
HC b	61	female	3	HC.b_1052_3	epi	14921.4	160195	Secretory progenitor	NA
HC b	61	female	3	HC.b_1052_3	epi	14920.4	160194	Secretory progenitor	NA
HC b	61	female	3	HC.b_1052_3	epi	14893.4	160192	Secretory progenitor	NA
HC b	61	female	3	HC.b_1052_3	epi	14879.4	160191	Secretory progenitor	NA
HC b	61	female	3	HC.b_1052_3	epi	14874.4	160191	Secretory progenitor	NA
HC b	61	female	3	HC.b_1052_3	epi	14873.4	160192	Secretory progenitor	NA
HC b	61	female	3	HC.b_1052_3	epi	14872.4	160195	Secretory progenitor	NA
HC b	61	female	3	HC.b_1052_3	epi	14872.4	160204	Secretory progenitor	NA
HC b	61	female	3	HC.b_1052_3	epi	14874.4	160213	Secretory progenitor	NA
HC b	61	female	3	HC.b_1052_3	epi	14886.4	160225	Secretory progenitor	NA
HC b	61	female	3	HC.b_1052_3	epi	14903.4	160239	Secretory progenitor	NA
HC b	61	female	3	HC.b_1052_3	epi	14904.4	160239	Secretory progenitor	NA
HC b	61	female	3	HC.b_1053_3	epi	14356.4	160237	Secretory progenitor	NA
HC b	61	female	3	HC.b_1053_3	epi	14359.4	160233	Secretory progenitor	NA
HC b	61	female	3	HC.b_1053_3	epi	14362.4	160227	Secretory progenitor	NA
HC b	61	female	3	HC.b_1053_3	epi	14364.4	160221	Secretory progenitor	NA
HC b	61	female	3	HC.b_1053_3	epi	14365.4	160216	Secretory progenitor	NA
HC b	61	female	3	HC.b_1053_3	epi	14365.4	160200	Secretory progenitor	NA
HC b	61	female	3	HC.b_1053_3	epi	14364.4	160195	Secretory progenitor	NA
HC b	61	female	3	HC.b_1053_3	epi	14359.4	160185	Secretory progenitor	NA
HC b	61	female	3	HC.b_1053_3	epi	14356.4	160181	Secretory progenitor	NA
HC b	61	female	3	HC.b_1053_3	epi	14352.4	160177	Secretory progenitor	NA
HC b	61	female	3	HC.b_1053_3	epi	14348.4	160174	Secretory progenitor	NA
HC b	61	female	3	HC.b_1053_3	epi	14346.4	160173	Secretory progenitor	NA
HC b	61	female	3	HC.b_1053_3	epi	14339.4	160173	Secretory progenitor	NA
HC b	61	female	3	HC.b_1053_3	epi	14299.4	160204	Secretory progenitor	NA
HC b	61	female	3	HC.b_1053_3	epi	14297.4	160212	Secretory progenitor	NA
HC b	61	female	3	HC.b_1053_3	epi	14296.4	160222	Secretory progenitor	NA
HC b	61	female	3	HC.b_1053_3	epi	14296.4	160224	Secretory progenitor	NA
HC b	61	female	3	HC.b_1053_3	epi	14309.4	160230	Secretory progenitor	NA
HC b	61	female	3	HC.b_1053_3	epi	14333.4	160236	Secretory progenitor	NA
HC b	61	female	3	HC.b_1053_3	epi	14354.4	160239	Secretory progenitor	NA
HC b	61	female	3	HC.b_1053_3	epi	14356.4	160237	Secretory progenitor	NA
HC b	61	female	3	HC.b_1054_3	epi	17110.4	160227	Secretory progenitor	NA
HC b	61	female	3	HC.b_1054_3	epi	17111.4	160225	Secretory progenitor	NA
HC b	61	female	3	HC.b_1054_3	epi	17114.4	160217	Secretory progenitor	NA
HC b	61	female	3	HC.b_1054_3	epi	17116.4	160210	Secretory progenitor	NA
HC b	61	female	3	HC.b_1054_3	epi	17116.4	160201	Secretory progenitor	NA
HC b	61	female	3	HC.b_1054_3	epi	17101.4	160192	Secretory progenitor	NA
HC b	61	female	3	HC.b_1054_3	epi	17089.4	160188	Secretory progenitor	NA
HC b	61	female	3	HC.b_1054_3	epi	17077.4	160186	Secretory progenitor	NA
HC b	61	female	3	HC.b_1054_3	epi	17069.4	160185	Secretory progenitor	NA
HC b	61	female	3	HC.b_1054_3	epi	17066.4	160185	Secretory progenitor	NA
HC b	61	female	3	HC.b_1054_3	epi	17064.4	160186	Secretory progenitor	NA
HC b	61	female	3	HC.b_1054_3	epi	17059.4	160192	Secretory progenitor	NA
HC b	61	female	3	HC.b_1054_3	epi	17050.4	160210	Secretory progenitor	NA
HC b	61	female	3	HC.b_1054_3	epi	17045.4	160222	Secretory progenitor	NA
HC b	61	female	3	HC.b_1054_3	epi	17047.4	160224	Secretory progenitor	NA
HC b	61	female	3	HC.b_1054_3	epi	17049.4	160225	Secretory progenitor	NA
HC b	61	female	3	HC.b_1054_3	epi	17056.4	160227	Secretory progenitor	NA
HC b	61	female	3	HC.b_1054_3	epi	17092.4	160230	Secretory progenitor	NA
HC b	61	female	3	HC.b_1054_3	epi	17110.4	160227	Secretory progenitor	NA
HC b	61	female	3	HC.b_1055_3	epi	14965.4	160236	Secretory progenitor	NA
HC b	61	female	3	HC.b_1055_3	epi	14966.4	160235	Secretory progenitor	NA
HC b	61	female	3	HC.b_1055_3	epi	14971.4	160226	Secretory progenitor	NA
HC b	61	female	3	HC.b_1055_3	epi	14971.4	160219	Secretory progenitor	NA
HC b	61	female	3	HC.b_1055_3	epi	14965.4	160206	Secretory progenitor	NA
HC b	61	female	3	HC.b_1055_3	epi	14961.4	160200	Secretory progenitor	NA
HC b	61	female	3	HC.b_1055_3	epi	14947.4	160180	Secretory progenitor	NA
HC b	61	female	3	HC.b_1055_3	epi	14933.4	160180	Secretory progenitor	NA
HC b	61	female	3	HC.b_1055_3	epi	14932.4	160181	Secretory progenitor	NA
HC b	61	female	3	HC.b_1055_3	epi	14922.4	160192	Secretory progenitor	NA
HC b	61	female	3	HC.b_1055_3	epi	14921.4	160194	Secretory progenitor	NA
HC b	61	female	3	HC.b_1055_3	epi	14926.4	160213	Secretory progenitor	NA
HC b	61	female	3	HC.b_1055_3	epi	14928.4	160219	Secretory progenitor	NA
HC b	61	female	3	HC.b_1055_3	epi	14934.4	160223	Secretory progenitor	NA
HC b	61	female	3	HC.b_1055_3	epi	14964.4	160236	Secretory progenitor	NA
HC b	61	female	3	HC.b_1055_3	epi	14965.4	160236	Secretory progenitor	NA
HC b	61	female	3	HC.b_1056_3	plasmas	15844.4	160231	PC IgG	NA
HC b	61	female	3	HC.b_1056_3	plasmas	15846.4	160230	PC IgG	NA
HC b	61	female	3	HC.b_1056_3	plasmas	15847.4	160229	PC IgG	NA
HC b	61	female	3	HC.b_1056_3	plasmas	15851.4	160223	PC IgG	NA
HC b	61	female	3	HC.b_1056_3	plasmas	15852.4	160221	PC IgG	NA
HC b	61	female	3	HC.b_1056_3	plasmas	15853.4	160216	PC IgG	NA
HC b	61	female	3	HC.b_1056_3	plasmas	15853.4	160198	PC IgG	NA
HC b	61	female	3	HC.b_1056_3	plasmas	15852.4	160197	PC IgG	NA
HC b	61	female	3	HC.b_1056_3	plasmas	15847.4	160194	PC IgG	NA
HC b	61	female	3	HC.b_1056_3	plasmas	15845.4	160193	PC IgG	NA
HC b	61	female	3	HC.b_1056_3	plasmas	15832.4	160187	PC IgG	NA
HC b	61	female	3	HC.b_1056_3	plasmas	15823.4	160184	PC IgG	NA
HC b	61	female	3	HC.b_1056_3	plasmas	15818.4	160184	PC IgG	NA
HC b	61	female	3	HC.b_1056_3	plasmas	15815.4	160185	PC IgG	NA
HC b	61	female	3	HC.b_1056_3	plasmas	15801.4	160191	PC IgG	NA
HC b	61	female	3	HC.b_1056_3	plasmas	15799.4	160192	PC IgG	NA
HC b	61	female	3	HC.b_1056_3	plasmas	15798.4	160208	PC IgG	NA
HC b	61	female	3	HC.b_1056_3	plasmas	15798.4	160213	PC IgG	NA
HC b	61	female	3	HC.b_1056_3	plasmas	15800.4	160221	PC IgG	NA
HC b	61	female	3	HC.b_1056_3	plasmas	15804.4	160225	PC IgG	NA
HC b	61	female	3	HC.b_1056_3	plasmas	15841.4	160232	PC IgG	NA
HC b	61	female	3	HC.b_1056_3	plasmas	15844.4	160231	PC IgG	NA
HC b	61	female	3	HC.b_1057_3	epi	18383.4	160225	BEST4 OTOP2	NA
HC b	61	female	3	HC.b_1057_3	epi	18411.4	160216	BEST4 OTOP2	NA
HC b	61	female	3	HC.b_1057_3	epi	18411.4	160200	BEST4 OTOP2	NA
HC b	61	female	3	HC.b_1057_3	epi	18410.4	160195	BEST4 OTOP2	NA
HC b	61	female	3	HC.b_1057_3	epi	18409.4	160193	BEST4 OTOP2	NA
HC b	61	female	3	HC.b_1057_3	epi	18406.4	160189	BEST4 OTOP2	NA
HC b	61	female	3	HC.b_1057_3	epi	18404.4	160187	BEST4 OTOP2	NA
HC b	61	female	3	HC.b_1057_3	epi	18398.4	160185	BEST4 OTOP2	NA
HC b	61	female	3	HC.b_1057_3	epi	18394.4	160184	BEST4 OTOP2	NA
HC b	61	female	3	HC.b_1057_3	epi	18386.4	160184	BEST4 OTOP2	NA
HC b	61	female	3	HC.b_1057_3	epi	18336.4	160202	BEST4 OTOP2	NA
HC b	61	female	3	HC.b_1057_3	epi	18323.4	160208	BEST4 OTOP2	NA
HC b	61	female	3	HC.b_1057_3	epi	18321.4	160209	BEST4 OTOP2	NA
HC b	61	female	3	HC.b_1057_3	epi	18321.4	160210	BEST4 OTOP2	NA
HC b	61	female	3	HC.b_1057_3	epi	18330.4	160219	BEST4 OTOP2	NA
HC b	61	female	3	HC.b_1057_3	epi	18382.4	160225	BEST4 OTOP2	NA
HC b	61	female	3	HC.b_1057_3	epi	18383.4	160225	BEST4 OTOP2	NA
HC b	61	female	3	HC.b_1058_3	epi	15502.4	160224	Secretory progenitor	NA
HC b	61	female	3	HC.b_1058_3	epi	15503.4	160223	Secretory progenitor	NA
HC b	61	female	3	HC.b_1058_3	epi	15506.4	160217	Secretory progenitor	NA
HC b	61	female	3	HC.b_1058_3	epi	15507.4	160212	Secretory progenitor	NA
HC b	61	female	3	HC.b_1058_3	epi	15507.4	160190	Secretory progenitor	NA
HC b	61	female	3	HC.b_1058_3	epi	15506.4	160185	Secretory progenitor	NA
HC b	61	female	3	HC.b_1058_3	epi	15487.4	160185	Secretory progenitor	NA
HC b	61	female	3	HC.b_1058_3	epi	15430.4	160196	Secretory progenitor	NA
HC b	61	female	3	HC.b_1058_3	epi	15422.4	160198	Secretory progenitor	NA
HC b	61	female	3	HC.b_1058_3	epi	15420.4	160200	Secretory progenitor	NA
HC b	61	female	3	HC.b_1058_3	epi	15415.4	160218	Secretory progenitor	NA
HC b	61	female	3	HC.b_1058_3	epi	15418.4	160219	Secretory progenitor	NA
HC b	61	female	3	HC.b_1058_3	epi	15430.4	160221	Secretory progenitor	NA
HC b	61	female	3	HC.b_1058_3	epi	15444.4	160223	Secretory progenitor	NA
HC b	61	female	3	HC.b_1058_3	epi	15500.4	160224	Secretory progenitor	NA
HC b	61	female	3	HC.b_1058_3	epi	15502.4	160224	Secretory progenitor	NA
HC b	61	female	3	HC.b_1059_3	stroma	15946.4	160232	S2a	NA
HC b	61	female	3	HC.b_1059_3	stroma	15981.4	160227	S2a	NA
HC b	61	female	3	HC.b_1059_3	stroma	15981.4	160198	S2a	NA
HC b	61	female	3	HC.b_1059_3	stroma	15949.4	160159	S2a	NA
HC b	61	female	3	HC.b_1059_3	stroma	15946.4	160159	S2a	NA
HC b	61	female	3	HC.b_1059_3	stroma	15942.4	160163	S2a	NA
HC b	61	female	3	HC.b_1059_3	stroma	15937.4	160172	S2a	NA
HC b	61	female	3	HC.b_1059_3	stroma	15935.4	160176	S2a	NA
HC b	61	female	3	HC.b_1059_3	stroma	15934.4	160181	S2a	NA
HC b	61	female	3	HC.b_1059_3	stroma	15928.4	160225	S2a	NA
HC b	61	female	3	HC.b_1059_3	stroma	15930.4	160228	S2a	NA
HC b	61	female	3	HC.b_1059_3	stroma	15933.4	160231	S2a	NA
HC b	61	female	3	HC.b_1059_3	stroma	15938.4	160232	S2a	NA
HC b	61	female	3	HC.b_1059_3	stroma	15946.4	160232	S2a	NA
HC b	61	female	3	HC.b_106_3	epi	19187.4	161672	Colonocytes	NA
HC b	61	female	3	HC.b_106_3	epi	19188.4	161671	Colonocytes	NA
HC b	61	female	3	HC.b_106_3	epi	19207.4	161645	Colonocytes	NA
HC b	61	female	3	HC.b_106_3	epi	19211.4	161639	Colonocytes	NA
HC b	61	female	3	HC.b_106_3	epi	19221.4	161622	Colonocytes	NA
HC b	61	female	3	HC.b_106_3	epi	19221.4	161610	Colonocytes	NA
HC b	61	female	3	HC.b_106_3	epi	19217.4	161592	Colonocytes	NA
HC b	61	female	3	HC.b_106_3	epi	19216.4	161589	Colonocytes	NA
HC b	61	female	3	HC.b_106_3	epi	19213.4	161589	Colonocytes	NA
HC b	61	female	3	HC.b_106_3	epi	19188.4	161600	Colonocytes	NA
HC b	61	female	3	HC.b_106_3	epi	19168.4	161614	Colonocytes	NA
HC b	61	female	3	HC.b_106_3	epi	19160.4	161622	Colonocytes	NA
HC b	61	female	3	HC.b_106_3	epi	19159.4	161624	Colonocytes	NA
HC b	61	female	3	HC.b_106_3	epi	19159.4	161628	Colonocytes	NA
HC b	61	female	3	HC.b_106_3	epi	19160.4	161632	Colonocytes	NA
HC b	61	female	3	HC.b_106_3	epi	19162.4	161637	Colonocytes	NA
HC b	61	female	3	HC.b_106_3	epi	19179.4	161673	Colonocytes	NA
HC b	61	female	3	HC.b_106_3	epi	19180.4	161675	Colonocytes	NA
HC b	61	female	3	HC.b_106_3	epi	19187.4	161672	Colonocytes	NA
HC b	61	female	3	HC.b_1060_3	epi	17017.4	160224	Secretory progenitor	NA
HC b	61	female	3	HC.b_1060_3	epi	17027.4	160220	Secretory progenitor	NA
HC b	61	female	3	HC.b_1060_3	epi	17028.4	160210	Secretory progenitor	NA
HC b	61	female	3	HC.b_1060_3	epi	17028.4	160190	Secretory progenitor	NA
HC b	61	female	3	HC.b_1060_3	epi	17027.4	160188	Secretory progenitor	NA
HC b	61	female	3	HC.b_1060_3	epi	17005.4	160174	Secretory progenitor	NA
HC b	61	female	3	HC.b_1060_3	epi	17001.4	160173	Secretory progenitor	NA
HC b	61	female	3	HC.b_1060_3	epi	16998.4	160173	Secretory progenitor	NA
HC b	61	female	3	HC.b_1060_3	epi	16994.4	160174	Secretory progenitor	NA
HC b	61	female	3	HC.b_1060_3	epi	16986.4	160180	Secretory progenitor	NA
HC b	61	female	3	HC.b_1060_3	epi	16984.4	160182	Secretory progenitor	NA
HC b	61	female	3	HC.b_1060_3	epi	16969.4	160198	Secretory progenitor	NA
HC b	61	female	3	HC.b_1060_3	epi	16963.4	160207	Secretory progenitor	NA
HC b	61	female	3	HC.b_1060_3	epi	16966.4	160212	Secretory progenitor	NA
HC b	61	female	3	HC.b_1060_3	epi	16968.4	160214	Secretory progenitor	NA
HC b	61	female	3	HC.b_1060_3	epi	17003.4	160229	Secretory progenitor	NA
HC b	61	female	3	HC.b_1060_3	epi	17017.4	160224	Secretory progenitor	NA
HC b	61	female	3	HC.b_1061_3	epi	17045.4	160221	Secretory progenitor	NA
HC b	61	female	3	HC.b_1061_3	epi	17049.4	160219	Secretory progenitor	NA
HC b	61	female	3	HC.b_1061_3	epi	17065.4	160185	Secretory progenitor	NA
HC b	61	female	3	HC.b_1061_3	epi	17065.4	160182	Secretory progenitor	NA
HC b	61	female	3	HC.b_1061_3	epi	17063.4	160180	Secretory progenitor	NA
HC b	61	female	3	HC.b_1061_3	epi	17053.4	160176	Secretory progenitor	NA
HC b	61	female	3	HC.b_1061_3	epi	17045.4	160175	Secretory progenitor	NA
HC b	61	female	3	HC.b_1061_3	epi	17036.4	160175	Secretory progenitor	NA
HC b	61	female	3	HC.b_1061_3	epi	17032.4	160178	Secretory progenitor	NA
HC b	61	female	3	HC.b_1061_3	epi	17030.4	160180	Secretory progenitor	NA
HC b	61	female	3	HC.b_1061_3	epi	17028.4	160184	Secretory progenitor	NA
HC b	61	female	3	HC.b_1061_3	epi	17028.4	160220	Secretory progenitor	NA
HC b	61	female	3	HC.b_1061_3	epi	17041.4	160221	Secretory progenitor	NA
HC b	61	female	3	HC.b_1061_3	epi	17045.4	160221	Secretory progenitor	NA
HC b	61	female	3	HC.b_1062_3	epi	16694.4	160235	Secretory progenitor	NA
HC b	61	female	3	HC.b_1062_3	epi	16700.4	160232	Secretory progenitor	NA
HC b	61	female	3	HC.b_1062_3	epi	16704.4	160229	Secretory progenitor	NA
HC b	61	female	3	HC.b_1062_3	epi	16714.4	160219	Secretory progenitor	NA
HC b	61	female	3	HC.b_1062_3	epi	16715.4	160217	Secretory progenitor	NA
HC b	61	female	3	HC.b_1062_3	epi	16715.4	160213	Secretory progenitor	NA
HC b	61	female	3	HC.b_1062_3	epi	16707.4	160201	Secretory progenitor	NA
HC b	61	female	3	HC.b_1062_3	epi	16704.4	160197	Secretory progenitor	NA
HC b	61	female	3	HC.b_1062_3	epi	16701.4	160194	Secretory progenitor	NA
HC b	61	female	3	HC.b_1062_3	epi	16674.4	160173	Secretory progenitor	NA
HC b	61	female	3	HC.b_1062_3	epi	16672.4	160173	Secretory progenitor	NA
HC b	61	female	3	HC.b_1062_3	epi	16612.4	160206	Secretory progenitor	NA
HC b	61	female	3	HC.b_1062_3	epi	16613.4	160211	Secretory progenitor	NA
HC b	61	female	3	HC.b_1062_3	epi	16614.4	160212	Secretory progenitor	NA
HC b	61	female	3	HC.b_1062_3	epi	16617.4	160213	Secretory progenitor	NA
HC b	61	female	3	HC.b_1062_3	epi	16689.4	160235	Secretory progenitor	NA
HC b	61	female	3	HC.b_1062_3	epi	16694.4	160235	Secretory progenitor	NA
HC b	61	female	3	HC.b_1063_3	epi	14996.4	160213	Secretory progenitor	NA
HC b	61	female	3	HC.b_1063_3	epi	14996.4	160212	Secretory progenitor	NA
HC b	61	female	3	HC.b_1063_3	epi	14995.4	160210	Secretory progenitor	NA
HC b	61	female	3	HC.b_1063_3	epi	14973.4	160168	Secretory progenitor	NA
HC b	61	female	3	HC.b_1063_3	epi	14969.4	160167	Secretory progenitor	NA
HC b	61	female	3	HC.b_1063_3	epi	14961.4	160167	Secretory progenitor	NA
HC b	61	female	3	HC.b_1063_3	epi	14959.4	160168	Secretory progenitor	NA
HC b	61	female	3	HC.b_1063_3	epi	14951.4	160174	Secretory progenitor	NA
HC b	61	female	3	HC.b_1063_3	epi	14947.4	160178	Secretory progenitor	NA
HC b	61	female	3	HC.b_1063_3	epi	14947.4	160179	Secretory progenitor	NA
HC b	61	female	3	HC.b_1063_3	epi	14952.4	160191	Secretory progenitor	NA
HC b	61	female	3	HC.b_1063_3	epi	14973.4	160222	Secretory progenitor	NA
HC b	61	female	3	HC.b_1063_3	epi	14996.4	160213	Secretory progenitor	NA
HC b	61	female	3	HC.b_1064_3	epi	15005.4	160213	Goblet	NA
HC b	61	female	3	HC.b_1064_3	epi	15027.4	160206	Goblet	NA
HC b	61	female	3	HC.b_1064_3	epi	15028.4	160205	Goblet	NA
HC b	61	female	3	HC.b_1064_3	epi	15028.4	160201	Goblet	NA
HC b	61	female	3	HC.b_1064_3	epi	15013.4	160156	Goblet	NA
HC b	61	female	3	HC.b_1064_3	epi	14991.4	160156	Goblet	NA
HC b	61	female	3	HC.b_1064_3	epi	14985.4	160159	Goblet	NA
HC b	61	female	3	HC.b_1064_3	epi	14976.4	160166	Goblet	NA
HC b	61	female	3	HC.b_1064_3	epi	14974.4	160168	Goblet	NA
HC b	61	female	3	HC.b_1064_3	epi	14974.4	160169	Goblet	NA
HC b	61	female	3	HC.b_1064_3	epi	14980.4	160187	Goblet	NA
HC b	61	female	3	HC.b_1064_3	epi	14986.4	160199	Goblet	NA
HC b	61	female	3	HC.b_1064_3	epi	14990.4	160205	Goblet	NA
HC b	61	female	3	HC.b_1064_3	epi	14998.4	160213	Goblet	NA
HC b	61	female	3	HC.b_1064_3	epi	15005.4	160213	Goblet	NA
HC b	61	female	3	HC.b_1065_3	stroma	15353.4	160220	FRCs	NA
HC b	61	female	3	HC.b_1065_3	stroma	15374.4	160206	FRCs	NA
HC b	61	female	3	HC.b_1065_3	stroma	15376.4	160199	FRCs	NA
HC b	61	female	3	HC.b_1065_3	stroma	15377.4	160195	FRCs	NA
HC b	61	female	3	HC.b_1065_3	stroma	15377.4	160178	FRCs	NA
HC b	61	female	3	HC.b_1065_3	stroma	15365.4	160158	FRCs	NA
HC b	61	female	3	HC.b_1065_3	stroma	15360.4	160152	FRCs	NA
HC b	61	female	3	HC.b_1065_3	stroma	15359.4	160151	FRCs	NA
HC b	61	female	3	HC.b_1065_3	stroma	15334.4	160146	FRCs	NA
HC b	61	female	3	HC.b_1065_3	stroma	15320.4	160146	FRCs	NA
HC b	61	female	3	HC.b_1065_3	stroma	15316.4	160149	FRCs	NA
HC b	61	female	3	HC.b_1065_3	stroma	15308.4	160157	FRCs	NA
HC b	61	female	3	HC.b_1065_3	stroma	15305.4	160161	FRCs	NA
HC b	61	female	3	HC.b_1065_3	stroma	15300.4	160171	FRCs	NA
HC b	61	female	3	HC.b_1065_3	stroma	15298.4	160181	FRCs	NA
HC b	61	female	3	HC.b_1065_3	stroma	15297.4	160188	FRCs	NA
HC b	61	female	3	HC.b_1065_3	stroma	15297.4	160192	FRCs	NA
HC b	61	female	3	HC.b_1065_3	stroma	15302.4	160196	FRCs	NA
HC b	61	female	3	HC.b_1065_3	stroma	15310.4	160202	FRCs	NA
HC b	61	female	3	HC.b_1065_3	stroma	15317.4	160207	FRCs	NA
HC b	61	female	3	HC.b_1065_3	stroma	15319.4	160208	FRCs	NA
HC b	61	female	3	HC.b_1065_3	stroma	15351.4	160220	FRCs	NA
HC b	61	female	3	HC.b_1065_3	stroma	15353.4	160220	FRCs	NA
HC b	61	female	3	HC.b_1066_3	epi	19069.4	160235	Secretory progenitor	NA
HC b	61	female	3	HC.b_1066_3	epi	19121.4	160197	Secretory progenitor	NA
HC b	61	female	3	HC.b_1066_3	epi	19123.4	160195	Secretory progenitor	NA
HC b	61	female	3	HC.b_1066_3	epi	19123.4	160192	Secretory progenitor	NA
HC b	61	female	3	HC.b_1066_3	epi	19113.4	160166	Secretory progenitor	NA
HC b	61	female	3	HC.b_1066_3	epi	19056.4	160166	Secretory progenitor	NA
HC b	61	female	3	HC.b_1066_3	epi	19035.4	160193	Secretory progenitor	NA
HC b	61	female	3	HC.b_1066_3	epi	19034.4	160195	Secretory progenitor	NA
HC b	61	female	3	HC.b_1066_3	epi	19034.4	160204	Secretory progenitor	NA
HC b	61	female	3	HC.b_1066_3	epi	19036.4	160214	Secretory progenitor	NA
HC b	61	female	3	HC.b_1066_3	epi	19037.4	160216	Secretory progenitor	NA
HC b	61	female	3	HC.b_1066_3	epi	19040.4	160220	Secretory progenitor	NA
HC b	61	female	3	HC.b_1066_3	epi	19043.4	160223	Secretory progenitor	NA
HC b	61	female	3	HC.b_1066_3	epi	19055.4	160232	Secretory progenitor	NA
HC b	61	female	3	HC.b_1066_3	epi	19057.4	160233	Secretory progenitor	NA
HC b	61	female	3	HC.b_1066_3	epi	19067.4	160235	Secretory progenitor	NA
HC b	61	female	3	HC.b_1066_3	epi	19069.4	160235	Secretory progenitor	NA
HC b	61	female	3	HC.b_1067_3	epi	17462.4	160233	BEST4 OTOP2	NA
HC b	61	female	3	HC.b_1067_3	epi	17493.4	160230	BEST4 OTOP2	NA
HC b	61	female	3	HC.b_1067_3	epi	17498.4	160229	BEST4 OTOP2	NA
HC b	61	female	3	HC.b_1067_3	epi	17500.4	160228	BEST4 OTOP2	NA
HC b	61	female	3	HC.b_1067_3	epi	17504.4	160225	BEST4 OTOP2	NA
HC b	61	female	3	HC.b_1067_3	epi	17508.4	160221	BEST4 OTOP2	NA
HC b	61	female	3	HC.b_1067_3	epi	17511.4	160217	BEST4 OTOP2	NA
HC b	61	female	3	HC.b_1067_3	epi	17512.4	160215	BEST4 OTOP2	NA
HC b	61	female	3	HC.b_1067_3	epi	17512.4	160202	BEST4 OTOP2	NA
HC b	61	female	3	HC.b_1067_3	epi	17505.4	160190	BEST4 OTOP2	NA
HC b	61	female	3	HC.b_1067_3	epi	17503.4	160188	BEST4 OTOP2	NA
HC b	61	female	3	HC.b_1067_3	epi	17483.4	160183	BEST4 OTOP2	NA
HC b	61	female	3	HC.b_1067_3	epi	17445.4	160177	BEST4 OTOP2	NA
HC b	61	female	3	HC.b_1067_3	epi	17432.4	160177	BEST4 OTOP2	NA
HC b	61	female	3	HC.b_1067_3	epi	17430.4	160179	BEST4 OTOP2	NA
HC b	61	female	3	HC.b_1067_3	epi	17427.4	160183	BEST4 OTOP2	NA
HC b	61	female	3	HC.b_1067_3	epi	17426.4	160185	BEST4 OTOP2	NA
HC b	61	female	3	HC.b_1067_3	epi	17424.4	160195	BEST4 OTOP2	NA
HC b	61	female	3	HC.b_1067_3	epi	17424.4	160209	BEST4 OTOP2	NA
HC b	61	female	3	HC.b_1067_3	epi	17426.4	160219	BEST4 OTOP2	NA
HC b	61	female	3	HC.b_1067_3	epi	17427.4	160221	BEST4 OTOP2	NA
HC b	61	female	3	HC.b_1067_3	epi	17430.4	160225	BEST4 OTOP2	NA
HC b	61	female	3	HC.b_1067_3	epi	17432.4	160227	BEST4 OTOP2	NA
HC b	61	female	3	HC.b_1067_3	epi	17436.4	160230	BEST4 OTOP2	NA
HC b	61	female	3	HC.b_1067_3	epi	17438.4	160231	BEST4 OTOP2	NA
HC b	61	female	3	HC.b_1067_3	epi	17448.4	160233	BEST4 OTOP2	NA
HC b	61	female	3	HC.b_1067_3	epi	17462.4	160233	BEST4 OTOP2	NA
HC b	61	female	3	HC.b_1068_3	stroma	18954.4	160233	S1	NA
HC b	61	female	3	HC.b_1068_3	stroma	18964.4	160231	S1	NA
HC b	61	female	3	HC.b_1068_3	stroma	18974.4	160226	S1	NA
HC b	61	female	3	HC.b_1068_3	stroma	18978.4	160223	S1	NA
HC b	61	female	3	HC.b_1068_3	stroma	18982.4	160219	S1	NA
HC b	61	female	3	HC.b_1068_3	stroma	18985.4	160215	S1	NA
HC b	61	female	3	HC.b_1068_3	stroma	18989.4	160209	S1	NA
HC b	61	female	3	HC.b_1068_3	stroma	18992.4	160203	S1	NA
HC b	61	female	3	HC.b_1068_3	stroma	18993.4	160198	S1	NA
HC b	61	female	3	HC.b_1068_3	stroma	18993.4	160192	S1	NA
HC b	61	female	3	HC.b_1068_3	stroma	18973.4	160170	S1	NA
HC b	61	female	3	HC.b_1068_3	stroma	18958.4	160155	S1	NA
HC b	61	female	3	HC.b_1068_3	stroma	18954.4	160152	S1	NA
HC b	61	female	3	HC.b_1068_3	stroma	18946.4	160152	S1	NA
HC b	61	female	3	HC.b_1068_3	stroma	18942.4	160154	S1	NA
HC b	61	female	3	HC.b_1068_3	stroma	18930.4	160163	S1	NA
HC b	61	female	3	HC.b_1068_3	stroma	18928.4	160165	S1	NA
HC b	61	female	3	HC.b_1068_3	stroma	18925.4	160169	S1	NA
HC b	61	female	3	HC.b_1068_3	stroma	18919.4	160179	S1	NA
HC b	61	female	3	HC.b_1068_3	stroma	18918.4	160181	S1	NA
HC b	61	female	3	HC.b_1068_3	stroma	18916.4	160191	S1	NA
HC b	61	female	3	HC.b_1068_3	stroma	18916.4	160204	S1	NA
HC b	61	female	3	HC.b_1068_3	stroma	18918.4	160214	S1	NA
HC b	61	female	3	HC.b_1068_3	stroma	18919.4	160216	S1	NA
HC b	61	female	3	HC.b_1068_3	stroma	18922.4	160220	S1	NA
HC b	61	female	3	HC.b_1068_3	stroma	18925.4	160223	S1	NA
HC b	61	female	3	HC.b_1068_3	stroma	18929.4	160226	S1	NA
HC b	61	female	3	HC.b_1068_3	stroma	18935.4	160229	S1	NA
HC b	61	female	3	HC.b_1068_3	stroma	18943.4	160231	S1	NA
HC b	61	female	3	HC.b_1068_3	stroma	18953.4	160233	S1	NA
HC b	61	female	3	HC.b_1068_3	stroma	18954.4	160233	S1	NA
HC b	61	female	3	HC.b_1069_3	epi	14846.4	160210	Secretory progenitor	NA
HC b	61	female	3	HC.b_1069_3	epi	14855.4	160209	Secretory progenitor	NA
HC b	61	female	3	HC.b_1069_3	epi	14867.4	160207	Secretory progenitor	NA
HC b	61	female	3	HC.b_1069_3	epi	14871.4	160203	Secretory progenitor	NA
HC b	61	female	3	HC.b_1069_3	epi	14873.4	160191	Secretory progenitor	NA
HC b	61	female	3	HC.b_1069_3	epi	14873.4	160178	Secretory progenitor	NA
HC b	61	female	3	HC.b_1069_3	epi	14868.4	160159	Secretory progenitor	NA
HC b	61	female	3	HC.b_1069_3	epi	14867.4	160157	Secretory progenitor	NA
HC b	61	female	3	HC.b_1069_3	epi	14862.4	160150	Secretory progenitor	NA
HC b	61	female	3	HC.b_1069_3	epi	14860.4	160148	Secretory progenitor	NA
HC b	61	female	3	HC.b_1069_3	epi	14858.4	160147	Secretory progenitor	NA
HC b	61	female	3	HC.b_1069_3	epi	14853.4	160146	Secretory progenitor	NA
HC b	61	female	3	HC.b_1069_3	epi	14838.4	160146	Secretory progenitor	NA
HC b	61	female	3	HC.b_1069_3	epi	14833.4	160148	Secretory progenitor	NA
HC b	61	female	3	HC.b_1069_3	epi	14826.4	160152	Secretory progenitor	NA
HC b	61	female	3	HC.b_1069_3	epi	14823.4	160158	Secretory progenitor	NA
HC b	61	female	3	HC.b_1069_3	epi	14823.4	160161	Secretory progenitor	NA
HC b	61	female	3	HC.b_1069_3	epi	14828.4	160197	Secretory progenitor	NA
HC b	61	female	3	HC.b_1069_3	epi	14829.4	160200	Secretory progenitor	NA
HC b	61	female	3	HC.b_1069_3	epi	14834.4	160210	Secretory progenitor	NA
HC b	61	female	3	HC.b_1069_3	epi	14846.4	160210	Secretory progenitor	NA
HC b	61	female	3	HC.b_107_3	epi	15406.4	161677	Colonocytes	NA
HC b	61	female	3	HC.b_107_3	epi	15416.4	161672	Colonocytes	NA
HC b	61	female	3	HC.b_107_3	epi	15420.4	161669	Colonocytes	NA
HC b	61	female	3	HC.b_107_3	epi	15421.4	161668	Colonocytes	NA
HC b	61	female	3	HC.b_107_3	epi	15423.4	161612	Colonocytes	NA
HC b	61	female	3	HC.b_107_3	epi	15423.4	161595	Colonocytes	NA
HC b	61	female	3	HC.b_107_3	epi	15422.4	161594	Colonocytes	NA
HC b	61	female	3	HC.b_107_3	epi	15420.4	161593	Colonocytes	NA
HC b	61	female	3	HC.b_107_3	epi	15410.4	161589	Colonocytes	NA
HC b	61	female	3	HC.b_107_3	epi	15405.4	161588	Colonocytes	NA
HC b	61	female	3	HC.b_107_3	epi	15393.4	161588	Colonocytes	NA
HC b	61	female	3	HC.b_107_3	epi	15391.4	161589	Colonocytes	NA
HC b	61	female	3	HC.b_107_3	epi	15353.4	161620	Colonocytes	NA
HC b	61	female	3	HC.b_107_3	epi	15352.4	161621	Colonocytes	NA
HC b	61	female	3	HC.b_107_3	epi	15387.4	161665	Colonocytes	NA
HC b	61	female	3	HC.b_107_3	epi	15391.4	161670	Colonocytes	NA
HC b	61	female	3	HC.b_107_3	epi	15394.4	161673	Colonocytes	NA
HC b	61	female	3	HC.b_107_3	epi	15402.4	161677	Colonocytes	NA
HC b	61	female	3	HC.b_107_3	epi	15406.4	161677	Colonocytes	NA
HC b	61	female	3	HC.b_1070_3	epi	16223.4	160226	Secretory progenitor	NA
HC b	61	female	3	HC.b_1070_3	epi	16235.4	160224	Secretory progenitor	NA
HC b	61	female	3	HC.b_1070_3	epi	16242.4	160222	Secretory progenitor	NA
HC b	61	female	3	HC.b_1070_3	epi	16244.4	160221	Secretory progenitor	NA
HC b	61	female	3	HC.b_1070_3	epi	16253.4	160209	Secretory progenitor	NA
HC b	61	female	3	HC.b_1070_3	epi	16254.4	160207	Secretory progenitor	NA
HC b	61	female	3	HC.b_1070_3	epi	16255.4	160202	Secretory progenitor	NA
HC b	61	female	3	HC.b_1070_3	epi	16255.4	160186	Secretory progenitor	NA
HC b	61	female	3	HC.b_1070_3	epi	16254.4	160183	Secretory progenitor	NA
HC b	61	female	3	HC.b_1070_3	epi	16252.4	160182	Secretory progenitor	NA
HC b	61	female	3	HC.b_1070_3	epi	16234.4	160175	Secretory progenitor	NA
HC b	61	female	3	HC.b_1070_3	epi	16201.4	160163	Secretory progenitor	NA
HC b	61	female	3	HC.b_1070_3	epi	16198.4	160162	Secretory progenitor	NA
HC b	61	female	3	HC.b_1070_3	epi	16193.4	160162	Secretory progenitor	NA
HC b	61	female	3	HC.b_1070_3	epi	16191.4	160163	Secretory progenitor	NA
HC b	61	female	3	HC.b_1070_3	epi	16187.4	160166	Secretory progenitor	NA
HC b	61	female	3	HC.b_1070_3	epi	16183.4	160170	Secretory progenitor	NA
HC b	61	female	3	HC.b_1070_3	epi	16179.4	160175	Secretory progenitor	NA
HC b	61	female	3	HC.b_1070_3	epi	16178.4	160177	Secretory progenitor	NA
HC b	61	female	3	HC.b_1070_3	epi	16170.4	160208	Secretory progenitor	NA
HC b	61	female	3	HC.b_1070_3	epi	16168.4	160216	Secretory progenitor	NA
HC b	61	female	3	HC.b_1070_3	epi	16168.4	160218	Secretory progenitor	NA
HC b	61	female	3	HC.b_1070_3	epi	16171.4	160221	Secretory progenitor	NA
HC b	61	female	3	HC.b_1070_3	epi	16173.4	160222	Secretory progenitor	NA
HC b	61	female	3	HC.b_1070_3	epi	16178.4	160224	Secretory progenitor	NA
HC b	61	female	3	HC.b_1070_3	epi	16222.4	160226	Secretory progenitor	NA
HC b	61	female	3	HC.b_1070_3	epi	16223.4	160226	Secretory progenitor	NA
HC b	61	female	3	HC.b_1071_3	epi	17956.4	160216	Secretory progenitor	NA
HC b	61	female	3	HC.b_1071_3	epi	17958.4	160215	Secretory progenitor	NA
HC b	61	female	3	HC.b_1071_3	epi	17966.4	160207	Secretory progenitor	NA
HC b	61	female	3	HC.b_1071_3	epi	17969.4	160203	Secretory progenitor	NA
HC b	61	female	3	HC.b_1071_3	epi	17972.4	160197	Secretory progenitor	NA
HC b	61	female	3	HC.b_1071_3	epi	17973.4	160192	Secretory progenitor	NA
HC b	61	female	3	HC.b_1071_3	epi	17973.4	160170	Secretory progenitor	NA
HC b	61	female	3	HC.b_1071_3	epi	17972.4	160165	Secretory progenitor	NA
HC b	61	female	3	HC.b_1071_3	epi	17971.4	160163	Secretory progenitor	NA
HC b	61	female	3	HC.b_1071_3	epi	17968.4	160159	Secretory progenitor	NA
HC b	61	female	3	HC.b_1071_3	epi	17964.4	160159	Secretory progenitor	NA
HC b	61	female	3	HC.b_1071_3	epi	17959.4	160160	Secretory progenitor	NA
HC b	61	female	3	HC.b_1071_3	epi	17945.4	160163	Secretory progenitor	NA
HC b	61	female	3	HC.b_1071_3	epi	17941.4	160164	Secretory progenitor	NA
HC b	61	female	3	HC.b_1071_3	epi	17892.4	160178	Secretory progenitor	NA
HC b	61	female	3	HC.b_1071_3	epi	17876.4	160192	Secretory progenitor	NA
HC b	61	female	3	HC.b_1071_3	epi	17875.4	160194	Secretory progenitor	NA
HC b	61	female	3	HC.b_1071_3	epi	17875.4	160197	Secretory progenitor	NA
HC b	61	female	3	HC.b_1071_3	epi	17885.4	160202	Secretory progenitor	NA
HC b	61	female	3	HC.b_1071_3	epi	17902.4	160209	Secretory progenitor	NA
HC b	61	female	3	HC.b_1071_3	epi	17955.4	160216	Secretory progenitor	NA
HC b	61	female	3	HC.b_1071_3	epi	17956.4	160216	Secretory progenitor	NA
HC b	61	female	3	HC.b_1072_3	plasmas	14054.4	160228	PC IgA IgM	NA
HC b	61	female	3	HC.b_1072_3	plasmas	14058.4	160222	PC IgA IgM	NA
HC b	61	female	3	HC.b_1072_3	plasmas	14063.4	160214	PC IgA IgM	NA
HC b	61	female	3	HC.b_1072_3	plasmas	14064.4	160212	PC IgA IgM	NA
HC b	61	female	3	HC.b_1072_3	plasmas	14065.4	160209	PC IgA IgM	NA
HC b	61	female	3	HC.b_1072_3	plasmas	14067.4	160202	PC IgA IgM	NA
HC b	61	female	3	HC.b_1072_3	plasmas	14076.4	160166	PC IgA IgM	NA
HC b	61	female	3	HC.b_1072_3	plasmas	14076.4	160159	PC IgA IgM	NA
HC b	61	female	3	HC.b_1072_3	plasmas	14074.4	160157	PC IgA IgM	NA
HC b	61	female	3	HC.b_1072_3	plasmas	14070.4	160154	PC IgA IgM	NA
HC b	61	female	3	HC.b_1072_3	plasmas	14060.4	160149	PC IgA IgM	NA
HC b	61	female	3	HC.b_1072_3	plasmas	14055.4	160148	PC IgA IgM	NA
HC b	61	female	3	HC.b_1072_3	plasmas	14046.4	160148	PC IgA IgM	NA
HC b	61	female	3	HC.b_1072_3	plasmas	14008.4	160190	PC IgA IgM	NA
HC b	61	female	3	HC.b_1072_3	plasmas	14010.4	160200	PC IgA IgM	NA
HC b	61	female	3	HC.b_1072_3	plasmas	14011.4	160202	PC IgA IgM	NA
HC b	61	female	3	HC.b_1072_3	plasmas	14015.4	160206	PC IgA IgM	NA
HC b	61	female	3	HC.b_1072_3	plasmas	14037.4	160221	PC IgA IgM	NA
HC b	61	female	3	HC.b_1072_3	plasmas	14043.4	160225	PC IgA IgM	NA
HC b	61	female	3	HC.b_1072_3	plasmas	14049.4	160228	PC IgA IgM	NA
HC b	61	female	3	HC.b_1072_3	plasmas	14054.4	160228	PC IgA IgM	NA
HC b	61	female	3	HC.b_1073_3	epi	15698.4	160212	Secretory progenitor	NA
HC b	61	female	3	HC.b_1073_3	epi	15700.4	160211	Secretory progenitor	NA
HC b	61	female	3	HC.b_1073_3	epi	15710.4	160204	Secretory progenitor	NA
HC b	61	female	3	HC.b_1073_3	epi	15712.4	160202	Secretory progenitor	NA
HC b	61	female	3	HC.b_1073_3	epi	15712.4	160195	Secretory progenitor	NA
HC b	61	female	3	HC.b_1073_3	epi	15709.4	160180	Secretory progenitor	NA
HC b	61	female	3	HC.b_1073_3	epi	15689.4	160168	Secretory progenitor	NA
HC b	61	female	3	HC.b_1073_3	epi	15677.4	160162	Secretory progenitor	NA
HC b	61	female	3	HC.b_1073_3	epi	15641.4	160162	Secretory progenitor	NA
HC b	61	female	3	HC.b_1073_3	epi	15627.4	160164	Secretory progenitor	NA
HC b	61	female	3	HC.b_1073_3	epi	15626.4	160165	Secretory progenitor	NA
HC b	61	female	3	HC.b_1073_3	epi	15624.4	160175	Secretory progenitor	NA
HC b	61	female	3	HC.b_1073_3	epi	15624.4	160184	Secretory progenitor	NA
HC b	61	female	3	HC.b_1073_3	epi	15625.4	160187	Secretory progenitor	NA
HC b	61	female	3	HC.b_1073_3	epi	15626.4	160188	Secretory progenitor	NA
HC b	61	female	3	HC.b_1073_3	epi	15628.4	160189	Secretory progenitor	NA
HC b	61	female	3	HC.b_1073_3	epi	15670.4	160207	Secretory progenitor	NA
HC b	61	female	3	HC.b_1073_3	epi	15696.4	160212	Secretory progenitor	NA
HC b	61	female	3	HC.b_1073_3	epi	15698.4	160212	Secretory progenitor	NA
HC b	61	female	3	HC.b_1074_3	epi	16072.4	160223	Secretory progenitor	NA
HC b	61	female	3	HC.b_1074_3	epi	16086.4	160219	Secretory progenitor	NA
HC b	61	female	3	HC.b_1074_3	epi	16088.4	160218	Secretory progenitor	NA
HC b	61	female	3	HC.b_1074_3	epi	16092.4	160215	Secretory progenitor	NA
HC b	61	female	3	HC.b_1074_3	epi	16093.4	160214	Secretory progenitor	NA
HC b	61	female	3	HC.b_1074_3	epi	16094.4	160212	Secretory progenitor	NA
HC b	61	female	3	HC.b_1074_3	epi	16095.4	160208	Secretory progenitor	NA
HC b	61	female	3	HC.b_1074_3	epi	16096.4	160197	Secretory progenitor	NA
HC b	61	female	3	HC.b_1074_3	epi	16097.4	160181	Secretory progenitor	NA
HC b	61	female	3	HC.b_1074_3	epi	16097.4	160168	Secretory progenitor	NA
HC b	61	female	3	HC.b_1074_3	epi	16096.4	160165	Secretory progenitor	NA
HC b	61	female	3	HC.b_1074_3	epi	16094.4	160163	Secretory progenitor	NA
HC b	61	female	3	HC.b_1074_3	epi	16086.4	160159	Secretory progenitor	NA
HC b	61	female	3	HC.b_1074_3	epi	16079.4	160156	Secretory progenitor	NA
HC b	61	female	3	HC.b_1074_3	epi	16072.4	160156	Secretory progenitor	NA
HC b	61	female	3	HC.b_1074_3	epi	16032.4	160167	Secretory progenitor	NA
HC b	61	female	3	HC.b_1074_3	epi	16024.4	160188	Secretory progenitor	NA
HC b	61	female	3	HC.b_1074_3	epi	16024.4	160191	Secretory progenitor	NA
HC b	61	female	3	HC.b_1074_3	epi	16070.4	160223	Secretory progenitor	NA
HC b	61	female	3	HC.b_1074_3	epi	16072.4	160223	Secretory progenitor	NA
HC b	61	female	3	HC.b_1075_3	epi	18320.4	160209	Goblet	NA
HC b	61	female	3	HC.b_1075_3	epi	18351.4	160199	Goblet	NA
HC b	61	female	3	HC.b_1075_3	epi	18357.4	160197	Goblet	NA
HC b	61	female	3	HC.b_1075_3	epi	18375.4	160190	Goblet	NA
HC b	61	female	3	HC.b_1075_3	epi	18377.4	160189	Goblet	NA
HC b	61	female	3	HC.b_1075_3	epi	18387.4	160183	Goblet	NA
HC b	61	female	3	HC.b_1075_3	epi	18387.4	160182	Goblet	NA
HC b	61	female	3	HC.b_1075_3	epi	18384.4	160178	Goblet	NA
HC b	61	female	3	HC.b_1075_3	epi	18379.4	160173	Goblet	NA
HC b	61	female	3	HC.b_1075_3	epi	18372.4	160171	Goblet	NA
HC b	61	female	3	HC.b_1075_3	epi	18321.4	160158	Goblet	NA
HC b	61	female	3	HC.b_1075_3	epi	18313.4	160158	Goblet	NA
HC b	61	female	3	HC.b_1075_3	epi	18311.4	160159	Goblet	NA
HC b	61	female	3	HC.b_1075_3	epi	18310.4	160160	Goblet	NA
HC b	61	female	3	HC.b_1075_3	epi	18309.4	160162	Goblet	NA
HC b	61	female	3	HC.b_1075_3	epi	18294.4	160201	Goblet	NA
HC b	61	female	3	HC.b_1075_3	epi	18294.4	160202	Goblet	NA
HC b	61	female	3	HC.b_1075_3	epi	18295.4	160204	Goblet	NA
HC b	61	female	3	HC.b_1075_3	epi	18298.4	160208	Goblet	NA
HC b	61	female	3	HC.b_1075_3	epi	18299.4	160209	Goblet	NA
HC b	61	female	3	HC.b_1075_3	epi	18320.4	160209	Goblet	NA
HC b	61	female	3	HC.b_1076_3	plasmas	13888.4	160223	PC IgA IgM	NA
HC b	61	female	3	HC.b_1076_3	plasmas	13898.4	160221	PC IgA IgM	NA
HC b	61	female	3	HC.b_1076_3	plasmas	13904.4	160219	PC IgA IgM	NA
HC b	61	female	3	HC.b_1076_3	plasmas	13906.4	160218	PC IgA IgM	NA
HC b	61	female	3	HC.b_1076_3	plasmas	13910.4	160215	PC IgA IgM	NA
HC b	61	female	3	HC.b_1076_3	plasmas	13916.4	160209	PC IgA IgM	NA
HC b	61	female	3	HC.b_1076_3	plasmas	13919.4	160205	PC IgA IgM	NA
HC b	61	female	3	HC.b_1076_3	plasmas	13924.4	160195	PC IgA IgM	NA
HC b	61	female	3	HC.b_1076_3	plasmas	13926.4	160189	PC IgA IgM	NA
HC b	61	female	3	HC.b_1076_3	plasmas	13927.4	160184	PC IgA IgM	NA
HC b	61	female	3	HC.b_1076_3	plasmas	13927.4	160166	PC IgA IgM	NA
HC b	61	female	3	HC.b_1076_3	plasmas	13926.4	160161	PC IgA IgM	NA
HC b	61	female	3	HC.b_1076_3	plasmas	13923.4	160155	PC IgA IgM	NA
HC b	61	female	3	HC.b_1076_3	plasmas	13919.4	160149	PC IgA IgM	NA
HC b	61	female	3	HC.b_1076_3	plasmas	13916.4	160145	PC IgA IgM	NA
HC b	61	female	3	HC.b_1076_3	plasmas	13910.4	160139	PC IgA IgM	NA
HC b	61	female	3	HC.b_1076_3	plasmas	13906.4	160136	PC IgA IgM	NA
HC b	61	female	3	HC.b_1076_3	plasmas	13904.4	160135	PC IgA IgM	NA
HC b	61	female	3	HC.b_1076_3	plasmas	13898.4	160133	PC IgA IgM	NA
HC b	61	female	3	HC.b_1076_3	plasmas	13893.4	160132	PC IgA IgM	NA
HC b	61	female	3	HC.b_1076_3	plasmas	13877.4	160132	PC IgA IgM	NA
HC b	61	female	3	HC.b_1076_3	plasmas	13872.4	160133	PC IgA IgM	NA
HC b	61	female	3	HC.b_1076_3	plasmas	13870.4	160134	PC IgA IgM	NA
HC b	61	female	3	HC.b_1076_3	plasmas	13866.4	160137	PC IgA IgM	NA
HC b	61	female	3	HC.b_1076_3	plasmas	13856.4	160147	PC IgA IgM	NA
HC b	61	female	3	HC.b_1076_3	plasmas	13853.4	160151	PC IgA IgM	NA
HC b	61	female	3	HC.b_1076_3	plasmas	13852.4	160153	PC IgA IgM	NA
HC b	61	female	3	HC.b_1076_3	plasmas	13850.4	160159	PC IgA IgM	NA
HC b	61	female	3	HC.b_1076_3	plasmas	13848.4	160169	PC IgA IgM	NA
HC b	61	female	3	HC.b_1076_3	plasmas	13848.4	160178	PC IgA IgM	NA
HC b	61	female	3	HC.b_1076_3	plasmas	13850.4	160188	PC IgA IgM	NA
HC b	61	female	3	HC.b_1076_3	plasmas	13857.4	160202	PC IgA IgM	NA
HC b	61	female	3	HC.b_1076_3	plasmas	13861.4	160209	PC IgA IgM	NA
HC b	61	female	3	HC.b_1076_3	plasmas	13864.4	160213	PC IgA IgM	NA
HC b	61	female	3	HC.b_1076_3	plasmas	13866.4	160215	PC IgA IgM	NA
HC b	61	female	3	HC.b_1076_3	plasmas	13870.4	160218	PC IgA IgM	NA
HC b	61	female	3	HC.b_1076_3	plasmas	13872.4	160219	PC IgA IgM	NA
HC b	61	female	3	HC.b_1076_3	plasmas	13877.4	160221	PC IgA IgM	NA
HC b	61	female	3	HC.b_1076_3	plasmas	13887.4	160223	PC IgA IgM	NA
HC b	61	female	3	HC.b_1076_3	plasmas	13888.4	160223	PC IgA IgM	NA
HC b	61	female	3	HC.b_1077_3	epi	14604.4	160211	Epithelium Ribhi	NA
HC b	61	female	3	HC.b_1077_3	epi	14607.4	160207	Epithelium Ribhi	NA
HC b	61	female	3	HC.b_1077_3	epi	14609.4	160203	Epithelium Ribhi	NA
HC b	61	female	3	HC.b_1077_3	epi	14609.4	160198	Epithelium Ribhi	NA
HC b	61	female	3	HC.b_1077_3	epi	14594.4	160181	Epithelium Ribhi	NA
HC b	61	female	3	HC.b_1077_3	epi	14592.4	160179	Epithelium Ribhi	NA
HC b	61	female	3	HC.b_1077_3	epi	14590.4	160178	Epithelium Ribhi	NA
HC b	61	female	3	HC.b_1077_3	epi	14585.4	160176	Epithelium Ribhi	NA
HC b	61	female	3	HC.b_1077_3	epi	14579.4	160174	Epithelium Ribhi	NA
HC b	61	female	3	HC.b_1077_3	epi	14569.4	160171	Epithelium Ribhi	NA
HC b	61	female	3	HC.b_1077_3	epi	14554.4	160171	Epithelium Ribhi	NA
HC b	61	female	3	HC.b_1077_3	epi	14554.4	160181	Epithelium Ribhi	NA
HC b	61	female	3	HC.b_1077_3	epi	14556.4	160185	Epithelium Ribhi	NA
HC b	61	female	3	HC.b_1077_3	epi	14564.4	160193	Epithelium Ribhi	NA
HC b	61	female	3	HC.b_1077_3	epi	14572.4	160199	Epithelium Ribhi	NA
HC b	61	female	3	HC.b_1077_3	epi	14583.4	160205	Epithelium Ribhi	NA
HC b	61	female	3	HC.b_1077_3	epi	14592.4	160209	Epithelium Ribhi	NA
HC b	61	female	3	HC.b_1077_3	epi	14599.4	160212	Epithelium Ribhi	NA
HC b	61	female	3	HC.b_1077_3	epi	14602.4	160213	Epithelium Ribhi	NA
HC b	61	female	3	HC.b_1077_3	epi	14604.4	160211	Epithelium Ribhi	NA
HC b	61	female	3	HC.b_1078_3	epi	15060.4	160219	Secretory progenitor	NA
HC b	61	female	3	HC.b_1078_3	epi	15067.4	160217	Secretory progenitor	NA
HC b	61	female	3	HC.b_1078_3	epi	15072.4	160215	Secretory progenitor	NA
HC b	61	female	3	HC.b_1078_3	epi	15074.4	160214	Secretory progenitor	NA
HC b	61	female	3	HC.b_1078_3	epi	15077.4	160211	Secretory progenitor	NA
HC b	61	female	3	HC.b_1078_3	epi	15077.4	160207	Secretory progenitor	NA
HC b	61	female	3	HC.b_1078_3	epi	15074.4	160198	Secretory progenitor	NA
HC b	61	female	3	HC.b_1078_3	epi	15068.4	160187	Secretory progenitor	NA
HC b	61	female	3	HC.b_1078_3	epi	15063.4	160182	Secretory progenitor	NA
HC b	61	female	3	HC.b_1078_3	epi	15035.4	160165	Secretory progenitor	NA
HC b	61	female	3	HC.b_1078_3	epi	15017.4	160155	Secretory progenitor	NA
HC b	61	female	3	HC.b_1078_3	epi	15014.4	160155	Secretory progenitor	NA
HC b	61	female	3	HC.b_1078_3	epi	15014.4	160167	Secretory progenitor	NA
HC b	61	female	3	HC.b_1078_3	epi	15015.4	160175	Secretory progenitor	NA
HC b	61	female	3	HC.b_1078_3	epi	15018.4	160185	Secretory progenitor	NA
HC b	61	female	3	HC.b_1078_3	epi	15024.4	160195	Secretory progenitor	NA
HC b	61	female	3	HC.b_1078_3	epi	15029.4	160203	Secretory progenitor	NA
HC b	61	female	3	HC.b_1078_3	epi	15031.4	160205	Secretory progenitor	NA
HC b	61	female	3	HC.b_1078_3	epi	15059.4	160219	Secretory progenitor	NA
HC b	61	female	3	HC.b_1078_3	epi	15060.4	160219	Secretory progenitor	NA
HC b	61	female	3	HC.b_1079_3	epi	18658.4	160214	Secretory progenitor	NA
HC b	61	female	3	HC.b_1079_3	epi	18661.4	160213	Secretory progenitor	NA
HC b	61	female	3	HC.b_1079_3	epi	18663.4	160211	Secretory progenitor	NA
HC b	61	female	3	HC.b_1079_3	epi	18668.4	160201	Secretory progenitor	NA
HC b	61	female	3	HC.b_1079_3	epi	18669.4	160196	Secretory progenitor	NA
HC b	61	female	3	HC.b_1079_3	epi	18669.4	160180	Secretory progenitor	NA
HC b	61	female	3	HC.b_1079_3	epi	18668.4	160175	Secretory progenitor	NA
HC b	61	female	3	HC.b_1079_3	epi	18662.4	160157	Secretory progenitor	NA
HC b	61	female	3	HC.b_1079_3	epi	18661.4	160155	Secretory progenitor	NA
HC b	61	female	3	HC.b_1079_3	epi	18653.4	160144	Secretory progenitor	NA
HC b	61	female	3	HC.b_1079_3	epi	18650.4	160141	Secretory progenitor	NA
HC b	61	female	3	HC.b_1079_3	epi	18647.4	160139	Secretory progenitor	NA
HC b	61	female	3	HC.b_1079_3	epi	18633.4	160139	Secretory progenitor	NA
HC b	61	female	3	HC.b_1079_3	epi	18602.4	160144	Secretory progenitor	NA
HC b	61	female	3	HC.b_1079_3	epi	18598.4	160145	Secretory progenitor	NA
HC b	61	female	3	HC.b_1079_3	epi	18592.4	160147	Secretory progenitor	NA
HC b	61	female	3	HC.b_1079_3	epi	18588.4	160149	Secretory progenitor	NA
HC b	61	female	3	HC.b_1079_3	epi	18585.4	160152	Secretory progenitor	NA
HC b	61	female	3	HC.b_1079_3	epi	18589.4	160159	Secretory progenitor	NA
HC b	61	female	3	HC.b_1079_3	epi	18602.4	160179	Secretory progenitor	NA
HC b	61	female	3	HC.b_1079_3	epi	18622.4	160204	Secretory progenitor	NA
HC b	61	female	3	HC.b_1079_3	epi	18623.4	160205	Secretory progenitor	NA
HC b	61	female	3	HC.b_1079_3	epi	18640.4	160212	Secretory progenitor	NA
HC b	61	female	3	HC.b_1079_3	epi	18646.4	160214	Secretory progenitor	NA
HC b	61	female	3	HC.b_1079_3	epi	18658.4	160214	Secretory progenitor	NA
HC b	61	female	3	HC.b_108_3	epi	15102.4	161661	Colonocytes	NA
HC b	61	female	3	HC.b_108_3	epi	15106.4	161660	Colonocytes	NA
HC b	61	female	3	HC.b_108_3	epi	15108.4	161659	Colonocytes	NA
HC b	61	female	3	HC.b_108_3	epi	15110.4	161657	Colonocytes	NA
HC b	61	female	3	HC.b_108_3	epi	15112.4	161654	Colonocytes	NA
HC b	61	female	3	HC.b_108_3	epi	15112.4	161651	Colonocytes	NA
HC b	61	female	3	HC.b_108_3	epi	15098.4	161633	Colonocytes	NA
HC b	61	female	3	HC.b_108_3	epi	15097.4	161632	Colonocytes	NA
HC b	61	female	3	HC.b_108_3	epi	15067.4	161612	Colonocytes	NA
HC b	61	female	3	HC.b_108_3	epi	15059.4	161612	Colonocytes	NA
HC b	61	female	3	HC.b_108_3	epi	15056.4	161613	Colonocytes	NA
HC b	61	female	3	HC.b_108_3	epi	15035.4	161627	Colonocytes	NA
HC b	61	female	3	HC.b_108_3	epi	15030.4	161632	Colonocytes	NA
HC b	61	female	3	HC.b_108_3	epi	15024.4	161641	Colonocytes	NA
HC b	61	female	3	HC.b_108_3	epi	15022.4	161645	Colonocytes	NA
HC b	61	female	3	HC.b_108_3	epi	15024.4	161650	Colonocytes	NA
HC b	61	female	3	HC.b_108_3	epi	15025.4	161652	Colonocytes	NA
HC b	61	female	3	HC.b_108_3	epi	15028.4	161656	Colonocytes	NA
HC b	61	female	3	HC.b_108_3	epi	15039.4	161667	Colonocytes	NA
HC b	61	female	3	HC.b_108_3	epi	15043.4	161670	Colonocytes	NA
HC b	61	female	3	HC.b_108_3	epi	15045.4	161671	Colonocytes	NA
HC b	61	female	3	HC.b_108_3	epi	15102.4	161661	Colonocytes	NA
HC b	61	female	3	HC.b_1080_3	epi	14302.4	160203	Secretory progenitor	NA
HC b	61	female	3	HC.b_1080_3	epi	14315.4	160199	Secretory progenitor	NA
HC b	61	female	3	HC.b_1080_3	epi	14321.4	160195	Secretory progenitor	NA
HC b	61	female	3	HC.b_1080_3	epi	14330.4	160184	Secretory progenitor	NA
HC b	61	female	3	HC.b_1080_3	epi	14338.4	160173	Secretory progenitor	NA
HC b	61	female	3	HC.b_1080_3	epi	14338.4	160163	Secretory progenitor	NA
HC b	61	female	3	HC.b_1080_3	epi	14336.4	160161	Secretory progenitor	NA
HC b	61	female	3	HC.b_1080_3	epi	14320.4	160155	Secretory progenitor	NA
HC b	61	female	3	HC.b_1080_3	epi	14317.4	160154	Secretory progenitor	NA
HC b	61	female	3	HC.b_1080_3	epi	14302.4	160154	Secretory progenitor	NA
HC b	61	female	3	HC.b_1080_3	epi	14301.4	160155	Secretory progenitor	NA
HC b	61	female	3	HC.b_1080_3	epi	14298.4	160161	Secretory progenitor	NA
HC b	61	female	3	HC.b_1080_3	epi	14297.4	160166	Secretory progenitor	NA
HC b	61	female	3	HC.b_1080_3	epi	14296.4	160180	Secretory progenitor	NA
HC b	61	female	3	HC.b_1080_3	epi	14296.4	160197	Secretory progenitor	NA
HC b	61	female	3	HC.b_1080_3	epi	14298.4	160203	Secretory progenitor	NA
HC b	61	female	3	HC.b_1080_3	epi	14302.4	160203	Secretory progenitor	NA
HC b	61	female	3	HC.b_1081_3	epi	16744.4	160221	Secretory progenitor	NA
HC b	61	female	3	HC.b_1081_3	epi	16754.4	160219	Secretory progenitor	NA
HC b	61	female	3	HC.b_1081_3	epi	16756.4	160218	Secretory progenitor	NA
HC b	61	female	3	HC.b_1081_3	epi	16758.4	160216	Secretory progenitor	NA
HC b	61	female	3	HC.b_1081_3	epi	16776.4	160192	Secretory progenitor	NA
HC b	61	female	3	HC.b_1081_3	epi	16776.4	160146	Secretory progenitor	NA
HC b	61	female	3	HC.b_1081_3	epi	16774.4	160143	Secretory progenitor	NA
HC b	61	female	3	HC.b_1081_3	epi	16760.4	160129	Secretory progenitor	NA
HC b	61	female	3	HC.b_1081_3	epi	16756.4	160126	Secretory progenitor	NA
HC b	61	female	3	HC.b_1081_3	epi	16750.4	160123	Secretory progenitor	NA
HC b	61	female	3	HC.b_1081_3	epi	16745.4	160122	Secretory progenitor	NA
HC b	61	female	3	HC.b_1081_3	epi	16733.4	160122	Secretory progenitor	NA
HC b	61	female	3	HC.b_1081_3	epi	16732.4	160124	Secretory progenitor	NA
HC b	61	female	3	HC.b_1081_3	epi	16724.4	160143	Secretory progenitor	NA
HC b	61	female	3	HC.b_1081_3	epi	16723.4	160147	Secretory progenitor	NA
HC b	61	female	3	HC.b_1081_3	epi	16719.4	160213	Secretory progenitor	NA
HC b	61	female	3	HC.b_1081_3	epi	16719.4	160215	Secretory progenitor	NA
HC b	61	female	3	HC.b_1081_3	epi	16723.4	160218	Secretory progenitor	NA
HC b	61	female	3	HC.b_1081_3	epi	16725.4	160219	Secretory progenitor	NA
HC b	61	female	3	HC.b_1081_3	epi	16735.4	160221	Secretory progenitor	NA
HC b	61	female	3	HC.b_1081_3	epi	16744.4	160221	Secretory progenitor	NA
HC b	61	female	3	HC.b_1082_3	epi	18620.4	160204	BEST4 OTOP2	NA
HC b	61	female	3	HC.b_1082_3	epi	18620.4	160194	BEST4 OTOP2	NA
HC b	61	female	3	HC.b_1082_3	epi	18615.4	160188	BEST4 OTOP2	NA
HC b	61	female	3	HC.b_1082_3	epi	18586.4	160154	BEST4 OTOP2	NA
HC b	61	female	3	HC.b_1082_3	epi	18584.4	160152	BEST4 OTOP2	NA
HC b	61	female	3	HC.b_1082_3	epi	18581.4	160151	BEST4 OTOP2	NA
HC b	61	female	3	HC.b_1082_3	epi	18560.4	160148	BEST4 OTOP2	NA
HC b	61	female	3	HC.b_1082_3	epi	18554.4	160148	BEST4 OTOP2	NA
HC b	61	female	3	HC.b_1082_3	epi	18550.4	160151	BEST4 OTOP2	NA
HC b	61	female	3	HC.b_1082_3	epi	18542.4	160159	BEST4 OTOP2	NA
HC b	61	female	3	HC.b_1082_3	epi	18539.4	160163	BEST4 OTOP2	NA
HC b	61	female	3	HC.b_1082_3	epi	18538.4	160165	BEST4 OTOP2	NA
HC b	61	female	3	HC.b_1082_3	epi	18536.4	160175	BEST4 OTOP2	NA
HC b	61	female	3	HC.b_1082_3	epi	18536.4	160177	BEST4 OTOP2	NA
HC b	61	female	3	HC.b_1082_3	epi	18538.4	160187	BEST4 OTOP2	NA
HC b	61	female	3	HC.b_1082_3	epi	18539.4	160189	BEST4 OTOP2	NA
[truncated: 170,957 more rows]
