# Supplementary material for: Macrophage and neutrophil heterogeneity at single-cell spatial resolution in human inflammatory bowel disease
Source: Nat Commun. 2023 Jul 26;14:4506. doi: 10.1038/s41467-023-40156-6 (PMC10372067; doi:10.1038/s41467-023-40156-6)
Supplement: Supplementary file 4 — Source Data [file 41467_2023_40156_MOESM4_ESM.zip › Source_data_file_supplementary_figure_8.xlsx]

## Sheet: e.fig 8 a
sample_name	sex	age	cell	annotation	UMAP_1	UMAP_2
HC 1	male	61	HC_1_AAAGATGTCGAATCCA-1	Goblet	-4.45981	-7.63487
HC 1	male	61	HC_1_AAAGTAGAGAGGTACC-1	Tuft cells	12.9334	-1.37784
HC 1	male	61	HC_1_AAAGTAGAGCCGATTT-1	Mature goblet	-6.68525	-2.94857
HC 1	male	61	HC_1_AACCGCGTCGGAATCT-1	Epithelium Ribhi	1.09854	-0.145503
HC 1	male	61	HC_1_AACTCAGCACCCTATC-1	Tuft cells	12.5002	-1.02297
HC 1	male	61	HC_1_AACTGGTCAGTATCTG-1	Goblet	-4.396	-5.54468
HC 1	male	61	HC_1_AACTGGTTCCTGTAGA-1	Inflammatory colonocyte	-1.12084	5.45067
HC 1	male	61	HC_1_AAGGCAGAGAACTCGG-1	Secretory progenitor	-1.65104	-2.15905
HC 1	male	61	HC_1_AAGGTTCAGCATGGCA-1	BEST4 OTOP2	3.18564	7.06624
HC 1	male	61	HC_1_AAGTCTGAGTTAAGTG-1	Goblet	-3.91957	-6.24807
HC 1	male	61	HC_1_AATCGGTAGAATGTGT-1	Secretory progenitor	-4.05789	-3.92638
HC 1	male	61	HC_1_ACACTGAAGCGCCTTG-1	Goblet	-2.47295	-5.1252
HC 1	male	61	HC_1_ACACTGATCAGATAAG-1	Mature goblet	-5.49838	-2.42171
HC 1	male	61	HC_1_ACACTGATCCTAGGGC-1	Epithelium Ribhi	1.20304	-1.70501
HC 1	male	61	HC_1_ACAGCCGCAAGGCTCC-1	Tuft cells	13.02	-0.262276
HC 1	male	61	HC_1_ACATACGCATTAACCG-1	Goblet	-2.63011	-5.32447
HC 1	male	61	HC_1_ACATCAGTCGCCATAA-1	Goblet	-4.99299	-6.52417
HC 1	male	61	HC_1_ACATCAGTCGTCCAGG-1	Mature goblet	-5.96144	-2.657
HC 1	male	61	HC_1_ACATGGTCAGCTCCGA-1	PLCG2 colonocytes	2.49504	2.81899
HC 1	male	61	HC_1_ACATGGTCATGCCTTC-1	Tuft cells	12.599	-1.48395
HC 1	male	61	HC_1_ACATGGTTCTGCAAGT-1	Colonocyte 2	-0.575883	7.50017
HC 1	male	61	HC_1_ACCCACTAGACAGGCT-1	Colonocyte 1	-0.958311	5.22693
HC 1	male	61	HC_1_ACCGTAACATTGTGCA-1	Inflammatory colonocyte	-1.65535	5.3914
HC 1	male	61	HC_1_ACGATGTGTCACTGGC-1	Inflammatory colonocyte	-1.50123	6.03451
HC 1	male	61	HC_1_ACGATGTTCAGAGCTT-1	Epithelium Ribhi	1.19825	-1.2406
HC 1	male	61	HC_1_ACGCAGCGTAGATTAG-1	BEST4 OTOP2	2.11178	7.72681
HC 1	male	61	HC_1_ACGCAGCTCGCCGTGA-1	Goblet	-2.60027	-5.38671
HC 1	male	61	HC_1_ACGGAGAGTCGACTGC-1	Colonocyte 2	-0.574177	7.49158
HC 1	male	61	HC_1_AGAGCGATCTAGAGTC-1	BEST4 OTOP2	2.10793	7.6413
HC 1	male	61	HC_1_AGATTGCAGGCTAGGT-1	Colonocyte 2	-2.7098	5.12338
HC 1	male	61	HC_1_AGCCTAAAGCGCTTAT-1	Mature goblet	-6.75076	-2.39585
HC 1	male	61	HC_1_AGCCTAATCGCCGTGA-1	Inflammatory colonocyte	-1.53104	5.92255
HC 1	male	61	HC_1_AGCGTATAGTGAAGTT-1	Goblet	-5.25215	-6.09663
HC 1	male	61	HC_1_AGCGTCGCATTTCACT-1	Secretory progenitor	-4.26563	-3.40716
HC 1	male	61	HC_1_AGCGTCGGTCAAGCGA-1	Tuft cells	12.6633	0.350411
HC 1	male	61	HC_1_AGCTCTCAGTCTCCTC-1	Cycling TA	3.94493	-3.64788
HC 1	male	61	HC_1_AGGCCACCACCCATTC-1	Epithelium Ribhi	-1.34176	-1.97649
HC 1	male	61	HC_1_AGGGATGTCCACGTTC-1	Goblet	-3.03882	-5.58785
HC 1	male	61	HC_1_AGGGTGACACGGCTAC-1	Colonocyte 1	-0.506213	6.38312
HC 1	male	61	HC_1_AGGTCATAGATGTAAC-1	Secretory progenitor	-4.24785	-3.49731
HC 1	male	61	HC_1_AGGTCATGTGCTTCTC-1	Tuft cells	12.8672	-0.0536604
HC 1	male	61	HC_1_AGTCTTTGTCTTGCGG-1	Tuft cells	13.6038	-0.724671
HC 1	male	61	HC_1_ATAACGCTCCTTAATC-1	Inflammatory colonocyte	1.31469	6.40074
HC 1	male	61	HC_1_ATAGACCAGAGTCTGG-1	BEST4 OTOP2	3.1366	6.47153
HC 1	male	61	HC_1_ATCACGAAGATATGCA-1	Epithelium Ribhi	3.69503	-0.549022
HC 1	male	61	HC_1_ATCACGAAGTTGAGAT-1	Secretory progenitor	-1.15284	-2.83967
HC 1	male	61	HC_1_ATCATGGGTCGCGAAA-1	Secretory progenitor	-2.08244	-1.46421
HC 1	male	61	HC_1_ATCCGAATCTTGAGGT-1	Goblet	-5.09269	-6.46707
HC 1	male	61	HC_1_ATCTGCCGTCATATCG-1	PLCG2 colonocytes	1.59684	0.894224
HC 1	male	61	HC_1_ATGTGTGAGAGCCCAA-1	Tuft cells	12.3961	-1.25615
HC 1	male	61	HC_1_ATTACTCCACTCGACG-1	PLCG2 colonocytes	2.0263	1.31454
HC 1	male	61	HC_1_ATTTCTGGTGTTTGGT-1	Tuft cells	12.7135	0.755336
HC 1	male	61	HC_1_CAACCAAAGCAACGGT-1	PLCG2 colonocytes	2.76833	3.63051
HC 1	male	61	HC_1_CAACCAACAAGCCTAT-1	PLCG2 colonocytes	2.38756	2.78103
HC 1	male	61	HC_1_CAACCTCGTTCAGCGC-1	Tuft cells	13.2952	0.556171
HC 1	male	61	HC_1_CAAGATCAGCTGGAAC-1	Colonocyte 2	-0.206426	6.25331
HC 1	male	61	HC_1_CACAAACTCTAACTCT-1	Goblet	-3.45959	-6.99022
HC 1	male	61	HC_1_CACACAAAGGGTATCG-1	Secretory progenitor	-1.67612	-1.76935
HC 1	male	61	HC_1_CACACAATCCTGTAGA-1	PLCG2 colonocytes	2.69661	3.28976
HC 1	male	61	HC_1_CACACCTCACTTACGA-1	PLCG2 colonocytes	1.41061	4.18503
HC 1	male	61	HC_1_CACACTCTCTATCGCC-1	Colonocyte 2	-2.19604	6.82744
HC 1	male	61	HC_1_CACATTTGTCAGGACA-1	PLCG2 colonocytes	3.2196	2.60077
HC 1	male	61	HC_1_CACCACTCAATCACAC-1	Goblet	-5.06402	-6.25095
HC 1	male	61	HC_1_CACTCCATCCTACAGA-1	Tuft cells	13.0474	0.0608225
HC 1	male	61	HC_1_CAGATCAAGGCCCTCA-1	Goblet	-5.11122	-5.84089
HC 1	male	61	HC_1_CAGCAGCGTCTCACCT-1	Epithelium Ribhi	-0.658874	-1.74568
HC 1	male	61	HC_1_CAGCATACACCTATCC-1	Mature goblet	-5.56023	-3.12732
HC 1	male	61	HC_1_CAGCATATCATTATCC-1	Goblet	-5.03841	-5.00459
HC 1	male	61	HC_1_CAGTCCTCACCGATAT-1	PLCG2 colonocytes	3.95282	1.47192
HC 1	male	61	HC_1_CAGTCCTTCTAACGGT-1	Epithelium Ribhi	2.75507	-0.0568764
HC 1	male	61	HC_1_CATCAAGAGGAGTCTG-1	Epithelium Ribhi	0.549161	-1.23135
HC 1	male	61	HC_1_CATCAGAAGACGCAAC-1	PLCG2 colonocytes	4.20413	2.45223
HC 1	male	61	HC_1_CATCAGATCCTCAATT-1	PLCG2 colonocytes	4.38811	-0.124372
HC 1	male	61	HC_1_CATCGGGAGACAAGCC-1	Mature goblet	-5.29907	-3.6121
HC 1	male	61	HC_1_CATCGGGAGCGTGTCC-1	Goblet	-4.71787	-6.53989
HC 1	male	61	HC_1_CATGACACATGTAGTC-1	Epithelium Ribhi	2.13244	-1.68627
HC 1	male	61	HC_1_CATTCGCTCTATGTGG-1	Mature goblet	-6.17513	-2.88056
HC 1	male	61	HC_1_CCAATCCAGGAGTACC-1	BEST4 OTOP2	2.18794	7.43605
HC 1	male	61	HC_1_CCAGCGACAGTCCTTC-1	Tuft cells	12.5068	0.939531
HC 1	male	61	HC_1_CCATGTCCAGCCAGAA-1	Tuft cells	13.292	-0.31866
HC 1	male	61	HC_1_CCATGTCGTATTCGTG-1	Tuft cells	12.8315	-1.50746
HC 1	male	61	HC_1_CCATTCGAGCCACGTC-1	Goblet	-3.37408	-6.87517
HC 1	male	61	HC_1_CCGTACTTCTTAACCT-1	Colonocyte 1	0.352611	4.68309
HC 1	male	61	HC_1_CCTAAAGTCCTTTCTC-1	Epithelium Ribhi	-0.0709989	-4.40015
HC 1	male	61	HC_1_CCTAGCTGTACCCAAT-1	Epithelium Ribhi	0.16306	0.0611424
HC 1	male	61	HC_1_CCTTCGACACAGAGGT-1	Tuft cells	12.6093	0.25454
HC 1	male	61	HC_1_CCTTTCTAGTTAACGA-1	Mature goblet	-6.6569	-2.8182
HC 1	male	61	HC_1_CGAGCCAAGGAGTTGC-1	Colonocyte 1	0.666284	-0.235456
HC 1	male	61	HC_1_CGATCGGAGTTACGGG-1	Epithelium Ribhi	1.28192	-1.96844
HC 1	male	61	HC_1_CGATCGGGTCCTAGCG-1	Epithelium Ribhi	0.251408	-1.94916
HC 1	male	61	HC_1_CGATGTAAGGAATCGC-1	Epithelium Ribhi	1.40948	-2.33166
HC 1	male	61	HC_1_CGATTGAGTAGAGTGC-1	Secretory progenitor	-1.06561	-2.93405
HC 1	male	61	HC_1_CGCGTTTAGCTTATCG-1	Colonocyte 2	-2.16934	6.47126
HC 1	male	61	HC_1_CGCTATCCAGATAATG-1	Colonocyte 1	-0.209996	5.6952
HC 1	male	61	HC_1_CGCTGGAAGAGTACAT-1	Tuft cells	12.9604	-0.797024
HC 1	male	61	HC_1_CGGACACTCACTCCTG-1	Mature goblet	-5.97335	-2.58441
HC 1	male	61	HC_1_CGGACGTGTTCGTGAT-1	Secretory progenitor	-1.10468	-3.45199
HC 1	male	61	HC_1_CGGTTAACATGTCTCC-1	Goblet	-2.956	-5.95555
HC 1	male	61	HC_1_CGTAGGCAGAGTGACC-1	Epithelium Ribhi	2.82641	0.0137556
HC 1	male	61	HC_1_CGTCACTTCCAGATCA-1	Goblet	-3.76685	-7.13567
HC 1	male	61	HC_1_CGTCCATCAAGTTGTC-1	Goblet	-5.49643	-5.74918
HC 1	male	61	HC_1_CGTCCATCATGCCCGA-1	Mature goblet	-6.90049	-2.52352
HC 1	male	61	HC_1_CGTCCATTCGGTGTCG-1	Goblet	-4.89984	-6.67402
HC 1	male	61	HC_1_CGTCTACCATACTCTT-1	PLCG2 colonocytes	2.098	2.40253
HC 1	male	61	HC_1_CGTGAGCAGTCGCCGT-1	PLCG2 colonocytes	3.01567	2.81696
HC 1	male	61	HC_1_CTAAGACAGTATTGGA-1	Mature goblet	-5.23612	-3.33273
HC 1	male	61	HC_1_CTACACCAGAACTGTA-1	Cycling TA	2.18343	-4.80745
HC 1	male	61	HC_1_CTACACCCAAAGGAAG-1	Colonocyte 1	0.893202	-0.0501246
HC 1	male	61	HC_1_CTACACCCATACTACG-1	Colonocyte 2	-0.0796609	7.02882
HC 1	male	61	HC_1_CTACATTAGCTGTTCA-1	BEST4 OTOP2	1.67967	7.48892
HC 1	male	61	HC_1_CTACCCATCGTCACGG-1	PLCG2 colonocytes	2.97159	2.93128
HC 1	male	61	HC_1_CTACGTCGTTGGTGGA-1	Colonocyte 2	-1.50869	5.51696
HC 1	male	61	HC_1_CTAGAGTCACAGACAG-1	Tuft cells	13.0976	0.184059
HC 1	male	61	HC_1_CTAGCCTGTCCTCTTG-1	Mature goblet	-6.26081	-2.69672
HC 1	male	61	HC_1_CTCAGAATCAGGCCCA-1	PLCG2 colonocytes	2.97232	0.569397
HC 1	male	61	HC_1_CTCATTAAGAGTAATC-1	BEST4 OTOP2	3.38796	6.71623
HC 1	male	61	HC_1_CTCGAAACACAGGAGT-1	Colonocyte 2	-2.02396	6.20777
HC 1	male	61	HC_1_CTCGAAATCAGCGATT-1	Goblet	-3.25699	-6.68072
HC 1	male	61	HC_1_CTCGGAGCATCCAACA-1	Epithelium Ribhi	1.99227	-2.34006
HC 1	male	61	HC_1_CTCTAATTCACAACGT-1	Colonocyte 2	-2.00002	6.46116
HC 1	male	61	HC_1_CTCTGGTCAACGATGG-1	PLCG2 colonocytes	2.50516	3.54778
HC 1	male	61	HC_1_CTGAAACTCAACGGGA-1	Colonocyte 2	-2.15041	6.0087
HC 1	male	61	HC_1_CTGAAGTCAGGTCTCG-1	Colonocyte 2	-1.18761	6.98092
HC 1	male	61	HC_1_CTGAAGTTCAACCATG-1	Mature goblet	-5.88868	-2.71942
HC 1	male	61	HC_1_CTGATAGAGCGCTCCA-1	Tuft cells	12.6764	-1.20427
HC 1	male	61	HC_1_CTGATAGCATATGCTG-1	Colonocyte 2	-2.30781	6.55611
HC 1	male	61	HC_1_CTGCCTATCGCCTGTT-1	Colonocyte 2	-0.667268	7.43354
HC 1	male	61	HC_1_CTGCGGAGTAAGAGGA-1	PLCG2 colonocytes	3.34793	2.76464
HC 1	male	61	HC_1_CTGCTGTAGATATGGT-1	Colonocyte 1	0.158523	6.44001
HC 1	male	61	HC_1_CTGGTCTGTATAGGGC-1	Secretory progenitor	-4.05964	-3.79307
HC 1	male	61	HC_1_CTGTGCTCATGTTGAC-1	Inflammatory colonocyte	-1.97251	5.89452
HC 1	male	61	HC_1_CTGTGCTGTGCTAGCC-1	Colonocyte 1	0.253254	4.63841
HC 1	male	61	HC_1_CTGTGCTTCGGTCCGA-1	PLCG2 colonocytes	2.25439	2.97865
HC 1	male	61	HC_1_CTTACCGTCTGGCGAC-1	Goblet	-2.76141	-6.06057
HC 1	male	61	HC_1_CTTAGGATCCTGCTTG-1	Tuft cells	12.6285	0.258753
HC 1	male	61	HC_1_CTTCTCTGTGGTAACG-1	Epithelium Ribhi	0.324478	-1.02092
HC 1	male	61	HC_1_GAACATCCAATGAAAC-1	BEST4 OTOP2	1.89462	7.72049
HC 1	male	61	HC_1_GAACATCGTAGCGCTC-1	Mature goblet	-6.54174	-2.84117
HC 1	male	61	HC_1_GAACGGAAGTATTGGA-1	Mature goblet	-5.97316	-2.87771
HC 1	male	61	HC_1_GACACGCAGCGTTTAC-1	Mature goblet	-5.97291	-2.66801
HC 1	male	61	HC_1_GACCAATCAATGCCAT-1	PLCG2 colonocytes	4.21531	2.29055
HC 1	male	61	HC_1_GACTGCGCACAGACTT-1	Tuft cells	13.5062	-0.355095
HC 1	male	61	HC_1_GAGTCCGCACGGTGTC-1	Colonocyte 2	-0.712434	7.44708
HC 1	male	61	HC_1_GATCAGTTCCCTCAGT-1	Inflammatory colonocyte	-1.74837	5.63247
HC 1	male	61	HC_1_GATCTAGCATCGATTG-1	Goblet	-5.41654	-5.72075
HC 1	male	61	HC_1_GATCTAGTCTTAGAGC-1	Mature goblet	-6.784	-3.42063
HC 1	male	61	HC_1_GCAGTTAAGAAGCCCA-1	Inflammatory colonocyte	-1.74738	6.1209
HC 1	male	61	HC_1_GCAGTTAAGATGTCGG-1	Goblet	-3.36997	-5.14006
HC 1	male	61	HC_1_GCATGCGCACACTGCG-1	BEST4 OTOP2	1.92197	7.73175
HC 1	male	61	HC_1_GCATGTACAGCCACCA-1	Tuft cells	13.1646	0.625314
HC 1	male	61	HC_1_GCCTCTACACAGAGGT-1	Tuft cells	12.7658	0.1041
HC 1	male	61	HC_1_GCCTCTATCTGGAGCC-1	Tuft cells	12.7075	-1.03881
HC 1	male	61	HC_1_GCGACCAGTGCGGTAA-1	Cycling TA	-0.956322	-2.79947
HC 1	male	61	HC_1_GCGCAGTCAGCCACCA-1	Mature goblet	-5.19551	-2.53949
HC 1	male	61	HC_1_GCGCAGTCAGTAACGG-1	Epithelium Ribhi	-1.12656	-2.60432
HC 1	male	61	HC_1_GCGCCAAGTATATGAG-1	Tuft cells	12.4307	-1.44371
HC 1	male	61	HC_1_GCGCCAATCCTTGGTC-1	Tuft cells	12.7282	-0.694327
HC 1	male	61	HC_1_GCGCGATAGAATAGGG-1	Tuft cells	12.8593	-1.40128
HC 1	male	61	HC_1_GCGCGATTCGGTGTTA-1	Epithelium Ribhi	-1.38328	-1.65567
HC 1	male	61	HC_1_GCGGGTTAGTAGCCGA-1	Tuft cells	12.8128	0.0958699
HC 1	male	61	HC_1_GCGGGTTGTGTGCCTG-1	Colonocyte 1	-0.15441	-0.393073
HC 1	male	61	HC_1_GCTTGAATCTGATTCT-1	PLCG2 colonocytes	4.20384	1.74118
HC 1	male	61	HC_1_GGAACTTCATAAAGGT-1	Laminin colonocytes	0.21738	-0.347505
HC 1	male	61	HC_1_GGACAAGAGTGGAGAA-1	Goblet	-4.07172	-6.91255
HC 1	male	61	HC_1_GGACAAGGTACGCACC-1	Epithelium Ribhi	2.82805	-1.19691
HC 1	male	61	HC_1_GGATGTTAGATGCGAC-1	PLCG2 colonocytes	2.86297	2.48937
HC 1	male	61	HC_1_GGATGTTGTCTGATTG-1	Epithelium Ribhi	0.140357	-1.72556
HC 1	male	61	HC_1_GGATTACTCAACACAC-1	Epithelium Ribhi	-0.968681	-1.85535
HC 1	male	61	HC_1_GGCGACTTCTGGCGAC-1	Colonocyte 2	-0.843784	7.48588
HC 1	male	61	HC_1_GGCGTGTAGGGAACGG-1	Goblet	-3.36504	-6.86738
HC 1	male	61	HC_1_GGCTCGAGTGAAAGAG-1	Colonocyte 1	0.0911705	5.20569
HC 1	male	61	HC_1_GGCTGGTCAAGAAGAG-1	PLCG2 colonocytes	3.48508	2.69044
HC 1	male	61	HC_1_GGGATGAGTATATCCG-1	Goblet	-4.77948	-6.7319
HC 1	male	61	HC_1_GGGCATCTCACGCATA-1	Colonocyte 2	-0.795424	7.56789
HC 1	male	61	HC_1_GGTGAAGGTACCTACA-1	Colonocyte 1	0.710168	5.24074
HC 1	male	61	HC_1_GGTGTTAGTTTAAGCC-1	Inflammatory colonocyte	-2.76454	6.71984
HC 1	male	61	HC_1_GTAACTGAGACTTGAA-1	PLCG2 colonocytes	3.68752	2.73869
HC 1	male	61	HC_1_GTACTCCGTCCGACGT-1	Colonocyte 2	-0.161256	7.38191
HC 1	male	61	HC_1_GTATTCTCAGAAGCAC-1	Epithelium Ribhi	0.82202	-0.0192947
HC 1	male	61	HC_1_GTCAAGTGTCGGGTCT-1	Colonocyte 2	-1.87975	5.93695
HC 1	male	61	HC_1_GTCACAACAAAGTGCG-1	Goblet	-2.71854	-6.00712
HC 1	male	61	HC_1_GTCATTTCAAAGTCAA-1	Goblet	-2.62332	-5.4553
HC 1	male	61	HC_1_GTCATTTCAGTTAACC-1	Mature goblet	-6.17801	-2.90925
HC 1	male	61	HC_1_GTCCTCAAGATCCTGT-1	PLCG2 colonocytes	3.32878	3.16054
HC 1	male	61	HC_1_GTCCTCACAACGATGG-1	Inflammatory colonocyte	-0.867418	4.77726
HC 1	male	61	HC_1_GTCGGGTCAGCTTAAC-1	Epithelium Ribhi	0.577316	-2.62824
HC 1	male	61	HC_1_GTCGGGTGTTCGTCTC-1	Tuft cells	12.8594	-0.249471
HC 1	male	61	HC_1_GTCGTAACAGTCAGCC-1	Colonocyte 1	0.540046	0.0882221
HC 1	male	61	HC_1_GTCGTAATCTTGCATT-1	Goblet	-3.49718	-6.75045
HC 1	male	61	HC_1_GTCTTCGAGATAGCAT-1	Colonocyte 2	-0.295159	7.36563
HC 1	male	61	HC_1_GTGCATAAGCTGTTCA-1	PLCG2 colonocytes	3.73117	2.41096
HC 1	male	61	HC_1_GTGCATACACACATGT-1	Mature goblet	-6.21726	-2.60854
HC 1	male	61	HC_1_GTGCGGTGTTTAGGAA-1	Epithelium Ribhi	1.51558	-1.79449
HC 1	male	61	HC_1_GTGGGTCAGTGCGTGA-1	Epithelium Ribhi	0.281743	-3.27488
HC 1	male	61	HC_1_GTGGGTCCAGTGAGTG-1	Colonocyte 1	-0.209671	6.22951
HC 1	male	61	HC_1_GTGGGTCTCCACTGGG-1	Epithelium Ribhi	-0.0628348	-1.97923
HC 1	male	61	HC_1_GTGTGCGCAATCACAC-1	Goblet	-5.35394	-5.17284
HC 1	male	61	HC_1_GTTAAGCTCCCTCTTT-1	Goblet	-3.21987	-6.3337
HC 1	male	61	HC_1_GTTAAGCTCGGCCGAT-1	BEST4 OTOP2	2.1171	7.58071
HC 1	male	61	HC_1_GTTCGGGGTCGTCTTC-1	Colonocyte 2	-2.22262	6.07661
HC 1	male	61	HC_1_TAAGAGAAGTAGGTGC-1	Colonocyte 1	0.860548	5.13653
HC 1	male	61	HC_1_TAAGAGACATCCTAGA-1	PLCG2 colonocytes	2.84689	3.10197
HC 1	male	61	HC_1_TAAGAGACATGTCCTC-1	PLCG2 colonocytes	2.66708	3.2525
HC 1	male	61	HC_1_TAAGCGTTCTTCGAGA-1	PLCG2 colonocytes	4.18327	2.235
HC 1	male	61	HC_1_TAAGTGCCACGCATCG-1	Colonocyte 1	-0.718802	4.76612
HC 1	male	61	HC_1_TACAGTGGTCCAAGTT-1	BEST4 OTOP2	1.94496	7.63635
HC 1	male	61	HC_1_TACCTATAGCTGTTCA-1	Secretory progenitor	-4.53029	-4.35549
HC 1	male	61	HC_1_TAGACCAAGTATCGAA-1	Secretory progenitor	-4.16696	-3.53167
HC 1	male	61	HC_1_TAGACCAAGTGCGTGA-1	Secretory progenitor	-4.34059	-3.05792
HC 1	male	61	HC_1_TAGGCATGTGAGTGAC-1	Cycling TA	1.43434	-3.10421
HC 1	male	61	HC_1_TAGTGGTGTCGGCATC-1	Enteroendocrine	7.80095	-0.64531
HC 1	male	61	HC_1_TAGTTGGCAAGCTGTT-1	PLCG2 colonocytes	2.8915	3.44875
HC 1	male	61	HC_1_TAGTTGGTCACGATGT-1	Tuft cells	12.7007	0.383648
HC 1	male	61	HC_1_TATCAGGGTGTGACCC-1	Goblet	-4.90837	-4.82589
HC 1	male	61	HC_1_TATTACCCAGCGTTCG-1	Inflammatory colonocyte	-1.40994	5.58344
HC 1	male	61	HC_1_TATTACCTCAGCATGT-1	Tuft cells	12.4756	-1.50451
HC 1	male	61	HC_1_TCAACGAAGCTTTGGT-1	Mature goblet	-6.29658	-3.11057
HC 1	male	61	HC_1_TCAATCTGTCACAAGG-1	Colonocyte 2	-0.568476	7.192
HC 1	male	61	HC_1_TCACGAAAGACCTTTG-1	Mature goblet	-6.66333	-2.96273
HC 1	male	61	HC_1_TCACGAAAGCAATATG-1	Colonocyte 2	-0.50402	7.68669
HC 1	male	61	HC_1_TCATTTGCAGCTCGCA-1	Goblet	-5.00854	-6.45831
HC 1	male	61	HC_1_TCCACACTCCGCGCAA-1	Colonocyte 1	-0.312051	-0.549094
HC 1	male	61	HC_1_TCCCGATCATTTCAGG-1	Epithelium Ribhi	0.977391	-0.475468
HC 1	male	61	HC_1_TCGAGGCTCATGCAAC-1	Tuft cells	12.4896	-1.30439
HC 1	male	61	HC_1_TCTATTGCATCGACGC-1	Secretory progenitor	-1.57899	-1.53394
HC 1	male	61	HC_1_TCTTTCCAGAAGGTTT-1	Mature goblet	-5.6445	-2.4373
HC 1	male	61	HC_1_TGACGGCAGAGATGAG-1	Secretory progenitor	-3.89017	-4.00245
HC 1	male	61	HC_1_TGACTAGTCACGATGT-1	PLCG2 colonocytes	0.488725	5.1094
HC 1	male	61	HC_1_TGACTTTGTCAGTGGA-1	Colonocyte 1	0.105201	6.1584
HC 1	male	61	HC_1_TGAGAGGCAGCCACCA-1	Tuft cells	12.5025	-1.16357
HC 1	male	61	HC_1_TGAGAGGGTCTAACGT-1	Goblet	-2.44955	-5.30964
HC 1	male	61	HC_1_TGCGCAGGTGGTCCGT-1	Secretory progenitor	-4.25029	-4.0622
HC 1	male	61	HC_1_TGCGCAGTCTCAACTT-1	PLCG2 colonocytes	4.3915	1.49913
HC 1	male	61	HC_1_TGGCCAGTCCGCTGTT-1	Colonocyte 2	-0.367161	7.32505
HC 1	male	61	HC_1_TGGTTAGAGCCCAACC-1	Tuft cells	13.1836	0.00921599
HC 1	male	61	HC_1_TGGTTAGAGGTGCTTT-1	Colonocyte 1	-0.453317	5.73099
HC 1	male	61	HC_1_TGGTTAGAGTACGACG-1	Tuft cells	12.8664	-1.22754
HC 1	male	61	HC_1_TGGTTAGAGTGGCACA-1	Epithelium Ribhi	3.40463	-0.0726778
HC 1	male	61	HC_1_TGGTTAGCACGGTTTA-1	PLCG2 colonocytes	3.68008	2.65836
HC 1	male	61	HC_1_TGGTTCCAGCGATAGC-1	Mature goblet	-6.1182	-2.74395
HC 1	male	61	HC_1_TGTATTCAGTACGCCC-1	Tuft cells	12.8168	-1.50088
HC 1	male	61	HC_1_TGTTCCGTCGTTACAG-1	Epithelium Ribhi	1.36192	-1.83886
HC 1	male	61	HC_1_TTAACTCTCAACCAAC-1	Inflammatory colonocyte	-1.51964	5.40469
HC 1	male	61	HC_1_TTAGGACCAAGGTTTC-1	BEST4 OTOP2	2.28203	7.70188
HC 1	male	61	HC_1_TTAGGACGTTAAGACA-1	Colonocyte 2	-0.443751	7.47747
HC 1	male	61	HC_1_TTAGGCACAGCAGTTT-1	Mature goblet	-5.85778	-2.60763
HC 1	male	61	HC_1_TTATGCTCAGCTGCAC-1	Colonocyte 1	-0.101948	5.39572
HC 1	male	61	HC_1_TTCGGTCTCTACTCAT-1	Inflammatory colonocyte	-1.3607	5.94955
HC 1	male	61	HC_1_TTCTCCTGTAAATGAC-1	Inflammatory colonocyte	-1.39962	6.42323
HC 1	male	61	HC_1_TTCTTAGAGGCAGGTT-1	Mature goblet	-5.40433	-2.25123
HC 1	male	61	HC_1_TTGCGTCGTAGCACGA-1	Colonocyte 1	-0.000327269	6.2815
HC 1	male	61	HC_1_TTGGAACAGACGCTTT-1	PLCG2 colonocytes	2.48142	2.8248
HC 1	male	61	HC_1_TTGGAACAGGTTCCTA-1	Secretory progenitor	-1.7124	-1.68046
HC 1	male	61	HC_1_TTTCCTCTCCTTTACA-1	Epithelium Ribhi	0.842258	-1.1061
HC 1	male	61	HC_1_TTTGCGCAGTGGGTTG-1	Colonocyte 2	-0.01839	7.25758
HC 1	male	61	HC_1_TTTGTCACAGACGCCT-1	Colonocyte 2	-1.82079	6.27475
CD 1	female	49	CD_1_AAACCCACAAATAGCA-1	Goblet	-4.71784	-3.85911
CD 1	female	49	CD_1_AAACGCTTCGGCATTA-1	Epithelium Ribhi	2.56656	-1.68568
CD 1	female	49	CD_1_AAAGGTACAATCTCTT-1	Colonocyte 1	-0.349259	6.34091
CD 1	female	49	CD_1_AAAGGTAGTCCCTCAT-1	PLCG2 colonocytes	-2.17098	-5.16912
CD 1	female	49	CD_1_AACAAGAAGGAACGAA-1	BEST4 OTOP2	2.129	6.92786
CD 1	female	49	CD_1_AACACACGTTAGAGAT-1	Goblet	-2.4836	-5.19121
CD 1	female	49	CD_1_AACACACGTTCATCGA-1	Mature goblet	-6.08397	-3.94936
CD 1	female	49	CD_1_AACAGGGGTCACCTTC-1	PLCG2 colonocytes	2.67556	3.13884
CD 1	female	49	CD_1_AACCTGAGTATCGAGG-1	PLCG2 colonocytes	2.92325	3.06823
CD 1	female	49	CD_1_AAGACAATCGGCAGTC-1	Epithelium Ribhi	-0.72957	-2.11886
CD 1	female	49	CD_1_AAGCATCGTCACTGAT-1	Cycling TA	4.14794	-1.35305
CD 1	female	49	CD_1_AAGCATCTCGAAGTGG-1	Laminin colonocytes	0.846991	1.67257
CD 1	female	49	CD_1_AAGGAATTCTATACTC-1	PLCG2 colonocytes	4.07132	1.60147
CD 1	female	49	CD_1_AAGGTAAGTCCCTGTT-1	Tuft cells	13.4641	-0.109821
CD 1	female	49	CD_1_AAGTACCCAGCAGGAT-1	Cycling TA	2.77574	-4.60497
CD 1	female	49	CD_1_AATCACGCAGTTACCA-1	Inflammatory colonocyte	-1.83632	5.44119
CD 1	female	49	CD_1_AATCACGTCCGGACTG-1	Tuft cells	13.3421	-0.245596
CD 1	female	49	CD_1_AATGCCACATGACTGT-1	PLCG2 colonocytes	4.44363	1.89611
CD 1	female	49	CD_1_AATGGAAAGCTTCATG-1	Secretory progenitor	-1.80117	-1.59908
CD 1	female	49	CD_1_AATGGAACACCAGACC-1	Inflammatory colonocyte	-1.82983	5.92932
CD 1	female	49	CD_1_AATTCCTTCCCAATAG-1	PLCG2 colonocytes	2.32231	2.29686
CD 1	female	49	CD_1_ACAAAGAGTCAACCAT-1	PLCG2 colonocytes	2.98034	2.85744
CD 1	female	49	CD_1_ACACGCGTCAGCTTCC-1	Tuft cells	13.1184	-0.700457
CD 1	female	49	CD_1_ACAGAAAAGAGGCGGA-1	PLCG2 colonocytes	3.53385	1.88972
CD 1	female	49	CD_1_ACAGAAACAGAAATTG-1	PLCG2 colonocytes	2.91702	0.795907
CD 1	female	49	CD_1_ACATCGAAGAGCCGTA-1	Secretory progenitor	-1.95484	-1.37757
CD 1	female	49	CD_1_ACCAAACCATGACTAC-1	Cycling TA	2.93378	-3.43561
CD 1	female	49	CD_1_ACCAACAGTCAGGTGA-1	PLCG2 colonocytes	2.67497	1.88005
CD 1	female	49	CD_1_ACGCACGGTATGCGGA-1	PLCG2 colonocytes	2.57635	3.51256
CD 1	female	49	CD_1_ACGTACACATAAGCAA-1	Inflammatory colonocyte	-3.63093	5.14994
CD 1	female	49	CD_1_ACGTTCCGTCCTCAGG-1	PLCG2 colonocytes	1.8456	0.486447
CD 1	female	49	CD_1_ACGTTCCGTGGTTTAC-1	Laminin colonocytes	-0.649265	0.140126
CD 1	female	49	CD_1_ACTATTCTCATTGCCC-1	PLCG2 colonocytes	4.0432	1.44021
CD 1	female	49	CD_1_ACTCCCAGTTCACCGG-1	Laminin colonocytes	0.513338	1.61935
CD 1	female	49	CD_1_ACTCTCGCAACACGAG-1	PLCG2 colonocytes	4.02762	1.71093
CD 1	female	49	CD_1_ACTTATCGTAGCACGA-1	Laminin colonocytes	1.04725	1.91713
CD 1	female	49	CD_1_ACTTTCATCGTCGATA-1	Colonocyte 2	-2.07739	6.69324
CD 1	female	49	CD_1_AGAACAACAGCTTTCC-1	Epithelium Ribhi	4.04381	0.504235
CD 1	female	49	CD_1_AGAACAAGTACGACTT-1	Inflammatory colonocyte	-1.4982	6.10162
CD 1	female	49	CD_1_AGACAAACATCGAACT-1	Laminin colonocytes	1.26351	2.87227
CD 1	female	49	CD_1_AGACAGGGTGTTGCCG-1	Inflammatory colonocyte	-1.94018	4.83591
CD 1	female	49	CD_1_AGATAGATCTCGTGAA-1	PLCG2 colonocytes	2.45553	2.33122
CD 1	female	49	CD_1_AGATCCACAAGCGCAA-1	Laminin colonocytes	-0.331635	2.31241
CD 1	female	49	CD_1_AGCCAATGTGCCTTCT-1	PLCG2 colonocytes	3.29657	2.44086
CD 1	female	49	CD_1_AGCGTCGCATTCATCT-1	Tuft cells	12.6947	0.884183
CD 1	female	49	CD_1_AGCTCAACACCTTCGT-1	Goblet	-3.27136	-6.86212
CD 1	female	49	CD_1_AGGATCTCACTTTATC-1	Epithelium Ribhi	2.49725	-1.15587
CD 1	female	49	CD_1_AGGATCTGTACTTGTG-1	PLCG2 colonocytes	3.09094	1.72542
CD 1	female	49	CD_1_AGGGCTCGTAGTCCTA-1	Epithelium Ribhi	0.725168	-0.86589
CD 1	female	49	CD_1_AGGGTGAGTTTGTTCT-1	Colonocyte 2	-1.91523	6.44079
CD 1	female	49	CD_1_AGGTCTATCGCTGATA-1	Epithelium Ribhi	2.94414	-1.0437
CD 1	female	49	CD_1_AGGTGTTTCGCCTTGT-1	Inflammatory colonocyte	-3.61597	4.90585
CD 1	female	49	CD_1_AGGTTGTTCAGGTAAA-1	Laminin colonocytes	0.102396	2.02491
CD 1	female	49	CD_1_AGTACTGCATCACGGC-1	Cycling TA	3.96082	-2.39522
CD 1	female	49	CD_1_AGTAGCTCACGTTGGC-1	PLCG2 colonocytes	3.51625	2.67378
CD 1	female	49	CD_1_AGTCTCCAGACCAAGC-1	Goblet	-4.57993	-5.05313
CD 1	female	49	CD_1_AGTGCCGCAATTCGTG-1	Goblet	-4.54716	-4.2677
CD 1	female	49	CD_1_AGTGCCGCATAGAGGC-1	Inflammatory colonocyte	-1.0734	4.6066
CD 1	female	49	CD_1_AGTTCCCAGCACTAAA-1	PLCG2 colonocytes	3.9084	2.05552
CD 1	female	49	CD_1_ATAGACCCAGCGATTT-1	Cycling TA	2.18803	-3.38431
CD 1	female	49	CD_1_ATCCACCAGTCATGGG-1	Tuft cells	12.5581	-1.57694
CD 1	female	49	CD_1_ATCCATTGTGGTCCGT-1	Epithelium Ribhi	2.81026	-0.828749
CD 1	female	49	CD_1_ATCCCTGAGTAGAGTT-1	Epithelium Ribhi	-2.00874	-6.51942
CD 1	female	49	CD_1_ATCCTATAGTGTACAA-1	Mature goblet	-5.7663	-3.4008
CD 1	female	49	CD_1_ATCGCCTTCGCAATGT-1	Mature goblet	-5.82697	-2.69051
CD 1	female	49	CD_1_ATCGGATCACCTAAAC-1	Secretory progenitor	-1.76611	-1.33578
CD 1	female	49	CD_1_ATCGGCGAGGTTCTAC-1	BEST4 OTOP2	2.59965	6.29145
CD 1	female	49	CD_1_ATCTCTAGTCATGGCC-1	Tuft cells	13.107	0.333708
CD 1	female	49	CD_1_ATGAAAGCAAACACGG-1	Colonocyte 2	-1.22463	6.84025
CD 1	female	49	CD_1_ATGAGTCAGGGCCAAT-1	Laminin colonocytes	-0.851358	-1.00407
CD 1	female	49	CD_1_ATGAGTCTCACGGTCG-1	Goblet	-4.17425	-7.70478
CD 1	female	49	CD_1_ATGATCGTCGAGTACT-1	PLCG2 colonocytes	2.8403	2.08518
CD 1	female	49	CD_1_ATGCGATCAGCATGCC-1	Inflammatory colonocyte	-2.09811	4.8276
CD 1	female	49	CD_1_ATGGGAGAGTTTCGGT-1	PLCG2 colonocytes	3.21399	1.77589
CD 1	female	49	CD_1_ATGGGTTTCACCGGGT-1	Colonocyte 1	-0.959974	4.03235
CD 1	female	49	CD_1_ATGGTTGAGCCGCTTG-1	PLCG2 colonocytes	2.76242	1.95027
CD 1	female	49	CD_1_ATTACTCAGGGAGTGG-1	PLCG2 colonocytes	3.52777	2.53489
CD 1	female	49	CD_1_ATTACTCCAATGTGGG-1	Epithelium Ribhi	-0.291578	-1.78699
CD 1	female	49	CD_1_ATTCTACCACTAGGCC-1	Secretory progenitor	-1.71195	-1.31436
CD 1	female	49	CD_1_CAAAGAAAGAGCCGAT-1	Inflammatory colonocyte	-2.1128	4.88558
CD 1	female	49	CD_1_CAACAGTTCTTACGTT-1	Cycling TA	3.21412	-3.54158
CD 1	female	49	CD_1_CAACGATAGATTAGTG-1	Epithelium Ribhi	3.60408	0.332909
CD 1	female	49	CD_1_CAAGACTAGTGCGACA-1	Inflammatory colonocyte	-1.82242	5.28941
CD 1	female	49	CD_1_CAAGGGACAGGTCAAG-1	Cycling TA	3.91764	-3.88849
CD 1	female	49	CD_1_CAAGGGATCGTGGGTC-1	PLCG2 colonocytes	4.28634	-0.514676
CD 1	female	49	CD_1_CAATGACAGTCAGCCC-1	Cycling TA	3.55055	-3.32761
CD 1	female	49	CD_1_CACATGATCGTTTACT-1	Inflammatory colonocyte	-3.83966	3.7458
CD 1	female	49	CD_1_CACGTTCGTGCGTCGT-1	Goblet	-3.08815	-4.58619
CD 1	female	49	CD_1_CACTGTCCAAAGACGC-1	Secretory progenitor	-4.44312	-3.45728
CD 1	female	49	CD_1_CACTGTCTCATGACAC-1	Colonocyte 2	-2.38567	6.70661
CD 1	female	49	CD_1_CAGATCACAAGATCCT-1	PLCG2 colonocytes	2.96327	1.42178
CD 1	female	49	CD_1_CAGGGCTCATAGATCC-1	Secretory progenitor	-3.9151	-2.69645
CD 1	female	49	CD_1_CAGGGCTGTGGATCGA-1	PLCG2 colonocytes	1.95652	0.620247
CD 1	female	49	CD_1_CAGGTATGTGTTCGTA-1	Tuft cells	13.5551	-0.0504699
CD 1	female	49	CD_1_CAGTGCGTCCCTAGGG-1	Tuft cells	13.4927	-0.223274
CD 1	female	49	CD_1_CAGTTAGGTCTGTGGC-1	Goblet	-3.80358	-7.03783
CD 1	female	49	CD_1_CATCAAGAGGCATCGA-1	Laminin colonocytes	-0.926575	2.65223
CD 1	female	49	CD_1_CATCCCAAGAGGTTTA-1	PLCG2 colonocytes	2.10376	0.56716
CD 1	female	49	CD_1_CATCCGTGTGAATTAG-1	Epithelium Ribhi	3.18011	-0.438342
CD 1	female	49	CD_1_CATCGTCAGCGATCGA-1	PLCG2 colonocytes	-0.76278	3.5637
CD 1	female	49	CD_1_CATGAGTGTGATTCAC-1	Tuft cells	12.9257	-0.0881408
CD 1	female	49	CD_1_CATGCAAAGTTAGTGA-1	PLCG2 colonocytes	3.2104	1.81183
CD 1	female	49	CD_1_CATGCTCGTAGTGGCA-1	Goblet	-5.08151	-5.69777
CD 1	female	49	CD_1_CATGGATTCGCGCTGA-1	Epithelium Ribhi	1.24317	-2.05429
CD 1	female	49	CD_1_CATTCATTCACAATGC-1	Colonocyte 1	0.770238	5.26066
CD 1	female	49	CD_1_CATTCTAAGTCAACAA-1	PLCG2 colonocytes	2.9992	2.44485
CD 1	female	49	CD_1_CATTGAGCAGGTTTAC-1	Inflammatory colonocyte	-1.00054	4.187
CD 1	female	49	CD_1_CATTTCAAGTTGCATC-1	Inflammatory colonocyte	-2.09349	6.34324
CD 1	female	49	CD_1_CCAAGCGCACACACGC-1	Laminin colonocytes	0.37048	2.12801
CD 1	female	49	CD_1_CCACAAACATCGATAC-1	PLCG2 colonocytes	0.598111	-0.42697
CD 1	female	49	CD_1_CCACGAGTCTCAGGCG-1	Cycling TA	3.53675	-4.17864
CD 1	female	49	CD_1_CCACTTGCAAGCCCAC-1	Colonocyte 1	-0.856558	5.45512
CD 1	female	49	CD_1_CCACTTGTCACCGGTG-1	Laminin colonocytes	1.27157	2.51857
CD 1	female	49	CD_1_CCATCACAGCACACAG-1	Laminin colonocytes	-1.5978	3.1527
CD 1	female	49	CD_1_CCCTAACAGCGAACTG-1	Inflammatory colonocyte	-1.79309	5.60138
CD 1	female	49	CD_1_CCGGACAAGCACTAGG-1	Colonocyte 1	0.426521	3.31023
CD 1	female	49	CD_1_CCGTAGGCATTCACCC-1	Epithelium Ribhi	2.03428	-0.673086
CD 1	female	49	CD_1_CCGTTCACACGCAAAG-1	Laminin colonocytes	0.310564	0.913632
CD 1	female	49	CD_1_CCGTTCATCATTCGGA-1	Inflammatory colonocyte	-1.35943	5.40972
CD 1	female	49	CD_1_CGAATTGTCGGTCGGT-1	Laminin colonocytes	-0.219302	2.03159
CD 1	female	49	CD_1_CGACAGCGTAGGACCA-1	Goblet	-4.2328	-7.17883
CD 1	female	49	CD_1_CGATGCGAGTCGAATA-1	Colonocyte 1	0.713287	5.38563
CD 1	female	49	CD_1_CGCAGGTGTTTACGTG-1	PLCG2 colonocytes	2.0136	1.6265
CD 1	female	49	CD_1_CGCATAATCGCAGTGC-1	Colonocyte 1	-1.42712	4.98553
CD 1	female	49	CD_1_CGGAATTCATCCGGCA-1	Goblet	-2.79141	-5.73263
CD 1	female	49	CD_1_CGGAGAAGTGCTCTCT-1	PLCG2 colonocytes	2.99263	3.15776
CD 1	female	49	CD_1_CGGGTCAGTCGCTCGA-1	Laminin colonocytes	0.135807	3.1986
CD 1	female	49	CD_1_CGGGTGTAGTAACCTC-1	Laminin colonocytes	-0.305996	2.53376
CD 1	female	49	CD_1_CGTAATGTCCTTATGT-1	Inflammatory colonocyte	-2.30275	5.35396
CD 1	female	49	CD_1_CTAACTTAGTATGCAA-1	Goblet	-2.83502	-5.12233
CD 1	female	49	CD_1_CTAACTTGTTGTTGCA-1	Cycling TA	3.98343	-3.68155
CD 1	female	49	CD_1_CTAACTTTCTGCACCT-1	Goblet	-4.93224	-3.69835
CD 1	female	49	CD_1_CTAGACACAGGGAATC-1	Colonocyte 1	0.509355	4.18482
CD 1	female	49	CD_1_CTCATGCTCGGTTGTA-1	Cycling TA	1.98949	-4.53898
CD 1	female	49	CD_1_CTCATTAGTATTTCGG-1	Goblet	-4.22174	-7.09455
CD 1	female	49	CD_1_CTCCAACGTCACATTG-1	PLCG2 colonocytes	1.31511	2.91008
CD 1	female	49	CD_1_CTCCCAACAACTGCCG-1	Colonocyte 1	-0.934969	6.08744
CD 1	female	49	CD_1_CTCCTCCGTGCTAGCC-1	Mature goblet	-5.64599	-2.58371
CD 1	female	49	CD_1_CTCCTCCGTTACTCAG-1	PLCG2 colonocytes	4.32538	1.3336
CD 1	female	49	CD_1_CTCGAGGGTGTTAACC-1	Colonocyte 2	-2.28527	6.10057
CD 1	female	49	CD_1_CTCTCAGAGCCTGTCG-1	PLCG2 colonocytes	4.25264	-0.487442
CD 1	female	49	CD_1_CTCTCGAAGCACTAAA-1	Epithelium Ribhi	-0.585897	-3.80789
CD 1	female	49	CD_1_CTCTCGACACGTAACT-1	Tuft cells	13.3739	-1.17363
CD 1	female	49	CD_1_CTGCATCCAATTGGTC-1	Cycling TA	3.37358	-3.42109
CD 1	female	49	CD_1_CTGGACGAGCACTCGC-1	PLCG2 colonocytes	1.45333	1.10911
CD 1	female	49	CD_1_CTGGTCTTCGGACTTA-1	Laminin colonocytes	0.844925	2.52347
CD 1	female	49	CD_1_CTGTACCCACCTATCC-1	PLCG2 colonocytes	1.99732	3.45472
CD 1	female	49	CD_1_CTGTATTTCAGTGGGA-1	PLCG2 colonocytes	2.39787	2.63979
CD 1	female	49	CD_1_CTGTGAACACCAGTTA-1	Epithelium Ribhi	2.07776	-0.967249
CD 1	female	49	CD_1_CTGTGAATCGGCCTTT-1	Mature goblet	-6.1426	-2.83115
CD 1	female	49	CD_1_CTTCAATGTCGAGTTT-1	Epithelium Ribhi	2.23899	-0.893242
CD 1	female	49	CD_1_CTTGATTAGAACGCGT-1	Laminin colonocytes	-0.688823	2.65048
CD 1	female	49	CD_1_CTTGATTAGCATACTC-1	PLCG2 colonocytes	1.18736	-0.130899
CD 1	female	49	CD_1_GAAACCTGTCCCTGTT-1	PLCG2 colonocytes	3.56659	2.32019
CD 1	female	49	CD_1_GAACGTTAGCCTGCCA-1	Goblet	-4.73559	-4.83504
CD 1	female	49	CD_1_GAAGAATTCCAATCTT-1	PLCG2 colonocytes	3.16649	2.81431
CD 1	female	49	CD_1_GAATCACTCCAACACA-1	Colonocyte 1	-1.25365	-0.639417
CD 1	female	49	CD_1_GACATCACAGGTGTGA-1	Cycling TA	2.41411	-3.88241
CD 1	female	49	CD_1_GACCTTCTCCTCCACA-1	PLCG2 colonocytes	2.9804	0.818437
CD 1	female	49	CD_1_GACGCTGTCAGGAACG-1	Secretory progenitor	-4.33366	-2.87879
CD 1	female	49	CD_1_GACTATGAGTATGGCG-1	PLCG2 colonocytes	3.76547	-1.36194
CD 1	female	49	CD_1_GACTCAATCAAGGAGC-1	Goblet	-4.60822	-6.83209
CD 1	female	49	CD_1_GAGAGGTAGACTCAAA-1	PLCG2 colonocytes	2.45945	1.59215
CD 1	female	49	CD_1_GAGCCTGTCATTTGGG-1	BEST4 OTOP2	2.24227	6.7039
CD 1	female	49	CD_1_GAGGCAACAATTTCCT-1	Colonocyte 1	-1.23551	4.80957
CD 1	female	49	CD_1_GAGGGATTCGGTAGGA-1	Epithelium Ribhi	2.85806	-0.29439
CD 1	female	49	CD_1_GAGTGAGGTTAGGACG-1	Mature goblet	-6.76702	-2.85783
CD 1	female	49	CD_1_GAGTTACAGTACCCTA-1	Colonocyte 2	-1.97927	6.08668
CD 1	female	49	CD_1_GATCACATCGCAATGT-1	PLCG2 colonocytes	4.54327	0.515428
CD 1	female	49	CD_1_GATCAGTAGGCTAACG-1	PLCG2 colonocytes	3.89322	-1.33545
CD 1	female	49	CD_1_GATGAGGAGTTGCATC-1	Goblet	-5.0419	-3.98049
CD 1	female	49	CD_1_GATGATCAGCTAGAGC-1	PLCG2 colonocytes	3.86047	-0.434121
CD 1	female	49	CD_1_GCACGTGTCGGCTGGT-1	BEST4 OTOP2	1.70804	6.53691
CD 1	female	49	CD_1_GCCAGCACATTGCTTT-1	PLCG2 colonocytes	4.21637	2.07605
CD 1	female	49	CD_1_GCCATGGGTGATACCT-1	Laminin colonocytes	-1.25291	1.9748
CD 1	female	49	CD_1_GCCATGGGTGGTCTAT-1	PLCG2 colonocytes	2.75842	3.17815
CD 1	female	49	CD_1_GCCTGTTGTTTAGAGA-1	Laminin colonocytes	0.47719	0.399336
CD 1	female	49	CD_1_GCGAGAAAGCATCCCG-1	Cycling TA	3.32175	-2.68183
CD 1	female	49	CD_1_GCGAGAACACGGTGCT-1	Goblet	-2.6245	-5.24842
CD 1	female	49	CD_1_GCGGATCTCCTTACCG-1	PLCG2 colonocytes	3.20592	1.89443
CD 1	female	49	CD_1_GCGTGCATCAGTCATG-1	BEST4 OTOP2	2.79567	7.42627
CD 1	female	49	CD_1_GCTTGGGCATCGTGCG-1	PLCG2 colonocytes	3.27415	2.49754
CD 1	female	49	CD_1_GGAATGGTCCATACTT-1	Inflammatory colonocyte	-2.86649	5.16357
CD 1	female	49	CD_1_GGAGCAATCCCTCGAT-1	Goblet	-3.60507	-5.57913
CD 1	female	49	CD_1_GGGACAAGTTGACTAC-1	PLCG2 colonocytes	2.74438	3.21972
CD 1	female	49	CD_1_GGGAGATGTCGGATTT-1	PLCG2 colonocytes	3.398	0.799216
CD 1	female	49	CD_1_GGGATCCTCGTGTCAA-1	PLCG2 colonocytes	1.4802	-0.346087
CD 1	female	49	CD_1_GGGCGTTGTTCCGCGA-1	Tuft cells	13.311	-0.0192103
CD 1	female	49	CD_1_GGGTAGATCGCTCTAC-1	PLCG2 colonocytes	2.28006	2.95081
CD 1	female	49	CD_1_GGTGGCTTCTGTAACG-1	Tuft cells	13.5345	-0.408269
CD 1	female	49	CD_1_GGTGTCGGTTATAGCC-1	PLCG2 colonocytes	1.83395	0.957913
CD 1	female	49	CD_1_GGTTGTACAGAAATCA-1	Inflammatory colonocyte	-2.74727	5.1653
CD 1	female	49	CD_1_GTAATCGGTACGCGTC-1	Cycling TA	1.05802	-4.35413
CD 1	female	49	CD_1_GTAATGCAGCCTATTG-1	Inflammatory colonocyte	-1.703	5.5535
CD 1	female	49	CD_1_GTAGAAAAGGCAGTCA-1	PLCG2 colonocytes	3.64171	2.75102
CD 1	female	49	CD_1_GTAGAAACAACCTATG-1	PLCG2 colonocytes	2.29639	2.65915
CD 1	female	49	CD_1_GTAGAAAGTCAGGAGT-1	PLCG2 colonocytes	2.89851	-0.041673
CD 1	female	49	CD_1_GTAGGTTCATACCATG-1	PLCG2 colonocytes	1.14717	1.67952
CD 1	female	49	CD_1_GTATTTCCATGACGAG-1	PLCG2 colonocytes	2.99626	1.85766
CD 1	female	49	CD_1_GTCGAATAGCTTTCTT-1	Colonocyte 1	0.451909	5.33165
CD 1	female	49	CD_1_GTCGCGAGTAGTCCTA-1	Laminin colonocytes	-1.39117	-1.25549
CD 1	female	49	CD_1_GTCTACCAGGTTCCGC-1	Epithelium Ribhi	3.14908	-0.902308
CD 1	female	49	CD_1_GTCTAGATCTGTCTCG-1	Secretory progenitor	-4.02889	-2.61272
CD 1	female	49	CD_1_GTCTGTCGTTTACCAG-1	Goblet	-3.31381	-5.0985
CD 1	female	49	CD_1_GTGACGCTCCATAAGC-1	Epithelium Ribhi	2.63578	-1.42964
CD 1	female	49	CD_1_GTGAGCCCAGCTAACT-1	Laminin colonocytes	0.179365	1.72403
CD 1	female	49	CD_1_GTGAGGACATGGTGGA-1	Cycling TA	2.09264	-3.53608
CD 1	female	49	CD_1_GTGGAGATCTAGACAC-1	PLCG2 colonocytes	2.0382	0.554306
CD 1	female	49	CD_1_GTGGCGTCAACATACC-1	BEST4 OTOP2	1.5993	6.98622
CD 1	female	49	CD_1_GTGGGAAGTCACTTAG-1	PLCG2 colonocytes	3.66423	0.821504
CD 1	female	49	CD_1_GTGGGAAGTGGCGCTT-1	Inflammatory colonocyte	-3.79503	4.44829
CD 1	female	49	CD_1_GTGTCCTCAAGAGATT-1	Laminin colonocytes	-0.455244	2.13814
CD 1	female	49	CD_1_GTGTTCCTCAAAGGAT-1	Inflammatory colonocyte	-1.63327	5.20625
CD 1	female	49	CD_1_GTTACAGAGGTCGACA-1	Tuft cells	12.7771	0.923189
CD 1	female	49	CD_1_GTTCATTTCAATGTCG-1	PLCG2 colonocytes	2.76796	1.30053
CD 1	female	49	CD_1_GTTGAACCAAAGGCAC-1	Colonocyte 1	-0.221925	6.87935
CD 1	female	49	CD_1_TAACACGCACAACATC-1	PLCG2 colonocytes	3.87834	2.37986
CD 1	female	49	CD_1_TAACACGTCCACGTGG-1	PLCG2 colonocytes	2.46982	2.78577
CD 1	female	49	CD_1_TAATTCCTCGCTCATC-1	Cycling TA	3.81449	-4.01184
CD 1	female	49	CD_1_TACCCACTCCCATACC-1	Epithelium Ribhi	-0.117135	-4.37887
CD 1	female	49	CD_1_TACCGGGCAAGCTACT-1	Colonocyte 2	-2.35397	5.90142
CD 1	female	49	CD_1_TACCGGGGTCTCAGAT-1	Colonocyte 2	-2.11633	6.00884
CD 1	female	49	CD_1_TACTTGTGTCCTGGGT-1	Colonocyte 1	-0.28088	5.6131
CD 1	female	49	CD_1_TAGACTGCACGTAGAG-1	PLCG2 colonocytes	3.01196	1.09626
CD 1	female	49	CD_1_TAGACTGGTCTGTGCG-1	Goblet	-2.18395	-5.19809
CD 1	female	49	CD_1_TAGCACAGTCTACTGA-1	Inflammatory colonocyte	-1.0828	5.70708
CD 1	female	49	CD_1_TATACCTTCGGCATCG-1	Laminin colonocytes	-1.651	2.63979
CD 1	female	49	CD_1_TATATCCTCAGAACCT-1	Goblet	-2.87809	-5.4132
CD 1	female	49	CD_1_TATCGCCGTGACCGTC-1	PLCG2 colonocytes	3.82589	1.68507
CD 1	female	49	CD_1_TATCTGTGTTTACCAG-1	PLCG2 colonocytes	2.80565	1.10929
CD 1	female	49	CD_1_TATCTTGTCGCTTAAG-1	Goblet	-2.514	-5.58072
CD 1	female	49	CD_1_TATTGGGCACCCGTAG-1	Inflammatory colonocyte	-1.75019	5.65704
CD 1	female	49	CD_1_TATTGGGGTATGGTTC-1	PLCG2 colonocytes	3.17248	1.22334
CD 1	female	49	CD_1_TATTTCGAGACCAACG-1	Laminin colonocytes	-2.16051	4.0073
CD 1	female	49	CD_1_TCACAAGCACATGTTG-1	PLCG2 colonocytes	1.89453	0.173833
CD 1	female	49	CD_1_TCACGGGCACTTTAGG-1	Epithelium Ribhi	1.64324	-0.128119
CD 1	female	49	CD_1_TCACGGGTCGACATCA-1	Epithelium Ribhi	-2.30625	-1.23475
CD 1	female	49	CD_1_TCAGGGCAGTTTAGGA-1	Cycling TA	0.0611652	-4.26721
CD 1	female	49	CD_1_TCAGGTAAGTGAGCCA-1	PLCG2 colonocytes	3.87137	0.527959
CD 1	female	49	CD_1_TCATGCCGTATGACAA-1	PLCG2 colonocytes	2.38549	2.71264
CD 1	female	49	CD_1_TCATGTTCATCATTGG-1	PLCG2 colonocytes	1.487	2.3567
CD 1	female	49	CD_1_TCATTACCAATCGAAA-1	PLCG2 colonocytes	1.73024	2.06819
CD 1	female	49	CD_1_TCATTCACACGAAAGC-1	Epithelium Ribhi	3.26402	-0.648401
CD 1	female	49	CD_1_TCATTGTCAGTTAGAA-1	Inflammatory colonocyte	-3.3691	4.36943
CD 1	female	49	CD_1_TCCCAGTGTAACTTCG-1	Epithelium Ribhi	1.86053	-2.44283
CD 1	female	49	CD_1_TCCGAAAGTAGAGCTG-1	Colonocyte 2	-1.20496	7.56478
CD 1	female	49	CD_1_TCCGTGTGTAAGATAC-1	Colonocyte 2	-2.12674	5.76597
CD 1	female	49	CD_1_TCCTCCCGTGAGCCAA-1	Cycling TA	2.39664	-3.0858
CD 1	female	49	CD_1_TCCTTCTCAAGGTCAG-1	PLCG2 colonocytes	4.02409	-1.24758
CD 1	female	49	CD_1_TCGAAGTAGCCTGTGC-1	Colonocyte 2	-1.93833	6.12798
CD 1	female	49	CD_1_TCGCTCATCTCCTGCA-1	Secretory progenitor	-2.71526	-1.36791
CD 1	female	49	CD_1_TCGGGACAGGGACCAT-1	PLCG2 colonocytes	3.44316	2.94136
CD 1	female	49	CD_1_TCGGGACTCTGACCCT-1	PLCG2 colonocytes	4.35115	1.50288
CD 1	female	49	CD_1_TCGGGCAGTCATAACC-1	Laminin colonocytes	-0.705346	1.25153
CD 1	female	49	CD_1_TCGGGTGTCTTAGGAC-1	Colonocyte 2	-3.35712	6.57382
CD 1	female	49	CD_1_TCGGTCTGTTCACCGG-1	PLCG2 colonocytes	3.08456	1.70844
CD 1	female	49	CD_1_TCGTCCAAGCAAACAT-1	Colonocyte 1	-0.00988899	2.75703
CD 1	female	49	CD_1_TCGTGCTTCGTTCTAT-1	Epithelium Ribhi	-1.3122	-1.27753
CD 1	female	49	CD_1_TCTACCGGTCTAGGTT-1	PLCG2 colonocytes	4.39435	2.00423
CD 1	female	49	CD_1_TCTCCGACACCAAATC-1	PLCG2 colonocytes	1.89474	2.79265
CD 1	female	49	CD_1_TCTGTCGCATGCACTA-1	Cycling TA	1.67719	-3.1958
CD 1	female	49	CD_1_TCTGTCGCATTGTACG-1	PLCG2 colonocytes	3.10785	1.48169
CD 1	female	49	CD_1_TCTGTCGTCCACACCT-1	Laminin colonocytes	0.929625	1.62167
CD 1	female	49	CD_1_TCTTAGTTCGACACTA-1	PLCG2 colonocytes	3.12901	0.882389
CD 1	female	49	CD_1_TGACGCGTCGCCGATG-1	Colonocyte 2	-1.9221	6.70557
CD 1	female	49	CD_1_TGAGCATAGTAAGCAT-1	Inflammatory colonocyte	-0.985827	4.16101
CD 1	female	49	CD_1_TGAGGAGCAGGTCAAG-1	Inflammatory colonocyte	-3.30728	4.35802
CD 1	female	49	CD_1_TGAGGGATCTATTTCG-1	Goblet	-4.36173	-4.22523
CD 1	female	49	CD_1_TGAGGTTCAGTCAACT-1	Colonocyte 1	1.23503	3.76813
CD 1	female	49	CD_1_TGAGGTTTCGTAGTGT-1	PLCG2 colonocytes	2.69839	1.69086
CD 1	female	49	CD_1_TGATTCTGTTCGAACT-1	PLCG2 colonocytes	3.93843	2.39313
CD 1	female	49	CD_1_TGATTTCAGCGACTAG-1	Colonocyte 1	0.420298	0.336978
CD 1	female	49	CD_1_TGATTTCCAACGACTT-1	PLCG2 colonocytes	3.83091	2.5766
CD 1	female	49	CD_1_TGCAGATTCTTTCGAT-1	Colonocyte 1	0.584165	4.6639
CD 1	female	49	CD_1_TGCGACGTCAGGCGAA-1	Laminin colonocytes	-0.224096	0.77662
CD 1	female	49	CD_1_TGCGGGTAGGTATCTC-1	Goblet	-3.31764	-4.75483
CD 1	female	49	CD_1_TGGAACTCAATGCTCA-1	PLCG2 colonocytes	3.69665	1.85806
CD 1	female	49	CD_1_TGGATGTCATGCACTA-1	Goblet	-3.24917	-4.95481
CD 1	female	49	CD_1_TGGGAAGAGTGAGGCT-1	Laminin colonocytes	0.870619	1.50374
CD 1	female	49	CD_1_TGGGATTAGTACCGGA-1	Colonocyte 2	-3.31915	4.59962
CD 1	female	49	CD_1_TGGGCTGAGGCATCGA-1	Inflammatory colonocyte	-1.29516	4.36171
CD 1	female	49	CD_1_TGGGTTAGTAGATTAG-1	PLCG2 colonocytes	3.05848	1.33151
CD 1	female	49	CD_1_TGGTACACACGACGAA-1	Colonocyte 2	-3.55541	6.17691
CD 1	female	49	CD_1_TGGTACACACTAACGT-1	PLCG2 colonocytes	4.12006	0.928114
CD 1	female	49	CD_1_TGGTTAGTCGGCATCG-1	Cycling TA	2.74143	-4.82847
CD 1	female	49	CD_1_TGTACAGTCAAGATAG-1	Inflammatory colonocyte	-1.53048	6.38168
CD 1	female	49	CD_1_TGTAGACCAACCTAAC-1	PLCG2 colonocytes	3.19486	2.81941
CD 1	female	49	CD_1_TGTGGCGAGGTTTGAA-1	Epithelium Ribhi	3.58276	-0.0952347
CD 1	female	49	CD_1_TGTGGCGAGTGAGCCA-1	Colonocyte 2	-0.878523	7.06712
CD 1	female	49	CD_1_TTACCATAGAGCTGAC-1	PLCG2 colonocytes	2.6443	2.63967
CD 1	female	49	CD_1_TTCAATCGTACGATTC-1	Colonocyte 1	-0.927404	1.18596
CD 1	female	49	CD_1_TTCAATCGTATACGGG-1	Colonocyte 1	0.567122	2.72635
CD 1	female	49	CD_1_TTCAATCTCTGTTCAT-1	Cycling TA	3.30801	-4.19299
CD 1	female	49	CD_1_TTCCGTGGTTCCTACC-1	Epithelium Ribhi	2.64726	-1.06447
CD 1	female	49	CD_1_TTCCTTCTCAGTCACA-1	PLCG2 colonocytes	3.33016	3.08116
CD 1	female	49	CD_1_TTCGATTAGTCCGCCA-1	Epithelium Ribhi	0.239049	-1.94813
CD 1	female	49	CD_1_TTCGGTCCACATACTG-1	PLCG2 colonocytes	3.80436	2.45786
CD 1	female	49	CD_1_TTCTAACGTGGATACG-1	Tuft cells	13.3635	-1.05717
CD 1	female	49	CD_1_TTCTTGAAGTCCCGGT-1	Goblet	-4.66066	-3.89751
CD 1	female	49	CD_1_TTGATGGCATGTTCGA-1	Goblet	-3.47346	-5.9384
CD 1	female	49	CD_1_TTGCGTCCAACACGTT-1	Tuft cells	12.9381	-0.629809
CD 1	female	49	CD_1_TTGGGATTCGGAGATG-1	Laminin colonocytes	-1.24066	2.95713
CD 1	female	49	CD_1_TTGGGTATCAGCCCAG-1	Mature goblet	-4.13054	-4.54865
CD 1	female	49	CD_1_TTGGTTTAGGGCTGAT-1	Inflammatory colonocyte	-2.12535	5.03285
CD 1	female	49	CD_1_TTGTGTTCAAGGACAC-1	PLCG2 colonocytes	2.84337	2.38459
CD 1	female	49	CD_1_TTTACGTCATTCACCC-1	Inflammatory colonocyte	-2.08478	4.24125
CD 1	female	49	CD_1_TTTGATCGTTGGGTAG-1	Secretory progenitor	-1.53374	-1.88583
CD 2	male	45	CD_2_AAACCCAAGAGTACCG-1	Tuft cells	13.5106	-0.0934522
CD 2	male	45	CD_2_AAACGAAGTGTGGTCC-1	Cycling TA	3.96959	-3.55115
CD 2	male	45	CD_2_AAAGGGCAGGACAGCT-1	Colonocyte 2	-2.62186	5.58747
CD 2	male	45	CD_2_AAAGTGAGTTGTTGTG-1	Tuft cells	13.3589	-0.628811
CD 2	male	45	CD_2_AACAACCAGCAGATAT-1	PLCG2 colonocytes	1.57727	0.196209
CD 2	male	45	CD_2_AACAAGAGTGTCCGGT-1	Laminin colonocytes	0.932899	1.23093
CD 2	male	45	CD_2_AACACACAGCTGAGTG-1	Epithelium Ribhi	3.11966	-0.724647
CD 2	male	45	CD_2_AACAGGGTCATCGACA-1	Goblet	-4.71593	-4.0953
CD 2	male	45	CD_2_AACCACAGTCCTCCAT-1	Cycling TA	1.12847	-4.51023
CD 2	male	45	CD_2_AACCCAAGTGGTCCCA-1	PLCG2 colonocytes	2.95576	2.8991
CD 2	male	45	CD_2_AACCCAAGTTCAAACC-1	Epithelium Ribhi	2.83919	-0.871142
CD 2	male	45	CD_2_AACCTTTCAAGACCGA-1	Laminin colonocytes	-0.384047	0.19906
CD 2	male	45	CD_2_AACGGGAAGAAACCAT-1	Tuft cells	12.6447	-0.616954
CD 2	male	45	CD_2_AACGGGAAGATGACCG-1	PLCG2 colonocytes	3.7172	1.67657
CD 2	male	45	CD_2_AACGGGAAGTCTAGCT-1	Inflammatory colonocyte	-3.01823	4.37073
CD 2	male	45	CD_2_AACGTCAAGTACTCGT-1	Cycling TA	2.42937	-3.4552
CD 2	male	45	CD_2_AACGTCATCCGTATAG-1	Epithelium Ribhi	0.847855	-1.40252
CD 2	male	45	CD_2_AACTTCTTCACAAGGG-1	Epithelium Ribhi	2.70971	-0.667411
CD 2	male	45	CD_2_AAGACAAAGGAAGTAG-1	BEST4 OTOP2	2.14867	6.89542
CD 2	male	45	CD_2_AAGACAAGTGGTCCCA-1	Tuft cells	13.5354	-0.451027
CD 2	male	45	CD_2_AAGATAGAGATGAAGG-1	PLCG2 colonocytes	4.01067	0.68166
CD 2	male	45	CD_2_AAGATAGCATAGGTAA-1	Cycling TA	2.55942	-2.82379
CD 2	male	45	CD_2_AAGGAATAGCAACTCT-1	Colonocyte 1	-0.556332	5.61433
CD 2	male	45	CD_2_AAGGTAAAGGATGAGA-1	Epithelium Ribhi	0.143577	-3.57839
CD 2	male	45	CD_2_AAGTACCAGTAGCAAT-1	Epithelium Ribhi	3.15003	-1.56604
CD 2	male	45	CD_2_AAGTACCTCTGGGAGA-1	Inflammatory colonocyte	-1.90929	4.25157
CD 2	male	45	CD_2_AAGTGAAAGTTGCTCA-1	Cycling TA	2.6913	-3.00068
CD 2	male	45	CD_2_AAGTGAACACAATCTG-1	Epithelium Ribhi	2.37415	-1.22911
CD 2	male	45	CD_2_AAGTGAACATCGAGCC-1	Laminin colonocytes	1.08642	2.66127
CD 2	male	45	CD_2_AATCACGCAGATCCTA-1	PLCG2 colonocytes	4.41734	-0.720027
CD 2	male	45	CD_2_AATGCCAAGTGCTACT-1	Laminin colonocytes	-1.17551	0.208349
CD 2	male	45	CD_2_AATGCCATCTGGCCAG-1	Epithelium Ribhi	1.21248	-3.18111
CD 2	male	45	CD_2_AATGGCTTCCTTGAAG-1	Inflammatory colonocyte	-0.601909	4.25867
CD 2	male	45	CD_2_AATGGCTTCTTCGCTG-1	Laminin colonocytes	-0.990807	1.10516
CD 2	male	45	CD_2_AATTCCTAGCACTCTA-1	Cycling TA	2.94444	-3.93738
CD 2	male	45	CD_2_AATTTCCTCAGCTTCC-1	Goblet	-5.38462	-4.88508
CD 2	male	45	CD_2_AATTTCCTCGAGCACC-1	PLCG2 colonocytes	2.31166	0.597979
CD 2	male	45	CD_2_ACAAAGACAGCTATAC-1	Colonocyte 1	1.77257	1.86129
CD 2	male	45	CD_2_ACAACCAAGTACCGGA-1	Epithelium Ribhi	0.0638944	-0.119558
CD 2	male	45	CD_2_ACATTTCGTTATGTGC-1	Cycling TA	3.22311	-3.35236
CD 2	male	45	CD_2_ACCAACAAGACAACAT-1	Laminin colonocytes	0.669583	2.84577
CD 2	male	45	CD_2_ACCAACATCAGTCTTT-1	Epithelium Ribhi	2.44921	-0.965195
CD 2	male	45	CD_2_ACCTGTCGTGGCCCAT-1	Inflammatory colonocyte	-3.07968	4.60672
CD 2	male	45	CD_2_ACGGAAGAGAAGCGCT-1	Tuft cells	13.1282	-1.54944
CD 2	male	45	CD_2_ACGGTCGGTGTCTCCT-1	Laminin colonocytes	-0.430635	2.57558
CD 2	male	45	CD_2_ACGGTCGGTTCCCAAA-1	Laminin colonocytes	-1.16854	1.20296
CD 2	male	45	CD_2_ACGGTTATCCTGGGTG-1	Goblet	-2.72161	-5.28812
CD 2	male	45	CD_2_ACTATGGGTCATCGCG-1	Cycling TA	2.75403	-4.09384
CD 2	male	45	CD_2_ACTATGGTCGAACACT-1	Epithelium Ribhi	2.94743	-1.62973
CD 2	male	45	CD_2_ACTATTCTCATTGAGC-1	PLCG2 colonocytes	2.9439	2.49266
CD 2	male	45	CD_2_ACTCTCGGTATTGAGA-1	PLCG2 colonocytes	4.4334	0.845898
CD 2	male	45	CD_2_ACTGATGAGATACAGT-1	Laminin colonocytes	-1.84883	3.27086
CD 2	male	45	CD_2_ACTGATGCATACCGTA-1	Cycling TA	1.30833	-4.52752
CD 2	male	45	CD_2_ACTGATGGTCTGGTTA-1	Laminin colonocytes	-1.03953	2.42185
CD 2	male	45	CD_2_ACTGCAAAGCGTGCTC-1	Inflammatory colonocyte	-1.93642	4.78412
CD 2	male	45	CD_2_ACTGCAAGTTGTGCAT-1	PLCG2 colonocytes	2.23282	3.36965
CD 2	male	45	CD_2_ACTGTGAAGCGGACAT-1	Cycling TA	2.09291	-3.25718
CD 2	male	45	CD_2_ACTTAGGTCCACGTAA-1	Epithelium Ribhi	-5.11711	-5.95412
CD 2	male	45	CD_2_ACTTCCGCAGAGAATT-1	Cycling TA	0.933746	-3.54493
CD 2	male	45	CD_2_ACTTCCGTCCCAAGCG-1	Goblet	-2.52879	-5.22257
CD 2	male	45	CD_2_AGAAATGAGAATACAC-1	PLCG2 colonocytes	1.22863	-0.381959
CD 2	male	45	CD_2_AGAAATGAGATGTTCC-1	PLCG2 colonocytes	2.84587	1.99275
CD 2	male	45	CD_2_AGAACCTTCACCGCTT-1	Cycling TA	3.131	-3.55672
CD 2	male	45	CD_2_AGACAAATCTCTGCCA-1	Cycling TA	3.4193	-2.27611
CD 2	male	45	CD_2_AGACACTAGGGTCAAC-1	Goblet	-4.6882	-3.56614
CD 2	male	45	CD_2_AGACAGGAGACTTAAG-1	PLCG2 colonocytes	3.51743	3.11369
CD 2	male	45	CD_2_AGACAGGCATTGGCAT-1	PLCG2 colonocytes	2.11945	1.50396
CD 2	male	45	CD_2_AGACAGGGTGCAAGAC-1	Epithelium Ribhi	0.806918	-3.05808
CD 2	male	45	CD_2_AGACTCACATCGGAAG-1	Cycling TA	2.94511	-4.48008
CD 2	male	45	CD_2_AGAGAATGTTCGGTAT-1	Cycling TA	1.4007	-4.67535
CD 2	male	45	CD_2_AGAGAGCGTATCGTGT-1	Cycling TA	1.45805	-4.90308
CD 2	male	45	CD_2_AGATGAATCAGACCCG-1	Epithelium Ribhi	0.835848	-1.00301
CD 2	male	45	CD_2_AGATGCTGTATTTCCT-1	PLCG2 colonocytes	1.70081	0.984629
CD 2	male	45	CD_2_AGCCAATGTGAGACCA-1	PLCG2 colonocytes	1.62991	1.45935
CD 2	male	45	CD_2_AGCCACGTCGAGTTGT-1	Laminin colonocytes	-0.521071	1.99949
CD 2	male	45	CD_2_AGCCAGCGTGCCCACA-1	Goblet	-2.79275	-5.36992
CD 2	male	45	CD_2_AGCGATTGTCAAAGCG-1	Epithelium Ribhi	2.30483	-1.63325
CD 2	male	45	CD_2_AGCGCTGAGTTACTCG-1	Laminin colonocytes	0.505991	2.14831
CD 2	male	45	CD_2_AGCTACACACCCTTAC-1	Tuft cells	13.5023	-1.35153
CD 2	male	45	CD_2_AGCTCAAAGGAAGTGA-1	Epithelium Ribhi	3.16776	-0.874683
CD 2	male	45	CD_2_AGGAATACAAATGATG-1	Colonocyte 1	0.648132	2.16701
CD 2	male	45	CD_2_AGGAATACAAGTTCGT-1	Cycling TA	3.13814	-4.28073
CD 2	male	45	CD_2_AGGACGACACCGTGAC-1	Colonocyte 1	-0.36764	3.20839
CD 2	male	45	CD_2_AGGACGATCCATTGTT-1	Epithelium Ribhi	0.444581	-2.13372
CD 2	male	45	CD_2_AGGATAACAGCACAGA-1	Epithelium Ribhi	1.11467	-2.58509
CD 2	male	45	CD_2_AGGCCACCAAGTGACG-1	Cycling TA	3.8234	-3.81645
CD 2	male	45	CD_2_AGGCTGCAGTTAACAG-1	Goblet	2.39603	-5.05709
CD 2	male	45	CD_2_AGGGCCTTCAGTGCGC-1	Goblet	-4.95649	-5.00074
CD 2	male	45	CD_2_AGGGTGAAGGTCATTC-1	Laminin colonocytes	-1.3966	2.52125
CD 2	male	45	CD_2_AGGTTGTAGACTACCT-1	Inflammatory colonocyte	-1.47852	6.63646
CD 2	male	45	CD_2_AGTACCAAGCTCTGTA-1	Epithelium Ribhi	-0.236875	-1.98703
CD 2	male	45	CD_2_AGTACCACACTGCTTC-1	PLCG2 colonocytes	1.04001	-0.598796
CD 2	male	45	CD_2_AGTAGCTAGGATTTGA-1	Epithelium Ribhi	-0.0991477	-3.0068
CD 2	male	45	CD_2_AGTAGCTCACCAAATC-1	Colonocyte 1	-0.0414353	2.66489
CD 2	male	45	CD_2_AGTCAACGTGCTCTTC-1	Cycling TA	3.33776	-3.70285
CD 2	male	45	CD_2_AGTCACAAGACTCGAG-1	Colonocyte 1	-0.222789	5.24326
CD 2	male	45	CD_2_AGTCATGCATAGAAAC-1	PLCG2 colonocytes	2.23096	3.25062
CD 2	male	45	CD_2_AGTCTCCTCTAGGCCG-1	Cycling TA	1.37725	-4.53854
CD 2	male	45	CD_2_AGTGACTCAATAACGA-1	Epithelium Ribhi	1.50737	-2.30389
CD 2	male	45	CD_2_AGTGATCCAACGACTT-1	PLCG2 colonocytes	2.26817	0.258235
CD 2	male	45	CD_2_AGTTCCCGTGTTGCCG-1	PLCG2 colonocytes	2.30285	-0.127714
CD 2	male	45	CD_2_ATACCGAGTGGTTTAC-1	Laminin colonocytes	0.718048	1.49219
CD 2	male	45	CD_2_ATACTTCGTAAGGCTG-1	Laminin colonocytes	-1.52627	0.37873
CD 2	male	45	CD_2_ATAGACCGTCCCTGAG-1	Mature goblet	-6.24991	-3.23619
CD 2	male	45	CD_2_ATAGACCGTGAATATG-1	Laminin colonocytes	-0.843803	-1.02527
CD 2	male	45	CD_2_ATAGAGAGTTCCGCGA-1	Colonocyte 1	0.478761	4.54444
CD 2	male	45	CD_2_ATCCATTCAGATACCT-1	Epithelium Ribhi	1.87663	-0.495065
CD 2	male	45	CD_2_ATCCCTGGTAGCTGTT-1	Laminin colonocytes	-0.445061	1.0386
CD 2	male	45	CD_2_ATCGATGGTGGCTAGA-1	Cycling TA	3.75984	-4.07698
CD 2	male	45	CD_2_ATCGCCTAGATTCGAA-1	Paneth-like	-1.27645	-7.49053
CD 2	male	45	CD_2_ATCGGATAGATCGGTG-1	Epithelium Ribhi	2.20793	-0.934965
CD 2	male	45	CD_2_ATCGGATCAAATCGTC-1	Cycling TA	2.19997	-3.59899
CD 2	male	45	CD_2_ATCGTAGGTCTGCGCA-1	Goblet	-4.47572	-7.75326
CD 2	male	45	CD_2_ATCGTGAGTAACAAGT-1	PLCG2 colonocytes	3.17729	-2.87265
CD 2	male	45	CD_2_ATCTTCAAGCGCCGTT-1	Laminin colonocytes	-0.0865381	2.16981
CD 2	male	45	CD_2_ATGAAAGCAGAACTAA-1	Inflammatory colonocyte	-0.835954	3.94943
CD 2	male	45	CD_2_ATGAAAGGTGAGAACC-1	Epithelium Ribhi	1.0991	-2.44329
CD 2	male	45	CD_2_ATGACCACACACTGGC-1	Epithelium Ribhi	1.76701	-2.24422
CD 2	male	45	CD_2_ATGACCATCCTGTTGC-1	Colonocyte 1	-0.308492	2.81461
CD 2	male	45	CD_2_ATGAGGGCACGGATCC-1	Epithelium Ribhi	2.24947	-0.710233
CD 2	male	45	CD_2_ATGATCGTCGGCATTA-1	Laminin colonocytes	-0.508137	1.4357
CD 2	male	45	CD_2_ATGCCTCAGGAAAGTG-1	PLCG2 colonocytes	1.51639	0.892067
CD 2	male	45	CD_2_ATGCCTCGTTCCCACT-1	Colonocyte 1	-0.287313	4.66375
CD 2	male	45	CD_2_ATGCGATAGGATAATC-1	Cycling TA	3.43875	-2.88019
CD 2	male	45	CD_2_ATGCGATAGTCTCTGA-1	Epithelium Ribhi	2.43102	-0.979027
CD 2	male	45	CD_2_ATGCGATGTACTTGTG-1	Epithelium Ribhi	0.675976	-4.62602
CD 2	male	45	CD_2_ATGGAGGAGCAGGTCA-1	Cycling TA	2.53792	-3.16194
CD 2	male	45	CD_2_ATGGAGGAGGTCCCTG-1	Cycling TA	2.16754	-3.11318
CD 2	male	45	CD_2_ATGGAGGTCCAGCAAT-1	Epithelium Ribhi	3.04311	-0.953852
CD 2	male	45	CD_2_ATGGATCCAGTATTCG-1	Cycling TA	4.13694	-1.50725
CD 2	male	45	CD_2_ATGGGTTAGGGAGGTG-1	Epithelium Ribhi	1.08116	-1.6682
CD 2	male	45	CD_2_ATGGTTGGTCGTGATT-1	Goblet	-3.93314	-6.69604
CD 2	male	45	CD_2_ATGGTTGTCCGCTGTT-1	Goblet	-4.03206	-6.19053
CD 2	male	45	CD_2_ATTACTCCAGACTGCC-1	Cycling TA	2.13027	-3.94412
CD 2	male	45	CD_2_ATTCATCCAAAGCAAT-1	Secretory progenitor	-2.07158	-2.64772
CD 2	male	45	CD_2_ATTCATCGTTGCATTG-1	Laminin colonocytes	-0.822619	1.9685
CD 2	male	45	CD_2_ATTCCATTCGCCTTTG-1	Cycling TA	3.36244	-4.12373
CD 2	male	45	CD_2_ATTCCTATCCTCGATC-1	Goblet	-5.76674	-6.09782
CD 2	male	45	CD_2_ATTCTTGAGTGGAATT-1	Goblet	-4.89616	-3.89051
CD 2	male	45	CD_2_ATTGTTCAGTAAATGC-1	PLCG2 colonocytes	4.06199	2.05945
CD 2	male	45	CD_2_ATTTCACTCGACGCGT-1	Cycling TA	0.844786	-3.04548
CD 2	male	45	CD_2_CAAAGAAGTTTACGTG-1	Tuft cells	13.1273	0.256503
CD 2	male	45	CD_2_CAACAACGTTAGCGGA-1	Cycling TA	3.36565	-3.98891
CD 2	male	45	CD_2_CAACAACTCGCTATTT-1	Epithelium Ribhi	0.401306	-1.14853
CD 2	male	45	CD_2_CAACCTCTCCGTATGA-1	Epithelium Ribhi	1.47789	-1.7369
CD 2	male	45	CD_2_CAACGATAGGAACGTC-1	Cycling TA	2.67311	-3.51775
CD 2	male	45	CD_2_CAACGATGTACAAAGT-1	Laminin colonocytes	0.478935	-0.219414
CD 2	male	45	CD_2_CAACGATGTTCAAAGA-1	Epithelium Ribhi	12.5959	0.0883756
CD 2	male	45	CD_2_CAAGCTAAGCACTAAA-1	Colonocyte 1	-0.942125	3.08817
CD 2	male	45	CD_2_CAAGGGATCGAGAAAT-1	Epithelium Ribhi	1.98558	-2.6757
CD 2	male	45	CD_2_CAATTTCTCGTTATCT-1	Cycling TA	3.33416	-3.97688
CD 2	male	45	CD_2_CACAGGCAGGTCGCCT-1	Inflammatory colonocyte	-1.14413	3.94928
CD 2	male	45	CD_2_CACGGGTTCTTTCCAA-1	PLCG2 colonocytes	1.57028	1.19369
CD 2	male	45	CD_2_CACGTGGCACACGGTC-1	Epithelium Ribhi	0.690021	-1.69911
CD 2	male	45	CD_2_CACGTGGGTCAAACGG-1	Epithelium Ribhi	1.9183	-1.91122
CD 2	male	45	CD_2_CACGTTCTCGACATTG-1	Epithelium Ribhi	2.33906	-0.773722
CD 2	male	45	CD_2_CACTAAGAGGCGTTGA-1	Tuft cells	12.6249	-1.13754
CD 2	male	45	CD_2_CACTGAAGTCATCACA-1	PLCG2 colonocytes	2.5466	1.25657
CD 2	male	45	CD_2_CACTGAAGTGCCTTTC-1	PLCG2 colonocytes	1.44242	-0.19677
CD 2	male	45	CD_2_CACTGAAGTTCTCACC-1	Laminin colonocytes	-0.602716	1.8597
CD 2	male	45	CD_2_CACTGTCCAGCGAACA-1	Tuft cells	12.5459	-1.64646
CD 2	male	45	CD_2_CACTTCGAGACATACA-1	Secretory progenitor	-4.65804	-3.42563
CD 2	male	45	CD_2_CACTTCGGTTTACTGG-1	Tuft cells	13.0339	-1.72476
CD 2	male	45	CD_2_CACTTCGTCGTGACTA-1	PLCG2 colonocytes	2.98468	2.14313
CD 2	male	45	CD_2_CAGAGCCAGGTAATCA-1	Laminin colonocytes	0.279968	2.91567
CD 2	male	45	CD_2_CAGAGCCTCGCCGAAC-1	Epithelium Ribhi	1.34055	-1.2803
CD 2	male	45	CD_2_CAGATCACAAGACAAT-1	Cycling TA	1.37777	-2.7808
CD 2	male	45	CD_2_CAGCAATAGGTCCAGA-1	Epithelium Ribhi	3.08103	-0.757272
CD 2	male	45	CD_2_CAGCAGCGTTGCTCAA-1	Secretory progenitor	-3.6517	-3.29631
CD 2	male	45	CD_2_CAGGCCACAGGCGATA-1	Epithelium Ribhi	2.68688	-1.03162
CD 2	male	45	CD_2_CAGGTATTCTAACACG-1	Cycling TA	4.07984	-1.45872
CD 2	male	45	CD_2_CATAAGCGTCTTCTAT-1	Laminin colonocytes	-1.43108	2.28176
CD 2	male	45	CD_2_CATAAGCGTGATGTAA-1	Epithelium Ribhi	1.90221	-2.86172
CD 2	male	45	CD_2_CATACAGAGCTTTGTG-1	Inflammatory colonocyte	-0.867842	4.29484
CD 2	male	45	CD_2_CATACTTAGTCAGGGT-1	Epithelium Ribhi	2.79116	-1.32969
CD 2	male	45	CD_2_CATACTTGTAAGGAGA-1	Laminin colonocytes	0.651706	3.12573
CD 2	male	45	CD_2_CATCCACTCAGCGCAC-1	Laminin colonocytes	-0.583838	-0.0271276
CD 2	male	45	CD_2_CATCCCACAGCGACAA-1	Cycling TA	1.2724	-4.59809
CD 2	male	45	CD_2_CATCCGTGTCTAACGT-1	Colonocyte 1	-0.84833	4.37323
CD 2	male	45	CD_2_CATGAGTGTAGTCCTA-1	Cycling TA	2.95887	-4.73016
CD 2	male	45	CD_2_CATGCAAAGCGACAGT-1	Epithelium Ribhi	1.55881	-1.16383
CD 2	male	45	CD_2_CATGCAATCTTCTGGC-1	Cycling TA	2.72451	-4.55359
CD 2	male	45	CD_2_CATGCTCCAAGGGCAT-1	PLCG2 colonocytes	2.29316	0.222387
CD 2	male	45	CD_2_CATTCATAGGTCATCT-1	PLCG2 colonocytes	3.29486	-3.33455
CD 2	male	45	CD_2_CATTCCGAGGTGAGAA-1	Epithelium Ribhi	1.62316	-1.1939
CD 2	male	45	CD_2_CATTCTATCGTGCTCT-1	Laminin colonocytes	-0.703662	0.30096
CD 2	male	45	CD_2_CATTGAGCATGGACAG-1	PLCG2 colonocytes	2.86922	1.40933
CD 2	male	45	CD_2_CATTGCCCAGCGGTTC-1	Laminin colonocytes	-0.794829	1.31799
CD 2	male	45	CD_2_CATTTCATCCACGAAT-1	Laminin colonocytes	0.761037	0.317032
CD 2	male	45	CD_2_CCAAGCGAGAGAGCGG-1	PLCG2 colonocytes	3.0681	2.3187
CD 2	male	45	CD_2_CCAATGAAGACCATTC-1	Cycling TA	2.58656	-3.92177
CD 2	male	45	CD_2_CCAATGAAGGCCTGAA-1	Colonocyte 1	-0.776485	3.68155
CD 2	male	45	CD_2_CCAATGATCACCTACC-1	Cycling TA	3.36007	-3.92457
CD 2	male	45	CD_2_CCAATTTGTAGTAAGT-1	Laminin colonocytes	-1.61279	1.19268
CD 2	male	45	CD_2_CCACACTTCCCTCTCC-1	Epithelium Ribhi	2.27896	-1.79751
CD 2	male	45	CD_2_CCACACTTCTTCTGTA-1	Inflammatory colonocyte	-1.88421	3.85511
CD 2	male	45	CD_2_CCACCATTCTGCATGA-1	Inflammatory colonocyte	-1.15321	4.43143
CD 2	male	45	CD_2_CCACGAGTCAGGGATG-1	Laminin colonocytes	-0.165911	0.230918
CD 2	male	45	CD_2_CCATCACAGTGCACAG-1	Cycling TA	2.53655	-3.65989
CD 2	male	45	CD_2_CCATCACTCCGCAAAT-1	Inflammatory colonocyte	-1.32738	4.89938
CD 2	male	45	CD_2_CCCGAAGAGTATAGGT-1	Epithelium Ribhi	1.06302	-1.01434
CD 2	male	45	CD_2_CCCGAAGAGTTCATGC-1	Cycling TA	3.55904	-4.41445
CD 2	male	45	CD_2_CCCGAAGCACCCTAAA-1	Epithelium Ribhi	0.546762	-1.7571
CD 2	male	45	CD_2_CCCGAAGGTGTCTCCT-1	Epithelium Ribhi	3.45378	0.0707888
CD 2	male	45	CD_2_CCCTAACGTATCGCTA-1	Epithelium Ribhi	3.46944	-0.00771689
CD 2	male	45	CD_2_CCCTTAGTCTCAAAGC-1	Inflammatory colonocyte	-1.72368	3.22881
CD 2	male	45	CD_2_CCGAACGTCGTCCATC-1	BEST4 OTOP2	3.4132	6.72451
CD 2	male	45	CD_2_CCGATCTCACCTTCCA-1	PLCG2 colonocytes	3.25829	1.23476
CD 2	male	45	CD_2_CCGATGGAGAATCGCG-1	Epithelium Ribhi	2.64503	-0.271994
CD 2	male	45	CD_2_CCGATGGCACCACATA-1	Secretory progenitor	-1.51188	-0.983858
CD 2	male	45	CD_2_CCGCAAGTCTACCAGA-1	Goblet	-3.03889	-6.86794
CD 2	male	45	CD_2_CCTATCGAGTAGAGTT-1	Epithelium Ribhi	2.34463	-0.57559
CD 2	male	45	CD_2_CCTCAACGTTAGAAAC-1	Epithelium Ribhi	1.54884	-0.170169
CD 2	male	45	CD_2_CCTCAACTCGCCTCTA-1	Tuft cells	13.4576	-1.20056
CD 2	male	45	CD_2_CCTCAACTCTAAGCCA-1	PLCG2 colonocytes	2.30162	0.609121
CD 2	male	45	CD_2_CCTCATGGTTGCAAGG-1	Goblet	-5.20667	-6.99883
CD 2	male	45	CD_2_CCTCCAAGTCCGTTTC-1	Inflammatory colonocyte	-3.68943	4.27422
CD 2	male	45	CD_2_CCTCCAATCACGGAGA-1	Cycling TA	3.58843	-3.84275
CD 2	male	45	CD_2_CCTCTAGGTACTAAGA-1	Laminin colonocytes	-0.207698	-0.892589
CD 2	male	45	CD_2_CCTCTCCGTCACAATC-1	PLCG2 colonocytes	1.99689	-0.42606
CD 2	male	45	CD_2_CCTGTTGGTGATTAGA-1	Goblet	-5.50641	-5.31091
CD 2	male	45	CD_2_CCTTGTGAGGAGTATT-1	Cycling TA	1.06822	-4.46371
CD 2	male	45	CD_2_CGAAGGATCTATACTC-1	Tuft cells	13.2335	-1.47636
CD 2	male	45	CD_2_CGAATTGCATGGAAGC-1	Epithelium Ribhi	3.34571	0.898985
CD 2	male	45	CD_2_CGAATTGTCACTGAAC-1	Cycling TA	2.93206	-4.76398
CD 2	male	45	CD_2_CGACAGCGTACCTTCC-1	Cycling TA	0.524978	-4.57679
CD 2	male	45	CD_2_CGAGAAGCAACAGCTT-1	Cycling TA	2.1942	-3.85386
CD 2	male	45	CD_2_CGAGTTAGTTCCTACC-1	Goblet	-4.03665	-5.45539
CD 2	male	45	CD_2_CGAGTTATCAGACCTA-1	Secretory progenitor	-1.61112	-0.976229
CD 2	male	45	CD_2_CGCCAGAGTGTAGCAG-1	Cycling TA	3.32927	-4.46764
CD 2	male	45	CD_2_CGCGTGATCAGAACCT-1	Cycling TA	3.67715	-3.96437
CD 2	male	45	CD_2_CGGAACCAGAACTGAT-1	Laminin colonocytes	-0.0920677	1.62076
CD 2	male	45	CD_2_CGGAACCCATTGTAGC-1	Epithelium Ribhi	0.715232	-0.935004
CD 2	male	45	CD_2_CGGAATTGTGATTGGG-1	Epithelium Ribhi	1.29092	2.51078
CD 2	male	45	CD_2_CGGAATTTCCACGGAC-1	Cycling TA	2.92594	-4.24044
CD 2	male	45	CD_2_CGGACACCACTAGTAC-1	PLCG2 colonocytes	1.77057	0.879086
CD 2	male	45	CD_2_CGGAGAATCTCATGGA-1	Epithelium Ribhi	0.790343	-1.70255
CD 2	male	45	CD_2_CGGGACTTCTCAGTCC-1	Epithelium Ribhi	0.421447	-2.13073
CD 2	male	45	CD_2_CGGGTCACACTAACCA-1	PLCG2 colonocytes	3.60624	2.95769
CD 2	male	45	CD_2_CGGGTGTAGACAGCTG-1	Secretory progenitor	-1.31246	-2.87715
CD 2	male	45	CD_2_CGTAAGTCAACGATCT-1	Colonocyte 1	0.784213	4.96205
CD 2	male	45	CD_2_CGTAATGAGCGGCTCT-1	Laminin colonocytes	0.051522	-0.00143462
CD 2	male	45	CD_2_CGTCAAAGTTCCTAGA-1	PLCG2 colonocytes	1.10613	2.11303
CD 2	male	45	CD_2_CGTCCATAGTCACACT-1	Epithelium Ribhi	0.946273	-1.91321
CD 2	male	45	CD_2_CGTGATAAGCAGCCTC-1	Goblet	-2.77908	-6.26027
CD 2	male	45	CD_2_CGTGATACAGGAAGTC-1	Colonocyte 2	-2.23359	6.05379
CD 2	male	45	CD_2_CGTGATATCCCTTCCC-1	PLCG2 colonocytes	1.94143	0.344426
CD 2	male	45	CD_2_CGTGCTTAGCACCAGA-1	Laminin colonocytes	-0.147079	3.2331
CD 2	male	45	CD_2_CGTGCTTCATCCCGTT-1	Epithelium Ribhi	0.209503	-3.49052
CD 2	male	45	CD_2_CGTGTCTCAGAGATTA-1	Cycling TA	0.870374	-4.45426
CD 2	male	45	CD_2_CGTGTCTCATCCTAAG-1	Goblet	-3.25657	-5.4075
CD 2	male	45	CD_2_CTAACCCGTACAGAAT-1	Colonocyte 1	0.619059	1.77671
CD 2	male	45	CD_2_CTAACCCGTTGTCAGT-1	Goblet	-2.89478	-4.98888
CD 2	male	45	CD_2_CTAAGTGCAGAGGCTA-1	Colonocyte 1	-0.387589	4.50151
CD 2	male	45	CD_2_CTAAGTGCATAATCGC-1	PLCG2 colonocytes	3.22819	1.39783
CD 2	male	45	CD_2_CTACATTTCACTAGCA-1	Goblet	-4.90969	-6.1417
CD 2	male	45	CD_2_CTACTATGTGAACTAA-1	Epithelium Ribhi	3.24615	-1.04923
CD 2	male	45	CD_2_CTAGACATCGACGATT-1	Epithelium Ribhi	0.832106	-2.11142
CD 2	male	45	CD_2_CTAGGTAAGGAATTAC-1	Epithelium Ribhi	2.00318	-2.54725
CD 2	male	45	CD_2_CTAGGTAGTCACTACA-1	Cycling TA	2.82364	-4.42942
CD 2	male	45	CD_2_CTAGGTATCACGAGGA-1	Goblet	-4.82942	-5.23135
CD 2	male	45	CD_2_CTATAGGGTGCATGAG-1	Epithelium Ribhi	0.478419	-1.63502
CD 2	male	45	CD_2_CTATCCGCACAGAGAC-1	Goblet	-5.40642	-6.73447
CD 2	male	45	CD_2_CTCAATTAGCAGCACA-1	PLCG2 colonocytes	-1.79217	-5.95362
CD 2	male	45	CD_2_CTCAGTCTCGACATTG-1	Tuft cells	13.1156	-1.35423
CD 2	male	45	CD_2_CTCATGCGTACGCTTA-1	PLCG2 colonocytes	0.322524	2.8459
CD 2	male	45	CD_2_CTCATTACACTCACTC-1	Inflammatory colonocyte	-1.92065	3.78036
CD 2	male	45	CD_2_CTCCAACTCCCAGGAC-1	Cycling TA	3.13378	-4.29304
CD 2	male	45	CD_2_CTCCATGAGTCATCCA-1	BEST4 OTOP2	3.18631	6.60439
CD 2	male	45	CD_2_CTCCATGCACTGCTTC-1	Laminin colonocytes	0.469909	1.01461
CD 2	male	45	CD_2_CTGAATGCAGGATCTT-1	Cycling TA	1.17123	-4.55635
CD 2	male	45	CD_2_CTGATCCCACCCTGAG-1	Cycling TA	3.48968	-4.26054
CD 2	male	45	CD_2_CTGATCCTCTTCGATT-1	PLCG2 colonocytes	3.71386	0.399175
CD 2	male	45	CD_2_CTGCAGGCACCCAACG-1	Goblet	-3.00426	-5.49563
CD 2	male	45	CD_2_CTGCAGGCAGCTCATA-1	Colonocyte 1	1.42284	0.568528
CD 2	male	45	CD_2_CTGCATCTCCTGGCTT-1	Colonocyte 1	0.209816	5.35409
CD 2	male	45	CD_2_CTGCGAGGTATCGAAA-1	PLCG2 colonocytes	3.19449	0.992473
CD 2	male	45	CD_2_CTGCTCATCAGTGATC-1	Goblet	-5.27134	-5.98843
CD 2	male	45	CD_2_CTGGCAGCATTCTCCG-1	Colonocyte 2	-2.17922	6.32917
CD 2	male	45	CD_2_CTGGCAGTCACACCGG-1	Colonocyte 2	-1.12869	7.07464
CD 2	male	45	CD_2_CTGTAGATCACTACTT-1	Laminin colonocytes	-1.33687	2.47047
CD 2	male	45	CD_2_CTGTATTAGACCTCCG-1	Epithelium Ribhi	2.49261	-1.62985
CD 2	male	45	CD_2_CTGTCGTCAAGCTGCC-1	PLCG2 colonocytes	3.0836	0.412425
CD 2	male	45	CD_2_CTGTCGTCACCAGCTG-1	Tuft cells	13.1359	-1.24709
CD 2	male	45	CD_2_CTGTGAAAGAGAGTGA-1	Colonocyte 2	-1.05163	5.52469
CD 2	male	45	CD_2_CTGTGGGCACCACTGG-1	PLCG2 colonocytes	1.53012	3.16674
CD 2	male	45	CD_2_CTTACCGCAAACGTGG-1	PLCG2 colonocytes	2.9581	1.1406
CD 2	male	45	CD_2_CTTCAATTCTCACTCG-1	Colonocyte 1	-0.208299	4.54919
CD 2	male	45	CD_2_CTTCCGAAGCTGCCTG-1	Goblet	-4.60941	-6.34321
CD 2	male	45	CD_2_CTTCCTTAGGATCATA-1	Laminin colonocytes	1.07512	1.24314
CD 2	male	45	CD_2_CTTCTAAAGCAACAGC-1	Goblet	-4.35365	-4.35625
CD 2	male	45	CD_2_CTTCTCTAGGCGAAGG-1	PLCG2 colonocytes	3.77711	2.79956
CD 2	male	45	CD_2_CTTCTCTCATGCGGTC-1	PLCG2 colonocytes	2.13239	2.39411
CD 2	male	45	CD_2_CTTGATTAGCTCGTGC-1	Epithelium Ribhi	1.55439	-1.36647
CD 2	male	45	CD_2_CTTTCAATCCTGGTCT-1	Laminin colonocytes	-0.263703	-0.0782004
CD 2	male	45	CD_2_CTTTCGGAGGTACAGC-1	PLCG2 colonocytes	3.28694	1.91404
CD 2	male	45	CD_2_GAACACTGTGGTCCCA-1	Cycling TA	3.74005	-4.22172
CD 2	male	45	CD_2_GAACGTTAGTAAATGC-1	Inflammatory colonocyte	-3.41741	4.07463
CD 2	male	45	CD_2_GAAGGACCACGGCTAC-1	Epithelium Ribhi	1.69525	-1.93887
CD 2	male	45	CD_2_GAATAGAGTGCGCTCA-1	Inflammatory colonocyte	-1.89524	5.17992
CD 2	male	45	CD_2_GAATCGTAGGATAATC-1	Colonocyte 1	-0.482451	4.47073
CD 2	male	45	CD_2_GAATCGTCAGCTTCGG-1	Epithelium Ribhi	1.77353	-1.86532
CD 2	male	45	CD_2_GACAGCCAGAAGTCCG-1	Laminin colonocytes	-0.672568	0.67645
CD 2	male	45	CD_2_GACATCAGTCCCTCAT-1	Cycling TA	2.21156	-3.38963
CD 2	male	45	CD_2_GACATCAGTGACGCCT-1	Tuft cells	13.536	-1.10978
CD 2	male	45	CD_2_GACATCATCCCAATAG-1	Secretory progenitor	-4.68928	-3.73153
CD 2	male	45	CD_2_GACCGTGCATAATCCG-1	Secretory progenitor	-2.0721	-3.10954
CD 2	male	45	CD_2_GACCTTCAGTTGCCTA-1	PLCG2 colonocytes	2.57851	2.55375
CD 2	male	45	CD_2_GACCTTCCAAGTGCAG-1	Epithelium Ribhi	1.109	-2.30333
CD 2	male	45	CD_2_GACCTTCCACAAGTTC-1	Cycling TA	2.71196	-4.02606
CD 2	male	45	CD_2_GACCTTCTCATCAGTG-1	Cycling TA	0.379949	-4.50063
CD 2	male	45	CD_2_GACGTTAGTACGATGG-1	Cycling TA	2.12251	-3.64116
CD 2	male	45	CD_2_GACTATGCAAATGCTC-1	PLCG2 colonocytes	2.46285	0.58881
CD 2	male	45	CD_2_GACTCTCCAACTGATC-1	Laminin colonocytes	-0.886588	1.46883
CD 2	male	45	CD_2_GACTTCCTCATTCACT-1	Colonocyte 1	-0.6232	1.33005
CD 2	male	45	CD_2_GAGAAATTCCTACAAG-1	Cycling TA	1.88224	-4.99548
CD 2	male	45	CD_2_GAGACTTTCCCAGTGG-1	Tuft cells	13.4962	-0.296812
CD 2	male	45	CD_2_GAGTCATTCCTCTTTC-1	PLCG2 colonocytes	3.17884	1.01183
CD 2	male	45	CD_2_GAGTCTAAGCACACAG-1	Laminin colonocytes	-0.587377	0.0365957
CD 2	male	45	CD_2_GAGTGAGGTTCAGCTA-1	Laminin colonocytes	-0.338022	1.77169
CD 2	male	45	CD_2_GAGTTGTGTGCCTGCA-1	PLCG2 colonocytes	1.71189	1.73562
CD 2	male	45	CD_2_GAGTTTGTCAGGAAAT-1	Epithelium Ribhi	0.376574	-1.05094
CD 2	male	45	CD_2_GATAGCTGTACCTAAC-1	Tuft cells	13.2986	0.0872891
CD 2	male	45	CD_2_GATAGCTGTAGAAACT-1	Epithelium Ribhi	0.462478	-0.536988
CD 2	male	45	CD_2_GATCATGTCTTGTTAC-1	Epithelium Ribhi	1.71979	-2.15668
CD 2	male	45	CD_2_GATTCGACAGCCCAGT-1	Inflammatory colonocyte	-2.27822	5.44981
CD 2	male	45	CD_2_GATTCGAGTTTGCCGG-1	Inflammatory colonocyte	-1.91847	4.59053
CD 2	male	45	CD_2_GATTCGATCTTGCAAG-1	Tuft cells	12.6986	-1.3422
CD 2	male	45	CD_2_GCAACATTCCACCTCA-1	Epithelium Ribhi	0.385846	-0.998636
CD 2	male	45	CD_2_GCAACCGAGTGGACTG-1	PLCG2 colonocytes	3.42342	1.66839
CD 2	male	45	CD_2_GCAACCGCAACTACGT-1	PLCG2 colonocytes	2.26401	1.89016
CD 2	male	45	CD_2_GCACATATCGAGAACG-1	PLCG2 colonocytes	3.8027	2.30502
CD 2	male	45	CD_2_GCAGCCAGTAGTCGTT-1	Cycling TA	2.14579	-2.97566
CD 2	male	45	CD_2_GCAGCTGTCGTTCTCG-1	Cycling TA	2.94302	-4.04827
CD 2	male	45	CD_2_GCATCTCCAAGTTCGT-1	Goblet	-3.45121	-3.87495
CD 2	male	45	CD_2_GCATCTCCATGATAGA-1	PLCG2 colonocytes	3.1108	3.17078
CD 2	male	45	CD_2_GCATTAGGTGCGAGTA-1	Cycling TA	3.43553	-3.3125
CD 2	male	45	CD_2_GCCAGCATCGAATGCT-1	Cycling TA	3.07327	-3.53642
CD 2	male	45	CD_2_GCCATGGGTCCGCAGT-1	Laminin colonocytes	-0.319196	0.532159
CD 2	male	45	CD_2_GCCCAGAGTTGACTAC-1	Cycling TA	2.9448	-3.1867
CD 2	male	45	CD_2_GCCCGAAGTCCTATAG-1	Laminin colonocytes	0.0525224	2.23893
CD 2	male	45	CD_2_GCCGATGGTTAGGGAC-1	PLCG2 colonocytes	3.58196	2.40617
CD 2	male	45	CD_2_GCCGATGTCTCGCCTA-1	Cycling TA	3.35259	-4.17677
CD 2	male	45	CD_2_GCCGTGAAGTCATACC-1	Epithelium Ribhi	1.51066	-1.72999
CD 2	male	45	CD_2_GCGATCGGTCCGGATC-1	PLCG2 colonocytes	2.77369	1.42883
CD 2	male	45	CD_2_GCGGAAACACCAACAT-1	PLCG2 colonocytes	3.35414	1.66856
CD 2	male	45	CD_2_GCGGATCGTGAGCTCC-1	Inflammatory colonocyte	-2.16539	5.22139
CD 2	male	45	CD_2_GCGTGCACAGGCATTT-1	PLCG2 colonocytes	3.01197	1.61044
CD 2	male	45	CD_2_GCGTTTCCAAGTGGTG-1	Laminin colonocytes	0.402708	0.798544
CD 2	male	45	CD_2_GCTACAAAGTGGTTGG-1	Laminin colonocytes	0.846091	1.76813
CD 2	male	45	CD_2_GCTCAAATCATGGAGG-1	PLCG2 colonocytes	3.84887	2.58287
CD 2	male	45	CD_2_GCTGAATTCATTACGG-1	Paneth-like	-1.25607	-7.48771
CD 2	male	45	CD_2_GCTTCACCACGGGTAA-1	Tuft cells	13.5166	-1.001
CD 2	male	45	CD_2_GCTTTCGTCATCTATC-1	Epithelium Ribhi	3.46307	-2.14584
CD 2	male	45	CD_2_GGAGAACCACTAGTAC-1	PLCG2 colonocytes	3.55931	-0.788766
CD 2	male	45	CD_2_GGAGAACTCGCTGATA-1	Laminin colonocytes	0.461646	1.39663
CD 2	male	45	CD_2_GGAGATGTCCCTATTA-1	Epithelium Ribhi	1.49712	-0.936818
CD 2	male	45	CD_2_GGAGGATTCGGTTAGT-1	Tuft cells	12.7507	0.945116
CD 2	male	45	CD_2_GGATGTTTCATGCCCT-1	Epithelium Ribhi	2.50257	-1.32253
CD 2	male	45	CD_2_GGGAAGTGTAGGCAGT-1	PLCG2 colonocytes	0.756493	2.4597
CD 2	male	45	CD_2_GGGACAACACTGTTCC-1	Epithelium Ribhi	2.10601	-1.73223
CD 2	male	45	CD_2_GGGCCATCAATGAACA-1	Goblet	-3.73072	-6.82116
CD 2	male	45	CD_2_GGGCCATCAGTTTGGT-1	Epithelium Ribhi	1.5647	-2.29628
CD 2	male	45	CD_2_GGGCCATTCACGATCA-1	Tuft cells	12.8757	-1.83681
CD 2	male	45	CD_2_GGGCCATTCGAACCTA-1	Cycling TA	2.92181	-4.03168
CD 2	male	45	CD_2_GGGCCATTCGTGCACG-1	Colonocyte 1	1.2062	2.83593
CD 2	male	45	CD_2_GGGCGTTCACGTCGGT-1	Laminin colonocytes	-1.35432	2.74568
CD 2	male	45	CD_2_GGGCGTTTCAGCGGAA-1	Goblet	-4.48827	-7.62342
CD 2	male	45	CD_2_GGGCTACCAGGTGTTT-1	Cycling TA	3.72698	-2.74213
CD 2	male	45	CD_2_GGGCTCAGTCCCTGTT-1	Epithelium Ribhi	2.2731	-1.50064
CD 2	male	45	CD_2_GGGTAGAGTATCGAGG-1	PLCG2 colonocytes	3.81469	1.85812
CD 2	male	45	CD_2_GGGTAGAGTATGCTAC-1	Colonocyte 2	-1.21522	5.56038
CD 2	male	45	CD_2_GGGTAGAGTCTCACGG-1	Epithelium Ribhi	-0.45121	-0.649811
CD 2	male	45	CD_2_GGGTCACAGCGATTCT-1	Cycling TA	3.04562	-2.47919
CD 2	male	45	CD_2_GGGTTATTCACACGAT-1	PLCG2 colonocytes	3.42226	2.60769
CD 2	male	45	CD_2_GGTAACTAGTAACAGT-1	Cycling TA	2.55511	-3.31744
CD 2	male	45	CD_2_GGTAACTGTTCAAGTC-1	Colonocyte 1	0.303523	4.92197
CD 2	male	45	CD_2_GGTCACGGTTATGACC-1	Inflammatory colonocyte	-1.6786	4.59879
CD 2	male	45	CD_2_GGTCTGGAGTTGGCTT-1	Laminin colonocytes	0.528414	1.28236
CD 2	male	45	CD_2_GGTCTGGCAACAGCCC-1	Goblet	-2.66603	-5.44317
CD 2	male	45	CD_2_GGTGAAGAGTAGACAT-1	Tuft cells	13.4937	-0.992173
CD 2	male	45	CD_2_GGTGTTATCTTAGGAC-1	Colonocyte 1	-0.300947	2.99968
CD 2	male	45	CD_2_GGTTGTACATGTACGT-1	Epithelium Ribhi	3.91083	-0.303267
CD 2	male	45	CD_2_GGTTGTATCTCGCCTA-1	Laminin colonocytes	0.571415	0.828855
CD 2	male	45	CD_2_GTAACCATCCTACCAC-1	Laminin colonocytes	0.63057	1.77129
CD 2	male	45	CD_2_GTAAGTCCAACAGAGC-1	PLCG2 colonocytes	3.58749	1.50377
CD 2	male	45	CD_2_GTAAGTCTCCCATTCG-1	Laminin colonocytes	-1.16721	0.276931
CD 2	male	45	CD_2_GTAGCTAGTGCTGATT-1	PLCG2 colonocytes	1.79391	1.84239
CD 2	male	45	CD_2_GTATTTCCAATACCTG-1	Cycling TA	1.59405	-4.52459
CD 2	male	45	CD_2_GTCAAACCAGTTAGAA-1	PLCG2 colonocytes	3.39404	1.57183
CD 2	male	45	CD_2_GTCAAACCATCCAACA-1	PLCG2 colonocytes	2.01986	3.58988
CD 2	male	45	CD_2_GTCAAGTCACAAGCTT-1	Laminin colonocytes	0.707852	1.55632
CD 2	male	45	CD_2_GTCAAGTTCAACACCA-1	Laminin colonocytes	-0.778661	1.86107
CD 2	male	45	CD_2_GTCACTCCAAGCGAGT-1	Cycling TA	3.21628	-4.44053
CD 2	male	45	CD_2_GTCAGCGAGTGAGGTC-1	PLCG2 colonocytes	3.1417	1.90888
CD 2	male	45	CD_2_GTCAGCGGTCAGACTT-1	PLCG2 colonocytes	3.54032	0.78954
CD 2	male	45	CD_2_GTCAGCGGTTAGAGAT-1	Epithelium Ribhi	2.98623	-1.4124
CD 2	male	45	CD_2_GTCAGCGTCCATCCGT-1	Epithelium Ribhi	2.53006	-1.56501
CD 2	male	45	CD_2_GTCATCCCAATGTCTG-1	PLCG2 colonocytes	3.10801	2.80643
CD 2	male	45	CD_2_GTCATGAAGCAATAGT-1	PLCG2 colonocytes	1.9419	2.01682
CD 2	male	45	CD_2_GTCATGATCCATCACC-1	Cycling TA	2.6556	-3.43528
CD 2	male	45	CD_2_GTCATTTCAGTCAACT-1	PLCG2 colonocytes	2.81489	2.06359
CD 2	male	45	CD_2_GTCCCATCACGCTGTG-1	Cycling TA	3.35222	-3.81523
CD 2	male	45	CD_2_GTCGAATCAATTGAAG-1	Cycling TA	2.1561	-3.14652
CD 2	male	45	CD_2_GTCGAATTCCCATTCG-1	PLCG2 colonocytes	2.66453	2.54286
CD 2	male	45	CD_2_GTCGCGATCCCAAGTA-1	PLCG2 colonocytes	2.84664	1.68664
CD 2	male	45	CD_2_GTCTACCCAAGACTGG-1	Epithelium Ribhi	0.451605	-2.25289
CD 2	male	45	CD_2_GTCTCACCATGGCGCT-1	Colonocyte 2	-2.1276	6.17246
CD 2	male	45	CD_2_GTCTCACGTAAGGCTG-1	Epithelium Ribhi	2.74888	-1.95299
CD 2	male	45	CD_2_GTGAGCCGTGAATAAC-1	Goblet	-5.14925	-5.29864
CD 2	male	45	CD_2_GTGAGTTCAATCTGCA-1	Epithelium Ribhi	2.8123	-1.89394
CD 2	male	45	CD_2_GTGAGTTCAGACAAGC-1	PLCG2 colonocytes	2.53628	2.87465
CD 2	male	45	CD_2_GTGCACGGTCCCTGAG-1	Epithelium Ribhi	0.808915	-1.0886
CD 2	male	45	CD_2_GTGCTTCCAGAACTCT-1	Laminin colonocytes	0.0383865	-0.67039
CD 2	male	45	CD_2_GTGCTTCGTCCATACA-1	Tuft cells	12.8224	-1.35986
CD 2	male	45	CD_2_GTGGAAGGTCCTCATC-1	Colonocyte 1	1.55773	3.51554
CD 2	male	45	CD_2_GTGGGAAAGCTTTCCC-1	Laminin colonocytes	-0.571097	0.967826
CD 2	male	45	CD_2_GTGGGAATCCGTACGG-1	PLCG2 colonocytes	2.24317	0.533777
CD 2	male	45	CD_2_GTTACAGTCTGTGCGG-1	Cycling TA	3.54883	-2.09131
CD 2	male	45	CD_2_GTTACGAAGGAAGAAC-1	Tuft cells	13.6092	-0.306641
CD 2	male	45	CD_2_GTTATGGAGGTGAGAA-1	Goblet	-5.29305	-6.44751
CD 2	male	45	CD_2_GTTCATTTCGTAGGAG-1	Epithelium Ribhi	1.17706	-0.818439
CD 2	male	45	CD_2_GTTCCGTGTGTCATCA-1	Inflammatory colonocyte	-0.665568	5.27671
CD 2	male	45	CD_2_GTTGCGGTCCGTCCTA-1	PLCG2 colonocytes	1.94549	0.627
CD 2	male	45	CD_2_GTTGCGGTCGTTCTGC-1	Cycling TA	2.81582	-3.57973
CD 2	male	45	CD_2_GTTGTCCCAATTTCGG-1	PLCG2 colonocytes	3.73527	2.84753
CD 2	male	45	CD_2_GTTGTGATCATATGGC-1	Laminin colonocytes	0.0853027	0.307957
CD 2	male	45	CD_2_GTTTACTCATGGGTTT-1	Secretory progenitor	-1.39469	-2.53119
CD 2	male	45	CD_2_GTTTACTGTTCCGCAG-1	Cycling TA	1.74938	-4.54644
CD 2	male	45	CD_2_GTTTACTTCGAGGCAA-1	Cycling TA	1.8925	-3.65519
CD 2	male	45	CD_2_TAACGACGTAGTCGGA-1	Tuft cells	13.086	-1.50539
CD 2	male	45	CD_2_TAACGACGTCAAGCGA-1	Cycling TA	1.8941	-5.11024
CD 2	male	45	CD_2_TAACGACTCACTGTTT-1	Paneth-like	-1.15841	-7.6448
CD 2	male	45	CD_2_TAAGCCAAGTTTGGCT-1	PLCG2 colonocytes	1.03023	2.95327
CD 2	male	45	CD_2_TAAGCCACAAAGGATT-1	Epithelium Ribhi	2.94854	-0.999226
CD 2	male	45	CD_2_TACAACGAGTTATGGA-1	Epithelium Ribhi	2.85178	-2.12077
CD 2	male	45	CD_2_TACACCCCAGCTCGGT-1	Epithelium Ribhi	3.01733	-0.763427
CD 2	male	45	CD_2_TACCGGGCAGTGCCTG-1	Epithelium Ribhi	2.89711	-1.85075
CD 2	male	45	CD_2_TACCTCGCAGTCACGC-1	Cycling TA	3.44849	-4.20838
CD 2	male	45	CD_2_TACCTCGTCACGGGAA-1	PLCG2 colonocytes	1.30606	0.769428
CD 2	male	45	CD_2_TACCTGCTCATTGCTT-1	Laminin colonocytes	-0.167132	1.51575
CD 2	male	45	CD_2_TACGGGCTCGTAGGAG-1	Laminin colonocytes	-0.373456	0.102398
CD 2	male	45	CD_2_TACGTCCCAATGGCAG-1	PLCG2 colonocytes	2.74761	6.34733
CD 2	male	45	CD_2_TACTGCCCAATCAAGA-1	Epithelium Ribhi	1.81119	-1.65532
CD 2	male	45	CD_2_TACTGCCGTGGTCAAG-1	PLCG2 colonocytes	3.38296	3.21098
CD 2	male	45	CD_2_TACTGCCTCGCAGAGA-1	Epithelium Ribhi	0.968418	-2.13789
CD 2	male	45	CD_2_TACTGCCTCTAGCATG-1	Inflammatory colonocyte	-1.9595	5.14425
CD 2	male	45	CD_2_TACTTACAGCGATTCT-1	Goblet	-4.48799	-7.66871
CD 2	male	45	CD_2_TACTTACCATGTCGTA-1	BEST4 OTOP2	2.3244	6.94298
CD 2	male	45	CD_2_TACTTCAAGAAACTCA-1	Epithelium Ribhi	3.10424	-0.737586
CD 2	male	45	CD_2_TACTTCATCTCAGAAC-1	Epithelium Ribhi	1.07119	-0.936763
CD 2	male	45	CD_2_TAGACTGCAACAAGTA-1	Mature goblet	-5.68126	-2.60536
CD 2	male	45	CD_2_TAGACTGCAACTTCTT-1	Epithelium Ribhi	1.0008	-2.62942
CD 2	male	45	CD_2_TAGCACAAGATACCAA-1	Colonocyte 2	-1.62689	5.38827
CD 2	male	45	CD_2_TAGGAGGCATAATCGC-1	PLCG2 colonocytes	2.38587	2.71401
CD 2	male	45	CD_2_TAGGAGGTCTGCTTAT-1	Inflammatory colonocyte	-1.20186	4.8161
CD 2	male	45	CD_2_TAGGTTGGTAGTCGTT-1	PLCG2 colonocytes	1.86234	0.754311
CD 2	male	45	CD_2_TATACCTAGGTTATAG-1	Cycling TA	2.38446	-5.00368
CD 2	male	45	CD_2_TATCCTATCCAGTACA-1	Cycling TA	2.28767	-3.83653
CD 2	male	45	CD_2_TATCTGTCACCAGCCA-1	Laminin colonocytes	-1.07823	2.14938
CD 2	male	45	CD_2_TATCTGTTCCTAAACG-1	Tuft cells	12.8581	0.805453
CD 2	male	45	CD_2_TCAAGACAGGAGATAG-1	Epithelium Ribhi	3.21711	-1.02862
CD 2	male	45	CD_2_TCAAGTGAGATTAGTG-1	Laminin colonocytes	-0.371248	0.377863
CD 2	male	45	CD_2_TCAATCTGTGTATTCG-1	Epithelium Ribhi	3.44795	-0.475645
CD 2	male	45	CD_2_TCAATTCGTTATGTCG-1	Colonocyte 1	-0.752978	5.23279
CD 2	male	45	CD_2_TCACACCGTTGTCCCT-1	Tuft cells	13.6329	-1.0748
CD 2	male	45	CD_2_TCACACCTCAAGCCTA-1	Tuft cells	13.1569	-1.43836
CD 2	male	45	CD_2_TCACGCTAGGTTGTTC-1	PLCG2 colonocytes	4.35779	1.94631
CD 2	male	45	CD_2_TCACGCTCATAAGCAA-1	Colonocyte 1	-0.344693	-1.0543
CD 2	male	45	CD_2_TCAGTGACAACTTGCA-1	Epithelium Ribhi	1.7047	0.70087
CD 2	male	45	CD_2_TCAGTGATCACAACCA-1	Epithelium Ribhi	1.49045	-1.40393
CD 2	male	45	CD_2_TCATACTTCTCGTGAA-1	PLCG2 colonocytes	1.77463	0.376364
CD 2	male	45	CD_2_TCATCATAGCGGGTTA-1	Goblet	-3.74216	-5.1755
CD 2	male	45	CD_2_TCATTACGTTGAAGTA-1	PLCG2 colonocytes	2.79336	1.0934
CD 2	male	45	CD_2_TCATTCAAGTGAGTGC-1	Epithelium Ribhi	1.46294	-0.183086
CD 2	male	45	CD_2_TCATTGTGTACTGCCG-1	Goblet	-2.65279	-5.52994
CD 2	male	45	CD_2_TCCAGAAGTCGGTGAA-1	Epithelium Ribhi	0.430005	-1.06082
CD 2	male	45	CD_2_TCCATGCTCCATTGTT-1	Epithelium Ribhi	0.832697	-2.69493
CD 2	male	45	CD_2_TCCCATGCAGTATACC-1	Laminin colonocytes	-0.712745	0.838568
CD 2	male	45	CD_2_TCCGTGTGTACCCACG-1	PLCG2 colonocytes	3.21719	2.43125
CD 2	male	45	CD_2_TCCTCGAGTCATATGC-1	Cycling TA	2.51867	-3.66107
CD 2	male	45	CD_2_TCCTCTTCAATGTCTG-1	PLCG2 colonocytes	3.9742	2.23657
CD 2	male	45	CD_2_TCCTGCAGTAACAAGT-1	Inflammatory colonocyte	-1.08068	4.43921
CD 2	male	45	CD_2_TCCTGCATCTGCGAGC-1	PLCG2 colonocytes	3.8766	0.717352
CD 2	male	45	CD_2_TCCTTCTGTGTCCATA-1	Cycling TA	2.97247	-4.12958
CD 2	male	45	CD_2_TCGACCTAGCTACAAA-1	Epithelium Ribhi	1.01624	-1.79786
CD 2	male	45	CD_2_TCGACGGAGAAGCCAC-1	PLCG2 colonocytes	3.61013	2.31488
CD 2	male	45	CD_2_TCGCTCAGTACGTACT-1	Epithelium Ribhi	1.14875	-1.59913
CD 2	male	45	CD_2_TCGGGACGTACCCGAC-1	Epithelium Ribhi	3.01809	-1.53577
CD 2	male	45	CD_2_TCGGGTGCAGGTGTTT-1	Cycling TA	-0.0125959	-3.40452
CD 2	male	45	CD_2_TCGGTCTAGGGTTTCT-1	PLCG2 colonocytes	3.52574	1.1788
CD 2	male	45	CD_2_TCGGTCTTCCTAACAG-1	Cycling TA	1.9688	-4.272
CD 2	male	45	CD_2_TCGTAGACAATTGCCA-1	PLCG2 colonocytes	4.34857	0.0194254
CD 2	male	45	CD_2_TCGTGGGAGTGGATTA-1	Epithelium Ribhi	2.22835	-0.809577
CD 2	male	45	CD_2_TCTACATCATGGTACT-1	Cycling TA	3.45896	-4.52564
CD 2	male	45	CD_2_TCTCACGCATGAAGCG-1	Cycling TA	2.96187	-4.25137
CD 2	male	45	CD_2_TCTCAGCTCATGTCAG-1	PLCG2 colonocytes	2.44738	1.43384
CD 2	male	45	CD_2_TCTCCGAAGGAACTCG-1	Laminin colonocytes	0.112044	-0.785202
CD 2	male	45	CD_2_TCTCCGAGTGACCGAA-1	Epithelium Ribhi	1.3915	-2.61743
CD 2	male	45	CD_2_TCTCCGATCAGGCGAA-1	Cycling TA	1.6039	-3.78278
CD 2	male	45	CD_2_TCTCTGGCAAATTGGA-1	Epithelium Ribhi	0.14987	-1.92249
CD 2	male	45	CD_2_TCTGTCGAGTGCGACA-1	Cycling TA	3.24217	-2.90523
CD 2	male	45	CD_2_TCTTAGTCAAACTCTG-1	Laminin colonocytes	-2.98025	1.43173
CD 2	male	45	CD_2_TCTTAGTGTACAACGG-1	Goblet	-4.07172	-7.14642
CD 2	male	45	CD_2_TCTTCCTGTTTCGTTT-1	Tuft cells	13.4318	-0.209249
CD 2	male	45	CD_2_TCTTGCGCACGGTGAA-1	Epithelium Ribhi	1.61835	-2.08127
CD 2	male	45	CD_2_TCTTTGATCGAGCTGC-1	Laminin colonocytes	2.6251	-3.95144
CD 2	male	45	CD_2_TGAACGTGTCACTCGG-1	Laminin colonocytes	-0.634285	-1.51142
CD 2	male	45	CD_2_TGAATCGGTGCTCGTG-1	PLCG2 colonocytes	3.62534	1.3625
CD 2	male	45	CD_2_TGACAGTCAGGATTCT-1	Laminin colonocytes	0.354457	1.02238
CD 2	male	45	CD_2_TGAGACTTCCATGAGT-1	Colonocyte 2	-3.49371	5.87916
CD 2	male	45	CD_2_TGAGCATCACCGTGCA-1	PLCG2 colonocytes	2.55584	-0.403214
CD 2	male	45	CD_2_TGAGCATGTTTGCCGG-1	Laminin colonocytes	-0.409706	0.491408
CD 2	male	45	CD_2_TGAGCGCCAGCTGGTC-1	BEST4 OTOP2	2.16818	7.3076
CD 2	male	45	CD_2_TGAGCGCGTACCGTGC-1	Epithelium Ribhi	0.240234	-2.99649
CD 2	male	45	CD_2_TGAGCGCTCCGTTGAA-1	Inflammatory colonocyte	-3.76037	4.73572
CD 2	male	45	CD_2_TGAGGAGGTTAAGGGC-1	Laminin colonocytes	1.05095	1.89369
CD 2	male	45	CD_2_TGAGGAGTCGAGAAAT-1	Epithelium Ribhi	0.0739284	-2.36427
CD 2	male	45	CD_2_TGAGGTTGTCACGACC-1	Tuft cells	12.8209	0.897176
CD 2	male	45	CD_2_TGAGTCACAATGAACA-1	PLCG2 colonocytes	3.62814	2.02289
CD 2	male	45	CD_2_TGAGTCATCGGATACT-1	Epithelium Ribhi	2.03855	-1.99736
CD 2	male	45	CD_2_TGATCAGAGAGGACTC-1	Cycling TA	2.51729	-3.16624
CD 2	male	45	CD_2_TGATCTTGTAAGCTCT-1	Cycling TA	2.51814	-4.48019
CD 2	male	45	CD_2_TGATTCTAGGGCAAGG-1	Laminin colonocytes	-0.214865	-1.18319
CD 2	male	45	CD_2_TGCACGGTCGGAGCAA-1	Epithelium Ribhi	0.334704	-0.572264
CD 2	male	45	CD_2_TGCAGATAGGAATGTT-1	Laminin colonocytes	0.191194	1.60205
CD 2	male	45	CD_2_TGCATGAAGATGTAGT-1	Goblet	-3.0766	-4.69605
CD 2	male	45	CD_2_TGCATGATCTAATTCC-1	Colonocyte 1	-0.460362	3.09457
CD 2	male	45	CD_2_TGCCGAGGTTCGGCTG-1	Inflammatory colonocyte	-1.59892	5.19883
CD 2	male	45	CD_2_TGCGACGCATTCGATG-1	Colonocyte 1	-0.993385	3.07681
CD 2	male	45	CD_2_TGCGACGGTGGACCAA-1	PLCG2 colonocytes	2.25316	0.109931
CD 2	male	45	CD_2_TGCGGCATCCATAGAC-1	PLCG2 colonocytes	1.44473	1.69539
CD 2	male	45	CD_2_TGCGGCATCGTAGGAG-1	PLCG2 colonocytes	4.24593	1.77777
CD 2	male	45	CD_2_TGCGGGTTCTGCACCT-1	Cycling TA	1.50628	-3.52365
CD 2	male	45	CD_2_TGCTCGTGTTGTGCCG-1	Epithelium Ribhi	1.63274	-2.69339
CD 2	male	45	CD_2_TGCTGAAAGGAAGAAC-1	Epithelium Ribhi	3.66131	0.0891667
CD 2	male	45	CD_2_TGCTTCGAGCACTCAT-1	Goblet	-2.30198	-5.43847
CD 2	male	45	CD_2_TGCTTCGCACAAAGTA-1	Inflammatory colonocyte	-3.89003	2.56354
CD 2	male	45	CD_2_TGGAGGATCTACACAG-1	Epithelium Ribhi	2.66716	-1.31584
CD 2	male	45	CD_2_TGGATCATCCATTTGT-1	Epithelium Ribhi	2.636	-1.43025
CD 2	male	45	CD_2_TGGGAAGCAATGCAAA-1	PLCG2 colonocytes	1.97229	0.606196
CD 2	male	45	CD_2_TGGGAAGCAGGAACCA-1	Goblet	-3.51342	-4.67041
CD 2	male	45	CD_2_TGGGAGAAGTAATTGG-1	PLCG2 colonocytes	3.97721	0.469317
CD 2	male	45	CD_2_TGGGAGATCCACGTCT-1	Inflammatory colonocyte	-2.13715	5.69702
CD 2	male	45	CD_2_TGGGATTTCGTAGCCG-1	PLCG2 colonocytes	3.60582	0.00200743
CD 2	male	45	CD_2_TGGGTTAAGAAGTGTT-1	PLCG2 colonocytes	3.06204	2.43455
CD 2	male	45	CD_2_TGGTACAGTTGTGCAT-1	PLCG2 colonocytes	-2.42806	-5.73048
CD 2	male	45	CD_2_TGGTAGTTCATGAGGG-1	PLCG2 colonocytes	2.57088	2.36529
CD 2	male	45	CD_2_TGGTTAGTCACACCGG-1	Cycling TA	4.0547	-1.80581
CD 2	male	45	CD_2_TGTAGACTCACATACG-1	Tuft cells	13.3315	-0.36757
CD 2	male	45	CD_2_TGTCCCACAGAGTTCT-1	PLCG2 colonocytes	3.08489	1.49408
CD 2	male	45	CD_2_TGTGAGTCAGATTAAG-1	Colonocyte 2	-2.70734	5.34572
CD 2	male	45	CD_2_TGTGCGGTCTGCAGCG-1	PLCG2 colonocytes	1.65636	0.712823
CD 2	male	45	CD_2_TGTGGCGAGGGCCAAT-1	Inflammatory colonocyte	-0.737726	4.03447
CD 2	male	45	CD_2_TGTGGCGCAGCGGATA-1	Cycling TA	3.20178	-3.50368
CD 2	male	45	CD_2_TGTGGCGTCCTCACGT-1	Laminin colonocytes	0.190445	0.957511
CD 2	male	45	CD_2_TGTTCCGCAGAAACCG-1	Goblet	-4.08159	-7.57056
CD 2	male	45	CD_2_TGTTGAGCAGAGCCCT-1	Laminin colonocytes	-0.0355657	-0.124661
CD 2	male	45	CD_2_TGTTGGATCCCTCGTA-1	Cycling TA	2.84872	-4.68946
CD 2	male	45	CD_2_TTACCATCATGTCAGT-1	Cycling TA	3.73461	-3.55986
CD 2	male	45	CD_2_TTACCGCTCCTGGCTT-1	PLCG2 colonocytes	1.43492	1.23555
CD 2	male	45	CD_2_TTACGCCAGTGCTACT-1	Goblet	-4.56336	-5.21051
CD 2	male	45	CD_2_TTAGGCACATGAAGCG-1	Colonocyte 1	-1.0987	5.42067
CD 2	male	45	CD_2_TTAGTCTCAGCGTTTA-1	Goblet	-4.40085	-5.74297
CD 2	male	45	CD_2_TTCACGCAGTAGACCG-1	Cycling TA	2.5673	-3.91298
CD 2	male	45	CD_2_TTCAGGACACACACGC-1	Cycling TA	2.94704	-4.29905
CD 2	male	45	CD_2_TTCATTGGTTAGGCCC-1	Epithelium Ribhi	2.92405	-0.663213
CD 2	male	45	CD_2_TTCCAATAGAGTCGAC-1	Laminin colonocytes	-1.00241	2.0224
CD 2	male	45	CD_2_TTCCAATTCATTGTTC-1	Laminin colonocytes	-0.28319	0.568856
CD 2	male	45	CD_2_TTCCACGTCGGTTCAA-1	Goblet	-4.98123	-5.52682
CD 2	male	45	CD_2_TTCCTAACACTGTGAT-1	Epithelium Ribhi	2.57075	-2.46644
CD 2	male	45	CD_2_TTCGATTGTAACGTTC-1	Epithelium Ribhi	0.557495	-1.10506
CD 2	male	45	CD_2_TTCTAACGTGGTCCCA-1	PLCG2 colonocytes	4.20292	0.650533
CD 2	male	45	CD_2_TTCTAGTGTATACCTG-1	PLCG2 colonocytes	4.24829	-0.0910483
CD 2	male	45	CD_2_TTCTAGTTCCTTCTAA-1	Goblet	-5.33119	-5.3422
CD 2	male	45	CD_2_TTGACCCGTATCACGT-1	Laminin colonocytes	-1.60373	0.815379
CD 2	male	45	CD_2_TTGAGTGAGACGCCCT-1	Epithelium Ribhi	-0.0274517	-2.64075
CD 2	male	45	CD_2_TTGAGTGGTCGTTCAA-1	Epithelium Ribhi	-0.402623	-2.78524
CD 2	male	45	CD_2_TTGAGTGTCGACACTA-1	Cycling TA	2.63901	-3.4066
CD 2	male	45	CD_2_TTGATGGAGTTGGAGC-1	Goblet	-3.16826	-5.48132
CD 2	male	45	CD_2_TTGATGGCAGCTGAGA-1	Epithelium Ribhi	-0.0949273	-1.88967
CD 2	male	45	CD_2_TTGCATTCAACCAATC-1	Laminin colonocytes	-1.02328	0.768376
CD 2	male	45	CD_2_TTGCCTGAGCCTTTGA-1	Colonocyte 1	-0.343302	4.61887
CD 2	male	45	CD_2_TTGGGTACAAATCGGG-1	Epithelium Ribhi	1.84445	-1.97594
CD 2	male	45	CD_2_TTGGTTTAGACCCTTA-1	PLCG2 colonocytes	3.72093	-0.618656
CD 2	male	45	CD_2_TTGGTTTGTACAAACA-1	Mature goblet	-5.61821	-3.74435
CD 2	male	45	CD_2_TTGTGGAGTACTCGTA-1	PLCG2 colonocytes	4.08217	1.95556
CD 2	male	45	CD_2_TTGTGTTAGTCCCGAC-1	Epithelium Ribhi	0.817988	-4.35991
CD 2	male	45	CD_2_TTTACGTTCAAGTGTC-1	Tuft cells	13.2219	-0.440959
CD 2	male	45	CD_2_TTTACTGGTTGTTGCA-1	Epithelium Ribhi	0.725342	-1.15316
CD 2	male	45	CD_2_TTTAGTCGTATAATGG-1	PLCG2 colonocytes	2.71513	3.59498
CD 2	male	45	CD_2_TTTATGCCACCTGCTT-1	PLCG2 colonocytes	3.07936	3.16805
CD 2	male	45	CD_2_TTTATGCTCCATTGGA-1	Epithelium Ribhi	0.35807	-0.539227
CD 2	male	45	CD_2_TTTCATGAGACGGTTG-1	PLCG2 colonocytes	2.61394	3.58372
CD 2	male	45	CD_2_TTTGATCGTTGCATGT-1	Goblet	-4.56334	-7.95148
CD 2	male	45	CD_2_TTTGTTGAGCAGTACG-1	Epithelium Ribhi	2.63274	-1.1156
CD 2	male	45	CD_2_TTTGTTGCATTAAGCC-1	Epithelium Ribhi	-0.0110045	-1.0401
CD 2	male	45	CD_2_TTTGTTGTCGGACCAC-1	PLCG2 colonocytes	2.22059	0.224421
UC 1	male	48	UC_1_AAAGGATTCGTCTCAC-1	Laminin colonocytes	1.01111	2.08788
UC 1	male	48	UC_1_AAAGGTACAATTCTCT-1	BEST4 OTOP2	2.56035	6.8283
UC 1	male	48	UC_1_AATGCCATCCGCGGAT-1	PLCG2 colonocytes	2.49838	2.48648
UC 1	male	48	UC_1_ACACAGTCAATCCTTT-1	PLCG2 colonocytes	4.37461	1.91105
UC 1	male	48	UC_1_ACATTTCGTCGTATGT-1	Enteroendocrine	7.72216	-0.424934
UC 1	male	48	UC_1_ACGGTTACAAGTCCCG-1	Cycling TA	3.16199	-4.20116
UC 1	male	48	UC_1_ACTGATGCAATCCAGT-1	PLCG2 colonocytes	3.48466	1.83928
UC 1	male	48	UC_1_ACTGTGACACCAGACC-1	PLCG2 colonocytes	2.86602	1.95915
UC 1	male	48	UC_1_ACTTATCTCATCAGTG-1	Goblet	7.64972	-0.412188
UC 1	male	48	UC_1_AGACAAAAGCTGAGTG-1	PLCG2 colonocytes	2.53791	2.56896
UC 1	male	48	UC_1_AGACACTCAAGTTGGG-1	PLCG2 colonocytes	2.34192	1.81474
UC 1	male	48	UC_1_AGGGTTTGTTGGACTT-1	Cycling TA	3.00485	-4.55542
UC 1	male	48	UC_1_ATGACCAAGGCTCACC-1	Inflammatory colonocyte	-1.6967	4.75658
UC 1	male	48	UC_1_ATGGATCTCACCTTAT-1	Epithelium Ribhi	1.26788	-1.07749
UC 1	male	48	UC_1_CACGAATAGTGTAGTA-1	Mature goblet	-6.52709	-3.43877
UC 1	male	48	UC_1_CACTAAGTCACTTGTT-1	Mature goblet	-5.34078	-2.10435
UC 1	male	48	UC_1_CATACTTAGGAGCAAA-1	Epithelium Ribhi	-1.31106	-1.69916
UC 1	male	48	UC_1_CGTCCATGTGCCCTTT-1	Inflammatory colonocyte	-2.28025	5.03067
UC 1	male	48	UC_1_CTCAGAAAGCACTCCG-1	BEST4 OTOP2	2.18119	6.69272
UC 1	male	48	UC_1_CTTAGGACACGATTCA-1	Secretory progenitor	-2.49256	-0.940721
UC 1	male	48	UC_1_CTTCGGTGTGTTGACT-1	PLCG2 colonocytes	1.73101	3.17669
UC 1	male	48	UC_1_GACTGATTCGTCAGAT-1	Goblet	-2.73305	-5.43916
UC 1	male	48	UC_1_GAGATGGAGGTAAGAG-1	Laminin colonocytes	-0.980274	-1.22321
UC 1	male	48	UC_1_GATGCTAGTAACAAGT-1	Inflammatory colonocyte	-3.73635	3.18073
UC 1	male	48	UC_1_GGGTTTACACACCAGC-1	PLCG2 colonocytes	3.29299	1.79177
UC 1	male	48	UC_1_GTCTGTCCATTCTGTT-1	PLCG2 colonocytes	1.33958	3.03679
UC 1	male	48	UC_1_GTGAGGATCTCTGCTG-1	BEST4 OTOP2	2.09512	7.18427
UC 1	male	48	UC_1_TAACGACCACGTACTA-1	Inflammatory colonocyte	-0.987456	3.84852
UC 1	male	48	UC_1_TATCTTGCATTGAGGG-1	Epithelium Ribhi	-0.886848	-2.01204
UC 1	male	48	UC_1_TCAAGCAGTCCAAAGG-1	PLCG2 colonocytes	2.54185	2.91453
UC 1	male	48	UC_1_TCAATCTCAATACCCA-1	Inflammatory colonocyte	-3.79907	3.53992
UC 1	male	48	UC_1_TCATCCGAGCTGTGCC-1	Cycling TA	3.96674	-2.8859
UC 1	male	48	UC_1_TGGGAAGGTTTGGAAA-1	PLCG2 colonocytes	3.50325	1.62372
UC 1	male	48	UC_1_TGTTTGTGTCTACATG-1	Laminin colonocytes	-1.43577	0.801193
UC 1	male	48	UC_1_TTACAGGCAAAGGCGT-1	PLCG2 colonocytes	3.02436	2.84503
UC 1	male	48	UC_1_TTTCACACACCCAACG-1	PLCG2 colonocytes	3.1732	2.48813
UC 2	male	43	UC_2_AAATGGAGTGCCCGTA-1	Inflammatory colonocyte	-3.96456	2.67465
UC 2	male	43	UC_2_AACAAGATCAAGCGTT-1	Epithelium Ribhi	1.96679	-2.13193
UC 2	male	43	UC_2_AACCAACGTCTTCTAT-1	Inflammatory colonocyte	-2.07503	3.00494
UC 2	male	43	UC_2_AACCATGAGGTCATCT-1	Inflammatory colonocyte	-2.54525	3.52516
UC 2	male	43	UC_2_AACCATGCACATCCCT-1	Epithelium Ribhi	2.74981	-2.33803
UC 2	male	43	UC_2_AACCTTTTCGTCGCTT-1	Laminin colonocytes	-0.940703	2.61141
UC 2	male	43	UC_2_AAGACAATCTGTCCGT-1	Laminin colonocytes	-1.503	3.07012
UC 2	male	43	UC_2_AAGCGAGGTGCCCTTT-1	Inflammatory colonocyte	-1.47509	3.73166
UC 2	male	43	UC_2_AAGTTCGTCTGTCCCA-1	Inflammatory colonocyte	-3.0602	1.48209
UC 2	male	43	UC_2_AATAGAGGTCCCTGAG-1	Inflammatory colonocyte	-2.49748	2.048
UC 2	male	43	UC_2_AATCGTGCAAGAATAC-1	Inflammatory colonocyte	-2.85602	1.57643
UC 2	male	43	UC_2_AATGAAGCATAGATCC-1	Inflammatory colonocyte	-3.78083	2.85542
UC 2	male	43	UC_2_AATGCCAAGAAGTCTA-1	Mature goblet	-5.64065	-2.84824
UC 2	male	43	UC_2_AATGGCTGTACTAGCT-1	PLCG2 colonocytes	2.53534	1.74648
UC 2	male	43	UC_2_AATGGCTGTTCGGTCG-1	Goblet	0.59828	0.571629
UC 2	male	43	UC_2_ACACGCGGTACGACAG-1	Inflammatory colonocyte	-3.80289	2.43686
UC 2	male	43	UC_2_ACACTGAGTGCGTTTA-1	PLCG2 colonocytes	2.76025	1.61229
UC 2	male	43	UC_2_ACATCCCTCGTGGTAT-1	Epithelium Ribhi	-1.92277	-6.53093
UC 2	male	43	UC_2_ACATGCAGTGGCATCC-1	Inflammatory colonocyte	-3.94595	2.74384
UC 2	male	43	UC_2_ACCAAACGTGACCTGC-1	Laminin colonocytes	-1.64553	1.39596
UC 2	male	43	UC_2_ACCCTCAGTCGAACAG-1	Mature goblet	-5.22628	-4.09024
UC 2	male	43	UC_2_ACCCTTGAGGTCGTAG-1	Tuft cells	13.3177	-0.399126
UC 2	male	43	UC_2_ACCGTTCGTCGTTGGC-1	Inflammatory colonocyte	-3.90801	2.81324
UC 2	male	43	UC_2_ACCTACCCATGACGGA-1	Laminin colonocytes	0.988582	2.11761
UC 2	male	43	UC_2_ACCTGTCCACGGCTAC-1	Cycling TA	1.40795	-5.01625
UC 2	male	43	UC_2_ACGGAAGAGAGGCGTT-1	Inflammatory colonocyte	-1.43383	3.63342
UC 2	male	43	UC_2_ACTGCAATCATGCCGG-1	Cycling TA	2.37622	-3.17173
UC 2	male	43	UC_2_ACTTCGCCACGGCCAT-1	Inflammatory colonocyte	-3.63582	3.04079
UC 2	male	43	UC_2_ACTTCGCCATAGACTC-1	Inflammatory colonocyte	-3.46166	3.06244
UC 2	male	43	UC_2_AGAACCTCATAAGCGG-1	Laminin colonocytes	-0.927132	1.90734
UC 2	male	43	UC_2_AGAACCTGTAATACCC-1	Laminin colonocytes	-1.09682	2.73193
UC 2	male	43	UC_2_AGAAGTACAGCTACTA-1	Inflammatory colonocyte	-3.40139	2.1942
UC 2	male	43	UC_2_AGACCCGTCACCTGTC-1	Goblet	-3.91194	-5.18154
UC 2	male	43	UC_2_AGAGAATTCTCCGAAA-1	Inflammatory colonocyte	-2.60697	4.54673
UC 2	male	43	UC_2_AGAGCCCTCTACGCAA-1	Colonocyte 2	-2.78677	3.46316
UC 2	male	43	UC_2_AGAGCCCTCTTAGTTC-1	Epithelium Ribhi	0.177379	-4.37956
UC 2	male	43	UC_2_AGATCGTAGCACCGTC-1	Epithelium Ribhi	2.50603	0.272232
UC 2	male	43	UC_2_AGATGAATCGTGGCGT-1	Inflammatory colonocyte	-3.65215	2.86123
UC 2	male	43	UC_2_AGATGCTTCTGTACAG-1	Inflammatory colonocyte	-3.76215	2.73794
UC 2	male	43	UC_2_AGCCAGCCATGGGCAA-1	Laminin colonocytes	-1.30151	0.979036
UC 2	male	43	UC_2_AGCGCTGTCAACCGAT-1	Inflammatory colonocyte	-3.27469	3.18918
UC 2	male	43	UC_2_AGGCTGCCATTGCTTT-1	Tuft cells	13.2762	-0.992076
UC 2	male	43	UC_2_AGGCTGCTCAACCTTT-1	Goblet	-1.82145	-6.67296
UC 2	male	43	UC_2_AGGGTTTTCATGAGAA-1	Inflammatory colonocyte	-3.29255	4.21019
UC 2	male	43	UC_2_AGGTCATCATCCTAAG-1	Inflammatory colonocyte	-3.10443	3.85816
UC 2	male	43	UC_2_AGGTCATTCGTCGACG-1	Inflammatory colonocyte	-1.52223	3.86455
UC 2	male	43	UC_2_AGTAACCAGCTAGTTC-1	Epithelium Ribhi	0.863944	-2.22565
UC 2	male	43	UC_2_AGTAGTCTCACGGAGA-1	Inflammatory colonocyte	-2.23329	3.33888
UC 2	male	43	UC_2_AGTCAACCAAAGACGC-1	Secretory progenitor	-1.47665	-2.03276
UC 2	male	43	UC_2_AGTCATGAGCCTATTG-1	Goblet	-3.4938	1.33791
UC 2	male	43	UC_2_AGTCTCCGTAAGAACT-1	Inflammatory colonocyte	-2.59296	3.14569
UC 2	male	43	UC_2_AGTGACTGTATGAGGC-1	Inflammatory colonocyte	-3.23984	1.51094
UC 2	male	43	UC_2_AGTGATCGTTCTGACA-1	Mature goblet	-5.83882	-3.43554
UC 2	male	43	UC_2_AGTTCCCCATCCGCGA-1	Inflammatory colonocyte	-2.48771	4.40903
UC 2	male	43	UC_2_ATAGACCAGGTAGTAT-1	Inflammatory colonocyte	-3.66187	3.31001
UC 2	male	43	UC_2_ATCACGACATTCCTCG-1	Secretory progenitor	-1.60746	-1.70432
UC 2	male	43	UC_2_ATCAGGTCAGACCGCT-1	Inflammatory colonocyte	-2.84113	3.43575
UC 2	male	43	UC_2_ATCCACCAGGGTTAAT-1	Inflammatory colonocyte	-2.26322	3.95361
UC 2	male	43	UC_2_ATCGGCGGTCTTAGTG-1	Laminin colonocytes	-1.57392	0.633935
UC 2	male	43	UC_2_ATCTTCAGTAGGCTCC-1	Inflammatory colonocyte	-2.94604	3.39086
UC 2	male	43	UC_2_ATGAAAGAGCAGTAAT-1	Laminin colonocytes	0.948242	1.65647
UC 2	male	43	UC_2_ATGCGATCAGCGTTTA-1	Secretory progenitor	-3.94609	-2.9293
UC 2	male	43	UC_2_ATTACCTAGACCCGCT-1	Inflammatory colonocyte	-3.55447	3.3986
UC 2	male	43	UC_2_ATTACCTCAAGCGAGT-1	Inflammatory colonocyte	-0.783788	4.01808
UC 2	male	43	UC_2_ATTCAGGTCATGCCCT-1	Tuft cells	12.8793	-1.82007
UC 2	male	43	UC_2_ATTCATCCAAACCATC-1	Inflammatory colonocyte	-3.64255	3.40676
UC 2	male	43	UC_2_ATTCCTAAGGTGCATG-1	Inflammatory colonocyte	-0.774453	4.01567
UC 2	male	43	UC_2_ATTTCACGTCCACACG-1	PLCG2 colonocytes	3.48457	1.31764
UC 2	male	43	UC_2_ATTTCTGTCGCTCATC-1	Inflammatory colonocyte	-3.46794	3.03903
UC 2	male	43	UC_2_CAAGCTACAACTCATG-1	Secretory progenitor	-1.84163	-1.27736
UC 2	male	43	UC_2_CAAGGGAAGATCCAAA-1	Mature goblet	-5.93216	-2.99012
UC 2	male	43	UC_2_CAATACGGTTGACTAC-1	PLCG2 colonocytes	2.62379	2.53561
UC 2	male	43	UC_2_CAATCGACATCGCCTT-1	Goblet	-3.38765	-5.3198
UC 2	male	43	UC_2_CAATGACTCGATTGGT-1	Inflammatory colonocyte	-2.18934	3.66475
UC 2	male	43	UC_2_CACCAAATCACTTGTT-1	Laminin colonocytes	-1.66205	0.926851
UC 2	male	43	UC_2_CACGTGGCACCGAATT-1	Inflammatory colonocyte	-3.38612	3.18268
UC 2	male	43	UC_2_CACGTTCTCCGTCCTA-1	Inflammatory colonocyte	-2.24506	3.30328
UC 2	male	43	UC_2_CACTTCGAGGCTGAAC-1	Inflammatory colonocyte	-0.886264	4.25642
UC 2	male	43	UC_2_CAGAGCCTCACTGAAC-1	Cycling TA	1.45443	-4.38846
UC 2	male	43	UC_2_CAGCAATGTTTGAAAG-1	Laminin colonocytes	-0.290135	-1.10253
UC 2	male	43	UC_2_CAGCCAGGTTGCATGT-1	Inflammatory colonocyte	-3.08009	4.13309
UC 2	male	43	UC_2_CAGGGCTTCCACAGGC-1	Laminin colonocytes	-0.216742	0.677926
UC 2	male	43	UC_2_CATAAGCGTGGATTTC-1	Laminin colonocytes	-0.53756	0.711895
UC 2	male	43	UC_2_CATGGTACAGTCCCGA-1	Tuft cells	12.8032	-1.66199
UC 2	male	43	UC_2_CATTCCGTCCAATCTT-1	Inflammatory colonocyte	-2.45588	3.39914
UC 2	male	43	UC_2_CATTCTACACATGTTG-1	Laminin colonocytes	-1.35381	2.40592
UC 2	male	43	UC_2_CATTGTTTCCCGTGTT-1	Secretory progenitor	-1.77747	-2.70985
UC 2	male	43	UC_2_CCACAAATCCGTGTAA-1	Inflammatory colonocyte	-2.78918	2.31679
UC 2	male	43	UC_2_CCACCATGTTGTGTAC-1	Inflammatory colonocyte	-3.24248	3.01312
UC 2	male	43	UC_2_CCACGAGTCTATGCCC-1	PLCG2 colonocytes	3.77104	2.14001
UC 2	male	43	UC_2_CCCAACTAGATGTTCC-1	Goblet	-3.50187	-7.39682
UC 2	male	43	UC_2_CCCGGAACACTCCGGA-1	Inflammatory colonocyte	-3.46498	3.40299
UC 2	male	43	UC_2_CCCGGAATCGACATAC-1	Inflammatory colonocyte	-2.10606	3.676
UC 2	male	43	UC_2_CCCTAACGTCTTACAG-1	Goblet	-1.72249	-6.96742
UC 2	male	43	UC_2_CCGAACGCAACTGCTA-1	Inflammatory colonocyte	-3.14737	4.04043
UC 2	male	43	UC_2_CCGAACGGTGCGACAA-1	Inflammatory colonocyte	-2.94221	2.31638
UC 2	male	43	UC_2_CCGGACAAGACCAAGC-1	Inflammatory colonocyte	-3.12357	3.72787
UC 2	male	43	UC_2_CCGGTAGAGAATTCAG-1	Epithelium Ribhi	1.4962	0.0577
UC 2	male	43	UC_2_CCGGTAGCAAGTGACG-1	Mature goblet	-5.41044	-3.39184
UC 2	male	43	UC_2_CCGGTAGGTATGCTTG-1	Goblet	-5.35479	-4.50365
UC 2	male	43	UC_2_CCGGTAGTCGAAGCCC-1	Inflammatory colonocyte	-0.347533	3.90584
UC 2	male	43	UC_2_CCGTGAGGTGGGCTCT-1	Inflammatory colonocyte	-3.46171	3.35358
UC 2	male	43	UC_2_CCTAACCTCTAGCATG-1	Laminin colonocytes	0.808361	2.55406
UC 2	male	43	UC_2_CCTAAGAAGGTGGCTA-1	Inflammatory colonocyte	-1.07245	3.9134
UC 2	male	43	UC_2_CCTTTGGGTATAGCTC-1	Inflammatory colonocyte	-3.64576	3.58709
UC 2	male	43	UC_2_CGACAGCTCTACCTTA-1	Laminin colonocytes	2.03522	-3.92516
UC 2	male	43	UC_2_CGAGAAGAGCTGACAG-1	Inflammatory colonocyte	-0.612042	4.15182
UC 2	male	43	UC_2_CGAGAAGTCCACGGAC-1	Goblet	-4.68321	-4.89191
UC 2	male	43	UC_2_CGAGTTAGTCGCGTCA-1	Laminin colonocytes	-1.85377	1.77518
UC 2	male	43	UC_2_CGATCGGGTTCGTACA-1	Mature goblet	-6.09834	-3.02306
UC 2	male	43	UC_2_CGCCATTAGCCTAGGA-1	Inflammatory colonocyte	-3.87299	2.91892
UC 2	male	43	UC_2_CGGAACCGTCTTGCTC-1	Inflammatory colonocyte	-2.67074	2.79155
UC 2	male	43	UC_2_CGGGCATGTGTCATTG-1	Epithelium Ribhi	1.70441	-0.943697
UC 2	male	43	UC_2_CGGGTGTTCCGTAATG-1	Inflammatory colonocyte	-1.90139	4.54142
UC 2	male	43	UC_2_CGTAAGTGTGCAATGG-1	Inflammatory colonocyte	-3.46637	4.14174
UC 2	male	43	UC_2_CGTAAGTTCCTGGCTT-1	Inflammatory colonocyte	-3.03442	3.10805
UC 2	male	43	UC_2_CGTCCATCAAATTGGA-1	Inflammatory colonocyte	-2.70444	4.28216
UC 2	male	43	UC_2_CGTTGGGGTAGTCACT-1	Inflammatory colonocyte	-2.22877	4.32921
UC 2	male	43	UC_2_CTAACCCAGATTCGCT-1	Inflammatory colonocyte	-3.2784	1.57306
UC 2	male	43	UC_2_CTAACCCTCTTTACAC-1	Inflammatory colonocyte	-2.82005	3.28888
UC 2	male	43	UC_2_CTCAATTCATCCTGTC-1	Colonocyte 2	-2.82394	3.71649
UC 2	male	43	UC_2_CTCACTGAGGCAGCTA-1	Mature goblet	-6.27169	-3.5394
UC 2	male	43	UC_2_CTCACTGTCCTGTAAG-1	PLCG2 colonocytes	0.426867	2.97397
UC 2	male	43	UC_2_CTCAGAACAGGTTCAT-1	Mature goblet	-6.17494	-3.11139
UC 2	male	43	UC_2_CTCCATGCAGTCGTTA-1	Inflammatory colonocyte	-3.28356	2.95918
UC 2	male	43	UC_2_CTCCATGTCGAACCAT-1	Inflammatory colonocyte	-3.42793	3.95353
UC 2	male	43	UC_2_CTCTCGACACGTATAC-1	Laminin colonocytes	0.185714	1.97552
UC 2	male	43	UC_2_CTCTCGAGTTGCATGT-1	Inflammatory colonocyte	-2.73421	1.6056
UC 2	male	43	UC_2_CTCTGGTAGATGGCGT-1	Mature goblet	-6.41558	-3.05026
UC 2	male	43	UC_2_CTGAGCGAGGTCTACT-1	Goblet	-4.56694	-5.65088
UC 2	male	43	UC_2_CTGGCAGGTGTAAACA-1	Mature goblet	-6.48141	-2.81853
UC 2	male	43	UC_2_CTGTGGGGTCTACAAC-1	Inflammatory colonocyte	-1.92765	3.48755
UC 2	male	43	UC_2_CTTACCGTCGCCGAGT-1	Inflammatory colonocyte	-3.47659	3.03372
UC 2	male	43	UC_2_CTTAGGAAGCGGATCA-1	Inflammatory colonocyte	-1.64614	4.24968
UC 2	male	43	UC_2_CTTGATTCACTGGCGT-1	PLCG2 colonocytes	-3.04473	-5.05758
UC 2	male	43	UC_2_CTTTCAACACAGAGAC-1	Laminin colonocytes	-0.542176	-1.52615
UC 2	male	43	UC_2_GAAGAATAGTAAGACT-1	Inflammatory colonocyte	-2.76206	3.68883
UC 2	male	43	UC_2_GAAGCGAGTCACCGCA-1	Inflammatory colonocyte	-1.46059	3.85925
UC 2	male	43	UC_2_GAAGGACGTTTGCCGG-1	Inflammatory colonocyte	-1.98822	3.74658
UC 2	male	43	UC_2_GAATAGAGTAACTAAG-1	Inflammatory colonocyte	-1.63022	4.5238
UC 2	male	43	UC_2_GACCAATGTTGTCATG-1	Inflammatory colonocyte	-3.58458	3.38197
UC 2	male	43	UC_2_GACCCAGGTGAAGCTG-1	Epithelium Ribhi	0.359489	-2.05618
UC 2	male	43	UC_2_GACTTCCGTAAGTCAA-1	Goblet	-5.23233	-5.39996
UC 2	male	43	UC_2_GAGACCCAGCTTCTAG-1	Inflammatory colonocyte	-1.44476	4.62768
UC 2	male	43	UC_2_GAGCCTGCACTATCCC-1	Inflammatory colonocyte	-2.47804	3.59341
UC 2	male	43	UC_2_GAGCCTGGTACAGAAT-1	Epithelium Ribhi	2.56989	-0.140879
UC 2	male	43	UC_2_GAGGGATAGGTTACAA-1	Inflammatory colonocyte	-3.34504	2.64434
UC 2	male	43	UC_2_GAGTGAGCAAATCCCA-1	Inflammatory colonocyte	-3.75327	2.85486
UC 2	male	43	UC_2_GAGTGTTGTGAGCCAA-1	PLCG2 colonocytes	2.15347	3.10251
UC 2	male	43	UC_2_GAGTGTTGTTGCGGAA-1	Inflammatory colonocyte	-3.29752	3.12707
UC 2	male	43	UC_2_GATAGAACACCTGCAG-1	Inflammatory colonocyte	-2.12286	3.3242
UC 2	male	43	UC_2_GATCACATCGCCTTGT-1	Secretory progenitor	-0.963792	-2.6976
UC 2	male	43	UC_2_GATCCCTTCCTCACCA-1	Laminin colonocytes	-1.29754	1.19683
UC 2	male	43	UC_2_GATGACTAGACCTTTG-1	Goblet	-5.51014	-4.19014
UC 2	male	43	UC_2_GATGACTGTGTCCAAT-1	BEST4 OTOP2	1.86586	7.39042
UC 2	male	43	UC_2_GATGGAGGTGCATACT-1	Laminin colonocytes	-0.51804	0.810154
UC 2	male	43	UC_2_GATGTTGAGTCCTGTA-1	Inflammatory colonocyte	-2.53175	3.76946
UC 2	male	43	UC_2_GCACGTGAGACTCAAA-1	PLCG2 colonocytes	-0.439041	3.0733
UC 2	male	43	UC_2_GCAGTTATCCCTCGTA-1	Mature goblet	-6.08745	-2.89808
UC 2	male	43	UC_2_GCCAACGCAGACCAGA-1	Cycling TA	-0.362661	-0.96035
UC 2	male	43	UC_2_GCCATGGGTCTTGCTC-1	Colonocyte 1	-0.79241	2.86326
UC 2	male	43	UC_2_GCGATCGTCGAAGCCC-1	Inflammatory colonocyte	-1.47829	3.84417
UC 2	male	43	UC_2_GCGATCGTCTCACTCG-1	Epithelium Ribhi	3.0203	-2.28281
UC 2	male	43	UC_2_GCGGAAAAGATCCGAG-1	Inflammatory colonocyte	-3.90212	3.24419
UC 2	male	43	UC_2_GCGGAAACAAGATCCT-1	Inflammatory colonocyte	-3.92076	3.02071
UC 2	male	43	UC_2_GCGGATCTCGAGCTGC-1	Laminin colonocytes	0.753974	2.09176
UC 2	male	43	UC_2_GCTTCACTCATTCTTG-1	Goblet	-3.2794	-5.89685
UC 2	male	43	UC_2_GCTTTCGTCCGTTGAA-1	Goblet	-1.73908	-6.86622
UC 2	male	43	UC_2_GGAACCCTCGTCAAAC-1	Inflammatory colonocyte	-3.87748	2.75133
UC 2	male	43	UC_2_GGAATGGTCTTACCAT-1	Laminin colonocytes	-1.81417	3.67045
UC 2	male	43	UC_2_GGAGAACGTCTAGGCC-1	Goblet	-4.40041	-4.98981
UC 2	male	43	UC_2_GGATGTTAGCCTAACT-1	Inflammatory colonocyte	-1.46307	4.27343
UC 2	male	43	UC_2_GGCGTCAGTGACTATC-1	Laminin colonocytes	-1.89084	2.89573
UC 2	male	43	UC_2_GGCTGTGTCGAAGCAG-1	Inflammatory colonocyte	-3.61321	3.42035
UC 2	male	43	UC_2_GGCTTGGCACTGAATC-1	Paneth-like	-2.15442	-6.78367
UC 2	male	43	UC_2_GGCTTTCGTGGATCAG-1	Inflammatory colonocyte	-1.79903	3.4715
UC 2	male	43	UC_2_GGCTTTCTCGCTACGG-1	Laminin colonocytes	-1.35212	2.35253
UC 2	male	43	UC_2_GGGCTACAGTCACTGT-1	Inflammatory colonocyte	-2.87717	3.45343
UC 2	male	43	UC_2_GGGCTCACATCCAATG-1	Laminin colonocytes	-1.86938	0.924548
UC 2	male	43	UC_2_GGGCTCACATGGCTAT-1	Epithelium Ribhi	12.203	-1.11124
UC 2	male	43	UC_2_GGGTAGAAGAGGTTAT-1	Epithelium Ribhi	1.23985	-2.12045
UC 2	male	43	UC_2_GGGTATTCACATATGC-1	Mature goblet	-6.10428	-2.93842
UC 2	male	43	UC_2_GGGTATTCAGACAAGC-1	Epithelium Ribhi	2.10733	-0.960232
UC 2	male	43	UC_2_GGGTCTGCAATGAGCG-1	Goblet	-2.72691	-5.22375
UC 2	male	43	UC_2_GGTAATCTCACGGAGA-1	Inflammatory colonocyte	-3.33379	1.59801
UC 2	male	43	UC_2_GGTAGAGTCCGTACGG-1	Epithelium Ribhi	2.44498	-1.01559
UC 2	male	43	UC_2_GGTGTTATCTCGACCT-1	Inflammatory colonocyte	-3.6441	2.58468
UC 2	male	43	UC_2_GGTTCTCGTTAATGAG-1	Inflammatory colonocyte	-3.6115	2.45408
UC 2	male	43	UC_2_GGTTCTCTCATGGATC-1	Inflammatory colonocyte	-3.07613	2.21183
UC 2	male	43	UC_2_GTAACACAGACGAGCT-1	Inflammatory colonocyte	-3.50858	1.99107
UC 2	male	43	UC_2_GTAATCGGTTATGACC-1	Epithelium Ribhi	1.14172	-2.58125
UC 2	male	43	UC_2_GTAGCTAGTCACCGAC-1	Epithelium Ribhi	2.21566	-3.86759
UC 2	male	43	UC_2_GTAGGTTCAGCTTCGG-1	Paneth-like	-1.33166	-7.33294
UC 2	male	43	UC_2_GTATTTCGTCCCTAAA-1	Inflammatory colonocyte	-3.92146	2.63232
UC 2	male	43	UC_2_GTCAAACAGGGCAGTT-1	Epithelium Ribhi	3.3027	-0.00150882
UC 2	male	43	UC_2_GTCAAACGTACAACGG-1	Epithelium Ribhi	-0.357713	-2.23039
UC 2	male	43	UC_2_GTCATCCAGCGTGTTT-1	Inflammatory colonocyte	-1.08193	4.15686
UC 2	male	43	UC_2_GTCGTTCTCTCTGGTC-1	Laminin colonocytes	-2.13392	3.07849
UC 2	male	43	UC_2_GTGCAGCGTGACAGCA-1	Mature goblet	-5.42601	-3.44347
UC 2	male	43	UC_2_GTGCTTCGTCTTGTCC-1	Inflammatory colonocyte	-2.93612	3.52904
UC 2	male	43	UC_2_GTGGTTACATAGTCGT-1	Secretory progenitor	-4.74795	-4.38533
UC 2	male	43	UC_2_GTGTAACAGGTGATCG-1	Goblet	-3.91175	-7.4678
UC 2	male	43	UC_2_GTGTTCCTCAGTCACA-1	Inflammatory colonocyte	-1.73019	3.71855
UC 2	male	43	UC_2_GTTACCCGTATTCTCT-1	Inflammatory colonocyte	-1.09951	2.68406
UC 2	male	43	UC_2_GTTAGTGTCTTGGTCC-1	Inflammatory colonocyte	-2.90473	2.15862
UC 2	male	43	UC_2_GTTCGCTGTAGTTAGA-1	Cycling TA	2.58318	-4.84083
UC 2	male	43	UC_2_GTTCTATCATTGAGCT-1	Laminin colonocytes	-1.64369	-0.0741085
UC 2	male	43	UC_2_GTTGAACTCAATGCAC-1	Secretory progenitor	-5.11797	-3.80416
UC 2	male	43	UC_2_GTTGTCCGTCATCACA-1	PLCG2 colonocytes	3.15184	2.58939
UC 2	male	43	UC_2_TAAGTCGAGGATGGCT-1	Inflammatory colonocyte	-3.81067	3.27958
UC 2	male	43	UC_2_TAAGTCGGTCCCTGTT-1	Mature goblet	-5.67468	-3.21567
UC 2	male	43	UC_2_TACAACGCAGGCACTC-1	Laminin colonocytes	-1.98954	-0.573237
UC 2	male	43	UC_2_TACACCCAGGACGGAG-1	Secretory progenitor	-2.10069	-1.22222
UC 2	male	43	UC_2_TACACCCCAACGCATT-1	Inflammatory colonocyte	-3.00201	1.6367
UC 2	male	43	UC_2_TACCCGTCACGCGTCA-1	Epithelium Ribhi	-0.345013	-3.37257
UC 2	male	43	UC_2_TACCGAAAGGAGTACC-1	Laminin colonocytes	-2.24264	-0.161991
UC 2	male	43	UC_2_TACGGGCTCACCCTCA-1	Inflammatory colonocyte	-3.27105	3.34824
UC 2	male	43	UC_2_TACGGTAAGCCGTTGC-1	Inflammatory colonocyte	-2.76561	1.10427
UC 2	male	43	UC_2_TACTTGTGTGCTCTCT-1	Goblet	-3.86189	-6.00188
UC 2	male	43	UC_2_TAGACCAGTACTCCCT-1	Inflammatory colonocyte	-2.90499	3.64545
UC 2	male	43	UC_2_TAGAGTCCAGAGTCTT-1	Laminin colonocytes	-0.797922	2.09388
UC 2	male	43	UC_2_TAGCACATCCTCGATC-1	Inflammatory colonocyte	-3.0676	3.40797
UC 2	male	43	UC_2_TAGGAGGAGCAACTTC-1	Inflammatory colonocyte	-2.9245	3.89323
UC 2	male	43	UC_2_TAGGAGGGTTCAACGT-1	Inflammatory colonocyte	-2.28252	4.16213
UC 2	male	43	UC_2_TAGGGTTCAAGGCTTT-1	Cycling TA	2.93762	-3.55387
UC 2	male	43	UC_2_TAGGTTGGTCGACTTA-1	Inflammatory colonocyte	-4.03311	1.91874
UC 2	male	43	UC_2_TATCAGGAGAGCTGAC-1	Cycling TA	1.4239	-4.30743
UC 2	male	43	UC_2_TATCCTAAGACTCAAA-1	Goblet	-3.76219	-4.92322
UC 2	male	43	UC_2_TATGTTCCACAAATGA-1	PLCG2 colonocytes	2.30755	2.84873
UC 2	male	43	UC_2_TATTGGGTCGAGCACC-1	Inflammatory colonocyte	-2.47749	3.68816
UC 2	male	43	UC_2_TATTTCGTCGCAGTGC-1	Inflammatory colonocyte	-2.99572	1.59922
UC 2	male	43	UC_2_TCAAGACGTGGGTATG-1	PLCG2 colonocytes	-0.580247	3.59099
UC 2	male	43	UC_2_TCACGGGCAGGACTTT-1	Inflammatory colonocyte	-0.383651	3.94291
UC 2	male	43	UC_2_TCACTATGTATAGGGC-1	Inflammatory colonocyte	-2.27203	3.47378
UC 2	male	43	UC_2_TCACTCGAGGCATCAG-1	Cycling TA	1.46758	-4.3454
UC 2	male	43	UC_2_TCAGTTTCACTCATAG-1	Epithelium Ribhi	0.232101	-2.37575
UC 2	male	43	UC_2_TCATATCAGCACGATG-1	Laminin colonocytes	-1.9749	0.4773
UC 2	male	43	UC_2_TCATCCGCACCCTGTT-1	PLCG2 colonocytes	0.0479772	2.51374
UC 2	male	43	UC_2_TCCACGTGTATCGTTG-1	Epithelium Ribhi	2.73614	-0.70204
UC 2	male	43	UC_2_TCCATCGAGATGTTAG-1	PLCG2 colonocytes	3.09961	2.83084
UC 2	male	43	UC_2_TCCCAGTCACTATCGA-1	Inflammatory colonocyte	-1.83073	4.14914
UC 2	male	43	UC_2_TCCGATCCAGAACTCT-1	Goblet	-4.54859	-3.64409
UC 2	male	43	UC_2_TCCTCCCCACTGCATA-1	Inflammatory colonocyte	-2.89578	3.10395
UC 2	male	43	UC_2_TCCTCTTAGAAATGGG-1	Inflammatory colonocyte	-2.99761	3.09431
UC 2	male	43	UC_2_TCCTCTTGTGTGAGCA-1	Secretory progenitor	-2.3098	-2.18376
UC 2	male	43	UC_2_TCCTGCATCCACGTAA-1	Inflammatory colonocyte	-1.23321	3.96189
UC 2	male	43	UC_2_TCGAACACACGGAAGT-1	Laminin colonocytes	-5.4476	-3.21662
UC 2	male	43	UC_2_TCGAACAGTGTTACTG-1	Mature goblet	-6.47974	-3.09758
UC 2	male	43	UC_2_TCGATTTCATGTCGTA-1	Inflammatory colonocyte	-3.10377	4.20095
UC 2	male	43	UC_2_TCGCAGGGTGCTATTG-1	Inflammatory colonocyte	-0.882794	3.98399
UC 2	male	43	UC_2_TCTAACTGTGTCTTCC-1	Goblet	-3.95002	-6.9549
UC 2	male	43	UC_2_TCTACATCACATGAAA-1	Paneth-like	-1.32893	-7.45991
UC 2	male	43	UC_2_TCTACATGTATCGTTG-1	Mature goblet	-5.88891	-3.26705
UC 2	male	43	UC_2_TCTATACAGACCTCCG-1	Inflammatory colonocyte	-1.79661	3.45533
UC 2	male	43	UC_2_TCTGCCATCTGCGGCA-1	Epithelium Ribhi	1.38617	-1.52963
UC 2	male	43	UC_2_TCTTAGTAGTTGTCGT-1	Inflammatory colonocyte	-2.2336	3.73156
UC 2	male	43	UC_2_TCTTTGAGTTGCTAGT-1	Inflammatory colonocyte	-2.03406	1.92151
UC 2	male	43	UC_2_TGAATCGAGCGGTAAC-1	Laminin colonocytes	-1.90485	2.93104
UC 2	male	43	UC_2_TGAGCGCCATATACCG-1	Laminin colonocytes	-1.44007	2.23552
UC 2	male	43	UC_2_TGATCTTAGATTGAGT-1	Epithelium Ribhi	-0.579875	-1.02678
UC 2	male	43	UC_2_TGATCTTAGCTTACGT-1	Inflammatory colonocyte	-1.71131	3.79469
UC 2	male	43	UC_2_TGATGCAAGCTGTACT-1	Epithelium Ribhi	0.508921	-2.32642
UC 2	male	43	UC_2_TGCACGGGTGCAATGG-1	PLCG2 colonocytes	2.46817	0.935535
UC 2	male	43	UC_2_TGCATGATCGCCGAAC-1	Epithelium Ribhi	2.78003	-1.33529
UC 2	male	43	UC_2_TGCGACGTCTCGCTCA-1	Inflammatory colonocyte	-1.53898	2.46064
UC 2	male	43	UC_2_TGCGATAAGTGAGTTA-1	PLCG2 colonocytes	1.61002	1.5086
UC 2	male	43	UC_2_TGCTTGCCAGTCGGTC-1	Inflammatory colonocyte	-2.82384	3.25934
UC 2	male	43	UC_2_TGGAACTTCCGAAATC-1	Laminin colonocytes	2.37216	1.36531
UC 2	male	43	UC_2_TGGAGGACATGTAACC-1	Inflammatory colonocyte	-3.8688	2.50249
UC 2	male	43	UC_2_TGGAGGAGTAGACGGT-1	Cycling TA	0.467364	-3.71961
UC 2	male	43	UC_2_TGGGAAGTCTTTACAC-1	Inflammatory colonocyte	-2.84188	3.38998
UC 2	male	43	UC_2_TGGGATTTCCAGCCTT-1	Cycling TA	4.16405	-1.38342
UC 2	male	43	UC_2_TGGGTTAGTAGCGCTC-1	Goblet	-3.02724	-5.04576
UC 2	male	43	UC_2_TGGTTAGCAAGAGTAT-1	PLCG2 colonocytes	3.79425	-1.53219
UC 2	male	43	UC_2_TGTCAGATCCCTTGGT-1	Goblet	-3.98673	-6.62356
UC 2	male	43	UC_2_TGTTGAGAGAATTTGG-1	Inflammatory colonocyte	-1.78918	3.49342
UC 2	male	43	UC_2_TGTTGGACACAGCATT-1	Laminin colonocytes	-1.43662	-0.943622
UC 2	male	43	UC_2_TTACCATCACTAAACC-1	Colonocyte 1	-0.427009	3.73358
UC 2	male	43	UC_2_TTACGCCAGTTTGCTG-1	PLCG2 colonocytes	2.83433	1.34644
UC 2	male	43	UC_2_TTACGTTAGACTAAGT-1	Tuft cells	13.4052	-0.0771758
UC 2	male	43	UC_2_TTAGGCAAGCAAGGAA-1	Inflammatory colonocyte	-1.17337	4.13092
UC 2	male	43	UC_2_TTCAATCCAGCTGGTC-1	Laminin colonocytes	-0.714439	1.22828
UC 2	male	43	UC_2_TTCACCGCAAGTTCCA-1	Laminin colonocytes	2.11008	1.16391
UC 2	male	43	UC_2_TTCAGGAAGAATTGCA-1	Secretory progenitor	-1.75242	-1.91282
UC 2	male	43	UC_2_TTCCAATTCCTCTAAT-1	Laminin colonocytes	2.0301	1.45524
UC 2	male	43	UC_2_TTCCACGGTAGCTGAG-1	Inflammatory colonocyte	-3.74777	3.14703
UC 2	male	43	UC_2_TTCCGGTCATCACGGC-1	Inflammatory colonocyte	-1.12619	4.11442
UC 2	male	43	UC_2_TTCGATTAGTGAGCCA-1	Inflammatory colonocyte	-2.32417	1.51845
UC 2	male	43	UC_2_TTGAACGAGATACAGT-1	PLCG2 colonocytes	3.16919	1.77128
UC 2	male	43	UC_2_TTGAACGAGCGGCTCT-1	PLCG2 colonocytes	3.72457	2.1039
UC 2	male	43	UC_2_TTGAACGTCGCATAGT-1	Epithelium Ribhi	-0.437909	-1.6231
UC 2	male	43	UC_2_TTGCGTCGTCTGCGCA-1	Inflammatory colonocyte	-3.96934	2.47663
UC 2	male	43	UC_2_TTGGATGGTGCCAAGA-1	PLCG2 colonocytes	1.76936	2.91348
UC 2	male	43	UC_2_TTGGGCGCAGCGTACC-1	Inflammatory colonocyte	-3.28992	1.42853
UC 2	male	43	UC_2_TTGGGCGTCTCGCTCA-1	Secretory progenitor	-1.6096	-1.55088
UC 2	male	43	UC_2_TTGTGGACACTCCGAG-1	Inflammatory colonocyte	-1.36673	3.8517
UC 2	male	43	UC_2_TTGTTGTGTTTACCTT-1	Epithelium Ribhi	-0.69882	-2.34245
UC 2	male	43	UC_2_TTTACCAAGTGGAAGA-1	Inflammatory colonocyte	-2.46365	3.13967
UC 2	male	43	UC_2_TTTACCACAAGTTGGG-1	Inflammatory colonocyte	-2.20406	3.57321
UC 2	male	43	UC_2_TTTCAGTGTGGGATTG-1	Inflammatory colonocyte	-2.7781	3.84112
UC 2	male	43	UC_2_TTTCAGTTCTGCTCTG-1	Inflammatory colonocyte	-3.41938	3.16811
UC 2	male	43	UC_2_TTTGATCGTCAAGTTC-1	Secretory progenitor	-3.54644	-3.27175
UC 2	male	43	UC_2_TTTGATCTCTCCTGAC-1	Inflammatory colonocyte	-1.16979	3.84001
UC 2	male	43	UC_2_TTTGGAGAGTAGGAAG-1	Laminin colonocytes	-1.69102	-0.419226
HC 2	male	63	HC_2_AAACGAACAAGTGCAG-1	Cycling TA	2.75403	-4.72457
HC 2	male	63	HC_2_AAACGAAGTTGCTCGG-1	Colonocyte 1	-1.74798	5.14385
HC 2	male	63	HC_2_AAAGGTACATCCAATG-1	Cycling TA	2.14327	-3.38527
HC 2	male	63	HC_2_AAAGGTAGTTCGGACC-1	Colonocyte 1	0.767254	5.33135
HC 2	male	63	HC_2_AAAGTGAAGACGAAGA-1	Colonocyte 1	0.0938944	5.8975
HC 2	male	63	HC_2_AAATGGAAGTTGTACC-1	Colonocyte 1	0.869196	5.0764
HC 2	male	63	HC_2_AAATGGACAGTTAGAA-1	Colonocyte 2	-2.81103	7.30366
HC 2	male	63	HC_2_AAATGGACATTGACAC-1	Mature goblet	-6.2343	-3.66467
HC 2	male	63	HC_2_AAATGGAGTAGATTGA-1	Colonocyte 1	0.193983	6.39252
HC 2	male	63	HC_2_AAATGGATCTGTAACG-1	Inflammatory colonocyte	-1.25195	5.984
HC 2	male	63	HC_2_AACAAAGAGTTTAGGA-1	Tuft cells	12.9618	-1.63328
HC 2	male	63	HC_2_AACAAAGCAAGGGTCA-1	Mature goblet	-6.64978	-3.37989
HC 2	male	63	HC_2_AACAAGAAGTAAACAC-1	Epithelium Ribhi	0.236795	-0.705966
HC 2	male	63	HC_2_AACACACCAATTGTGC-1	Colonocyte 1	-0.727453	5.35842
HC 2	male	63	HC_2_AACACACTCGATGGAG-1	PLCG2 colonocytes	1.25698	4.13559
HC 2	male	63	HC_2_AACAGGGGTTCTCTCG-1	Colonocyte 1	0.214901	5.77389
HC 2	male	63	HC_2_AACCAACTCCTCGCAT-1	BEST4 OTOP2	2.3609	7.59888
HC 2	male	63	HC_2_AACCAACTCGCCTTGT-1	Goblet	-3.73509	-4.71788
HC 2	male	63	HC_2_AACCTGAGTGATAGAT-1	PLCG2 colonocytes	1.74455	3.87512
HC 2	male	63	HC_2_AACGAAAAGCCGTTGC-1	Goblet	-4.15752	-4.7303
HC 2	male	63	HC_2_AACGAAAAGCGAGTAC-1	Epithelium Ribhi	0.342069	-4.03507
HC 2	male	63	HC_2_AACGGGAGTAGATGTA-1	Epithelium Ribhi	0.216782	-2.02375
HC 2	male	63	HC_2_AACTTCTGTGTTCAGT-1	Colonocyte 2	0.0468193	7.17477
HC 2	male	63	HC_2_AAGAACAAGAAGGGAT-1	PLCG2 colonocytes	2.46427	2.39166
HC 2	male	63	HC_2_AAGAACAAGTTACGTC-1	BEST4 OTOP2	3.36511	6.58968
HC 2	male	63	HC_2_AAGAACATCTCATTTG-1	Colonocyte 1	0.494283	6.14141
HC 2	male	63	HC_2_AAGACAACAGACACCC-1	PLCG2 colonocytes	1.74734	1.87389
HC 2	male	63	HC_2_AAGACTCAGGCTAACG-1	PLCG2 colonocytes	2.85873	3.4733
HC 2	male	63	HC_2_AAGACTCGTCCCACGA-1	PLCG2 colonocytes	2.10869	1.38592
HC 2	male	63	HC_2_AAGACTCGTTAATCGC-1	Colonocyte 1	0.333383	5.45247
HC 2	male	63	HC_2_AAGCATCAGTTACGGG-1	Colonocyte 2	-0.713872	7.09977
HC 2	male	63	HC_2_AAGCATCCATTACGGT-1	Epithelium Ribhi	-0.110846	-0.447594
HC 2	male	63	HC_2_AAGCGTTGTGAACTAA-1	Colonocyte 1	0.0979485	6.11305
HC 2	male	63	HC_2_AAGGAATGTCTTTATC-1	Goblet	-4.81126	-3.79083
HC 2	male	63	HC_2_AAGGTAACAAGCGAAC-1	Colonocyte 2	-1.47628	6.74472
HC 2	male	63	HC_2_AAGGTAAGTTTCCCAC-1	Colonocyte 1	0.842228	5.14631
HC 2	male	63	HC_2_AAGTCGTTCATAGGCT-1	Colonocyte 1	0.0467215	6.6492
HC 2	male	63	HC_2_AATCACGTCCATAAGC-1	Colonocyte 2	-0.630413	7.66855
HC 2	male	63	HC_2_AATCGACCACGCTTAA-1	Laminin colonocytes	-0.669904	1.50704
HC 2	male	63	HC_2_AATCGACGTTGCTAGT-1	PLCG2 colonocytes	2.83931	3.03957
HC 2	male	63	HC_2_AATCGACTCTAGACAC-1	Secretory progenitor	-4.15638	-2.66028
HC 2	male	63	HC_2_AATCGTGTCGAGAAGC-1	Epithelium Ribhi	1.37092	-2.07632
HC 2	male	63	HC_2_AATGAAGAGATGCTAA-1	Colonocyte 1	0.752433	5.47467
HC 2	male	63	HC_2_AATGAAGGTGACAGCA-1	Epithelium Ribhi	-0.601861	0.962154
HC 2	male	63	HC_2_AATGACCGTCGCATCG-1	BEST4 OTOP2	-0.836064	7.79426
HC 2	male	63	HC_2_AATGCCACAAGCGAGT-1	Epithelium Ribhi	1.22943	-2.37381
HC 2	male	63	HC_2_AATGGAACAAGATTGA-1	Laminin colonocytes	0.0903278	1.00948
HC 2	male	63	HC_2_AATTTCCGTCATTGCA-1	Goblet	-2.17929	-5.29665
HC 2	male	63	HC_2_ACAAAGAGTAGGGAGG-1	PLCG2 colonocytes	-3.12056	-4.29412
HC 2	male	63	HC_2_ACAACCAGTGAGGCAT-1	Epithelium Ribhi	1.96673	-0.877551
HC 2	male	63	HC_2_ACAACCAGTTTCAGAC-1	BEST4 OTOP2	2.66497	7.5191
HC 2	male	63	HC_2_ACAACCATCATTTCCA-1	Secretory progenitor	-4.23521	-2.51763
HC 2	male	63	HC_2_ACAAGCTTCACGGAGA-1	Colonocyte 1	0.546277	4.90274
HC 2	male	63	HC_2_ACACAGTCAGACCGCT-1	PLCG2 colonocytes	2.13801	2.68208
HC 2	male	63	HC_2_ACACCAAAGACCACGA-1	PLCG2 colonocytes	1.24188	3.82016
HC 2	male	63	HC_2_ACACGCGAGGGTGAAA-1	Mature goblet	-6.90834	-3.03254
HC 2	male	63	HC_2_ACACGCGTCACTCTTA-1	Epithelium Ribhi	-0.301826	-1.64769
HC 2	male	63	HC_2_ACACTGATCTACCTTA-1	BEST4 OTOP2	2.16691	7.77594
HC 2	male	63	HC_2_ACAGAAAAGAGAGGGC-1	Epithelium Ribhi	1.51255	-1.79545
HC 2	male	63	HC_2_ACAGAAACACTAGGTT-1	Goblet	-2.37498	-5.19058
HC 2	male	63	HC_2_ACAGAAACAGTAGAAT-1	PLCG2 colonocytes	1.83887	2.06865
HC 2	male	63	HC_2_ACAGCCGCAAATGATG-1	Mature goblet	-6.69314	-3.10536
HC 2	male	63	HC_2_ACAGGGAAGACGAAGA-1	Colonocyte 1	-0.119731	6.40266
HC 2	male	63	HC_2_ACAGGGAAGTTCGCAT-1	Goblet	-4.20716	-5.00163
HC 2	male	63	HC_2_ACAGGGACACTATCCC-1	Colonocyte 1	0.279133	6.23401
HC 2	male	63	HC_2_ACATCCCAGCCTAACT-1	PLCG2 colonocytes	2.94769	0.616047
HC 2	male	63	HC_2_ACATCGACACAAGGTG-1	Colonocyte 1	-0.662086	6.5505
HC 2	male	63	HC_2_ACATGCAAGCATGATA-1	Colonocyte 2	-0.744932	7.59254
HC 2	male	63	HC_2_ACATGCATCAGCCTCT-1	Epithelium Ribhi	0.0928146	-2.14771
HC 2	male	63	HC_2_ACCAACATCTCAACCC-1	BEST4 OTOP2	1.80256	7.43116
HC 2	male	63	HC_2_ACCACAAAGTTTCAGC-1	BEST4 OTOP2	2.21365	7.64915
HC 2	male	63	HC_2_ACCATTTGTGACACAG-1	PLCG2 colonocytes	3.93242	-1.1496
HC 2	male	63	HC_2_ACCATTTTCACTGATG-1	Cycling TA	2.16766	-3.6217
HC 2	male	63	HC_2_ACCCTCACACCTGAAT-1	Epithelium Ribhi	0.939677	-0.677137
HC 2	male	63	HC_2_ACCGTTCAGCTCTATG-1	PLCG2 colonocytes	1.88391	-0.0372581
HC 2	male	63	HC_2_ACCGTTCAGGAAAGGT-1	Colonocyte 1	0.448183	5.67207
HC 2	male	63	HC_2_ACCGTTCAGTAGTCAA-1	Colonocyte 1	-0.898586	1.73961
HC 2	male	63	HC_2_ACCGTTCGTAGAAACT-1	Goblet	-5.01996	-5.24832
HC 2	male	63	HC_2_ACCGTTCTCTTCACGC-1	Colonocyte 1	-1.63369	5.60613
HC 2	male	63	HC_2_ACCTGAACATGAGATA-1	BEST4 OTOP2	2.13865	7.29903
HC 2	male	63	HC_2_ACGATCAAGACTCATC-1	Epithelium Ribhi	1.1754	-1.88971
HC 2	male	63	HC_2_ACGATGTAGCGTCAGA-1	BEST4 OTOP2	2.78237	6.5198
HC 2	male	63	HC_2_ACGATGTCATAGGCGA-1	Secretory progenitor	-1.56412	-1.64263
HC 2	male	63	HC_2_ACGATGTGTATTTCCT-1	Inflammatory colonocyte	-1.85771	6.12781
HC 2	male	63	HC_2_ACGATGTGTTGGACTT-1	Colonocyte 2	-0.0778686	7.50669
HC 2	male	63	HC_2_ACGCACGAGAGGGTGG-1	Tuft cells	12.8765	-1.19023
HC 2	male	63	HC_2_ACGCACGAGTAACCTC-1	Mature goblet	-6.6386	-3.27425
HC 2	male	63	HC_2_ACGGAAGGTTGCTCCT-1	Colonocyte 1	0.0487975	5.14094
HC 2	male	63	HC_2_ACGGGTCCACACAGCC-1	Tuft cells	12.8002	-1.83747
HC 2	male	63	HC_2_ACGGTCGAGGTACCTT-1	Tuft cells	13.2484	-1.4458
HC 2	male	63	HC_2_ACGGTTATCGACGAGA-1	Epithelium Ribhi	1.34429	-1.00634
HC 2	male	63	HC_2_ACGTACAGTCTGATCA-1	Laminin colonocytes	-1.06978	2.28451
HC 2	male	63	HC_2_ACGTACAGTGAGACCA-1	Colonocyte 1	0.340965	3.79812
HC 2	male	63	HC_2_ACGTACATCCAAGCAT-1	Laminin colonocytes	-0.354721	1.42396
HC 2	male	63	HC_2_ACGTAGTAGAGTGGCT-1	Colonocyte 2	-0.917963	7.68515
HC 2	male	63	HC_2_ACGTAGTGTGAATATG-1	Colonocyte 1	-0.469188	0.835812
HC 2	male	63	HC_2_ACGTAGTTCTCAGAAC-1	Colonocyte 1	-0.0503496	5.6165
HC 2	male	63	HC_2_ACGTTCCTCCCTATTA-1	Mature goblet	-5.99295	-2.74482
HC 2	male	63	HC_2_ACTACGAGTTCTCCTG-1	Colonocyte 2	-0.192963	7.38363
HC 2	male	63	HC_2_ACTACGATCTTAGGAC-1	PLCG2 colonocytes	1.0681	3.03052
HC 2	male	63	HC_2_ACTATCTGTTGACGGA-1	Mature goblet	-6.92999	-3.15958
HC 2	male	63	HC_2_ACTATCTTCAAGCCCG-1	BEST4 OTOP2	3.18148	6.66454
HC 2	male	63	HC_2_ACTATTCCAGCACACC-1	Goblet	-5.02135	-5.3909
HC 2	male	63	HC_2_ACTATTCTCATTTACC-1	Goblet	-3.97499	-5.2134
HC 2	male	63	HC_2_ACTATTCTCTGCCTGT-1	Cycling TA	2.48815	-3.17946
HC 2	male	63	HC_2_ACTCCCAAGGACCCAA-1	Epithelium Ribhi	1.02387	-2.34995
HC 2	male	63	HC_2_ACTCCCAGTGAGGAAA-1	PLCG2 colonocytes	3.30807	1.6127
HC 2	male	63	HC_2_ACTCTCGTCCATCGTC-1	Colonocyte 2	-1.43838	7.54371
HC 2	male	63	HC_2_ACTGATGAGCCTCACG-1	Colonocyte 2	-0.00997684	7.23155
HC 2	male	63	HC_2_ACTGATGTCATGAAAG-1	PLCG2 colonocytes	2.60516	1.41643
HC 2	male	63	HC_2_ACTGCAACATTCGATG-1	PLCG2 colonocytes	2.54193	2.2074
HC 2	male	63	HC_2_ACTGTCCAGTGCTAGG-1	Epithelium Ribhi	-0.696951	-0.562588
HC 2	male	63	HC_2_ACTTAGGGTCTGCCTT-1	BEST4 OTOP2	3.25278	6.64277
HC 2	male	63	HC_2_AGAAATGAGATGACCG-1	Mature goblet	-6.85214	-3.41465
HC 2	male	63	HC_2_AGAACAAGTACGAGTG-1	Laminin colonocytes	1.40479	1.09273
HC 2	male	63	HC_2_AGAACAAGTCACTCAA-1	Colonocyte 1	-0.198007	5.73903
HC 2	male	63	HC_2_AGAACCTGTTTCACTT-1	Laminin colonocytes	-1.53805	3.08521
HC 2	male	63	HC_2_AGAAGCGAGAGGGTCT-1	Colonocyte 2	-0.856476	7.31775
HC 2	male	63	HC_2_AGAAGTACAATAGTAG-1	Colonocyte 1	-0.265864	5.43527
HC 2	male	63	HC_2_AGACACTCAACTCCAA-1	Epithelium Ribhi	-1.29537	-1.73968
HC 2	male	63	HC_2_AGACACTGTAACCAGG-1	BEST4 OTOP2	2.33965	7.58625
HC 2	male	63	HC_2_AGACACTGTATCGCGC-1	BEST4 OTOP2	2.3989	7.65821
HC 2	male	63	HC_2_AGACAGGCAGACCCGT-1	PLCG2 colonocytes	1.90529	2.82269
HC 2	male	63	HC_2_AGACAGGGTCTGTGTA-1	Epithelium Ribhi	1.27354	-1.37911
HC 2	male	63	HC_2_AGACCATTCGGTCTGG-1	Epithelium Ribhi	0.518925	-0.937187
HC 2	male	63	HC_2_AGACTCAAGAAGGATG-1	Tuft cells	13.3979	-1.24506
HC 2	male	63	HC_2_AGAGAGCAGCCTTTCC-1	PLCG2 colonocytes	4.11992	0.643933
HC 2	male	63	HC_2_AGAGAGCTCACCCATC-1	Colonocyte 2	-0.114604	6.76068
HC 2	male	63	HC_2_AGAGCAGTCAACCGAT-1	Goblet	-5.48154	-5.78583
HC 2	male	63	HC_2_AGAGCCCTCATGCCAA-1	PLCG2 colonocytes	3.97285	-0.477646
HC 2	male	63	HC_2_AGAGCCCTCCGAGAAG-1	PLCG2 colonocytes	2.7427	1.75203
HC 2	male	63	HC_2_AGATGAATCCTTCTAA-1	Colonocyte 2	-1.9177	6.25109
HC 2	male	63	HC_2_AGCATCACAGGCTCTG-1	Colonocyte 1	0.373361	6.29526
HC 2	male	63	HC_2_AGCCAATGTAGCCAGA-1	BEST4 OTOP2	3.17932	7.00573
HC 2	male	63	HC_2_AGCGATTCACCTCTGT-1	PLCG2 colonocytes	2.7579	1.45721
HC 2	male	63	HC_2_AGCGATTGTGGCCTCA-1	Colonocyte 2	-2.23229	6.90321
HC 2	male	63	HC_2_AGCGCTGCAGCTCCTT-1	Cycling TA	4.06885	-3.54686
HC 2	male	63	HC_2_AGCGCTGCATGAGAAT-1	Colonocyte 2	-3.58062	6.25908
HC 2	male	63	HC_2_AGCGTCGCATCGCTGG-1	Colonocyte 2	0.00577029	7.13209
HC 2	male	63	HC_2_AGCTACACACAGAGCA-1	PLCG2 colonocytes	2.69034	3.31149
HC 2	male	63	HC_2_AGCTCAAAGAGCTGAC-1	Colonocyte 1	0.102703	2.45717
HC 2	male	63	HC_2_AGCTCAAAGGACTAAT-1	Mature goblet	-6.54671	-3.30018
HC 2	male	63	HC_2_AGCTCAAAGTTACGGG-1	PLCG2 colonocytes	1.53684	0.561282
HC 2	male	63	HC_2_AGCTTCCTCTAAGAAG-1	Colonocyte 2	-1.59102	7.04844
HC 2	male	63	HC_2_AGGAAATCAACGAGGT-1	Colonocyte 1	-0.0589843	6.74963
HC 2	male	63	HC_2_AGGAAATCAGAAACCG-1	Colonocyte 2	-1.13407	6.85287
HC 2	male	63	HC_2_AGGAAATTCAAAGGAT-1	PLCG2 colonocytes	2.26767	3.25625
HC 2	male	63	HC_2_AGGAATAGTCCTACGG-1	Goblet	-5.04742	-6.59781
HC 2	male	63	HC_2_AGGAATATCTTTGCTA-1	Colonocyte 2	-1.08178	7.53135
HC 2	male	63	HC_2_AGGACGACAATTCTCT-1	Epithelium Ribhi	2.21174	-0.310331
HC 2	male	63	HC_2_AGGAGGTAGCGTGAAC-1	Tuft cells	13.5738	-0.466704
HC 2	male	63	HC_2_AGGAGGTAGCTCATAC-1	Secretory progenitor	-3.87411	-3.84022
HC 2	male	63	HC_2_AGGATAACAATAGGAT-1	Colonocyte 2	-0.779524	7.71797
HC 2	male	63	HC_2_AGGATAACACTCCGAG-1	Epithelium Ribhi	2.65505	-0.717718
HC 2	male	63	HC_2_AGGATAAGTCGTTCAA-1	Mature goblet	-6.25199	-2.87573
HC 2	male	63	HC_2_AGGATAATCGCCGAAC-1	Tuft cells	12.9342	-1.80477
HC 2	male	63	HC_2_AGGATCTCAAAGCACG-1	PLCG2 colonocytes	2.11157	2.50809
HC 2	male	63	HC_2_AGGCATTCAGCTGAGA-1	Goblet	-4.70919	-4.66685
HC 2	male	63	HC_2_AGGCATTTCGGCACTG-1	Tuft cells	12.8872	-1.75311
HC 2	male	63	HC_2_AGGCCACAGGCCACTC-1	Epithelium Ribhi	2.76785	-1.52979
HC 2	male	63	HC_2_AGGCCACCAGAGAAAG-1	PLCG2 colonocytes	1.7121	0.569879
HC 2	male	63	HC_2_AGGCTGCAGGCATTTC-1	Colonocyte 2	-1.84955	6.65604
HC 2	male	63	HC_2_AGGGAGTAGCGCCTAC-1	Goblet	-4.48498	-4.87812
HC 2	male	63	HC_2_AGGGCCTCAGGCCCTA-1	Epithelium Ribhi	2.60591	-0.837664
HC 2	male	63	HC_2_AGGGCCTGTACCCACG-1	Colonocyte 2	-0.979868	6.8025
HC 2	male	63	HC_2_AGGGCTCTCTGCCCTA-1	Colonocyte 1	0.373065	4.99453
HC 2	male	63	HC_2_AGGGTCCAGGGCATGT-1	Colonocyte 2	-0.0755973	7.23907
HC 2	male	63	HC_2_AGGGTCCTCATGAAAG-1	Goblet	-5.23033	-5.70001
HC 2	male	63	HC_2_AGGGTGATCGCTCCTA-1	Colonocyte 1	0.00977196	5.64038
HC 2	male	63	HC_2_AGGTAGGCAACAGATA-1	Cycling TA	3.29163	-4.48966
HC 2	male	63	HC_2_AGGTCATAGCGATGCA-1	PLCG2 colonocytes	2.12936	1.53573
HC 2	male	63	HC_2_AGGTCTAAGCGTCAAG-1	Epithelium Ribhi	0.91381	-1.87649
HC 2	male	63	HC_2_AGGTCTACACACAGAG-1	Goblet	-4.4717	-6.47667
HC 2	male	63	HC_2_AGGTGTTGTGACGCCT-1	Colonocyte 1	0.880927	4.98773
HC 2	male	63	HC_2_AGGTTACAGATGAAGG-1	Colonocyte 2	-0.956507	7.54444
HC 2	male	63	HC_2_AGGTTGTGTAAGTCAA-1	Laminin colonocytes	-0.306947	0.0633774
HC 2	male	63	HC_2_AGTAACCTCTCGTCAC-1	Colonocyte 2	-0.170668	7.56331
HC 2	male	63	HC_2_AGTACCAAGACCATGG-1	Tuft cells	13.249	-0.275779
HC 2	male	63	HC_2_AGTAGCTCACGGCCAT-1	BEST4 OTOP2	2.15166	7.57788
HC 2	male	63	HC_2_AGTAGCTCACTTGGGC-1	Colonocyte 1	0.834838	5.18607
HC 2	male	63	HC_2_AGTAGCTTCCGCACGA-1	Colonocyte 2	-0.588907	7.53919
HC 2	male	63	HC_2_AGTCAACGTTCCTACC-1	Secretory progenitor	7.79326	-0.699703
HC 2	male	63	HC_2_AGTCACAAGGTAGATT-1	PLCG2 colonocytes	1.7757	1.85094
HC 2	male	63	HC_2_AGTCACATCTGCGATA-1	Laminin colonocytes	0.0708484	0.829827
HC 2	male	63	HC_2_AGTCTCCGTATTGACC-1	Secretory progenitor	-0.560732	0.911253
HC 2	male	63	HC_2_AGTGATCGTGGCTGCT-1	PLCG2 colonocytes	2.21734	3.52161
HC 2	male	63	HC_2_AGTGTTGTCTTGGTCC-1	Colonocyte 1	0.358857	5.67744
HC 2	male	63	HC_2_AGTTAGCAGTTATGGA-1	Colonocyte 2	-0.534775	6.97745
HC 2	male	63	HC_2_AGTTCGACAACGACTT-1	Colonocyte 1	0.69433	5.32353
HC 2	male	63	HC_2_ATACCGAGTATGACAA-1	PLCG2 colonocytes	1.71955	1.8364
HC 2	male	63	HC_2_ATACCTTGTACTAGCT-1	Colonocyte 1	0.0350806	5.94025
HC 2	male	63	HC_2_ATACCTTTCCCATACC-1	Epithelium Ribhi	0.474737	-1.39265
HC 2	male	63	HC_2_ATAGACCAGAACAGGA-1	BEST4 OTOP2	2.15953	7.81753
HC 2	male	63	HC_2_ATAGACCTCAGAATAG-1	PLCG2 colonocytes	3.9204	1.90241
HC 2	male	63	HC_2_ATAGAGATCTCGGTCT-1	Laminin colonocytes	-1.671	3.3659
HC 2	male	63	HC_2_ATCACAGAGGTCACTT-1	Epithelium Ribhi	3.80555	0.897548
HC 2	male	63	HC_2_ATCACGAAGCTTACGT-1	Colonocyte 2	-0.578663	7.39739
HC 2	male	63	HC_2_ATCAGGTAGCCAAGCA-1	Colonocyte 1	0.790624	4.75259
HC 2	male	63	HC_2_ATCAGGTAGCCTGAGA-1	PLCG2 colonocytes	4.30508	2.12704
HC 2	male	63	HC_2_ATCATTCAGATTGACA-1	Colonocyte 1	-0.688382	2.85622
HC 2	male	63	HC_2_ATCATTCCAACACTAC-1	Goblet	-4.12192	-5.6462
HC 2	male	63	HC_2_ATCATTCTCATTATCC-1	Tuft cells	12.9713	-1.69897
HC 2	male	63	HC_2_ATCCTATCAGCTATTG-1	PLCG2 colonocytes	1.38922	0.463674
HC 2	male	63	HC_2_ATCGGATCAATGCAAA-1	Secretory progenitor	-4.05956	-3.59523
HC 2	male	63	HC_2_ATCGTAGAGTCAGAGC-1	Epithelium Ribhi	2.48973	-3.09614
HC 2	male	63	HC_2_ATCGTAGGTCGAACGA-1	Colonocyte 1	0.808303	5.1999
HC 2	male	63	HC_2_ATCTCTAAGCTCAGAG-1	PLCG2 colonocytes	1.24435	1.3364
HC 2	male	63	HC_2_ATCTTCACAGGACATG-1	Epithelium Ribhi	-0.658728	-1.62972
HC 2	male	63	HC_2_ATGAAAGCATGACGGA-1	Colonocyte 1	-0.221665	6.28264
HC 2	male	63	HC_2_ATGACCACAATGCAAA-1	Colonocyte 2	-1.15665	7.60305
HC 2	male	63	HC_2_ATGACCACAGACTCTA-1	Laminin colonocytes	0.131236	2.4072
HC 2	male	63	HC_2_ATGAGTCAGTTGCTCA-1	Mature goblet	-6.88567	-3.31119
HC 2	male	63	HC_2_ATGAGTCCAAATGGCG-1	BEST4 OTOP2	3.35578	6.61476
HC 2	male	63	HC_2_ATGAGTCTCCTTCTGG-1	Goblet	-3.28672	-5.19834
HC 2	male	63	HC_2_ATGATCGCAATAAGGT-1	Colonocyte 1	-0.30265	1.14497
HC 2	male	63	HC_2_ATGATCGGTAGCGATG-1	Colonocyte 1	-0.301382	3.10594
HC 2	male	63	HC_2_ATGCGATAGGCTCACC-1	Colonocyte 2	-1.83364	6.75208
HC 2	male	63	HC_2_ATGCGATAGGTGGCTA-1	Goblet	-3.42804	-5.47009
HC 2	male	63	HC_2_ATGGATCAGGTAAAGG-1	Tuft cells	13.0502	-1.28364
HC 2	male	63	HC_2_ATGGGAGTCCGACAGC-1	Epithelium Ribhi	0.0400052	-4.39547
HC 2	male	63	HC_2_ATGGGTTTCATTTACC-1	PLCG2 colonocytes	2.8483	3.39649
HC 2	male	63	HC_2_ATGGGTTTCGATTCCC-1	PLCG2 colonocytes	1.97363	0.407653
HC 2	male	63	HC_2_ATGGTTGAGCGTTAGG-1	Epithelium Ribhi	0.874623	-2.65221
HC 2	male	63	HC_2_ATGTCCCAGCAAATGT-1	PLCG2 colonocytes	3.87662	1.56064
HC 2	male	63	HC_2_ATGTCCCAGGGAGGAC-1	PLCG2 colonocytes	3.61088	1.50129
HC 2	male	63	HC_2_ATTACTCGTACGGATG-1	BEST4 OTOP2	2.48619	7.48777
HC 2	male	63	HC_2_ATTACTCGTGTTCATG-1	Goblet	-2.90948	-4.92327
HC 2	male	63	HC_2_ATTCACTCACGGCACT-1	Colonocyte 2	-1.2976	6.23148
HC 2	male	63	HC_2_ATTCACTGTAGATGTA-1	Inflammatory colonocyte	-1.67054	6.18747
HC 2	male	63	HC_2_ATTCCCGGTAGGACCA-1	Tuft cells	13.5363	-0.763518
HC 2	male	63	HC_2_ATTCCTAAGAAGTCTA-1	Colonocyte 2	0.0470036	7.40201
HC 2	male	63	HC_2_ATTCCTAGTCTACGTA-1	Epithelium Ribhi	1.18523	-1.33988
HC 2	male	63	HC_2_ATTCCTATCGTTATCT-1	Epithelium Ribhi	-0.596686	-1.08794
HC 2	male	63	HC_2_ATTCGTTCAGAGTGAC-1	BEST4 OTOP2	2.28475	7.75261
HC 2	male	63	HC_2_ATTCTTGAGTTGAAGT-1	Epithelium Ribhi	-0.125738	-4.3104
HC 2	male	63	HC_2_ATTCTTGCATGTGACT-1	Epithelium Ribhi	0.196714	-4.40402
HC 2	male	63	HC_2_ATTGGGTGTGCTAGCC-1	PLCG2 colonocytes	2.06028	3.31126
HC 2	male	63	HC_2_ATTGTTCGTGTTATCG-1	Epithelium Ribhi	0.0479017	-4.43445
HC 2	male	63	HC_2_ATTTCTGGTCTGATCA-1	Colonocyte 1	0.0615332	6.47415
HC 2	male	63	HC_2_CAAAGAAGTTTCACAG-1	Colonocyte 1	-0.509012	6.57365
HC 2	male	63	HC_2_CAACAACTCACATTGG-1	Colonocyte 2	-0.891147	7.65988
HC 2	male	63	HC_2_CAACAGTGTCGCGTCA-1	Laminin colonocytes	-0.421641	-0.0448397
HC 2	male	63	HC_2_CAACAGTGTCTGTGAT-1	Laminin colonocytes	-1.19637	2.95593
HC 2	male	63	HC_2_CAACAGTTCTATGTGG-1	Secretory progenitor	-4.09221	-3.9245
HC 2	male	63	HC_2_CAACCTCTCTCATTGT-1	Colonocyte 2	-2.2644	6.9487
HC 2	male	63	HC_2_CAACGATAGTGTTCCA-1	Epithelium Ribhi	1.94083	-0.68924
HC 2	male	63	HC_2_CAACGATGTCAGGTGA-1	Epithelium Ribhi	2.66921	-0.207775
HC 2	male	63	HC_2_CAAGACTGTTGCGGCT-1	Epithelium Ribhi	-0.115591	-0.406792
HC 2	male	63	HC_2_CAATACGAGGGAGAAT-1	PLCG2 colonocytes	1.74826	0.933619
HC 2	male	63	HC_2_CAATACGCATAACCCA-1	Tuft cells	13.509	-1.41006
HC 2	male	63	HC_2_CAATACGTCTGCTAGA-1	BEST4 OTOP2	2.0114	7.61509
HC 2	male	63	HC_2_CAATCGAAGTCGCTAT-1	Secretory progenitor	-4.16533	-4.0486
HC 2	male	63	HC_2_CAATGACAGCTAGAGC-1	Colonocyte 2	0.177763	6.69816
HC 2	male	63	HC_2_CAATGACAGGTCCTGC-1	Laminin colonocytes	-0.185503	0.613813
HC 2	male	63	HC_2_CAATGACAGTAGGATT-1	Tuft cells	13.5453	-0.337569
HC 2	male	63	HC_2_CAATGACCACCGTGCA-1	PLCG2 colonocytes	3.30178	2.49108
HC 2	male	63	HC_2_CAATTTCGTCTCTCCA-1	PLCG2 colonocytes	1.2447	0.113048
HC 2	male	63	HC_2_CACAACAAGTGTGTTC-1	Goblet	-5.30305	-5.31818
HC 2	male	63	HC_2_CACAACAAGTTGTACC-1	Epithelium Ribhi	1.5842	-0.819678
HC 2	male	63	HC_2_CACAACAGTCCACTTC-1	BEST4 OTOP2	2.36734	7.55403
HC 2	male	63	HC_2_CACACAACATCGATCA-1	Colonocyte 1	0.378613	2.57647
HC 2	male	63	HC_2_CACACAATCAGTCATG-1	Colonocyte 1	0.745205	5.12965
HC 2	male	63	HC_2_CACAGATTCTATACGG-1	Colonocyte 1	0.0267913	5.77334
HC 2	male	63	HC_2_CACATGAGTCGCTTGG-1	BEST4 OTOP2	2.3275	7.42514
HC 2	male	63	HC_2_CACCAAAAGTCTCTGA-1	Cycling TA	1.95907	-4.50957
HC 2	male	63	HC_2_CACCGTTCATGGAATA-1	Tuft cells	12.9317	0.27997
HC 2	male	63	HC_2_CACCGTTGTGGCTTGC-1	BEST4 OTOP2	2.52514	7.32908
HC 2	male	63	HC_2_CACCGTTTCTACTCAT-1	Colonocyte 2	-0.90989	6.46585
HC 2	male	63	HC_2_CACGAATCAAGCGATG-1	Epithelium Ribhi	3.17803	-0.485853
HC 2	male	63	HC_2_CACGAATTCTACTGAG-1	Colonocyte 1	0.267859	5.75061
HC 2	male	63	HC_2_CACGTGGCAGAACATA-1	PLCG2 colonocytes	1.74773	2.33085
HC 2	male	63	HC_2_CACTAAGCAACCCTAA-1	Colonocyte 2	-1.3088	7.46485
HC 2	male	63	HC_2_CACTAAGTCAAGGAGC-1	Colonocyte 1	-0.135638	6.01526
HC 2	male	63	HC_2_CACTAAGTCAAGTAAG-1	Secretory progenitor	-3.84712	-3.66839
HC 2	male	63	HC_2_CACTGAAAGAAGGTAG-1	Laminin colonocytes	-0.123915	0.60851
HC 2	male	63	HC_2_CACTGTCCATCTCAAG-1	PLCG2 colonocytes	1.8022	2.61146
HC 2	male	63	HC_2_CACTGTCGTGTCCGGT-1	Secretory progenitor	-4.17311	-3.07975
HC 2	male	63	HC_2_CAGATCAAGAACGCGT-1	Colonocyte 1	0.349893	6.43935
HC 2	male	63	HC_2_CAGCCAGGTATACGGG-1	Colonocyte 1	1.64589	3.35232
HC 2	male	63	HC_2_CAGCGTGAGCTCCACG-1	BEST4 OTOP2	3.19783	6.60857
HC 2	male	63	HC_2_CAGCGTGCAAAGGAGA-1	PLCG2 colonocytes	2.293	3.25512
HC 2	male	63	HC_2_CAGGCCATCGGTCACG-1	Colonocyte 1	-0.70569	5.60642
HC 2	male	63	HC_2_CAGGTATGTGCGACAA-1	BEST4 OTOP2	2.92646	6.76592
HC 2	male	63	HC_2_CAGTGCGCATGACTCA-1	Colonocyte 2	-0.617468	7.72745
HC 2	male	63	HC_2_CATAAGCAGAAACTGT-1	Tuft cells	12.9718	-1.67545
HC 2	male	63	HC_2_CATAAGCCATTCCTCG-1	Secretory progenitor	-3.94923	-3.82488
HC 2	male	63	HC_2_CATACAGGTGAGCCAA-1	Colonocyte 1	1.71443	2.66477
HC 2	male	63	HC_2_CATACAGGTGATGAAT-1	Tuft cells	13.0223	-1.66809
HC 2	male	63	HC_2_CATACCCGTCGAACAG-1	Cycling TA	2.40431	-3.65201
HC 2	male	63	HC_2_CATACCCTCTGGGCCA-1	PLCG2 colonocytes	2.40786	3.59417
HC 2	male	63	HC_2_CATAGACCACCGAATT-1	Colonocyte 2	-1.58003	7.5635
HC 2	male	63	HC_2_CATAGACTCGACGCTG-1	Colonocyte 1	0.201083	6.32114
HC 2	male	63	HC_2_CATCCACCACCACTGG-1	Colonocyte 2	-1.04894	7.2784
HC 2	male	63	HC_2_CATCCACGTTCAGTAC-1	Epithelium Ribhi	-0.769517	1.08183
HC 2	male	63	HC_2_CATCCCAAGGCTATCT-1	Colonocyte 1	0.800683	4.90908
HC 2	male	63	HC_2_CATCCGTAGGTCGTGA-1	BEST4 OTOP2	2.23079	7.46321
HC 2	male	63	HC_2_CATCCGTAGTGCCCGT-1	PLCG2 colonocytes	2.21802	2.96448
HC 2	male	63	HC_2_CATCGGGGTGCTGCAC-1	Goblet	-2.94911	-6.84603
HC 2	male	63	HC_2_CATCGGGTCAATCCAG-1	PLCG2 colonocytes	3.91463	0.627924
HC 2	male	63	HC_2_CATCGTCTCAAGGAGC-1	Colonocyte 2	-0.982482	7.08424
HC 2	male	63	HC_2_CATGCCTTCCTACCAC-1	BEST4 OTOP2	2.35087	7.61451
HC 2	male	63	HC_2_CATGCGGGTAGCACGA-1	BEST4 OTOP2	2.33242	7.1689
HC 2	male	63	HC_2_CATGCGGGTGTTGACT-1	PLCG2 colonocytes	2.20375	1.32952
HC 2	male	63	HC_2_CATGCGGGTTTAGTCG-1	Colonocyte 1	0.242279	0.297768
HC 2	male	63	HC_2_CATGCGGTCACGGAGA-1	Cycling TA	3.39889	-3.42446
HC 2	male	63	HC_2_CATGCTCGTCAGGCAA-1	Colonocyte 1	0.217097	5.71794
HC 2	male	63	HC_2_CATGCTCGTTTAGTCG-1	Epithelium Ribhi	-0.95472	-2.3785
HC 2	male	63	HC_2_CATGGATCAGATTCGT-1	PLCG2 colonocytes	4.09733	0.406733
HC 2	male	63	HC_2_CATGGATGTCAAATCC-1	Laminin colonocytes	-1.02004	2.99498
HC 2	male	63	HC_2_CATGGATGTGGGTCAA-1	Goblet	-3.57749	-5.40766
HC 2	male	63	HC_2_CATGGTATCCATAGGT-1	Tuft cells	13.0441	-1.61761
HC 2	male	63	HC_2_CCAAGCGAGCCTAGGA-1	Mature goblet	-5.47213	-2.66006
HC 2	male	63	HC_2_CCAAGCGTCCGGACGT-1	Tuft cells	12.7491	-1.28692
HC 2	male	63	HC_2_CCAATGAGTTGCTTGA-1	Epithelium Ribhi	0.876375	-1.45627
HC 2	male	63	HC_2_CCAATGAGTTTGGGAG-1	BEST4 OTOP2	2.49618	7.42703
HC 2	male	63	HC_2_CCACAAATCACAACCA-1	Cycling TA	1.24079	-4.17154
HC 2	male	63	HC_2_CCACACTAGTCTACCA-1	PLCG2 colonocytes	2.39447	1.46111
HC 2	male	63	HC_2_CCACACTCACACTGGC-1	Goblet	-3.63916	-4.8291
HC 2	male	63	HC_2_CCACACTTCGAGTGAG-1	BEST4 OTOP2	3.25683	6.94363
HC 2	male	63	HC_2_CCACGAGAGAGCCTGA-1	Colonocyte 1	0.722957	5.04287
HC 2	male	63	HC_2_CCACGAGGTACAGAAT-1	Inflammatory colonocyte	-1.15049	5.83529
HC 2	male	63	HC_2_CCACGTTAGAAGTATC-1	Colonocyte 1	0.0202154	6.45262
HC 2	male	63	HC_2_CCACGTTGTACCGTGC-1	PLCG2 colonocytes	2.86877	3.54538
HC 2	male	63	HC_2_CCACGTTTCGAACACT-1	Cycling TA	0.599789	-3.40682
HC 2	male	63	HC_2_CCATAAGAGATCGCTT-1	Laminin colonocytes	-0.905555	1.83783
HC 2	male	63	HC_2_CCATAAGGTCCTGAAT-1	PLCG2 colonocytes	3.81408	1.37255
HC 2	male	63	HC_2_CCATAAGTCATGAAAG-1	Secretory progenitor	-1.93353	-1.61451
HC 2	male	63	HC_2_CCCGAAGAGCTCAGAG-1	Mature goblet	-5.59384	-3.48265
HC 2	male	63	HC_2_CCCGGAACACCAGACC-1	BEST4 OTOP2	2.29784	7.3299
HC 2	male	63	HC_2_CCCGGAACACCTGCAG-1	Tuft cells	12.953	-1.12236
HC 2	male	63	HC_2_CCCTCAAGTACAACGG-1	Epithelium Ribhi	2.36623	-1.62739
HC 2	male	63	HC_2_CCCTCTCAGGGACAGG-1	BEST4 OTOP2	3.07906	7.23869
HC 2	male	63	HC_2_CCCTCTCAGTAGTGCG-1	Colonocyte 2	-1.36001	6.67351
HC 2	male	63	HC_2_CCCTGATTCTGAATGC-1	Colonocyte 1	-1.27024	5.06838
HC 2	male	63	HC_2_CCGAACGAGTCATTGC-1	Colonocyte 2	-1.03928	7.49865
HC 2	male	63	HC_2_CCGAACGGTGTGTGGA-1	Epithelium Ribhi	-0.452688	-0.608391
HC 2	male	63	HC_2_CCGAACGGTTAAGAAC-1	Colonocyte 1	-0.33533	6.26517
HC 2	male	63	HC_2_CCGAACGTCTCACGAA-1	Inflammatory colonocyte	-1.74816	6.20539
HC 2	male	63	HC_2_CCGATCTAGAATCGTA-1	Epithelium Ribhi	-0.542137	0.961563
HC 2	male	63	HC_2_CCGATCTTCACGTAGT-1	Colonocyte 1	-0.16298	6.62498
HC 2	male	63	HC_2_CCGATGGAGGTTGAGC-1	Colonocyte 1	0.292285	2.65286
HC 2	male	63	HC_2_CCGATGGGTAGAATAC-1	Colonocyte 2	-0.362238	7.53009
HC 2	male	63	HC_2_CCGATGGGTTATAGAG-1	Colonocyte 1	0.202484	5.81703
HC 2	male	63	HC_2_CCGCAAGTCGGTCACG-1	Tuft cells	13.2564	-0.905431
HC 2	male	63	HC_2_CCGGTAGGTCTTAGTG-1	Colonocyte 2	-0.113132	7.46645
HC 2	male	63	HC_2_CCGTGAGAGGTGTGAC-1	Colonocyte 1	-0.0349089	5.90722
HC 2	male	63	HC_2_CCTAAGACATTCACAG-1	Colonocyte 2	-0.876429	7.2725
HC 2	male	63	HC_2_CCTACGTTCTAGTCAG-1	PLCG2 colonocytes	1.81918	3.903
HC 2	male	63	HC_2_CCTATCGAGAATACAC-1	Colonocyte 1	-1.1379	5.30109
HC 2	male	63	HC_2_CCTCACATCCTCTCGA-1	PLCG2 colonocytes	2.20522	1.73239
HC 2	male	63	HC_2_CCTCAGTGTACCTTCC-1	BEST4 OTOP2	2.09962	7.23506
HC 2	male	63	HC_2_CCTCCAAAGAAACCAT-1	PLCG2 colonocytes	2.4467	1.444
HC 2	male	63	HC_2_CCTCCAAGTGGTTTGT-1	Cycling TA	2.78486	-3.79926
HC 2	male	63	HC_2_CCTCCAATCCCAGGCA-1	Colonocyte 1	0.743822	4.85684
HC 2	male	63	HC_2_CCTCTAGAGCAACCAG-1	Colonocyte 1	0.257879	6.12429
HC 2	male	63	HC_2_CCTCTCCAGCTCTGTA-1	PLCG2 colonocytes	3.95293	-1.0862
HC 2	male	63	HC_2_CCTGTTGGTAGTCCTA-1	Colonocyte 1	0.0643227	6.4952
HC 2	male	63	HC_2_CCTGTTGGTGCTCTCT-1	Epithelium Ribhi	3.00827	-0.580521
HC 2	male	63	HC_2_CCTGTTGGTTCGATTG-1	PLCG2 colonocytes	1.77177	1.20365
HC 2	male	63	HC_2_CCTTCAGTCACTGCTC-1	Mature goblet	-6.34625	-2.79712
HC 2	male	63	HC_2_CCTTGTGAGCACCGTC-1	Mature goblet	-5.81461	-3.03147
HC 2	male	63	HC_2_CCTTTGGGTCGCAGTC-1	Mature goblet	-6.85845	-3.49605
HC 2	male	63	HC_2_CCTTTGGGTGAGTGAC-1	BEST4 OTOP2	1.85892	7.41526
HC 2	male	63	HC_2_CGAAGGAAGGTCCGAA-1	Laminin colonocytes	-0.680074	2.27906
HC 2	male	63	HC_2_CGAAGTTTCAAATAGG-1	Epithelium Ribhi	2.03892	-1.31326
HC 2	male	63	HC_2_CGAATTGGTTTCGTGA-1	Colonocyte 2	-0.69934	7.44311
HC 2	male	63	HC_2_CGACAGCAGCACCAGA-1	Goblet	-4.71611	-6.44864
HC 2	male	63	HC_2_CGAGAAGCAGAACATA-1	Epithelium Ribhi	0.851994	-1.77269
HC 2	male	63	HC_2_CGAGGAAAGGTGATAT-1	Laminin colonocytes	-0.477592	2.26605
HC 2	male	63	HC_2_CGAGGAAGTAATACCC-1	Epithelium Ribhi	1.15079	-1.10243
HC 2	male	63	HC_2_CGAGGCTTCCTTCTTC-1	Epithelium Ribhi	-0.0490785	-0.566809
HC 2	male	63	HC_2_CGAGTGCAGCCTCAAT-1	Epithelium Ribhi	0.562661	-1.18759
HC 2	male	63	HC_2_CGAGTGCTCTTGCAAG-1	Laminin colonocytes	0.286635	1.43673
HC 2	male	63	HC_2_CGATCGGTCTTGGAAC-1	Colonocyte 1	0.0857464	6.62821
HC 2	male	63	HC_2_CGATGCGGTCAGCGTC-1	Cycling TA	3.56801	-4.26473
HC 2	male	63	HC_2_CGATGGCCACCCGTAG-1	Colonocyte 1	0.277109	5.64568
HC 2	male	63	HC_2_CGATGGCCAGGCCTGT-1	Inflammatory colonocyte	-1.7706	5.82774
HC 2	male	63	HC_2_CGATGGCGTGTTCAGT-1	PLCG2 colonocytes	1.60395	3.55318
HC 2	male	63	HC_2_CGCATAAAGTCCGTCG-1	Mature goblet	-7.01877	-3.11288
HC 2	male	63	HC_2_CGCATAAGTCCTTAAG-1	Epithelium Ribhi	0.524464	-1.75868
HC 2	male	63	HC_2_CGCATGGAGCTGGCTC-1	Goblet	-4.48449	-4.17921
HC 2	male	63	HC_2_CGCCATTTCCCTCTAG-1	Epithelium Ribhi	2.78418	-0.20037
HC 2	male	63	HC_2_CGCGTGAGTCTCGACG-1	Tuft cells	12.7989	-1.75788
HC 2	male	63	HC_2_CGGAACCAGCATTTGC-1	Epithelium Ribhi	-0.524956	-1.22761
HC 2	male	63	HC_2_CGGAACCTCTCGTGAA-1	PLCG2 colonocytes	2.74641	3.42105
HC 2	male	63	HC_2_CGGACACGTCCTTGTC-1	Colonocyte 1	-0.364096	5.63936
HC 2	male	63	HC_2_CGGACACTCGGCTTGG-1	Tuft cells	13.3191	-0.941089
HC 2	male	63	HC_2_CGGAGAATCTGAACGT-1	Mature goblet	-6.55988	-3.47465
HC 2	male	63	HC_2_CGGCAGTCAAAGTGTA-1	Colonocyte 1	-0.30096	6.18449
HC 2	male	63	HC_2_CGGCAGTTCGAGAACG-1	Epithelium Ribhi	0.124358	-0.859812
HC 2	male	63	HC_2_CGGGACTGTGACACGA-1	Inflammatory colonocyte	-1.32042	5.75323
HC 2	male	63	HC_2_CGGGCATGTTGTAGCT-1	BEST4 OTOP2	3.35045	6.62505
HC 2	male	63	HC_2_CGGGCATTCGCCAGTG-1	Colonocyte 1	-0.629764	5.8708
HC 2	male	63	HC_2_CGGGTGTAGATTGACA-1	Epithelium Ribhi	-0.961513	-0.700425
HC 2	male	63	HC_2_CGGTCAGAGTCGCCAC-1	PLCG2 colonocytes	4.26816	-0.240582
HC 2	male	63	HC_2_CGGTCAGCAGGGTTGA-1	BEST4 OTOP2	1.55331	7.23814
HC 2	male	63	HC_2_CGTAAGTTCTAGAGCT-1	Colonocyte 2	0.0149106	6.98894
HC 2	male	63	HC_2_CGTAATGGTGCAATGG-1	PLCG2 colonocytes	1.65912	2.99768
HC 2	male	63	HC_2_CGTAATGGTGGCAACA-1	Goblet	-5.29958	-5.50134
HC 2	male	63	HC_2_CGTAGTAGTAATTGGA-1	PLCG2 colonocytes	4.16119	-0.824855
HC 2	male	63	HC_2_CGTAGTAGTTGACTAC-1	Colonocyte 1	0.322007	5.24469
HC 2	male	63	HC_2_CGTCAAAGTCTAACGT-1	Inflammatory colonocyte	-1.66969	6.01471
HC 2	male	63	HC_2_CGTGAATTCTCCTGCA-1	Colonocyte 2	-0.937335	7.09939
HC 2	male	63	HC_2_CGTGCTTCAGGAATCG-1	Epithelium Ribhi	3.62518	0.172022
HC 2	male	63	HC_2_CGTGTCTAGAAAGCGA-1	Goblet	-4.53013	-5.70345
HC 2	male	63	HC_2_CGTGTCTAGCGAATGC-1	Colonocyte 2	0.142471	6.80593
HC 2	male	63	HC_2_CGTGTCTAGGATTTCC-1	PLCG2 colonocytes	2.72794	0.988158
HC 2	male	63	HC_2_CGTTAGAAGACGAGCT-1	Colonocyte 2	-0.00294862	7.38651
HC 2	male	63	HC_2_CGTTCTGAGGCATCGA-1	Epithelium Ribhi	2.69694	0.0813103
HC 2	male	63	HC_2_CGTTGGGCATATTCGG-1	PLCG2 colonocytes	2.98272	2.80658
HC 2	male	63	HC_2_CTAAGTGTCGGTCTAA-1	BEST4 OTOP2	2.29413	7.70037
HC 2	male	63	HC_2_CTACAGACATGCCGCA-1	Epithelium Ribhi	0.974969	-1.14257
HC 2	male	63	HC_2_CTACCCAAGCTACGTT-1	PLCG2 colonocytes	-2.09025	-5.59542
HC 2	male	63	HC_2_CTACGGGCAGTCCGTG-1	Epithelium Ribhi	2.97153	-0.970886
HC 2	male	63	HC_2_CTATAGGAGCCTCAAT-1	Mature goblet	-5.97425	-2.5035
HC 2	male	63	HC_2_CTATCCGAGAACTGAT-1	Colonocyte 2	-1.13677	6.45353
HC 2	male	63	HC_2_CTATCCGTCTCGACGG-1	Colonocyte 1	-0.15938	6.8526
HC 2	male	63	HC_2_CTATCTAGTAGCTAAA-1	PLCG2 colonocytes	3.3394	3.01239
HC 2	male	63	HC_2_CTATCTATCGACGATT-1	Laminin colonocytes	1.13619	1.27644
HC 2	male	63	HC_2_CTCAACCGTCATAGTC-1	PLCG2 colonocytes	3.00098	0.292091
HC 2	male	63	HC_2_CTCACTGAGAAACTAC-1	Colonocyte 1	-0.0616521	4.70227
HC 2	male	63	HC_2_CTCAGAAAGATGAATC-1	Colonocyte 2	-0.90467	7.53927
HC 2	male	63	HC_2_CTCATGCAGGCTAACG-1	Colonocyte 1	0.583046	3.02137
HC 2	male	63	HC_2_CTCATGCGTGCGTCGT-1	Goblet	-5.08624	-6.98627
HC 2	male	63	HC_2_CTCATTATCAGAGCGA-1	Tuft cells	13.2649	-0.97134
HC 2	male	63	HC_2_CTCATTATCTTAGCTT-1	Inflammatory colonocyte	-2.02125	6.13875
HC 2	male	63	HC_2_CTCCACAAGCACCAGA-1	Mature goblet	-5.91953	-3.84037
HC 2	male	63	HC_2_CTCCATGTCACTGTCC-1	Epithelium Ribhi	1.61297	-1.76832
HC 2	male	63	HC_2_CTCCATGTCCTGCTAC-1	Colonocyte 1	-0.447122	1.32662
HC 2	male	63	HC_2_CTCCCAATCGCTCTAC-1	Mature goblet	-5.71544	-2.7985
HC 2	male	63	HC_2_CTCCCTCAGACGATAT-1	Secretory progenitor	-3.78408	-2.1547
HC 2	male	63	HC_2_CTCCGATAGCGTCTGC-1	Tuft cells	12.8645	-1.81439
HC 2	male	63	HC_2_CTCCTCCTCGGAAACG-1	Epithelium Ribhi	-0.691557	-0.556062
HC 2	male	63	HC_2_CTCCTTTTCGCTATTT-1	Colonocyte 2	-0.403252	7.38845
HC 2	male	63	HC_2_CTCGAGGGTCTACATG-1	Cycling TA	2.65568	-4.81244
HC 2	male	63	HC_2_CTCGAGGTCACCTCTG-1	Epithelium Ribhi	1.52924	-0.0826502
HC 2	male	63	HC_2_CTCTCAGTCTCTTAAC-1	Colonocyte 1	0.71639	4.83494
HC 2	male	63	HC_2_CTCTGGTAGGTCCCTG-1	Epithelium Ribhi	-0.127058	-0.0876728
HC 2	male	63	HC_2_CTGAGCGCAGCAGTGA-1	Epithelium Ribhi	1.36431	-1.63734
HC 2	male	63	HC_2_CTGCAGGGTCTTGAGT-1	Goblet	-3.96685	-6.42887
HC 2	male	63	HC_2_CTGCATCAGAATAGTC-1	Secretory progenitor	-3.8551	-3.90829
HC 2	male	63	HC_2_CTGCCATAGATCACTC-1	Inflammatory colonocyte	-2.16114	6.26137
HC 2	male	63	HC_2_CTGCCATTCCCGTTCA-1	Secretory progenitor	-2.36232	-1.37507
HC 2	male	63	HC_2_CTGCCATTCTCGGTAA-1	BEST4 OTOP2	2.26877	7.77455
HC 2	male	63	HC_2_CTGCCTAGTACCTGTA-1	Colonocyte 2	-0.244436	7.28978
HC 2	male	63	HC_2_CTGCGAGAGGTCGAGT-1	Mature goblet	-6.05602	-3.29576
HC 2	male	63	HC_2_CTGGACGGTTCAACGT-1	BEST4 OTOP2	2.12557	7.53096
HC 2	male	63	HC_2_CTGGTCTAGCCTCTTC-1	Mature goblet	-6.83355	-3.34688
HC 2	male	63	HC_2_CTGTACCAGCGAGTAC-1	Goblet	-5.20527	-5.45934
HC 2	male	63	HC_2_CTGTAGAAGCGAGGAG-1	PLCG2 colonocytes	1.77597	1.78102
HC 2	male	63	HC_2_CTGTATTTCGTCCTCA-1	Colonocyte 1	0.101876	6.00285
HC 2	male	63	HC_2_CTGTCGTCAAGTGGCA-1	Colonocyte 1	-1.07631	4.80108
HC 2	male	63	HC_2_CTTACCGCAAAGGCAC-1	Colonocyte 1	0.993314	3.29789
HC 2	male	63	HC_2_CTTACCGGTGCGCTCA-1	Colonocyte 2	-0.630206	7.41048
HC 2	male	63	HC_2_CTTAGGATCATAGACC-1	Enteroendocrine	7.74911	-0.599923
HC 2	male	63	HC_2_CTTCAATAGGTTATAG-1	Colonocyte 1	-0.874609	4.70879
HC 2	male	63	HC_2_CTTCAATTCACGAACT-1	Colonocyte 2	-1.66293	6.78733
HC 2	male	63	HC_2_CTTCCGAAGAAATGGG-1	Cycling TA	1.2883	-2.85485
HC 2	male	63	HC_2_CTTCGGTCAACCACGC-1	PLCG2 colonocytes	1.55244	0.264835
HC 2	male	63	HC_2_CTTGAGACAGATGCGA-1	Mature goblet	-5.95366	-2.81208
HC 2	male	63	HC_2_CTTGAGACAGCAGTGA-1	Epithelium Ribhi	3.07662	-0.775271
HC 2	male	63	HC_2_CTTTCGGAGAAGGCTC-1	Colonocyte 1	-0.304502	3.47527
HC 2	male	63	HC_2_GAAACCTGTGCCGAAA-1	Laminin colonocytes	0.0675884	1.67208
HC 2	male	63	HC_2_GAAACCTTCATTACGG-1	Colonocyte 2	-3.24467	6.94772
HC 2	male	63	HC_2_GAAATGATCTTCGCTG-1	Colonocyte 2	-2.13364	7.00828
HC 2	male	63	HC_2_GAACACTAGCAACAGC-1	Epithelium Ribhi	-0.702423	-1.09462
HC 2	male	63	HC_2_GAACTGTGTAACGATA-1	Epithelium Ribhi	0.68858	-1.4189
HC 2	male	63	HC_2_GAACTGTTCTTGCAGA-1	PLCG2 colonocytes	3.14357	3.39984
HC 2	male	63	HC_2_GAAGCCCGTACTCGCG-1	Secretory progenitor	-1.88191	-1.37073
HC 2	male	63	HC_2_GAAGCCCGTCTCTCCA-1	Laminin colonocytes	-0.39746	0.18268
HC 2	male	63	HC_2_GAAGCGACAGTATGAA-1	Mature goblet	-5.61369	-3.52538
HC 2	male	63	HC_2_GAAGGGTCAAGTATAG-1	Epithelium Ribhi	0.558443	-1.93863
HC 2	male	63	HC_2_GAAGTAAGTTCTCACC-1	Epithelium Ribhi	-1.26127	-1.60633
HC 2	male	63	HC_2_GAATCGTGTGGCTACC-1	PLCG2 colonocytes	2.69425	1.49123
HC 2	male	63	HC_2_GACACGCAGCTTAGTC-1	Epithelium Ribhi	1.61707	-2.53866
HC 2	male	63	HC_2_GACAGCCTCTGTAACG-1	BEST4 OTOP2	3.17815	6.78019
HC 2	male	63	HC_2_GACATCAAGGTGCTTT-1	Tuft cells	12.5507	0.586543
HC 2	male	63	HC_2_GACATCACATAGCTGT-1	Colonocyte 1	0.0435968	5.34172
HC 2	male	63	HC_2_GACCAATAGCGTATAA-1	PLCG2 colonocytes	4.31682	-0.19965
HC 2	male	63	HC_2_GACCAATCATGGCACC-1	Cycling TA	3.37825	-3.15439
HC 2	male	63	HC_2_GACCAATTCACAACCA-1	Mature goblet	-6.41203	-3.44028
HC 2	male	63	HC_2_GACCAATTCTACGCAA-1	Inflammatory colonocyte	-1.56605	5.97998
HC 2	male	63	HC_2_GACCCTTCAATCAAGA-1	Secretory progenitor	-4.20193	-2.78254
HC 2	male	63	HC_2_GACCGTGTCGTTCATT-1	Colonocyte 2	-1.15184	7.46883
HC 2	male	63	HC_2_GACCTTCGTCGTGCCA-1	Epithelium Ribhi	-0.71146	0.745151
HC 2	male	63	HC_2_GACGTTATCGAAGTGG-1	Colonocyte 1	0.016322	6.21357
HC 2	male	63	HC_2_GACTATGAGTATCCTG-1	PLCG2 colonocytes	1.79336	3.26089
HC 2	male	63	HC_2_GACTATGTCTGGAGAG-1	Colonocyte 1	0.184397	6.5218
HC 2	male	63	HC_2_GACTCTCCATTGAAAG-1	Colonocyte 1	-0.126759	5.88983
HC 2	male	63	HC_2_GACTCTCGTGACCGAA-1	Colonocyte 2	-1.29315	6.91946
HC 2	male	63	HC_2_GACTGATCAAAGCAAT-1	Epithelium Ribhi	0.1744	-4.49694
HC 2	male	63	HC_2_GACTGATGTGCCTTTC-1	Colonocyte 1	0.205384	5.45158
HC 2	male	63	HC_2_GACTGATTCGCTGTTC-1	PLCG2 colonocytes	1.7465	0.6623
HC 2	male	63	HC_2_GACTTCCTCATATGGC-1	PLCG2 colonocytes	2.74105	3.12679
HC 2	male	63	HC_2_GAGAAATCAAGTAGTA-1	Colonocyte 2	-0.613435	7.53748
HC 2	male	63	HC_2_GAGACTTCAGACAATA-1	BEST4 OTOP2	1.98738	6.70347
HC 2	male	63	HC_2_GAGACTTGTTTCGACA-1	Cycling TA	2.79465	-4.54551
HC 2	male	63	HC_2_GAGAGGTTCTGTCAGA-1	PLCG2 colonocytes	2.55756	2.51612
[truncated: 10,348 more rows]

## Sheet: e.fig 8b
sample_name	sex	age	cell	annotation	UMAP_1	UMAP_2	OLFM4	MKI67
HC 1	male	61	HC_1_AAAGATGTCGAATCCA-1	Goblet	-4.46	-7.63	0	0
HC 1	male	61	HC_1_AAAGTAGAGAGGTACC-1	Tuft cells	12.9	-1.38	0	0
HC 1	male	61	HC_1_AAAGTAGAGCCGATTT-1	Mature goblet	-6.69	-2.95	0	0
HC 1	male	61	HC_1_AACCGCGTCGGAATCT-1	Epithelium Ribhi	1.1	-0.146	0	0
HC 1	male	61	HC_1_AACTCAGCACCCTATC-1	Tuft cells	12.5	-1.02	0	0
HC 1	male	61	HC_1_AACTGGTCAGTATCTG-1	Goblet	-4.4	-5.54	0	0
HC 1	male	61	HC_1_AACTGGTTCCTGTAGA-1	Inflammatory colonocyte	-1.12	5.45	0	0
HC 1	male	61	HC_1_AAGGCAGAGAACTCGG-1	Secretory progenitor	-1.65	-2.16	0	0.897382
HC 1	male	61	HC_1_AAGGTTCAGCATGGCA-1	BEST4 OTOP2	3.19	7.07	0	0
HC 1	male	61	HC_1_AAGTCTGAGTTAAGTG-1	Goblet	-3.92	-6.25	0	0
HC 1	male	61	HC_1_AATCGGTAGAATGTGT-1	Secretory progenitor	-4.06	-3.93	0	0
HC 1	male	61	HC_1_ACACTGAAGCGCCTTG-1	Goblet	-2.47	-5.13	0	0
HC 1	male	61	HC_1_ACACTGATCAGATAAG-1	Mature goblet	-5.5	-2.42	0	0
HC 1	male	61	HC_1_ACACTGATCCTAGGGC-1	Epithelium Ribhi	1.2	-1.71	1.82808	0
HC 1	male	61	HC_1_ACAGCCGCAAGGCTCC-1	Tuft cells	13	-0.262	0	0
HC 1	male	61	HC_1_ACATACGCATTAACCG-1	Goblet	-2.63	-5.32	0	0
HC 1	male	61	HC_1_ACATCAGTCGCCATAA-1	Goblet	-4.99	-6.52	0	0
HC 1	male	61	HC_1_ACATCAGTCGTCCAGG-1	Mature goblet	-5.96	-2.66	0	0
HC 1	male	61	HC_1_ACATGGTCAGCTCCGA-1	PLCG2 colonocytes	2.5	2.82	0	0
HC 1	male	61	HC_1_ACATGGTCATGCCTTC-1	Tuft cells	12.6	-1.48	0	0
HC 1	male	61	HC_1_ACATGGTTCTGCAAGT-1	Colonocyte 2	-0.576	7.5	0	0
HC 1	male	61	HC_1_ACCCACTAGACAGGCT-1	Colonocyte 1	-0.958	5.23	0	0
HC 1	male	61	HC_1_ACCGTAACATTGTGCA-1	Inflammatory colonocyte	-1.66	5.39	0	0
HC 1	male	61	HC_1_ACGATGTGTCACTGGC-1	Inflammatory colonocyte	-1.5	6.03	0	0
HC 1	male	61	HC_1_ACGATGTTCAGAGCTT-1	Epithelium Ribhi	1.2	-1.24	0	0
HC 1	male	61	HC_1_ACGCAGCGTAGATTAG-1	BEST4 OTOP2	2.11	7.73	0	0
HC 1	male	61	HC_1_ACGCAGCTCGCCGTGA-1	Goblet	-2.6	-5.39	0	0
HC 1	male	61	HC_1_ACGGAGAGTCGACTGC-1	Colonocyte 2	-0.574	7.49	0	0
HC 1	male	61	HC_1_AGAGCGATCTAGAGTC-1	BEST4 OTOP2	2.11	7.64	0	0
HC 1	male	61	HC_1_AGATTGCAGGCTAGGT-1	Colonocyte 2	-2.71	5.12	0	0
HC 1	male	61	HC_1_AGCCTAAAGCGCTTAT-1	Mature goblet	-6.75	-2.4	0	0
HC 1	male	61	HC_1_AGCCTAATCGCCGTGA-1	Inflammatory colonocyte	-1.53	5.92	0	0
HC 1	male	61	HC_1_AGCGTATAGTGAAGTT-1	Goblet	-5.25	-6.1	0	0
HC 1	male	61	HC_1_AGCGTCGCATTTCACT-1	Secretory progenitor	-4.27	-3.41	0	0
HC 1	male	61	HC_1_AGCGTCGGTCAAGCGA-1	Tuft cells	12.7	0.35	0	0
HC 1	male	61	HC_1_AGCTCTCAGTCTCCTC-1	Cycling TA	3.94	-3.65	0	0
HC 1	male	61	HC_1_AGGCCACCACCCATTC-1	Epithelium Ribhi	-1.34	-1.98	1.75548	0
HC 1	male	61	HC_1_AGGGATGTCCACGTTC-1	Goblet	-3.04	-5.59	0	0
HC 1	male	61	HC_1_AGGGTGACACGGCTAC-1	Colonocyte 1	-0.506	6.38	0	0
HC 1	male	61	HC_1_AGGTCATAGATGTAAC-1	Secretory progenitor	-4.25	-3.5	0	0
HC 1	male	61	HC_1_AGGTCATGTGCTTCTC-1	Tuft cells	12.9	-0.0537	0	0
HC 1	male	61	HC_1_AGTCTTTGTCTTGCGG-1	Tuft cells	13.6	-0.725	0	0
HC 1	male	61	HC_1_ATAACGCTCCTTAATC-1	Inflammatory colonocyte	1.31	6.4	0	0
HC 1	male	61	HC_1_ATAGACCAGAGTCTGG-1	BEST4 OTOP2	3.14	6.47	0	0
HC 1	male	61	HC_1_ATCACGAAGATATGCA-1	Epithelium Ribhi	3.7	-0.549	0	0
HC 1	male	61	HC_1_ATCACGAAGTTGAGAT-1	Secretory progenitor	-1.15	-2.84	0	0.691253
HC 1	male	61	HC_1_ATCATGGGTCGCGAAA-1	Secretory progenitor	-2.08	-1.46	0	0
HC 1	male	61	HC_1_ATCCGAATCTTGAGGT-1	Goblet	-5.09	-6.47	0	0
HC 1	male	61	HC_1_ATCTGCCGTCATATCG-1	PLCG2 colonocytes	1.6	0.894	0	0
HC 1	male	61	HC_1_ATGTGTGAGAGCCCAA-1	Tuft cells	12.4	-1.26	0	0
HC 1	male	61	HC_1_ATTACTCCACTCGACG-1	PLCG2 colonocytes	2.03	1.31	0	0
HC 1	male	61	HC_1_ATTTCTGGTGTTTGGT-1	Tuft cells	12.7	0.755	0	0
HC 1	male	61	HC_1_CAACCAAAGCAACGGT-1	PLCG2 colonocytes	2.77	3.63	0	0
HC 1	male	61	HC_1_CAACCAACAAGCCTAT-1	PLCG2 colonocytes	2.39	2.78	0	0
HC 1	male	61	HC_1_CAACCTCGTTCAGCGC-1	Tuft cells	13.3	0.556	0	0
HC 1	male	61	HC_1_CAAGATCAGCTGGAAC-1	Colonocyte 2	-0.206	6.25	0	0
HC 1	male	61	HC_1_CACAAACTCTAACTCT-1	Goblet	-3.46	-6.99	0	0
HC 1	male	61	HC_1_CACACAAAGGGTATCG-1	Secretory progenitor	-1.68	-1.77	0	0
HC 1	male	61	HC_1_CACACAATCCTGTAGA-1	PLCG2 colonocytes	2.7	3.29	0	0
HC 1	male	61	HC_1_CACACCTCACTTACGA-1	PLCG2 colonocytes	1.41	4.19	0	0
HC 1	male	61	HC_1_CACACTCTCTATCGCC-1	Colonocyte 2	-2.2	6.83	0	0
HC 1	male	61	HC_1_CACATTTGTCAGGACA-1	PLCG2 colonocytes	3.22	2.6	0	0
HC 1	male	61	HC_1_CACCACTCAATCACAC-1	Goblet	-5.06	-6.25	0	0
HC 1	male	61	HC_1_CACTCCATCCTACAGA-1	Tuft cells	13	0.0608	0	0
HC 1	male	61	HC_1_CAGATCAAGGCCCTCA-1	Goblet	-5.11	-5.84	0	0
HC 1	male	61	HC_1_CAGCAGCGTCTCACCT-1	Epithelium Ribhi	-0.659	-1.75	3.27091	0.912408
HC 1	male	61	HC_1_CAGCATACACCTATCC-1	Mature goblet	-5.56	-3.13	0	0
HC 1	male	61	HC_1_CAGCATATCATTATCC-1	Goblet	-5.04	-5	0	0
HC 1	male	61	HC_1_CAGTCCTCACCGATAT-1	PLCG2 colonocytes	3.95	1.47	0	0
HC 1	male	61	HC_1_CAGTCCTTCTAACGGT-1	Epithelium Ribhi	2.76	-0.0569	0	0
HC 1	male	61	HC_1_CATCAAGAGGAGTCTG-1	Epithelium Ribhi	0.549	-1.23	0	0
HC 1	male	61	HC_1_CATCAGAAGACGCAAC-1	PLCG2 colonocytes	4.2	2.45	0	0
HC 1	male	61	HC_1_CATCAGATCCTCAATT-1	PLCG2 colonocytes	4.39	-0.124	0	0
HC 1	male	61	HC_1_CATCGGGAGACAAGCC-1	Mature goblet	-5.3	-3.61	0	0
HC 1	male	61	HC_1_CATCGGGAGCGTGTCC-1	Goblet	-4.72	-6.54	0	0
HC 1	male	61	HC_1_CATGACACATGTAGTC-1	Epithelium Ribhi	2.13	-1.69	0	0
HC 1	male	61	HC_1_CATTCGCTCTATGTGG-1	Mature goblet	-6.18	-2.88	0	0
HC 1	male	61	HC_1_CCAATCCAGGAGTACC-1	BEST4 OTOP2	2.19	7.44	0	0
HC 1	male	61	HC_1_CCAGCGACAGTCCTTC-1	Tuft cells	12.5	0.94	0	0
HC 1	male	61	HC_1_CCATGTCCAGCCAGAA-1	Tuft cells	13.3	-0.319	0	0
HC 1	male	61	HC_1_CCATGTCGTATTCGTG-1	Tuft cells	12.8	-1.51	0	0
HC 1	male	61	HC_1_CCATTCGAGCCACGTC-1	Goblet	-3.37	-6.88	0	0
HC 1	male	61	HC_1_CCGTACTTCTTAACCT-1	Colonocyte 1	0.353	4.68	0	0
HC 1	male	61	HC_1_CCTAAAGTCCTTTCTC-1	Epithelium Ribhi	-0.071	-4.4	0	0
HC 1	male	61	HC_1_CCTAGCTGTACCCAAT-1	Epithelium Ribhi	0.163	0.0611	0	0
HC 1	male	61	HC_1_CCTTCGACACAGAGGT-1	Tuft cells	12.6	0.255	0	0
HC 1	male	61	HC_1_CCTTTCTAGTTAACGA-1	Mature goblet	-6.66	-2.82	0	0
HC 1	male	61	HC_1_CGAGCCAAGGAGTTGC-1	Colonocyte 1	0.666	-0.235	0	0
HC 1	male	61	HC_1_CGATCGGAGTTACGGG-1	Epithelium Ribhi	1.28	-1.97	0	0
HC 1	male	61	HC_1_CGATCGGGTCCTAGCG-1	Epithelium Ribhi	0.251	-1.95	0	0
HC 1	male	61	HC_1_CGATGTAAGGAATCGC-1	Epithelium Ribhi	1.41	-2.33	0	0
HC 1	male	61	HC_1_CGATTGAGTAGAGTGC-1	Secretory progenitor	-1.07	-2.93	0	1.11687
HC 1	male	61	HC_1_CGCGTTTAGCTTATCG-1	Colonocyte 2	-2.17	6.47	0	0
HC 1	male	61	HC_1_CGCTATCCAGATAATG-1	Colonocyte 1	-0.21	5.7	0	0
HC 1	male	61	HC_1_CGCTGGAAGAGTACAT-1	Tuft cells	13	-0.797	0	0
HC 1	male	61	HC_1_CGGACACTCACTCCTG-1	Mature goblet	-5.97	-2.58	0	0
HC 1	male	61	HC_1_CGGACGTGTTCGTGAT-1	Secretory progenitor	-1.1	-3.45	0	0
HC 1	male	61	HC_1_CGGTTAACATGTCTCC-1	Goblet	-2.96	-5.96	0	0
HC 1	male	61	HC_1_CGTAGGCAGAGTGACC-1	Epithelium Ribhi	2.83	0.0138	0	0
HC 1	male	61	HC_1_CGTCACTTCCAGATCA-1	Goblet	-3.77	-7.14	0	0
HC 1	male	61	HC_1_CGTCCATCAAGTTGTC-1	Goblet	-5.5	-5.75	0	0
HC 1	male	61	HC_1_CGTCCATCATGCCCGA-1	Mature goblet	-6.9	-2.52	0	0
HC 1	male	61	HC_1_CGTCCATTCGGTGTCG-1	Goblet	-4.9	-6.67	0	0
HC 1	male	61	HC_1_CGTCTACCATACTCTT-1	PLCG2 colonocytes	2.1	2.4	0	0
HC 1	male	61	HC_1_CGTGAGCAGTCGCCGT-1	PLCG2 colonocytes	3.02	2.82	0	0
HC 1	male	61	HC_1_CTAAGACAGTATTGGA-1	Mature goblet	-5.24	-3.33	0	0
HC 1	male	61	HC_1_CTACACCAGAACTGTA-1	Cycling TA	2.18	-4.81	0	0
HC 1	male	61	HC_1_CTACACCCAAAGGAAG-1	Colonocyte 1	0.893	-0.0501	0	0
HC 1	male	61	HC_1_CTACACCCATACTACG-1	Colonocyte 2	-0.0797	7.03	0	0
HC 1	male	61	HC_1_CTACATTAGCTGTTCA-1	BEST4 OTOP2	1.68	7.49	0	0
HC 1	male	61	HC_1_CTACCCATCGTCACGG-1	PLCG2 colonocytes	2.97	2.93	0	0
HC 1	male	61	HC_1_CTACGTCGTTGGTGGA-1	Colonocyte 2	-1.51	5.52	0	0
HC 1	male	61	HC_1_CTAGAGTCACAGACAG-1	Tuft cells	13.1	0.184	0	0
HC 1	male	61	HC_1_CTAGCCTGTCCTCTTG-1	Mature goblet	-6.26	-2.7	0	0
HC 1	male	61	HC_1_CTCAGAATCAGGCCCA-1	PLCG2 colonocytes	2.97	0.569	0	0
HC 1	male	61	HC_1_CTCATTAAGAGTAATC-1	BEST4 OTOP2	3.39	6.72	0	0
HC 1	male	61	HC_1_CTCGAAACACAGGAGT-1	Colonocyte 2	-2.02	6.21	0	0
HC 1	male	61	HC_1_CTCGAAATCAGCGATT-1	Goblet	-3.26	-6.68	0	0
HC 1	male	61	HC_1_CTCGGAGCATCCAACA-1	Epithelium Ribhi	1.99	-2.34	0	0
HC 1	male	61	HC_1_CTCTAATTCACAACGT-1	Colonocyte 2	-2	6.46	0	0
HC 1	male	61	HC_1_CTCTGGTCAACGATGG-1	PLCG2 colonocytes	2.51	3.55	0	0
HC 1	male	61	HC_1_CTGAAACTCAACGGGA-1	Colonocyte 2	-2.15	6.01	0	0
HC 1	male	61	HC_1_CTGAAGTCAGGTCTCG-1	Colonocyte 2	-1.19	6.98	0	0
HC 1	male	61	HC_1_CTGAAGTTCAACCATG-1	Mature goblet	-5.89	-2.72	0	0
HC 1	male	61	HC_1_CTGATAGAGCGCTCCA-1	Tuft cells	12.7	-1.2	0	0
HC 1	male	61	HC_1_CTGATAGCATATGCTG-1	Colonocyte 2	-2.31	6.56	0	0
HC 1	male	61	HC_1_CTGCCTATCGCCTGTT-1	Colonocyte 2	-0.667	7.43	0	0
HC 1	male	61	HC_1_CTGCGGAGTAAGAGGA-1	PLCG2 colonocytes	3.35	2.76	0	0
HC 1	male	61	HC_1_CTGCTGTAGATATGGT-1	Colonocyte 1	0.159	6.44	0	0
HC 1	male	61	HC_1_CTGGTCTGTATAGGGC-1	Secretory progenitor	-4.06	-3.79	0	0
HC 1	male	61	HC_1_CTGTGCTCATGTTGAC-1	Inflammatory colonocyte	-1.97	5.89	0	0
HC 1	male	61	HC_1_CTGTGCTGTGCTAGCC-1	Colonocyte 1	0.253	4.64	0	0
HC 1	male	61	HC_1_CTGTGCTTCGGTCCGA-1	PLCG2 colonocytes	2.25	2.98	0	0
HC 1	male	61	HC_1_CTTACCGTCTGGCGAC-1	Goblet	-2.76	-6.06	0	0
HC 1	male	61	HC_1_CTTAGGATCCTGCTTG-1	Tuft cells	12.6	0.259	0	0
HC 1	male	61	HC_1_CTTCTCTGTGGTAACG-1	Epithelium Ribhi	0.324	-1.02	0	0
HC 1	male	61	HC_1_GAACATCCAATGAAAC-1	BEST4 OTOP2	1.89	7.72	0	0
HC 1	male	61	HC_1_GAACATCGTAGCGCTC-1	Mature goblet	-6.54	-2.84	0	0
HC 1	male	61	HC_1_GAACGGAAGTATTGGA-1	Mature goblet	-5.97	-2.88	0	0
HC 1	male	61	HC_1_GACACGCAGCGTTTAC-1	Mature goblet	-5.97	-2.67	0	0
HC 1	male	61	HC_1_GACCAATCAATGCCAT-1	PLCG2 colonocytes	4.22	2.29	0	0
HC 1	male	61	HC_1_GACTGCGCACAGACTT-1	Tuft cells	13.5	-0.355	0	0
HC 1	male	61	HC_1_GAGTCCGCACGGTGTC-1	Colonocyte 2	-0.712	7.45	0	0
HC 1	male	61	HC_1_GATCAGTTCCCTCAGT-1	Inflammatory colonocyte	-1.75	5.63	0	0
HC 1	male	61	HC_1_GATCTAGCATCGATTG-1	Goblet	-5.42	-5.72	0	0
HC 1	male	61	HC_1_GATCTAGTCTTAGAGC-1	Mature goblet	-6.78	-3.42	0	0
HC 1	male	61	HC_1_GCAGTTAAGAAGCCCA-1	Inflammatory colonocyte	-1.75	6.12	0	0
HC 1	male	61	HC_1_GCAGTTAAGATGTCGG-1	Goblet	-3.37	-5.14	0	0
HC 1	male	61	HC_1_GCATGCGCACACTGCG-1	BEST4 OTOP2	1.92	7.73	0	0
HC 1	male	61	HC_1_GCATGTACAGCCACCA-1	Tuft cells	13.2	0.625	0	0
HC 1	male	61	HC_1_GCCTCTACACAGAGGT-1	Tuft cells	12.8	0.104	0	0
HC 1	male	61	HC_1_GCCTCTATCTGGAGCC-1	Tuft cells	12.7	-1.04	0	0
HC 1	male	61	HC_1_GCGACCAGTGCGGTAA-1	Cycling TA	-0.956	-2.8	0	0
HC 1	male	61	HC_1_GCGCAGTCAGCCACCA-1	Mature goblet	-5.2	-2.54	0	0
HC 1	male	61	HC_1_GCGCAGTCAGTAACGG-1	Epithelium Ribhi	-1.13	-2.6	0	0.923521
HC 1	male	61	HC_1_GCGCCAAGTATATGAG-1	Tuft cells	12.4	-1.44	0	0
HC 1	male	61	HC_1_GCGCCAATCCTTGGTC-1	Tuft cells	12.7	-0.694	0	0
HC 1	male	61	HC_1_GCGCGATAGAATAGGG-1	Tuft cells	12.9	-1.4	0	0
HC 1	male	61	HC_1_GCGCGATTCGGTGTTA-1	Epithelium Ribhi	-1.38	-1.66	0	1.0615
HC 1	male	61	HC_1_GCGGGTTAGTAGCCGA-1	Tuft cells	12.8	0.0959	0	0
HC 1	male	61	HC_1_GCGGGTTGTGTGCCTG-1	Colonocyte 1	-0.154	-0.393	0	0
HC 1	male	61	HC_1_GCTTGAATCTGATTCT-1	PLCG2 colonocytes	4.2	1.74	0	0
HC 1	male	61	HC_1_GGAACTTCATAAAGGT-1	Laminin colonocytes	0.217	-0.348	0	0
HC 1	male	61	HC_1_GGACAAGAGTGGAGAA-1	Goblet	-4.07	-6.91	0	0
HC 1	male	61	HC_1_GGACAAGGTACGCACC-1	Epithelium Ribhi	2.83	-1.2	0	0
HC 1	male	61	HC_1_GGATGTTAGATGCGAC-1	PLCG2 colonocytes	2.86	2.49	0	0
HC 1	male	61	HC_1_GGATGTTGTCTGATTG-1	Epithelium Ribhi	0.14	-1.73	0	0
HC 1	male	61	HC_1_GGATTACTCAACACAC-1	Epithelium Ribhi	-0.969	-1.86	0	0
HC 1	male	61	HC_1_GGCGACTTCTGGCGAC-1	Colonocyte 2	-0.844	7.49	0	0
HC 1	male	61	HC_1_GGCGTGTAGGGAACGG-1	Goblet	-3.37	-6.87	0	0
HC 1	male	61	HC_1_GGCTCGAGTGAAAGAG-1	Colonocyte 1	0.0912	5.21	0	0
HC 1	male	61	HC_1_GGCTGGTCAAGAAGAG-1	PLCG2 colonocytes	3.49	2.69	0	0
HC 1	male	61	HC_1_GGGATGAGTATATCCG-1	Goblet	-4.78	-6.73	0	0
HC 1	male	61	HC_1_GGGCATCTCACGCATA-1	Colonocyte 2	-0.795	7.57	0	0
HC 1	male	61	HC_1_GGTGAAGGTACCTACA-1	Colonocyte 1	0.71	5.24	0	0
HC 1	male	61	HC_1_GGTGTTAGTTTAAGCC-1	Inflammatory colonocyte	-2.76	6.72	0	0
HC 1	male	61	HC_1_GTAACTGAGACTTGAA-1	PLCG2 colonocytes	3.69	2.74	0	0
HC 1	male	61	HC_1_GTACTCCGTCCGACGT-1	Colonocyte 2	-0.161	7.38	0	0
HC 1	male	61	HC_1_GTATTCTCAGAAGCAC-1	Epithelium Ribhi	0.822	-0.0193	0	0
HC 1	male	61	HC_1_GTCAAGTGTCGGGTCT-1	Colonocyte 2	-1.88	5.94	0	0
HC 1	male	61	HC_1_GTCACAACAAAGTGCG-1	Goblet	-2.72	-6.01	0	0
HC 1	male	61	HC_1_GTCATTTCAAAGTCAA-1	Goblet	-2.62	-5.46	0	0
HC 1	male	61	HC_1_GTCATTTCAGTTAACC-1	Mature goblet	-6.18	-2.91	0	0
HC 1	male	61	HC_1_GTCCTCAAGATCCTGT-1	PLCG2 colonocytes	3.33	3.16	0	0
HC 1	male	61	HC_1_GTCCTCACAACGATGG-1	Inflammatory colonocyte	-0.867	4.78	0	0
HC 1	male	61	HC_1_GTCGGGTCAGCTTAAC-1	Epithelium Ribhi	0.577	-2.63	1.63421	0
HC 1	male	61	HC_1_GTCGGGTGTTCGTCTC-1	Tuft cells	12.9	-0.249	0	0
HC 1	male	61	HC_1_GTCGTAACAGTCAGCC-1	Colonocyte 1	0.54	0.0882	0	0
HC 1	male	61	HC_1_GTCGTAATCTTGCATT-1	Goblet	-3.5	-6.75	0	0
HC 1	male	61	HC_1_GTCTTCGAGATAGCAT-1	Colonocyte 2	-0.295	7.37	0	0
HC 1	male	61	HC_1_GTGCATAAGCTGTTCA-1	PLCG2 colonocytes	3.73	2.41	0	0
HC 1	male	61	HC_1_GTGCATACACACATGT-1	Mature goblet	-6.22	-2.61	0	0
HC 1	male	61	HC_1_GTGCGGTGTTTAGGAA-1	Epithelium Ribhi	1.52	-1.79	0	0
HC 1	male	61	HC_1_GTGGGTCAGTGCGTGA-1	Epithelium Ribhi	0.282	-3.27	0	0
HC 1	male	61	HC_1_GTGGGTCCAGTGAGTG-1	Colonocyte 1	-0.21	6.23	0	0
HC 1	male	61	HC_1_GTGGGTCTCCACTGGG-1	Epithelium Ribhi	-0.0628	-1.98	0	0
HC 1	male	61	HC_1_GTGTGCGCAATCACAC-1	Goblet	-5.35	-5.17	0	0
HC 1	male	61	HC_1_GTTAAGCTCCCTCTTT-1	Goblet	-3.22	-6.33	0	0
HC 1	male	61	HC_1_GTTAAGCTCGGCCGAT-1	BEST4 OTOP2	2.12	7.58	0	0
HC 1	male	61	HC_1_GTTCGGGGTCGTCTTC-1	Colonocyte 2	-2.22	6.08	0	0
HC 1	male	61	HC_1_TAAGAGAAGTAGGTGC-1	Colonocyte 1	0.861	5.14	0	0
HC 1	male	61	HC_1_TAAGAGACATCCTAGA-1	PLCG2 colonocytes	2.85	3.1	0	0
HC 1	male	61	HC_1_TAAGAGACATGTCCTC-1	PLCG2 colonocytes	2.67	3.25	0	0
HC 1	male	61	HC_1_TAAGCGTTCTTCGAGA-1	PLCG2 colonocytes	4.18	2.24	0	0
HC 1	male	61	HC_1_TAAGTGCCACGCATCG-1	Colonocyte 1	-0.719	4.77	0	0
HC 1	male	61	HC_1_TACAGTGGTCCAAGTT-1	BEST4 OTOP2	1.94	7.64	0	0
HC 1	male	61	HC_1_TACCTATAGCTGTTCA-1	Secretory progenitor	-4.53	-4.36	0	0
HC 1	male	61	HC_1_TAGACCAAGTATCGAA-1	Secretory progenitor	-4.17	-3.53	0	0
HC 1	male	61	HC_1_TAGACCAAGTGCGTGA-1	Secretory progenitor	-4.34	-3.06	0	0
HC 1	male	61	HC_1_TAGGCATGTGAGTGAC-1	Cycling TA	1.43	-3.1	0	0
HC 1	male	61	HC_1_TAGTGGTGTCGGCATC-1	Enteroendocrine	7.8	-0.645	0	0
HC 1	male	61	HC_1_TAGTTGGCAAGCTGTT-1	PLCG2 colonocytes	2.89	3.45	0	0
HC 1	male	61	HC_1_TAGTTGGTCACGATGT-1	Tuft cells	12.7	0.384	0	0
HC 1	male	61	HC_1_TATCAGGGTGTGACCC-1	Goblet	-4.91	-4.83	0	0
HC 1	male	61	HC_1_TATTACCCAGCGTTCG-1	Inflammatory colonocyte	-1.41	5.58	0	0
HC 1	male	61	HC_1_TATTACCTCAGCATGT-1	Tuft cells	12.5	-1.5	0	0
HC 1	male	61	HC_1_TCAACGAAGCTTTGGT-1	Mature goblet	-6.3	-3.11	0	0
HC 1	male	61	HC_1_TCAATCTGTCACAAGG-1	Colonocyte 2	-0.568	7.19	0	0
HC 1	male	61	HC_1_TCACGAAAGACCTTTG-1	Mature goblet	-6.66	-2.96	0	0
HC 1	male	61	HC_1_TCACGAAAGCAATATG-1	Colonocyte 2	-0.504	7.69	0	0
HC 1	male	61	HC_1_TCATTTGCAGCTCGCA-1	Goblet	-5.01	-6.46	0	0
HC 1	male	61	HC_1_TCCACACTCCGCGCAA-1	Colonocyte 1	-0.312	-0.549	0	0
HC 1	male	61	HC_1_TCCCGATCATTTCAGG-1	Epithelium Ribhi	0.977	-0.475	0	0
HC 1	male	61	HC_1_TCGAGGCTCATGCAAC-1	Tuft cells	12.5	-1.3	0	0
HC 1	male	61	HC_1_TCTATTGCATCGACGC-1	Secretory progenitor	-1.58	-1.53	0	0
HC 1	male	61	HC_1_TCTTTCCAGAAGGTTT-1	Mature goblet	-5.64	-2.44	0	0
HC 1	male	61	HC_1_TGACGGCAGAGATGAG-1	Secretory progenitor	-3.89	-4	0	0
HC 1	male	61	HC_1_TGACTAGTCACGATGT-1	PLCG2 colonocytes	0.489	5.11	0	0
HC 1	male	61	HC_1_TGACTTTGTCAGTGGA-1	Colonocyte 1	0.105	6.16	0	0
HC 1	male	61	HC_1_TGAGAGGCAGCCACCA-1	Tuft cells	12.5	-1.16	0	0
HC 1	male	61	HC_1_TGAGAGGGTCTAACGT-1	Goblet	-2.45	-5.31	0	0
HC 1	male	61	HC_1_TGCGCAGGTGGTCCGT-1	Secretory progenitor	-4.25	-4.06	0	0
HC 1	male	61	HC_1_TGCGCAGTCTCAACTT-1	PLCG2 colonocytes	4.39	1.5	0	0
HC 1	male	61	HC_1_TGGCCAGTCCGCTGTT-1	Colonocyte 2	-0.367	7.33	0	0
HC 1	male	61	HC_1_TGGTTAGAGCCCAACC-1	Tuft cells	13.2	0.00922	0	0
HC 1	male	61	HC_1_TGGTTAGAGGTGCTTT-1	Colonocyte 1	-0.453	5.73	0	0
HC 1	male	61	HC_1_TGGTTAGAGTACGACG-1	Tuft cells	12.9	-1.23	0	0
HC 1	male	61	HC_1_TGGTTAGAGTGGCACA-1	Epithelium Ribhi	3.4	-0.0727	0	0
HC 1	male	61	HC_1_TGGTTAGCACGGTTTA-1	PLCG2 colonocytes	3.68	2.66	0	0
HC 1	male	61	HC_1_TGGTTCCAGCGATAGC-1	Mature goblet	-6.12	-2.74	0	0
HC 1	male	61	HC_1_TGTATTCAGTACGCCC-1	Tuft cells	12.8	-1.5	0	0
HC 1	male	61	HC_1_TGTTCCGTCGTTACAG-1	Epithelium Ribhi	1.36	-1.84	0	0
HC 1	male	61	HC_1_TTAACTCTCAACCAAC-1	Inflammatory colonocyte	-1.52	5.4	0	0
HC 1	male	61	HC_1_TTAGGACCAAGGTTTC-1	BEST4 OTOP2	2.28	7.7	0	0
HC 1	male	61	HC_1_TTAGGACGTTAAGACA-1	Colonocyte 2	-0.444	7.48	0	0
HC 1	male	61	HC_1_TTAGGCACAGCAGTTT-1	Mature goblet	-5.86	-2.61	0	0
HC 1	male	61	HC_1_TTATGCTCAGCTGCAC-1	Colonocyte 1	-0.102	5.4	0	0
HC 1	male	61	HC_1_TTCGGTCTCTACTCAT-1	Inflammatory colonocyte	-1.36	5.95	0	0
HC 1	male	61	HC_1_TTCTCCTGTAAATGAC-1	Inflammatory colonocyte	-1.4	6.42	0	0
HC 1	male	61	HC_1_TTCTTAGAGGCAGGTT-1	Mature goblet	-5.4	-2.25	0	0
HC 1	male	61	HC_1_TTGCGTCGTAGCACGA-1	Colonocyte 1	-0.000327	6.28	0	0
HC 1	male	61	HC_1_TTGGAACAGACGCTTT-1	PLCG2 colonocytes	2.48	2.82	0	0
HC 1	male	61	HC_1_TTGGAACAGGTTCCTA-1	Secretory progenitor	-1.71	-1.68	0	0
HC 1	male	61	HC_1_TTTCCTCTCCTTTACA-1	Epithelium Ribhi	0.842	-1.11	0	0
HC 1	male	61	HC_1_TTTGCGCAGTGGGTTG-1	Colonocyte 2	-0.0184	7.26	0	0
HC 1	male	61	HC_1_TTTGTCACAGACGCCT-1	Colonocyte 2	-1.82	6.27	0	0
CD 1	female	49	CD_1_AAACCCACAAATAGCA-1	Goblet	-4.72	-3.86	0	0
CD 1	female	49	CD_1_AAACGCTTCGGCATTA-1	Epithelium Ribhi	2.57	-1.69	0	0
CD 1	female	49	CD_1_AAAGGTACAATCTCTT-1	Colonocyte 1	-0.349	6.34	0	0
CD 1	female	49	CD_1_AAAGGTAGTCCCTCAT-1	PLCG2 colonocytes	-2.17	-5.17	0	0
CD 1	female	49	CD_1_AACAAGAAGGAACGAA-1	BEST4 OTOP2	2.13	6.93	0	0
CD 1	female	49	CD_1_AACACACGTTAGAGAT-1	Goblet	-2.48	-5.19	0	0
CD 1	female	49	CD_1_AACACACGTTCATCGA-1	Mature goblet	-6.08	-3.95	0	0
CD 1	female	49	CD_1_AACAGGGGTCACCTTC-1	PLCG2 colonocytes	2.68	3.14	0	0
CD 1	female	49	CD_1_AACCTGAGTATCGAGG-1	PLCG2 colonocytes	2.92	3.07	0	0
CD 1	female	49	CD_1_AAGACAATCGGCAGTC-1	Epithelium Ribhi	-0.73	-2.12	4.28967	0
CD 1	female	49	CD_1_AAGCATCGTCACTGAT-1	Cycling TA	4.15	-1.35	0	0
CD 1	female	49	CD_1_AAGCATCTCGAAGTGG-1	Laminin colonocytes	0.847	1.67	0	0
CD 1	female	49	CD_1_AAGGAATTCTATACTC-1	PLCG2 colonocytes	4.07	1.6	0	0
CD 1	female	49	CD_1_AAGGTAAGTCCCTGTT-1	Tuft cells	13.5	-0.11	0	0
CD 1	female	49	CD_1_AAGTACCCAGCAGGAT-1	Cycling TA	2.78	-4.6	0	2.62497
CD 1	female	49	CD_1_AATCACGCAGTTACCA-1	Inflammatory colonocyte	-1.84	5.44	0	0
CD 1	female	49	CD_1_AATCACGTCCGGACTG-1	Tuft cells	13.3	-0.246	0	0
CD 1	female	49	CD_1_AATGCCACATGACTGT-1	PLCG2 colonocytes	4.44	1.9	0	0
CD 1	female	49	CD_1_AATGGAAAGCTTCATG-1	Secretory progenitor	-1.8	-1.6	3.16346	0.664666
CD 1	female	49	CD_1_AATGGAACACCAGACC-1	Inflammatory colonocyte	-1.83	5.93	0	0
CD 1	female	49	CD_1_AATTCCTTCCCAATAG-1	PLCG2 colonocytes	2.32	2.3	0	0
CD 1	female	49	CD_1_ACAAAGAGTCAACCAT-1	PLCG2 colonocytes	2.98	2.86	0	0
CD 1	female	49	CD_1_ACACGCGTCAGCTTCC-1	Tuft cells	13.1	-0.7	0	0
CD 1	female	49	CD_1_ACAGAAAAGAGGCGGA-1	PLCG2 colonocytes	3.53	1.89	0	0
CD 1	female	49	CD_1_ACAGAAACAGAAATTG-1	PLCG2 colonocytes	2.92	0.796	2.57479	1.95505
CD 1	female	49	CD_1_ACATCGAAGAGCCGTA-1	Secretory progenitor	-1.95	-1.38	3.8054	0
CD 1	female	49	CD_1_ACCAAACCATGACTAC-1	Cycling TA	2.93	-3.44	2.91497	1.1572
CD 1	female	49	CD_1_ACCAACAGTCAGGTGA-1	PLCG2 colonocytes	2.67	1.88	0	2.44175
CD 1	female	49	CD_1_ACGCACGGTATGCGGA-1	PLCG2 colonocytes	2.58	3.51	0	0
CD 1	female	49	CD_1_ACGTACACATAAGCAA-1	Inflammatory colonocyte	-3.63	5.15	0	0
CD 1	female	49	CD_1_ACGTTCCGTCCTCAGG-1	PLCG2 colonocytes	1.85	0.486	0	0
CD 1	female	49	CD_1_ACGTTCCGTGGTTTAC-1	Laminin colonocytes	-0.649	0.14	3.27886	0
CD 1	female	49	CD_1_ACTATTCTCATTGCCC-1	PLCG2 colonocytes	4.04	1.44	0	0
CD 1	female	49	CD_1_ACTCCCAGTTCACCGG-1	Laminin colonocytes	0.513	1.62	0	0
CD 1	female	49	CD_1_ACTCTCGCAACACGAG-1	PLCG2 colonocytes	4.03	1.71	0	0
CD 1	female	49	CD_1_ACTTATCGTAGCACGA-1	Laminin colonocytes	1.05	1.92	0	0
CD 1	female	49	CD_1_ACTTTCATCGTCGATA-1	Colonocyte 2	-2.08	6.69	0	0
CD 1	female	49	CD_1_AGAACAACAGCTTTCC-1	Epithelium Ribhi	4.04	0.504	0	0
CD 1	female	49	CD_1_AGAACAAGTACGACTT-1	Inflammatory colonocyte	-1.5	6.1	0	0
CD 1	female	49	CD_1_AGACAAACATCGAACT-1	Laminin colonocytes	1.26	2.87	0	0
CD 1	female	49	CD_1_AGACAGGGTGTTGCCG-1	Inflammatory colonocyte	-1.94	4.84	0	0
CD 1	female	49	CD_1_AGATAGATCTCGTGAA-1	PLCG2 colonocytes	2.46	2.33	1.6429	0
CD 1	female	49	CD_1_AGATCCACAAGCGCAA-1	Laminin colonocytes	-0.332	2.31	0	0
CD 1	female	49	CD_1_AGCCAATGTGCCTTCT-1	PLCG2 colonocytes	3.3	2.44	0	0
CD 1	female	49	CD_1_AGCGTCGCATTCATCT-1	Tuft cells	12.7	0.884	0	0
CD 1	female	49	CD_1_AGCTCAACACCTTCGT-1	Goblet	-3.27	-6.86	0	0
CD 1	female	49	CD_1_AGGATCTCACTTTATC-1	Epithelium Ribhi	2.5	-1.16	2.79058	0
CD 1	female	49	CD_1_AGGATCTGTACTTGTG-1	PLCG2 colonocytes	3.09	1.73	3.21926	0
CD 1	female	49	CD_1_AGGGCTCGTAGTCCTA-1	Epithelium Ribhi	0.725	-0.866	1.13985	0
CD 1	female	49	CD_1_AGGGTGAGTTTGTTCT-1	Colonocyte 2	-1.92	6.44	0	0
CD 1	female	49	CD_1_AGGTCTATCGCTGATA-1	Epithelium Ribhi	2.94	-1.04	0	0
CD 1	female	49	CD_1_AGGTGTTTCGCCTTGT-1	Inflammatory colonocyte	-3.62	4.91	0	0
CD 1	female	49	CD_1_AGGTTGTTCAGGTAAA-1	Laminin colonocytes	0.102	2.02	0	0
CD 1	female	49	CD_1_AGTACTGCATCACGGC-1	Cycling TA	3.96	-2.4	0	0
CD 1	female	49	CD_1_AGTAGCTCACGTTGGC-1	PLCG2 colonocytes	3.52	2.67	0	0
CD 1	female	49	CD_1_AGTCTCCAGACCAAGC-1	Goblet	-4.58	-5.05	0	2.90982
CD 1	female	49	CD_1_AGTGCCGCAATTCGTG-1	Goblet	-4.55	-4.27	0	0
CD 1	female	49	CD_1_AGTGCCGCATAGAGGC-1	Inflammatory colonocyte	-1.07	4.61	0	0
CD 1	female	49	CD_1_AGTTCCCAGCACTAAA-1	PLCG2 colonocytes	3.91	2.06	0	0
CD 1	female	49	CD_1_ATAGACCCAGCGATTT-1	Cycling TA	2.19	-3.38	3.00234	0
CD 1	female	49	CD_1_ATCCACCAGTCATGGG-1	Tuft cells	12.6	-1.58	0	0
CD 1	female	49	CD_1_ATCCATTGTGGTCCGT-1	Epithelium Ribhi	2.81	-0.829	0	0
CD 1	female	49	CD_1_ATCCCTGAGTAGAGTT-1	Epithelium Ribhi	-2.01	-6.52	0	0.962858
CD 1	female	49	CD_1_ATCCTATAGTGTACAA-1	Mature goblet	-5.77	-3.4	0	0
CD 1	female	49	CD_1_ATCGCCTTCGCAATGT-1	Mature goblet	-5.83	-2.69	0	0
CD 1	female	49	CD_1_ATCGGATCACCTAAAC-1	Secretory progenitor	-1.77	-1.34	3.66454	0.269457
CD 1	female	49	CD_1_ATCGGCGAGGTTCTAC-1	BEST4 OTOP2	2.6	6.29	0	0
CD 1	female	49	CD_1_ATCTCTAGTCATGGCC-1	Tuft cells	13.1	0.334	0	0
CD 1	female	49	CD_1_ATGAAAGCAAACACGG-1	Colonocyte 2	-1.22	6.84	0	0
CD 1	female	49	CD_1_ATGAGTCAGGGCCAAT-1	Laminin colonocytes	-0.851	-1	2.36096	0
CD 1	female	49	CD_1_ATGAGTCTCACGGTCG-1	Goblet	-4.17	-7.7	0	0
CD 1	female	49	CD_1_ATGATCGTCGAGTACT-1	PLCG2 colonocytes	2.84	2.09	0	0
CD 1	female	49	CD_1_ATGCGATCAGCATGCC-1	Inflammatory colonocyte	-2.1	4.83	0	0
CD 1	female	49	CD_1_ATGGGAGAGTTTCGGT-1	PLCG2 colonocytes	3.21	1.78	0	0
CD 1	female	49	CD_1_ATGGGTTTCACCGGGT-1	Colonocyte 1	-0.96	4.03	0	0
CD 1	female	49	CD_1_ATGGTTGAGCCGCTTG-1	PLCG2 colonocytes	2.76	1.95	0	0
CD 1	female	49	CD_1_ATTACTCAGGGAGTGG-1	PLCG2 colonocytes	3.53	2.53	0	0
CD 1	female	49	CD_1_ATTACTCCAATGTGGG-1	Epithelium Ribhi	-0.292	-1.79	2.20724	0
CD 1	female	49	CD_1_ATTCTACCACTAGGCC-1	Secretory progenitor	-1.71	-1.31	2.69545	0
CD 1	female	49	CD_1_CAAAGAAAGAGCCGAT-1	Inflammatory colonocyte	-2.11	4.89	0	0
CD 1	female	49	CD_1_CAACAGTTCTTACGTT-1	Cycling TA	3.21	-3.54	0	3.44137
CD 1	female	49	CD_1_CAACGATAGATTAGTG-1	Epithelium Ribhi	3.6	0.333	0	0
CD 1	female	49	CD_1_CAAGACTAGTGCGACA-1	Inflammatory colonocyte	-1.82	5.29	0	0
CD 1	female	49	CD_1_CAAGGGACAGGTCAAG-1	Cycling TA	3.92	-3.89	0	3.22504
CD 1	female	49	CD_1_CAAGGGATCGTGGGTC-1	PLCG2 colonocytes	4.29	-0.515	0	0
CD 1	female	49	CD_1_CAATGACAGTCAGCCC-1	Cycling TA	3.55	-3.33	2.84764	1.31045
CD 1	female	49	CD_1_CACATGATCGTTTACT-1	Inflammatory colonocyte	-3.84	3.75	0	0
CD 1	female	49	CD_1_CACGTTCGTGCGTCGT-1	Goblet	-3.09	-4.59	0	0
CD 1	female	49	CD_1_CACTGTCCAAAGACGC-1	Secretory progenitor	-4.44	-3.46	0	0
CD 1	female	49	CD_1_CACTGTCTCATGACAC-1	Colonocyte 2	-2.39	6.71	0	0
CD 1	female	49	CD_1_CAGATCACAAGATCCT-1	PLCG2 colonocytes	2.96	1.42	0	0
CD 1	female	49	CD_1_CAGGGCTCATAGATCC-1	Secretory progenitor	-3.92	-2.7	0	0
CD 1	female	49	CD_1_CAGGGCTGTGGATCGA-1	PLCG2 colonocytes	1.96	0.62	0	0
CD 1	female	49	CD_1_CAGGTATGTGTTCGTA-1	Tuft cells	13.6	-0.0505	0	0
CD 1	female	49	CD_1_CAGTGCGTCCCTAGGG-1	Tuft cells	13.5	-0.223	0	0
CD 1	female	49	CD_1_CAGTTAGGTCTGTGGC-1	Goblet	-3.8	-7.04	0	0
CD 1	female	49	CD_1_CATCAAGAGGCATCGA-1	Laminin colonocytes	-0.927	2.65	0	0
CD 1	female	49	CD_1_CATCCCAAGAGGTTTA-1	PLCG2 colonocytes	2.1	0.567	0	0
CD 1	female	49	CD_1_CATCCGTGTGAATTAG-1	Epithelium Ribhi	3.18	-0.438	2.39972	0
CD 1	female	49	CD_1_CATCGTCAGCGATCGA-1	PLCG2 colonocytes	-0.763	3.56	0	0
CD 1	female	49	CD_1_CATGAGTGTGATTCAC-1	Tuft cells	12.9	-0.0881	0	0
CD 1	female	49	CD_1_CATGCAAAGTTAGTGA-1	PLCG2 colonocytes	3.21	1.81	1.87282	0
CD 1	female	49	CD_1_CATGCTCGTAGTGGCA-1	Goblet	-5.08	-5.7	0	0
CD 1	female	49	CD_1_CATGGATTCGCGCTGA-1	Epithelium Ribhi	1.24	-2.05	0	0
CD 1	female	49	CD_1_CATTCATTCACAATGC-1	Colonocyte 1	0.77	5.26	0	0
CD 1	female	49	CD_1_CATTCTAAGTCAACAA-1	PLCG2 colonocytes	3	2.44	0	0
CD 1	female	49	CD_1_CATTGAGCAGGTTTAC-1	Inflammatory colonocyte	-1	4.19	0	0
CD 1	female	49	CD_1_CATTTCAAGTTGCATC-1	Inflammatory colonocyte	-2.09	6.34	0	0
CD 1	female	49	CD_1_CCAAGCGCACACACGC-1	Laminin colonocytes	0.37	2.13	0	0
CD 1	female	49	CD_1_CCACAAACATCGATAC-1	PLCG2 colonocytes	0.598	-0.427	0	0
CD 1	female	49	CD_1_CCACGAGTCTCAGGCG-1	Cycling TA	3.54	-4.18	0	2.05092
CD 1	female	49	CD_1_CCACTTGCAAGCCCAC-1	Colonocyte 1	-0.857	5.46	0	0
CD 1	female	49	CD_1_CCACTTGTCACCGGTG-1	Laminin colonocytes	1.27	2.52	2.09651	0
CD 1	female	49	CD_1_CCATCACAGCACACAG-1	Laminin colonocytes	-1.6	3.15	0	0
CD 1	female	49	CD_1_CCCTAACAGCGAACTG-1	Inflammatory colonocyte	-1.79	5.6	0	0
CD 1	female	49	CD_1_CCGGACAAGCACTAGG-1	Colonocyte 1	0.427	3.31	0	0
CD 1	female	49	CD_1_CCGTAGGCATTCACCC-1	Epithelium Ribhi	2.03	-0.673	2.47298	0
CD 1	female	49	CD_1_CCGTTCACACGCAAAG-1	Laminin colonocytes	0.311	0.914	0	2.23285
CD 1	female	49	CD_1_CCGTTCATCATTCGGA-1	Inflammatory colonocyte	-1.36	5.41	0	0
CD 1	female	49	CD_1_CGAATTGTCGGTCGGT-1	Laminin colonocytes	-0.219	2.03	0	0
CD 1	female	49	CD_1_CGACAGCGTAGGACCA-1	Goblet	-4.23	-7.18	0	0
CD 1	female	49	CD_1_CGATGCGAGTCGAATA-1	Colonocyte 1	0.713	5.39	0	0
CD 1	female	49	CD_1_CGCAGGTGTTTACGTG-1	PLCG2 colonocytes	2.01	1.63	2.75679	0
CD 1	female	49	CD_1_CGCATAATCGCAGTGC-1	Colonocyte 1	-1.43	4.99	0	0
CD 1	female	49	CD_1_CGGAATTCATCCGGCA-1	Goblet	-2.79	-5.73	0	0
CD 1	female	49	CD_1_CGGAGAAGTGCTCTCT-1	PLCG2 colonocytes	2.99	3.16	0	0
CD 1	female	49	CD_1_CGGGTCAGTCGCTCGA-1	Laminin colonocytes	0.136	3.2	0	0
CD 1	female	49	CD_1_CGGGTGTAGTAACCTC-1	Laminin colonocytes	-0.306	2.53	0	0
CD 1	female	49	CD_1_CGTAATGTCCTTATGT-1	Inflammatory colonocyte	-2.3	5.35	0	0
CD 1	female	49	CD_1_CTAACTTAGTATGCAA-1	Goblet	-2.84	-5.12	0	0
CD 1	female	49	CD_1_CTAACTTGTTGTTGCA-1	Cycling TA	3.98	-3.68	0	3.59711
CD 1	female	49	CD_1_CTAACTTTCTGCACCT-1	Goblet	-4.93	-3.7	0	0
CD 1	female	49	CD_1_CTAGACACAGGGAATC-1	Colonocyte 1	0.509	4.18	0	0
CD 1	female	49	CD_1_CTCATGCTCGGTTGTA-1	Cycling TA	1.99	-4.54	1.88788	0
CD 1	female	49	CD_1_CTCATTAGTATTTCGG-1	Goblet	-4.22	-7.09	0	0
CD 1	female	49	CD_1_CTCCAACGTCACATTG-1	PLCG2 colonocytes	1.32	2.91	0	0
CD 1	female	49	CD_1_CTCCCAACAACTGCCG-1	Colonocyte 1	-0.935	6.09	0	0
CD 1	female	49	CD_1_CTCCTCCGTGCTAGCC-1	Mature goblet	-5.65	-2.58	0	0
CD 1	female	49	CD_1_CTCCTCCGTTACTCAG-1	PLCG2 colonocytes	4.33	1.33	0	0
CD 1	female	49	CD_1_CTCGAGGGTGTTAACC-1	Colonocyte 2	-2.29	6.1	0	0
CD 1	female	49	CD_1_CTCTCAGAGCCTGTCG-1	PLCG2 colonocytes	4.25	-0.487	0	0
CD 1	female	49	CD_1_CTCTCGAAGCACTAAA-1	Epithelium Ribhi	-0.586	-3.81	2.62522	0.748445
CD 1	female	49	CD_1_CTCTCGACACGTAACT-1	Tuft cells	13.4	-1.17	0	0
CD 1	female	49	CD_1_CTGCATCCAATTGGTC-1	Cycling TA	3.37	-3.42	2.04095	0
CD 1	female	49	CD_1_CTGGACGAGCACTCGC-1	PLCG2 colonocytes	1.45	1.11	2.562	0
CD 1	female	49	CD_1_CTGGTCTTCGGACTTA-1	Laminin colonocytes	0.845	2.52	0	0
CD 1	female	49	CD_1_CTGTACCCACCTATCC-1	PLCG2 colonocytes	2	3.45	0	0
CD 1	female	49	CD_1_CTGTATTTCAGTGGGA-1	PLCG2 colonocytes	2.4	2.64	0	0
CD 1	female	49	CD_1_CTGTGAACACCAGTTA-1	Epithelium Ribhi	2.08	-0.967	0	0
CD 1	female	49	CD_1_CTGTGAATCGGCCTTT-1	Mature goblet	-6.14	-2.83	0	0
CD 1	female	49	CD_1_CTTCAATGTCGAGTTT-1	Epithelium Ribhi	2.24	-0.893	0	0
CD 1	female	49	CD_1_CTTGATTAGAACGCGT-1	Laminin colonocytes	-0.689	2.65	0	0
CD 1	female	49	CD_1_CTTGATTAGCATACTC-1	PLCG2 colonocytes	1.19	-0.131	1.92195	0
CD 1	female	49	CD_1_GAAACCTGTCCCTGTT-1	PLCG2 colonocytes	3.57	2.32	0	0
CD 1	female	49	CD_1_GAACGTTAGCCTGCCA-1	Goblet	-4.74	-4.84	0	0.922059
CD 1	female	49	CD_1_GAAGAATTCCAATCTT-1	PLCG2 colonocytes	3.17	2.81	0	0
CD 1	female	49	CD_1_GAATCACTCCAACACA-1	Colonocyte 1	-1.25	-0.639	0.700119	0
CD 1	female	49	CD_1_GACATCACAGGTGTGA-1	Cycling TA	2.41	-3.88	3.32945	1.57819
CD 1	female	49	CD_1_GACCTTCTCCTCCACA-1	PLCG2 colonocytes	2.98	0.818	2.82721	0
CD 1	female	49	CD_1_GACGCTGTCAGGAACG-1	Secretory progenitor	-4.33	-2.88	0.42815	0
CD 1	female	49	CD_1_GACTATGAGTATGGCG-1	PLCG2 colonocytes	3.77	-1.36	0	3.52326
CD 1	female	49	CD_1_GACTCAATCAAGGAGC-1	Goblet	-4.61	-6.83	0	0
CD 1	female	49	CD_1_GAGAGGTAGACTCAAA-1	PLCG2 colonocytes	2.46	1.59	0	0
CD 1	female	49	CD_1_GAGCCTGTCATTTGGG-1	BEST4 OTOP2	2.24	6.7	0	0
CD 1	female	49	CD_1_GAGGCAACAATTTCCT-1	Colonocyte 1	-1.24	4.81	0	0
CD 1	female	49	CD_1_GAGGGATTCGGTAGGA-1	Epithelium Ribhi	2.86	-0.294	1.48218	0
CD 1	female	49	CD_1_GAGTGAGGTTAGGACG-1	Mature goblet	-6.77	-2.86	0	0
CD 1	female	49	CD_1_GAGTTACAGTACCCTA-1	Colonocyte 2	-1.98	6.09	0	0
CD 1	female	49	CD_1_GATCACATCGCAATGT-1	PLCG2 colonocytes	4.54	0.515	0	0
CD 1	female	49	CD_1_GATCAGTAGGCTAACG-1	PLCG2 colonocytes	3.89	-1.34	2.40612	0
CD 1	female	49	CD_1_GATGAGGAGTTGCATC-1	Goblet	-5.04	-3.98	0	0
CD 1	female	49	CD_1_GATGATCAGCTAGAGC-1	PLCG2 colonocytes	3.86	-0.434	0	0
CD 1	female	49	CD_1_GCACGTGTCGGCTGGT-1	BEST4 OTOP2	1.71	6.54	0	0
CD 1	female	49	CD_1_GCCAGCACATTGCTTT-1	PLCG2 colonocytes	4.22	2.08	0	0
CD 1	female	49	CD_1_GCCATGGGTGATACCT-1	Laminin colonocytes	-1.25	1.97	0	0
CD 1	female	49	CD_1_GCCATGGGTGGTCTAT-1	PLCG2 colonocytes	2.76	3.18	0	0
CD 1	female	49	CD_1_GCCTGTTGTTTAGAGA-1	Laminin colonocytes	0.477	0.399	2.10533	0
CD 1	female	49	CD_1_GCGAGAAAGCATCCCG-1	Cycling TA	3.32	-2.68	2.25089	0
CD 1	female	49	CD_1_GCGAGAACACGGTGCT-1	Goblet	-2.62	-5.25	0	0
CD 1	female	49	CD_1_GCGGATCTCCTTACCG-1	PLCG2 colonocytes	3.21	1.89	0	0
CD 1	female	49	CD_1_GCGTGCATCAGTCATG-1	BEST4 OTOP2	2.8	7.43	0	0
CD 1	female	49	CD_1_GCTTGGGCATCGTGCG-1	PLCG2 colonocytes	3.27	2.5	0	0
CD 1	female	49	CD_1_GGAATGGTCCATACTT-1	Inflammatory colonocyte	-2.87	5.16	1.13381	0
CD 1	female	49	CD_1_GGAGCAATCCCTCGAT-1	Goblet	-3.61	-5.58	0	0
CD 1	female	49	CD_1_GGGACAAGTTGACTAC-1	PLCG2 colonocytes	2.74	3.22	0	0
CD 1	female	49	CD_1_GGGAGATGTCGGATTT-1	PLCG2 colonocytes	3.4	0.799	0	0
CD 1	female	49	CD_1_GGGATCCTCGTGTCAA-1	PLCG2 colonocytes	1.48	-0.346	2.23434	0
CD 1	female	49	CD_1_GGGCGTTGTTCCGCGA-1	Tuft cells	13.3	-0.0192	0	0
CD 1	female	49	CD_1_GGGTAGATCGCTCTAC-1	PLCG2 colonocytes	2.28	2.95	0	0
CD 1	female	49	CD_1_GGTGGCTTCTGTAACG-1	Tuft cells	13.5	-0.408	0	0
CD 1	female	49	CD_1_GGTGTCGGTTATAGCC-1	PLCG2 colonocytes	1.83	0.958	0	0
CD 1	female	49	CD_1_GGTTGTACAGAAATCA-1	Inflammatory colonocyte	-2.75	5.17	0	0
CD 1	female	49	CD_1_GTAATCGGTACGCGTC-1	Cycling TA	1.06	-4.35	5.41489	2.67823
CD 1	female	49	CD_1_GTAATGCAGCCTATTG-1	Inflammatory colonocyte	-1.7	5.55	0	0
CD 1	female	49	CD_1_GTAGAAAAGGCAGTCA-1	PLCG2 colonocytes	3.64	2.75	2.00176	0
CD 1	female	49	CD_1_GTAGAAACAACCTATG-1	PLCG2 colonocytes	2.3	2.66	0	0
CD 1	female	49	CD_1_GTAGAAAGTCAGGAGT-1	PLCG2 colonocytes	2.9	-0.0417	3.21352	0
CD 1	female	49	CD_1_GTAGGTTCATACCATG-1	PLCG2 colonocytes	1.15	1.68	0	0
CD 1	female	49	CD_1_GTATTTCCATGACGAG-1	PLCG2 colonocytes	3	1.86	0	0
CD 1	female	49	CD_1_GTCGAATAGCTTTCTT-1	Colonocyte 1	0.452	5.33	0	0
CD 1	female	49	CD_1_GTCGCGAGTAGTCCTA-1	Laminin colonocytes	-1.39	-1.26	2.2546	0
CD 1	female	49	CD_1_GTCTACCAGGTTCCGC-1	Epithelium Ribhi	3.15	-0.902	0	0
CD 1	female	49	CD_1_GTCTAGATCTGTCTCG-1	Secretory progenitor	-4.03	-2.61	0	0
CD 1	female	49	CD_1_GTCTGTCGTTTACCAG-1	Goblet	-3.31	-5.1	0	0
CD 1	female	49	CD_1_GTGACGCTCCATAAGC-1	Epithelium Ribhi	2.64	-1.43	0	0
CD 1	female	49	CD_1_GTGAGCCCAGCTAACT-1	Laminin colonocytes	0.179	1.72	0	0
CD 1	female	49	CD_1_GTGAGGACATGGTGGA-1	Cycling TA	2.09	-3.54	0	0
CD 1	female	49	CD_1_GTGGAGATCTAGACAC-1	PLCG2 colonocytes	2.04	0.554	2.79346	0
CD 1	female	49	CD_1_GTGGCGTCAACATACC-1	BEST4 OTOP2	1.6	6.99	0	0
CD 1	female	49	CD_1_GTGGGAAGTCACTTAG-1	PLCG2 colonocytes	3.66	0.822	0	0
CD 1	female	49	CD_1_GTGGGAAGTGGCGCTT-1	Inflammatory colonocyte	-3.8	4.45	0	0
CD 1	female	49	CD_1_GTGTCCTCAAGAGATT-1	Laminin colonocytes	-0.455	2.14	0	0
CD 1	female	49	CD_1_GTGTTCCTCAAAGGAT-1	Inflammatory colonocyte	-1.63	5.21	0	0
CD 1	female	49	CD_1_GTTACAGAGGTCGACA-1	Tuft cells	12.8	0.923	0	0
CD 1	female	49	CD_1_GTTCATTTCAATGTCG-1	PLCG2 colonocytes	2.77	1.3	0	0
CD 1	female	49	CD_1_GTTGAACCAAAGGCAC-1	Colonocyte 1	-0.222	6.88	0	0
CD 1	female	49	CD_1_TAACACGCACAACATC-1	PLCG2 colonocytes	3.88	2.38	0	0
CD 1	female	49	CD_1_TAACACGTCCACGTGG-1	PLCG2 colonocytes	2.47	2.79	0	0
CD 1	female	49	CD_1_TAATTCCTCGCTCATC-1	Cycling TA	3.81	-4.01	1.75799	2.361
CD 1	female	49	CD_1_TACCCACTCCCATACC-1	Epithelium Ribhi	-0.117	-4.38	0	0
CD 1	female	49	CD_1_TACCGGGCAAGCTACT-1	Colonocyte 2	-2.35	5.9	0	0
CD 1	female	49	CD_1_TACCGGGGTCTCAGAT-1	Colonocyte 2	-2.12	6.01	0	0
CD 1	female	49	CD_1_TACTTGTGTCCTGGGT-1	Colonocyte 1	-0.281	5.61	0	0
CD 1	female	49	CD_1_TAGACTGCACGTAGAG-1	PLCG2 colonocytes	3.01	1.1	0	0
CD 1	female	49	CD_1_TAGACTGGTCTGTGCG-1	Goblet	-2.18	-5.2	0	0
CD 1	female	49	CD_1_TAGCACAGTCTACTGA-1	Inflammatory colonocyte	-1.08	5.71	0	0
CD 1	female	49	CD_1_TATACCTTCGGCATCG-1	Laminin colonocytes	-1.65	2.64	0	0
CD 1	female	49	CD_1_TATATCCTCAGAACCT-1	Goblet	-2.88	-5.41	0	0
CD 1	female	49	CD_1_TATCGCCGTGACCGTC-1	PLCG2 colonocytes	3.83	1.69	0	0
CD 1	female	49	CD_1_TATCTGTGTTTACCAG-1	PLCG2 colonocytes	2.81	1.11	0	0
CD 1	female	49	CD_1_TATCTTGTCGCTTAAG-1	Goblet	-2.51	-5.58	0	0
CD 1	female	49	CD_1_TATTGGGCACCCGTAG-1	Inflammatory colonocyte	-1.75	5.66	0	0
CD 1	female	49	CD_1_TATTGGGGTATGGTTC-1	PLCG2 colonocytes	3.17	1.22	0	2.59922
CD 1	female	49	CD_1_TATTTCGAGACCAACG-1	Laminin colonocytes	-2.16	4.01	0	0
CD 1	female	49	CD_1_TCACAAGCACATGTTG-1	PLCG2 colonocytes	1.89	0.174	2.33489	0
CD 1	female	49	CD_1_TCACGGGCACTTTAGG-1	Epithelium Ribhi	1.64	-0.128	0	0
CD 1	female	49	CD_1_TCACGGGTCGACATCA-1	Epithelium Ribhi	-2.31	-1.23	0	0
CD 1	female	49	CD_1_TCAGGGCAGTTTAGGA-1	Cycling TA	0.0612	-4.27	4.53958	0
CD 1	female	49	CD_1_TCAGGTAAGTGAGCCA-1	PLCG2 colonocytes	3.87	0.528	0	3.17245
CD 1	female	49	CD_1_TCATGCCGTATGACAA-1	PLCG2 colonocytes	2.39	2.71	0	0
CD 1	female	49	CD_1_TCATGTTCATCATTGG-1	PLCG2 colonocytes	1.49	2.36	0	0
CD 1	female	49	CD_1_TCATTACCAATCGAAA-1	PLCG2 colonocytes	1.73	2.07	0	0
CD 1	female	49	CD_1_TCATTCACACGAAAGC-1	Epithelium Ribhi	3.26	-0.648	0	0
CD 1	female	49	CD_1_TCATTGTCAGTTAGAA-1	Inflammatory colonocyte	-3.37	4.37	0	0
CD 1	female	49	CD_1_TCCCAGTGTAACTTCG-1	Epithelium Ribhi	1.86	-2.44	2.41118	1.80395
CD 1	female	49	CD_1_TCCGAAAGTAGAGCTG-1	Colonocyte 2	-1.2	7.56	0	0
CD 1	female	49	CD_1_TCCGTGTGTAAGATAC-1	Colonocyte 2	-2.13	5.77	0	0
CD 1	female	49	CD_1_TCCTCCCGTGAGCCAA-1	Cycling TA	2.4	-3.09	0	0
CD 1	female	49	CD_1_TCCTTCTCAAGGTCAG-1	PLCG2 colonocytes	4.02	-1.25	2.75956	0
CD 1	female	49	CD_1_TCGAAGTAGCCTGTGC-1	Colonocyte 2	-1.94	6.13	0	0
CD 1	female	49	CD_1_TCGCTCATCTCCTGCA-1	Secretory progenitor	-2.72	-1.37	3.77737	0
CD 1	female	49	CD_1_TCGGGACAGGGACCAT-1	PLCG2 colonocytes	3.44	2.94	0	0
CD 1	female	49	CD_1_TCGGGACTCTGACCCT-1	PLCG2 colonocytes	4.35	1.5	3.56737	0
CD 1	female	49	CD_1_TCGGGCAGTCATAACC-1	Laminin colonocytes	-0.705	1.25	0	0
CD 1	female	49	CD_1_TCGGGTGTCTTAGGAC-1	Colonocyte 2	-3.36	6.57	0	0
CD 1	female	49	CD_1_TCGGTCTGTTCACCGG-1	PLCG2 colonocytes	3.08	1.71	0	0
CD 1	female	49	CD_1_TCGTCCAAGCAAACAT-1	Colonocyte 1	-0.00989	2.76	0	0
CD 1	female	49	CD_1_TCGTGCTTCGTTCTAT-1	Epithelium Ribhi	-1.31	-1.28	0	0
CD 1	female	49	CD_1_TCTACCGGTCTAGGTT-1	PLCG2 colonocytes	4.39	2	0	0
CD 1	female	49	CD_1_TCTCCGACACCAAATC-1	PLCG2 colonocytes	1.89	2.79	0	0
CD 1	female	49	CD_1_TCTGTCGCATGCACTA-1	Cycling TA	1.68	-3.2	0	2.40032
CD 1	female	49	CD_1_TCTGTCGCATTGTACG-1	PLCG2 colonocytes	3.11	1.48	0	0
CD 1	female	49	CD_1_TCTGTCGTCCACACCT-1	Laminin colonocytes	0.93	1.62	0	0
CD 1	female	49	CD_1_TCTTAGTTCGACACTA-1	PLCG2 colonocytes	3.13	0.882	3.12825	0
CD 1	female	49	CD_1_TGACGCGTCGCCGATG-1	Colonocyte 2	-1.92	6.71	0	0
CD 1	female	49	CD_1_TGAGCATAGTAAGCAT-1	Inflammatory colonocyte	-0.986	4.16	0	1.62465
CD 1	female	49	CD_1_TGAGGAGCAGGTCAAG-1	Inflammatory colonocyte	-3.31	4.36	0	0
CD 1	female	49	CD_1_TGAGGGATCTATTTCG-1	Goblet	-4.36	-4.23	0	0
CD 1	female	49	CD_1_TGAGGTTCAGTCAACT-1	Colonocyte 1	1.24	3.77	0	0
CD 1	female	49	CD_1_TGAGGTTTCGTAGTGT-1	PLCG2 colonocytes	2.7	1.69	0	0
CD 1	female	49	CD_1_TGATTCTGTTCGAACT-1	PLCG2 colonocytes	3.94	2.39	0	0
CD 1	female	49	CD_1_TGATTTCAGCGACTAG-1	Colonocyte 1	0.42	0.337	0	0
CD 1	female	49	CD_1_TGATTTCCAACGACTT-1	PLCG2 colonocytes	3.83	2.58	0	0
CD 1	female	49	CD_1_TGCAGATTCTTTCGAT-1	Colonocyte 1	0.584	4.66	0	0
CD 1	female	49	CD_1_TGCGACGTCAGGCGAA-1	Laminin colonocytes	-0.224	0.777	0	0
CD 1	female	49	CD_1_TGCGGGTAGGTATCTC-1	Goblet	-3.32	-4.75	0	0
CD 1	female	49	CD_1_TGGAACTCAATGCTCA-1	PLCG2 colonocytes	3.7	1.86	0	0
CD 1	female	49	CD_1_TGGATGTCATGCACTA-1	Goblet	-3.25	-4.95	0	0
CD 1	female	49	CD_1_TGGGAAGAGTGAGGCT-1	Laminin colonocytes	0.871	1.5	0	0
CD 1	female	49	CD_1_TGGGATTAGTACCGGA-1	Colonocyte 2	-3.32	4.6	0	0
CD 1	female	49	CD_1_TGGGCTGAGGCATCGA-1	Inflammatory colonocyte	-1.3	4.36	0	0
CD 1	female	49	CD_1_TGGGTTAGTAGATTAG-1	PLCG2 colonocytes	3.06	1.33	1.80692	0
CD 1	female	49	CD_1_TGGTACACACGACGAA-1	Colonocyte 2	-3.56	6.18	0	0
CD 1	female	49	CD_1_TGGTACACACTAACGT-1	PLCG2 colonocytes	4.12	0.928	0	0
CD 1	female	49	CD_1_TGGTTAGTCGGCATCG-1	Cycling TA	2.74	-4.83	2.199	0
CD 1	female	49	CD_1_TGTACAGTCAAGATAG-1	Inflammatory colonocyte	-1.53	6.38	0	0
CD 1	female	49	CD_1_TGTAGACCAACCTAAC-1	PLCG2 colonocytes	3.19	2.82	0	0
CD 1	female	49	CD_1_TGTGGCGAGGTTTGAA-1	Epithelium Ribhi	3.58	-0.0952	0	0
CD 1	female	49	CD_1_TGTGGCGAGTGAGCCA-1	Colonocyte 2	-0.879	7.07	0	0
CD 1	female	49	CD_1_TTACCATAGAGCTGAC-1	PLCG2 colonocytes	2.64	2.64	0	0
CD 1	female	49	CD_1_TTCAATCGTACGATTC-1	Colonocyte 1	-0.927	1.19	0	0
CD 1	female	49	CD_1_TTCAATCGTATACGGG-1	Colonocyte 1	0.567	2.73	0	0
CD 1	female	49	CD_1_TTCAATCTCTGTTCAT-1	Cycling TA	3.31	-4.19	0	3.47125
CD 1	female	49	CD_1_TTCCGTGGTTCCTACC-1	Epithelium Ribhi	2.65	-1.06	2.39608	0
CD 1	female	49	CD_1_TTCCTTCTCAGTCACA-1	PLCG2 colonocytes	3.33	3.08	0	0
CD 1	female	49	CD_1_TTCGATTAGTCCGCCA-1	Epithelium Ribhi	0.239	-1.95	0	0
CD 1	female	49	CD_1_TTCGGTCCACATACTG-1	PLCG2 colonocytes	3.8	2.46	0	0
CD 1	female	49	CD_1_TTCTAACGTGGATACG-1	Tuft cells	13.4	-1.06	0	0
CD 1	female	49	CD_1_TTCTTGAAGTCCCGGT-1	Goblet	-4.66	-3.9	0	0
CD 1	female	49	CD_1_TTGATGGCATGTTCGA-1	Goblet	-3.47	-5.94	0	0
CD 1	female	49	CD_1_TTGCGTCCAACACGTT-1	Tuft cells	12.9	-0.63	0	0
CD 1	female	49	CD_1_TTGGGATTCGGAGATG-1	Laminin colonocytes	-1.24	2.96	0	0
CD 1	female	49	CD_1_TTGGGTATCAGCCCAG-1	Mature goblet	-4.13	-4.55	0	0
CD 1	female	49	CD_1_TTGGTTTAGGGCTGAT-1	Inflammatory colonocyte	-2.13	5.03	0	0
CD 1	female	49	CD_1_TTGTGTTCAAGGACAC-1	PLCG2 colonocytes	2.84	2.38	0	0
CD 1	female	49	CD_1_TTTACGTCATTCACCC-1	Inflammatory colonocyte	-2.08	4.24	0	0
CD 1	female	49	CD_1_TTTGATCGTTGGGTAG-1	Secretory progenitor	-1.53	-1.89	0.524665	0.524665
CD 2	male	45	CD_2_AAACCCAAGAGTACCG-1	Tuft cells	13.5	-0.0935	0	0
CD 2	male	45	CD_2_AAACGAAGTGTGGTCC-1	Cycling TA	3.97	-3.55	0	2.27794
CD 2	male	45	CD_2_AAAGGGCAGGACAGCT-1	Colonocyte 2	-2.62	5.59	0	0
CD 2	male	45	CD_2_AAAGTGAGTTGTTGTG-1	Tuft cells	13.4	-0.629	0	0
CD 2	male	45	CD_2_AACAACCAGCAGATAT-1	PLCG2 colonocytes	1.58	0.196	2.56145	0
CD 2	male	45	CD_2_AACAAGAGTGTCCGGT-1	Laminin colonocytes	0.933	1.23	0	0
CD 2	male	45	CD_2_AACACACAGCTGAGTG-1	Epithelium Ribhi	3.12	-0.725	0	0
CD 2	male	45	CD_2_AACAGGGTCATCGACA-1	Goblet	-4.72	-4.1	0	0
CD 2	male	45	CD_2_AACCACAGTCCTCCAT-1	Cycling TA	1.13	-4.51	0	0.911162
CD 2	male	45	CD_2_AACCCAAGTGGTCCCA-1	PLCG2 colonocytes	2.96	2.9	0	0
CD 2	male	45	CD_2_AACCCAAGTTCAAACC-1	Epithelium Ribhi	2.84	-0.871	0	0
CD 2	male	45	CD_2_AACCTTTCAAGACCGA-1	Laminin colonocytes	-0.384	0.199	0	0
CD 2	male	45	CD_2_AACGGGAAGAAACCAT-1	Tuft cells	12.6	-0.617	0	0
CD 2	male	45	CD_2_AACGGGAAGATGACCG-1	PLCG2 colonocytes	3.72	1.68	0	0
CD 2	male	45	CD_2_AACGGGAAGTCTAGCT-1	Inflammatory colonocyte	-3.02	4.37	0	0
CD 2	male	45	CD_2_AACGTCAAGTACTCGT-1	Cycling TA	2.43	-3.46	0	0
CD 2	male	45	CD_2_AACGTCATCCGTATAG-1	Epithelium Ribhi	0.848	-1.4	2.86307	0
CD 2	male	45	CD_2_AACTTCTTCACAAGGG-1	Epithelium Ribhi	2.71	-0.667	1.94368	0
CD 2	male	45	CD_2_AAGACAAAGGAAGTAG-1	BEST4 OTOP2	2.15	6.9	0	0
CD 2	male	45	CD_2_AAGACAAGTGGTCCCA-1	Tuft cells	13.5	-0.451	0	0
CD 2	male	45	CD_2_AAGATAGAGATGAAGG-1	PLCG2 colonocytes	4.01	0.682	3.26898	0
CD 2	male	45	CD_2_AAGATAGCATAGGTAA-1	Cycling TA	2.56	-2.82	3.04484	0
CD 2	male	45	CD_2_AAGGAATAGCAACTCT-1	Colonocyte 1	-0.556	5.61	0	0
CD 2	male	45	CD_2_AAGGTAAAGGATGAGA-1	Epithelium Ribhi	0.144	-3.58	1.00368	1.00368
CD 2	male	45	CD_2_AAGTACCAGTAGCAAT-1	Epithelium Ribhi	3.15	-1.57	3.40916	0
CD 2	male	45	CD_2_AAGTACCTCTGGGAGA-1	Inflammatory colonocyte	-1.91	4.25	0	0
CD 2	male	45	CD_2_AAGTGAAAGTTGCTCA-1	Cycling TA	2.69	-3	0	0
CD 2	male	45	CD_2_AAGTGAACACAATCTG-1	Epithelium Ribhi	2.37	-1.23	0	0
CD 2	male	45	CD_2_AAGTGAACATCGAGCC-1	Laminin colonocytes	1.09	2.66	0	0
CD 2	male	45	CD_2_AATCACGCAGATCCTA-1	PLCG2 colonocytes	4.42	-0.72	0	0
CD 2	male	45	CD_2_AATGCCAAGTGCTACT-1	Laminin colonocytes	-1.18	0.208	0	1.15482
CD 2	male	45	CD_2_AATGCCATCTGGCCAG-1	Epithelium Ribhi	1.21	-3.18	0.679099	0.679099
CD 2	male	45	CD_2_AATGGCTTCCTTGAAG-1	Inflammatory colonocyte	-0.602	4.26	0	0
CD 2	male	45	CD_2_AATGGCTTCTTCGCTG-1	Laminin colonocytes	-0.991	1.11	0	0
CD 2	male	45	CD_2_AATTCCTAGCACTCTA-1	Cycling TA	2.94	-3.94	2.91023	3.57577
CD 2	male	45	CD_2_AATTTCCTCAGCTTCC-1	Goblet	-5.38	-4.89	0	0
CD 2	male	45	CD_2_AATTTCCTCGAGCACC-1	PLCG2 colonocytes	2.31	0.598	2.19415	0
CD 2	male	45	CD_2_ACAAAGACAGCTATAC-1	Colonocyte 1	1.77	1.86	0	0
CD 2	male	45	CD_2_ACAACCAAGTACCGGA-1	Epithelium Ribhi	0.0639	-0.12	0	0
CD 2	male	45	CD_2_ACATTTCGTTATGTGC-1	Cycling TA	3.22	-3.35	1.98316	3.6531
CD 2	male	45	CD_2_ACCAACAAGACAACAT-1	Laminin colonocytes	0.67	2.85	0	0
CD 2	male	45	CD_2_ACCAACATCAGTCTTT-1	Epithelium Ribhi	2.45	-0.965	2.88754	0
CD 2	male	45	CD_2_ACCTGTCGTGGCCCAT-1	Inflammatory colonocyte	-3.08	4.61	0	0
CD 2	male	45	CD_2_ACGGAAGAGAAGCGCT-1	Tuft cells	13.1	-1.55	0	0
CD 2	male	45	CD_2_ACGGTCGGTGTCTCCT-1	Laminin colonocytes	-0.431	2.58	0	0
CD 2	male	45	CD_2_ACGGTCGGTTCCCAAA-1	Laminin colonocytes	-1.17	1.2	0	0
CD 2	male	45	CD_2_ACGGTTATCCTGGGTG-1	Goblet	-2.72	-5.29	1.00897	0
CD 2	male	45	CD_2_ACTATGGGTCATCGCG-1	Cycling TA	2.75	-4.09	2.44096	1.8313
CD 2	male	45	CD_2_ACTATGGTCGAACACT-1	Epithelium Ribhi	2.95	-1.63	2.2803	0
CD 2	male	45	CD_2_ACTATTCTCATTGAGC-1	PLCG2 colonocytes	2.94	2.49	0	0
CD 2	male	45	CD_2_ACTCTCGGTATTGAGA-1	PLCG2 colonocytes	4.43	0.846	3.10049	0
CD 2	male	45	CD_2_ACTGATGAGATACAGT-1	Laminin colonocytes	-1.85	3.27	0	0
CD 2	male	45	CD_2_ACTGATGCATACCGTA-1	Cycling TA	1.31	-4.53	0	1.60928
CD 2	male	45	CD_2_ACTGATGGTCTGGTTA-1	Laminin colonocytes	-1.04	2.42	1.1464	0
CD 2	male	45	CD_2_ACTGCAAAGCGTGCTC-1	Inflammatory colonocyte	-1.94	4.78	0	0
CD 2	male	45	CD_2_ACTGCAAGTTGTGCAT-1	PLCG2 colonocytes	2.23	3.37	0	0
CD 2	male	45	CD_2_ACTGTGAAGCGGACAT-1	Cycling TA	2.09	-3.26	0	0
CD 2	male	45	CD_2_ACTTAGGTCCACGTAA-1	Epithelium Ribhi	-5.12	-5.95	0	0
CD 2	male	45	CD_2_ACTTCCGCAGAGAATT-1	Cycling TA	0.934	-3.54	1.54024	0
CD 2	male	45	CD_2_ACTTCCGTCCCAAGCG-1	Goblet	-2.53	-5.22	0	0
CD 2	male	45	CD_2_AGAAATGAGAATACAC-1	PLCG2 colonocytes	1.23	-0.382	2.33125	1.41024
CD 2	male	45	CD_2_AGAAATGAGATGTTCC-1	PLCG2 colonocytes	2.85	1.99	3.39792	0
CD 2	male	45	CD_2_AGAACCTTCACCGCTT-1	Cycling TA	3.13	-3.56	1.82589	0
CD 2	male	45	CD_2_AGACAAATCTCTGCCA-1	Cycling TA	3.42	-2.28	0	0
CD 2	male	45	CD_2_AGACACTAGGGTCAAC-1	Goblet	-4.69	-3.57	0	0
CD 2	male	45	CD_2_AGACAGGAGACTTAAG-1	PLCG2 colonocytes	3.52	3.11	0	0
CD 2	male	45	CD_2_AGACAGGCATTGGCAT-1	PLCG2 colonocytes	2.12	1.5	0	0
CD 2	male	45	CD_2_AGACAGGGTGCAAGAC-1	Epithelium Ribhi	0.807	-3.06	2.51007	0
CD 2	male	45	CD_2_AGACTCACATCGGAAG-1	Cycling TA	2.95	-4.48	1.85169	1.85169
CD 2	male	45	CD_2_AGAGAATGTTCGGTAT-1	Cycling TA	1.4	-4.68	3.56531	0
CD 2	male	45	CD_2_AGAGAGCGTATCGTGT-1	Cycling TA	1.46	-4.9	0	1.64425
CD 2	male	45	CD_2_AGATGAATCAGACCCG-1	Epithelium Ribhi	0.836	-1	1.36428	0
CD 2	male	45	CD_2_AGATGCTGTATTTCCT-1	PLCG2 colonocytes	1.7	0.985	0	0
CD 2	male	45	CD_2_AGCCAATGTGAGACCA-1	PLCG2 colonocytes	1.63	1.46	0	0
CD 2	male	45	CD_2_AGCCACGTCGAGTTGT-1	Laminin colonocytes	-0.521	2	0	0
CD 2	male	45	CD_2_AGCCAGCGTGCCCACA-1	Goblet	-2.79	-5.37	0	0
CD 2	male	45	CD_2_AGCGATTGTCAAAGCG-1	Epithelium Ribhi	2.3	-1.63	0	0
CD 2	male	45	CD_2_AGCGCTGAGTTACTCG-1	Laminin colonocytes	0.506	2.15	0	0
CD 2	male	45	CD_2_AGCTACACACCCTTAC-1	Tuft cells	13.5	-1.35	0	0
CD 2	male	45	CD_2_AGCTCAAAGGAAGTGA-1	Epithelium Ribhi	3.17	-0.875	2.61434	0
CD 2	male	45	CD_2_AGGAATACAAATGATG-1	Colonocyte 1	0.648	2.17	0	0
CD 2	male	45	CD_2_AGGAATACAAGTTCGT-1	Cycling TA	3.14	-4.28	0	1.219
CD 2	male	45	CD_2_AGGACGACACCGTGAC-1	Colonocyte 1	-0.368	3.21	1.89505	0
CD 2	male	45	CD_2_AGGACGATCCATTGTT-1	Epithelium Ribhi	0.445	-2.13	2.94653	0
CD 2	male	45	CD_2_AGGATAACAGCACAGA-1	Epithelium Ribhi	1.11	-2.59	2.84017	0
CD 2	male	45	CD_2_AGGCCACCAAGTGACG-1	Cycling TA	3.82	-3.82	0	1.16413
CD 2	male	45	CD_2_AGGCTGCAGTTAACAG-1	Goblet	2.4	-5.06	0	2.93915
CD 2	male	45	CD_2_AGGGCCTTCAGTGCGC-1	Goblet	-4.96	-5	0.860621	0.860621
CD 2	male	45	CD_2_AGGGTGAAGGTCATTC-1	Laminin colonocytes	-1.4	2.52	0	0
CD 2	male	45	CD_2_AGGTTGTAGACTACCT-1	Inflammatory colonocyte	-1.48	6.64	0	0
CD 2	male	45	CD_2_AGTACCAAGCTCTGTA-1	Epithelium Ribhi	-0.237	-1.99	1.81505	0
CD 2	male	45	CD_2_AGTACCACACTGCTTC-1	PLCG2 colonocytes	1.04	-0.599	1.59176	0
CD 2	male	45	CD_2_AGTAGCTAGGATTTGA-1	Epithelium Ribhi	-0.0991	-3.01	0	0
CD 2	male	45	CD_2_AGTAGCTCACCAAATC-1	Colonocyte 1	-0.0414	2.66	0	0
CD 2	male	45	CD_2_AGTCAACGTGCTCTTC-1	Cycling TA	3.34	-3.7	1.59331	2.54632
CD 2	male	45	CD_2_AGTCACAAGACTCGAG-1	Colonocyte 1	-0.223	5.24	0	0
CD 2	male	45	CD_2_AGTCATGCATAGAAAC-1	PLCG2 colonocytes	2.23	3.25	0	0
CD 2	male	45	CD_2_AGTCTCCTCTAGGCCG-1	Cycling TA	1.38	-4.54	1.58416	2.80341
CD 2	male	45	CD_2_AGTGACTCAATAACGA-1	Epithelium Ribhi	1.51	-2.3	2.72204	0
CD 2	male	45	CD_2_AGTGATCCAACGACTT-1	PLCG2 colonocytes	2.27	0.258	2.31245	0
CD 2	male	45	CD_2_AGTTCCCGTGTTGCCG-1	PLCG2 colonocytes	2.3	-0.128	2.41211	0
CD 2	male	45	CD_2_ATACCGAGTGGTTTAC-1	Laminin colonocytes	0.718	1.49	1.71859	0
CD 2	male	45	CD_2_ATACTTCGTAAGGCTG-1	Laminin colonocytes	-1.53	0.379	3.31382	0
CD 2	male	45	CD_2_ATAGACCGTCCCTGAG-1	Mature goblet	-6.25	-3.24	0	0
CD 2	male	45	CD_2_ATAGACCGTGAATATG-1	Laminin colonocytes	-0.844	-1.03	1.53236	1.0348
CD 2	male	45	CD_2_ATAGAGAGTTCCGCGA-1	Colonocyte 1	0.479	4.54	0	0
CD 2	male	45	CD_2_ATCCATTCAGATACCT-1	Epithelium Ribhi	1.88	-0.495	2.11488	0
CD 2	male	45	CD_2_ATCCCTGGTAGCTGTT-1	Laminin colonocytes	-0.445	1.04	2.6458	0
CD 2	male	45	CD_2_ATCGATGGTGGCTAGA-1	Cycling TA	3.76	-4.08	0	2.70799
CD 2	male	45	CD_2_ATCGCCTAGATTCGAA-1	Paneth-like	-1.28	-7.49	0	0
CD 2	male	45	CD_2_ATCGGATAGATCGGTG-1	Epithelium Ribhi	2.21	-0.935	0	0
CD 2	male	45	CD_2_ATCGGATCAAATCGTC-1	Cycling TA	2.2	-3.6	0	1.18436
CD 2	male	45	CD_2_ATCGTAGGTCTGCGCA-1	Goblet	-4.48	-7.75	0	0
CD 2	male	45	CD_2_ATCGTGAGTAACAAGT-1	PLCG2 colonocytes	3.18	-2.87	0	1.79218
CD 2	male	45	CD_2_ATCTTCAAGCGCCGTT-1	Laminin colonocytes	-0.0865	2.17	0	0
CD 2	male	45	CD_2_ATGAAAGCAGAACTAA-1	Inflammatory colonocyte	-0.836	3.95	0	0
CD 2	male	45	CD_2_ATGAAAGGTGAGAACC-1	Epithelium Ribhi	1.1	-2.44	0	0
CD 2	male	45	CD_2_ATGACCACACACTGGC-1	Epithelium Ribhi	1.77	-2.24	0	0
CD 2	male	45	CD_2_ATGACCATCCTGTTGC-1	Colonocyte 1	-0.308	2.81	0	0
CD 2	male	45	CD_2_ATGAGGGCACGGATCC-1	Epithelium Ribhi	2.25	-0.71	3.31	0
CD 2	male	45	CD_2_ATGATCGTCGGCATTA-1	Laminin colonocytes	-0.508	1.44	0	0
CD 2	male	45	CD_2_ATGCCTCAGGAAAGTG-1	PLCG2 colonocytes	1.52	0.892	1.92245	0
CD 2	male	45	CD_2_ATGCCTCGTTCCCACT-1	Colonocyte 1	-0.287	4.66	1.53937	0
CD 2	male	45	CD_2_ATGCGATAGGATAATC-1	Cycling TA	3.44	-2.88	2.70419	0
CD 2	male	45	CD_2_ATGCGATAGTCTCTGA-1	Epithelium Ribhi	2.43	-0.979	3.57831	0
CD 2	male	45	CD_2_ATGCGATGTACTTGTG-1	Epithelium Ribhi	0.676	-4.63	0	2.35926
CD 2	male	45	CD_2_ATGGAGGAGCAGGTCA-1	Cycling TA	2.54	-3.16	3.04707	1.46839
CD 2	male	45	CD_2_ATGGAGGAGGTCCCTG-1	Cycling TA	2.17	-3.11	0	0
CD 2	male	45	CD_2_ATGGAGGTCCAGCAAT-1	Epithelium Ribhi	3.04	-0.954	1.68523	0
CD 2	male	45	CD_2_ATGGATCCAGTATTCG-1	Cycling TA	4.14	-1.51	0	1.80183
CD 2	male	45	CD_2_ATGGGTTAGGGAGGTG-1	Epithelium Ribhi	1.08	-1.67	1.75799	0
CD 2	male	45	CD_2_ATGGTTGGTCGTGATT-1	Goblet	-3.93	-6.7	0	0
CD 2	male	45	CD_2_ATGGTTGTCCGCTGTT-1	Goblet	-4.03	-6.19	0	0
CD 2	male	45	CD_2_ATTACTCCAGACTGCC-1	Cycling TA	2.13	-3.94	3.63496	1.11515
CD 2	male	45	CD_2_ATTCATCCAAAGCAAT-1	Secretory progenitor	-2.07	-2.65	1.47512	0
CD 2	male	45	CD_2_ATTCATCGTTGCATTG-1	Laminin colonocytes	-0.823	1.97	1.46225	0
CD 2	male	45	CD_2_ATTCCATTCGCCTTTG-1	Cycling TA	3.36	-4.12	0	0
CD 2	male	45	CD_2_ATTCCTATCCTCGATC-1	Goblet	-5.77	-6.1	0	0
CD 2	male	45	CD_2_ATTCTTGAGTGGAATT-1	Goblet	-4.9	-3.89	0	0
CD 2	male	45	CD_2_ATTGTTCAGTAAATGC-1	PLCG2 colonocytes	4.06	2.06	0	2.57535
CD 2	male	45	CD_2_ATTTCACTCGACGCGT-1	Cycling TA	0.845	-3.05	1.12111	0
CD 2	male	45	CD_2_CAAAGAAGTTTACGTG-1	Tuft cells	13.1	0.257	0	0
CD 2	male	45	CD_2_CAACAACGTTAGCGGA-1	Cycling TA	3.37	-3.99	0	1.5151
CD 2	male	45	CD_2_CAACAACTCGCTATTT-1	Epithelium Ribhi	0.401	-1.15	3.03254	0
CD 2	male	45	CD_2_CAACCTCTCCGTATGA-1	Epithelium Ribhi	1.48	-1.74	0	0
CD 2	male	45	CD_2_CAACGATAGGAACGTC-1	Cycling TA	2.67	-3.52	2.19403	2.19403
CD 2	male	45	CD_2_CAACGATGTACAAAGT-1	Laminin colonocytes	0.479	-0.219	2.2861	0
CD 2	male	45	CD_2_CAACGATGTTCAAAGA-1	Epithelium Ribhi	12.6	0.0884	0	0
CD 2	male	45	CD_2_CAAGCTAAGCACTAAA-1	Colonocyte 1	-0.942	3.09	0	0
CD 2	male	45	CD_2_CAAGGGATCGAGAAAT-1	Epithelium Ribhi	1.99	-2.68	0	0
CD 2	male	45	CD_2_CAATTTCTCGTTATCT-1	Cycling TA	3.33	-3.98	0	2.47947
CD 2	male	45	CD_2_CACAGGCAGGTCGCCT-1	Inflammatory colonocyte	-1.14	3.95	0	0
CD 2	male	45	CD_2_CACGGGTTCTTTCCAA-1	PLCG2 colonocytes	1.57	1.19	0	1.66339
CD 2	male	45	CD_2_CACGTGGCACACGGTC-1	Epithelium Ribhi	0.69	-1.7	3.51247	0
CD 2	male	45	CD_2_CACGTGGGTCAAACGG-1	Epithelium Ribhi	1.92	-1.91	1.68059	0
CD 2	male	45	CD_2_CACGTTCTCGACATTG-1	Epithelium Ribhi	2.34	-0.774	3.5724	0
CD 2	male	45	CD_2_CACTAAGAGGCGTTGA-1	Tuft cells	12.6	-1.14	0	0
CD 2	male	45	CD_2_CACTGAAGTCATCACA-1	PLCG2 colonocytes	2.55	1.26	1.56042	0
CD 2	male	45	CD_2_CACTGAAGTGCCTTTC-1	PLCG2 colonocytes	1.44	-0.197	0	0
CD 2	male	45	CD_2_CACTGAAGTTCTCACC-1	Laminin colonocytes	-0.603	1.86	0	1.50876
CD 2	male	45	CD_2_CACTGTCCAGCGAACA-1	Tuft cells	12.5	-1.65	0	0
CD 2	male	45	CD_2_CACTTCGAGACATACA-1	Secretory progenitor	-4.66	-3.43	0	0
CD 2	male	45	CD_2_CACTTCGGTTTACTGG-1	Tuft cells	13	-1.72	0	0
CD 2	male	45	CD_2_CACTTCGTCGTGACTA-1	PLCG2 colonocytes	2.98	2.14	0	0
CD 2	male	45	CD_2_CAGAGCCAGGTAATCA-1	Laminin colonocytes	0.28	2.92	0	0
CD 2	male	45	CD_2_CAGAGCCTCGCCGAAC-1	Epithelium Ribhi	1.34	-1.28	0	0
CD 2	male	45	CD_2_CAGATCACAAGACAAT-1	Cycling TA	1.38	-2.78	0	0
CD 2	male	45	CD_2_CAGCAATAGGTCCAGA-1	Epithelium Ribhi	3.08	-0.757	2.10533	0
CD 2	male	45	CD_2_CAGCAGCGTTGCTCAA-1	Secretory progenitor	-3.65	-3.3	0	0
CD 2	male	45	CD_2_CAGGCCACAGGCGATA-1	Epithelium Ribhi	2.69	-1.03	0	0
CD 2	male	45	CD_2_CAGGTATTCTAACACG-1	Cycling TA	4.08	-1.46	0	0
CD 2	male	45	CD_2_CATAAGCGTCTTCTAT-1	Laminin colonocytes	-1.43	2.28	0.678812	0
CD 2	male	45	CD_2_CATAAGCGTGATGTAA-1	Epithelium Ribhi	1.9	-2.86	1.96924	0
CD 2	male	45	CD_2_CATACAGAGCTTTGTG-1	Inflammatory colonocyte	-0.868	4.29	0	0
CD 2	male	45	CD_2_CATACTTAGTCAGGGT-1	Epithelium Ribhi	2.79	-1.33	2.80798	0
CD 2	male	45	CD_2_CATACTTGTAAGGAGA-1	Laminin colonocytes	0.652	3.13	0	0
CD 2	male	45	CD_2_CATCCACTCAGCGCAC-1	Laminin colonocytes	-0.584	-0.0271	0	0
CD 2	male	45	CD_2_CATCCCACAGCGACAA-1	Cycling TA	1.27	-4.6	4.24755	2.06602
CD 2	male	45	CD_2_CATCCGTGTCTAACGT-1	Colonocyte 1	-0.848	4.37	0	0
CD 2	male	45	CD_2_CATGAGTGTAGTCCTA-1	Cycling TA	2.96	-4.73	3.26119	0
CD 2	male	45	CD_2_CATGCAAAGCGACAGT-1	Epithelium Ribhi	1.56	-1.16	2.95396	0
CD 2	male	45	CD_2_CATGCAATCTTCTGGC-1	Cycling TA	2.72	-4.55	2.95655	0
CD 2	male	45	CD_2_CATGCTCCAAGGGCAT-1	PLCG2 colonocytes	2.29	0.222	2.0363	0
CD 2	male	45	CD_2_CATTCATAGGTCATCT-1	PLCG2 colonocytes	3.29	-3.33	0	0
CD 2	male	45	CD_2_CATTCCGAGGTGAGAA-1	Epithelium Ribhi	1.62	-1.19	0	0
CD 2	male	45	CD_2_CATTCTATCGTGCTCT-1	Laminin colonocytes	-0.704	0.301	3.41163	0
CD 2	male	45	CD_2_CATTGAGCATGGACAG-1	PLCG2 colonocytes	2.87	1.41	0	0
CD 2	male	45	CD_2_CATTGCCCAGCGGTTC-1	Laminin colonocytes	-0.795	1.32	0	0
CD 2	male	45	CD_2_CATTTCATCCACGAAT-1	Laminin colonocytes	0.761	0.317	0	0
CD 2	male	45	CD_2_CCAAGCGAGAGAGCGG-1	PLCG2 colonocytes	3.07	2.32	0	0
CD 2	male	45	CD_2_CCAATGAAGACCATTC-1	Cycling TA	2.59	-3.92	2.87886	0.926921
CD 2	male	45	CD_2_CCAATGAAGGCCTGAA-1	Colonocyte 1	-0.776	3.68	0	0
CD 2	male	45	CD_2_CCAATGATCACCTACC-1	Cycling TA	3.36	-3.92	3.70774	0
CD 2	male	45	CD_2_CCAATTTGTAGTAAGT-1	Laminin colonocytes	-1.61	1.19	3.69707	0
CD 2	male	45	CD_2_CCACACTTCCCTCTCC-1	Epithelium Ribhi	2.28	-1.8	2.74309	0
CD 2	male	45	CD_2_CCACACTTCTTCTGTA-1	Inflammatory colonocyte	-1.88	3.86	0	0
CD 2	male	45	CD_2_CCACCATTCTGCATGA-1	Inflammatory colonocyte	-1.15	4.43	0	0
CD 2	male	45	CD_2_CCACGAGTCAGGGATG-1	Laminin colonocytes	-0.166	0.231	3.30266	0
CD 2	male	45	CD_2_CCATCACAGTGCACAG-1	Cycling TA	2.54	-3.66	2.03659	2.66228
CD 2	male	45	CD_2_CCATCACTCCGCAAAT-1	Inflammatory colonocyte	-1.33	4.9	0	0
CD 2	male	45	CD_2_CCCGAAGAGTATAGGT-1	Epithelium Ribhi	1.06	-1.01	3.12513	0
CD 2	male	45	CD_2_CCCGAAGAGTTCATGC-1	Cycling TA	3.56	-4.41	2.77423	2.14161
CD 2	male	45	CD_2_CCCGAAGCACCCTAAA-1	Epithelium Ribhi	0.547	-1.76	1.74774	0
CD 2	male	45	CD_2_CCCGAAGGTGTCTCCT-1	Epithelium Ribhi	3.45	0.0708	0	0
CD 2	male	45	CD_2_CCCTAACGTATCGCTA-1	Epithelium Ribhi	3.47	-0.00772	0	0
CD 2	male	45	CD_2_CCCTTAGTCTCAAAGC-1	Inflammatory colonocyte	-1.72	3.23	0	0
CD 2	male	45	CD_2_CCGAACGTCGTCCATC-1	BEST4 OTOP2	3.41	6.72	1.16428	0
CD 2	male	45	CD_2_CCGATCTCACCTTCCA-1	PLCG2 colonocytes	3.26	1.23	0	0
CD 2	male	45	CD_2_CCGATGGAGAATCGCG-1	Epithelium Ribhi	2.65	-0.272	0	0
CD 2	male	45	CD_2_CCGATGGCACCACATA-1	Secretory progenitor	-1.51	-0.984	1.4995	0
CD 2	male	45	CD_2_CCGCAAGTCTACCAGA-1	Goblet	-3.04	-6.87	0	0
CD 2	male	45	CD_2_CCTATCGAGTAGAGTT-1	Epithelium Ribhi	2.34	-0.576	0	0
CD 2	male	45	CD_2_CCTCAACGTTAGAAAC-1	Epithelium Ribhi	1.55	-0.17	4.21314	0
CD 2	male	45	CD_2_CCTCAACTCGCCTCTA-1	Tuft cells	13.5	-1.2	0	0
CD 2	male	45	CD_2_CCTCAACTCTAAGCCA-1	PLCG2 colonocytes	2.3	0.609	0.991687	0
CD 2	male	45	CD_2_CCTCATGGTTGCAAGG-1	Goblet	-5.21	-7	0	0
CD 2	male	45	CD_2_CCTCCAAGTCCGTTTC-1	Inflammatory colonocyte	-3.69	4.27	0	0
CD 2	male	45	CD_2_CCTCCAATCACGGAGA-1	Cycling TA	3.59	-3.84	0	1.90521
CD 2	male	45	CD_2_CCTCTAGGTACTAAGA-1	Laminin colonocytes	-0.208	-0.893	1.5579	1.5579
CD 2	male	45	CD_2_CCTCTCCGTCACAATC-1	PLCG2 colonocytes	2	-0.426	1.58586	1.58586
CD 2	male	45	CD_2_CCTGTTGGTGATTAGA-1	Goblet	-5.51	-5.31	0	0
CD 2	male	45	CD_2_CCTTGTGAGGAGTATT-1	Cycling TA	1.07	-4.46	2.59824	1.02142
CD 2	male	45	CD_2_CGAAGGATCTATACTC-1	Tuft cells	13.2	-1.48	0	0
CD 2	male	45	CD_2_CGAATTGCATGGAAGC-1	Epithelium Ribhi	3.35	0.899	0	0
CD 2	male	45	CD_2_CGAATTGTCACTGAAC-1	Cycling TA	2.93	-4.76	0	1.56161
CD 2	male	45	CD_2_CGACAGCGTACCTTCC-1	Cycling TA	0.525	-4.58	0	1.38368
CD 2	male	45	CD_2_CGAGAAGCAACAGCTT-1	Cycling TA	2.19	-3.85	4.19294	1.31302
CD 2	male	45	CD_2_CGAGTTAGTTCCTACC-1	Goblet	-4.04	-5.46	0	0
CD 2	male	45	CD_2_CGAGTTATCAGACCTA-1	Secretory progenitor	-1.61	-0.976	0	0
CD 2	male	45	CD_2_CGCCAGAGTGTAGCAG-1	Cycling TA	3.33	-4.47	2.88808	0
CD 2	male	45	CD_2_CGCGTGATCAGAACCT-1	Cycling TA	3.68	-3.96	0	2.55925
CD 2	male	45	CD_2_CGGAACCAGAACTGAT-1	Laminin colonocytes	-0.0921	1.62	0	0
CD 2	male	45	CD_2_CGGAACCCATTGTAGC-1	Epithelium Ribhi	0.715	-0.935	0	0
CD 2	male	45	CD_2_CGGAATTGTGATTGGG-1	Epithelium Ribhi	1.29	2.51	0	0
CD 2	male	45	CD_2_CGGAATTTCCACGGAC-1	Cycling TA	2.93	-4.24	2.27838	0.679771
CD 2	male	45	CD_2_CGGACACCACTAGTAC-1	PLCG2 colonocytes	1.77	0.879	1.28948	0
CD 2	male	45	CD_2_CGGAGAATCTCATGGA-1	Epithelium Ribhi	0.79	-1.7	3.09746	0
CD 2	male	45	CD_2_CGGGACTTCTCAGTCC-1	Epithelium Ribhi	0.421	-2.13	2.5776	0
CD 2	male	45	CD_2_CGGGTCACACTAACCA-1	PLCG2 colonocytes	3.61	2.96	0	0
CD 2	male	45	CD_2_CGGGTGTAGACAGCTG-1	Secretory progenitor	-1.31	-2.88	2.32686	0
CD 2	male	45	CD_2_CGTAAGTCAACGATCT-1	Colonocyte 1	0.784	4.96	0	0
CD 2	male	45	CD_2_CGTAATGAGCGGCTCT-1	Laminin colonocytes	0.0515	-0.00143	3.4709	0
CD 2	male	45	CD_2_CGTCAAAGTTCCTAGA-1	PLCG2 colonocytes	1.11	2.11	0	0
CD 2	male	45	CD_2_CGTCCATAGTCACACT-1	Epithelium Ribhi	0.946	-1.91	3.63137	0
CD 2	male	45	CD_2_CGTGATAAGCAGCCTC-1	Goblet	-2.78	-6.26	2.20293	0
CD 2	male	45	CD_2_CGTGATACAGGAAGTC-1	Colonocyte 2	-2.23	6.05	0	0
CD 2	male	45	CD_2_CGTGATATCCCTTCCC-1	PLCG2 colonocytes	1.94	0.344	3.43459	0
CD 2	male	45	CD_2_CGTGCTTAGCACCAGA-1	Laminin colonocytes	-0.147	3.23	0	0
CD 2	male	45	CD_2_CGTGCTTCATCCCGTT-1	Epithelium Ribhi	0.21	-3.49	4.52667	1.99881
CD 2	male	45	CD_2_CGTGTCTCAGAGATTA-1	Cycling TA	0.87	-4.45	2.12326	2.12326
CD 2	male	45	CD_2_CGTGTCTCATCCTAAG-1	Goblet	-3.26	-5.41	0	0
CD 2	male	45	CD_2_CTAACCCGTACAGAAT-1	Colonocyte 1	0.619	1.78	0	0
CD 2	male	45	CD_2_CTAACCCGTTGTCAGT-1	Goblet	-2.89	-4.99	0	0
CD 2	male	45	CD_2_CTAAGTGCAGAGGCTA-1	Colonocyte 1	-0.388	4.5	0	0
CD 2	male	45	CD_2_CTAAGTGCATAATCGC-1	PLCG2 colonocytes	3.23	1.4	2.12586	0
CD 2	male	45	CD_2_CTACATTTCACTAGCA-1	Goblet	-4.91	-6.14	0	0
CD 2	male	45	CD_2_CTACTATGTGAACTAA-1	Epithelium Ribhi	3.25	-1.05	0	0
CD 2	male	45	CD_2_CTAGACATCGACGATT-1	Epithelium Ribhi	0.832	-2.11	2.28504	0
CD 2	male	45	CD_2_CTAGGTAAGGAATTAC-1	Epithelium Ribhi	2	-2.55	0	1.93047
CD 2	male	45	CD_2_CTAGGTAGTCACTACA-1	Cycling TA	2.82	-4.43	0	2.18313
CD 2	male	45	CD_2_CTAGGTATCACGAGGA-1	Goblet	-4.83	-5.23	0	1.53393
CD 2	male	45	CD_2_CTATAGGGTGCATGAG-1	Epithelium Ribhi	0.478	-1.64	2.95249	0
CD 2	male	45	CD_2_CTATCCGCACAGAGAC-1	Goblet	-5.41	-6.73	0	0
CD 2	male	45	CD_2_CTCAATTAGCAGCACA-1	PLCG2 colonocytes	-1.79	-5.95	0	0
CD 2	male	45	CD_2_CTCAGTCTCGACATTG-1	Tuft cells	13.1	-1.35	0	0
CD 2	male	45	CD_2_CTCATGCGTACGCTTA-1	PLCG2 colonocytes	0.323	2.85	0	0
CD 2	male	45	CD_2_CTCATTACACTCACTC-1	Inflammatory colonocyte	-1.92	3.78	0	0
CD 2	male	45	CD_2_CTCCAACTCCCAGGAC-1	Cycling TA	3.13	-4.29	0	3.02904
CD 2	male	45	CD_2_CTCCATGAGTCATCCA-1	BEST4 OTOP2	3.19	6.6	0	0
CD 2	male	45	CD_2_CTCCATGCACTGCTTC-1	Laminin colonocytes	0.47	1.01	0	0
CD 2	male	45	CD_2_CTGAATGCAGGATCTT-1	Cycling TA	1.17	-4.56	3.64195	2.70386
CD 2	male	45	CD_2_CTGATCCCACCCTGAG-1	Cycling TA	3.49	-4.26	0	2.86541
CD 2	male	45	CD_2_CTGATCCTCTTCGATT-1	PLCG2 colonocytes	3.71	0.399	0	0
CD 2	male	45	CD_2_CTGCAGGCACCCAACG-1	Goblet	-3	-5.5	0	2.24182
CD 2	male	45	CD_2_CTGCAGGCAGCTCATA-1	Colonocyte 1	1.42	0.569	0	0
CD 2	male	45	CD_2_CTGCATCTCCTGGCTT-1	Colonocyte 1	0.21	5.35	0	0
CD 2	male	45	CD_2_CTGCGAGGTATCGAAA-1	PLCG2 colonocytes	3.19	0.992	3.1612	0
CD 2	male	45	CD_2_CTGCTCATCAGTGATC-1	Goblet	-5.27	-5.99	0	0
CD 2	male	45	CD_2_CTGGCAGCATTCTCCG-1	Colonocyte 2	-2.18	6.33	0	0
CD 2	male	45	CD_2_CTGGCAGTCACACCGG-1	Colonocyte 2	-1.13	7.07	0	0
CD 2	male	45	CD_2_CTGTAGATCACTACTT-1	Laminin colonocytes	-1.34	2.47	0	0
CD 2	male	45	CD_2_CTGTATTAGACCTCCG-1	Epithelium Ribhi	2.49	-1.63	2.46114	0
CD 2	male	45	CD_2_CTGTCGTCAAGCTGCC-1	PLCG2 colonocytes	3.08	0.412	0	0
CD 2	male	45	CD_2_CTGTCGTCACCAGCTG-1	Tuft cells	13.1	-1.25	0	0
CD 2	male	45	CD_2_CTGTGAAAGAGAGTGA-1	Colonocyte 2	-1.05	5.52	0	0
CD 2	male	45	CD_2_CTGTGGGCACCACTGG-1	PLCG2 colonocytes	1.53	3.17	0	0
CD 2	male	45	CD_2_CTTACCGCAAACGTGG-1	PLCG2 colonocytes	2.96	1.14	2.08594	0
CD 2	male	45	CD_2_CTTCAATTCTCACTCG-1	Colonocyte 1	-0.208	4.55	0	0
CD 2	male	45	CD_2_CTTCCGAAGCTGCCTG-1	Goblet	-4.61	-6.34	0	0
CD 2	male	45	CD_2_CTTCCTTAGGATCATA-1	Laminin colonocytes	1.08	1.24	1.2987	0
CD 2	male	45	CD_2_CTTCTAAAGCAACAGC-1	Goblet	-4.35	-4.36	0.992755	0
CD 2	male	45	CD_2_CTTCTCTAGGCGAAGG-1	PLCG2 colonocytes	3.78	2.8	0	0
CD 2	male	45	CD_2_CTTCTCTCATGCGGTC-1	PLCG2 colonocytes	2.13	2.39	0	0
CD 2	male	45	CD_2_CTTGATTAGCTCGTGC-1	Epithelium Ribhi	1.55	-1.37	1.80225	0
CD 2	male	45	CD_2_CTTTCAATCCTGGTCT-1	Laminin colonocytes	-0.264	-0.0782	3.45074	1.20835
CD 2	male	45	CD_2_CTTTCGGAGGTACAGC-1	PLCG2 colonocytes	3.29	1.91	0	0
CD 2	male	45	CD_2_GAACACTGTGGTCCCA-1	Cycling TA	3.74	-4.22	0	2.31082
CD 2	male	45	CD_2_GAACGTTAGTAAATGC-1	Inflammatory colonocyte	-3.42	4.07	0	0
CD 2	male	45	CD_2_GAAGGACCACGGCTAC-1	Epithelium Ribhi	1.7	-1.94	1.74266	0
CD 2	male	45	CD_2_GAATAGAGTGCGCTCA-1	Inflammatory colonocyte	-1.9	5.18	0	0
CD 2	male	45	CD_2_GAATCGTAGGATAATC-1	Colonocyte 1	-0.482	4.47	1.53365	0
CD 2	male	45	CD_2_GAATCGTCAGCTTCGG-1	Epithelium Ribhi	1.77	-1.87	0	0
CD 2	male	45	CD_2_GACAGCCAGAAGTCCG-1	Laminin colonocytes	-0.673	0.676	0	0
CD 2	male	45	CD_2_GACATCAGTCCCTCAT-1	Cycling TA	2.21	-3.39	2.17065	1.27759
CD 2	male	45	CD_2_GACATCAGTGACGCCT-1	Tuft cells	13.5	-1.11	0	0
CD 2	male	45	CD_2_GACATCATCCCAATAG-1	Secretory progenitor	-4.69	-3.73	0	0
CD 2	male	45	CD_2_GACCGTGCATAATCCG-1	Secretory progenitor	-2.07	-3.11	0	0.454419
CD 2	male	45	CD_2_GACCTTCAGTTGCCTA-1	PLCG2 colonocytes	2.58	2.55	0	0
CD 2	male	45	CD_2_GACCTTCCAAGTGCAG-1	Epithelium Ribhi	1.11	-2.3	1.97057	0
CD 2	male	45	CD_2_GACCTTCCACAAGTTC-1	Cycling TA	2.71	-4.03	0	1.51082
CD 2	male	45	CD_2_GACCTTCTCATCAGTG-1	Cycling TA	0.38	-4.5	0.931279	1.72513
CD 2	male	45	CD_2_GACGTTAGTACGATGG-1	Cycling TA	2.12	-3.64	2.17111	1.27797
CD 2	male	45	CD_2_GACTATGCAAATGCTC-1	PLCG2 colonocytes	2.46	0.589	2.43936	0
CD 2	male	45	CD_2_GACTCTCCAACTGATC-1	Laminin colonocytes	-0.887	1.47	0	0
CD 2	male	45	CD_2_GACTTCCTCATTCACT-1	Colonocyte 1	-0.623	1.33	0	0
CD 2	male	45	CD_2_GAGAAATTCCTACAAG-1	Cycling TA	1.88	-5	0	2.41581
CD 2	male	45	CD_2_GAGACTTTCCCAGTGG-1	Tuft cells	13.5	-0.297	0	0
CD 2	male	45	CD_2_GAGTCATTCCTCTTTC-1	PLCG2 colonocytes	3.18	1.01	2.23508	3.53774
CD 2	male	45	CD_2_GAGTCTAAGCACACAG-1	Laminin colonocytes	-0.587	0.0366	2.43453	0.911162
CD 2	male	45	CD_2_GAGTGAGGTTCAGCTA-1	Laminin colonocytes	-0.338	1.77	3.09511	0
CD 2	male	45	CD_2_GAGTTGTGTGCCTGCA-1	PLCG2 colonocytes	1.71	1.74	0	0
CD 2	male	45	CD_2_GAGTTTGTCAGGAAAT-1	Epithelium Ribhi	0.377	-1.05	2.6598	0
CD 2	male	45	CD_2_GATAGCTGTACCTAAC-1	Tuft cells	13.3	0.0873	0	0
CD 2	male	45	CD_2_GATAGCTGTAGAAACT-1	Epithelium Ribhi	0.462	-0.537	0	0
CD 2	male	45	CD_2_GATCATGTCTTGTTAC-1	Epithelium Ribhi	1.72	-2.16	0	0
CD 2	male	45	CD_2_GATTCGACAGCCCAGT-1	Inflammatory colonocyte	-2.28	5.45	0	0
CD 2	male	45	CD_2_GATTCGAGTTTGCCGG-1	Inflammatory colonocyte	-1.92	4.59	0	0
CD 2	male	45	CD_2_GATTCGATCTTGCAAG-1	Tuft cells	12.7	-1.34	0	0
CD 2	male	45	CD_2_GCAACATTCCACCTCA-1	Epithelium Ribhi	0.386	-0.999	4.25768	0
CD 2	male	45	CD_2_GCAACCGAGTGGACTG-1	PLCG2 colonocytes	3.42	1.67	0	0
CD 2	male	45	CD_2_GCAACCGCAACTACGT-1	PLCG2 colonocytes	2.26	1.89	0	0
CD 2	male	45	CD_2_GCACATATCGAGAACG-1	PLCG2 colonocytes	3.8	2.31	0	0
CD 2	male	45	CD_2_GCAGCCAGTAGTCGTT-1	Cycling TA	2.15	-2.98	2.25038	0
CD 2	male	45	CD_2_GCAGCTGTCGTTCTCG-1	Cycling TA	2.94	-4.05	2.16945	1.91914
CD 2	male	45	CD_2_GCATCTCCAAGTTCGT-1	Goblet	-3.45	-3.87	0	0
CD 2	male	45	CD_2_GCATCTCCATGATAGA-1	PLCG2 colonocytes	3.11	3.17	0	0
CD 2	male	45	CD_2_GCATTAGGTGCGAGTA-1	Cycling TA	3.44	-3.31	2.55906	2.19156
CD 2	male	45	CD_2_GCCAGCATCGAATGCT-1	Cycling TA	3.07	-3.54	2.33405	1.41258
CD 2	male	45	CD_2_GCCATGGGTCCGCAGT-1	Laminin colonocytes	-0.319	0.532	1.33392	0
CD 2	male	45	CD_2_GCCCAGAGTTGACTAC-1	Cycling TA	2.94	-3.19	1.76638	1.76638
CD 2	male	45	CD_2_GCCCGAAGTCCTATAG-1	Laminin colonocytes	0.0525	2.24	0	0
CD 2	male	45	CD_2_GCCGATGGTTAGGGAC-1	PLCG2 colonocytes	3.58	2.41	2.19156	0
CD 2	male	45	CD_2_GCCGATGTCTCGCCTA-1	Cycling TA	3.35	-4.18	3.201	2.54777
CD 2	male	45	CD_2_GCCGTGAAGTCATACC-1	Epithelium Ribhi	1.51	-1.73	0	0
CD 2	male	45	CD_2_GCGATCGGTCCGGATC-1	PLCG2 colonocytes	2.77	1.43	0	0
CD 2	male	45	CD_2_GCGGAAACACCAACAT-1	PLCG2 colonocytes	3.35	1.67	1.52656	0
CD 2	male	45	CD_2_GCGGATCGTGAGCTCC-1	Inflammatory colonocyte	-2.17	5.22	0	0
CD 2	male	45	CD_2_GCGTGCACAGGCATTT-1	PLCG2 colonocytes	3.01	1.61	0	0
CD 2	male	45	CD_2_GCGTTTCCAAGTGGTG-1	Laminin colonocytes	0.403	0.799	2.19156	0
CD 2	male	45	CD_2_GCTACAAAGTGGTTGG-1	Laminin colonocytes	0.846	1.77	0	0
CD 2	male	45	CD_2_GCTCAAATCATGGAGG-1	PLCG2 colonocytes	3.85	2.58	0	0
CD 2	male	45	CD_2_GCTGAATTCATTACGG-1	Paneth-like	-1.26	-7.49	0	0
CD 2	male	45	CD_2_GCTTCACCACGGGTAA-1	Tuft cells	13.5	-1	0	0
CD 2	male	45	CD_2_GCTTTCGTCATCTATC-1	Epithelium Ribhi	3.46	-2.15	0	2.56311
CD 2	male	45	CD_2_GGAGAACCACTAGTAC-1	PLCG2 colonocytes	3.56	-0.789	1.39498	0
CD 2	male	45	CD_2_GGAGAACTCGCTGATA-1	Laminin colonocytes	0.462	1.4	0	0
CD 2	male	45	CD_2_GGAGATGTCCCTATTA-1	Epithelium Ribhi	1.5	-0.937	3.80784	3.02427
CD 2	male	45	CD_2_GGAGGATTCGGTTAGT-1	Tuft cells	12.8	0.945	0	0
CD 2	male	45	CD_2_GGATGTTTCATGCCCT-1	Epithelium Ribhi	2.5	-1.32	0	0
CD 2	male	45	CD_2_GGGAAGTGTAGGCAGT-1	PLCG2 colonocytes	0.756	2.46	0	0
CD 2	male	45	CD_2_GGGACAACACTGTTCC-1	Epithelium Ribhi	2.11	-1.73	1.9703	0
CD 2	male	45	CD_2_GGGCCATCAATGAACA-1	Goblet	-3.73	-6.82	0	0
CD 2	male	45	CD_2_GGGCCATCAGTTTGGT-1	Epithelium Ribhi	1.56	-2.3	1.99789	0
CD 2	male	45	CD_2_GGGCCATTCACGATCA-1	Tuft cells	12.9	-1.84	0	0
CD 2	male	45	CD_2_GGGCCATTCGAACCTA-1	Cycling TA	2.92	-4.03	0	1.42565
CD 2	male	45	CD_2_GGGCCATTCGTGCACG-1	Colonocyte 1	1.21	2.84	0	0
CD 2	male	45	CD_2_GGGCGTTCACGTCGGT-1	Laminin colonocytes	-1.35	2.75	1.6757	0
CD 2	male	45	CD_2_GGGCGTTTCAGCGGAA-1	Goblet	-4.49	-7.62	0	0
CD 2	male	45	CD_2_GGGCTACCAGGTGTTT-1	Cycling TA	3.73	-2.74	0	2.26546
CD 2	male	45	CD_2_GGGCTCAGTCCCTGTT-1	Epithelium Ribhi	2.27	-1.5	0	0
CD 2	male	45	CD_2_GGGTAGAGTATCGAGG-1	PLCG2 colonocytes	3.81	1.86	0	0
CD 2	male	45	CD_2_GGGTAGAGTATGCTAC-1	Colonocyte 2	-1.22	5.56	0	0
CD 2	male	45	CD_2_GGGTAGAGTCTCACGG-1	Epithelium Ribhi	-0.451	-0.65	0	0
CD 2	male	45	CD_2_GGGTCACAGCGATTCT-1	Cycling TA	3.05	-2.48	0	0
CD 2	male	45	CD_2_GGGTTATTCACACGAT-1	PLCG2 colonocytes	3.42	2.61	0	0
CD 2	male	45	CD_2_GGTAACTAGTAACAGT-1	Cycling TA	2.56	-3.32	3.20063	0
CD 2	male	45	CD_2_GGTAACTGTTCAAGTC-1	Colonocyte 1	0.304	4.92	0	0
CD 2	male	45	CD_2_GGTCACGGTTATGACC-1	Inflammatory colonocyte	-1.68	4.6	0	0
CD 2	male	45	CD_2_GGTCTGGAGTTGGCTT-1	Laminin colonocytes	0.528	1.28	0	0
CD 2	male	45	CD_2_GGTCTGGCAACAGCCC-1	Goblet	-2.67	-5.44	2.21885	0
CD 2	male	45	CD_2_GGTGAAGAGTAGACAT-1	Tuft cells	13.5	-0.992	0	0
CD 2	male	45	CD_2_GGTGTTATCTTAGGAC-1	Colonocyte 1	-0.301	3	0.876438	0
CD 2	male	45	CD_2_GGTTGTACATGTACGT-1	Epithelium Ribhi	3.91	-0.303	2.60153	0
CD 2	male	45	CD_2_GGTTGTATCTCGCCTA-1	Laminin colonocytes	0.571	0.829	0	0
CD 2	male	45	CD_2_GTAACCATCCTACCAC-1	Laminin colonocytes	0.631	1.77	0	0
CD 2	male	45	CD_2_GTAAGTCCAACAGAGC-1	PLCG2 colonocytes	3.59	1.5	0	0
CD 2	male	45	CD_2_GTAAGTCTCCCATTCG-1	Laminin colonocytes	-1.17	0.277	1.88551	0
CD 2	male	45	CD_2_GTAGCTAGTGCTGATT-1	PLCG2 colonocytes	1.79	1.84	0	0
CD 2	male	45	CD_2_GTATTTCCAATACCTG-1	Cycling TA	1.59	-4.52	3.97314	2.64175
CD 2	male	45	CD_2_GTCAAACCAGTTAGAA-1	PLCG2 colonocytes	3.39	1.57	0	0
CD 2	male	45	CD_2_GTCAAACCATCCAACA-1	PLCG2 colonocytes	2.02	3.59	0	0
CD 2	male	45	CD_2_GTCAAGTCACAAGCTT-1	Laminin colonocytes	0.708	1.56	1.48376	2.05655
CD 2	male	45	CD_2_GTCAAGTTCAACACCA-1	Laminin colonocytes	-0.779	1.86	0	0
CD 2	male	45	CD_2_GTCACTCCAAGCGAGT-1	Cycling TA	3.22	-4.44	3.02195	3.02195
CD 2	male	45	CD_2_GTCAGCGAGTGAGGTC-1	PLCG2 colonocytes	3.14	1.91	0	0
CD 2	male	45	CD_2_GTCAGCGGTCAGACTT-1	PLCG2 colonocytes	3.54	0.79	0	0
CD 2	male	45	CD_2_GTCAGCGGTTAGAGAT-1	Epithelium Ribhi	2.99	-1.41	2.45625	0
CD 2	male	45	CD_2_GTCAGCGTCCATCCGT-1	Epithelium Ribhi	2.53	-1.57	3.2557	0
CD 2	male	45	CD_2_GTCATCCCAATGTCTG-1	PLCG2 colonocytes	3.11	2.81	0	0
CD 2	male	45	CD_2_GTCATGAAGCAATAGT-1	PLCG2 colonocytes	1.94	2.02	0	0
CD 2	male	45	CD_2_GTCATGATCCATCACC-1	Cycling TA	2.66	-3.44	3.13279	1.53822
CD 2	male	45	CD_2_GTCATTTCAGTCAACT-1	PLCG2 colonocytes	2.81	2.06	0	0
CD 2	male	45	CD_2_GTCCCATCACGCTGTG-1	Cycling TA	3.35	-3.82	2.90532	0
CD 2	male	45	CD_2_GTCGAATCAATTGAAG-1	Cycling TA	2.16	-3.15	3.35693	0
CD 2	male	45	CD_2_GTCGAATTCCCATTCG-1	PLCG2 colonocytes	2.66	2.54	0	0
CD 2	male	45	CD_2_GTCGCGATCCCAAGTA-1	PLCG2 colonocytes	2.85	1.69	0	0
CD 2	male	45	CD_2_GTCTACCCAAGACTGG-1	Epithelium Ribhi	0.452	-2.25	0	0
CD 2	male	45	CD_2_GTCTCACCATGGCGCT-1	Colonocyte 2	-2.13	6.17	0	0
CD 2	male	45	CD_2_GTCTCACGTAAGGCTG-1	Epithelium Ribhi	2.75	-1.95	1.6975	0
CD 2	male	45	CD_2_GTGAGCCGTGAATAAC-1	Goblet	-5.15	-5.3	0	0
CD 2	male	45	CD_2_GTGAGTTCAATCTGCA-1	Epithelium Ribhi	2.81	-1.89	3.19313	0
CD 2	male	45	CD_2_GTGAGTTCAGACAAGC-1	PLCG2 colonocytes	2.54	2.87	0	0
CD 2	male	45	CD_2_GTGCACGGTCCCTGAG-1	Epithelium Ribhi	0.809	-1.09	0	0
CD 2	male	45	CD_2_GTGCTTCCAGAACTCT-1	Laminin colonocytes	0.0384	-0.67	3.43592	0
CD 2	male	45	CD_2_GTGCTTCGTCCATACA-1	Tuft cells	12.8	-1.36	0	0
CD 2	male	45	CD_2_GTGGAAGGTCCTCATC-1	Colonocyte 1	1.56	3.52	0	0
CD 2	male	45	CD_2_GTGGGAAAGCTTTCCC-1	Laminin colonocytes	-0.571	0.968	0	0
CD 2	male	45	CD_2_GTGGGAATCCGTACGG-1	PLCG2 colonocytes	2.24	0.534	0	0
CD 2	male	45	CD_2_GTTACAGTCTGTGCGG-1	Cycling TA	3.55	-2.09	1.36504	0.899323
CD 2	male	45	CD_2_GTTACGAAGGAAGAAC-1	Tuft cells	13.6	-0.307	0	0
CD 2	male	45	CD_2_GTTATGGAGGTGAGAA-1	Goblet	-5.29	-6.45	0	0
CD 2	male	45	CD_2_GTTCATTTCGTAGGAG-1	Epithelium Ribhi	1.18	-0.818	2.50489	0
CD 2	male	45	CD_2_GTTCCGTGTGTCATCA-1	Inflammatory colonocyte	-0.666	5.28	0	0
CD 2	male	45	CD_2_GTTGCGGTCCGTCCTA-1	PLCG2 colonocytes	1.95	0.627	0	0
CD 2	male	45	CD_2_GTTGCGGTCGTTCTGC-1	Cycling TA	2.82	-3.58	1.70889	2.0521
CD 2	male	45	CD_2_GTTGTCCCAATTTCGG-1	PLCG2 colonocytes	3.74	2.85	0	0
CD 2	male	45	CD_2_GTTGTGATCATATGGC-1	Laminin colonocytes	0.0853	0.308	3.32151	0
CD 2	male	45	CD_2_GTTTACTCATGGGTTT-1	Secretory progenitor	-1.39	-2.53	4.27068	0
CD 2	male	45	CD_2_GTTTACTGTTCCGCAG-1	Cycling TA	1.75	-4.55	2.80768	1.73544
CD 2	male	45	CD_2_GTTTACTTCGAGGCAA-1	Cycling TA	1.89	-3.66	3.26959	0
CD 2	male	45	CD_2_TAACGACGTAGTCGGA-1	Tuft cells	13.1	-1.51	0	0
CD 2	male	45	CD_2_TAACGACGTCAAGCGA-1	Cycling TA	1.89	-5.11	0	2.01067
CD 2	male	45	CD_2_TAACGACTCACTGTTT-1	Paneth-like	-1.16	-7.64	0	0
CD 2	male	45	CD_2_TAAGCCAAGTTTGGCT-1	PLCG2 colonocytes	1.03	2.95	0	0
CD 2	male	45	CD_2_TAAGCCACAAAGGATT-1	Epithelium Ribhi	2.95	-0.999	3.40775	0
CD 2	male	45	CD_2_TACAACGAGTTATGGA-1	Epithelium Ribhi	2.85	-2.12	3.54261	0
CD 2	male	45	CD_2_TACACCCCAGCTCGGT-1	Epithelium Ribhi	3.02	-0.763	0	0
CD 2	male	45	CD_2_TACCGGGCAGTGCCTG-1	Epithelium Ribhi	2.9	-1.85	3.36949	1.73647
CD 2	male	45	CD_2_TACCTCGCAGTCACGC-1	Cycling TA	3.45	-4.21	0	2.86307
CD 2	male	45	CD_2_TACCTCGTCACGGGAA-1	PLCG2 colonocytes	1.31	0.769	0	0
CD 2	male	45	CD_2_TACCTGCTCATTGCTT-1	Laminin colonocytes	-0.167	1.52	0	0
CD 2	male	45	CD_2_TACGGGCTCGTAGGAG-1	Laminin colonocytes	-0.373	0.102	3.54642	0
CD 2	male	45	CD_2_TACGTCCCAATGGCAG-1	PLCG2 colonocytes	2.75	6.35	0	0
CD 2	male	45	CD_2_TACTGCCCAATCAAGA-1	Epithelium Ribhi	1.81	-1.66	0	0
CD 2	male	45	CD_2_TACTGCCGTGGTCAAG-1	PLCG2 colonocytes	3.38	3.21	0	0
CD 2	male	45	CD_2_TACTGCCTCGCAGAGA-1	Epithelium Ribhi	0.968	-2.14	1.91059	0
CD 2	male	45	CD_2_TACTGCCTCTAGCATG-1	Inflammatory colonocyte	-1.96	5.14	0	0
CD 2	male	45	CD_2_TACTTACAGCGATTCT-1	Goblet	-4.49	-7.67	0	0
CD 2	male	45	CD_2_TACTTACCATGTCGTA-1	BEST4 OTOP2	2.32	6.94	0	0
CD 2	male	45	CD_2_TACTTCAAGAAACTCA-1	Epithelium Ribhi	3.1	-0.738	0	0
CD 2	male	45	CD_2_TACTTCATCTCAGAAC-1	Epithelium Ribhi	1.07	-0.937	3.7584	0
CD 2	male	45	CD_2_TAGACTGCAACAAGTA-1	Mature goblet	-5.68	-2.61	0	0
CD 2	male	45	CD_2_TAGACTGCAACTTCTT-1	Epithelium Ribhi	1	-2.63	4.25688	0
CD 2	male	45	CD_2_TAGCACAAGATACCAA-1	Colonocyte 2	-1.63	5.39	0	0
CD 2	male	45	CD_2_TAGGAGGCATAATCGC-1	PLCG2 colonocytes	2.39	2.71	0	0
CD 2	male	45	CD_2_TAGGAGGTCTGCTTAT-1	Inflammatory colonocyte	-1.2	4.82	0	0
CD 2	male	45	CD_2_TAGGTTGGTAGTCGTT-1	PLCG2 colonocytes	1.86	0.754	2.03226	0
CD 2	male	45	CD_2_TATACCTAGGTTATAG-1	Cycling TA	2.38	-5	0	0
CD 2	male	45	CD_2_TATCCTATCCAGTACA-1	Cycling TA	2.29	-3.84	4.10036	2.30809
CD 2	male	45	CD_2_TATCTGTCACCAGCCA-1	Laminin colonocytes	-1.08	2.15	0	0
CD 2	male	45	CD_2_TATCTGTTCCTAAACG-1	Tuft cells	12.9	0.805	0	0
CD 2	male	45	CD_2_TCAAGACAGGAGATAG-1	Epithelium Ribhi	3.22	-1.03	2.80469	1.58524
CD 2	male	45	CD_2_TCAAGTGAGATTAGTG-1	Laminin colonocytes	-0.371	0.378	1.29677	0
CD 2	male	45	CD_2_TCAATCTGTGTATTCG-1	Epithelium Ribhi	3.45	-0.476	3.12201	0
CD 2	male	45	CD_2_TCAATTCGTTATGTCG-1	Colonocyte 1	-0.753	5.23	0	0
CD 2	male	45	CD_2_TCACACCGTTGTCCCT-1	Tuft cells	13.6	-1.07	0	0
CD 2	male	45	CD_2_TCACACCTCAAGCCTA-1	Tuft cells	13.2	-1.44	0	0
CD 2	male	45	CD_2_TCACGCTAGGTTGTTC-1	PLCG2 colonocytes	4.36	1.95	0	0
CD 2	male	45	CD_2_TCACGCTCATAAGCAA-1	Colonocyte 1	-0.345	-1.05	0	0
CD 2	male	45	CD_2_TCAGTGACAACTTGCA-1	Epithelium Ribhi	1.7	0.701	0	0
CD 2	male	45	CD_2_TCAGTGATCACAACCA-1	Epithelium Ribhi	1.49	-1.4	3.47179	2.29381
CD 2	male	45	CD_2_TCATACTTCTCGTGAA-1	PLCG2 colonocytes	1.77	0.376	0	0
CD 2	male	45	CD_2_TCATCATAGCGGGTTA-1	Goblet	-3.74	-5.18	0	0
CD 2	male	45	CD_2_TCATTACGTTGAAGTA-1	PLCG2 colonocytes	2.79	1.09	0	0
CD 2	male	45	CD_2_TCATTCAAGTGAGTGC-1	Epithelium Ribhi	1.46	-0.183	0	0
CD 2	male	45	CD_2_TCATTGTGTACTGCCG-1	Goblet	-2.65	-5.53	0	0
CD 2	male	45	CD_2_TCCAGAAGTCGGTGAA-1	Epithelium Ribhi	0.43	-1.06	0	0
CD 2	male	45	CD_2_TCCATGCTCCATTGTT-1	Epithelium Ribhi	0.833	-2.69	3.06806	0
CD 2	male	45	CD_2_TCCCATGCAGTATACC-1	Laminin colonocytes	-0.713	0.839	0.96106	0.96106
CD 2	male	45	CD_2_TCCGTGTGTACCCACG-1	PLCG2 colonocytes	3.22	2.43	0	0
CD 2	male	45	CD_2_TCCTCGAGTCATATGC-1	Cycling TA	2.52	-3.66	2.6948	0
CD 2	male	45	CD_2_TCCTCTTCAATGTCTG-1	PLCG2 colonocytes	3.97	2.24	0	0
CD 2	male	45	CD_2_TCCTGCAGTAACAAGT-1	Inflammatory colonocyte	-1.08	4.44	0	0
CD 2	male	45	CD_2_TCCTGCATCTGCGAGC-1	PLCG2 colonocytes	3.88	0.717	2.43507	0
CD 2	male	45	CD_2_TCCTTCTGTGTCCATA-1	Cycling TA	2.97	-4.13	2.19865	3.89339
CD 2	male	45	CD_2_TCGACCTAGCTACAAA-1	Epithelium Ribhi	1.02	-1.8	1.4648	0
CD 2	male	45	CD_2_TCGACGGAGAAGCCAC-1	PLCG2 colonocytes	3.61	2.31	0	0
CD 2	male	45	CD_2_TCGCTCAGTACGTACT-1	Epithelium Ribhi	1.15	-1.6	2.97195	0
CD 2	male	45	CD_2_TCGGGACGTACCCGAC-1	Epithelium Ribhi	3.02	-1.54	2.25127	0
CD 2	male	45	CD_2_TCGGGTGCAGGTGTTT-1	Cycling TA	-0.0126	-3.4	2.46785	0.683878
CD 2	male	45	CD_2_TCGGTCTAGGGTTTCT-1	PLCG2 colonocytes	3.53	1.18	3.43496	0
CD 2	male	45	CD_2_TCGGTCTTCCTAACAG-1	Cycling TA	1.97	-4.27	1.16292	1.68612
CD 2	male	45	CD_2_TCGTAGACAATTGCCA-1	PLCG2 colonocytes	4.35	0.0194	0	0
CD 2	male	45	CD_2_TCGTGGGAGTGGATTA-1	Epithelium Ribhi	2.23	-0.81	0	0
CD 2	male	45	CD_2_TCTACATCATGGTACT-1	Cycling TA	3.46	-4.53	2.06703	4.24868
CD 2	male	45	CD_2_TCTCACGCATGAAGCG-1	Cycling TA	2.96	-4.25	0	2.8145
CD 2	male	45	CD_2_TCTCAGCTCATGTCAG-1	PLCG2 colonocytes	2.45	1.43	0	0
CD 2	male	45	CD_2_TCTCCGAAGGAACTCG-1	Laminin colonocytes	0.112	-0.785	2.40642	0
CD 2	male	45	CD_2_TCTCCGAGTGACCGAA-1	Epithelium Ribhi	1.39	-2.62	1.58217	0
CD 2	male	45	CD_2_TCTCCGATCAGGCGAA-1	Cycling TA	1.6	-3.78	3.10238	0
CD 2	male	45	CD_2_TCTCTGGCAAATTGGA-1	Epithelium Ribhi	0.15	-1.92	3.93371	0
CD 2	male	45	CD_2_TCTGTCGAGTGCGACA-1	Cycling TA	3.24	-2.91	3.49248	0
CD 2	male	45	CD_2_TCTTAGTCAAACTCTG-1	Laminin colonocytes	-2.98	1.43	0	0
CD 2	male	45	CD_2_TCTTAGTGTACAACGG-1	Goblet	-4.07	-7.15	0	0
CD 2	male	45	CD_2_TCTTCCTGTTTCGTTT-1	Tuft cells	13.4	-0.209	0	0
CD 2	male	45	CD_2_TCTTGCGCACGGTGAA-1	Epithelium Ribhi	1.62	-2.08	0	0
CD 2	male	45	CD_2_TCTTTGATCGAGCTGC-1	Laminin colonocytes	2.63	-3.95	2.46951	2.67558
CD 2	male	45	CD_2_TGAACGTGTCACTCGG-1	Laminin colonocytes	-0.634	-1.51	4.69719	0
CD 2	male	45	CD_2_TGAATCGGTGCTCGTG-1	PLCG2 colonocytes	3.63	1.36	1.89891	0
CD 2	male	45	CD_2_TGACAGTCAGGATTCT-1	Laminin colonocytes	0.354	1.02	0	0
CD 2	male	45	CD_2_TGAGACTTCCATGAGT-1	Colonocyte 2	-3.49	5.88	0	0
CD 2	male	45	CD_2_TGAGCATCACCGTGCA-1	PLCG2 colonocytes	2.56	-0.403	3.98512	0
CD 2	male	45	CD_2_TGAGCATGTTTGCCGG-1	Laminin colonocytes	-0.41	0.491	0	0
CD 2	male	45	CD_2_TGAGCGCCAGCTGGTC-1	BEST4 OTOP2	2.17	7.31	0	0
CD 2	male	45	CD_2_TGAGCGCGTACCGTGC-1	Epithelium Ribhi	0.24	-3	0	0
CD 2	male	45	CD_2_TGAGCGCTCCGTTGAA-1	Inflammatory colonocyte	-3.76	4.74	0	0
CD 2	male	45	CD_2_TGAGGAGGTTAAGGGC-1	Laminin colonocytes	1.05	1.89	0	0
CD 2	male	45	CD_2_TGAGGAGTCGAGAAAT-1	Epithelium Ribhi	0.0739	-2.36	2.01686	0
CD 2	male	45	CD_2_TGAGGTTGTCACGACC-1	Tuft cells	12.8	0.897	0	0
CD 2	male	45	CD_2_TGAGTCACAATGAACA-1	PLCG2 colonocytes	3.63	2.02	0	0
CD 2	male	45	CD_2_TGAGTCATCGGATACT-1	Epithelium Ribhi	2.04	-2	4.35572	0
CD 2	male	45	CD_2_TGATCAGAGAGGACTC-1	Cycling TA	2.52	-3.17	2.84002	0
CD 2	male	45	CD_2_TGATCTTGTAAGCTCT-1	Cycling TA	2.52	-4.48	2.47919	0.795083
CD 2	male	45	CD_2_TGATTCTAGGGCAAGG-1	Laminin colonocytes	-0.215	-1.18	3.13805	0
CD 2	male	45	CD_2_TGCACGGTCGGAGCAA-1	Epithelium Ribhi	0.335	-0.572	0	0
CD 2	male	45	CD_2_TGCAGATAGGAATGTT-1	Laminin colonocytes	0.191	1.6	0	0
CD 2	male	45	CD_2_TGCATGAAGATGTAGT-1	Goblet	-3.08	-4.7	0	0
CD 2	male	45	CD_2_TGCATGATCTAATTCC-1	Colonocyte 1	-0.46	3.09	0	0
CD 2	male	45	CD_2_TGCCGAGGTTCGGCTG-1	Inflammatory colonocyte	-1.6	5.2	0	0
CD 2	male	45	CD_2_TGCGACGCATTCGATG-1	Colonocyte 1	-0.993	3.08	0	0
CD 2	male	45	CD_2_TGCGACGGTGGACCAA-1	PLCG2 colonocytes	2.25	0.11	2.82323	0
CD 2	male	45	CD_2_TGCGGCATCCATAGAC-1	PLCG2 colonocytes	1.44	1.7	0	0
CD 2	male	45	CD_2_TGCGGCATCGTAGGAG-1	PLCG2 colonocytes	4.25	1.78	3.83404	0
CD 2	male	45	CD_2_TGCGGGTTCTGCACCT-1	Cycling TA	1.51	-3.52	4.82305	0
CD 2	male	45	CD_2_TGCTCGTGTTGTGCCG-1	Epithelium Ribhi	1.63	-2.69	2.1028	0
CD 2	male	45	CD_2_TGCTGAAAGGAAGAAC-1	Epithelium Ribhi	3.66	0.0892	3.49341	0
CD 2	male	45	CD_2_TGCTTCGAGCACTCAT-1	Goblet	-2.3	-5.44	0	0
CD 2	male	45	CD_2_TGCTTCGCACAAAGTA-1	Inflammatory colonocyte	-3.89	2.56	0.742682	0
CD 2	male	45	CD_2_TGGAGGATCTACACAG-1	Epithelium Ribhi	2.67	-1.32	4.02437	0
CD 2	male	45	CD_2_TGGATCATCCATTTGT-1	Epithelium Ribhi	2.64	-1.43	0	0
CD 2	male	45	CD_2_TGGGAAGCAATGCAAA-1	PLCG2 colonocytes	1.97	0.606	0	0
CD 2	male	45	CD_2_TGGGAAGCAGGAACCA-1	Goblet	-3.51	-4.67	0	0
CD 2	male	45	CD_2_TGGGAGAAGTAATTGG-1	PLCG2 colonocytes	3.98	0.469	2.80651	0
CD 2	male	45	CD_2_TGGGAGATCCACGTCT-1	Inflammatory colonocyte	-2.14	5.7	0	0
CD 2	male	45	CD_2_TGGGATTTCGTAGCCG-1	PLCG2 colonocytes	3.61	0.00201	1.73686	0
CD 2	male	45	CD_2_TGGGTTAAGAAGTGTT-1	PLCG2 colonocytes	3.06	2.43	0	0
CD 2	male	45	CD_2_TGGTACAGTTGTGCAT-1	PLCG2 colonocytes	-2.43	-5.73	0	0
CD 2	male	45	CD_2_TGGTAGTTCATGAGGG-1	PLCG2 colonocytes	2.57	2.37	0	0
CD 2	male	45	CD_2_TGGTTAGTCACACCGG-1	Cycling TA	4.05	-1.81	0	1.9719
CD 2	male	45	CD_2_TGTAGACTCACATACG-1	Tuft cells	13.3	-0.368	0	0
CD 2	male	45	CD_2_TGTCCCACAGAGTTCT-1	PLCG2 colonocytes	3.08	1.49	0	0
CD 2	male	45	CD_2_TGTGAGTCAGATTAAG-1	Colonocyte 2	-2.71	5.35	0	0
CD 2	male	45	CD_2_TGTGCGGTCTGCAGCG-1	PLCG2 colonocytes	1.66	0.713	0	0
CD 2	male	45	CD_2_TGTGGCGAGGGCCAAT-1	Inflammatory colonocyte	-0.738	4.03	0	0
CD 2	male	45	CD_2_TGTGGCGCAGCGGATA-1	Cycling TA	3.2	-3.5	3.30848	0
CD 2	male	45	CD_2_TGTGGCGTCCTCACGT-1	Laminin colonocytes	0.19	0.958	0	0
CD 2	male	45	CD_2_TGTTCCGCAGAAACCG-1	Goblet	-4.08	-7.57	2.27794	0
CD 2	male	45	CD_2_TGTTGAGCAGAGCCCT-1	Laminin colonocytes	-0.0356	-0.125	2.55525	0
CD 2	male	45	CD_2_TGTTGGATCCCTCGTA-1	Cycling TA	2.85	-4.69	0	1.76197
CD 2	male	45	CD_2_TTACCATCATGTCAGT-1	Cycling TA	3.73	-3.56	2.49412	0
CD 2	male	45	CD_2_TTACCGCTCCTGGCTT-1	PLCG2 colonocytes	1.43	1.24	0	0
CD 2	male	45	CD_2_TTACGCCAGTGCTACT-1	Goblet	-4.56	-5.21	1.66131	0
CD 2	male	45	CD_2_TTAGGCACATGAAGCG-1	Colonocyte 1	-1.1	5.42	0	0
CD 2	male	45	CD_2_TTAGTCTCAGCGTTTA-1	Goblet	-4.4	-5.74	0	0
CD 2	male	45	CD_2_TTCACGCAGTAGACCG-1	Cycling TA	2.57	-3.91	2.9309	2.18453
CD 2	male	45	CD_2_TTCAGGACACACACGC-1	Cycling TA	2.95	-4.3	0	3.19537
CD 2	male	45	CD_2_TTCATTGGTTAGGCCC-1	Epithelium Ribhi	2.92	-0.663	0	0
CD 2	male	45	CD_2_TTCCAATAGAGTCGAC-1	Laminin colonocytes	-1	2.02	0	0
CD 2	male	45	CD_2_TTCCAATTCATTGTTC-1	Laminin colonocytes	-0.283	0.569	0.718422	0
CD 2	male	45	CD_2_TTCCACGTCGGTTCAA-1	Goblet	-4.98	-5.53	0	0
CD 2	male	45	CD_2_TTCCTAACACTGTGAT-1	Epithelium Ribhi	2.57	-2.47	1.83853	0
CD 2	male	45	CD_2_TTCGATTGTAACGTTC-1	Epithelium Ribhi	0.557	-1.11	1.86149	0
CD 2	male	45	CD_2_TTCTAACGTGGTCCCA-1	PLCG2 colonocytes	4.2	0.651	0	0
CD 2	male	45	CD_2_TTCTAGTGTATACCTG-1	PLCG2 colonocytes	4.25	-0.091	0	0
CD 2	male	45	CD_2_TTCTAGTTCCTTCTAA-1	Goblet	-5.33	-5.34	0	0
CD 2	male	45	CD_2_TTGACCCGTATCACGT-1	Laminin colonocytes	-1.6	0.815	0.859992	0
CD 2	male	45	CD_2_TTGAGTGAGACGCCCT-1	Epithelium Ribhi	-0.0275	-2.64	1.49546	0
CD 2	male	45	CD_2_TTGAGTGGTCGTTCAA-1	Epithelium Ribhi	-0.403	-2.79	2.03688	0
CD 2	male	45	CD_2_TTGAGTGTCGACACTA-1	Cycling TA	2.64	-3.41	3.71677	0
CD 2	male	45	CD_2_TTGATGGAGTTGGAGC-1	Goblet	-3.17	-5.48	0	0
CD 2	male	45	CD_2_TTGATGGCAGCTGAGA-1	Epithelium Ribhi	-0.0949	-1.89	2.85352	0
CD 2	male	45	CD_2_TTGCATTCAACCAATC-1	Laminin colonocytes	-1.02	0.768	3.5261	0
CD 2	male	45	CD_2_TTGCCTGAGCCTTTGA-1	Colonocyte 1	-0.343	4.62	0	0
CD 2	male	45	CD_2_TTGGGTACAAATCGGG-1	Epithelium Ribhi	1.84	-1.98	2.74718	0
CD 2	male	45	CD_2_TTGGTTTAGACCCTTA-1	PLCG2 colonocytes	3.72	-0.619	4.62008	0
CD 2	male	45	CD_2_TTGGTTTGTACAAACA-1	Mature goblet	-5.62	-3.74	0	0
CD 2	male	45	CD_2_TTGTGGAGTACTCGTA-1	PLCG2 colonocytes	4.08	1.96	0	0
CD 2	male	45	CD_2_TTGTGTTAGTCCCGAC-1	Epithelium Ribhi	0.818	-4.36	0	0.582154
CD 2	male	45	CD_2_TTTACGTTCAAGTGTC-1	Tuft cells	13.2	-0.441	0	0
CD 2	male	45	CD_2_TTTACTGGTTGTTGCA-1	Epithelium Ribhi	0.725	-1.15	2.08409	0
CD 2	male	45	CD_2_TTTAGTCGTATAATGG-1	PLCG2 colonocytes	2.72	3.59	0	0
CD 2	male	45	CD_2_TTTATGCCACCTGCTT-1	PLCG2 colonocytes	3.08	3.17	0	0
CD 2	male	45	CD_2_TTTATGCTCCATTGGA-1	Epithelium Ribhi	0.358	-0.539	0	0
CD 2	male	45	CD_2_TTTCATGAGACGGTTG-1	PLCG2 colonocytes	2.61	3.58	0	0
CD 2	male	45	CD_2_TTTGATCGTTGCATGT-1	Goblet	-4.56	-7.95	0	0
CD 2	male	45	CD_2_TTTGTTGAGCAGTACG-1	Epithelium Ribhi	2.63	-1.12	4.25255	2.52951
CD 2	male	45	CD_2_TTTGTTGCATTAAGCC-1	Epithelium Ribhi	-0.011	-1.04	0	0
CD 2	male	45	CD_2_TTTGTTGTCGGACCAC-1	PLCG2 colonocytes	2.22	0.224	3.65799	0
UC 1	male	48	UC_1_AAAGGATTCGTCTCAC-1	Laminin colonocytes	1.01	2.09	0	0
UC 1	male	48	UC_1_AAAGGTACAATTCTCT-1	BEST4 OTOP2	2.56	6.83	2.03111	0
UC 1	male	48	UC_1_AATGCCATCCGCGGAT-1	PLCG2 colonocytes	2.5	2.49	2.55595	0
UC 1	male	48	UC_1_ACACAGTCAATCCTTT-1	PLCG2 colonocytes	4.37	1.91	0	0
UC 1	male	48	UC_1_ACATTTCGTCGTATGT-1	Enteroendocrine	7.72	-0.425	0	0
UC 1	male	48	UC_1_ACGGTTACAAGTCCCG-1	Cycling TA	3.16	-4.2	0	0
UC 1	male	48	UC_1_ACTGATGCAATCCAGT-1	PLCG2 colonocytes	3.48	1.84	3.1688	2.51685
UC 1	male	48	UC_1_ACTGTGACACCAGACC-1	PLCG2 colonocytes	2.87	1.96	0	0
UC 1	male	48	UC_1_ACTTATCTCATCAGTG-1	Goblet	7.65	-0.412	0	0
UC 1	male	48	UC_1_AGACAAAAGCTGAGTG-1	PLCG2 colonocytes	2.54	2.57	0	0
UC 1	male	48	UC_1_AGACACTCAAGTTGGG-1	PLCG2 colonocytes	2.34	1.81	2.57985	0
UC 1	male	48	UC_1_AGGGTTTGTTGGACTT-1	Cycling TA	3	-4.56	0	0
UC 1	male	48	UC_1_ATGACCAAGGCTCACC-1	Inflammatory colonocyte	-1.7	4.76	0	0
UC 1	male	48	UC_1_ATGGATCTCACCTTAT-1	Epithelium Ribhi	1.27	-1.08	2.27794	1.68237
UC 1	male	48	UC_1_CACGAATAGTGTAGTA-1	Mature goblet	-6.53	-3.44	0	0
UC 1	male	48	UC_1_CACTAAGTCACTTGTT-1	Mature goblet	-5.34	-2.1	0	0
UC 1	male	48	UC_1_CATACTTAGGAGCAAA-1	Epithelium Ribhi	-1.31	-1.7	2.16312	0
UC 1	male	48	UC_1_CGTCCATGTGCCCTTT-1	Inflammatory colonocyte	-2.28	5.03	0	0
UC 1	male	48	UC_1_CTCAGAAAGCACTCCG-1	BEST4 OTOP2	2.18	6.69	0	0
UC 1	male	48	UC_1_CTTAGGACACGATTCA-1	Secretory progenitor	-2.49	-0.941	0	0
UC 1	male	48	UC_1_CTTCGGTGTGTTGACT-1	PLCG2 colonocytes	1.73	3.18	2.01629	0
UC 1	male	48	UC_1_GACTGATTCGTCAGAT-1	Goblet	-2.73	-5.44	0	0
UC 1	male	48	UC_1_GAGATGGAGGTAAGAG-1	Laminin colonocytes	-0.98	-1.22	3.84657	0
UC 1	male	48	UC_1_GATGCTAGTAACAAGT-1	Inflammatory colonocyte	-3.74	3.18	0	0
UC 1	male	48	UC_1_GGGTTTACACACCAGC-1	PLCG2 colonocytes	3.29	1.79	0	0
UC 1	male	48	UC_1_GTCTGTCCATTCTGTT-1	PLCG2 colonocytes	1.34	3.04	2.07734	0
UC 1	male	48	UC_1_GTGAGGATCTCTGCTG-1	BEST4 OTOP2	2.1	7.18	0	0
UC 1	male	48	UC_1_TAACGACCACGTACTA-1	Inflammatory colonocyte	-0.987	3.85	0	0
UC 1	male	48	UC_1_TATCTTGCATTGAGGG-1	Epithelium Ribhi	-0.887	-2.01	1.50005	0
UC 1	male	48	UC_1_TCAAGCAGTCCAAAGG-1	PLCG2 colonocytes	2.54	2.91	0	0
UC 1	male	48	UC_1_TCAATCTCAATACCCA-1	Inflammatory colonocyte	-3.8	3.54	0	0
UC 1	male	48	UC_1_TCATCCGAGCTGTGCC-1	Cycling TA	3.97	-2.89	3.22891	0
UC 1	male	48	UC_1_TGGGAAGGTTTGGAAA-1	PLCG2 colonocytes	3.5	1.62	0	0
UC 1	male	48	UC_1_TGTTTGTGTCTACATG-1	Laminin colonocytes	-1.44	0.801	2.33489	0
UC 1	male	48	UC_1_TTACAGGCAAAGGCGT-1	PLCG2 colonocytes	3.02	2.85	0	0
UC 1	male	48	UC_1_TTTCACACACCCAACG-1	PLCG2 colonocytes	3.17	2.49	0	0
UC 2	male	43	UC_2_AAATGGAGTGCCCGTA-1	Inflammatory colonocyte	-3.96	2.67	0	0
UC 2	male	43	UC_2_AACAAGATCAAGCGTT-1	Epithelium Ribhi	1.97	-2.13	2.64175	0
UC 2	male	43	UC_2_AACCAACGTCTTCTAT-1	Inflammatory colonocyte	-2.08	3	0	0
UC 2	male	43	UC_2_AACCATGAGGTCATCT-1	Inflammatory colonocyte	-2.55	3.53	0	0
UC 2	male	43	UC_2_AACCATGCACATCCCT-1	Epithelium Ribhi	2.75	-2.34	0	3.22041
UC 2	male	43	UC_2_AACCTTTTCGTCGCTT-1	Laminin colonocytes	-0.941	2.61	0	0
UC 2	male	43	UC_2_AAGACAATCTGTCCGT-1	Laminin colonocytes	-1.5	3.07	0	0
UC 2	male	43	UC_2_AAGCGAGGTGCCCTTT-1	Inflammatory colonocyte	-1.48	3.73	0	0
UC 2	male	43	UC_2_AAGTTCGTCTGTCCCA-1	Inflammatory colonocyte	-3.06	1.48	0	0
UC 2	male	43	UC_2_AATAGAGGTCCCTGAG-1	Inflammatory colonocyte	-2.5	2.05	0	0
UC 2	male	43	UC_2_AATCGTGCAAGAATAC-1	Inflammatory colonocyte	-2.86	1.58	1.23346	0
UC 2	male	43	UC_2_AATGAAGCATAGATCC-1	Inflammatory colonocyte	-3.78	2.86	0	0
UC 2	male	43	UC_2_AATGCCAAGAAGTCTA-1	Mature goblet	-5.64	-2.85	0	0
UC 2	male	43	UC_2_AATGGCTGTACTAGCT-1	PLCG2 colonocytes	2.54	1.75	0	0
UC 2	male	43	UC_2_AATGGCTGTTCGGTCG-1	Goblet	0.598	0.572	0	0
UC 2	male	43	UC_2_ACACGCGGTACGACAG-1	Inflammatory colonocyte	-3.8	2.44	0	0
UC 2	male	43	UC_2_ACACTGAGTGCGTTTA-1	PLCG2 colonocytes	2.76	1.61	0	0
UC 2	male	43	UC_2_ACATCCCTCGTGGTAT-1	Epithelium Ribhi	-1.92	-6.53	3.02505	0
UC 2	male	43	UC_2_ACATGCAGTGGCATCC-1	Inflammatory colonocyte	-3.95	2.74	0	0
UC 2	male	43	UC_2_ACCAAACGTGACCTGC-1	Laminin colonocytes	-1.65	1.4	1.51289	0
UC 2	male	43	UC_2_ACCCTCAGTCGAACAG-1	Mature goblet	-5.23	-4.09	0	0
UC 2	male	43	UC_2_ACCCTTGAGGTCGTAG-1	Tuft cells	13.3	-0.399	0	0
UC 2	male	43	UC_2_ACCGTTCGTCGTTGGC-1	Inflammatory colonocyte	-3.91	2.81	0	0
UC 2	male	43	UC_2_ACCTACCCATGACGGA-1	Laminin colonocytes	0.989	2.12	0	0
UC 2	male	43	UC_2_ACCTGTCCACGGCTAC-1	Cycling TA	1.41	-5.02	0	2.64175
UC 2	male	43	UC_2_ACGGAAGAGAGGCGTT-1	Inflammatory colonocyte	-1.43	3.63	0	0
UC 2	male	43	UC_2_ACTGCAATCATGCCGG-1	Cycling TA	2.38	-3.17	3.83551	0
UC 2	male	43	UC_2_ACTTCGCCACGGCCAT-1	Inflammatory colonocyte	-3.64	3.04	0	0
UC 2	male	43	UC_2_ACTTCGCCATAGACTC-1	Inflammatory colonocyte	-3.46	3.06	0	0
UC 2	male	43	UC_2_AGAACCTCATAAGCGG-1	Laminin colonocytes	-0.927	1.91	2.88861	0
UC 2	male	43	UC_2_AGAACCTGTAATACCC-1	Laminin colonocytes	-1.1	2.73	0	0
UC 2	male	43	UC_2_AGAAGTACAGCTACTA-1	Inflammatory colonocyte	-3.4	2.19	0	0
UC 2	male	43	UC_2_AGACCCGTCACCTGTC-1	Goblet	-3.91	-5.18	0	0
UC 2	male	43	UC_2_AGAGAATTCTCCGAAA-1	Inflammatory colonocyte	-2.61	4.55	0	0
UC 2	male	43	UC_2_AGAGCCCTCTACGCAA-1	Colonocyte 2	-2.79	3.46	0.462319	0
UC 2	male	43	UC_2_AGAGCCCTCTTAGTTC-1	Epithelium Ribhi	0.177	-4.38	2.61276	1.90009
UC 2	male	43	UC_2_AGATCGTAGCACCGTC-1	Epithelium Ribhi	2.51	0.272	2.42187	0
UC 2	male	43	UC_2_AGATGAATCGTGGCGT-1	Inflammatory colonocyte	-3.65	2.86	0	0
UC 2	male	43	UC_2_AGATGCTTCTGTACAG-1	Inflammatory colonocyte	-3.76	2.74	0	0
UC 2	male	43	UC_2_AGCCAGCCATGGGCAA-1	Laminin colonocytes	-1.3	0.979	1.52374	0
UC 2	male	43	UC_2_AGCGCTGTCAACCGAT-1	Inflammatory colonocyte	-3.27	3.19	0	0
UC 2	male	43	UC_2_AGGCTGCCATTGCTTT-1	Tuft cells	13.3	-0.992	0	0
UC 2	male	43	UC_2_AGGCTGCTCAACCTTT-1	Goblet	-1.82	-6.67	0	0
UC 2	male	43	UC_2_AGGGTTTTCATGAGAA-1	Inflammatory colonocyte	-3.29	4.21	0	0
UC 2	male	43	UC_2_AGGTCATCATCCTAAG-1	Inflammatory colonocyte	-3.1	3.86	0	0
UC 2	male	43	UC_2_AGGTCATTCGTCGACG-1	Inflammatory colonocyte	-1.52	3.86	0	0
UC 2	male	43	UC_2_AGTAACCAGCTAGTTC-1	Epithelium Ribhi	0.864	-2.23	2.63452	0
UC 2	male	43	UC_2_AGTAGTCTCACGGAGA-1	Inflammatory colonocyte	-2.23	3.34	0	0
UC 2	male	43	UC_2_AGTCAACCAAAGACGC-1	Secretory progenitor	-1.48	-2.03	2.78971	0
UC 2	male	43	UC_2_AGTCATGAGCCTATTG-1	Goblet	-3.49	1.34	0	0
UC 2	male	43	UC_2_AGTCTCCGTAAGAACT-1	Inflammatory colonocyte	-2.59	3.15	0	0
UC 2	male	43	UC_2_AGTGACTGTATGAGGC-1	Inflammatory colonocyte	-3.24	1.51	0	0
UC 2	male	43	UC_2_AGTGATCGTTCTGACA-1	Mature goblet	-5.84	-3.44	0	0
UC 2	male	43	UC_2_AGTTCCCCATCCGCGA-1	Inflammatory colonocyte	-2.49	4.41	0	0
UC 2	male	43	UC_2_ATAGACCAGGTAGTAT-1	Inflammatory colonocyte	-3.66	3.31	0	0
UC 2	male	43	UC_2_ATCACGACATTCCTCG-1	Secretory progenitor	-1.61	-1.7	4.17114	0
UC 2	male	43	UC_2_ATCAGGTCAGACCGCT-1	Inflammatory colonocyte	-2.84	3.44	0	0
UC 2	male	43	UC_2_ATCCACCAGGGTTAAT-1	Inflammatory colonocyte	-2.26	3.95	0	0
UC 2	male	43	UC_2_ATCGGCGGTCTTAGTG-1	Laminin colonocytes	-1.57	0.634	2.35106	0
UC 2	male	43	UC_2_ATCTTCAGTAGGCTCC-1	Inflammatory colonocyte	-2.95	3.39	0	0
UC 2	male	43	UC_2_ATGAAAGAGCAGTAAT-1	Laminin colonocytes	0.948	1.66	0	0
UC 2	male	43	UC_2_ATGCGATCAGCGTTTA-1	Secretory progenitor	-3.95	-2.93	0	0
UC 2	male	43	UC_2_ATTACCTAGACCCGCT-1	Inflammatory colonocyte	-3.55	3.4	0	0
UC 2	male	43	UC_2_ATTACCTCAAGCGAGT-1	Inflammatory colonocyte	-0.784	4.02	0	0
UC 2	male	43	UC_2_ATTCAGGTCATGCCCT-1	Tuft cells	12.9	-1.82	0	0
UC 2	male	43	UC_2_ATTCATCCAAACCATC-1	Inflammatory colonocyte	-3.64	3.41	0	0
UC 2	male	43	UC_2_ATTCCTAAGGTGCATG-1	Inflammatory colonocyte	-0.774	4.02	0	0
UC 2	male	43	UC_2_ATTTCACGTCCACACG-1	PLCG2 colonocytes	3.48	1.32	0	0
UC 2	male	43	UC_2_ATTTCTGTCGCTCATC-1	Inflammatory colonocyte	-3.47	3.04	0	0
UC 2	male	43	UC_2_CAAGCTACAACTCATG-1	Secretory progenitor	-1.84	-1.28	2.78147	0
UC 2	male	43	UC_2_CAAGGGAAGATCCAAA-1	Mature goblet	-5.93	-2.99	0	0
UC 2	male	43	UC_2_CAATACGGTTGACTAC-1	PLCG2 colonocytes	2.62	2.54	0	0
UC 2	male	43	UC_2_CAATCGACATCGCCTT-1	Goblet	-3.39	-5.32	0	0
UC 2	male	43	UC_2_CAATGACTCGATTGGT-1	Inflammatory colonocyte	-2.19	3.66	0	0
UC 2	male	43	UC_2_CACCAAATCACTTGTT-1	Laminin colonocytes	-1.66	0.927	0	0
UC 2	male	43	UC_2_CACGTGGCACCGAATT-1	Inflammatory colonocyte	-3.39	3.18	0	0
UC 2	male	43	UC_2_CACGTTCTCCGTCCTA-1	Inflammatory colonocyte	-2.25	3.3	0	0
UC 2	male	43	UC_2_CACTTCGAGGCTGAAC-1	Inflammatory colonocyte	-0.886	4.26	0	0
UC 2	male	43	UC_2_CAGAGCCTCACTGAAC-1	Cycling TA	1.45	-4.39	3.21102	2.14875
UC 2	male	43	UC_2_CAGCAATGTTTGAAAG-1	Laminin colonocytes	-0.29	-1.1	4.30878	0
UC 2	male	43	UC_2_CAGCCAGGTTGCATGT-1	Inflammatory colonocyte	-3.08	4.13	0	0
UC 2	male	43	UC_2_CAGGGCTTCCACAGGC-1	Laminin colonocytes	-0.217	0.678	0	0
UC 2	male	43	UC_2_CATAAGCGTGGATTTC-1	Laminin colonocytes	-0.538	0.712	2.04504	0
UC 2	male	43	UC_2_CATGGTACAGTCCCGA-1	Tuft cells	12.8	-1.66	0	0
UC 2	male	43	UC_2_CATTCCGTCCAATCTT-1	Inflammatory colonocyte	-2.46	3.4	0	0
UC 2	male	43	UC_2_CATTCTACACATGTTG-1	Laminin colonocytes	-1.35	2.41	2.30308	0
UC 2	male	43	UC_2_CATTGTTTCCCGTGTT-1	Secretory progenitor	-1.78	-2.71	3.25219	1.58208
UC 2	male	43	UC_2_CCACAAATCCGTGTAA-1	Inflammatory colonocyte	-2.79	2.32	0	0
UC 2	male	43	UC_2_CCACCATGTTGTGTAC-1	Inflammatory colonocyte	-3.24	3.01	0	0
UC 2	male	43	UC_2_CCACGAGTCTATGCCC-1	PLCG2 colonocytes	3.77	2.14	0	0
UC 2	male	43	UC_2_CCCAACTAGATGTTCC-1	Goblet	-3.5	-7.4	0	0
UC 2	male	43	UC_2_CCCGGAACACTCCGGA-1	Inflammatory colonocyte	-3.46	3.4	0	0
UC 2	male	43	UC_2_CCCGGAATCGACATAC-1	Inflammatory colonocyte	-2.11	3.68	0	0
UC 2	male	43	UC_2_CCCTAACGTCTTACAG-1	Goblet	-1.72	-6.97	0	0
UC 2	male	43	UC_2_CCGAACGCAACTGCTA-1	Inflammatory colonocyte	-3.15	4.04	0	0
UC 2	male	43	UC_2_CCGAACGGTGCGACAA-1	Inflammatory colonocyte	-2.94	2.32	2.47224	0
UC 2	male	43	UC_2_CCGGACAAGACCAAGC-1	Inflammatory colonocyte	-3.12	3.73	0	0
UC 2	male	43	UC_2_CCGGTAGAGAATTCAG-1	Epithelium Ribhi	1.5	0.0577	3.3297	0
UC 2	male	43	UC_2_CCGGTAGCAAGTGACG-1	Mature goblet	-5.41	-3.39	0	0
UC 2	male	43	UC_2_CCGGTAGGTATGCTTG-1	Goblet	-5.35	-4.5	0	0
UC 2	male	43	UC_2_CCGGTAGTCGAAGCCC-1	Inflammatory colonocyte	-0.348	3.91	0	0
UC 2	male	43	UC_2_CCGTGAGGTGGGCTCT-1	Inflammatory colonocyte	-3.46	3.35	0	0
UC 2	male	43	UC_2_CCTAACCTCTAGCATG-1	Laminin colonocytes	0.808	2.55	0	0
UC 2	male	43	UC_2_CCTAAGAAGGTGGCTA-1	Inflammatory colonocyte	-1.07	3.91	0	0
UC 2	male	43	UC_2_CCTTTGGGTATAGCTC-1	Inflammatory colonocyte	-3.65	3.59	2.72959	0
UC 2	male	43	UC_2_CGACAGCTCTACCTTA-1	Laminin colonocytes	2.04	-3.93	2.50769	1.18028
UC 2	male	43	UC_2_CGAGAAGAGCTGACAG-1	Inflammatory colonocyte	-0.612	4.15	0	0
UC 2	male	43	UC_2_CGAGAAGTCCACGGAC-1	Goblet	-4.68	-4.89	0	0
UC 2	male	43	UC_2_CGAGTTAGTCGCGTCA-1	Laminin colonocytes	-1.85	1.78	2.33209	0
UC 2	male	43	UC_2_CGATCGGGTTCGTACA-1	Mature goblet	-6.1	-3.02	0	0
UC 2	male	43	UC_2_CGCCATTAGCCTAGGA-1	Inflammatory colonocyte	-3.87	2.92	0	0
UC 2	male	43	UC_2_CGGAACCGTCTTGCTC-1	Inflammatory colonocyte	-2.67	2.79	0	0
UC 2	male	43	UC_2_CGGGCATGTGTCATTG-1	Epithelium Ribhi	1.7	-0.944	4.23259	0
UC 2	male	43	UC_2_CGGGTGTTCCGTAATG-1	Inflammatory colonocyte	-1.9	4.54	0	0
UC 2	male	43	UC_2_CGTAAGTGTGCAATGG-1	Inflammatory colonocyte	-3.47	4.14	0	0
UC 2	male	43	UC_2_CGTAAGTTCCTGGCTT-1	Inflammatory colonocyte	-3.03	3.11	0	0
UC 2	male	43	UC_2_CGTCCATCAAATTGGA-1	Inflammatory colonocyte	-2.7	4.28	0	0
UC 2	male	43	UC_2_CGTTGGGGTAGTCACT-1	Inflammatory colonocyte	-2.23	4.33	0	0
UC 2	male	43	UC_2_CTAACCCAGATTCGCT-1	Inflammatory colonocyte	-3.28	1.57	0	0
UC 2	male	43	UC_2_CTAACCCTCTTTACAC-1	Inflammatory colonocyte	-2.82	3.29	0	0
UC 2	male	43	UC_2_CTCAATTCATCCTGTC-1	Colonocyte 2	-2.82	3.72	0	0
UC 2	male	43	UC_2_CTCACTGAGGCAGCTA-1	Mature goblet	-6.27	-3.54	0	0
UC 2	male	43	UC_2_CTCACTGTCCTGTAAG-1	PLCG2 colonocytes	0.427	2.97	0	0
UC 2	male	43	UC_2_CTCAGAACAGGTTCAT-1	Mature goblet	-6.17	-3.11	0	0
UC 2	male	43	UC_2_CTCCATGCAGTCGTTA-1	Inflammatory colonocyte	-3.28	2.96	1.71382	0
UC 2	male	43	UC_2_CTCCATGTCGAACCAT-1	Inflammatory colonocyte	-3.43	3.95	0	0
UC 2	male	43	UC_2_CTCTCGACACGTATAC-1	Laminin colonocytes	0.186	1.98	0	0
UC 2	male	43	UC_2_CTCTCGAGTTGCATGT-1	Inflammatory colonocyte	-2.73	1.61	2.18733	0
UC 2	male	43	UC_2_CTCTGGTAGATGGCGT-1	Mature goblet	-6.42	-3.05	0	0
UC 2	male	43	UC_2_CTGAGCGAGGTCTACT-1	Goblet	-4.57	-5.65	0	0
UC 2	male	43	UC_2_CTGGCAGGTGTAAACA-1	Mature goblet	-6.48	-2.82	0	0
UC 2	male	43	UC_2_CTGTGGGGTCTACAAC-1	Inflammatory colonocyte	-1.93	3.49	0	0
UC 2	male	43	UC_2_CTTACCGTCGCCGAGT-1	Inflammatory colonocyte	-3.48	3.03	0	0
UC 2	male	43	UC_2_CTTAGGAAGCGGATCA-1	Inflammatory colonocyte	-1.65	4.25	0	0
UC 2	male	43	UC_2_CTTGATTCACTGGCGT-1	PLCG2 colonocytes	-3.04	-5.06	0	0
UC 2	male	43	UC_2_CTTTCAACACAGAGAC-1	Laminin colonocytes	-0.542	-1.53	4.03444	0
UC 2	male	43	UC_2_GAAGAATAGTAAGACT-1	Inflammatory colonocyte	-2.76	3.69	0	0
UC 2	male	43	UC_2_GAAGCGAGTCACCGCA-1	Inflammatory colonocyte	-1.46	3.86	0	0
UC 2	male	43	UC_2_GAAGGACGTTTGCCGG-1	Inflammatory colonocyte	-1.99	3.75	0	0
UC 2	male	43	UC_2_GAATAGAGTAACTAAG-1	Inflammatory colonocyte	-1.63	4.52	0	0
UC 2	male	43	UC_2_GACCAATGTTGTCATG-1	Inflammatory colonocyte	-3.58	3.38	0	0
UC 2	male	43	UC_2_GACCCAGGTGAAGCTG-1	Epithelium Ribhi	0.359	-2.06	0	1.49278
UC 2	male	43	UC_2_GACTTCCGTAAGTCAA-1	Goblet	-5.23	-5.4	0	0
UC 2	male	43	UC_2_GAGACCCAGCTTCTAG-1	Inflammatory colonocyte	-1.44	4.63	0	0
UC 2	male	43	UC_2_GAGCCTGCACTATCCC-1	Inflammatory colonocyte	-2.48	3.59	0	0
UC 2	male	43	UC_2_GAGCCTGGTACAGAAT-1	Epithelium Ribhi	2.57	-0.141	1.81012	0
UC 2	male	43	UC_2_GAGGGATAGGTTACAA-1	Inflammatory colonocyte	-3.35	2.64	0	0
UC 2	male	43	UC_2_GAGTGAGCAAATCCCA-1	Inflammatory colonocyte	-3.75	2.85	0	0
UC 2	male	43	UC_2_GAGTGTTGTGAGCCAA-1	PLCG2 colonocytes	2.15	3.1	0	0
UC 2	male	43	UC_2_GAGTGTTGTTGCGGAA-1	Inflammatory colonocyte	-3.3	3.13	0	0
UC 2	male	43	UC_2_GATAGAACACCTGCAG-1	Inflammatory colonocyte	-2.12	3.32	2.02881	0
UC 2	male	43	UC_2_GATCACATCGCCTTGT-1	Secretory progenitor	-0.964	-2.7	2.44879	0.673611
UC 2	male	43	UC_2_GATCCCTTCCTCACCA-1	Laminin colonocytes	-1.3	1.2	0	0
UC 2	male	43	UC_2_GATGACTAGACCTTTG-1	Goblet	-5.51	-4.19	0	0
UC 2	male	43	UC_2_GATGACTGTGTCCAAT-1	BEST4 OTOP2	1.87	7.39	0	0
UC 2	male	43	UC_2_GATGGAGGTGCATACT-1	Laminin colonocytes	-0.518	0.81	0	0
UC 2	male	43	UC_2_GATGTTGAGTCCTGTA-1	Inflammatory colonocyte	-2.53	3.77	0	0
UC 2	male	43	UC_2_GCACGTGAGACTCAAA-1	PLCG2 colonocytes	-0.439	3.07	0	0
UC 2	male	43	UC_2_GCAGTTATCCCTCGTA-1	Mature goblet	-6.09	-2.9	0	0
UC 2	male	43	UC_2_GCCAACGCAGACCAGA-1	Cycling TA	-0.363	-0.96	2.9398	0
UC 2	male	43	UC_2_GCCATGGGTCTTGCTC-1	Colonocyte 1	-0.792	2.86	1.64729	0
UC 2	male	43	UC_2_GCGATCGTCGAAGCCC-1	Inflammatory colonocyte	-1.48	3.84	0	0
UC 2	male	43	UC_2_GCGATCGTCTCACTCG-1	Epithelium Ribhi	3.02	-2.28	3.13314	2.1181
UC 2	male	43	UC_2_GCGGAAAAGATCCGAG-1	Inflammatory colonocyte	-3.9	3.24	0	0
UC 2	male	43	UC_2_GCGGAAACAAGATCCT-1	Inflammatory colonocyte	-3.92	3.02	0	0
UC 2	male	43	UC_2_GCGGATCTCGAGCTGC-1	Laminin colonocytes	0.754	2.09	2.71762	0
UC 2	male	43	UC_2_GCTTCACTCATTCTTG-1	Goblet	-3.28	-5.9	0	0
UC 2	male	43	UC_2_GCTTTCGTCCGTTGAA-1	Goblet	-1.74	-6.87	0	0
UC 2	male	43	UC_2_GGAACCCTCGTCAAAC-1	Inflammatory colonocyte	-3.88	2.75	0	0
UC 2	male	43	UC_2_GGAATGGTCTTACCAT-1	Laminin colonocytes	-1.81	3.67	0	0
UC 2	male	43	UC_2_GGAGAACGTCTAGGCC-1	Goblet	-4.4	-4.99	0	0
UC 2	male	43	UC_2_GGATGTTAGCCTAACT-1	Inflammatory colonocyte	-1.46	4.27	0	0
UC 2	male	43	UC_2_GGCGTCAGTGACTATC-1	Laminin colonocytes	-1.89	2.9	0	0
UC 2	male	43	UC_2_GGCTGTGTCGAAGCAG-1	Inflammatory colonocyte	-3.61	3.42	0	0
UC 2	male	43	UC_2_GGCTTGGCACTGAATC-1	Paneth-like	-2.15	-6.78	0	0
UC 2	male	43	UC_2_GGCTTTCGTGGATCAG-1	Inflammatory colonocyte	-1.8	3.47	0	0
UC 2	male	43	UC_2_GGCTTTCTCGCTACGG-1	Laminin colonocytes	-1.35	2.35	0	0
UC 2	male	43	UC_2_GGGCTACAGTCACTGT-1	Inflammatory colonocyte	-2.88	3.45	0	0
UC 2	male	43	UC_2_GGGCTCACATCCAATG-1	Laminin colonocytes	-1.87	0.925	1.86725	0
UC 2	male	43	UC_2_GGGCTCACATGGCTAT-1	Epithelium Ribhi	12.2	-1.11	0	0
UC 2	male	43	UC_2_GGGTAGAAGAGGTTAT-1	Epithelium Ribhi	1.24	-2.12	2.92235	0
UC 2	male	43	UC_2_GGGTATTCACATATGC-1	Mature goblet	-6.1	-2.94	0	0
UC 2	male	43	UC_2_GGGTATTCAGACAAGC-1	Epithelium Ribhi	2.11	-0.96	0	0
UC 2	male	43	UC_2_GGGTCTGCAATGAGCG-1	Goblet	-2.73	-5.22	0	0
UC 2	male	43	UC_2_GGTAATCTCACGGAGA-1	Inflammatory colonocyte	-3.33	1.6	0	0
UC 2	male	43	UC_2_GGTAGAGTCCGTACGG-1	Epithelium Ribhi	2.44	-1.02	0	0
UC 2	male	43	UC_2_GGTGTTATCTCGACCT-1	Inflammatory colonocyte	-3.64	2.58	0	0
UC 2	male	43	UC_2_GGTTCTCGTTAATGAG-1	Inflammatory colonocyte	-3.61	2.45	2.53591	0
UC 2	male	43	UC_2_GGTTCTCTCATGGATC-1	Inflammatory colonocyte	-3.08	2.21	2.41473	0
UC 2	male	43	UC_2_GTAACACAGACGAGCT-1	Inflammatory colonocyte	-3.51	1.99	0	0
UC 2	male	43	UC_2_GTAATCGGTTATGACC-1	Epithelium Ribhi	1.14	-2.58	0	0
UC 2	male	43	UC_2_GTAGCTAGTCACCGAC-1	Epithelium Ribhi	2.22	-3.87	2.53913	2.53913
UC 2	male	43	UC_2_GTAGGTTCAGCTTCGG-1	Paneth-like	-1.33	-7.33	0	0
UC 2	male	43	UC_2_GTATTTCGTCCCTAAA-1	Inflammatory colonocyte	-3.92	2.63	0	0
UC 2	male	43	UC_2_GTCAAACAGGGCAGTT-1	Epithelium Ribhi	3.3	-0.00151	0	0
UC 2	male	43	UC_2_GTCAAACGTACAACGG-1	Epithelium Ribhi	-0.358	-2.23	2.20724	0
UC 2	male	43	UC_2_GTCATCCAGCGTGTTT-1	Inflammatory colonocyte	-1.08	4.16	0	0
UC 2	male	43	UC_2_GTCGTTCTCTCTGGTC-1	Laminin colonocytes	-2.13	3.08	0	0
UC 2	male	43	UC_2_GTGCAGCGTGACAGCA-1	Mature goblet	-5.43	-3.44	0	0
UC 2	male	43	UC_2_GTGCTTCGTCTTGTCC-1	Inflammatory colonocyte	-2.94	3.53	0	0
UC 2	male	43	UC_2_GTGGTTACATAGTCGT-1	Secretory progenitor	-4.75	-4.39	0	0
UC 2	male	43	UC_2_GTGTAACAGGTGATCG-1	Goblet	-3.91	-7.47	0	0
UC 2	male	43	UC_2_GTGTTCCTCAGTCACA-1	Inflammatory colonocyte	-1.73	3.72	0	0
UC 2	male	43	UC_2_GTTACCCGTATTCTCT-1	Inflammatory colonocyte	-1.1	2.68	1.30513	0
UC 2	male	43	UC_2_GTTAGTGTCTTGGTCC-1	Inflammatory colonocyte	-2.9	2.16	2.56865	0
UC 2	male	43	UC_2_GTTCGCTGTAGTTAGA-1	Cycling TA	2.58	-4.84	1.4093	1.81729
UC 2	male	43	UC_2_GTTCTATCATTGAGCT-1	Laminin colonocytes	-1.64	-0.0741	2.04368	0
UC 2	male	43	UC_2_GTTGAACTCAATGCAC-1	Secretory progenitor	-5.12	-3.8	0	0
UC 2	male	43	UC_2_GTTGTCCGTCATCACA-1	PLCG2 colonocytes	3.15	2.59	0	0
UC 2	male	43	UC_2_TAAGTCGAGGATGGCT-1	Inflammatory colonocyte	-3.81	3.28	0	0
UC 2	male	43	UC_2_TAAGTCGGTCCCTGTT-1	Mature goblet	-5.67	-3.22	0	0
UC 2	male	43	UC_2_TACAACGCAGGCACTC-1	Laminin colonocytes	-1.99	-0.573	1.12097	0
UC 2	male	43	UC_2_TACACCCAGGACGGAG-1	Secretory progenitor	-2.1	-1.22	3.04184	0
UC 2	male	43	UC_2_TACACCCCAACGCATT-1	Inflammatory colonocyte	-3	1.64	2.99811	0
UC 2	male	43	UC_2_TACCCGTCACGCGTCA-1	Epithelium Ribhi	-0.345	-3.37	2.43912	0
UC 2	male	43	UC_2_TACCGAAAGGAGTACC-1	Laminin colonocytes	-2.24	-0.162	1.98484	0
UC 2	male	43	UC_2_TACGGGCTCACCCTCA-1	Inflammatory colonocyte	-3.27	3.35	0	0
UC 2	male	43	UC_2_TACGGTAAGCCGTTGC-1	Inflammatory colonocyte	-2.77	1.1	0	0
UC 2	male	43	UC_2_TACTTGTGTGCTCTCT-1	Goblet	-3.86	-6	0	0
UC 2	male	43	UC_2_TAGACCAGTACTCCCT-1	Inflammatory colonocyte	-2.9	3.65	0	0
UC 2	male	43	UC_2_TAGAGTCCAGAGTCTT-1	Laminin colonocytes	-0.798	2.09	2.34251	0
UC 2	male	43	UC_2_TAGCACATCCTCGATC-1	Inflammatory colonocyte	-3.07	3.41	0	0
UC 2	male	43	UC_2_TAGGAGGAGCAACTTC-1	Inflammatory colonocyte	-2.92	3.89	0	0
UC 2	male	43	UC_2_TAGGAGGGTTCAACGT-1	Inflammatory colonocyte	-2.28	4.16	0	0
UC 2	male	43	UC_2_TAGGGTTCAAGGCTTT-1	Cycling TA	2.94	-3.55	2.64539	2.64539
UC 2	male	43	UC_2_TAGGTTGGTCGACTTA-1	Inflammatory colonocyte	-4.03	1.92	0	0
UC 2	male	43	UC_2_TATCAGGAGAGCTGAC-1	Cycling TA	1.42	-4.31	3.79997	1.53507
UC 2	male	43	UC_2_TATCCTAAGACTCAAA-1	Goblet	-3.76	-4.92	0	0
UC 2	male	43	UC_2_TATGTTCCACAAATGA-1	PLCG2 colonocytes	2.31	2.85	0	0
UC 2	male	43	UC_2_TATTGGGTCGAGCACC-1	Inflammatory colonocyte	-2.48	3.69	0	0
UC 2	male	43	UC_2_TATTTCGTCGCAGTGC-1	Inflammatory colonocyte	-3	1.6	0	0
UC 2	male	43	UC_2_TCAAGACGTGGGTATG-1	PLCG2 colonocytes	-0.58	3.59	0	0
UC 2	male	43	UC_2_TCACGGGCAGGACTTT-1	Inflammatory colonocyte	-0.384	3.94	0	0
UC 2	male	43	UC_2_TCACTATGTATAGGGC-1	Inflammatory colonocyte	-2.27	3.47	0	0
UC 2	male	43	UC_2_TCACTCGAGGCATCAG-1	Cycling TA	1.47	-4.35	0	2.68648
UC 2	male	43	UC_2_TCAGTTTCACTCATAG-1	Epithelium Ribhi	0.232	-2.38	1.86402	0
UC 2	male	43	UC_2_TCATATCAGCACGATG-1	Laminin colonocytes	-1.97	0.477	0	0
UC 2	male	43	UC_2_TCATCCGCACCCTGTT-1	PLCG2 colonocytes	0.048	2.51	0	0
UC 2	male	43	UC_2_TCCACGTGTATCGTTG-1	Epithelium Ribhi	2.74	-0.702	1.84988	0
UC 2	male	43	UC_2_TCCATCGAGATGTTAG-1	PLCG2 colonocytes	3.1	2.83	0	0
UC 2	male	43	UC_2_TCCCAGTCACTATCGA-1	Inflammatory colonocyte	-1.83	4.15	0	0
UC 2	male	43	UC_2_TCCGATCCAGAACTCT-1	Goblet	-4.55	-3.64	0	0
UC 2	male	43	UC_2_TCCTCCCCACTGCATA-1	Inflammatory colonocyte	-2.9	3.1	0	0
UC 2	male	43	UC_2_TCCTCTTAGAAATGGG-1	Inflammatory colonocyte	-3	3.09	0	0
UC 2	male	43	UC_2_TCCTCTTGTGTGAGCA-1	Secretory progenitor	-2.31	-2.18	2.32081	0
UC 2	male	43	UC_2_TCCTGCATCCACGTAA-1	Inflammatory colonocyte	-1.23	3.96	0	0
UC 2	male	43	UC_2_TCGAACACACGGAAGT-1	Laminin colonocytes	-5.45	-3.22	0	0
UC 2	male	43	UC_2_TCGAACAGTGTTACTG-1	Mature goblet	-6.48	-3.1	0	0
UC 2	male	43	UC_2_TCGATTTCATGTCGTA-1	Inflammatory colonocyte	-3.1	4.2	0	0
UC 2	male	43	UC_2_TCGCAGGGTGCTATTG-1	Inflammatory colonocyte	-0.883	3.98	0	0
UC 2	male	43	UC_2_TCTAACTGTGTCTTCC-1	Goblet	-3.95	-6.95	0	0
UC 2	male	43	UC_2_TCTACATCACATGAAA-1	Paneth-like	-1.33	-7.46	0	0
UC 2	male	43	UC_2_TCTACATGTATCGTTG-1	Mature goblet	-5.89	-3.27	0	0
UC 2	male	43	UC_2_TCTATACAGACCTCCG-1	Inflammatory colonocyte	-1.8	3.46	0	0
UC 2	male	43	UC_2_TCTGCCATCTGCGGCA-1	Epithelium Ribhi	1.39	-1.53	3.47049	0
UC 2	male	43	UC_2_TCTTAGTAGTTGTCGT-1	Inflammatory colonocyte	-2.23	3.73	0	0
UC 2	male	43	UC_2_TCTTTGAGTTGCTAGT-1	Inflammatory colonocyte	-2.03	1.92	0	0
UC 2	male	43	UC_2_TGAATCGAGCGGTAAC-1	Laminin colonocytes	-1.9	2.93	0	0
UC 2	male	43	UC_2_TGAGCGCCATATACCG-1	Laminin colonocytes	-1.44	2.24	0	0
UC 2	male	43	UC_2_TGATCTTAGATTGAGT-1	Epithelium Ribhi	-0.58	-1.03	3.17537	0
UC 2	male	43	UC_2_TGATCTTAGCTTACGT-1	Inflammatory colonocyte	-1.71	3.79	1.2314	0
UC 2	male	43	UC_2_TGATGCAAGCTGTACT-1	Epithelium Ribhi	0.509	-2.33	2.15972	0
UC 2	male	43	UC_2_TGCACGGGTGCAATGG-1	PLCG2 colonocytes	2.47	0.936	2.31656	0
UC 2	male	43	UC_2_TGCATGATCGCCGAAC-1	Epithelium Ribhi	2.78	-1.34	2.82422	0
UC 2	male	43	UC_2_TGCGACGTCTCGCTCA-1	Inflammatory colonocyte	-1.54	2.46	2.55595	0
UC 2	male	43	UC_2_TGCGATAAGTGAGTTA-1	PLCG2 colonocytes	1.61	1.51	0	0
UC 2	male	43	UC_2_TGCTTGCCAGTCGGTC-1	Inflammatory colonocyte	-2.82	3.26	0	0
UC 2	male	43	UC_2_TGGAACTTCCGAAATC-1	Laminin colonocytes	2.37	1.37	0	0
UC 2	male	43	UC_2_TGGAGGACATGTAACC-1	Inflammatory colonocyte	-3.87	2.5	0	0
UC 2	male	43	UC_2_TGGAGGAGTAGACGGT-1	Cycling TA	0.467	-3.72	0	0
UC 2	male	43	UC_2_TGGGAAGTCTTTACAC-1	Inflammatory colonocyte	-2.84	3.39	0	0
UC 2	male	43	UC_2_TGGGATTTCCAGCCTT-1	Cycling TA	4.16	-1.38	0	0
UC 2	male	43	UC_2_TGGGTTAGTAGCGCTC-1	Goblet	-3.03	-5.05	0	0
UC 2	male	43	UC_2_TGGTTAGCAAGAGTAT-1	PLCG2 colonocytes	3.79	-1.53	0	2.1047
UC 2	male	43	UC_2_TGTCAGATCCCTTGGT-1	Goblet	-3.99	-6.62	0	0
UC 2	male	43	UC_2_TGTTGAGAGAATTTGG-1	Inflammatory colonocyte	-1.79	3.49	0	0
UC 2	male	43	UC_2_TGTTGGACACAGCATT-1	Laminin colonocytes	-1.44	-0.944	3.41209	0
UC 2	male	43	UC_2_TTACCATCACTAAACC-1	Colonocyte 1	-0.427	3.73	0	0
UC 2	male	43	UC_2_TTACGCCAGTTTGCTG-1	PLCG2 colonocytes	2.83	1.35	0	0
UC 2	male	43	UC_2_TTACGTTAGACTAAGT-1	Tuft cells	13.4	-0.0772	0	0
UC 2	male	43	UC_2_TTAGGCAAGCAAGGAA-1	Inflammatory colonocyte	-1.17	4.13	0	0
UC 2	male	43	UC_2_TTCAATCCAGCTGGTC-1	Laminin colonocytes	-0.714	1.23	0	0
UC 2	male	43	UC_2_TTCACCGCAAGTTCCA-1	Laminin colonocytes	2.11	1.16	3.49496	0
UC 2	male	43	UC_2_TTCAGGAAGAATTGCA-1	Secretory progenitor	-1.75	-1.91	3.38244	0
UC 2	male	43	UC_2_TTCCAATTCCTCTAAT-1	Laminin colonocytes	2.03	1.46	2.75129	0
UC 2	male	43	UC_2_TTCCACGGTAGCTGAG-1	Inflammatory colonocyte	-3.75	3.15	0	0
UC 2	male	43	UC_2_TTCCGGTCATCACGGC-1	Inflammatory colonocyte	-1.13	4.11	0	0
UC 2	male	43	UC_2_TTCGATTAGTGAGCCA-1	Inflammatory colonocyte	-2.32	1.52	2.60423	0
UC 2	male	43	UC_2_TTGAACGAGATACAGT-1	PLCG2 colonocytes	3.17	1.77	0	0
UC 2	male	43	UC_2_TTGAACGAGCGGCTCT-1	PLCG2 colonocytes	3.72	2.1	0	0
UC 2	male	43	UC_2_TTGAACGTCGCATAGT-1	Epithelium Ribhi	-0.438	-1.62	2.35594	0
UC 2	male	43	UC_2_TTGCGTCGTCTGCGCA-1	Inflammatory colonocyte	-3.97	2.48	0	0
UC 2	male	43	UC_2_TTGGATGGTGCCAAGA-1	PLCG2 colonocytes	1.77	2.91	0	0
UC 2	male	43	UC_2_TTGGGCGCAGCGTACC-1	Inflammatory colonocyte	-3.29	1.43	0	0
UC 2	male	43	UC_2_TTGGGCGTCTCGCTCA-1	Secretory progenitor	-1.61	-1.55	3.60171	0
UC 2	male	43	UC_2_TTGTGGACACTCCGAG-1	Inflammatory colonocyte	-1.37	3.85	0	0
UC 2	male	43	UC_2_TTGTTGTGTTTACCTT-1	Epithelium Ribhi	-0.699	-2.34	0	0
UC 2	male	43	UC_2_TTTACCAAGTGGAAGA-1	Inflammatory colonocyte	-2.46	3.14	1.60656	0
UC 2	male	43	UC_2_TTTACCACAAGTTGGG-1	Inflammatory colonocyte	-2.2	3.57	0	0
UC 2	male	43	UC_2_TTTCAGTGTGGGATTG-1	Inflammatory colonocyte	-2.78	3.84	0	0
UC 2	male	43	UC_2_TTTCAGTTCTGCTCTG-1	Inflammatory colonocyte	-3.42	3.17	0	0
UC 2	male	43	UC_2_TTTGATCGTCAAGTTC-1	Secretory progenitor	-3.55	-3.27	0	0
UC 2	male	43	UC_2_TTTGATCTCTCCTGAC-1	Inflammatory colonocyte	-1.17	3.84	0	0
UC 2	male	43	UC_2_TTTGGAGAGTAGGAAG-1	Laminin colonocytes	-1.69	-0.419	0.65011	0
HC 2	male	63	HC_2_AAACGAACAAGTGCAG-1	Cycling TA	2.75	-4.72	0	0
HC 2	male	63	HC_2_AAACGAAGTTGCTCGG-1	Colonocyte 1	-1.75	5.14	0	0
HC 2	male	63	HC_2_AAAGGTACATCCAATG-1	Cycling TA	2.14	-3.39	0	1.03562
HC 2	male	63	HC_2_AAAGGTAGTTCGGACC-1	Colonocyte 1	0.767	5.33	0	0
HC 2	male	63	HC_2_AAAGTGAAGACGAAGA-1	Colonocyte 1	0.0939	5.9	0	0
HC 2	male	63	HC_2_AAATGGAAGTTGTACC-1	Colonocyte 1	0.869	5.08	0	0
HC 2	male	63	HC_2_AAATGGACAGTTAGAA-1	Colonocyte 2	-2.81	7.3	0	0
HC 2	male	63	HC_2_AAATGGACATTGACAC-1	Mature goblet	-6.23	-3.66	0	0
HC 2	male	63	HC_2_AAATGGAGTAGATTGA-1	Colonocyte 1	0.194	6.39	0	0
HC 2	male	63	HC_2_AAATGGATCTGTAACG-1	Inflammatory colonocyte	-1.25	5.98	0	0
HC 2	male	63	HC_2_AACAAAGAGTTTAGGA-1	Tuft cells	13	-1.63	0	0
HC 2	male	63	HC_2_AACAAAGCAAGGGTCA-1	Mature goblet	-6.65	-3.38	0	0
HC 2	male	63	HC_2_AACAAGAAGTAAACAC-1	Epithelium Ribhi	0.237	-0.706	0	0
HC 2	male	63	HC_2_AACACACCAATTGTGC-1	Colonocyte 1	-0.727	5.36	0	0
HC 2	male	63	HC_2_AACACACTCGATGGAG-1	PLCG2 colonocytes	1.26	4.14	0	0
HC 2	male	63	HC_2_AACAGGGGTTCTCTCG-1	Colonocyte 1	0.215	5.77	0	0
HC 2	male	63	HC_2_AACCAACTCCTCGCAT-1	BEST4 OTOP2	2.36	7.6	0	0
HC 2	male	63	HC_2_AACCAACTCGCCTTGT-1	Goblet	-3.74	-4.72	0	0
HC 2	male	63	HC_2_AACCTGAGTGATAGAT-1	PLCG2 colonocytes	1.74	3.88	0	0
HC 2	male	63	HC_2_AACGAAAAGCCGTTGC-1	Goblet	-4.16	-4.73	0	0
HC 2	male	63	HC_2_AACGAAAAGCGAGTAC-1	Epithelium Ribhi	0.342	-4.04	0	1.71671
HC 2	male	63	HC_2_AACGGGAGTAGATGTA-1	Epithelium Ribhi	0.217	-2.02	0	0
HC 2	male	63	HC_2_AACTTCTGTGTTCAGT-1	Colonocyte 2	0.0468	7.17	0	0
HC 2	male	63	HC_2_AAGAACAAGAAGGGAT-1	PLCG2 colonocytes	2.46	2.39	0	0
HC 2	male	63	HC_2_AAGAACAAGTTACGTC-1	BEST4 OTOP2	3.37	6.59	0.996081	0
HC 2	male	63	HC_2_AAGAACATCTCATTTG-1	Colonocyte 1	0.494	6.14	0	0
HC 2	male	63	HC_2_AAGACAACAGACACCC-1	PLCG2 colonocytes	1.75	1.87	0	0
HC 2	male	63	HC_2_AAGACTCAGGCTAACG-1	PLCG2 colonocytes	2.86	3.47	0	0
HC 2	male	63	HC_2_AAGACTCGTCCCACGA-1	PLCG2 colonocytes	2.11	1.39	0	0
HC 2	male	63	HC_2_AAGACTCGTTAATCGC-1	Colonocyte 1	0.333	5.45	0	0
HC 2	male	63	HC_2_AAGCATCAGTTACGGG-1	Colonocyte 2	-0.714	7.1	0	0
HC 2	male	63	HC_2_AAGCATCCATTACGGT-1	Epithelium Ribhi	-0.111	-0.448	0	0
HC 2	male	63	HC_2_AAGCGTTGTGAACTAA-1	Colonocyte 1	0.0979	6.11	0	0
HC 2	male	63	HC_2_AAGGAATGTCTTTATC-1	Goblet	-4.81	-3.79	0	0
HC 2	male	63	HC_2_AAGGTAACAAGCGAAC-1	Colonocyte 2	-1.48	6.74	0	0
HC 2	male	63	HC_2_AAGGTAAGTTTCCCAC-1	Colonocyte 1	0.842	5.15	0	0
HC 2	male	63	HC_2_AAGTCGTTCATAGGCT-1	Colonocyte 1	0.0467	6.65	0	0
HC 2	male	63	HC_2_AATCACGTCCATAAGC-1	Colonocyte 2	-0.63	7.67	0	0
HC 2	male	63	HC_2_AATCGACCACGCTTAA-1	Laminin colonocytes	-0.67	1.51	0	0
HC 2	male	63	HC_2_AATCGACGTTGCTAGT-1	PLCG2 colonocytes	2.84	3.04	0	0
HC 2	male	63	HC_2_AATCGACTCTAGACAC-1	Secretory progenitor	-4.16	-2.66	0	0
HC 2	male	63	HC_2_AATCGTGTCGAGAAGC-1	Epithelium Ribhi	1.37	-2.08	0	0
HC 2	male	63	HC_2_AATGAAGAGATGCTAA-1	Colonocyte 1	0.752	5.47	0	0
HC 2	male	63	HC_2_AATGAAGGTGACAGCA-1	Epithelium Ribhi	-0.602	0.962	0	0
HC 2	male	63	HC_2_AATGACCGTCGCATCG-1	BEST4 OTOP2	-0.836	7.79	0	0
HC 2	male	63	HC_2_AATGCCACAAGCGAGT-1	Epithelium Ribhi	1.23	-2.37	0	0
HC 2	male	63	HC_2_AATGGAACAAGATTGA-1	Laminin colonocytes	0.0903	1.01	0	1.25851
HC 2	male	63	HC_2_AATTTCCGTCATTGCA-1	Goblet	-2.18	-5.3	0	0
HC 2	male	63	HC_2_ACAAAGAGTAGGGAGG-1	PLCG2 colonocytes	-3.12	-4.29	0	0
HC 2	male	63	HC_2_ACAACCAGTGAGGCAT-1	Epithelium Ribhi	1.97	-0.878	0	0
HC 2	male	63	HC_2_ACAACCAGTTTCAGAC-1	BEST4 OTOP2	2.66	7.52	0	0
HC 2	male	63	HC_2_ACAACCATCATTTCCA-1	Secretory progenitor	-4.24	-2.52	0	0
HC 2	male	63	HC_2_ACAAGCTTCACGGAGA-1	Colonocyte 1	0.546	4.9	0	0
HC 2	male	63	HC_2_ACACAGTCAGACCGCT-1	PLCG2 colonocytes	2.14	2.68	0	0
HC 2	male	63	HC_2_ACACCAAAGACCACGA-1	PLCG2 colonocytes	1.24	3.82	0	0
HC 2	male	63	HC_2_ACACGCGAGGGTGAAA-1	Mature goblet	-6.91	-3.03	0	0
HC 2	male	63	HC_2_ACACGCGTCACTCTTA-1	Epithelium Ribhi	-0.302	-1.65	0	0
HC 2	male	63	HC_2_ACACTGATCTACCTTA-1	BEST4 OTOP2	2.17	7.78	0	0
HC 2	male	63	HC_2_ACAGAAAAGAGAGGGC-1	Epithelium Ribhi	1.51	-1.8	0	0
HC 2	male	63	HC_2_ACAGAAACACTAGGTT-1	Goblet	-2.37	-5.19	0	0
HC 2	male	63	HC_2_ACAGAAACAGTAGAAT-1	PLCG2 colonocytes	1.84	2.07	0	0
HC 2	male	63	HC_2_ACAGCCGCAAATGATG-1	Mature goblet	-6.69	-3.11	0	0
HC 2	male	63	HC_2_ACAGGGAAGACGAAGA-1	Colonocyte 1	-0.12	6.4	0	0
HC 2	male	63	HC_2_ACAGGGAAGTTCGCAT-1	Goblet	-4.21	-5	0	0
HC 2	male	63	HC_2_ACAGGGACACTATCCC-1	Colonocyte 1	0.279	6.23	0	0
HC 2	male	63	HC_2_ACATCCCAGCCTAACT-1	PLCG2 colonocytes	2.95	0.616	0	0
HC 2	male	63	HC_2_ACATCGACACAAGGTG-1	Colonocyte 1	-0.662	6.55	0	0
HC 2	male	63	HC_2_ACATGCAAGCATGATA-1	Colonocyte 2	-0.745	7.59	0	0
HC 2	male	63	HC_2_ACATGCATCAGCCTCT-1	Epithelium Ribhi	0.0928	-2.15	0	0
HC 2	male	63	HC_2_ACCAACATCTCAACCC-1	BEST4 OTOP2	1.8	7.43	0	0
HC 2	male	63	HC_2_ACCACAAAGTTTCAGC-1	BEST4 OTOP2	2.21	7.65	0	0
HC 2	male	63	HC_2_ACCATTTGTGACACAG-1	PLCG2 colonocytes	3.93	-1.15	0	0
HC 2	male	63	HC_2_ACCATTTTCACTGATG-1	Cycling TA	2.17	-3.62	0	0
HC 2	male	63	HC_2_ACCCTCACACCTGAAT-1	Epithelium Ribhi	0.94	-0.677	0	0
HC 2	male	63	HC_2_ACCGTTCAGCTCTATG-1	PLCG2 colonocytes	1.88	-0.0373	0	0
HC 2	male	63	HC_2_ACCGTTCAGGAAAGGT-1	Colonocyte 1	0.448	5.67	0	0
HC 2	male	63	HC_2_ACCGTTCAGTAGTCAA-1	Colonocyte 1	-0.899	1.74	0	0
HC 2	male	63	HC_2_ACCGTTCGTAGAAACT-1	Goblet	-5.02	-5.25	0	0
HC 2	male	63	HC_2_ACCGTTCTCTTCACGC-1	Colonocyte 1	-1.63	5.61	0	0
HC 2	male	63	HC_2_ACCTGAACATGAGATA-1	BEST4 OTOP2	2.14	7.3	0	0
HC 2	male	63	HC_2_ACGATCAAGACTCATC-1	Epithelium Ribhi	1.18	-1.89	0	0
HC 2	male	63	HC_2_ACGATGTAGCGTCAGA-1	BEST4 OTOP2	2.78	6.52	0	0
HC 2	male	63	HC_2_ACGATGTCATAGGCGA-1	Secretory progenitor	-1.56	-1.64	0	0
HC 2	male	63	HC_2_ACGATGTGTATTTCCT-1	Inflammatory colonocyte	-1.86	6.13	0	0
HC 2	male	63	HC_2_ACGATGTGTTGGACTT-1	Colonocyte 2	-0.0779	7.51	0	0
HC 2	male	63	HC_2_ACGCACGAGAGGGTGG-1	Tuft cells	12.9	-1.19	0	0
HC 2	male	63	HC_2_ACGCACGAGTAACCTC-1	Mature goblet	-6.64	-3.27	0	0
HC 2	male	63	HC_2_ACGGAAGGTTGCTCCT-1	Colonocyte 1	0.0488	5.14	0	0
HC 2	male	63	HC_2_ACGGGTCCACACAGCC-1	Tuft cells	12.8	-1.84	0	0
HC 2	male	63	HC_2_ACGGTCGAGGTACCTT-1	Tuft cells	13.2	-1.45	0	0
HC 2	male	63	HC_2_ACGGTTATCGACGAGA-1	Epithelium Ribhi	1.34	-1.01	0	0
HC 2	male	63	HC_2_ACGTACAGTCTGATCA-1	Laminin colonocytes	-1.07	2.28	0	0
HC 2	male	63	HC_2_ACGTACAGTGAGACCA-1	Colonocyte 1	0.341	3.8	0	0
HC 2	male	63	HC_2_ACGTACATCCAAGCAT-1	Laminin colonocytes	-0.355	1.42	0	0
HC 2	male	63	HC_2_ACGTAGTAGAGTGGCT-1	Colonocyte 2	-0.918	7.69	0	0
HC 2	male	63	HC_2_ACGTAGTGTGAATATG-1	Colonocyte 1	-0.469	0.836	0	0
HC 2	male	63	HC_2_ACGTAGTTCTCAGAAC-1	Colonocyte 1	-0.0503	5.62	0	0
HC 2	male	63	HC_2_ACGTTCCTCCCTATTA-1	Mature goblet	-5.99	-2.74	0	0
HC 2	male	63	HC_2_ACTACGAGTTCTCCTG-1	Colonocyte 2	-0.193	7.38	0	0
HC 2	male	63	HC_2_ACTACGATCTTAGGAC-1	PLCG2 colonocytes	1.07	3.03	0	0
HC 2	male	63	HC_2_ACTATCTGTTGACGGA-1	Mature goblet	-6.93	-3.16	0	0
HC 2	male	63	HC_2_ACTATCTTCAAGCCCG-1	BEST4 OTOP2	3.18	6.66	0	0
HC 2	male	63	HC_2_ACTATTCCAGCACACC-1	Goblet	-5.02	-5.39	0	0
HC 2	male	63	HC_2_ACTATTCTCATTTACC-1	Goblet	-3.97	-5.21	0	0
HC 2	male	63	HC_2_ACTATTCTCTGCCTGT-1	Cycling TA	2.49	-3.18	0	0
HC 2	male	63	HC_2_ACTCCCAAGGACCCAA-1	Epithelium Ribhi	1.02	-2.35	0	0
HC 2	male	63	HC_2_ACTCCCAGTGAGGAAA-1	PLCG2 colonocytes	3.31	1.61	0	0
HC 2	male	63	HC_2_ACTCTCGTCCATCGTC-1	Colonocyte 2	-1.44	7.54	0	0
HC 2	male	63	HC_2_ACTGATGAGCCTCACG-1	Colonocyte 2	-0.00998	7.23	0	0
HC 2	male	63	HC_2_ACTGATGTCATGAAAG-1	PLCG2 colonocytes	2.61	1.42	0	0
HC 2	male	63	HC_2_ACTGCAACATTCGATG-1	PLCG2 colonocytes	2.54	2.21	0	0
HC 2	male	63	HC_2_ACTGTCCAGTGCTAGG-1	Epithelium Ribhi	-0.697	-0.563	0	0
HC 2	male	63	HC_2_ACTTAGGGTCTGCCTT-1	BEST4 OTOP2	3.25	6.64	0	0
HC 2	male	63	HC_2_AGAAATGAGATGACCG-1	Mature goblet	-6.85	-3.41	0	0
HC 2	male	63	HC_2_AGAACAAGTACGAGTG-1	Laminin colonocytes	1.4	1.09	0	0
HC 2	male	63	HC_2_AGAACAAGTCACTCAA-1	Colonocyte 1	-0.198	5.74	0	0
HC 2	male	63	HC_2_AGAACCTGTTTCACTT-1	Laminin colonocytes	-1.54	3.09	0	0
HC 2	male	63	HC_2_AGAAGCGAGAGGGTCT-1	Colonocyte 2	-0.856	7.32	0	0
HC 2	male	63	HC_2_AGAAGTACAATAGTAG-1	Colonocyte 1	-0.266	5.44	0	0
HC 2	male	63	HC_2_AGACACTCAACTCCAA-1	Epithelium Ribhi	-1.3	-1.74	0	0
HC 2	male	63	HC_2_AGACACTGTAACCAGG-1	BEST4 OTOP2	2.34	7.59	0	0
HC 2	male	63	HC_2_AGACACTGTATCGCGC-1	BEST4 OTOP2	2.4	7.66	0	0
HC 2	male	63	HC_2_AGACAGGCAGACCCGT-1	PLCG2 colonocytes	1.91	2.82	0	0
HC 2	male	63	HC_2_AGACAGGGTCTGTGTA-1	Epithelium Ribhi	1.27	-1.38	0	0
HC 2	male	63	HC_2_AGACCATTCGGTCTGG-1	Epithelium Ribhi	0.519	-0.937	0	0
HC 2	male	63	HC_2_AGACTCAAGAAGGATG-1	Tuft cells	13.4	-1.25	0	0
HC 2	male	63	HC_2_AGAGAGCAGCCTTTCC-1	PLCG2 colonocytes	4.12	0.644	0	0
HC 2	male	63	HC_2_AGAGAGCTCACCCATC-1	Colonocyte 2	-0.115	6.76	0	0
HC 2	male	63	HC_2_AGAGCAGTCAACCGAT-1	Goblet	-5.48	-5.79	0	0
HC 2	male	63	HC_2_AGAGCCCTCATGCCAA-1	PLCG2 colonocytes	3.97	-0.478	0	0
HC 2	male	63	HC_2_AGAGCCCTCCGAGAAG-1	PLCG2 colonocytes	2.74	1.75	0	0
HC 2	male	63	HC_2_AGATGAATCCTTCTAA-1	Colonocyte 2	-1.92	6.25	0	0
HC 2	male	63	HC_2_AGCATCACAGGCTCTG-1	Colonocyte 1	0.373	6.3	0	0
HC 2	male	63	HC_2_AGCCAATGTAGCCAGA-1	BEST4 OTOP2	3.18	7.01	0	0
HC 2	male	63	HC_2_AGCGATTCACCTCTGT-1	PLCG2 colonocytes	2.76	1.46	0	0
HC 2	male	63	HC_2_AGCGATTGTGGCCTCA-1	Colonocyte 2	-2.23	6.9	0	0
HC 2	male	63	HC_2_AGCGCTGCAGCTCCTT-1	Cycling TA	4.07	-3.55	0	2.13996
HC 2	male	63	HC_2_AGCGCTGCATGAGAAT-1	Colonocyte 2	-3.58	6.26	0	0
HC 2	male	63	HC_2_AGCGTCGCATCGCTGG-1	Colonocyte 2	0.00577	7.13	0	0
HC 2	male	63	HC_2_AGCTACACACAGAGCA-1	PLCG2 colonocytes	2.69	3.31	0	0
HC 2	male	63	HC_2_AGCTCAAAGAGCTGAC-1	Colonocyte 1	0.103	2.46	0	0
HC 2	male	63	HC_2_AGCTCAAAGGACTAAT-1	Mature goblet	-6.55	-3.3	0	0
HC 2	male	63	HC_2_AGCTCAAAGTTACGGG-1	PLCG2 colonocytes	1.54	0.561	0	0
HC 2	male	63	HC_2_AGCTTCCTCTAAGAAG-1	Colonocyte 2	-1.59	7.05	0	0
HC 2	male	63	HC_2_AGGAAATCAACGAGGT-1	Colonocyte 1	-0.059	6.75	0	0
HC 2	male	63	HC_2_AGGAAATCAGAAACCG-1	Colonocyte 2	-1.13	6.85	0	0
HC 2	male	63	HC_2_AGGAAATTCAAAGGAT-1	PLCG2 colonocytes	2.27	3.26	0	0
HC 2	male	63	HC_2_AGGAATAGTCCTACGG-1	Goblet	-5.05	-6.6	0	0
HC 2	male	63	HC_2_AGGAATATCTTTGCTA-1	Colonocyte 2	-1.08	7.53	0	0
HC 2	male	63	HC_2_AGGACGACAATTCTCT-1	Epithelium Ribhi	2.21	-0.31	0	0
HC 2	male	63	HC_2_AGGAGGTAGCGTGAAC-1	Tuft cells	13.6	-0.467	0	0
HC 2	male	63	HC_2_AGGAGGTAGCTCATAC-1	Secretory progenitor	-3.87	-3.84	0	0
HC 2	male	63	HC_2_AGGATAACAATAGGAT-1	Colonocyte 2	-0.78	7.72	0	0
HC 2	male	63	HC_2_AGGATAACACTCCGAG-1	Epithelium Ribhi	2.66	-0.718	0	0
HC 2	male	63	HC_2_AGGATAAGTCGTTCAA-1	Mature goblet	-6.25	-2.88	0	0
HC 2	male	63	HC_2_AGGATAATCGCCGAAC-1	Tuft cells	12.9	-1.8	0	0
HC 2	male	63	HC_2_AGGATCTCAAAGCACG-1	PLCG2 colonocytes	2.11	2.51	0	0
HC 2	male	63	HC_2_AGGCATTCAGCTGAGA-1	Goblet	-4.71	-4.67	0	0
HC 2	male	63	HC_2_AGGCATTTCGGCACTG-1	Tuft cells	12.9	-1.75	0	0
HC 2	male	63	HC_2_AGGCCACAGGCCACTC-1	Epithelium Ribhi	2.77	-1.53	0.957584	0
HC 2	male	63	HC_2_AGGCCACCAGAGAAAG-1	PLCG2 colonocytes	1.71	0.57	0	0
HC 2	male	63	HC_2_AGGCTGCAGGCATTTC-1	Colonocyte 2	-1.85	6.66	0	0
HC 2	male	63	HC_2_AGGGAGTAGCGCCTAC-1	Goblet	-4.48	-4.88	0	0
HC 2	male	63	HC_2_AGGGCCTCAGGCCCTA-1	Epithelium Ribhi	2.61	-0.838	0	0
HC 2	male	63	HC_2_AGGGCCTGTACCCACG-1	Colonocyte 2	-0.98	6.8	0	0
HC 2	male	63	HC_2_AGGGCTCTCTGCCCTA-1	Colonocyte 1	0.373	4.99	0	0
HC 2	male	63	HC_2_AGGGTCCAGGGCATGT-1	Colonocyte 2	-0.0756	7.24	0	0
HC 2	male	63	HC_2_AGGGTCCTCATGAAAG-1	Goblet	-5.23	-5.7	0	0
HC 2	male	63	HC_2_AGGGTGATCGCTCCTA-1	Colonocyte 1	0.00977	5.64	0	0
HC 2	male	63	HC_2_AGGTAGGCAACAGATA-1	Cycling TA	3.29	-4.49	0	2.40551
HC 2	male	63	HC_2_AGGTCATAGCGATGCA-1	PLCG2 colonocytes	2.13	1.54	0	0
HC 2	male	63	HC_2_AGGTCTAAGCGTCAAG-1	Epithelium Ribhi	0.914	-1.88	0	0
HC 2	male	63	HC_2_AGGTCTACACACAGAG-1	Goblet	-4.47	-6.48	0	0
HC 2	male	63	HC_2_AGGTGTTGTGACGCCT-1	Colonocyte 1	0.881	4.99	0	0
HC 2	male	63	HC_2_AGGTTACAGATGAAGG-1	Colonocyte 2	-0.957	7.54	0	0
HC 2	male	63	HC_2_AGGTTGTGTAAGTCAA-1	Laminin colonocytes	-0.307	0.0634	0	0
HC 2	male	63	HC_2_AGTAACCTCTCGTCAC-1	Colonocyte 2	-0.171	7.56	0	0
HC 2	male	63	HC_2_AGTACCAAGACCATGG-1	Tuft cells	13.2	-0.276	0	0
HC 2	male	63	HC_2_AGTAGCTCACGGCCAT-1	BEST4 OTOP2	2.15	7.58	0	0
HC 2	male	63	HC_2_AGTAGCTCACTTGGGC-1	Colonocyte 1	0.835	5.19	0	0
HC 2	male	63	HC_2_AGTAGCTTCCGCACGA-1	Colonocyte 2	-0.589	7.54	0	0
HC 2	male	63	HC_2_AGTCAACGTTCCTACC-1	Secretory progenitor	7.79	-0.7	0	0
HC 2	male	63	HC_2_AGTCACAAGGTAGATT-1	PLCG2 colonocytes	1.78	1.85	0	0
HC 2	male	63	HC_2_AGTCACATCTGCGATA-1	Laminin colonocytes	0.0708	0.83	0	0
HC 2	male	63	HC_2_AGTCTCCGTATTGACC-1	Secretory progenitor	-0.561	0.911	0	0
HC 2	male	63	HC_2_AGTGATCGTGGCTGCT-1	PLCG2 colonocytes	2.22	3.52	0	0
HC 2	male	63	HC_2_AGTGTTGTCTTGGTCC-1	Colonocyte 1	0.359	5.68	0	0
HC 2	male	63	HC_2_AGTTAGCAGTTATGGA-1	Colonocyte 2	-0.535	6.98	0	0
HC 2	male	63	HC_2_AGTTCGACAACGACTT-1	Colonocyte 1	0.694	5.32	0	0
HC 2	male	63	HC_2_ATACCGAGTATGACAA-1	PLCG2 colonocytes	1.72	1.84	0	0
HC 2	male	63	HC_2_ATACCTTGTACTAGCT-1	Colonocyte 1	0.0351	5.94	0	0
HC 2	male	63	HC_2_ATACCTTTCCCATACC-1	Epithelium Ribhi	0.475	-1.39	0	0
HC 2	male	63	HC_2_ATAGACCAGAACAGGA-1	BEST4 OTOP2	2.16	7.82	0	0
HC 2	male	63	HC_2_ATAGACCTCAGAATAG-1	PLCG2 colonocytes	3.92	1.9	0	0
HC 2	male	63	HC_2_ATAGAGATCTCGGTCT-1	Laminin colonocytes	-1.67	3.37	0	0
HC 2	male	63	HC_2_ATCACAGAGGTCACTT-1	Epithelium Ribhi	3.81	0.898	0	0
HC 2	male	63	HC_2_ATCACGAAGCTTACGT-1	Colonocyte 2	-0.579	7.4	0	0
HC 2	male	63	HC_2_ATCAGGTAGCCAAGCA-1	Colonocyte 1	0.791	4.75	0	0
HC 2	male	63	HC_2_ATCAGGTAGCCTGAGA-1	PLCG2 colonocytes	4.31	2.13	0	0
HC 2	male	63	HC_2_ATCATTCAGATTGACA-1	Colonocyte 1	-0.688	2.86	0	0
HC 2	male	63	HC_2_ATCATTCCAACACTAC-1	Goblet	-4.12	-5.65	0	0
HC 2	male	63	HC_2_ATCATTCTCATTATCC-1	Tuft cells	13	-1.7	0	0
HC 2	male	63	HC_2_ATCCTATCAGCTATTG-1	PLCG2 colonocytes	1.39	0.464	0	0
HC 2	male	63	HC_2_ATCGGATCAATGCAAA-1	Secretory progenitor	-4.06	-3.6	0	0
HC 2	male	63	HC_2_ATCGTAGAGTCAGAGC-1	Epithelium Ribhi	2.49	-3.1	0	0
HC 2	male	63	HC_2_ATCGTAGGTCGAACGA-1	Colonocyte 1	0.808	5.2	0	0
HC 2	male	63	HC_2_ATCTCTAAGCTCAGAG-1	PLCG2 colonocytes	1.24	1.34	0	0
HC 2	male	63	HC_2_ATCTTCACAGGACATG-1	Epithelium Ribhi	-0.659	-1.63	0	0
HC 2	male	63	HC_2_ATGAAAGCATGACGGA-1	Colonocyte 1	-0.222	6.28	0	0
HC 2	male	63	HC_2_ATGACCACAATGCAAA-1	Colonocyte 2	-1.16	7.6	0	0
HC 2	male	63	HC_2_ATGACCACAGACTCTA-1	Laminin colonocytes	0.131	2.41	0	0
HC 2	male	63	HC_2_ATGAGTCAGTTGCTCA-1	Mature goblet	-6.89	-3.31	0	0
HC 2	male	63	HC_2_ATGAGTCCAAATGGCG-1	BEST4 OTOP2	3.36	6.61	0	0
HC 2	male	63	HC_2_ATGAGTCTCCTTCTGG-1	Goblet	-3.29	-5.2	0	0
HC 2	male	63	HC_2_ATGATCGCAATAAGGT-1	Colonocyte 1	-0.303	1.14	0	0
HC 2	male	63	HC_2_ATGATCGGTAGCGATG-1	Colonocyte 1	-0.301	3.11	0	0
HC 2	male	63	HC_2_ATGCGATAGGCTCACC-1	Colonocyte 2	-1.83	6.75	0	0
HC 2	male	63	HC_2_ATGCGATAGGTGGCTA-1	Goblet	-3.43	-5.47	0	0
HC 2	male	63	HC_2_ATGGATCAGGTAAAGG-1	Tuft cells	13.1	-1.28	0	0
HC 2	male	63	HC_2_ATGGGAGTCCGACAGC-1	Epithelium Ribhi	0.04	-4.4	0	0.306893
HC 2	male	63	HC_2_ATGGGTTTCATTTACC-1	PLCG2 colonocytes	2.85	3.4	0	0
HC 2	male	63	HC_2_ATGGGTTTCGATTCCC-1	PLCG2 colonocytes	1.97	0.408	0	1.61846
HC 2	male	63	HC_2_ATGGTTGAGCGTTAGG-1	Epithelium Ribhi	0.875	-2.65	0	0
HC 2	male	63	HC_2_ATGTCCCAGCAAATGT-1	PLCG2 colonocytes	3.88	1.56	0	0
HC 2	male	63	HC_2_ATGTCCCAGGGAGGAC-1	PLCG2 colonocytes	3.61	1.5	0	0
HC 2	male	63	HC_2_ATTACTCGTACGGATG-1	BEST4 OTOP2	2.49	7.49	0	0
HC 2	male	63	HC_2_ATTACTCGTGTTCATG-1	Goblet	-2.91	-4.92	0	0
HC 2	male	63	HC_2_ATTCACTCACGGCACT-1	Colonocyte 2	-1.3	6.23	0	0
HC 2	male	63	HC_2_ATTCACTGTAGATGTA-1	Inflammatory colonocyte	-1.67	6.19	0	0
HC 2	male	63	HC_2_ATTCCCGGTAGGACCA-1	Tuft cells	13.5	-0.764	0	0
HC 2	male	63	HC_2_ATTCCTAAGAAGTCTA-1	Colonocyte 2	0.047	7.4	0	0
HC 2	male	63	HC_2_ATTCCTAGTCTACGTA-1	Epithelium Ribhi	1.19	-1.34	0	0
HC 2	male	63	HC_2_ATTCCTATCGTTATCT-1	Epithelium Ribhi	-0.597	-1.09	0	0
HC 2	male	63	HC_2_ATTCGTTCAGAGTGAC-1	BEST4 OTOP2	2.28	7.75	0	0
HC 2	male	63	HC_2_ATTCTTGAGTTGAAGT-1	Epithelium Ribhi	-0.126	-4.31	0	0
HC 2	male	63	HC_2_ATTCTTGCATGTGACT-1	Epithelium Ribhi	0.197	-4.4	0.407139	1.39006
HC 2	male	63	HC_2_ATTGGGTGTGCTAGCC-1	PLCG2 colonocytes	2.06	3.31	0	0
HC 2	male	63	HC_2_ATTGTTCGTGTTATCG-1	Epithelium Ribhi	0.0479	-4.43	0	0.525709
HC 2	male	63	HC_2_ATTTCTGGTCTGATCA-1	Colonocyte 1	0.0615	6.47	0	0
HC 2	male	63	HC_2_CAAAGAAGTTTCACAG-1	Colonocyte 1	-0.509	6.57	0	0
HC 2	male	63	HC_2_CAACAACTCACATTGG-1	Colonocyte 2	-0.891	7.66	0	0
HC 2	male	63	HC_2_CAACAGTGTCGCGTCA-1	Laminin colonocytes	-0.422	-0.0448	0	0
HC 2	male	63	HC_2_CAACAGTGTCTGTGAT-1	Laminin colonocytes	-1.2	2.96	0	0
HC 2	male	63	HC_2_CAACAGTTCTATGTGG-1	Secretory progenitor	-4.09	-3.92	0	0.69611
HC 2	male	63	HC_2_CAACCTCTCTCATTGT-1	Colonocyte 2	-2.26	6.95	0	0
HC 2	male	63	HC_2_CAACGATAGTGTTCCA-1	Epithelium Ribhi	1.94	-0.689	0	0
HC 2	male	63	HC_2_CAACGATGTCAGGTGA-1	Epithelium Ribhi	2.67	-0.208	0	0
HC 2	male	63	HC_2_CAAGACTGTTGCGGCT-1	Epithelium Ribhi	-0.116	-0.407	0	0
HC 2	male	63	HC_2_CAATACGAGGGAGAAT-1	PLCG2 colonocytes	1.75	0.934	0	0
HC 2	male	63	HC_2_CAATACGCATAACCCA-1	Tuft cells	13.5	-1.41	0	0
HC 2	male	63	HC_2_CAATACGTCTGCTAGA-1	BEST4 OTOP2	2.01	7.62	0	0
HC 2	male	63	HC_2_CAATCGAAGTCGCTAT-1	Secretory progenitor	-4.17	-4.05	0	0
HC 2	male	63	HC_2_CAATGACAGCTAGAGC-1	Colonocyte 2	0.178	6.7	0	0
HC 2	male	63	HC_2_CAATGACAGGTCCTGC-1	Laminin colonocytes	-0.186	0.614	0	0
HC 2	male	63	HC_2_CAATGACAGTAGGATT-1	Tuft cells	13.5	-0.338	0	0
HC 2	male	63	HC_2_CAATGACCACCGTGCA-1	PLCG2 colonocytes	3.3	2.49	0	0
HC 2	male	63	HC_2_CAATTTCGTCTCTCCA-1	PLCG2 colonocytes	1.24	0.113	0	0
HC 2	male	63	HC_2_CACAACAAGTGTGTTC-1	Goblet	-5.3	-5.32	0	0
HC 2	male	63	HC_2_CACAACAAGTTGTACC-1	Epithelium Ribhi	1.58	-0.82	0	0
HC 2	male	63	HC_2_CACAACAGTCCACTTC-1	BEST4 OTOP2	2.37	7.55	0	0
HC 2	male	63	HC_2_CACACAACATCGATCA-1	Colonocyte 1	0.379	2.58	0	0
HC 2	male	63	HC_2_CACACAATCAGTCATG-1	Colonocyte 1	0.745	5.13	0	0
HC 2	male	63	HC_2_CACAGATTCTATACGG-1	Colonocyte 1	0.0268	5.77	0	0
HC 2	male	63	HC_2_CACATGAGTCGCTTGG-1	BEST4 OTOP2	2.33	7.43	0	0
HC 2	male	63	HC_2_CACCAAAAGTCTCTGA-1	Cycling TA	1.96	-4.51	0	3.16554
HC 2	male	63	HC_2_CACCGTTCATGGAATA-1	Tuft cells	12.9	0.28	0	0
HC 2	male	63	HC_2_CACCGTTGTGGCTTGC-1	BEST4 OTOP2	2.53	7.33	0	0
HC 2	male	63	HC_2_CACCGTTTCTACTCAT-1	Colonocyte 2	-0.91	6.47	0	0
HC 2	male	63	HC_2_CACGAATCAAGCGATG-1	Epithelium Ribhi	3.18	-0.486	0	0
HC 2	male	63	HC_2_CACGAATTCTACTGAG-1	Colonocyte 1	0.268	5.75	0	0
HC 2	male	63	HC_2_CACGTGGCAGAACATA-1	PLCG2 colonocytes	1.75	2.33	0	0
HC 2	male	63	HC_2_CACTAAGCAACCCTAA-1	Colonocyte 2	-1.31	7.46	0	0
HC 2	male	63	HC_2_CACTAAGTCAAGGAGC-1	Colonocyte 1	-0.136	6.02	0	0
HC 2	male	63	HC_2_CACTAAGTCAAGTAAG-1	Secretory progenitor	-3.85	-3.67	0	0
HC 2	male	63	HC_2_CACTGAAAGAAGGTAG-1	Laminin colonocytes	-0.124	0.609	0	0
HC 2	male	63	HC_2_CACTGTCCATCTCAAG-1	PLCG2 colonocytes	1.8	2.61	0	0
HC 2	male	63	HC_2_CACTGTCGTGTCCGGT-1	Secretory progenitor	-4.17	-3.08	0	0
HC 2	male	63	HC_2_CAGATCAAGAACGCGT-1	Colonocyte 1	0.35	6.44	0	0
HC 2	male	63	HC_2_CAGCCAGGTATACGGG-1	Colonocyte 1	1.65	3.35	0	0
HC 2	male	63	HC_2_CAGCGTGAGCTCCACG-1	BEST4 OTOP2	3.2	6.61	0	0
HC 2	male	63	HC_2_CAGCGTGCAAAGGAGA-1	PLCG2 colonocytes	2.29	3.26	0	0
HC 2	male	63	HC_2_CAGGCCATCGGTCACG-1	Colonocyte 1	-0.706	5.61	0	0
HC 2	male	63	HC_2_CAGGTATGTGCGACAA-1	BEST4 OTOP2	2.93	6.77	0	0
HC 2	male	63	HC_2_CAGTGCGCATGACTCA-1	Colonocyte 2	-0.617	7.73	0	0
HC 2	male	63	HC_2_CATAAGCAGAAACTGT-1	Tuft cells	13	-1.68	0	0
HC 2	male	63	HC_2_CATAAGCCATTCCTCG-1	Secretory progenitor	-3.95	-3.82	0	0
HC 2	male	63	HC_2_CATACAGGTGAGCCAA-1	Colonocyte 1	1.71	2.66	0	0
HC 2	male	63	HC_2_CATACAGGTGATGAAT-1	Tuft cells	13	-1.67	0	0
HC 2	male	63	HC_2_CATACCCGTCGAACAG-1	Cycling TA	2.4	-3.65	0	1.88456
HC 2	male	63	HC_2_CATACCCTCTGGGCCA-1	PLCG2 colonocytes	2.41	3.59	0	0
HC 2	male	63	HC_2_CATAGACCACCGAATT-1	Colonocyte 2	-1.58	7.56	0	0
HC 2	male	63	HC_2_CATAGACTCGACGCTG-1	Colonocyte 1	0.201	6.32	0	0
HC 2	male	63	HC_2_CATCCACCACCACTGG-1	Colonocyte 2	-1.05	7.28	0	0
HC 2	male	63	HC_2_CATCCACGTTCAGTAC-1	Epithelium Ribhi	-0.77	1.08	0	0
HC 2	male	63	HC_2_CATCCCAAGGCTATCT-1	Colonocyte 1	0.801	4.91	0	0
HC 2	male	63	HC_2_CATCCGTAGGTCGTGA-1	BEST4 OTOP2	2.23	7.46	0	0
HC 2	male	63	HC_2_CATCCGTAGTGCCCGT-1	PLCG2 colonocytes	2.22	2.96	0	0
HC 2	male	63	HC_2_CATCGGGGTGCTGCAC-1	Goblet	-2.95	-6.85	0	0
HC 2	male	63	HC_2_CATCGGGTCAATCCAG-1	PLCG2 colonocytes	3.91	0.628	0	0
HC 2	male	63	HC_2_CATCGTCTCAAGGAGC-1	Colonocyte 2	-0.982	7.08	0	0
HC 2	male	63	HC_2_CATGCCTTCCTACCAC-1	BEST4 OTOP2	2.35	7.61	0	0
HC 2	male	63	HC_2_CATGCGGGTAGCACGA-1	BEST4 OTOP2	2.33	7.17	0	0
HC 2	male	63	HC_2_CATGCGGGTGTTGACT-1	PLCG2 colonocytes	2.2	1.33	0	0
HC 2	male	63	HC_2_CATGCGGGTTTAGTCG-1	Colonocyte 1	0.242	0.298	0	0
HC 2	male	63	HC_2_CATGCGGTCACGGAGA-1	Cycling TA	3.4	-3.42	0	1.6664
HC 2	male	63	HC_2_CATGCTCGTCAGGCAA-1	Colonocyte 1	0.217	5.72	0	0
HC 2	male	63	HC_2_CATGCTCGTTTAGTCG-1	Epithelium Ribhi	-0.955	-2.38	0	0
HC 2	male	63	HC_2_CATGGATCAGATTCGT-1	PLCG2 colonocytes	4.1	0.407	0	0
HC 2	male	63	HC_2_CATGGATGTCAAATCC-1	Laminin colonocytes	-1.02	2.99	0	0
HC 2	male	63	HC_2_CATGGATGTGGGTCAA-1	Goblet	-3.58	-5.41	0	0
HC 2	male	63	HC_2_CATGGTATCCATAGGT-1	Tuft cells	13	-1.62	0	0
HC 2	male	63	HC_2_CCAAGCGAGCCTAGGA-1	Mature goblet	-5.47	-2.66	0	0
HC 2	male	63	HC_2_CCAAGCGTCCGGACGT-1	Tuft cells	12.7	-1.29	0	0
HC 2	male	63	HC_2_CCAATGAGTTGCTTGA-1	Epithelium Ribhi	0.876	-1.46	0	0
HC 2	male	63	HC_2_CCAATGAGTTTGGGAG-1	BEST4 OTOP2	2.5	7.43	0	0
HC 2	male	63	HC_2_CCACAAATCACAACCA-1	Cycling TA	1.24	-4.17	0	2.24167
HC 2	male	63	HC_2_CCACACTAGTCTACCA-1	PLCG2 colonocytes	2.39	1.46	0	0
HC 2	male	63	HC_2_CCACACTCACACTGGC-1	Goblet	-3.64	-4.83	0	0
HC 2	male	63	HC_2_CCACACTTCGAGTGAG-1	BEST4 OTOP2	3.26	6.94	0	0
HC 2	male	63	HC_2_CCACGAGAGAGCCTGA-1	Colonocyte 1	0.723	5.04	0	0
HC 2	male	63	HC_2_CCACGAGGTACAGAAT-1	Inflammatory colonocyte	-1.15	5.84	0	0
HC 2	male	63	HC_2_CCACGTTAGAAGTATC-1	Colonocyte 1	0.0202	6.45	0	0
HC 2	male	63	HC_2_CCACGTTGTACCGTGC-1	PLCG2 colonocytes	2.87	3.55	0	0
HC 2	male	63	HC_2_CCACGTTTCGAACACT-1	Cycling TA	0.6	-3.41	0	1.5545
HC 2	male	63	HC_2_CCATAAGAGATCGCTT-1	Laminin colonocytes	-0.906	1.84	0	0
HC 2	male	63	HC_2_CCATAAGGTCCTGAAT-1	PLCG2 colonocytes	3.81	1.37	0	0
HC 2	male	63	HC_2_CCATAAGTCATGAAAG-1	Secretory progenitor	-1.93	-1.61	0	0
HC 2	male	63	HC_2_CCCGAAGAGCTCAGAG-1	Mature goblet	-5.59	-3.48	0	0
HC 2	male	63	HC_2_CCCGGAACACCAGACC-1	BEST4 OTOP2	2.3	7.33	0	0
HC 2	male	63	HC_2_CCCGGAACACCTGCAG-1	Tuft cells	13	-1.12	0	0
HC 2	male	63	HC_2_CCCTCAAGTACAACGG-1	Epithelium Ribhi	2.37	-1.63	0	0
HC 2	male	63	HC_2_CCCTCTCAGGGACAGG-1	BEST4 OTOP2	3.08	7.24	0	0
HC 2	male	63	HC_2_CCCTCTCAGTAGTGCG-1	Colonocyte 2	-1.36	6.67	0	0
HC 2	male	63	HC_2_CCCTGATTCTGAATGC-1	Colonocyte 1	-1.27	5.07	0	0
HC 2	male	63	HC_2_CCGAACGAGTCATTGC-1	Colonocyte 2	-1.04	7.5	0	0
HC 2	male	63	HC_2_CCGAACGGTGTGTGGA-1	Epithelium Ribhi	-0.453	-0.608	0	0
HC 2	male	63	HC_2_CCGAACGGTTAAGAAC-1	Colonocyte 1	-0.335	6.27	0	0
HC 2	male	63	HC_2_CCGAACGTCTCACGAA-1	Inflammatory colonocyte	-1.75	6.21	0	0
HC 2	male	63	HC_2_CCGATCTAGAATCGTA-1	Epithelium Ribhi	-0.542	0.962	0	0
HC 2	male	63	HC_2_CCGATCTTCACGTAGT-1	Colonocyte 1	-0.163	6.62	0	0
HC 2	male	63	HC_2_CCGATGGAGGTTGAGC-1	Colonocyte 1	0.292	2.65	0	0
HC 2	male	63	HC_2_CCGATGGGTAGAATAC-1	Colonocyte 2	-0.362	7.53	0	0
HC 2	male	63	HC_2_CCGATGGGTTATAGAG-1	Colonocyte 1	0.202	5.82	0	0
HC 2	male	63	HC_2_CCGCAAGTCGGTCACG-1	Tuft cells	13.3	-0.905	0	0
HC 2	male	63	HC_2_CCGGTAGGTCTTAGTG-1	Colonocyte 2	-0.113	7.47	0	0
HC 2	male	63	HC_2_CCGTGAGAGGTGTGAC-1	Colonocyte 1	-0.0349	5.91	0	0
HC 2	male	63	HC_2_CCTAAGACATTCACAG-1	Colonocyte 2	-0.876	7.27	0	0
HC 2	male	63	HC_2_CCTACGTTCTAGTCAG-1	PLCG2 colonocytes	1.82	3.9	0	0
HC 2	male	63	HC_2_CCTATCGAGAATACAC-1	Colonocyte 1	-1.14	5.3	0	0
HC 2	male	63	HC_2_CCTCACATCCTCTCGA-1	PLCG2 colonocytes	2.21	1.73	0	0
HC 2	male	63	HC_2_CCTCAGTGTACCTTCC-1	BEST4 OTOP2	2.1	7.24	0	0
HC 2	male	63	HC_2_CCTCCAAAGAAACCAT-1	PLCG2 colonocytes	2.45	1.44	0	0
HC 2	male	63	HC_2_CCTCCAAGTGGTTTGT-1	Cycling TA	2.78	-3.8	0	0
HC 2	male	63	HC_2_CCTCCAATCCCAGGCA-1	Colonocyte 1	0.744	4.86	0	0
HC 2	male	63	HC_2_CCTCTAGAGCAACCAG-1	Colonocyte 1	0.258	6.12	0	0
HC 2	male	63	HC_2_CCTCTCCAGCTCTGTA-1	PLCG2 colonocytes	3.95	-1.09	0	0
HC 2	male	63	HC_2_CCTGTTGGTAGTCCTA-1	Colonocyte 1	0.0643	6.5	0	0
HC 2	male	63	HC_2_CCTGTTGGTGCTCTCT-1	Epithelium Ribhi	3.01	-0.581	0	0
HC 2	male	63	HC_2_CCTGTTGGTTCGATTG-1	PLCG2 colonocytes	1.77	1.2	0	0
HC 2	male	63	HC_2_CCTTCAGTCACTGCTC-1	Mature goblet	-6.35	-2.8	0	0
HC 2	male	63	HC_2_CCTTGTGAGCACCGTC-1	Mature goblet	-5.81	-3.03	0	0
HC 2	male	63	HC_2_CCTTTGGGTCGCAGTC-1	Mature goblet	-6.86	-3.5	0	0
HC 2	male	63	HC_2_CCTTTGGGTGAGTGAC-1	BEST4 OTOP2	1.86	7.42	0	0
HC 2	male	63	HC_2_CGAAGGAAGGTCCGAA-1	Laminin colonocytes	-0.68	2.28	0	0
HC 2	male	63	HC_2_CGAAGTTTCAAATAGG-1	Epithelium Ribhi	2.04	-1.31	0	0
HC 2	male	63	HC_2_CGAATTGGTTTCGTGA-1	Colonocyte 2	-0.699	7.44	0	0
HC 2	male	63	HC_2_CGACAGCAGCACCAGA-1	Goblet	-4.72	-6.45	0	0
HC 2	male	63	HC_2_CGAGAAGCAGAACATA-1	Epithelium Ribhi	0.852	-1.77	1.79218	0
HC 2	male	63	HC_2_CGAGGAAAGGTGATAT-1	Laminin colonocytes	-0.478	2.27	1.42469	0
HC 2	male	63	HC_2_CGAGGAAGTAATACCC-1	Epithelium Ribhi	1.15	-1.1	0	0
HC 2	male	63	HC_2_CGAGGCTTCCTTCTTC-1	Epithelium Ribhi	-0.0491	-0.567	0	0
HC 2	male	63	HC_2_CGAGTGCAGCCTCAAT-1	Epithelium Ribhi	0.563	-1.19	0	0
HC 2	male	63	HC_2_CGAGTGCTCTTGCAAG-1	Laminin colonocytes	0.287	1.44	0	0
HC 2	male	63	HC_2_CGATCGGTCTTGGAAC-1	Colonocyte 1	0.0857	6.63	0	0
HC 2	male	63	HC_2_CGATGCGGTCAGCGTC-1	Cycling TA	3.57	-4.26	0	0
HC 2	male	63	HC_2_CGATGGCCACCCGTAG-1	Colonocyte 1	0.277	5.65	0	0
HC 2	male	63	HC_2_CGATGGCCAGGCCTGT-1	Inflammatory colonocyte	-1.77	5.83	0	0
HC 2	male	63	HC_2_CGATGGCGTGTTCAGT-1	PLCG2 colonocytes	1.6	3.55	0	0
HC 2	male	63	HC_2_CGCATAAAGTCCGTCG-1	Mature goblet	-7.02	-3.11	0	0
HC 2	male	63	HC_2_CGCATAAGTCCTTAAG-1	Epithelium Ribhi	0.524	-1.76	0	0
HC 2	male	63	HC_2_CGCATGGAGCTGGCTC-1	Goblet	-4.48	-4.18	0	0
HC 2	male	63	HC_2_CGCCATTTCCCTCTAG-1	Epithelium Ribhi	2.78	-0.2	0	0
HC 2	male	63	HC_2_CGCGTGAGTCTCGACG-1	Tuft cells	12.8	-1.76	0	0
HC 2	male	63	HC_2_CGGAACCAGCATTTGC-1	Epithelium Ribhi	-0.525	-1.23	0	0
HC 2	male	63	HC_2_CGGAACCTCTCGTGAA-1	PLCG2 colonocytes	2.75	3.42	0	0
HC 2	male	63	HC_2_CGGACACGTCCTTGTC-1	Colonocyte 1	-0.364	5.64	0	0
HC 2	male	63	HC_2_CGGACACTCGGCTTGG-1	Tuft cells	13.3	-0.941	0	0
HC 2	male	63	HC_2_CGGAGAATCTGAACGT-1	Mature goblet	-6.56	-3.47	0	0
HC 2	male	63	HC_2_CGGCAGTCAAAGTGTA-1	Colonocyte 1	-0.301	6.18	0	0
HC 2	male	63	HC_2_CGGCAGTTCGAGAACG-1	Epithelium Ribhi	0.124	-0.86	0	0
HC 2	male	63	HC_2_CGGGACTGTGACACGA-1	Inflammatory colonocyte	-1.32	5.75	0	0
HC 2	male	63	HC_2_CGGGCATGTTGTAGCT-1	BEST4 OTOP2	3.35	6.63	2.1638	0
HC 2	male	63	HC_2_CGGGCATTCGCCAGTG-1	Colonocyte 1	-0.63	5.87	0	0
HC 2	male	63	HC_2_CGGGTGTAGATTGACA-1	Epithelium Ribhi	-0.962	-0.7	0	0
HC 2	male	63	HC_2_CGGTCAGAGTCGCCAC-1	PLCG2 colonocytes	4.27	-0.241	0	0
HC 2	male	63	HC_2_CGGTCAGCAGGGTTGA-1	BEST4 OTOP2	1.55	7.24	0	0
HC 2	male	63	HC_2_CGTAAGTTCTAGAGCT-1	Colonocyte 2	0.0149	6.99	0	0
HC 2	male	63	HC_2_CGTAATGGTGCAATGG-1	PLCG2 colonocytes	1.66	3	0	0
HC 2	male	63	HC_2_CGTAATGGTGGCAACA-1	Goblet	-5.3	-5.5	0	0
HC 2	male	63	HC_2_CGTAGTAGTAATTGGA-1	PLCG2 colonocytes	4.16	-0.825	0	0
HC 2	male	63	HC_2_CGTAGTAGTTGACTAC-1	Colonocyte 1	0.322	5.24	0	0
HC 2	male	63	HC_2_CGTCAAAGTCTAACGT-1	Inflammatory colonocyte	-1.67	6.01	0	0
HC 2	male	63	HC_2_CGTGAATTCTCCTGCA-1	Colonocyte 2	-0.937	7.1	0	0
HC 2	male	63	HC_2_CGTGCTTCAGGAATCG-1	Epithelium Ribhi	3.63	0.172	0	0
HC 2	male	63	HC_2_CGTGTCTAGAAAGCGA-1	Goblet	-4.53	-5.7	0	0
HC 2	male	63	HC_2_CGTGTCTAGCGAATGC-1	Colonocyte 2	0.142	6.81	0	0
HC 2	male	63	HC_2_CGTGTCTAGGATTTCC-1	PLCG2 colonocytes	2.73	0.988	0	0
HC 2	male	63	HC_2_CGTTAGAAGACGAGCT-1	Colonocyte 2	-0.00295	7.39	0	0
HC 2	male	63	HC_2_CGTTCTGAGGCATCGA-1	Epithelium Ribhi	2.7	0.0813	0	0
HC 2	male	63	HC_2_CGTTGGGCATATTCGG-1	PLCG2 colonocytes	2.98	2.81	0	0
HC 2	male	63	HC_2_CTAAGTGTCGGTCTAA-1	BEST4 OTOP2	2.29	7.7	0	0
HC 2	male	63	HC_2_CTACAGACATGCCGCA-1	Epithelium Ribhi	0.975	-1.14	0	0
HC 2	male	63	HC_2_CTACCCAAGCTACGTT-1	PLCG2 colonocytes	-2.09	-5.6	0	0
HC 2	male	63	HC_2_CTACGGGCAGTCCGTG-1	Epithelium Ribhi	2.97	-0.971	0	0
HC 2	male	63	HC_2_CTATAGGAGCCTCAAT-1	Mature goblet	-5.97	-2.5	0	0
HC 2	male	63	HC_2_CTATCCGAGAACTGAT-1	Colonocyte 2	-1.14	6.45	0	0
HC 2	male	63	HC_2_CTATCCGTCTCGACGG-1	Colonocyte 1	-0.159	6.85	0	0
HC 2	male	63	HC_2_CTATCTAGTAGCTAAA-1	PLCG2 colonocytes	3.34	3.01	0	0
HC 2	male	63	HC_2_CTATCTATCGACGATT-1	Laminin colonocytes	1.14	1.28	0	0
HC 2	male	63	HC_2_CTCAACCGTCATAGTC-1	PLCG2 colonocytes	3	0.292	0	0
HC 2	male	63	HC_2_CTCACTGAGAAACTAC-1	Colonocyte 1	-0.0617	4.7	0	0
HC 2	male	63	HC_2_CTCAGAAAGATGAATC-1	Colonocyte 2	-0.905	7.54	0	0
HC 2	male	63	HC_2_CTCATGCAGGCTAACG-1	Colonocyte 1	0.583	3.02	0	0
HC 2	male	63	HC_2_CTCATGCGTGCGTCGT-1	Goblet	-5.09	-6.99	0	0
HC 2	male	63	HC_2_CTCATTATCAGAGCGA-1	Tuft cells	13.3	-0.971	0	0
HC 2	male	63	HC_2_CTCATTATCTTAGCTT-1	Inflammatory colonocyte	-2.02	6.14	0	0
HC 2	male	63	HC_2_CTCCACAAGCACCAGA-1	Mature goblet	-5.92	-3.84	0	0
HC 2	male	63	HC_2_CTCCATGTCACTGTCC-1	Epithelium Ribhi	1.61	-1.77	0	0
HC 2	male	63	HC_2_CTCCATGTCCTGCTAC-1	Colonocyte 1	-0.447	1.33	0	0
HC 2	male	63	HC_2_CTCCCAATCGCTCTAC-1	Mature goblet	-5.72	-2.8	0	0
HC 2	male	63	HC_2_CTCCCTCAGACGATAT-1	Secretory progenitor	-3.78	-2.15	0	0
HC 2	male	63	HC_2_CTCCGATAGCGTCTGC-1	Tuft cells	12.9	-1.81	0	0
HC 2	male	63	HC_2_CTCCTCCTCGGAAACG-1	Epithelium Ribhi	-0.692	-0.556	0	0
HC 2	male	63	HC_2_CTCCTTTTCGCTATTT-1	Colonocyte 2	-0.403	7.39	0	0
HC 2	male	63	HC_2_CTCGAGGGTCTACATG-1	Cycling TA	2.66	-4.81	0	2.80214
HC 2	male	63	HC_2_CTCGAGGTCACCTCTG-1	Epithelium Ribhi	1.53	-0.0827	0	0
HC 2	male	63	HC_2_CTCTCAGTCTCTTAAC-1	Colonocyte 1	0.716	4.83	0	0
HC 2	male	63	HC_2_CTCTGGTAGGTCCCTG-1	Epithelium Ribhi	-0.127	-0.0877	0	0
HC 2	male	63	HC_2_CTGAGCGCAGCAGTGA-1	Epithelium Ribhi	1.36	-1.64	0	0
HC 2	male	63	HC_2_CTGCAGGGTCTTGAGT-1	Goblet	-3.97	-6.43	0	0
HC 2	male	63	HC_2_CTGCATCAGAATAGTC-1	Secretory progenitor	-3.86	-3.91	0	0
HC 2	male	63	HC_2_CTGCCATAGATCACTC-1	Inflammatory colonocyte	-2.16	6.26	0	0
HC 2	male	63	HC_2_CTGCCATTCCCGTTCA-1	Secretory progenitor	-2.36	-1.38	0	0
HC 2	male	63	HC_2_CTGCCATTCTCGGTAA-1	BEST4 OTOP2	2.27	7.77	0	0
HC 2	male	63	HC_2_CTGCCTAGTACCTGTA-1	Colonocyte 2	-0.244	7.29	0	0
HC 2	male	63	HC_2_CTGCGAGAGGTCGAGT-1	Mature goblet	-6.06	-3.3	0	0
HC 2	male	63	HC_2_CTGGACGGTTCAACGT-1	BEST4 OTOP2	2.13	7.53	0	0
HC 2	male	63	HC_2_CTGGTCTAGCCTCTTC-1	Mature goblet	-6.83	-3.35	0	0
HC 2	male	63	HC_2_CTGTACCAGCGAGTAC-1	Goblet	-5.21	-5.46	0	0
HC 2	male	63	HC_2_CTGTAGAAGCGAGGAG-1	PLCG2 colonocytes	1.78	1.78	0	0
HC 2	male	63	HC_2_CTGTATTTCGTCCTCA-1	Colonocyte 1	0.102	6	0	0
HC 2	male	63	HC_2_CTGTCGTCAAGTGGCA-1	Colonocyte 1	-1.08	4.8	0	0
HC 2	male	63	HC_2_CTTACCGCAAAGGCAC-1	Colonocyte 1	0.993	3.3	0	0
HC 2	male	63	HC_2_CTTACCGGTGCGCTCA-1	Colonocyte 2	-0.63	7.41	0	0
HC 2	male	63	HC_2_CTTAGGATCATAGACC-1	Enteroendocrine	7.75	-0.6	0	0
HC 2	male	63	HC_2_CTTCAATAGGTTATAG-1	Colonocyte 1	-0.875	4.71	0	0
HC 2	male	63	HC_2_CTTCAATTCACGAACT-1	Colonocyte 2	-1.66	6.79	0	0
HC 2	male	63	HC_2_CTTCCGAAGAAATGGG-1	Cycling TA	1.29	-2.85	0	0
HC 2	male	63	HC_2_CTTCGGTCAACCACGC-1	PLCG2 colonocytes	1.55	0.265	0	0
HC 2	male	63	HC_2_CTTGAGACAGATGCGA-1	Mature goblet	-5.95	-2.81	0	0
HC 2	male	63	HC_2_CTTGAGACAGCAGTGA-1	Epithelium Ribhi	3.08	-0.775	0	0
HC 2	male	63	HC_2_CTTTCGGAGAAGGCTC-1	Colonocyte 1	-0.305	3.48	0	0
HC 2	male	63	HC_2_GAAACCTGTGCCGAAA-1	Laminin colonocytes	0.0676	1.67	0	0
HC 2	male	63	HC_2_GAAACCTTCATTACGG-1	Colonocyte 2	-3.24	6.95	0	0
HC 2	male	63	HC_2_GAAATGATCTTCGCTG-1	Colonocyte 2	-2.13	7.01	0	0
HC 2	male	63	HC_2_GAACACTAGCAACAGC-1	Epithelium Ribhi	-0.702	-1.09	0	0
HC 2	male	63	HC_2_GAACTGTGTAACGATA-1	Epithelium Ribhi	0.689	-1.42	0	0
HC 2	male	63	HC_2_GAACTGTTCTTGCAGA-1	PLCG2 colonocytes	3.14	3.4	0	0
HC 2	male	63	HC_2_GAAGCCCGTACTCGCG-1	Secretory progenitor	-1.88	-1.37	0.408572	0
HC 2	male	63	HC_2_GAAGCCCGTCTCTCCA-1	Laminin colonocytes	-0.397	0.183	0	0
HC 2	male	63	HC_2_GAAGCGACAGTATGAA-1	Mature goblet	-5.61	-3.53	0	0
HC 2	male	63	HC_2_GAAGGGTCAAGTATAG-1	Epithelium Ribhi	0.558	-1.94	0	0
HC 2	male	63	HC_2_GAAGTAAGTTCTCACC-1	Epithelium Ribhi	-1.26	-1.61	0	0
HC 2	male	63	HC_2_GAATCGTGTGGCTACC-1	PLCG2 colonocytes	2.69	1.49	0	0
HC 2	male	63	HC_2_GACACGCAGCTTAGTC-1	Epithelium Ribhi	1.62	-2.54	0	0
HC 2	male	63	HC_2_GACAGCCTCTGTAACG-1	BEST4 OTOP2	3.18	6.78	0	1.75245
HC 2	male	63	HC_2_GACATCAAGGTGCTTT-1	Tuft cells	12.6	0.587	0	0
HC 2	male	63	HC_2_GACATCACATAGCTGT-1	Colonocyte 1	0.0436	5.34	0	0
HC 2	male	63	HC_2_GACCAATAGCGTATAA-1	PLCG2 colonocytes	4.32	-0.2	0	0
HC 2	male	63	HC_2_GACCAATCATGGCACC-1	Cycling TA	3.38	-3.15	0	2.70516
HC 2	male	63	HC_2_GACCAATTCACAACCA-1	Mature goblet	-6.41	-3.44	0	0
HC 2	male	63	HC_2_GACCAATTCTACGCAA-1	Inflammatory colonocyte	-1.57	5.98	0	0
HC 2	male	63	HC_2_GACCCTTCAATCAAGA-1	Secretory progenitor	-4.2	-2.78	0	0
HC 2	male	63	HC_2_GACCGTGTCGTTCATT-1	Colonocyte 2	-1.15	7.47	0	0
HC 2	male	63	HC_2_GACCTTCGTCGTGCCA-1	Epithelium Ribhi	-0.711	0.745	0	0
HC 2	male	63	HC_2_GACGTTATCGAAGTGG-1	Colonocyte 1	0.0163	6.21	0	0
HC 2	male	63	HC_2_GACTATGAGTATCCTG-1	PLCG2 colonocytes	1.79	3.26	0	0
HC 2	male	63	HC_2_GACTATGTCTGGAGAG-1	Colonocyte 1	0.184	6.52	0	0
HC 2	male	63	HC_2_GACTCTCCATTGAAAG-1	Colonocyte 1	-0.127	5.89	0	0
HC 2	male	63	HC_2_GACTCTCGTGACCGAA-1	Colonocyte 2	-1.29	6.92	0	0
HC 2	male	63	HC_2_GACTGATCAAAGCAAT-1	Epithelium Ribhi	0.174	-4.5	0	1.15392
HC 2	male	63	HC_2_GACTGATGTGCCTTTC-1	Colonocyte 1	0.205	5.45	0	0
HC 2	male	63	HC_2_GACTGATTCGCTGTTC-1	PLCG2 colonocytes	1.75	0.662	0	1.9478
HC 2	male	63	HC_2_GACTTCCTCATATGGC-1	PLCG2 colonocytes	2.74	3.13	0	0
HC 2	male	63	HC_2_GAGAAATCAAGTAGTA-1	Colonocyte 2	-0.613	7.54	0	0
HC 2	male	63	HC_2_GAGACTTCAGACAATA-1	BEST4 OTOP2	1.99	6.7	0	0
HC 2	male	63	HC_2_GAGACTTGTTTCGACA-1	Cycling TA	2.79	-4.55	0	1.82808
HC 2	male	63	HC_2_GAGAGGTTCTGTCAGA-1	PLCG2 colonocytes	2.56	2.52	0	0
[truncated: 10,348 more rows]

## Sheet: e.fig 8c
sample_name	age	gender	fov	cell	subset	SingleR2	x	y
HC a	59	female	1	HC.a_1_1	epi	Colonocytes	19281.6	173258
HC a	59	female	1	HC.a_1_1	epi	Colonocytes	19291.6	173256
HC a	59	female	1	HC.a_1_1	epi	Colonocytes	19297.6	173253
HC a	59	female	1	HC.a_1_1	epi	Colonocytes	19301.6	173250
HC a	59	female	1	HC.a_1_1	epi	Colonocytes	19303.6	173248
HC a	59	female	1	HC.a_1_1	epi	Colonocytes	19306.6	173244
HC a	59	female	1	HC.a_1_1	epi	Colonocytes	19312.6	173234
HC a	59	female	1	HC.a_1_1	epi	Colonocytes	19313.6	173232
HC a	59	female	1	HC.a_1_1	epi	Colonocytes	19313.6	173228
HC a	59	female	1	HC.a_1_1	epi	Colonocytes	19296.6	173173
HC a	59	female	1	HC.a_1_1	epi	Colonocytes	19288.6	173151
HC a	59	female	1	HC.a_1_1	epi	Colonocytes	19283.6	173141
HC a	59	female	1	HC.a_1_1	epi	Colonocytes	19281.6	173141
HC a	59	female	1	HC.a_1_1	epi	Colonocytes	19267.6	173147
HC a	59	female	1	HC.a_1_1	epi	Colonocytes	19252.6	173159
HC a	59	female	1	HC.a_1_1	epi	Colonocytes	19237.6	173201
HC a	59	female	1	HC.a_1_1	epi	Colonocytes	19236.6	173205
HC a	59	female	1	HC.a_1_1	epi	Colonocytes	19235.6	173210
HC a	59	female	1	HC.a_1_1	epi	Colonocytes	19235.6	173213
HC a	59	female	1	HC.a_1_1	epi	Colonocytes	19239.6	173233
HC a	59	female	1	HC.a_1_1	epi	Colonocytes	19241.6	173241
HC a	59	female	1	HC.a_1_1	epi	Colonocytes	19242.6	173243
HC a	59	female	1	HC.a_1_1	epi	Colonocytes	19244.6	173246
HC a	59	female	1	HC.a_1_1	epi	Colonocytes	19247.6	173250
HC a	59	female	1	HC.a_1_1	epi	Colonocytes	19249.6	173252
HC a	59	female	1	HC.a_1_1	epi	Colonocytes	19253.6	173255
HC a	59	female	1	HC.a_1_1	epi	Colonocytes	19255.6	173256
HC a	59	female	1	HC.a_1_1	epi	Colonocytes	19265.6	173258
HC a	59	female	1	HC.a_1_1	epi	Colonocytes	19281.6	173258
HC a	59	female	1	HC.a_10_1	epi	Colonocytes	18421.6	173218
HC a	59	female	1	HC.a_10_1	epi	Colonocytes	18431.6	173216
HC a	59	female	1	HC.a_10_1	epi	Colonocytes	18433.6	173215
HC a	59	female	1	HC.a_10_1	epi	Colonocytes	18439.6	173211
HC a	59	female	1	HC.a_10_1	epi	Colonocytes	18443.6	173208
HC a	59	female	1	HC.a_10_1	epi	Colonocytes	18451.6	173200
HC a	59	female	1	HC.a_10_1	epi	Colonocytes	18454.6	173196
HC a	59	female	1	HC.a_10_1	epi	Colonocytes	18456.6	173193
HC a	59	female	1	HC.a_10_1	epi	Colonocytes	18456.6	173177
HC a	59	female	1	HC.a_10_1	epi	Colonocytes	18455.6	173164
HC a	59	female	1	HC.a_10_1	epi	Colonocytes	18450.6	173120
HC a	59	female	1	HC.a_10_1	epi	Colonocytes	18446.6	173104
HC a	59	female	1	HC.a_10_1	epi	Colonocytes	18445.6	173102
HC a	59	female	1	HC.a_10_1	epi	Colonocytes	18442.6	173101
HC a	59	female	1	HC.a_10_1	epi	Colonocytes	18432.6	173101
HC a	59	female	1	HC.a_10_1	epi	Colonocytes	18427.6	173102
HC a	59	female	1	HC.a_10_1	epi	Colonocytes	18421.6	173104
HC a	59	female	1	HC.a_10_1	epi	Colonocytes	18384.6	173166
HC a	59	female	1	HC.a_10_1	epi	Colonocytes	18383.6	173168
HC a	59	female	1	HC.a_10_1	epi	Colonocytes	18383.6	173183
HC a	59	female	1	HC.a_10_1	epi	Colonocytes	18385.6	173193
HC a	59	female	1	HC.a_10_1	epi	Colonocytes	18388.6	173199
HC a	59	female	1	HC.a_10_1	epi	Colonocytes	18390.6	173202
HC a	59	female	1	HC.a_10_1	epi	Colonocytes	18393.6	173206
HC a	59	female	1	HC.a_10_1	epi	Colonocytes	18399.6	173212
HC a	59	female	1	HC.a_10_1	epi	Colonocytes	18403.6	173215
HC a	59	female	1	HC.a_10_1	epi	Colonocytes	18405.6	173216
HC a	59	female	1	HC.a_10_1	epi	Colonocytes	18415.6	173218
HC a	59	female	1	HC.a_10_1	epi	Colonocytes	18421.6	173218
HC a	59	female	1	HC.a_100_1	epi	Colonocytes	20102.6	172818
HC a	59	female	1	HC.a_100_1	epi	Colonocytes	20125.6	172809
HC a	59	female	1	HC.a_100_1	epi	Colonocytes	20130.6	172805
HC a	59	female	1	HC.a_100_1	epi	Colonocytes	20133.6	172802
HC a	59	female	1	HC.a_100_1	epi	Colonocytes	20133.6	172778
HC a	59	female	1	HC.a_100_1	epi	Colonocytes	20129.6	172776
HC a	59	female	1	HC.a_100_1	epi	Colonocytes	20126.6	172775
HC a	59	female	1	HC.a_100_1	epi	Colonocytes	20106.6	172774
HC a	59	female	1	HC.a_100_1	epi	Colonocytes	20101.6	172774
HC a	59	female	1	HC.a_100_1	epi	Colonocytes	20097.6	172775
HC a	59	female	1	HC.a_100_1	epi	Colonocytes	20087.6	172781
HC a	59	female	1	HC.a_100_1	epi	Colonocytes	20084.6	172784
HC a	59	female	1	HC.a_100_1	epi	Colonocytes	20084.6	172788
HC a	59	female	1	HC.a_100_1	epi	Colonocytes	20087.6	172806
HC a	59	female	1	HC.a_100_1	epi	Colonocytes	20092.6	172818
HC a	59	female	1	HC.a_100_1	epi	Colonocytes	20102.6	172818
HC a	59	female	1	HC.a_1000_1	myeloids	M2	20120.6	173037
HC a	59	female	1	HC.a_1000_1	myeloids	M2	20121.6	173036
HC a	59	female	1	HC.a_1000_1	myeloids	M2	20124.6	173032
HC a	59	female	1	HC.a_1000_1	myeloids	M2	20126.6	173029
HC a	59	female	1	HC.a_1000_1	myeloids	M2	20139.6	173003
HC a	59	female	1	HC.a_1000_1	myeloids	M2	20142.6	172954
HC a	59	female	1	HC.a_1000_1	myeloids	M2	20142.6	172945
HC a	59	female	1	HC.a_1000_1	myeloids	M2	20141.6	172944
HC a	59	female	1	HC.a_1000_1	myeloids	M2	20137.6	172941
HC a	59	female	1	HC.a_1000_1	myeloids	M2	20135.6	172940
HC a	59	female	1	HC.a_1000_1	myeloids	M2	20130.6	172939
HC a	59	female	1	HC.a_1000_1	myeloids	M2	20112.6	172939
HC a	59	female	1	HC.a_1000_1	myeloids	M2	20109.6	172944
HC a	59	female	1	HC.a_1000_1	myeloids	M2	20085.6	172985
HC a	59	female	1	HC.a_1000_1	myeloids	M2	20085.6	172989
HC a	59	female	1	HC.a_1000_1	myeloids	M2	20086.6	172996
HC a	59	female	1	HC.a_1000_1	myeloids	M2	20091.6	173017
HC a	59	female	1	HC.a_1000_1	myeloids	M2	20092.6	173020
HC a	59	female	1	HC.a_1000_1	myeloids	M2	20105.6	173029
HC a	59	female	1	HC.a_1000_1	myeloids	M2	20115.6	173035
HC a	59	female	1	HC.a_1000_1	myeloids	M2	20119.6	173037
HC a	59	female	1	HC.a_1000_1	myeloids	M2	20120.6	173037
HC a	59	female	1	HC.a_1001_1	stroma	S2b	18353.6	173042
HC a	59	female	1	HC.a_1001_1	stroma	S2b	18363.6	173040
HC a	59	female	1	HC.a_1001_1	stroma	S2b	18365.6	173039
HC a	59	female	1	HC.a_1001_1	stroma	S2b	18369.6	173036
HC a	59	female	1	HC.a_1001_1	stroma	S2b	18375.6	173030
HC a	59	female	1	HC.a_1001_1	stroma	S2b	18378.6	173026
HC a	59	female	1	HC.a_1001_1	stroma	S2b	18379.6	173024
HC a	59	female	1	HC.a_1001_1	stroma	S2b	18380.6	173019
HC a	59	female	1	HC.a_1001_1	stroma	S2b	18380.6	173002
HC a	59	female	1	HC.a_1001_1	stroma	S2b	18377.6	172996
HC a	59	female	1	HC.a_1001_1	stroma	S2b	18371.6	172986
HC a	59	female	1	HC.a_1001_1	stroma	S2b	18369.6	172984
HC a	59	female	1	HC.a_1001_1	stroma	S2b	18365.6	172981
HC a	59	female	1	HC.a_1001_1	stroma	S2b	18363.6	172980
HC a	59	female	1	HC.a_1001_1	stroma	S2b	18353.6	172976
HC a	59	female	1	HC.a_1001_1	stroma	S2b	18339.6	172972
HC a	59	female	1	HC.a_1001_1	stroma	S2b	18324.6	172969
HC a	59	female	1	HC.a_1001_1	stroma	S2b	18302.6	172969
HC a	59	female	1	HC.a_1001_1	stroma	S2b	18287.6	172972
HC a	59	female	1	HC.a_1001_1	stroma	S2b	18285.6	172973
HC a	59	female	1	HC.a_1001_1	stroma	S2b	18281.6	172976
HC a	59	female	1	HC.a_1001_1	stroma	S2b	18275.6	172982
HC a	59	female	1	HC.a_1001_1	stroma	S2b	18272.6	172986
HC a	59	female	1	HC.a_1001_1	stroma	S2b	18271.6	172988
HC a	59	female	1	HC.a_1001_1	stroma	S2b	18269.6	172998
HC a	59	female	1	HC.a_1001_1	stroma	S2b	18269.6	173005
HC a	59	female	1	HC.a_1001_1	stroma	S2b	18271.6	173015
HC a	59	female	1	HC.a_1001_1	stroma	S2b	18272.6	173017
HC a	59	female	1	HC.a_1001_1	stroma	S2b	18275.6	173021
HC a	59	female	1	HC.a_1001_1	stroma	S2b	18282.6	173028
HC a	59	female	1	HC.a_1001_1	stroma	S2b	18286.6	173031
HC a	59	female	1	HC.a_1001_1	stroma	S2b	18288.6	173032
HC a	59	female	1	HC.a_1001_1	stroma	S2b	18306.6	173040
HC a	59	female	1	HC.a_1001_1	stroma	S2b	18316.6	173042
HC a	59	female	1	HC.a_1001_1	stroma	S2b	18353.6	173042
HC a	59	female	1	HC.a_1002_1	myeloids	M2	19337.6	172991
HC a	59	female	1	HC.a_1002_1	myeloids	M2	19342.6	172981
HC a	59	female	1	HC.a_1002_1	myeloids	M2	19342.6	172976
HC a	59	female	1	HC.a_1002_1	myeloids	M2	19341.6	172975
HC a	59	female	1	HC.a_1002_1	myeloids	M2	19281.6	172975
HC a	59	female	1	HC.a_1002_1	myeloids	M2	19252.6	172978
HC a	59	female	1	HC.a_1002_1	myeloids	M2	19249.6	173005
HC a	59	female	1	HC.a_1002_1	myeloids	M2	19249.6	173006
HC a	59	female	1	HC.a_1002_1	myeloids	M2	19252.6	173009
HC a	59	female	1	HC.a_1002_1	myeloids	M2	19258.6	173014
HC a	59	female	1	HC.a_1002_1	myeloids	M2	19261.6	173016
HC a	59	female	1	HC.a_1002_1	myeloids	M2	19308.6	173027
HC a	59	female	1	HC.a_1002_1	myeloids	M2	19337.6	172991
HC a	59	female	1	HC.a_1003_1	myeloids	IDA macrophages	19103.6	173023
HC a	59	female	1	HC.a_1003_1	myeloids	IDA macrophages	19107.6	173022
HC a	59	female	1	HC.a_1003_1	myeloids	IDA macrophages	19110.6	173021
HC a	59	female	1	HC.a_1003_1	myeloids	IDA macrophages	19111.6	173019
HC a	59	female	1	HC.a_1003_1	myeloids	IDA macrophages	19113.6	173013
HC a	59	female	1	HC.a_1003_1	myeloids	IDA macrophages	19117.6	172977
HC a	59	female	1	HC.a_1003_1	myeloids	IDA macrophages	19117.6	172968
HC a	59	female	1	HC.a_1003_1	myeloids	IDA macrophages	19065.6	172950
HC a	59	female	1	HC.a_1003_1	myeloids	IDA macrophages	19058.6	172950
HC a	59	female	1	HC.a_1003_1	myeloids	IDA macrophages	19056.6	172951
HC a	59	female	1	HC.a_1003_1	myeloids	IDA macrophages	19044.6	172979
HC a	59	female	1	HC.a_1003_1	myeloids	IDA macrophages	19044.6	173000
HC a	59	female	1	HC.a_1003_1	myeloids	IDA macrophages	19045.6	173003
HC a	59	female	1	HC.a_1003_1	myeloids	IDA macrophages	19047.6	173005
HC a	59	female	1	HC.a_1003_1	myeloids	IDA macrophages	19055.6	173009
HC a	59	female	1	HC.a_1003_1	myeloids	IDA macrophages	19086.6	173024
HC a	59	female	1	HC.a_1003_1	myeloids	IDA macrophages	19103.6	173023
HC a	59	female	1	HC.a_1004_1	myeloids	M2	19142.6	173016
HC a	59	female	1	HC.a_1004_1	myeloids	M2	19152.6	173014
HC a	59	female	1	HC.a_1004_1	myeloids	M2	19188.6	173004
HC a	59	female	1	HC.a_1004_1	myeloids	M2	19194.6	173000
HC a	59	female	1	HC.a_1004_1	myeloids	M2	19203.6	172988
HC a	59	female	1	HC.a_1004_1	myeloids	M2	19203.6	172984
HC a	59	female	1	HC.a_1004_1	myeloids	M2	19200.6	172981
HC a	59	female	1	HC.a_1004_1	myeloids	M2	19197.6	172979
HC a	59	female	1	HC.a_1004_1	myeloids	M2	19192.6	172976
HC a	59	female	1	HC.a_1004_1	myeloids	M2	19156.6	172958
HC a	59	female	1	HC.a_1004_1	myeloids	M2	19139.6	172958
HC a	59	female	1	HC.a_1004_1	myeloids	M2	19125.6	172964
HC a	59	female	1	HC.a_1004_1	myeloids	M2	19121.6	172967
HC a	59	female	1	HC.a_1004_1	myeloids	M2	19119.6	172969
HC a	59	female	1	HC.a_1004_1	myeloids	M2	19115.6	172984
HC a	59	female	1	HC.a_1004_1	myeloids	M2	19113.6	172998
HC a	59	female	1	HC.a_1004_1	myeloids	M2	19113.6	173005
HC a	59	female	1	HC.a_1004_1	myeloids	M2	19114.6	173012
HC a	59	female	1	HC.a_1004_1	myeloids	M2	19135.6	173016
HC a	59	female	1	HC.a_1004_1	myeloids	M2	19142.6	173016
HC a	59	female	1	HC.a_1005_1	plasmas	PC immediate early response	19398.6	173031
HC a	59	female	1	HC.a_1005_1	plasmas	PC immediate early response	19426.6	173013
HC a	59	female	1	HC.a_1005_1	plasmas	PC immediate early response	19438.6	173005
HC a	59	female	1	HC.a_1005_1	plasmas	PC immediate early response	19441.6	173002
HC a	59	female	1	HC.a_1005_1	plasmas	PC immediate early response	19450.6	172983
HC a	59	female	1	HC.a_1005_1	plasmas	PC immediate early response	19450.6	172979
HC a	59	female	1	HC.a_1005_1	plasmas	PC immediate early response	19447.6	172976
HC a	59	female	1	HC.a_1005_1	plasmas	PC immediate early response	19441.6	172971
HC a	59	female	1	HC.a_1005_1	plasmas	PC immediate early response	19436.6	172968
HC a	59	female	1	HC.a_1005_1	plasmas	PC immediate early response	19408.6	172952
HC a	59	female	1	HC.a_1005_1	plasmas	PC immediate early response	19406.6	172951
HC a	59	female	1	HC.a_1005_1	plasmas	PC immediate early response	19404.6	172951
HC a	59	female	1	HC.a_1005_1	plasmas	PC immediate early response	19391.6	172957
HC a	59	female	1	HC.a_1005_1	plasmas	PC immediate early response	19389.6	172958
HC a	59	female	1	HC.a_1005_1	plasmas	PC immediate early response	19386.6	172960
HC a	59	female	1	HC.a_1005_1	plasmas	PC immediate early response	19382.6	172963
HC a	59	female	1	HC.a_1005_1	plasmas	PC immediate early response	19381.6	172964
HC a	59	female	1	HC.a_1005_1	plasmas	PC immediate early response	19371.6	172975
HC a	59	female	1	HC.a_1005_1	plasmas	PC immediate early response	19368.6	172979
HC a	59	female	1	HC.a_1005_1	plasmas	PC immediate early response	19368.6	172980
HC a	59	female	1	HC.a_1005_1	plasmas	PC immediate early response	19371.6	172989
HC a	59	female	1	HC.a_1005_1	plasmas	PC immediate early response	19378.6	173004
HC a	59	female	1	HC.a_1005_1	plasmas	PC immediate early response	19385.6	173017
HC a	59	female	1	HC.a_1005_1	plasmas	PC immediate early response	19394.6	173030
HC a	59	female	1	HC.a_1005_1	plasmas	PC immediate early response	19395.6	173031
HC a	59	female	1	HC.a_1005_1	plasmas	PC immediate early response	19398.6	173031
HC a	59	female	1	HC.a_1006_1	epi	BEST4 OTOP2	20446.6	173037
HC a	59	female	1	HC.a_1006_1	epi	BEST4 OTOP2	20489.6	173028
HC a	59	female	1	HC.a_1006_1	epi	BEST4 OTOP2	20491.6	173027
HC a	59	female	1	HC.a_1006_1	epi	BEST4 OTOP2	20494.6	173024
HC a	59	female	1	HC.a_1006_1	epi	BEST4 OTOP2	20494.6	173021
HC a	59	female	1	HC.a_1006_1	epi	BEST4 OTOP2	20489.6	173005
HC a	59	female	1	HC.a_1006_1	epi	BEST4 OTOP2	20481.6	172984
HC a	59	female	1	HC.a_1006_1	epi	BEST4 OTOP2	20473.6	172981
HC a	59	female	1	HC.a_1006_1	epi	BEST4 OTOP2	20470.6	172980
HC a	59	female	1	HC.a_1006_1	epi	BEST4 OTOP2	20465.6	172979
HC a	59	female	1	HC.a_1006_1	epi	BEST4 OTOP2	20459.6	172978
HC a	59	female	1	HC.a_1006_1	epi	BEST4 OTOP2	20437.6	172978
HC a	59	female	1	HC.a_1006_1	epi	BEST4 OTOP2	20436.6	172979
HC a	59	female	1	HC.a_1006_1	epi	BEST4 OTOP2	20432.6	172987
HC a	59	female	1	HC.a_1006_1	epi	BEST4 OTOP2	20419.6	173014
HC a	59	female	1	HC.a_1006_1	epi	BEST4 OTOP2	20418.6	173018
HC a	59	female	1	HC.a_1006_1	epi	BEST4 OTOP2	20418.6	173021
HC a	59	female	1	HC.a_1006_1	epi	BEST4 OTOP2	20421.6	173025
HC a	59	female	1	HC.a_1006_1	epi	BEST4 OTOP2	20424.6	173028
HC a	59	female	1	HC.a_1006_1	epi	BEST4 OTOP2	20428.6	173031
HC a	59	female	1	HC.a_1006_1	epi	BEST4 OTOP2	20434.6	173035
HC a	59	female	1	HC.a_1006_1	epi	BEST4 OTOP2	20436.6	173036
HC a	59	female	1	HC.a_1006_1	epi	BEST4 OTOP2	20441.6	173037
HC a	59	female	1	HC.a_1006_1	epi	BEST4 OTOP2	20446.6	173037
HC a	59	female	1	HC.a_1007_1	myeloids	M2	19226.6	173027
HC a	59	female	1	HC.a_1007_1	myeloids	M2	19234.6	173021
HC a	59	female	1	HC.a_1007_1	myeloids	M2	19248.6	173007
HC a	59	female	1	HC.a_1007_1	myeloids	M2	19249.6	173004
HC a	59	female	1	HC.a_1007_1	myeloids	M2	19250.6	173000
HC a	59	female	1	HC.a_1007_1	myeloids	M2	19250.6	172975
HC a	59	female	1	HC.a_1007_1	myeloids	M2	19242.6	172975
HC a	59	female	1	HC.a_1007_1	myeloids	M2	19205.6	172986
HC a	59	female	1	HC.a_1007_1	myeloids	M2	19204.6	172987
HC a	59	female	1	HC.a_1007_1	myeloids	M2	19195.6	172997
HC a	59	female	1	HC.a_1007_1	myeloids	M2	19195.6	173000
HC a	59	female	1	HC.a_1007_1	myeloids	M2	19199.6	173004
HC a	59	female	1	HC.a_1007_1	myeloids	M2	19224.6	173028
HC a	59	female	1	HC.a_1007_1	myeloids	M2	19226.6	173027
HC a	59	female	1	HC.a_1008_1	epi	BEST4 OTOP2	21033.6	173032
HC a	59	female	1	HC.a_1008_1	epi	BEST4 OTOP2	21043.6	173030
HC a	59	female	1	HC.a_1008_1	epi	BEST4 OTOP2	21049.6	173027
HC a	59	female	1	HC.a_1008_1	epi	BEST4 OTOP2	21051.6	173025
HC a	59	female	1	HC.a_1008_1	epi	BEST4 OTOP2	21075.6	172941
HC a	59	female	1	HC.a_1008_1	epi	BEST4 OTOP2	21075.6	172936
HC a	59	female	1	HC.a_1008_1	epi	BEST4 OTOP2	21073.6	172934
HC a	59	female	1	HC.a_1008_1	epi	BEST4 OTOP2	21070.6	172932
HC a	59	female	1	HC.a_1008_1	epi	BEST4 OTOP2	21065.6	172932
HC a	59	female	1	HC.a_1008_1	epi	BEST4 OTOP2	21062.6	172933
HC a	59	female	1	HC.a_1008_1	epi	BEST4 OTOP2	21009.6	172954
HC a	59	female	1	HC.a_1008_1	epi	BEST4 OTOP2	21005.6	172985
HC a	59	female	1	HC.a_1008_1	epi	BEST4 OTOP2	21004.6	173019
HC a	59	female	1	HC.a_1008_1	epi	BEST4 OTOP2	21005.6	173020
HC a	59	female	1	HC.a_1008_1	epi	BEST4 OTOP2	21010.6	173024
HC a	59	female	1	HC.a_1008_1	epi	BEST4 OTOP2	21014.6	173027
HC a	59	female	1	HC.a_1008_1	epi	BEST4 OTOP2	21016.6	173028
HC a	59	female	1	HC.a_1008_1	epi	BEST4 OTOP2	21022.6	173030
HC a	59	female	1	HC.a_1008_1	epi	BEST4 OTOP2	21032.6	173032
HC a	59	female	1	HC.a_1008_1	epi	BEST4 OTOP2	21033.6	173032
HC a	59	female	1	HC.a_1009_1	stroma	Endothelium	18149.6	173030
HC a	59	female	1	HC.a_1009_1	stroma	Endothelium	18159.6	173028
HC a	59	female	1	HC.a_1009_1	stroma	Endothelium	18161.6	173027
HC a	59	female	1	HC.a_1009_1	stroma	Endothelium	18165.6	173024
HC a	59	female	1	HC.a_1009_1	stroma	Endothelium	18169.6	173020
HC a	59	female	1	HC.a_1009_1	stroma	Endothelium	18172.6	173016
HC a	59	female	1	HC.a_1009_1	stroma	Endothelium	18173.6	173014
HC a	59	female	1	HC.a_1009_1	stroma	Endothelium	18174.6	173009
HC a	59	female	1	HC.a_1009_1	stroma	Endothelium	18174.6	172993
HC a	59	female	1	HC.a_1009_1	stroma	Endothelium	18173.6	172988
HC a	59	female	1	HC.a_1009_1	stroma	Endothelium	18172.6	172986
HC a	59	female	1	HC.a_1009_1	stroma	Endothelium	18169.6	172982
HC a	59	female	1	HC.a_1009_1	stroma	Endothelium	18164.6	172977
HC a	59	female	1	HC.a_1009_1	stroma	Endothelium	18097.6	172977
HC a	59	female	1	HC.a_1009_1	stroma	Endothelium	18096.6	172978
HC a	59	female	1	HC.a_1009_1	stroma	Endothelium	18095.6	172980
HC a	59	female	1	HC.a_1009_1	stroma	Endothelium	18093.6	172990
HC a	59	female	1	HC.a_1009_1	stroma	Endothelium	18093.6	172995
HC a	59	female	1	HC.a_1009_1	stroma	Endothelium	18095.6	173005
HC a	59	female	1	HC.a_1009_1	stroma	Endothelium	18096.6	173007
HC a	59	female	1	HC.a_1009_1	stroma	Endothelium	18099.6	173011
HC a	59	female	1	HC.a_1009_1	stroma	Endothelium	18104.6	173016
HC a	59	female	1	HC.a_1009_1	stroma	Endothelium	18108.6	173019
HC a	59	female	1	HC.a_1009_1	stroma	Endothelium	18114.6	173023
HC a	59	female	1	HC.a_1009_1	stroma	Endothelium	18116.6	173024
HC a	59	female	1	HC.a_1009_1	stroma	Endothelium	18132.6	173028
HC a	59	female	1	HC.a_1009_1	stroma	Endothelium	18142.6	173030
HC a	59	female	1	HC.a_1009_1	stroma	Endothelium	18149.6	173030
HC a	59	female	1	HC.a_101_1	plasmas	PC immediate early response	18392.6	172834
HC a	59	female	1	HC.a_101_1	plasmas	PC immediate early response	18398.6	172833
HC a	59	female	1	HC.a_101_1	plasmas	PC immediate early response	18403.6	172832
HC a	59	female	1	HC.a_101_1	plasmas	PC immediate early response	18404.6	172830
HC a	59	female	1	HC.a_101_1	plasmas	PC immediate early response	18415.6	172800
HC a	59	female	1	HC.a_101_1	plasmas	PC immediate early response	18417.6	172792
HC a	59	female	1	HC.a_101_1	plasmas	PC immediate early response	18417.6	172784
HC a	59	female	1	HC.a_101_1	plasmas	PC immediate early response	18413.6	172775
HC a	59	female	1	HC.a_101_1	plasmas	PC immediate early response	18411.6	172771
HC a	59	female	1	HC.a_101_1	plasmas	PC immediate early response	18405.6	172762
HC a	59	female	1	HC.a_101_1	plasmas	PC immediate early response	18397.6	172762
HC a	59	female	1	HC.a_101_1	plasmas	PC immediate early response	18387.6	172763
HC a	59	female	1	HC.a_101_1	plasmas	PC immediate early response	18380.6	172764
HC a	59	female	1	HC.a_101_1	plasmas	PC immediate early response	18369.6	172774
HC a	59	female	1	HC.a_101_1	plasmas	PC immediate early response	18367.6	172777
HC a	59	female	1	HC.a_101_1	plasmas	PC immediate early response	18366.6	172782
HC a	59	female	1	HC.a_101_1	plasmas	PC immediate early response	18366.6	172793
HC a	59	female	1	HC.a_101_1	plasmas	PC immediate early response	18367.6	172798
HC a	59	female	1	HC.a_101_1	plasmas	PC immediate early response	18369.6	172802
HC a	59	female	1	HC.a_101_1	plasmas	PC immediate early response	18378.6	172819
HC a	59	female	1	HC.a_101_1	plasmas	PC immediate early response	18384.6	172830
HC a	59	female	1	HC.a_101_1	plasmas	PC immediate early response	18386.6	172833
HC a	59	female	1	HC.a_101_1	plasmas	PC immediate early response	18387.6	172834
HC a	59	female	1	HC.a_101_1	plasmas	PC immediate early response	18392.6	172834
HC a	59	female	1	HC.a_1010_1	epi	BEST4 OTOP2	20933.6	173030
HC a	59	female	1	HC.a_1010_1	epi	BEST4 OTOP2	20943.6	173028
HC a	59	female	1	HC.a_1010_1	epi	BEST4 OTOP2	20945.6	173027
HC a	59	female	1	HC.a_1010_1	epi	BEST4 OTOP2	20951.6	173023
HC a	59	female	1	HC.a_1010_1	epi	BEST4 OTOP2	20952.6	173022
HC a	59	female	1	HC.a_1010_1	epi	BEST4 OTOP2	20952.6	172992
HC a	59	female	1	HC.a_1010_1	epi	BEST4 OTOP2	20951.6	172990
HC a	59	female	1	HC.a_1010_1	epi	BEST4 OTOP2	20945.6	172980
HC a	59	female	1	HC.a_1010_1	epi	BEST4 OTOP2	20929.6	172957
HC a	59	female	1	HC.a_1010_1	epi	BEST4 OTOP2	20921.6	172948
HC a	59	female	1	HC.a_1010_1	epi	BEST4 OTOP2	20916.6	172943
HC a	59	female	1	HC.a_1010_1	epi	BEST4 OTOP2	20906.6	172943
HC a	59	female	1	HC.a_1010_1	epi	BEST4 OTOP2	20901.6	172944
HC a	59	female	1	HC.a_1010_1	epi	BEST4 OTOP2	20900.6	172956
HC a	59	female	1	HC.a_1010_1	epi	BEST4 OTOP2	20900.6	172964
HC a	59	female	1	HC.a_1010_1	epi	BEST4 OTOP2	20908.6	173025
HC a	59	female	1	HC.a_1010_1	epi	BEST4 OTOP2	20910.6	173027
HC a	59	female	1	HC.a_1010_1	epi	BEST4 OTOP2	20912.6	173028
HC a	59	female	1	HC.a_1010_1	epi	BEST4 OTOP2	20922.6	173030
HC a	59	female	1	HC.a_1010_1	epi	BEST4 OTOP2	20933.6	173030
HC a	59	female	1	HC.a_1011_1	myeloids	M2	18612.6	173027
HC a	59	female	1	HC.a_1011_1	myeloids	M2	18619.6	173026
HC a	59	female	1	HC.a_1011_1	myeloids	M2	18624.6	173025
HC a	59	female	1	HC.a_1011_1	myeloids	M2	18627.6	173024
HC a	59	female	1	HC.a_1011_1	myeloids	M2	18628.6	173023
HC a	59	female	1	HC.a_1011_1	myeloids	M2	18630.6	173019
HC a	59	female	1	HC.a_1011_1	myeloids	M2	18648.6	172978
HC a	59	female	1	HC.a_1011_1	myeloids	M2	18650.6	172973
HC a	59	female	1	HC.a_1011_1	myeloids	M2	18650.6	172966
HC a	59	female	1	HC.a_1011_1	myeloids	M2	18647.6	172962
HC a	59	female	1	HC.a_1011_1	myeloids	M2	18641.6	172956
HC a	59	female	1	HC.a_1011_1	myeloids	M2	18637.6	172953
HC a	59	female	1	HC.a_1011_1	myeloids	M2	18635.6	172952
HC a	59	female	1	HC.a_1011_1	myeloids	M2	18630.6	172951
HC a	59	female	1	HC.a_1011_1	myeloids	M2	18614.6	172951
HC a	59	female	1	HC.a_1011_1	myeloids	M2	18573.6	172978
HC a	59	female	1	HC.a_1011_1	myeloids	M2	18572.6	172979
HC a	59	female	1	HC.a_1011_1	myeloids	M2	18566.6	172986
HC a	59	female	1	HC.a_1011_1	myeloids	M2	18565.6	172988
HC a	59	female	1	HC.a_1011_1	myeloids	M2	18565.6	172991
HC a	59	female	1	HC.a_1011_1	myeloids	M2	18566.6	172996
HC a	59	female	1	HC.a_1011_1	myeloids	M2	18573.6	173003
HC a	59	female	1	HC.a_1011_1	myeloids	M2	18597.6	173024
HC a	59	female	1	HC.a_1011_1	myeloids	M2	18601.6	173025
HC a	59	female	1	HC.a_1011_1	myeloids	M2	18611.6	173027
HC a	59	female	1	HC.a_1011_1	myeloids	M2	18612.6	173027
HC a	59	female	1	HC.a_1012_1	myeloids	M2	19924.6	173007
HC a	59	female	1	HC.a_1012_1	myeloids	M2	19993.6	172997
HC a	59	female	1	HC.a_1012_1	myeloids	M2	19997.6	172992
HC a	59	female	1	HC.a_1012_1	myeloids	M2	19999.6	172986
HC a	59	female	1	HC.a_1012_1	myeloids	M2	19999.6	172976
HC a	59	female	1	HC.a_1012_1	myeloids	M2	19998.6	172975
HC a	59	female	1	HC.a_1012_1	myeloids	M2	19993.6	172971
HC a	59	female	1	HC.a_1012_1	myeloids	M2	19990.6	172969
HC a	59	female	1	HC.a_1012_1	myeloids	M2	19983.6	172965
HC a	59	female	1	HC.a_1012_1	myeloids	M2	19981.6	172964
HC a	59	female	1	HC.a_1012_1	myeloids	M2	19946.6	172947
HC a	59	female	1	HC.a_1012_1	myeloids	M2	19919.6	172947
HC a	59	female	1	HC.a_1012_1	myeloids	M2	19906.6	172989
HC a	59	female	1	HC.a_1012_1	myeloids	M2	19906.6	172990
HC a	59	female	1	HC.a_1012_1	myeloids	M2	19911.6	172997
HC a	59	female	1	HC.a_1012_1	myeloids	M2	19919.6	173007
HC a	59	female	1	HC.a_1012_1	myeloids	M2	19924.6	173007
HC a	59	female	1	HC.a_1013_1	stroma	Endothelium	20401.6	173026
HC a	59	female	1	HC.a_1013_1	stroma	Endothelium	20411.6	173024
HC a	59	female	1	HC.a_1013_1	stroma	Endothelium	20413.6	173023
HC a	59	female	1	HC.a_1013_1	stroma	Endothelium	20417.6	173020
HC a	59	female	1	HC.a_1013_1	stroma	Endothelium	20435.6	172981
HC a	59	female	1	HC.a_1013_1	stroma	Endothelium	20435.6	172974
HC a	59	female	1	HC.a_1013_1	stroma	Endothelium	20434.6	172972
HC a	59	female	1	HC.a_1013_1	stroma	Endothelium	20431.6	172968
HC a	59	female	1	HC.a_1013_1	stroma	Endothelium	20429.6	172966
HC a	59	female	1	HC.a_1013_1	stroma	Endothelium	20425.6	172963
HC a	59	female	1	HC.a_1013_1	stroma	Endothelium	20423.6	172962
HC a	59	female	1	HC.a_1013_1	stroma	Endothelium	20420.6	172961
HC a	59	female	1	HC.a_1013_1	stroma	Endothelium	20415.6	172960
HC a	59	female	1	HC.a_1013_1	stroma	Endothelium	20405.6	172960
HC a	59	female	1	HC.a_1013_1	stroma	Endothelium	20400.6	172961
HC a	59	female	1	HC.a_1013_1	stroma	Endothelium	20397.6	172962
HC a	59	female	1	HC.a_1013_1	stroma	Endothelium	20381.6	172978
HC a	59	female	1	HC.a_1013_1	stroma	Endothelium	20379.6	172981
HC a	59	female	1	HC.a_1013_1	stroma	Endothelium	20378.6	172984
HC a	59	female	1	HC.a_1013_1	stroma	Endothelium	20374.6	173000
HC a	59	female	1	HC.a_1013_1	stroma	Endothelium	20373.6	173007
HC a	59	female	1	HC.a_1013_1	stroma	Endothelium	20373.6	173012
HC a	59	female	1	HC.a_1013_1	stroma	Endothelium	20382.6	173020
HC a	59	female	1	HC.a_1013_1	stroma	Endothelium	20386.6	173023
HC a	59	female	1	HC.a_1013_1	stroma	Endothelium	20388.6	173024
HC a	59	female	1	HC.a_1013_1	stroma	Endothelium	20398.6	173026
HC a	59	female	1	HC.a_1013_1	stroma	Endothelium	20401.6	173026
HC a	59	female	1	HC.a_1014_1	epi	Colonocytes	20905.6	173026
HC a	59	female	1	HC.a_1014_1	epi	Colonocytes	20907.6	173025
HC a	59	female	1	HC.a_1014_1	epi	Colonocytes	20908.6	173024
HC a	59	female	1	HC.a_1014_1	epi	Colonocytes	20909.6	173021
HC a	59	female	1	HC.a_1014_1	epi	Colonocytes	20910.6	173017
HC a	59	female	1	HC.a_1014_1	epi	Colonocytes	20910.6	172995
HC a	59	female	1	HC.a_1014_1	epi	Colonocytes	20900.6	172945
HC a	59	female	1	HC.a_1014_1	epi	Colonocytes	20899.6	172944
HC a	59	female	1	HC.a_1014_1	epi	Colonocytes	20891.6	172940
HC a	59	female	1	HC.a_1014_1	epi	Colonocytes	20886.6	172939
HC a	59	female	1	HC.a_1014_1	epi	Colonocytes	20872.6	172939
HC a	59	female	1	HC.a_1014_1	epi	Colonocytes	20867.6	172940
HC a	59	female	1	HC.a_1014_1	epi	Colonocytes	20865.6	172941
HC a	59	female	1	HC.a_1014_1	epi	Colonocytes	20861.6	172944
HC a	59	female	1	HC.a_1014_1	epi	Colonocytes	20855.6	172950
HC a	59	female	1	HC.a_1014_1	epi	Colonocytes	20852.6	172954
HC a	59	female	1	HC.a_1014_1	epi	Colonocytes	20849.6	172960
HC a	59	female	1	HC.a_1014_1	epi	Colonocytes	20847.6	172970
HC a	59	female	1	HC.a_1014_1	epi	Colonocytes	20847.6	172975
HC a	59	female	1	HC.a_1014_1	epi	Colonocytes	20849.6	172985
HC a	59	female	1	HC.a_1014_1	epi	Colonocytes	20852.6	172991
HC a	59	female	1	HC.a_1014_1	epi	Colonocytes	20856.6	172997
HC a	59	female	1	HC.a_1014_1	epi	Colonocytes	20859.6	173001
HC a	59	female	1	HC.a_1014_1	epi	Colonocytes	20867.6	173011
HC a	59	female	1	HC.a_1014_1	epi	Colonocytes	20876.6	173020
HC a	59	female	1	HC.a_1014_1	epi	Colonocytes	20880.6	173023
HC a	59	female	1	HC.a_1014_1	epi	Colonocytes	20882.6	173024
HC a	59	female	1	HC.a_1014_1	epi	Colonocytes	20892.6	173026
HC a	59	female	1	HC.a_1014_1	epi	Colonocytes	20905.6	173026
HC a	59	female	1	HC.a_1015_1	epi	BEST4 OTOP2	21055.6	173026
HC a	59	female	1	HC.a_1015_1	epi	BEST4 OTOP2	21065.6	173024
HC a	59	female	1	HC.a_1015_1	epi	BEST4 OTOP2	21075.6	173019
HC a	59	female	1	HC.a_1015_1	epi	BEST4 OTOP2	21076.6	173018
HC a	59	female	1	HC.a_1015_1	epi	BEST4 OTOP2	21086.6	172971
HC a	59	female	1	HC.a_1015_1	epi	BEST4 OTOP2	21086.6	172957
HC a	59	female	1	HC.a_1015_1	epi	BEST4 OTOP2	21084.6	172942
HC a	59	female	1	HC.a_1015_1	epi	BEST4 OTOP2	21083.6	172940
HC a	59	female	1	HC.a_1015_1	epi	BEST4 OTOP2	21076.6	172940
HC a	59	female	1	HC.a_1015_1	epi	BEST4 OTOP2	21065.6	172955
HC a	59	female	1	HC.a_1015_1	epi	BEST4 OTOP2	21058.6	172967
HC a	59	female	1	HC.a_1015_1	epi	BEST4 OTOP2	21046.6	172988
HC a	59	female	1	HC.a_1015_1	epi	BEST4 OTOP2	21044.6	172995
HC a	59	female	1	HC.a_1015_1	epi	BEST4 OTOP2	21044.6	173002
HC a	59	female	1	HC.a_1015_1	epi	BEST4 OTOP2	21048.6	173015
HC a	59	female	1	HC.a_1015_1	epi	BEST4 OTOP2	21051.6	173024
HC a	59	female	1	HC.a_1015_1	epi	BEST4 OTOP2	21052.6	173025
HC a	59	female	1	HC.a_1015_1	epi	BEST4 OTOP2	21054.6	173026
HC a	59	female	1	HC.a_1015_1	epi	BEST4 OTOP2	21055.6	173026
HC a	59	female	1	HC.a_1016_1	stroma	Pericytes	20513.6	173024
HC a	59	female	1	HC.a_1016_1	stroma	Pericytes	20523.6	173022
HC a	59	female	1	HC.a_1016_1	stroma	Pericytes	20531.6	173020
HC a	59	female	1	HC.a_1016_1	stroma	Pericytes	20541.6	173016
HC a	59	female	1	HC.a_1016_1	stroma	Pericytes	20543.6	173015
HC a	59	female	1	HC.a_1016_1	stroma	Pericytes	20549.6	173011
HC a	59	female	1	HC.a_1016_1	stroma	Pericytes	20553.6	173008
HC a	59	female	1	HC.a_1016_1	stroma	Pericytes	20558.6	173003
HC a	59	female	1	HC.a_1016_1	stroma	Pericytes	20558.6	172997
HC a	59	female	1	HC.a_1016_1	stroma	Pericytes	20557.6	172993
HC a	59	female	1	HC.a_1016_1	stroma	Pericytes	20553.6	172978
HC a	59	female	1	HC.a_1016_1	stroma	Pericytes	20551.6	172976
HC a	59	female	1	HC.a_1016_1	stroma	Pericytes	20524.6	172961
HC a	59	female	1	HC.a_1016_1	stroma	Pericytes	20521.6	172961
HC a	59	female	1	HC.a_1016_1	stroma	Pericytes	20519.6	172962
HC a	59	female	1	HC.a_1016_1	stroma	Pericytes	20486.6	172980
HC a	59	female	1	HC.a_1016_1	stroma	Pericytes	20482.6	172984
HC a	59	female	1	HC.a_1016_1	stroma	Pericytes	20482.6	172987
HC a	59	female	1	HC.a_1016_1	stroma	Pericytes	20483.6	172990
HC a	59	female	1	HC.a_1016_1	stroma	Pericytes	20493.6	173018
HC a	59	female	1	HC.a_1016_1	stroma	Pericytes	20495.6	173023
HC a	59	female	1	HC.a_1016_1	stroma	Pericytes	20496.6	173024
HC a	59	female	1	HC.a_1016_1	stroma	Pericytes	20513.6	173024
HC a	59	female	1	HC.a_1017_1	plasmas	PC IgA IgM	19519.6	173009
HC a	59	female	1	HC.a_1017_1	plasmas	PC IgA IgM	19551.6	172993
HC a	59	female	1	HC.a_1017_1	plasmas	PC IgA IgM	19551.6	172989
HC a	59	female	1	HC.a_1017_1	plasmas	PC IgA IgM	19547.6	172974
HC a	59	female	1	HC.a_1017_1	plasmas	PC IgA IgM	19542.6	172957
HC a	59	female	1	HC.a_1017_1	plasmas	PC IgA IgM	19539.6	172952
HC a	59	female	1	HC.a_1017_1	plasmas	PC IgA IgM	19537.6	172949
HC a	59	female	1	HC.a_1017_1	plasmas	PC IgA IgM	19535.6	172948
HC a	59	female	1	HC.a_1017_1	plasmas	PC IgA IgM	19526.6	172948
HC a	59	female	1	HC.a_1017_1	plasmas	PC IgA IgM	19496.6	172963
HC a	59	female	1	HC.a_1017_1	plasmas	PC IgA IgM	19493.6	172965
HC a	59	female	1	HC.a_1017_1	plasmas	PC IgA IgM	19487.6	172971
HC a	59	female	1	HC.a_1017_1	plasmas	PC IgA IgM	19502.6	172991
HC a	59	female	1	HC.a_1017_1	plasmas	PC IgA IgM	19507.6	172997
HC a	59	female	1	HC.a_1017_1	plasmas	PC IgA IgM	19513.6	173004
HC a	59	female	1	HC.a_1017_1	plasmas	PC IgA IgM	19518.6	173009
HC a	59	female	1	HC.a_1017_1	plasmas	PC IgA IgM	19519.6	173009
HC a	59	female	1	HC.a_1018_1	epi	BEST4 OTOP2	17462.6	173019
HC a	59	female	1	HC.a_1018_1	epi	BEST4 OTOP2	17493.6	173018
HC a	59	female	1	HC.a_1018_1	epi	BEST4 OTOP2	17503.6	173016
HC a	59	female	1	HC.a_1018_1	epi	BEST4 OTOP2	17511.6	173012
HC a	59	female	1	HC.a_1018_1	epi	BEST4 OTOP2	17513.6	173010
HC a	59	female	1	HC.a_1018_1	epi	BEST4 OTOP2	17519.6	172972
HC a	59	female	1	HC.a_1018_1	epi	BEST4 OTOP2	17520.6	172962
HC a	59	female	1	HC.a_1018_1	epi	BEST4 OTOP2	17521.6	172946
HC a	59	female	1	HC.a_1018_1	epi	BEST4 OTOP2	17521.6	172924
HC a	59	female	1	HC.a_1018_1	epi	BEST4 OTOP2	17520.6	172919
HC a	59	female	1	HC.a_1018_1	epi	BEST4 OTOP2	17519.6	172918
HC a	59	female	1	HC.a_1018_1	epi	BEST4 OTOP2	17514.6	172917
HC a	59	female	1	HC.a_1018_1	epi	BEST4 OTOP2	17495.6	172917
HC a	59	female	1	HC.a_1018_1	epi	BEST4 OTOP2	17486.6	172922
HC a	59	female	1	HC.a_1018_1	epi	BEST4 OTOP2	17467.6	172940
HC a	59	female	1	HC.a_1018_1	epi	BEST4 OTOP2	17428.6	172984
HC a	59	female	1	HC.a_1018_1	epi	BEST4 OTOP2	17428.6	172986
HC a	59	female	1	HC.a_1018_1	epi	BEST4 OTOP2	17429.6	172991
HC a	59	female	1	HC.a_1018_1	epi	BEST4 OTOP2	17431.6	172999
HC a	59	female	1	HC.a_1018_1	epi	BEST4 OTOP2	17432.6	173001
HC a	59	female	1	HC.a_1018_1	epi	BEST4 OTOP2	17435.6	173005
HC a	59	female	1	HC.a_1018_1	epi	BEST4 OTOP2	17439.6	173010
HC a	59	female	1	HC.a_1018_1	epi	BEST4 OTOP2	17441.6	173012
HC a	59	female	1	HC.a_1018_1	epi	BEST4 OTOP2	17445.6	173015
HC a	59	female	1	HC.a_1018_1	epi	BEST4 OTOP2	17447.6	173016
HC a	59	female	1	HC.a_1018_1	epi	BEST4 OTOP2	17451.6	173017
HC a	59	female	1	HC.a_1018_1	epi	BEST4 OTOP2	17461.6	173019
HC a	59	female	1	HC.a_1018_1	epi	BEST4 OTOP2	17462.6	173019
HC a	59	female	1	HC.a_1019_1	stroma	S2a	18786.6	173017
HC a	59	female	1	HC.a_1019_1	stroma	S2a	18791.6	173016
HC a	59	female	1	HC.a_1019_1	stroma	S2a	18793.6	173015
HC a	59	female	1	HC.a_1019_1	stroma	S2a	18795.6	173013
HC a	59	female	1	HC.a_1019_1	stroma	S2a	18805.6	172981
HC a	59	female	1	HC.a_1019_1	stroma	S2a	18806.6	172977
HC a	59	female	1	HC.a_1019_1	stroma	S2a	18806.6	172967
HC a	59	female	1	HC.a_1019_1	stroma	S2a	18805.6	172966
HC a	59	female	1	HC.a_1019_1	stroma	S2a	18773.6	172936
HC a	59	female	1	HC.a_1019_1	stroma	S2a	18730.6	172936
HC a	59	female	1	HC.a_1019_1	stroma	S2a	18728.6	172937
HC a	59	female	1	HC.a_1019_1	stroma	S2a	18724.6	172940
HC a	59	female	1	HC.a_1019_1	stroma	S2a	18723.6	172941
HC a	59	female	1	HC.a_1019_1	stroma	S2a	18723.6	172945
HC a	59	female	1	HC.a_1019_1	stroma	S2a	18724.6	172950
HC a	59	female	1	HC.a_1019_1	stroma	S2a	18740.6	173008
HC a	59	female	1	HC.a_1019_1	stroma	S2a	18742.6	173009
HC a	59	female	1	HC.a_1019_1	stroma	S2a	18748.6	173011
HC a	59	female	1	HC.a_1019_1	stroma	S2a	18781.6	173017
HC a	59	female	1	HC.a_1019_1	stroma	S2a	18786.6	173017
HC a	59	female	1	HC.a_102_1	epi	Paneth-like	21563.6	172818
HC a	59	female	1	HC.a_102_1	epi	Paneth-like	21565.6	172817
HC a	59	female	1	HC.a_102_1	epi	Paneth-like	21569.6	172814
HC a	59	female	1	HC.a_102_1	epi	Paneth-like	21571.6	172812
HC a	59	female	1	HC.a_102_1	epi	Paneth-like	21574.6	172808
HC a	59	female	1	HC.a_102_1	epi	Paneth-like	21575.6	172806
HC a	59	female	1	HC.a_102_1	epi	Paneth-like	21577.6	172798
HC a	59	female	1	HC.a_102_1	epi	Paneth-like	21578.6	172793
HC a	59	female	1	HC.a_102_1	epi	Paneth-like	21578.6	172775
HC a	59	female	1	HC.a_102_1	epi	Paneth-like	21577.6	172770
HC a	59	female	1	HC.a_102_1	epi	Paneth-like	21576.6	172768
HC a	59	female	1	HC.a_102_1	epi	Paneth-like	21573.6	172764
HC a	59	female	1	HC.a_102_1	epi	Paneth-like	21570.6	172761
HC a	59	female	1	HC.a_102_1	epi	Paneth-like	21554.6	172761
HC a	59	female	1	HC.a_102_1	epi	Paneth-like	21538.6	172763
HC a	59	female	1	HC.a_102_1	epi	Paneth-like	21523.6	172767
HC a	59	female	1	HC.a_102_1	epi	Paneth-like	21517.6	172769
HC a	59	female	1	HC.a_102_1	epi	Paneth-like	21505.6	172793
HC a	59	female	1	HC.a_102_1	epi	Paneth-like	21506.6	172794
HC a	59	female	1	HC.a_102_1	epi	Paneth-like	21532.6	172812
HC a	59	female	1	HC.a_102_1	epi	Paneth-like	21540.6	172816
HC a	59	female	1	HC.a_102_1	epi	Paneth-like	21543.6	172817
HC a	59	female	1	HC.a_102_1	epi	Paneth-like	21550.6	172818
HC a	59	female	1	HC.a_102_1	epi	Paneth-like	21563.6	172818
HC a	59	female	1	HC.a_1020_1	myeloids	M2	20162.6	173002
HC a	59	female	1	HC.a_1020_1	myeloids	M2	20175.6	172999
HC a	59	female	1	HC.a_1020_1	myeloids	M2	20193.6	172992
HC a	59	female	1	HC.a_1020_1	myeloids	M2	20200.6	172986
HC a	59	female	1	HC.a_1020_1	myeloids	M2	20200.6	172983
HC a	59	female	1	HC.a_1020_1	myeloids	M2	20197.6	172977
HC a	59	female	1	HC.a_1020_1	myeloids	M2	20177.6	172955
HC a	59	female	1	HC.a_1020_1	myeloids	M2	20173.6	172951
HC a	59	female	1	HC.a_1020_1	myeloids	M2	20157.6	172946
HC a	59	female	1	HC.a_1020_1	myeloids	M2	20152.6	172945
HC a	59	female	1	HC.a_1020_1	myeloids	M2	20145.6	172945
HC a	59	female	1	HC.a_1020_1	myeloids	M2	20143.6	172947
HC a	59	female	1	HC.a_1020_1	myeloids	M2	20140.6	172968
HC a	59	female	1	HC.a_1020_1	myeloids	M2	20139.6	172976
HC a	59	female	1	HC.a_1020_1	myeloids	M2	20139.6	172995
HC a	59	female	1	HC.a_1020_1	myeloids	M2	20140.6	173002
HC a	59	female	1	HC.a_1020_1	myeloids	M2	20162.6	173002
HC a	59	female	1	HC.a_1021_1	myeloids	M2	20365.6	173016
HC a	59	female	1	HC.a_1021_1	myeloids	M2	20367.6	173015
HC a	59	female	1	HC.a_1021_1	myeloids	M2	20371.6	173012
HC a	59	female	1	HC.a_1021_1	myeloids	M2	20372.6	173011
HC a	59	female	1	HC.a_1021_1	myeloids	M2	20395.6	172963
HC a	59	female	1	HC.a_1021_1	myeloids	M2	20395.6	172956
HC a	59	female	1	HC.a_1021_1	myeloids	M2	20394.6	172954
HC a	59	female	1	HC.a_1021_1	myeloids	M2	20391.6	172950
HC a	59	female	1	HC.a_1021_1	myeloids	M2	20387.6	172946
HC a	59	female	1	HC.a_1021_1	myeloids	M2	20377.6	172946
HC a	59	female	1	HC.a_1021_1	myeloids	M2	20372.6	172948
HC a	59	female	1	HC.a_1021_1	myeloids	M2	20368.6	172950
HC a	59	female	1	HC.a_1021_1	myeloids	M2	20319.6	172976
HC a	59	female	1	HC.a_1021_1	myeloids	M2	20318.6	172981
HC a	59	female	1	HC.a_1021_1	myeloids	M2	20318.6	172982
HC a	59	female	1	HC.a_1021_1	myeloids	M2	20319.6	172984
HC a	59	female	1	HC.a_1021_1	myeloids	M2	20321.6	172987
HC a	59	female	1	HC.a_1021_1	myeloids	M2	20334.6	173006
HC a	59	female	1	HC.a_1021_1	myeloids	M2	20340.6	173012
HC a	59	female	1	HC.a_1021_1	myeloids	M2	20355.6	173018
HC a	59	female	1	HC.a_1021_1	myeloids	M2	20365.6	173016
HC a	59	female	1	HC.a_1022_1	stroma	Glia	18720.6	173010
HC a	59	female	1	HC.a_1022_1	stroma	Glia	18734.6	173009
HC a	59	female	1	HC.a_1022_1	stroma	Glia	18739.6	173008
HC a	59	female	1	HC.a_1022_1	stroma	Glia	18740.6	173005
HC a	59	female	1	HC.a_1022_1	stroma	Glia	18740.6	172986
HC a	59	female	1	HC.a_1022_1	stroma	Glia	18722.6	172942
HC a	59	female	1	HC.a_1022_1	stroma	Glia	18718.6	172941
HC a	59	female	1	HC.a_1022_1	stroma	Glia	18693.6	172936
HC a	59	female	1	HC.a_1022_1	stroma	Glia	18687.6	172935
HC a	59	female	1	HC.a_1022_1	stroma	Glia	18672.6	172935
HC a	59	female	1	HC.a_1022_1	stroma	Glia	18667.6	172936
HC a	59	female	1	HC.a_1022_1	stroma	Glia	18663.6	172938
HC a	59	female	1	HC.a_1022_1	stroma	Glia	18662.6	172939
HC a	59	female	1	HC.a_1022_1	stroma	Glia	18661.6	172944
HC a	59	female	1	HC.a_1022_1	stroma	Glia	18661.6	172951
HC a	59	female	1	HC.a_1022_1	stroma	Glia	18663.6	172961
HC a	59	female	1	HC.a_1022_1	stroma	Glia	18666.6	172968
HC a	59	female	1	HC.a_1022_1	stroma	Glia	18667.6	172970
HC a	59	female	1	HC.a_1022_1	stroma	Glia	18676.6	172979
HC a	59	female	1	HC.a_1022_1	stroma	Glia	18706.6	173008
HC a	59	female	1	HC.a_1022_1	stroma	Glia	18710.6	173010
HC a	59	female	1	HC.a_1022_1	stroma	Glia	18720.6	173010
HC a	59	female	1	HC.a_1023_1	myeloids	IDA macrophages	20227.6	172995
HC a	59	female	1	HC.a_1023_1	myeloids	IDA macrophages	20231.6	172993
HC a	59	female	1	HC.a_1023_1	myeloids	IDA macrophages	20259.6	172973
HC a	59	female	1	HC.a_1023_1	myeloids	IDA macrophages	20259.6	172966
HC a	59	female	1	HC.a_1023_1	myeloids	IDA macrophages	20258.6	172961
HC a	59	female	1	HC.a_1023_1	myeloids	IDA macrophages	20254.6	172949
HC a	59	female	1	HC.a_1023_1	myeloids	IDA macrophages	20253.6	172947
HC a	59	female	1	HC.a_1023_1	myeloids	IDA macrophages	20247.6	172943
HC a	59	female	1	HC.a_1023_1	myeloids	IDA macrophages	20245.6	172942
HC a	59	female	1	HC.a_1023_1	myeloids	IDA macrophages	20218.6	172929
HC a	59	female	1	HC.a_1023_1	myeloids	IDA macrophages	20208.6	172926
HC a	59	female	1	HC.a_1023_1	myeloids	IDA macrophages	20207.6	172926
HC a	59	female	1	HC.a_1023_1	myeloids	IDA macrophages	20175.6	172951
HC a	59	female	1	HC.a_1023_1	myeloids	IDA macrophages	20175.6	172952
HC a	59	female	1	HC.a_1023_1	myeloids	IDA macrophages	20181.6	172961
HC a	59	female	1	HC.a_1023_1	myeloids	IDA macrophages	20185.6	172966
HC a	59	female	1	HC.a_1023_1	myeloids	IDA macrophages	20201.6	172984
HC a	59	female	1	HC.a_1023_1	myeloids	IDA macrophages	20222.6	172995
HC a	59	female	1	HC.a_1023_1	myeloids	IDA macrophages	20224.6	172996
HC a	59	female	1	HC.a_1023_1	myeloids	IDA macrophages	20227.6	172995
HC a	59	female	1	HC.a_1024_1	stroma	S2b	20581.6	173008
HC a	59	female	1	HC.a_1024_1	stroma	S2b	20602.6	173005
HC a	59	female	1	HC.a_1024_1	stroma	S2b	20613.6	173003
HC a	59	female	1	HC.a_1024_1	stroma	S2b	20625.6	172997
HC a	59	female	1	HC.a_1024_1	stroma	S2b	20626.6	172996
HC a	59	female	1	HC.a_1024_1	stroma	S2b	20627.6	172992
HC a	59	female	1	HC.a_1024_1	stroma	S2b	20634.6	172961
HC a	59	female	1	HC.a_1024_1	stroma	S2b	20634.6	172955
HC a	59	female	1	HC.a_1024_1	stroma	S2b	20633.6	172954
HC a	59	female	1	HC.a_1024_1	stroma	S2b	20629.6	172951
HC a	59	female	1	HC.a_1024_1	stroma	S2b	20601.6	172932
HC a	59	female	1	HC.a_1024_1	stroma	S2b	20599.6	172932
HC a	59	female	1	HC.a_1024_1	stroma	S2b	20561.6	172967
HC a	59	female	1	HC.a_1024_1	stroma	S2b	20558.6	172970
HC a	59	female	1	HC.a_1024_1	stroma	S2b	20556.6	172973
HC a	59	female	1	HC.a_1024_1	stroma	S2b	20554.6	172977
HC a	59	female	1	HC.a_1024_1	stroma	S2b	20554.6	172984
HC a	59	female	1	HC.a_1024_1	stroma	S2b	20558.6	172996
HC a	59	female	1	HC.a_1024_1	stroma	S2b	20560.6	173000
HC a	59	female	1	HC.a_1024_1	stroma	S2b	20561.6	173001
HC a	59	female	1	HC.a_1024_1	stroma	S2b	20575.6	173008
HC a	59	female	1	HC.a_1024_1	stroma	S2b	20581.6	173008
HC a	59	female	1	HC.a_1025_1	stroma	FRCs	19216.6	172985
HC a	59	female	1	HC.a_1025_1	stroma	FRCs	19228.6	172982
HC a	59	female	1	HC.a_1025_1	stroma	FRCs	19246.6	172974
HC a	59	female	1	HC.a_1025_1	stroma	FRCs	19248.6	172973
HC a	59	female	1	HC.a_1025_1	stroma	FRCs	19248.6	172972
HC a	59	female	1	HC.a_1025_1	stroma	FRCs	19247.6	172970
HC a	59	female	1	HC.a_1025_1	stroma	FRCs	19231.6	172956
HC a	59	female	1	HC.a_1025_1	stroma	FRCs	19221.6	172949
HC a	59	female	1	HC.a_1025_1	stroma	FRCs	19170.6	172949
HC a	59	female	1	HC.a_1025_1	stroma	FRCs	19166.6	172951
HC a	59	female	1	HC.a_1025_1	stroma	FRCs	19161.6	172954
HC a	59	female	1	HC.a_1025_1	stroma	FRCs	19157.6	172957
HC a	59	female	1	HC.a_1025_1	stroma	FRCs	19157.6	172958
HC a	59	female	1	HC.a_1025_1	stroma	FRCs	19164.6	172965
HC a	59	female	1	HC.a_1025_1	stroma	FRCs	19169.6	172969
HC a	59	female	1	HC.a_1025_1	stroma	FRCs	19173.6	172971
HC a	59	female	1	HC.a_1025_1	stroma	FRCs	19205.6	172985
HC a	59	female	1	HC.a_1025_1	stroma	FRCs	19216.6	172985
HC a	59	female	1	HC.a_1026_1	myeloids	M2	19904.6	172990
HC a	59	female	1	HC.a_1026_1	myeloids	M2	19906.6	172988
HC a	59	female	1	HC.a_1026_1	myeloids	M2	19913.6	172978
HC a	59	female	1	HC.a_1026_1	myeloids	M2	19914.6	172975
HC a	59	female	1	HC.a_1026_1	myeloids	M2	19916.6	172968
HC a	59	female	1	HC.a_1026_1	myeloids	M2	19917.6	172953
HC a	59	female	1	HC.a_1026_1	myeloids	M2	19917.6	172945
HC a	59	female	1	HC.a_1026_1	myeloids	M2	19915.6	172944
HC a	59	female	1	HC.a_1026_1	myeloids	M2	19910.6	172943
HC a	59	female	1	HC.a_1026_1	myeloids	M2	19893.6	172943
HC a	59	female	1	HC.a_1026_1	myeloids	M2	19892.6	172944
HC a	59	female	1	HC.a_1026_1	myeloids	M2	19859.6	172979
HC a	59	female	1	HC.a_1026_1	myeloids	M2	19859.6	172980
HC a	59	female	1	HC.a_1026_1	myeloids	M2	19860.6	172981
HC a	59	female	1	HC.a_1026_1	myeloids	M2	19864.6	172984
HC a	59	female	1	HC.a_1026_1	myeloids	M2	19879.6	172989
HC a	59	female	1	HC.a_1026_1	myeloids	M2	19890.6	172990
HC a	59	female	1	HC.a_1026_1	myeloids	M2	19904.6	172990
HC a	59	female	1	HC.a_1027_1	myeloids	M2	20652.6	173005
HC a	59	female	1	HC.a_1027_1	myeloids	M2	20663.6	173004
HC a	59	female	1	HC.a_1027_1	myeloids	M2	20673.6	173002
HC a	59	female	1	HC.a_1027_1	myeloids	M2	20679.6	173000
HC a	59	female	1	HC.a_1027_1	myeloids	M2	20697.6	172991
HC a	59	female	1	HC.a_1027_1	myeloids	M2	20698.6	172990
HC a	59	female	1	HC.a_1027_1	myeloids	M2	20698.6	172948
HC a	59	female	1	HC.a_1027_1	myeloids	M2	20696.6	172946
HC a	59	female	1	HC.a_1027_1	myeloids	M2	20692.6	172944
HC a	59	female	1	HC.a_1027_1	myeloids	M2	20680.6	172939
HC a	59	female	1	HC.a_1027_1	myeloids	M2	20676.6	172939
HC a	59	female	1	HC.a_1027_1	myeloids	M2	20638.6	172954
HC a	59	female	1	HC.a_1027_1	myeloids	M2	20636.6	172955
HC a	59	female	1	HC.a_1027_1	myeloids	M2	20635.6	172957
HC a	59	female	1	HC.a_1027_1	myeloids	M2	20633.6	172964
HC a	59	female	1	HC.a_1027_1	myeloids	M2	20628.6	172984
HC a	59	female	1	HC.a_1027_1	myeloids	M2	20627.6	172993
HC a	59	female	1	HC.a_1027_1	myeloids	M2	20627.6	172996
HC a	59	female	1	HC.a_1027_1	myeloids	M2	20630.6	172999
HC a	59	female	1	HC.a_1027_1	myeloids	M2	20636.6	173002
HC a	59	female	1	HC.a_1027_1	myeloids	M2	20651.6	173005
HC a	59	female	1	HC.a_1027_1	myeloids	M2	20652.6	173005
HC a	59	female	1	HC.a_1028_1	epi	Colonocytes	19557.6	172993
HC a	59	female	1	HC.a_1028_1	epi	Colonocytes	19561.6	172990
HC a	59	female	1	HC.a_1028_1	epi	Colonocytes	19569.6	172982
HC a	59	female	1	HC.a_1028_1	epi	Colonocytes	19586.6	172952
HC a	59	female	1	HC.a_1028_1	epi	Colonocytes	19586.6	172949
HC a	59	female	1	HC.a_1028_1	epi	Colonocytes	19567.6	172936
HC a	59	female	1	HC.a_1028_1	epi	Colonocytes	19553.6	172936
HC a	59	female	1	HC.a_1028_1	epi	Colonocytes	19549.6	172937
HC a	59	female	1	HC.a_1028_1	epi	Colonocytes	19537.6	172943
HC a	59	female	1	HC.a_1028_1	epi	Colonocytes	19537.6	172948
HC a	59	female	1	HC.a_1028_1	epi	Colonocytes	19551.6	172988
HC a	59	female	1	HC.a_1028_1	epi	Colonocytes	19553.6	172992
HC a	59	female	1	HC.a_1028_1	epi	Colonocytes	19554.6	172993
HC a	59	female	1	HC.a_1028_1	epi	Colonocytes	19557.6	172993
HC a	59	female	1	HC.a_1029_1	tcells	CD8	18505.6	173000
HC a	59	female	1	HC.a_1029_1	tcells	CD8	18515.6	172998
HC a	59	female	1	HC.a_1029_1	tcells	CD8	18521.6	172995
HC a	59	female	1	HC.a_1029_1	tcells	CD8	18525.6	172992
HC a	59	female	1	HC.a_1029_1	tcells	CD8	18536.6	172981
HC a	59	female	1	HC.a_1029_1	tcells	CD8	18536.6	172963
HC a	59	female	1	HC.a_1029_1	tcells	CD8	18533.6	172944
HC a	59	female	1	HC.a_1029_1	tcells	CD8	18532.6	172939
HC a	59	female	1	HC.a_1029_1	tcells	CD8	18529.6	172927
HC a	59	female	1	HC.a_1029_1	tcells	CD8	18528.6	172926
HC a	59	female	1	HC.a_1029_1	tcells	CD8	18525.6	172925
HC a	59	female	1	HC.a_1029_1	tcells	CD8	18512.6	172925
HC a	59	female	1	HC.a_1029_1	tcells	CD8	18505.6	172926
HC a	59	female	1	HC.a_1029_1	tcells	CD8	18501.6	172927
HC a	59	female	1	HC.a_1029_1	tcells	CD8	18499.6	172928
HC a	59	female	1	HC.a_1029_1	tcells	CD8	18496.6	172932
HC a	59	female	1	HC.a_1029_1	tcells	CD8	18495.6	172934
HC a	59	female	1	HC.a_1029_1	tcells	CD8	18491.6	172943
HC a	59	female	1	HC.a_1029_1	tcells	CD8	18486.6	172955
HC a	59	female	1	HC.a_1029_1	tcells	CD8	18479.6	172991
HC a	59	female	1	HC.a_1029_1	tcells	CD8	18479.6	172993
HC a	59	female	1	HC.a_1029_1	tcells	CD8	18481.6	172995
HC a	59	female	1	HC.a_1029_1	tcells	CD8	18484.6	172997
HC a	59	female	1	HC.a_1029_1	tcells	CD8	18486.6	172998
HC a	59	female	1	HC.a_1029_1	tcells	CD8	18496.6	173000
HC a	59	female	1	HC.a_1029_1	tcells	CD8	18505.6	173000
HC a	59	female	1	HC.a_103_1	epi	Secretory progenitor	18702.6	172804
HC a	59	female	1	HC.a_103_1	epi	Secretory progenitor	18734.6	172803
HC a	59	female	1	HC.a_103_1	epi	Secretory progenitor	18747.6	172794
HC a	59	female	1	HC.a_103_1	epi	Secretory progenitor	18751.6	172790
HC a	59	female	1	HC.a_103_1	epi	Secretory progenitor	18754.6	172786
HC a	59	female	1	HC.a_103_1	epi	Secretory progenitor	18757.6	172780
HC a	59	female	1	HC.a_103_1	epi	Secretory progenitor	18758.6	172777
HC a	59	female	1	HC.a_103_1	epi	Secretory progenitor	18759.6	172772
HC a	59	female	1	HC.a_103_1	epi	Secretory progenitor	18759.6	172760
HC a	59	female	1	HC.a_103_1	epi	Secretory progenitor	18757.6	172750
HC a	59	female	1	HC.a_103_1	epi	Secretory progenitor	18755.6	172744
HC a	59	female	1	HC.a_103_1	epi	Secretory progenitor	18754.6	172742
HC a	59	female	1	HC.a_103_1	epi	Secretory progenitor	18723.6	172688
HC a	59	female	1	HC.a_103_1	epi	Secretory progenitor	18717.6	172683
HC a	59	female	1	HC.a_103_1	epi	Secretory progenitor	18712.6	172679
HC a	59	female	1	HC.a_103_1	epi	Secretory progenitor	18706.6	172675
HC a	59	female	1	HC.a_103_1	epi	Secretory progenitor	18704.6	172674
HC a	59	female	1	HC.a_103_1	epi	Secretory progenitor	18684.6	172673
HC a	59	female	1	HC.a_103_1	epi	Secretory progenitor	18671.6	172673
HC a	59	female	1	HC.a_103_1	epi	Secretory progenitor	18670.6	172674
HC a	59	female	1	HC.a_103_1	epi	Secretory progenitor	18654.6	172715
HC a	59	female	1	HC.a_103_1	epi	Secretory progenitor	18653.6	172719
HC a	59	female	1	HC.a_103_1	epi	Secretory progenitor	18652.6	172780
HC a	59	female	1	HC.a_103_1	epi	Secretory progenitor	18652.6	172781
HC a	59	female	1	HC.a_103_1	epi	Secretory progenitor	18655.6	172799
HC a	59	female	1	HC.a_103_1	epi	Secretory progenitor	18658.6	172800
HC a	59	female	1	HC.a_103_1	epi	Secretory progenitor	18671.6	172804
HC a	59	female	1	HC.a_103_1	epi	Secretory progenitor	18702.6	172804
HC a	59	female	1	HC.a_1030_1	epi	Secretory progenitor	19329.6	172977
HC a	59	female	1	HC.a_1030_1	epi	Secretory progenitor	19333.6	172976
HC a	59	female	1	HC.a_1030_1	epi	Secretory progenitor	19338.6	172974
HC a	59	female	1	HC.a_1030_1	epi	Secretory progenitor	19338.6	172969
HC a	59	female	1	HC.a_1030_1	epi	Secretory progenitor	19334.6	172961
HC a	59	female	1	HC.a_1030_1	epi	Secretory progenitor	19330.6	172955
HC a	59	female	1	HC.a_1030_1	epi	Secretory progenitor	19327.6	172951
HC a	59	female	1	HC.a_1030_1	epi	Secretory progenitor	19325.6	172949
HC a	59	female	1	HC.a_1030_1	epi	Secretory progenitor	19303.6	172944
HC a	59	female	1	HC.a_1030_1	epi	Secretory progenitor	19293.6	172943
HC a	59	female	1	HC.a_1030_1	epi	Secretory progenitor	19285.6	172943
HC a	59	female	1	HC.a_1030_1	epi	Secretory progenitor	19283.6	172944
HC a	59	female	1	HC.a_1030_1	epi	Secretory progenitor	19260.6	172958
HC a	59	female	1	HC.a_1030_1	epi	Secretory progenitor	19250.6	172972
HC a	59	female	1	HC.a_1030_1	epi	Secretory progenitor	19250.6	172974
HC a	59	female	1	HC.a_1030_1	epi	Secretory progenitor	19252.6	172977
HC a	59	female	1	HC.a_1030_1	epi	Secretory progenitor	19329.6	172977
HC a	59	female	1	HC.a_1031_1	myeloids	M2	20034.6	172992
HC a	59	female	1	HC.a_1031_1	myeloids	M2	20084.6	172986
HC a	59	female	1	HC.a_1031_1	myeloids	M2	20087.6	172982
HC a	59	female	1	HC.a_1031_1	myeloids	M2	20094.6	172972
HC a	59	female	1	HC.a_1031_1	myeloids	M2	20102.6	172960
HC a	59	female	1	HC.a_1031_1	myeloids	M2	20104.6	172956
HC a	59	female	1	HC.a_1031_1	myeloids	M2	20110.6	172942
HC a	59	female	1	HC.a_1031_1	myeloids	M2	20110.6	172936
HC a	59	female	1	HC.a_1031_1	myeloids	M2	20107.6	172932
HC a	59	female	1	HC.a_1031_1	myeloids	M2	20101.6	172926
HC a	59	female	1	HC.a_1031_1	myeloids	M2	20097.6	172923
HC a	59	female	1	HC.a_1031_1	myeloids	M2	20091.6	172920
HC a	59	female	1	HC.a_1031_1	myeloids	M2	20086.6	172919
HC a	59	female	1	HC.a_1031_1	myeloids	M2	20052.6	172919
HC a	59	female	1	HC.a_1031_1	myeloids	M2	20031.6	172939
HC a	59	female	1	HC.a_1031_1	myeloids	M2	20030.6	172940
HC a	59	female	1	HC.a_1031_1	myeloids	M2	20017.6	172958
HC a	59	female	1	HC.a_1031_1	myeloids	M2	20012.6	172967
HC a	59	female	1	HC.a_1031_1	myeloids	M2	20009.6	172973
HC a	59	female	1	HC.a_1031_1	myeloids	M2	20009.6	172976
HC a	59	female	1	HC.a_1031_1	myeloids	M2	20011.6	172979
HC a	59	female	1	HC.a_1031_1	myeloids	M2	20020.6	172988
HC a	59	female	1	HC.a_1031_1	myeloids	M2	20024.6	172991
HC a	59	female	1	HC.a_1031_1	myeloids	M2	20026.6	172992
HC a	59	female	1	HC.a_1031_1	myeloids	M2	20034.6	172992
HC a	59	female	1	HC.a_1032_1	stroma	Glia	20482.6	172983
HC a	59	female	1	HC.a_1032_1	stroma	Glia	20502.6	172976
HC a	59	female	1	HC.a_1032_1	stroma	Glia	20510.6	172972
HC a	59	female	1	HC.a_1032_1	stroma	Glia	20522.6	172960
HC a	59	female	1	HC.a_1032_1	stroma	Glia	20522.6	172952
HC a	59	female	1	HC.a_1032_1	stroma	Glia	20520.6	172950
HC a	59	female	1	HC.a_1032_1	stroma	Glia	20490.6	172925
HC a	59	female	1	HC.a_1032_1	stroma	Glia	20470.6	172925
HC a	59	female	1	HC.a_1032_1	stroma	Glia	20465.6	172926
HC a	59	female	1	HC.a_1032_1	stroma	Glia	20457.6	172928
HC a	59	female	1	HC.a_1032_1	stroma	Glia	20455.6	172929
HC a	59	female	1	HC.a_1032_1	stroma	Glia	20451.6	172932
HC a	59	female	1	HC.a_1032_1	stroma	Glia	20443.6	172940
HC a	59	female	1	HC.a_1032_1	stroma	Glia	20440.6	172944
HC a	59	female	1	HC.a_1032_1	stroma	Glia	20439.6	172946
HC a	59	female	1	HC.a_1032_1	stroma	Glia	20437.6	172956
HC a	59	female	1	HC.a_1032_1	stroma	Glia	20437.6	172959
HC a	59	female	1	HC.a_1032_1	stroma	Glia	20439.6	172969
HC a	59	female	1	HC.a_1032_1	stroma	Glia	20442.6	172975
HC a	59	female	1	HC.a_1032_1	stroma	Glia	20443.6	172976
HC a	59	female	1	HC.a_1032_1	stroma	Glia	20478.6	172983
HC a	59	female	1	HC.a_1032_1	stroma	Glia	20482.6	172983
HC a	59	female	1	HC.a_1033_1	epi	Goblet	17329.6	172994
HC a	59	female	1	HC.a_1033_1	epi	Goblet	17339.6	172992
HC a	59	female	1	HC.a_1033_1	epi	Goblet	17345.6	172989
HC a	59	female	1	HC.a_1033_1	epi	Goblet	17377.6	172971
HC a	59	female	1	HC.a_1033_1	epi	Goblet	17394.6	172912
HC a	59	female	1	HC.a_1033_1	epi	Goblet	17394.6	172895
HC a	59	female	1	HC.a_1033_1	epi	Goblet	17393.6	172894
HC a	59	female	1	HC.a_1033_1	epi	Goblet	17388.6	172893
HC a	59	female	1	HC.a_1033_1	epi	Goblet	17378.6	172893
HC a	59	female	1	HC.a_1033_1	epi	Goblet	17373.6	172894
HC a	59	female	1	HC.a_1033_1	epi	Goblet	17358.6	172907
HC a	59	female	1	HC.a_1033_1	epi	Goblet	17357.6	172908
HC a	59	female	1	HC.a_1033_1	epi	Goblet	17298.6	172970
HC a	59	female	1	HC.a_1033_1	epi	Goblet	17298.6	172975
HC a	59	female	1	HC.a_1033_1	epi	Goblet	17299.6	172980
HC a	59	female	1	HC.a_1033_1	epi	Goblet	17300.6	172982
HC a	59	female	1	HC.a_1033_1	epi	Goblet	17303.6	172986
HC a	59	female	1	HC.a_1033_1	epi	Goblet	17305.6	172988
HC a	59	female	1	HC.a_1033_1	epi	Goblet	17309.6	172991
HC a	59	female	1	HC.a_1033_1	epi	Goblet	17311.6	172992
HC a	59	female	1	HC.a_1033_1	epi	Goblet	17321.6	172994
HC a	59	female	1	HC.a_1033_1	epi	Goblet	17329.6	172994
HC a	59	female	1	HC.a_1034_1	tcells	MAIT	17633.6	172992
HC a	59	female	1	HC.a_1034_1	tcells	MAIT	17635.6	172991
HC a	59	female	1	HC.a_1034_1	tcells	MAIT	17639.6	172988
HC a	59	female	1	HC.a_1034_1	tcells	MAIT	17651.6	172976
HC a	59	female	1	HC.a_1034_1	tcells	MAIT	17654.6	172972
HC a	59	female	1	HC.a_1034_1	tcells	MAIT	17657.6	172966
HC a	59	female	1	HC.a_1034_1	tcells	MAIT	17658.6	172961
HC a	59	female	1	HC.a_1034_1	tcells	MAIT	17658.6	172945
HC a	59	female	1	HC.a_1034_1	tcells	MAIT	17657.6	172940
HC a	59	female	1	HC.a_1034_1	tcells	MAIT	17654.6	172934
HC a	59	female	1	HC.a_1034_1	tcells	MAIT	17651.6	172930
HC a	59	female	1	HC.a_1034_1	tcells	MAIT	17649.6	172928
HC a	59	female	1	HC.a_1034_1	tcells	MAIT	17645.6	172925
HC a	59	female	1	HC.a_1034_1	tcells	MAIT	17639.6	172921
HC a	59	female	1	HC.a_1034_1	tcells	MAIT	17637.6	172920
HC a	59	female	1	HC.a_1034_1	tcells	MAIT	17627.6	172918
HC a	59	female	1	HC.a_1034_1	tcells	MAIT	17618.6	172917
HC a	59	female	1	HC.a_1034_1	tcells	MAIT	17605.6	172917
HC a	59	female	1	HC.a_1034_1	tcells	MAIT	17603.6	172924
HC a	59	female	1	HC.a_1034_1	tcells	MAIT	17600.6	172937
HC a	59	female	1	HC.a_1034_1	tcells	MAIT	17600.6	172940
HC a	59	female	1	HC.a_1034_1	tcells	MAIT	17603.6	172954
HC a	59	female	1	HC.a_1034_1	tcells	MAIT	17610.6	172971
HC a	59	female	1	HC.a_1034_1	tcells	MAIT	17613.6	172976
HC a	59	female	1	HC.a_1034_1	tcells	MAIT	17615.6	172979
HC a	59	female	1	HC.a_1034_1	tcells	MAIT	17622.6	172987
HC a	59	female	1	HC.a_1034_1	tcells	MAIT	17628.6	172993
HC a	59	female	1	HC.a_1034_1	tcells	MAIT	17633.6	172992
HC a	59	female	1	HC.a_1035_1	myeloids	M2	18473.6	172994
HC a	59	female	1	HC.a_1035_1	myeloids	M2	18478.6	172993
HC a	59	female	1	HC.a_1035_1	myeloids	M2	18479.6	172990
HC a	59	female	1	HC.a_1035_1	myeloids	M2	18498.6	172929
HC a	59	female	1	HC.a_1035_1	myeloids	M2	18498.6	172926
HC a	59	female	1	HC.a_1035_1	myeloids	M2	18496.6	172924
HC a	59	female	1	HC.a_1035_1	myeloids	M2	18487.6	172918
HC a	59	female	1	HC.a_1035_1	myeloids	M2	18482.6	172915
HC a	59	female	1	HC.a_1035_1	myeloids	M2	18461.6	172907
HC a	59	female	1	HC.a_1035_1	myeloids	M2	18456.6	172907
HC a	59	female	1	HC.a_1035_1	myeloids	M2	18453.6	172909
HC a	59	female	1	HC.a_1035_1	myeloids	M2	18449.6	172912
HC a	59	female	1	HC.a_1035_1	myeloids	M2	18445.6	172916
HC a	59	female	1	HC.a_1035_1	myeloids	M2	18442.6	172920
HC a	59	female	1	HC.a_1035_1	myeloids	M2	18429.6	172939
HC a	59	female	1	HC.a_1035_1	myeloids	M2	18429.6	172941
HC a	59	female	1	HC.a_1035_1	myeloids	M2	18470.6	172992
HC a	59	female	1	HC.a_1035_1	myeloids	M2	18472.6	172994
HC a	59	female	1	HC.a_1035_1	myeloids	M2	18473.6	172994
HC a	59	female	1	HC.a_1036_1	epi	Colonocytes	19659.6	172976
HC a	59	female	1	HC.a_1036_1	epi	Colonocytes	19676.6	172969
HC a	59	female	1	HC.a_1036_1	epi	Colonocytes	19676.6	172948
HC a	59	female	1	HC.a_1036_1	epi	Colonocytes	19672.6	172941
HC a	59	female	1	HC.a_1036_1	epi	Colonocytes	19645.6	172902
HC a	59	female	1	HC.a_1036_1	epi	Colonocytes	19641.6	172901
HC a	59	female	1	HC.a_1036_1	epi	Colonocytes	19633.6	172901
HC a	59	female	1	HC.a_1036_1	epi	Colonocytes	19630.6	172904
HC a	59	female	1	HC.a_1036_1	epi	Colonocytes	19607.6	172953
HC a	59	female	1	HC.a_1036_1	epi	Colonocytes	19613.6	172959
HC a	59	female	1	HC.a_1036_1	epi	Colonocytes	19656.6	172976
HC a	59	female	1	HC.a_1036_1	epi	Colonocytes	19659.6	172976
HC a	59	female	1	HC.a_1037_1	stroma	Endothelium	20574.6	172960
HC a	59	female	1	HC.a_1037_1	stroma	Endothelium	20583.6	172952
HC a	59	female	1	HC.a_1037_1	stroma	Endothelium	20587.6	172948
HC a	59	female	1	HC.a_1037_1	stroma	Endothelium	20591.6	172943
HC a	59	female	1	HC.a_1037_1	stroma	Endothelium	20598.6	172932
HC a	59	female	1	HC.a_1037_1	stroma	Endothelium	20598.6	172926
HC a	59	female	1	HC.a_1037_1	stroma	Endothelium	20597.6	172924
HC a	59	female	1	HC.a_1037_1	stroma	Endothelium	20594.6	172923
HC a	59	female	1	HC.a_1037_1	stroma	Endothelium	20586.6	172922
HC a	59	female	1	HC.a_1037_1	stroma	Endothelium	20563.6	172922
HC a	59	female	1	HC.a_1037_1	stroma	Endothelium	20529.6	172949
HC a	59	female	1	HC.a_1037_1	stroma	Endothelium	20524.6	172954
HC a	59	female	1	HC.a_1037_1	stroma	Endothelium	20523.6	172959
HC a	59	female	1	HC.a_1037_1	stroma	Endothelium	20531.6	172967
HC a	59	female	1	HC.a_1037_1	stroma	Endothelium	20542.6	172973
HC a	59	female	1	HC.a_1037_1	stroma	Endothelium	20553.6	172977
HC a	59	female	1	HC.a_1037_1	stroma	Endothelium	20574.6	172960
HC a	59	female	1	HC.a_NA_1	NA	NA	17428.6	172983
HC a	59	female	1	HC.a_NA_1	NA	NA	17439.6	172974
HC a	59	female	1	HC.a_NA_1	NA	NA	17444.6	172969
HC a	59	female	1	HC.a_NA_1	NA	NA	17458.6	172954
HC a	59	female	1	HC.a_NA_1	NA	NA	17482.6	172926
HC a	59	female	1	HC.a_NA_1	NA	NA	17483.6	172924
HC a	59	female	1	HC.a_NA_1	NA	NA	17483.6	172922
HC a	59	female	1	HC.a_NA_1	NA	NA	17480.6	172921
HC a	59	female	1	HC.a_NA_1	NA	NA	17443.6	172921
HC a	59	female	1	HC.a_NA_1	NA	NA	17427.6	172976
HC a	59	female	1	HC.a_NA_1	NA	NA	17426.6	172980
HC a	59	female	1	HC.a_NA_1	NA	NA	17426.6	172982
HC a	59	female	1	HC.a_NA_1	NA	NA	17427.6	172983
HC a	59	female	1	HC.a_NA_1	NA	NA	17428.6	172983
HC a	59	female	1	HC.a_1039_1	myeloids	M2	18025.6	172988
HC a	59	female	1	HC.a_1039_1	myeloids	M2	18035.6	172986
HC a	59	female	1	HC.a_1039_1	myeloids	M2	18041.6	172983
HC a	59	female	1	HC.a_1039_1	myeloids	M2	18045.6	172980
HC a	59	female	1	HC.a_1039_1	myeloids	M2	18051.6	172974
HC a	59	female	1	HC.a_1039_1	myeloids	M2	18054.6	172970
HC a	59	female	1	HC.a_1039_1	myeloids	M2	18056.6	172966
HC a	59	female	1	HC.a_1039_1	myeloids	M2	18056.6	172960
HC a	59	female	1	HC.a_1039_1	myeloids	M2	18042.6	172939
HC a	59	female	1	HC.a_1039_1	myeloids	M2	18041.6	172938
HC a	59	female	1	HC.a_1039_1	myeloids	M2	18037.6	172935
HC a	59	female	1	HC.a_1039_1	myeloids	M2	18001.6	172910
HC a	59	female	1	HC.a_1039_1	myeloids	M2	17977.6	172910
HC a	59	female	1	HC.a_1039_1	myeloids	M2	17971.6	172912
HC a	59	female	1	HC.a_1039_1	myeloids	M2	17961.6	172917
HC a	59	female	1	HC.a_1039_1	myeloids	M2	17957.6	172920
HC a	59	female	1	HC.a_1039_1	myeloids	M2	17951.6	172926
HC a	59	female	1	HC.a_1039_1	myeloids	M2	17948.6	172930
HC a	59	female	1	HC.a_1039_1	myeloids	M2	17947.6	172932
HC a	59	female	1	HC.a_1039_1	myeloids	M2	17945.6	172942
HC a	59	female	1	HC.a_1039_1	myeloids	M2	17945.6	172943
HC a	59	female	1	HC.a_1039_1	myeloids	M2	17947.6	172953
HC a	59	female	1	HC.a_1039_1	myeloids	M2	17950.6	172959
HC a	59	female	1	HC.a_1039_1	myeloids	M2	17952.6	172962
HC a	59	female	1	HC.a_1039_1	myeloids	M2	17955.6	172966
HC a	59	female	1	HC.a_1039_1	myeloids	M2	17957.6	172968
HC a	59	female	1	HC.a_1039_1	myeloids	M2	17961.6	172971
HC a	59	female	1	HC.a_1039_1	myeloids	M2	17963.6	172972
HC a	59	female	1	HC.a_1039_1	myeloids	M2	17968.6	172974
HC a	59	female	1	HC.a_1039_1	myeloids	M2	17994.6	172984
HC a	59	female	1	HC.a_1039_1	myeloids	M2	18004.6	172986
HC a	59	female	1	HC.a_1039_1	myeloids	M2	18016.6	172988
HC a	59	female	1	HC.a_1039_1	myeloids	M2	18025.6	172988
HC a	59	female	1	HC.a_104_1	epi	BEST4 OTOP2	19836.6	172809
HC a	59	female	1	HC.a_104_1	epi	BEST4 OTOP2	19839.6	172805
HC a	59	female	1	HC.a_104_1	epi	BEST4 OTOP2	19854.6	172779
HC a	59	female	1	HC.a_104_1	epi	BEST4 OTOP2	19855.6	172777
HC a	59	female	1	HC.a_104_1	epi	BEST4 OTOP2	19855.6	172771
HC a	59	female	1	HC.a_104_1	epi	BEST4 OTOP2	19853.6	172754
HC a	59	female	1	HC.a_104_1	epi	BEST4 OTOP2	19852.6	172747
HC a	59	female	1	HC.a_104_1	epi	BEST4 OTOP2	19851.6	172742
HC a	59	female	1	HC.a_104_1	epi	BEST4 OTOP2	19850.6	172740
HC a	59	female	1	HC.a_104_1	epi	BEST4 OTOP2	19848.6	172739
HC a	59	female	1	HC.a_104_1	epi	BEST4 OTOP2	19845.6	172738
HC a	59	female	1	HC.a_104_1	epi	BEST4 OTOP2	19835.6	172736
HC a	59	female	1	HC.a_104_1	epi	BEST4 OTOP2	19827.6	172736
HC a	59	female	1	HC.a_104_1	epi	BEST4 OTOP2	19764.6	172749
HC a	59	female	1	HC.a_104_1	epi	BEST4 OTOP2	19763.6	172750
HC a	59	female	1	HC.a_104_1	epi	BEST4 OTOP2	19761.6	172754
HC a	59	female	1	HC.a_104_1	epi	BEST4 OTOP2	19759.6	172764
HC a	59	female	1	HC.a_104_1	epi	BEST4 OTOP2	19759.6	172771
HC a	59	female	1	HC.a_104_1	epi	BEST4 OTOP2	19761.6	172781
HC a	59	female	1	HC.a_104_1	epi	BEST4 OTOP2	19763.6	172787
HC a	59	female	1	HC.a_104_1	epi	BEST4 OTOP2	19828.6	172817
HC a	59	female	1	HC.a_104_1	epi	BEST4 OTOP2	19836.6	172809
HC a	59	female	1	HC.a_1040_1	myeloids	M2	18563.6	172986
HC a	59	female	1	HC.a_1040_1	myeloids	M2	18566.6	172985
HC a	59	female	1	HC.a_1040_1	myeloids	M2	18600.6	172962
HC a	59	female	1	HC.a_1040_1	myeloids	M2	18608.6	172956
HC a	59	female	1	HC.a_1040_1	myeloids	M2	18612.6	172952
HC a	59	female	1	HC.a_1040_1	myeloids	M2	18612.6	172950
HC a	59	female	1	HC.a_1040_1	myeloids	M2	18609.6	172946
HC a	59	female	1	HC.a_1040_1	myeloids	M2	18595.6	172931
HC a	59	female	1	HC.a_1040_1	myeloids	M2	18592.6	172928
HC a	59	female	1	HC.a_1040_1	myeloids	M2	18588.6	172925
HC a	59	female	1	HC.a_1040_1	myeloids	M2	18566.6	172911
HC a	59	female	1	HC.a_1040_1	myeloids	M2	18564.6	172911
HC a	59	female	1	HC.a_1040_1	myeloids	M2	18551.6	172915
HC a	59	female	1	HC.a_1040_1	myeloids	M2	18542.6	172918
HC a	59	female	1	HC.a_1040_1	myeloids	M2	18540.6	172919
HC a	59	female	1	HC.a_1040_1	myeloids	M2	18530.6	172926
HC a	59	female	1	HC.a_1040_1	myeloids	M2	18530.6	172930
HC a	59	female	1	HC.a_1040_1	myeloids	M2	18537.6	172977
HC a	59	female	1	HC.a_1040_1	myeloids	M2	18538.6	172980
HC a	59	female	1	HC.a_1040_1	myeloids	M2	18552.6	172984
HC a	59	female	1	HC.a_1040_1	myeloids	M2	18562.6	172986
HC a	59	female	1	HC.a_1040_1	myeloids	M2	18563.6	172986
HC a	59	female	1	HC.a_1041_1	plasmas	PC IgA IgM	19367.6	172979
HC a	59	female	1	HC.a_1041_1	plasmas	PC IgA IgM	19402.6	172952
HC a	59	female	1	HC.a_1041_1	plasmas	PC IgA IgM	19405.6	172949
HC a	59	female	1	HC.a_1041_1	plasmas	PC IgA IgM	19405.6	172942
HC a	59	female	1	HC.a_1041_1	plasmas	PC IgA IgM	19392.6	172922
HC a	59	female	1	HC.a_1041_1	plasmas	PC IgA IgM	19386.6	172913
HC a	59	female	1	HC.a_1041_1	plasmas	PC IgA IgM	19385.6	172912
HC a	59	female	1	HC.a_1041_1	plasmas	PC IgA IgM	19381.6	172911
HC a	59	female	1	HC.a_1041_1	plasmas	PC IgA IgM	19353.6	172910
HC a	59	female	1	HC.a_1041_1	plasmas	PC IgA IgM	19337.6	172910
HC a	59	female	1	HC.a_1041_1	plasmas	PC IgA IgM	19327.6	172943
HC a	59	female	1	HC.a_1041_1	plasmas	PC IgA IgM	19326.6	172947
HC a	59	female	1	HC.a_1041_1	plasmas	PC IgA IgM	19326.6	172949
HC a	59	female	1	HC.a_1041_1	plasmas	PC IgA IgM	19340.6	172973
HC a	59	female	1	HC.a_1041_1	plasmas	PC IgA IgM	19344.6	172978
HC a	59	female	1	HC.a_1041_1	plasmas	PC IgA IgM	19362.6	172979
HC a	59	female	1	HC.a_1041_1	plasmas	PC IgA IgM	19367.6	172979
HC a	59	female	1	HC.a_1042_1	myeloids	M2	19849.6	172982
HC a	59	female	1	HC.a_1042_1	myeloids	M2	19858.6	172979
HC a	59	female	1	HC.a_1042_1	myeloids	M2	19881.6	172959
HC a	59	female	1	HC.a_1042_1	myeloids	M2	19882.6	172958
HC a	59	female	1	HC.a_1042_1	myeloids	M2	19885.6	172954
HC a	59	female	1	HC.a_1042_1	myeloids	M2	19891.6	172945
HC a	59	female	1	HC.a_1042_1	myeloids	M2	19892.6	172943
HC a	59	female	1	HC.a_1042_1	myeloids	M2	19892.6	172940
HC a	59	female	1	HC.a_1042_1	myeloids	M2	19889.6	172937
HC a	59	female	1	HC.a_1042_1	myeloids	M2	19871.6	172937
HC a	59	female	1	HC.a_1042_1	myeloids	M2	19855.6	172938
HC a	59	female	1	HC.a_1042_1	myeloids	M2	19841.6	172940
HC a	59	female	1	HC.a_1042_1	myeloids	M2	19838.6	172941
HC a	59	female	1	HC.a_1042_1	myeloids	M2	19837.6	172942
HC a	59	female	1	HC.a_1042_1	myeloids	M2	19832.6	172953
HC a	59	female	1	HC.a_1042_1	myeloids	M2	19831.6	172958
HC a	59	female	1	HC.a_1042_1	myeloids	M2	19831.6	172966
HC a	59	female	1	HC.a_1042_1	myeloids	M2	19832.6	172972
HC a	59	female	1	HC.a_1042_1	myeloids	M2	19834.6	172978
HC a	59	female	1	HC.a_1042_1	myeloids	M2	19835.6	172980
HC a	59	female	1	HC.a_1042_1	myeloids	M2	19837.6	172982
HC a	59	female	1	HC.a_1042_1	myeloids	M2	19849.6	172982
HC a	59	female	1	HC.a_1043_1	plasmas	PC IgG	19044.6	172978
HC a	59	female	1	HC.a_1043_1	plasmas	PC IgG	19046.6	172975
HC a	59	female	1	HC.a_1043_1	plasmas	PC IgG	19050.6	172967
HC a	59	female	1	HC.a_1043_1	plasmas	PC IgG	19053.6	172960
HC a	59	female	1	HC.a_1043_1	plasmas	PC IgG	19054.6	172957
HC a	59	female	1	HC.a_1043_1	plasmas	PC IgG	19054.6	172950
HC a	59	female	1	HC.a_1043_1	plasmas	PC IgG	19023.6	172893
HC a	59	female	1	HC.a_1043_1	plasmas	PC IgG	19017.6	172893
HC a	59	female	1	HC.a_1043_1	plasmas	PC IgG	19000.6	172899
HC a	59	female	1	HC.a_1043_1	plasmas	PC IgG	18975.6	172910
HC a	59	female	1	HC.a_1043_1	plasmas	PC IgG	18965.6	172915
HC a	59	female	1	HC.a_1043_1	plasmas	PC IgG	18984.6	172956
HC a	59	female	1	HC.a_1043_1	plasmas	PC IgG	18985.6	172958
HC a	59	female	1	HC.a_1043_1	plasmas	PC IgG	19042.6	172978
HC a	59	female	1	HC.a_1043_1	plasmas	PC IgG	19044.6	172978
HC a	59	female	1	HC.a_1044_1	plasmas	PC IgA heat shock	19274.6	172952
HC a	59	female	1	HC.a_1044_1	plasmas	PC IgA heat shock	19286.6	172942
HC a	59	female	1	HC.a_1044_1	plasmas	PC IgA heat shock	19286.6	172939
HC a	59	female	1	HC.a_1044_1	plasmas	PC IgA heat shock	19280.6	172920
HC a	59	female	1	HC.a_1044_1	plasmas	PC IgA heat shock	19279.6	172919
HC a	59	female	1	HC.a_1044_1	plasmas	PC IgA heat shock	19274.6	172917
HC a	59	female	1	HC.a_1044_1	plasmas	PC IgA heat shock	19252.6	172909
HC a	59	female	1	HC.a_1044_1	plasmas	PC IgA heat shock	19249.6	172908
HC a	59	female	1	HC.a_1044_1	plasmas	PC IgA heat shock	19244.6	172908
HC a	59	female	1	HC.a_1044_1	plasmas	PC IgA heat shock	19241.6	172909
HC a	59	female	1	HC.a_1044_1	plasmas	PC IgA heat shock	19222.6	172918
HC a	59	female	1	HC.a_1044_1	plasmas	PC IgA heat shock	19220.6	172919
HC a	59	female	1	HC.a_1044_1	plasmas	PC IgA heat shock	19219.6	172941
HC a	59	female	1	HC.a_1044_1	plasmas	PC IgA heat shock	19219.6	172947
HC a	59	female	1	HC.a_1044_1	plasmas	PC IgA heat shock	19220.6	172948
HC a	59	female	1	HC.a_1044_1	plasmas	PC IgA heat shock	19227.6	172954
HC a	59	female	1	HC.a_1044_1	plasmas	PC IgA heat shock	19249.6	172972
HC a	59	female	1	HC.a_1044_1	plasmas	PC IgA heat shock	19274.6	172952
HC a	59	female	1	HC.a_1045_1	plasmas	PC immediate early response	18958.6	172980
HC a	59	female	1	HC.a_1045_1	plasmas	PC immediate early response	18962.6	172978
HC a	59	female	1	HC.a_1045_1	plasmas	PC immediate early response	18967.6	172975
HC a	59	female	1	HC.a_1045_1	plasmas	PC immediate early response	18983.6	172959
HC a	59	female	1	HC.a_1045_1	plasmas	PC immediate early response	18983.6	172954
HC a	59	female	1	HC.a_1045_1	plasmas	PC immediate early response	18982.6	172950
HC a	59	female	1	HC.a_1045_1	plasmas	PC immediate early response	18979.6	172940
HC a	59	female	1	HC.a_1045_1	plasmas	PC immediate early response	18976.6	172933
HC a	59	female	1	HC.a_1045_1	plasmas	PC immediate early response	18966.6	172917
HC a	59	female	1	HC.a_1045_1	plasmas	PC immediate early response	18964.6	172915
HC a	59	female	1	HC.a_1045_1	plasmas	PC immediate early response	18961.6	172914
HC a	59	female	1	HC.a_1045_1	plasmas	PC immediate early response	18934.6	172907
HC a	59	female	1	HC.a_1045_1	plasmas	PC immediate early response	18929.6	172907
HC a	59	female	1	HC.a_1045_1	plasmas	PC immediate early response	18925.6	172908
HC a	59	female	1	HC.a_1045_1	plasmas	PC immediate early response	18923.6	172909
HC a	59	female	1	HC.a_1045_1	plasmas	PC immediate early response	18919.6	172912
HC a	59	female	1	HC.a_1045_1	plasmas	PC immediate early response	18917.6	172914
HC a	59	female	1	HC.a_1045_1	plasmas	PC immediate early response	18919.6	172920
HC a	59	female	1	HC.a_1045_1	plasmas	PC immediate early response	18921.6	172925
HC a	59	female	1	HC.a_1045_1	plasmas	PC immediate early response	18923.6	172929
HC a	59	female	1	HC.a_1045_1	plasmas	PC immediate early response	18933.6	172948
HC a	59	female	1	HC.a_1045_1	plasmas	PC immediate early response	18950.6	172979
HC a	59	female	1	HC.a_1045_1	plasmas	PC immediate early response	18954.6	172980
HC a	59	female	1	HC.a_1045_1	plasmas	PC immediate early response	18958.6	172980
HC a	59	female	1	HC.a_1046_1	stroma	S2b	20002.6	172977
HC a	59	female	1	HC.a_1046_1	stroma	S2b	20007.6	172976
HC a	59	female	1	HC.a_1046_1	stroma	S2b	20008.6	172975
HC a	59	female	1	HC.a_1046_1	stroma	S2b	20052.6	172918
HC a	59	female	1	HC.a_1046_1	stroma	S2b	20052.6	172907
HC a	59	female	1	HC.a_1046_1	stroma	S2b	20051.6	172902
HC a	59	female	1	HC.a_1046_1	stroma	S2b	20050.6	172900
HC a	59	female	1	HC.a_1046_1	stroma	S2b	20047.6	172896
HC a	59	female	1	HC.a_1046_1	stroma	S2b	20045.6	172894
HC a	59	female	1	HC.a_1046_1	stroma	S2b	20041.6	172891
HC a	59	female	1	HC.a_1046_1	stroma	S2b	20038.6	172891
HC a	59	female	1	HC.a_1046_1	stroma	S2b	19951.6	172913
HC a	59	female	1	HC.a_1046_1	stroma	S2b	19950.6	172914
HC a	59	female	1	HC.a_1046_1	stroma	S2b	19947.6	172920
HC a	59	female	1	HC.a_1046_1	stroma	S2b	19945.6	172930
HC a	59	female	1	HC.a_1046_1	stroma	S2b	19945.6	172943
HC a	59	female	1	HC.a_1046_1	stroma	S2b	19946.6	172946
HC a	59	female	1	HC.a_1046_1	stroma	S2b	19948.6	172948
HC a	59	female	1	HC.a_1046_1	stroma	S2b	19952.6	172951
HC a	59	female	1	HC.a_1046_1	stroma	S2b	20001.6	172977
HC a	59	female	1	HC.a_1046_1	stroma	S2b	20002.6	172977
HC a	59	female	1	HC.a_1047_1	tcells	Cycling T cells	20293.6	172978
HC a	59	female	1	HC.a_1047_1	tcells	Cycling T cells	20303.6	172976
HC a	59	female	1	HC.a_1047_1	tcells	Cycling T cells	20305.6	172975
HC a	59	female	1	HC.a_1047_1	tcells	Cycling T cells	20309.6	172972
HC a	59	female	1	HC.a_1047_1	tcells	Cycling T cells	20312.6	172969
HC a	59	female	1	HC.a_1047_1	tcells	Cycling T cells	20313.6	172966
HC a	59	female	1	HC.a_1047_1	tcells	Cycling T cells	20314.6	172961
HC a	59	female	1	HC.a_1047_1	tcells	Cycling T cells	20316.6	172949
HC a	59	female	1	HC.a_1047_1	tcells	Cycling T cells	20317.6	172942
HC a	59	female	1	HC.a_1047_1	tcells	Cycling T cells	20318.6	172934
HC a	59	female	1	HC.a_1047_1	tcells	Cycling T cells	20318.6	172929
HC a	59	female	1	HC.a_1047_1	tcells	Cycling T cells	20315.6	172925
HC a	59	female	1	HC.a_1047_1	tcells	Cycling T cells	20310.6	172919
HC a	59	female	1	HC.a_1047_1	tcells	Cycling T cells	20306.6	172915
HC a	59	female	1	HC.a_1047_1	tcells	Cycling T cells	20273.6	172915
HC a	59	female	1	HC.a_1047_1	tcells	Cycling T cells	20272.6	172916
HC a	59	female	1	HC.a_1047_1	tcells	Cycling T cells	20254.6	172946
HC a	59	female	1	HC.a_1047_1	tcells	Cycling T cells	20254.6	172948
HC a	59	female	1	HC.a_1047_1	tcells	Cycling T cells	20255.6	172952
HC a	59	female	1	HC.a_1047_1	tcells	Cycling T cells	20256.6	172955
HC a	59	female	1	HC.a_1047_1	tcells	Cycling T cells	20260.6	172963
HC a	59	female	1	HC.a_1047_1	tcells	Cycling T cells	20263.6	172967
HC a	59	female	1	HC.a_1047_1	tcells	Cycling T cells	20268.6	172972
HC a	59	female	1	HC.a_1047_1	tcells	Cycling T cells	20272.6	172975
HC a	59	female	1	HC.a_1047_1	tcells	Cycling T cells	20274.6	172976
HC a	59	female	1	HC.a_1047_1	tcells	Cycling T cells	20284.6	172978
HC a	59	female	1	HC.a_1047_1	tcells	Cycling T cells	20293.6	172978
HC a	59	female	1	HC.a_1048_1	plasmas	PC immediate early response	19487.6	172970
HC a	59	female	1	HC.a_1048_1	plasmas	PC immediate early response	19525.6	172948
HC a	59	female	1	HC.a_1048_1	plasmas	PC immediate early response	19527.6	172946
HC a	59	female	1	HC.a_1048_1	plasmas	PC immediate early response	19528.6	172943
HC a	59	female	1	HC.a_1048_1	plasmas	PC immediate early response	19528.6	172931
HC a	59	female	1	HC.a_1048_1	plasmas	PC immediate early response	19493.6	172904
HC a	59	female	1	HC.a_1048_1	plasmas	PC immediate early response	19489.6	172901
HC a	59	female	1	HC.a_1048_1	plasmas	PC immediate early response	19479.6	172901
HC a	59	female	1	HC.a_1048_1	plasmas	PC immediate early response	19450.6	172910
HC a	59	female	1	HC.a_1048_1	plasmas	PC immediate early response	19449.6	172914
HC a	59	female	1	HC.a_1048_1	plasmas	PC immediate early response	19449.6	172916
HC a	59	female	1	HC.a_1048_1	plasmas	PC immediate early response	19453.6	172925
HC a	59	female	1	HC.a_1048_1	plasmas	PC immediate early response	19476.6	172970
HC a	59	female	1	HC.a_1048_1	plasmas	PC immediate early response	19487.6	172970
HC a	59	female	1	HC.a_1049_1	myeloids	M2	18809.6	172966
HC a	59	female	1	HC.a_1049_1	myeloids	M2	18851.6	172952
HC a	59	female	1	HC.a_1049_1	myeloids	M2	18853.6	172951
HC a	59	female	1	HC.a_1049_1	myeloids	M2	18857.6	172948
HC a	59	female	1	HC.a_1049_1	myeloids	M2	18862.6	172943
HC a	59	female	1	HC.a_1049_1	myeloids	M2	18866.6	172938
HC a	59	female	1	HC.a_1049_1	myeloids	M2	18870.6	172932
HC a	59	female	1	HC.a_1049_1	myeloids	M2	18872.6	172928
HC a	59	female	1	HC.a_1049_1	myeloids	M2	18872.6	172924
HC a	59	female	1	HC.a_1049_1	myeloids	M2	18864.6	172909
HC a	59	female	1	HC.a_1049_1	myeloids	M2	18861.6	172904
HC a	59	female	1	HC.a_1049_1	myeloids	M2	18860.6	172903
HC a	59	female	1	HC.a_1049_1	myeloids	M2	18858.6	172902
HC a	59	female	1	HC.a_1049_1	myeloids	M2	18839.6	172902
HC a	59	female	1	HC.a_1049_1	myeloids	M2	18804.6	172915
HC a	59	female	1	HC.a_1049_1	myeloids	M2	18777.6	172929
HC a	59	female	1	HC.a_1049_1	myeloids	M2	18775.6	172931
HC a	59	female	1	HC.a_1049_1	myeloids	M2	18773.6	172934
HC a	59	female	1	HC.a_1049_1	myeloids	M2	18776.6	172940
HC a	59	female	1	HC.a_1049_1	myeloids	M2	18779.6	172945
HC a	59	female	1	HC.a_1049_1	myeloids	M2	18781.6	172948
HC a	59	female	1	HC.a_1049_1	myeloids	M2	18794.6	172961
HC a	59	female	1	HC.a_1049_1	myeloids	M2	18796.6	172962
HC a	59	female	1	HC.a_1049_1	myeloids	M2	18806.6	172966
HC a	59	female	1	HC.a_1049_1	myeloids	M2	18809.6	172966
HC a	59	female	1	HC.a_105_1	epi	Colonocytes	17220.6	172796
HC a	59	female	1	HC.a_105_1	epi	Colonocytes	17225.6	172794
HC a	59	female	1	HC.a_105_1	epi	Colonocytes	17228.6	172792
HC a	59	female	1	HC.a_105_1	epi	Colonocytes	17234.6	172786
HC a	59	female	1	HC.a_105_1	epi	Colonocytes	17243.6	172769
HC a	59	female	1	HC.a_105_1	epi	Colonocytes	17243.6	172765
HC a	59	female	1	HC.a_105_1	epi	Colonocytes	17242.6	172762
HC a	59	female	1	HC.a_105_1	epi	Colonocytes	17241.6	172760
HC a	59	female	1	HC.a_105_1	epi	Colonocytes	17209.6	172734
HC a	59	female	1	HC.a_105_1	epi	Colonocytes	17179.6	172734
HC a	59	female	1	HC.a_105_1	epi	Colonocytes	17179.6	172735
HC a	59	female	1	HC.a_105_1	epi	Colonocytes	17206.6	172790
HC a	59	female	1	HC.a_105_1	epi	Colonocytes	17208.6	172792
HC a	59	female	1	HC.a_105_1	epi	Colonocytes	17216.6	172796
HC a	59	female	1	HC.a_105_1	epi	Colonocytes	17220.6	172796
HC a	59	female	1	HC.a_1050_1	stroma	S2b	19736.6	172962
HC a	59	female	1	HC.a_1050_1	stroma	S2b	19745.6	172959
HC a	59	female	1	HC.a_1050_1	stroma	S2b	19750.6	172957
HC a	59	female	1	HC.a_1050_1	stroma	S2b	19767.6	172950
HC a	59	female	1	HC.a_1050_1	stroma	S2b	19769.6	172949
HC a	59	female	1	HC.a_1050_1	stroma	S2b	19770.6	172948
HC a	59	female	1	HC.a_1050_1	stroma	S2b	19772.6	172942
HC a	59	female	1	HC.a_1050_1	stroma	S2b	19774.6	172935
HC a	59	female	1	HC.a_1050_1	stroma	S2b	19775.6	172930
HC a	59	female	1	HC.a_1050_1	stroma	S2b	19775.6	172923
HC a	59	female	1	HC.a_1050_1	stroma	S2b	19773.6	172921
HC a	59	female	1	HC.a_1050_1	stroma	S2b	19761.6	172912
HC a	59	female	1	HC.a_1050_1	stroma	S2b	19734.6	172908
HC a	59	female	1	HC.a_1050_1	stroma	S2b	19729.6	172908
HC a	59	female	1	HC.a_1050_1	stroma	S2b	19725.6	172909
HC a	59	female	1	HC.a_1050_1	stroma	S2b	19722.6	172910
HC a	59	female	1	HC.a_1050_1	stroma	S2b	19719.6	172916
HC a	59	female	1	HC.a_1050_1	stroma	S2b	19717.6	172921
HC a	59	female	1	HC.a_1050_1	stroma	S2b	19716.6	172924
HC a	59	female	1	HC.a_1050_1	stroma	S2b	19715.6	172928
HC a	59	female	1	HC.a_1050_1	stroma	S2b	19715.6	172929
HC a	59	female	1	HC.a_1050_1	stroma	S2b	19718.6	172938
HC a	59	female	1	HC.a_1050_1	stroma	S2b	19722.6	172946
HC a	59	female	1	HC.a_1050_1	stroma	S2b	19735.6	172962
HC a	59	female	1	HC.a_1050_1	stroma	S2b	19736.6	172962
HC a	59	female	1	HC.a_1051_1	epi	BEST4 OTOP2	21032.6	172953
HC a	59	female	1	HC.a_1051_1	epi	BEST4 OTOP2	21035.6	172952
HC a	59	female	1	HC.a_1051_1	epi	BEST4 OTOP2	21067.6	172930
HC a	59	female	1	HC.a_1051_1	epi	BEST4 OTOP2	21068.6	172927
HC a	59	female	1	HC.a_1051_1	epi	BEST4 OTOP2	21068.6	172920
HC a	59	female	1	HC.a_1051_1	epi	BEST4 OTOP2	21063.6	172912
HC a	59	female	1	HC.a_1051_1	epi	BEST4 OTOP2	21057.6	172903
HC a	59	female	1	HC.a_1051_1	epi	BEST4 OTOP2	21044.6	172890
HC a	59	female	1	HC.a_1051_1	epi	BEST4 OTOP2	21038.6	172890
HC a	59	female	1	HC.a_1051_1	epi	BEST4 OTOP2	21020.6	172892
HC a	59	female	1	HC.a_1051_1	epi	BEST4 OTOP2	21017.6	172894
HC a	59	female	1	HC.a_1051_1	epi	BEST4 OTOP2	21011.6	172900
HC a	59	female	1	HC.a_1051_1	epi	BEST4 OTOP2	21008.6	172904
HC a	59	female	1	HC.a_1051_1	epi	BEST4 OTOP2	21007.6	172906
HC a	59	female	1	HC.a_1051_1	epi	BEST4 OTOP2	20999.6	172924
HC a	59	female	1	HC.a_1051_1	epi	BEST4 OTOP2	20997.6	172934
HC a	59	female	1	HC.a_1051_1	epi	BEST4 OTOP2	20997.6	172936
HC a	59	female	1	HC.a_1051_1	epi	BEST4 OTOP2	21001.6	172944
HC a	59	female	1	HC.a_1051_1	epi	BEST4 OTOP2	21004.6	172949
HC a	59	female	1	HC.a_1051_1	epi	BEST4 OTOP2	21008.6	172953
HC a	59	female	1	HC.a_1051_1	epi	BEST4 OTOP2	21032.6	172953
HC a	59	female	1	HC.a_1052_1	epi	Tuft cells	18085.6	172968
HC a	59	female	1	HC.a_1052_1	epi	Tuft cells	18089.6	172967
HC a	59	female	1	HC.a_1052_1	epi	Tuft cells	18090.6	172966
HC a	59	female	1	HC.a_1052_1	epi	Tuft cells	18098.6	172954
HC a	59	female	1	HC.a_1052_1	epi	Tuft cells	18117.6	172913
HC a	59	female	1	HC.a_1052_1	epi	Tuft cells	18117.6	172909
HC a	59	female	1	HC.a_1052_1	epi	Tuft cells	18116.6	172908
HC a	59	female	1	HC.a_1052_1	epi	Tuft cells	18101.6	172898
HC a	59	female	1	HC.a_1052_1	epi	Tuft cells	18096.6	172895
HC a	59	female	1	HC.a_1052_1	epi	Tuft cells	18092.6	172893
HC a	59	female	1	HC.a_1052_1	epi	Tuft cells	18078.6	172893
HC a	59	female	1	HC.a_1052_1	epi	Tuft cells	18074.6	172896
HC a	59	female	1	HC.a_1052_1	epi	Tuft cells	18069.6	172900
HC a	59	female	1	HC.a_1052_1	epi	Tuft cells	18065.6	172904
HC a	59	female	1	HC.a_1052_1	epi	Tuft cells	18059.6	172911
HC a	59	female	1	HC.a_1052_1	epi	Tuft cells	18055.6	172917
HC a	59	female	1	HC.a_1052_1	epi	Tuft cells	18043.6	172938
HC a	59	female	1	HC.a_1052_1	epi	Tuft cells	18043.6	172940
HC a	59	female	1	HC.a_1052_1	epi	Tuft cells	18044.6	172943
HC a	59	female	1	HC.a_1052_1	epi	Tuft cells	18045.6	172945
HC a	59	female	1	HC.a_1052_1	epi	Tuft cells	18053.6	172956
HC a	59	female	1	HC.a_1052_1	epi	Tuft cells	18058.6	172962
HC a	59	female	1	HC.a_1052_1	epi	Tuft cells	18070.6	172966
HC a	59	female	1	HC.a_1052_1	epi	Tuft cells	18080.6	172968
HC a	59	female	1	HC.a_1052_1	epi	Tuft cells	18085.6	172968
HC a	59	female	1	HC.a_1053_1	plasmas	PC immediate early response	19156.6	172957
HC a	59	female	1	HC.a_1053_1	plasmas	PC immediate early response	19213.6	172949
HC a	59	female	1	HC.a_1053_1	plasmas	PC immediate early response	19218.6	172948
HC a	59	female	1	HC.a_1053_1	plasmas	PC immediate early response	19218.6	172919
HC a	59	female	1	HC.a_1053_1	plasmas	PC immediate early response	19217.6	172918
HC a	59	female	1	HC.a_1053_1	plasmas	PC immediate early response	19215.6	172917
HC a	59	female	1	HC.a_1053_1	plasmas	PC immediate early response	19181.6	172911
HC a	59	female	1	HC.a_1053_1	plasmas	PC immediate early response	19163.6	172911
HC a	59	female	1	HC.a_1053_1	plasmas	PC immediate early response	19160.6	172912
HC a	59	female	1	HC.a_1053_1	plasmas	PC immediate early response	19149.6	172919
HC a	59	female	1	HC.a_1053_1	plasmas	PC immediate early response	19134.6	172938
HC a	59	female	1	HC.a_1053_1	plasmas	PC immediate early response	19132.6	172941
HC a	59	female	1	HC.a_1053_1	plasmas	PC immediate early response	19132.6	172945
HC a	59	female	1	HC.a_1053_1	plasmas	PC immediate early response	19135.6	172949
HC a	59	female	1	HC.a_1053_1	plasmas	PC immediate early response	19140.6	172954
HC a	59	female	1	HC.a_1053_1	plasmas	PC immediate early response	19143.6	172956
HC a	59	female	1	HC.a_1053_1	plasmas	PC immediate early response	19149.6	172957
HC a	59	female	1	HC.a_1053_1	plasmas	PC immediate early response	19156.6	172957
HC a	59	female	1	HC.a_1054_1	myeloids	M2	20637.6	172954
HC a	59	female	1	HC.a_1054_1	myeloids	M2	20646.6	172953
HC a	59	female	1	HC.a_1054_1	myeloids	M2	20651.6	172952
HC a	59	female	1	HC.a_1054_1	myeloids	M2	20659.6	172949
HC a	59	female	1	HC.a_1054_1	myeloids	M2	20661.6	172948
HC a	59	female	1	HC.a_1054_1	myeloids	M2	20673.6	172941
HC a	59	female	1	HC.a_1054_1	myeloids	M2	20676.6	172938
HC a	59	female	1	HC.a_1054_1	myeloids	M2	20676.6	172914
HC a	59	female	1	HC.a_1054_1	myeloids	M2	20664.6	172893
HC a	59	female	1	HC.a_1054_1	myeloids	M2	20618.6	172893
HC a	59	female	1	HC.a_1054_1	myeloids	M2	20602.6	172915
HC a	59	female	1	HC.a_1054_1	myeloids	M2	20598.6	172923
HC a	59	female	1	HC.a_1054_1	myeloids	M2	20598.6	172925
HC a	59	female	1	HC.a_1054_1	myeloids	M2	20599.6	172929
HC a	59	female	1	HC.a_1054_1	myeloids	M2	20600.6	172931
HC a	59	female	1	HC.a_1054_1	myeloids	M2	20610.6	172940
HC a	59	female	1	HC.a_1054_1	myeloids	M2	20632.6	172953
HC a	59	female	1	HC.a_1054_1	myeloids	M2	20634.6	172954
HC a	59	female	1	HC.a_1054_1	myeloids	M2	20637.6	172954
HC a	59	female	1	HC.a_1055_1	myeloids	M2	18303.6	172966
HC a	59	female	1	HC.a_1055_1	myeloids	M2	18313.6	172964
HC a	59	female	1	HC.a_1055_1	myeloids	M2	18323.6	172959
HC a	59	female	1	HC.a_1055_1	myeloids	M2	18327.6	172956
HC a	59	female	1	HC.a_1055_1	myeloids	M2	18329.6	172954
HC a	59	female	1	HC.a_1055_1	myeloids	M2	18332.6	172950
HC a	59	female	1	HC.a_1055_1	myeloids	M2	18335.6	172944
HC a	59	female	1	HC.a_1055_1	myeloids	M2	18336.6	172939
HC a	59	female	1	HC.a_1055_1	myeloids	M2	18336.6	172929
HC a	59	female	1	HC.a_1055_1	myeloids	M2	18335.6	172924
HC a	59	female	1	HC.a_1055_1	myeloids	M2	18323.6	172907
HC a	59	female	1	HC.a_1055_1	myeloids	M2	18320.6	172904
HC a	59	female	1	HC.a_1055_1	myeloids	M2	18317.6	172903
HC a	59	female	1	HC.a_1055_1	myeloids	M2	18310.6	172901
HC a	59	female	1	HC.a_1055_1	myeloids	M2	18298.6	172899
HC a	59	female	1	HC.a_1055_1	myeloids	M2	18286.6	172899
HC a	59	female	1	HC.a_1055_1	myeloids	M2	18283.6	172900
HC a	59	female	1	HC.a_1055_1	myeloids	M2	18275.6	172904
HC a	59	female	1	HC.a_1055_1	myeloids	M2	18262.6	172912
HC a	59	female	1	HC.a_1055_1	myeloids	M2	18259.6	172917
HC a	59	female	1	HC.a_1055_1	myeloids	M2	18254.6	172958
HC a	59	female	1	HC.a_1055_1	myeloids	M2	18254.6	172959
HC a	59	female	1	HC.a_1055_1	myeloids	M2	18256.6	172961
HC a	59	female	1	HC.a_1055_1	myeloids	M2	18262.6	172964
HC a	59	female	1	HC.a_1055_1	myeloids	M2	18272.6	172966
HC a	59	female	1	HC.a_1055_1	myeloids	M2	18303.6	172966
HC a	59	female	1	HC.a_1056_1	myeloids	M2	20194.6	172944
HC a	59	female	1	HC.a_1056_1	myeloids	M2	20202.6	172940
HC a	59	female	1	HC.a_1056_1	myeloids	M2	20205.6	172934
HC a	59	female	1	HC.a_1056_1	myeloids	M2	20205.6	172922
HC a	59	female	1	HC.a_1056_1	myeloids	M2	20204.6	172918
HC a	59	female	1	HC.a_1056_1	myeloids	M2	20202.6	172913
HC a	59	female	1	HC.a_1056_1	myeloids	M2	20201.6	172911
HC a	59	female	1	HC.a_1056_1	myeloids	M2	20195.6	172911
HC a	59	female	1	HC.a_1056_1	myeloids	M2	20176.6	172912
HC a	59	female	1	HC.a_1056_1	myeloids	M2	20154.6	172915
HC a	59	female	1	HC.a_1056_1	myeloids	M2	20147.6	172916
HC a	59	female	1	HC.a_1056_1	myeloids	M2	20140.6	172918
HC a	59	female	1	HC.a_1056_1	myeloids	M2	20139.6	172922
HC a	59	female	1	HC.a_1056_1	myeloids	M2	20139.6	172925
HC a	59	female	1	HC.a_1056_1	myeloids	M2	20141.6	172935
HC a	59	female	1	HC.a_1056_1	myeloids	M2	20142.6	172937
HC a	59	female	1	HC.a_1056_1	myeloids	M2	20145.6	172941
HC a	59	female	1	HC.a_1056_1	myeloids	M2	20148.6	172944
HC a	59	female	1	HC.a_1056_1	myeloids	M2	20170.6	172950
HC a	59	female	1	HC.a_1056_1	myeloids	M2	20174.6	172951
HC a	59	female	1	HC.a_1056_1	myeloids	M2	20194.6	172944
HC a	59	female	1	HC.a_1057_1	plasmas	NaÃ¯ve B cell	20546.6	172940
HC a	59	female	1	HC.a_1057_1	plasmas	NaÃ¯ve B cell	20560.6	172926
HC a	59	female	1	HC.a_1057_1	plasmas	NaÃ¯ve B cell	20563.6	172921
HC a	59	female	1	HC.a_1057_1	plasmas	NaÃ¯ve B cell	20563.6	172919
HC a	59	female	1	HC.a_1057_1	plasmas	NaÃ¯ve B cell	20547.6	172887
HC a	59	female	1	HC.a_1057_1	plasmas	NaÃ¯ve B cell	20546.6	172886
HC a	59	female	1	HC.a_1057_1	plasmas	NaÃ¯ve B cell	20544.6	172885
HC a	59	female	1	HC.a_1057_1	plasmas	NaÃ¯ve B cell	20541.6	172884
HC a	59	female	1	HC.a_1057_1	plasmas	NaÃ¯ve B cell	20536.6	172883
HC a	59	female	1	HC.a_1057_1	plasmas	NaÃ¯ve B cell	20527.6	172883
HC a	59	female	1	HC.a_1057_1	plasmas	NaÃ¯ve B cell	20506.6	172900
HC a	59	female	1	HC.a_1057_1	plasmas	NaÃ¯ve B cell	20491.6	172924
HC a	59	female	1	HC.a_1057_1	plasmas	NaÃ¯ve B cell	20491.6	172925
HC a	59	female	1	HC.a_1057_1	plasmas	NaÃ¯ve B cell	20506.6	172942
HC a	59	female	1	HC.a_1057_1	plasmas	NaÃ¯ve B cell	20507.6	172943
HC a	59	female	1	HC.a_1057_1	plasmas	NaÃ¯ve B cell	20510.6	172945
HC a	59	female	1	HC.a_1057_1	plasmas	NaÃ¯ve B cell	20524.6	172953
HC a	59	female	1	HC.a_1057_1	plasmas	NaÃ¯ve B cell	20546.6	172940
HC a	59	female	1	HC.a_1058_1	plasmas	Memory B cell	20699.6	172947
HC a	59	female	1	HC.a_1058_1	plasmas	Memory B cell	20741.6	172935
HC a	59	female	1	HC.a_1058_1	plasmas	Memory B cell	20754.6	172931
HC a	59	female	1	HC.a_1058_1	plasmas	Memory B cell	20757.6	172930
HC a	59	female	1	HC.a_1058_1	plasmas	Memory B cell	20757.6	172911
HC a	59	female	1	HC.a_1058_1	plasmas	Memory B cell	20755.6	172904
HC a	59	female	1	HC.a_1058_1	plasmas	Memory B cell	20754.6	172902
HC a	59	female	1	HC.a_1058_1	plasmas	Memory B cell	20751.6	172898
HC a	59	female	1	HC.a_1058_1	plasmas	Memory B cell	20749.6	172896
HC a	59	female	1	HC.a_1058_1	plasmas	Memory B cell	20740.6	172896
HC a	59	female	1	HC.a_1058_1	plasmas	Memory B cell	20727.6	172899
HC a	59	female	1	HC.a_1058_1	plasmas	Memory B cell	20723.6	172900
HC a	59	female	1	HC.a_1058_1	plasmas	Memory B cell	20681.6	172914
HC a	59	female	1	HC.a_1058_1	plasmas	Memory B cell	20679.6	172915
HC a	59	female	1	HC.a_1058_1	plasmas	Memory B cell	20678.6	172916
HC a	59	female	1	HC.a_1058_1	plasmas	Memory B cell	20678.6	172937
HC a	59	female	1	HC.a_1058_1	plasmas	Memory B cell	20679.6	172938
HC a	59	female	1	HC.a_1058_1	plasmas	Memory B cell	20687.6	172942
HC a	59	female	1	HC.a_1058_1	plasmas	Memory B cell	20698.6	172947
HC a	59	female	1	HC.a_1058_1	plasmas	Memory B cell	20699.6	172947
HC a	59	female	1	HC.a_1059_1	tcells	DN	18251.6	172960
HC a	59	female	1	HC.a_1059_1	tcells	DN	18253.6	172959
HC a	59	female	1	HC.a_1059_1	tcells	DN	18254.6	172957
HC a	59	female	1	HC.a_1059_1	tcells	DN	18256.6	172950
HC a	59	female	1	HC.a_1059_1	tcells	DN	18258.6	172941
HC a	59	female	1	HC.a_1059_1	tcells	DN	18259.6	172935
HC a	59	female	1	HC.a_1059_1	tcells	DN	18260.6	172915
HC a	59	female	1	HC.a_1059_1	tcells	DN	18260.6	172912
HC a	59	female	1	HC.a_1059_1	tcells	DN	18217.6	172885
HC a	59	female	1	HC.a_1059_1	tcells	DN	18208.6	172885
HC a	59	female	1	HC.a_1059_1	tcells	DN	18207.6	172899
HC a	59	female	1	HC.a_1059_1	tcells	DN	18206.6	172928
HC a	59	female	1	HC.a_1059_1	tcells	DN	18206.6	172951
HC a	59	female	1	HC.a_1059_1	tcells	DN	18216.6	172956
HC a	59	female	1	HC.a_1059_1	tcells	DN	18224.6	172958
HC a	59	female	1	HC.a_1059_1	tcells	DN	18234.6	172960
HC a	59	female	1	HC.a_1059_1	tcells	DN	18251.6	172960
HC a	59	female	1	HC.a_106_1	epi	BEST4 OTOP2	20094.6	172778
HC a	59	female	1	HC.a_106_1	epi	BEST4 OTOP2	20100.6	172774
HC a	59	female	1	HC.a_106_1	epi	BEST4 OTOP2	20102.6	172772
HC a	59	female	1	HC.a_106_1	epi	BEST4 OTOP2	20102.6	172744
HC a	59	female	1	HC.a_106_1	epi	BEST4 OTOP2	20073.6	172729
HC a	59	female	1	HC.a_106_1	epi	BEST4 OTOP2	20063.6	172729
HC a	59	female	1	HC.a_106_1	epi	BEST4 OTOP2	20060.6	172769
HC a	59	female	1	HC.a_106_1	epi	BEST4 OTOP2	20060.6	172778
HC a	59	female	1	HC.a_106_1	epi	BEST4 OTOP2	20061.6	172779
HC a	59	female	1	HC.a_106_1	epi	BEST4 OTOP2	20083.6	172784
HC a	59	female	1	HC.a_106_1	epi	BEST4 OTOP2	20094.6	172778
HC a	59	female	1	HC.a_1060_1	stroma	S2b	19325.6	172948
HC a	59	female	1	HC.a_1060_1	stroma	S2b	19326.6	172946
HC a	59	female	1	HC.a_1060_1	stroma	S2b	19330.6	172937
HC a	59	female	1	HC.a_1060_1	stroma	S2b	19334.6	172924
HC a	59	female	1	HC.a_1060_1	stroma	S2b	19336.6	172917
HC a	59	female	1	HC.a_1060_1	stroma	S2b	19336.6	172908
HC a	59	female	1	HC.a_1060_1	stroma	S2b	19335.6	172907
HC a	59	female	1	HC.a_1060_1	stroma	S2b	19326.6	172900
HC a	59	female	1	HC.a_1060_1	stroma	S2b	19312.6	172900
HC a	59	female	1	HC.a_1060_1	stroma	S2b	19305.6	172902
HC a	59	female	1	HC.a_1060_1	stroma	S2b	19299.6	172905
HC a	59	female	1	HC.a_1060_1	stroma	S2b	19292.6	172909
HC a	59	female	1	HC.a_1060_1	stroma	S2b	19282.6	172917
HC a	59	female	1	HC.a_1060_1	stroma	S2b	19281.6	172918
HC a	59	female	1	HC.a_1060_1	stroma	S2b	19281.6	172925
HC a	59	female	1	HC.a_1060_1	stroma	S2b	19282.6	172931
HC a	59	female	1	HC.a_1060_1	stroma	S2b	19283.6	172933
HC a	59	female	1	HC.a_1060_1	stroma	S2b	19286.6	172938
HC a	59	female	1	HC.a_1060_1	stroma	S2b	19288.6	172941
HC a	59	female	1	HC.a_1060_1	stroma	S2b	19294.6	172943
HC a	59	female	1	HC.a_1060_1	stroma	S2b	19314.6	172947
HC a	59	female	1	HC.a_1060_1	stroma	S2b	19321.6	172948
HC a	59	female	1	HC.a_1060_1	stroma	S2b	19325.6	172948
HC a	59	female	1	HC.a_1061_1	stroma	S2b	20805.6	172960
HC a	59	female	1	HC.a_1061_1	stroma	S2b	20815.6	172958
HC a	59	female	1	HC.a_1061_1	stroma	S2b	20825.6	172953
HC a	59	female	1	HC.a_1061_1	stroma	S2b	20829.6	172950
HC a	59	female	1	HC.a_1061_1	stroma	S2b	20831.6	172948
HC a	59	female	1	HC.a_1061_1	stroma	S2b	20834.6	172944
HC a	59	female	1	HC.a_1061_1	stroma	S2b	20835.6	172942
HC a	59	female	1	HC.a_1061_1	stroma	S2b	20836.6	172937
HC a	59	female	1	HC.a_1061_1	stroma	S2b	20836.6	172915
HC a	59	female	1	HC.a_1061_1	stroma	S2b	20835.6	172910
HC a	59	female	1	HC.a_1061_1	stroma	S2b	20834.6	172908
HC a	59	female	1	HC.a_1061_1	stroma	S2b	20831.6	172904
HC a	59	female	1	HC.a_1061_1	stroma	S2b	20768.6	172880
HC a	59	female	1	HC.a_1061_1	stroma	S2b	20763.6	172880
HC a	59	female	1	HC.a_1061_1	stroma	S2b	20761.6	172882
HC a	59	female	1	HC.a_1061_1	stroma	S2b	20758.6	172886
HC a	59	female	1	HC.a_1061_1	stroma	S2b	20757.6	172888
HC a	59	female	1	HC.a_1061_1	stroma	S2b	20755.6	172898
HC a	59	female	1	HC.a_1061_1	stroma	S2b	20755.6	172903
HC a	59	female	1	HC.a_1061_1	stroma	S2b	20759.6	172931
HC a	59	female	1	HC.a_1061_1	stroma	S2b	20771.6	172953
HC a	59	female	1	HC.a_1061_1	stroma	S2b	20773.6	172955
HC a	59	female	1	HC.a_1061_1	stroma	S2b	20777.6	172957
HC a	59	female	1	HC.a_1061_1	stroma	S2b	20787.6	172959
HC a	59	female	1	HC.a_1061_1	stroma	S2b	20800.6	172960
HC a	59	female	1	HC.a_1061_1	stroma	S2b	20805.6	172960
HC a	59	female	1	HC.a_1062_1	stroma	Pericytes	17791.6	172958
HC a	59	female	1	HC.a_1062_1	stroma	Pericytes	17805.6	172956
HC a	59	female	1	HC.a_1062_1	stroma	Pericytes	17815.6	172954
HC a	59	female	1	HC.a_1062_1	stroma	Pericytes	17817.6	172953
HC a	59	female	1	HC.a_1062_1	stroma	Pericytes	17821.6	172950
HC a	59	female	1	HC.a_1062_1	stroma	Pericytes	17824.6	172947
HC a	59	female	1	HC.a_1062_1	stroma	Pericytes	17825.6	172945
HC a	59	female	1	HC.a_1062_1	stroma	Pericytes	17825.6	172938
HC a	59	female	1	HC.a_1062_1	stroma	Pericytes	17822.6	172931
HC a	59	female	1	HC.a_1062_1	stroma	Pericytes	17815.6	172920
HC a	59	female	1	HC.a_1062_1	stroma	Pericytes	17803.6	172906
HC a	59	female	1	HC.a_1062_1	stroma	Pericytes	17786.6	172898
HC a	59	female	1	HC.a_1062_1	stroma	Pericytes	17773.6	172892
HC a	59	female	1	HC.a_1062_1	stroma	Pericytes	17765.6	172889
HC a	59	female	1	HC.a_1062_1	stroma	Pericytes	17761.6	172889
HC a	59	female	1	HC.a_1062_1	stroma	Pericytes	17752.6	172892
HC a	59	female	1	HC.a_1062_1	stroma	Pericytes	17750.6	172893
HC a	59	female	1	HC.a_1062_1	stroma	Pericytes	17740.6	172899
HC a	59	female	1	HC.a_1062_1	stroma	Pericytes	17739.6	172901
HC a	59	female	1	HC.a_1062_1	stroma	Pericytes	17732.6	172925
HC a	59	female	1	HC.a_1062_1	stroma	Pericytes	17730.6	172932
HC a	59	female	1	HC.a_1062_1	stroma	Pericytes	17730.6	172935
HC a	59	female	1	HC.a_1062_1	stroma	Pericytes	17734.6	172937
HC a	59	female	1	HC.a_1062_1	stroma	Pericytes	17760.6	172948
HC a	59	female	1	HC.a_1062_1	stroma	Pericytes	17786.6	172957
HC a	59	female	1	HC.a_1062_1	stroma	Pericytes	17789.6	172958
HC a	59	female	1	HC.a_1062_1	stroma	Pericytes	17791.6	172958
HC a	59	female	1	HC.a_1063_1	plasmas	PC immediate early response	19057.6	172950
HC a	59	female	1	HC.a_1063_1	plasmas	PC immediate early response	19060.6	172949
HC a	59	female	1	HC.a_1063_1	plasmas	PC immediate early response	19062.6	172947
HC a	59	female	1	HC.a_1063_1	plasmas	PC immediate early response	19077.6	172926
HC a	59	female	1	HC.a_1063_1	plasmas	PC immediate early response	19079.6	172922
HC a	59	female	1	HC.a_1063_1	plasmas	PC immediate early response	19079.6	172918
HC a	59	female	1	HC.a_1063_1	plasmas	PC immediate early response	19059.6	172867
HC a	59	female	1	HC.a_1063_1	plasmas	PC immediate early response	19053.6	172867
HC a	59	female	1	HC.a_1063_1	plasmas	PC immediate early response	19033.6	172875
HC a	59	female	1	HC.a_1063_1	plasmas	PC immediate early response	19031.6	172876
HC a	59	female	1	HC.a_1063_1	plasmas	PC immediate early response	19028.6	172881
HC a	59	female	1	HC.a_1063_1	plasmas	PC immediate early response	19023.6	172890
HC a	59	female	1	HC.a_1063_1	plasmas	PC immediate early response	19023.6	172891
HC a	59	female	1	HC.a_1063_1	plasmas	PC immediate early response	19026.6	172930
HC a	59	female	1	HC.a_1063_1	plasmas	PC immediate early response	19027.6	172932
HC a	59	female	1	HC.a_1063_1	plasmas	PC immediate early response	19028.6	172933
HC a	59	female	1	HC.a_1063_1	plasmas	PC immediate early response	19055.6	172950
HC a	59	female	1	HC.a_1063_1	plasmas	PC immediate early response	19057.6	172950
HC a	59	female	1	HC.a_1064_1	epi	BEST4 OTOP2	19607.6	172952
HC a	59	female	1	HC.a_1064_1	epi	BEST4 OTOP2	19613.6	172946
HC a	59	female	1	HC.a_1064_1	epi	BEST4 OTOP2	19617.6	172941
HC a	59	female	1	HC.a_1064_1	epi	BEST4 OTOP2	19620.6	172936
HC a	59	female	1	HC.a_1064_1	epi	BEST4 OTOP2	19622.6	172932
HC a	59	female	1	HC.a_1064_1	epi	BEST4 OTOP2	19631.6	172902
HC a	59	female	1	HC.a_1064_1	epi	BEST4 OTOP2	19631.6	172896
HC a	59	female	1	HC.a_1064_1	epi	BEST4 OTOP2	19629.6	172892
HC a	59	female	1	HC.a_1064_1	epi	BEST4 OTOP2	19622.6	172884
HC a	59	female	1	HC.a_1064_1	epi	BEST4 OTOP2	19618.6	172880
HC a	59	female	1	HC.a_1064_1	epi	BEST4 OTOP2	19616.6	172880
HC a	59	female	1	HC.a_1064_1	epi	BEST4 OTOP2	19615.6	172881
HC a	59	female	1	HC.a_1064_1	epi	BEST4 OTOP2	19612.6	172885
HC a	59	female	1	HC.a_1064_1	epi	BEST4 OTOP2	19611.6	172887
HC a	59	female	1	HC.a_1064_1	epi	BEST4 OTOP2	19603.6	172919
HC a	59	female	1	HC.a_1064_1	epi	BEST4 OTOP2	19603.6	172926
HC a	59	female	1	HC.a_1064_1	epi	BEST4 OTOP2	19606.6	172952
HC a	59	female	1	HC.a_1064_1	epi	BEST4 OTOP2	19607.6	172952
HC a	59	female	1	HC.a_1065_1	plasmas	PC IgA heat shock	17873.6	172956
HC a	59	female	1	HC.a_1065_1	plasmas	PC IgA heat shock	17883.6	172954
HC a	59	female	1	HC.a_1065_1	plasmas	PC IgA heat shock	17889.6	172951
HC a	59	female	1	HC.a_1065_1	plasmas	PC IgA heat shock	17893.6	172948
HC a	59	female	1	HC.a_1065_1	plasmas	PC IgA heat shock	17895.6	172946
HC a	59	female	1	HC.a_1065_1	plasmas	PC IgA heat shock	17898.6	172942
HC a	59	female	1	HC.a_1065_1	plasmas	PC IgA heat shock	17901.6	172936
HC a	59	female	1	HC.a_1065_1	plasmas	PC IgA heat shock	17902.6	172931
HC a	59	female	1	HC.a_1065_1	plasmas	PC IgA heat shock	17902.6	172920
HC a	59	female	1	HC.a_1065_1	plasmas	PC IgA heat shock	17901.6	172919
HC a	59	female	1	HC.a_1065_1	plasmas	PC IgA heat shock	17897.6	172916
HC a	59	female	1	HC.a_1065_1	plasmas	PC IgA heat shock	17849.6	172892
HC a	59	female	1	HC.a_1065_1	plasmas	PC IgA heat shock	17830.6	172888
HC a	59	female	1	HC.a_1065_1	plasmas	PC IgA heat shock	17823.6	172888
HC a	59	female	1	HC.a_1065_1	plasmas	PC IgA heat shock	17815.6	172893
HC a	59	female	1	HC.a_1065_1	plasmas	PC IgA heat shock	17807.6	172901
HC a	59	female	1	HC.a_1065_1	plasmas	PC IgA heat shock	17804.6	172905
HC a	59	female	1	HC.a_1065_1	plasmas	PC IgA heat shock	17804.6	172907
HC a	59	female	1	HC.a_1065_1	plasmas	PC IgA heat shock	17827.6	172944
HC a	59	female	1	HC.a_1065_1	plasmas	PC IgA heat shock	17830.6	172947
HC a	59	female	1	HC.a_1065_1	plasmas	PC IgA heat shock	17836.6	172950
HC a	59	female	1	HC.a_1065_1	plasmas	PC IgA heat shock	17848.6	172954
HC a	59	female	1	HC.a_1065_1	plasmas	PC IgA heat shock	17858.6	172956
HC a	59	female	1	HC.a_1065_1	plasmas	PC IgA heat shock	17873.6	172956
HC a	59	female	1	HC.a_1066_1	myeloids	M2	18189.6	172956
HC a	59	female	1	HC.a_1066_1	myeloids	M2	18199.6	172954
HC a	59	female	1	HC.a_1066_1	myeloids	M2	18205.6	172951
HC a	59	female	1	HC.a_1066_1	myeloids	M2	18206.6	172927
HC a	59	female	1	HC.a_1066_1	myeloids	M2	18206.6	172884
HC a	59	female	1	HC.a_1066_1	myeloids	M2	18200.6	172884
HC a	59	female	1	HC.a_1066_1	myeloids	M2	18174.6	172889
HC a	59	female	1	HC.a_1066_1	myeloids	M2	18148.6	172897
HC a	59	female	1	HC.a_1066_1	myeloids	M2	18137.6	172901
HC a	59	female	1	HC.a_1066_1	myeloids	M2	18134.6	172903
HC a	59	female	1	HC.a_1066_1	myeloids	M2	18128.6	172909
HC a	59	female	1	HC.a_1066_1	myeloids	M2	18128.6	172910
HC a	59	female	1	HC.a_1066_1	myeloids	M2	18162.6	172948
HC a	59	female	1	HC.a_1066_1	myeloids	M2	18167.6	172953
HC a	59	female	1	HC.a_1066_1	myeloids	M2	18172.6	172954
HC a	59	female	1	HC.a_1066_1	myeloids	M2	18184.6	172956
HC a	59	female	1	HC.a_1066_1	myeloids	M2	18189.6	172956
HC a	59	female	1	HC.a_1067_1	myeloids	M2	18050.6	172930
HC a	59	female	1	HC.a_1067_1	myeloids	M2	18077.6	172893
HC a	59	female	1	HC.a_1067_1	myeloids	M2	18077.6	172890
HC a	59	female	1	HC.a_1067_1	myeloids	M2	18069.6	172881
HC a	59	female	1	HC.a_1067_1	myeloids	M2	18058.6	172870
HC a	59	female	1	HC.a_1067_1	myeloids	M2	18055.6	172868
HC a	59	female	1	HC.a_1067_1	myeloids	M2	18051.6	172867
HC a	59	female	1	HC.a_1067_1	myeloids	M2	18044.6	172867
HC a	59	female	1	HC.a_1067_1	myeloids	M2	18042.6	172868
HC a	59	female	1	HC.a_1067_1	myeloids	M2	18038.6	172871
HC a	59	female	1	HC.a_1067_1	myeloids	M2	18015.6	172893
HC a	59	female	1	HC.a_1067_1	myeloids	M2	18001.6	172907
HC a	59	female	1	HC.a_1067_1	myeloids	M2	18001.6	172909
HC a	59	female	1	HC.a_1067_1	myeloids	M2	18010.6	172918
HC a	59	female	1	HC.a_1067_1	myeloids	M2	18025.6	172931
HC a	59	female	1	HC.a_1067_1	myeloids	M2	18027.6	172932
HC a	59	female	1	HC.a_1067_1	myeloids	M2	18042.6	172938
HC a	59	female	1	HC.a_1067_1	myeloids	M2	18050.6	172930
HC a	59	female	1	HC.a_1068_1	plasmas	PC immediate early response	18620.6	172950
HC a	59	female	1	HC.a_1068_1	plasmas	PC immediate early response	18623.6	172949
HC a	59	female	1	HC.a_1068_1	plasmas	PC immediate early response	18625.6	172948
HC a	59	female	1	HC.a_1068_1	plasmas	PC immediate early response	18627.6	172946
HC a	59	female	1	HC.a_1068_1	plasmas	PC immediate early response	18630.6	172942
HC a	59	female	1	HC.a_1068_1	plasmas	PC immediate early response	18631.6	172940
HC a	59	female	1	HC.a_1068_1	plasmas	PC immediate early response	18632.6	172935
HC a	59	female	1	HC.a_1068_1	plasmas	PC immediate early response	18632.6	172917
HC a	59	female	1	HC.a_1068_1	plasmas	PC immediate early response	18631.6	172902
HC a	59	female	1	HC.a_1068_1	plasmas	PC immediate early response	18629.6	172892
HC a	59	female	1	HC.a_1068_1	plasmas	PC immediate early response	18626.6	172886
HC a	59	female	1	HC.a_1068_1	plasmas	PC immediate early response	18622.6	172882
HC a	59	female	1	HC.a_1068_1	plasmas	PC immediate early response	18590.6	172876
HC a	59	female	1	HC.a_1068_1	plasmas	PC immediate early response	18578.6	172875
HC a	59	female	1	HC.a_1068_1	plasmas	PC immediate early response	18572.6	172875
HC a	59	female	1	HC.a_1068_1	plasmas	PC immediate early response	18569.6	172878
HC a	59	female	1	HC.a_1068_1	plasmas	PC immediate early response	18567.6	172881
HC a	59	female	1	HC.a_1068_1	plasmas	PC immediate early response	18565.6	172907
HC a	59	female	1	HC.a_1068_1	plasmas	PC immediate early response	18565.6	172909
HC a	59	female	1	HC.a_1068_1	plasmas	PC immediate early response	18576.6	172920
HC a	59	female	1	HC.a_1068_1	plasmas	PC immediate early response	18613.6	172950
HC a	59	female	1	HC.a_1068_1	plasmas	PC immediate early response	18620.6	172950
HC a	59	female	1	HC.a_1069_1	plasmas	PC IgA heat shock	18722.6	172941
HC a	59	female	1	HC.a_1069_1	plasmas	PC IgA heat shock	18731.6	172935
HC a	59	female	1	HC.a_1069_1	plasmas	PC IgA heat shock	18731.6	172928
HC a	59	female	1	HC.a_1069_1	plasmas	PC IgA heat shock	18728.6	172920
HC a	59	female	1	HC.a_1069_1	plasmas	PC IgA heat shock	18717.6	172894
HC a	59	female	1	HC.a_1069_1	plasmas	PC IgA heat shock	18716.6	172892
HC a	59	female	1	HC.a_1069_1	plasmas	PC IgA heat shock	18709.6	172883
HC a	59	female	1	HC.a_1069_1	plasmas	PC IgA heat shock	18657.6	172881
HC a	59	female	1	HC.a_1069_1	plasmas	PC IgA heat shock	18646.6	172881
HC a	59	female	1	HC.a_1069_1	plasmas	PC IgA heat shock	18645.6	172882
HC a	59	female	1	HC.a_1069_1	plasmas	PC IgA heat shock	18642.6	172886
HC a	59	female	1	HC.a_1069_1	plasmas	PC IgA heat shock	18641.6	172888
HC a	59	female	1	HC.a_1069_1	plasmas	PC IgA heat shock	18639.6	172898
HC a	59	female	1	HC.a_1069_1	plasmas	PC IgA heat shock	18639.6	172903
HC a	59	female	1	HC.a_1069_1	plasmas	PC IgA heat shock	18641.6	172913
HC a	59	female	1	HC.a_1069_1	plasmas	PC IgA heat shock	18642.6	172915
HC a	59	female	1	HC.a_1069_1	plasmas	PC IgA heat shock	18644.6	172918
HC a	59	female	1	HC.a_1069_1	plasmas	PC IgA heat shock	18647.6	172922
HC a	59	female	1	HC.a_1069_1	plasmas	PC IgA heat shock	18655.6	172931
HC a	59	female	1	HC.a_1069_1	plasmas	PC IgA heat shock	18660.6	172936
HC a	59	female	1	HC.a_1069_1	plasmas	PC IgA heat shock	18662.6	172937
HC a	59	female	1	HC.a_1069_1	plasmas	PC IgA heat shock	18704.6	172940
HC a	59	female	1	HC.a_1069_1	plasmas	PC IgA heat shock	18719.6	172941
HC a	59	female	1	HC.a_1069_1	plasmas	PC IgA heat shock	18722.6	172941
HC a	59	female	1	HC.a_107_1	epi	Goblet	17270.6	172782
HC a	59	female	1	HC.a_107_1	epi	Goblet	17280.6	172781
HC a	59	female	1	HC.a_107_1	epi	Goblet	17284.6	172780
HC a	59	female	1	HC.a_107_1	epi	Goblet	17294.6	172776
HC a	59	female	1	HC.a_107_1	epi	Goblet	17295.6	172754
HC a	59	female	1	HC.a_107_1	epi	Goblet	17295.6	172753
HC a	59	female	1	HC.a_107_1	epi	Goblet	17294.6	172747
HC a	59	female	1	HC.a_107_1	epi	Goblet	17288.6	172735
HC a	59	female	1	HC.a_107_1	epi	Goblet	17280.6	172722
HC a	59	female	1	HC.a_107_1	epi	Goblet	17279.6	172721
HC a	59	female	1	HC.a_107_1	epi	Goblet	17278.6	172721
HC a	59	female	1	HC.a_107_1	epi	Goblet	17273.6	172723
HC a	59	female	1	HC.a_107_1	epi	Goblet	17265.6	172727
HC a	59	female	1	HC.a_107_1	epi	Goblet	17257.6	172733
HC a	59	female	1	HC.a_107_1	epi	Goblet	17246.6	172752
HC a	59	female	1	HC.a_107_1	epi	Goblet	17242.6	172759
HC a	59	female	1	HC.a_107_1	epi	Goblet	17242.6	172761
HC a	59	female	1	HC.a_107_1	epi	Goblet	17244.6	172767
HC a	59	female	1	HC.a_107_1	epi	Goblet	17245.6	172769
HC a	59	female	1	HC.a_107_1	epi	Goblet	17251.6	172773
HC a	59	female	1	HC.a_107_1	epi	Goblet	17264.6	172781
HC a	59	female	1	HC.a_107_1	epi	Goblet	17266.6	172782
HC a	59	female	1	HC.a_107_1	epi	Goblet	17270.6	172782
HC a	59	female	1	HC.a_1070_1	epi	Colonocytes	19538.6	172942
HC a	59	female	1	HC.a_1070_1	epi	Colonocytes	19566.6	172934
HC a	59	female	1	HC.a_1070_1	epi	Colonocytes	19576.6	172924
HC a	59	female	1	HC.a_1070_1	epi	Colonocytes	19580.6	172908
HC a	59	female	1	HC.a_1070_1	epi	Colonocytes	19581.6	172902
HC a	59	female	1	HC.a_1070_1	epi	Colonocytes	19581.6	172897
HC a	59	female	1	HC.a_1070_1	epi	Colonocytes	19556.6	172886
HC a	59	female	1	HC.a_1070_1	epi	Colonocytes	19550.6	172886
HC a	59	female	1	HC.a_1070_1	epi	Colonocytes	19549.6	172887
HC a	59	female	1	HC.a_1070_1	epi	Colonocytes	19538.6	172902
HC a	59	female	1	HC.a_1070_1	epi	Colonocytes	19534.6	172910
HC a	59	female	1	HC.a_1070_1	epi	Colonocytes	19532.6	172917
HC a	59	female	1	HC.a_1070_1	epi	Colonocytes	19529.6	172931
HC a	59	female	1	HC.a_1070_1	epi	Colonocytes	19530.6	172935
HC a	59	female	1	HC.a_1070_1	epi	Colonocytes	19531.6	172937
HC a	59	female	1	HC.a_1070_1	epi	Colonocytes	19536.6	172942
HC a	59	female	1	HC.a_1070_1	epi	Colonocytes	19538.6	172942
HC a	59	female	1	HC.a_1071_1	tcells	CD4	20253.6	172946
HC a	59	female	1	HC.a_1071_1	tcells	CD4	20255.6	172944
HC a	59	female	1	HC.a_1071_1	tcells	CD4	20260.6	172938
HC a	59	female	1	HC.a_1071_1	tcells	CD4	20263.6	172934
HC a	59	female	1	HC.a_1071_1	tcells	CD4	20270.6	172920
HC a	59	female	1	HC.a_1071_1	tcells	CD4	20271.6	172917
HC a	59	female	1	HC.a_1071_1	tcells	CD4	20271.6	172910
HC a	59	female	1	HC.a_1071_1	tcells	CD4	20264.6	172895
HC a	59	female	1	HC.a_1071_1	tcells	CD4	20215.6	172895
HC a	59	female	1	HC.a_1071_1	tcells	CD4	20211.6	172896
HC a	59	female	1	HC.a_1071_1	tcells	CD4	20207.6	172900
HC a	59	female	1	HC.a_1071_1	tcells	CD4	20201.6	172909
HC a	59	female	1	HC.a_1071_1	tcells	CD4	20201.6	172910
HC a	59	female	1	HC.a_1071_1	tcells	CD4	20205.6	172921
HC a	59	female	1	HC.a_1071_1	tcells	CD4	20206.6	172923
HC a	59	female	1	HC.a_1071_1	tcells	CD4	20211.6	172928
HC a	59	female	1	HC.a_1071_1	tcells	CD4	20252.6	172946
HC a	59	female	1	HC.a_1071_1	tcells	CD4	20253.6	172946
HC a	59	female	1	HC.a_1072_1	plasmas	PC immediate early response	19408.6	172942
HC a	59	female	1	HC.a_1072_1	plasmas	PC immediate early response	19448.6	172916
HC a	59	female	1	HC.a_1072_1	plasmas	PC immediate early response	19448.6	172907
HC a	59	female	1	HC.a_1072_1	plasmas	PC immediate early response	19444.6	172900
HC a	59	female	1	HC.a_1072_1	plasmas	PC immediate early response	19442.6	172898
HC a	59	female	1	HC.a_1072_1	plasmas	PC immediate early response	19432.6	172889
HC a	59	female	1	HC.a_1072_1	plasmas	PC immediate early response	19414.6	172877
HC a	59	female	1	HC.a_1072_1	plasmas	PC immediate early response	19410.6	172877
HC a	59	female	1	HC.a_1072_1	plasmas	PC immediate early response	19409.6	172878
HC a	59	female	1	HC.a_1072_1	plasmas	PC immediate early response	19393.6	172897
HC a	59	female	1	HC.a_1072_1	plasmas	PC immediate early response	19391.6	172900
HC a	59	female	1	HC.a_1072_1	plasmas	PC immediate early response	19389.6	172904
HC a	59	female	1	HC.a_1072_1	plasmas	PC immediate early response	19386.6	172911
HC a	59	female	1	HC.a_1072_1	plasmas	PC immediate early response	19386.6	172912
HC a	59	female	1	HC.a_1072_1	plasmas	PC immediate early response	19388.6	172916
HC a	59	female	1	HC.a_1072_1	plasmas	PC immediate early response	19395.6	172927
HC a	59	female	1	HC.a_1072_1	plasmas	PC immediate early response	19403.6	172939
HC a	59	female	1	HC.a_1072_1	plasmas	PC immediate early response	19406.6	172942
HC a	59	female	1	HC.a_1072_1	plasmas	PC immediate early response	19408.6	172942
HC a	59	female	1	HC.a_1073_1	plasmas	PC immediate early response	19840.6	172940
HC a	59	female	1	HC.a_1073_1	plasmas	PC immediate early response	19870.6	172937
HC a	59	female	1	HC.a_1073_1	plasmas	PC immediate early response	19889.6	172935
HC a	59	female	1	HC.a_1073_1	plasmas	PC immediate early response	19890.6	172934
HC a	59	female	1	HC.a_1073_1	plasmas	PC immediate early response	19902.6	172918
HC a	59	female	1	HC.a_1073_1	plasmas	PC immediate early response	19903.6	172916
HC a	59	female	1	HC.a_1073_1	plasmas	PC immediate early response	19904.6	172911
HC a	59	female	1	HC.a_1073_1	plasmas	PC immediate early response	19904.6	172901
HC a	59	female	1	HC.a_1073_1	plasmas	PC immediate early response	19901.6	172898
HC a	59	female	1	HC.a_1073_1	plasmas	PC immediate early response	19891.6	172889
HC a	59	female	1	HC.a_1073_1	plasmas	PC immediate early response	19887.6	172886
HC a	59	female	1	HC.a_1073_1	plasmas	PC immediate early response	19881.6	172882
HC a	59	female	1	HC.a_1073_1	plasmas	PC immediate early response	19870.6	172882
HC a	59	female	1	HC.a_1073_1	plasmas	PC immediate early response	19824.6	172895
HC a	59	female	1	HC.a_1073_1	plasmas	PC immediate early response	19820.6	172913
HC a	59	female	1	HC.a_1073_1	plasmas	PC immediate early response	19819.6	172919
HC a	59	female	1	HC.a_1073_1	plasmas	PC immediate early response	19830.6	172932
HC a	59	female	1	HC.a_1073_1	plasmas	PC immediate early response	19838.6	172940
HC a	59	female	1	HC.a_1073_1	plasmas	PC immediate early response	19840.6	172940
HC a	59	female	1	HC.a_1074_1	epi	Colonocytes	17343.6	172930
HC a	59	female	1	HC.a_1074_1	epi	Colonocytes	17345.6	172929
HC a	59	female	1	HC.a_1074_1	epi	Colonocytes	17351.6	172923
HC a	59	female	1	HC.a_1074_1	epi	Colonocytes	17372.6	172894
HC a	59	female	1	HC.a_1074_1	epi	Colonocytes	17373.6	172892
HC a	59	female	1	HC.a_1074_1	epi	Colonocytes	17374.6	172889
HC a	59	female	1	HC.a_1074_1	epi	Colonocytes	17375.6	172884
HC a	59	female	1	HC.a_1074_1	epi	Colonocytes	17375.6	172874
HC a	59	female	1	HC.a_1074_1	epi	Colonocytes	17374.6	172869
HC a	59	female	1	HC.a_1074_1	epi	Colonocytes	17371.6	172858
HC a	59	female	1	HC.a_1074_1	epi	Colonocytes	17370.6	172856
HC a	59	female	1	HC.a_1074_1	epi	Colonocytes	17367.6	172852
HC a	59	female	1	HC.a_1074_1	epi	Colonocytes	17360.6	172845
HC a	59	female	1	HC.a_1074_1	epi	Colonocytes	17358.6	172844
HC a	59	female	1	HC.a_1074_1	epi	Colonocytes	17320.6	172836
HC a	59	female	1	HC.a_1074_1	epi	Colonocytes	17316.6	172836
HC a	59	female	1	HC.a_1074_1	epi	Colonocytes	17301.6	172843
HC a	59	female	1	HC.a_1074_1	epi	Colonocytes	17299.6	172844
HC a	59	female	1	HC.a_1074_1	epi	Colonocytes	17296.6	172846
HC a	59	female	1	HC.a_1074_1	epi	Colonocytes	17291.6	172850
HC a	59	female	1	HC.a_1074_1	epi	Colonocytes	17285.6	172856
HC a	59	female	1	HC.a_1074_1	epi	Colonocytes	17268.6	172892
HC a	59	female	1	HC.a_1074_1	epi	Colonocytes	17268.6	172908
HC a	59	female	1	HC.a_1074_1	epi	Colonocytes	17269.6	172914
HC a	59	female	1	HC.a_1074_1	epi	Colonocytes	17341.6	172930
HC a	59	female	1	HC.a_1074_1	epi	Colonocytes	17343.6	172930
HC a	59	female	1	HC.a_1076_1	stroma	Endothelium	17703.6	172942
HC a	59	female	1	HC.a_1076_1	stroma	Endothelium	17708.6	172941
HC a	59	female	1	HC.a_1076_1	stroma	Endothelium	17712.6	172940
HC a	59	female	1	HC.a_1076_1	stroma	Endothelium	17727.6	172935
HC a	59	female	1	HC.a_1076_1	stroma	Endothelium	17729.6	172934
HC a	59	female	1	HC.a_1076_1	stroma	Endothelium	17731.6	172929
HC a	59	female	1	HC.a_1076_1	stroma	Endothelium	17736.6	172915
HC a	59	female	1	HC.a_1076_1	stroma	Endothelium	17738.6	172907
HC a	59	female	1	HC.a_1076_1	stroma	Endothelium	17738.6	172898
HC a	59	female	1	HC.a_1076_1	stroma	Endothelium	17734.6	172894
HC a	59	female	1	HC.a_1076_1	stroma	Endothelium	17731.6	172892
HC a	59	female	1	HC.a_1076_1	stroma	Endothelium	17690.6	172868
HC a	59	female	1	HC.a_1076_1	stroma	Endothelium	17685.6	172868
HC a	59	female	1	HC.a_1076_1	stroma	Endothelium	17673.6	172871
HC a	59	female	1	HC.a_1076_1	stroma	Endothelium	17667.6	172873
HC a	59	female	1	HC.a_1076_1	stroma	Endothelium	17657.6	172878
HC a	59	female	1	HC.a_1076_1	stroma	Endothelium	17637.6	172901
HC a	59	female	1	HC.a_1076_1	stroma	Endothelium	17637.6	172902
HC a	59	female	1	HC.a_1076_1	stroma	Endothelium	17639.6	172912
HC a	59	female	1	HC.a_1076_1	stroma	Endothelium	17640.6	172914
HC a	59	female	1	HC.a_1076_1	stroma	Endothelium	17643.6	172918
HC a	59	female	1	HC.a_1076_1	stroma	Endothelium	17649.6	172924
HC a	59	female	1	HC.a_1076_1	stroma	Endothelium	17653.6	172927
HC a	59	female	1	HC.a_1076_1	stroma	Endothelium	17655.6	172928
HC a	59	female	1	HC.a_1076_1	stroma	Endothelium	17686.6	172940
HC a	59	female	1	HC.a_1076_1	stroma	Endothelium	17696.6	172942
HC a	59	female	1	HC.a_1076_1	stroma	Endothelium	17703.6	172942
HC a	59	female	1	HC.a_1077_1	stroma	S2a	18408.6	172941
HC a	59	female	1	HC.a_1077_1	stroma	S2a	18420.6	172940
HC a	59	female	1	HC.a_1077_1	stroma	S2a	18428.6	172939
HC a	59	female	1	HC.a_1077_1	stroma	S2a	18432.6	172935
HC a	59	female	1	HC.a_1077_1	stroma	S2a	18456.6	172906
HC a	59	female	1	HC.a_1077_1	stroma	S2a	18456.6	172893
HC a	59	female	1	HC.a_1077_1	stroma	S2a	18455.6	172892
HC a	59	female	1	HC.a_1077_1	stroma	S2a	18412.6	172890
HC a	59	female	1	HC.a_1077_1	stroma	S2a	18395.6	172890
HC a	59	female	1	HC.a_1077_1	stroma	S2a	18393.6	172891
HC a	59	female	1	HC.a_1077_1	stroma	S2a	18389.6	172895
HC a	59	female	1	HC.a_1077_1	stroma	S2a	18385.6	172900
HC a	59	female	1	HC.a_1077_1	stroma	S2a	18380.6	172916
HC a	59	female	1	HC.a_1077_1	stroma	S2a	18377.6	172927
HC a	59	female	1	HC.a_1077_1	stroma	S2a	18382.6	172932
HC a	59	female	1	HC.a_1077_1	stroma	S2a	18386.6	172935
HC a	59	female	1	HC.a_1077_1	stroma	S2a	18392.6	172939
HC a	59	female	1	HC.a_1077_1	stroma	S2a	18394.6	172940
HC a	59	female	1	HC.a_1077_1	stroma	S2a	18399.6	172941
HC a	59	female	1	HC.a_1077_1	stroma	S2a	18408.6	172941
HC a	59	female	1	HC.a_1078_1	epi	BEST4 OTOP2	18766.6	172935
HC a	59	female	1	HC.a_1078_1	epi	BEST4 OTOP2	18772.6	172934
HC a	59	female	1	HC.a_1078_1	epi	BEST4 OTOP2	18774.6	172932
HC a	59	female	1	HC.a_1078_1	epi	BEST4 OTOP2	18776.6	172929
HC a	59	female	1	HC.a_1078_1	epi	BEST4 OTOP2	18776.6	172893
HC a	59	female	1	HC.a_1078_1	epi	BEST4 OTOP2	18774.6	172888
HC a	59	female	1	HC.a_1078_1	epi	BEST4 OTOP2	18773.6	172886
HC a	59	female	1	HC.a_1078_1	epi	BEST4 OTOP2	18770.6	172884
HC a	59	female	1	HC.a_1078_1	epi	BEST4 OTOP2	18721.6	172874
HC a	59	female	1	HC.a_1078_1	epi	BEST4 OTOP2	18716.6	172874
HC a	59	female	1	HC.a_1078_1	epi	BEST4 OTOP2	18711.6	172879
HC a	59	female	1	HC.a_1078_1	epi	BEST4 OTOP2	18710.6	172881
HC a	59	female	1	HC.a_1078_1	epi	BEST4 OTOP2	18710.6	172884
HC a	59	female	1	HC.a_1078_1	epi	BEST4 OTOP2	18733.6	172934
HC a	59	female	1	HC.a_1078_1	epi	BEST4 OTOP2	18735.6	172935
HC a	59	female	1	HC.a_1078_1	epi	BEST4 OTOP2	18766.6	172935
HC a	59	female	1	HC.a_1079_1	plasmas	PC IgA heat shock	19164.6	172910
HC a	59	female	1	HC.a_1079_1	plasmas	PC IgA heat shock	19170.6	172870
HC a	59	female	1	HC.a_1079_1	plasmas	PC IgA heat shock	19170.6	172864
HC a	59	female	1	HC.a_1079_1	plasmas	PC IgA heat shock	19169.6	172862
HC a	59	female	1	HC.a_1079_1	plasmas	PC IgA heat shock	19168.6	172861
HC a	59	female	1	HC.a_1079_1	plasmas	PC IgA heat shock	19164.6	172860
HC a	59	female	1	HC.a_1079_1	plasmas	PC IgA heat shock	19150.6	172860
HC a	59	female	1	HC.a_1079_1	plasmas	PC IgA heat shock	19125.6	172862
HC a	59	female	1	HC.a_1079_1	plasmas	PC IgA heat shock	19117.6	172863
HC a	59	female	1	HC.a_1079_1	plasmas	PC IgA heat shock	19114.6	172864
HC a	59	female	1	HC.a_1079_1	plasmas	PC IgA heat shock	19113.6	172865
HC a	59	female	1	HC.a_1079_1	plasmas	PC IgA heat shock	19109.6	172914
HC a	59	female	1	HC.a_1079_1	plasmas	PC IgA heat shock	19109.6	172915
HC a	59	female	1	HC.a_1079_1	plasmas	PC IgA heat shock	19121.6	172930
HC a	59	female	1	HC.a_1079_1	plasmas	PC IgA heat shock	19130.6	172939
HC a	59	female	1	HC.a_1079_1	plasmas	PC IgA heat shock	19132.6	172940
HC a	59	female	1	HC.a_1079_1	plasmas	PC IgA heat shock	19164.6	172910
HC a	59	female	1	HC.a_108_1	plasmas	PC immediate early response	20768.6	172800
HC a	59	female	1	HC.a_108_1	plasmas	PC immediate early response	20771.6	172799
HC a	59	female	1	HC.a_108_1	plasmas	PC immediate early response	20779.6	172796
[truncated: 56,708 more rows]

## Sheet: e.fig 8d
sample_name	age	sex	Health_2	cell	new_annotation_refined	DEFA5	DUOXA2	LCN2	REG1A
[truncated: 12,347 more rows]

[truncated: 1 more sheets: e.fig 8e]
