# Supplementary material for: Macrophage and neutrophil heterogeneity at single-cell spatial resolution in human inflammatory bowel disease
Source: Nat Commun. 2023 Jul 26;14:4506. doi: 10.1038/s41467-023-40156-6 (PMC10372067; doi:10.1038/s41467-023-40156-6)
Supplement: Supplementary file 4 — Source Data [file 41467_2023_40156_MOESM4_ESM.zip › Source_data_file_supplementary_figure_9.xlsx]

## Sheet: e.fig 9b
sample_name	age	sex	fov	cell	x	y	subset	SingleR2
CD b	42	female	5	CD.b_1_5	-40173.4	30753.6	stroma	Endothelium
CD b	42	female	5	CD.b_1_5	-40170.4	30747.6	stroma	Endothelium
CD b	42	female	5	CD.b_1_5	-40169.4	30742.6	stroma	Endothelium
CD b	42	female	5	CD.b_1_5	-40169.4	30724.6	stroma	Endothelium
CD b	42	female	5	CD.b_1_5	-40170.4	30719.6	stroma	Endothelium
CD b	42	female	5	CD.b_1_5	-40171.4	30717.6	stroma	Endothelium
CD b	42	female	5	CD.b_1_5	-40174.4	30713.6	stroma	Endothelium
CD b	42	female	5	CD.b_1_5	-40184.4	30703.6	stroma	Endothelium
CD b	42	female	5	CD.b_1_5	-40188.4	30700.6	stroma	Endothelium
CD b	42	female	5	CD.b_1_5	-40190.4	30699.6	stroma	Endothelium
CD b	42	female	5	CD.b_1_5	-40200.4	30695.6	stroma	Endothelium
CD b	42	female	5	CD.b_1_5	-40206.4	30693.6	stroma	Endothelium
CD b	42	female	5	CD.b_1_5	-40221.4	30690.6	stroma	Endothelium
CD b	42	female	5	CD.b_1_5	-40237.4	30690.6	stroma	Endothelium
CD b	42	female	5	CD.b_1_5	-40252.4	30693.6	stroma	Endothelium
CD b	42	female	5	CD.b_1_5	-40258.4	30696.6	stroma	Endothelium
CD b	42	female	5	CD.b_1_5	-40262.4	30699.6	stroma	Endothelium
CD b	42	female	5	CD.b_1_5	-40264.4	30701.6	stroma	Endothelium
CD b	42	female	5	CD.b_1_5	-40267.4	30705.6	stroma	Endothelium
CD b	42	female	5	CD.b_1_5	-40272.4	30715.6	stroma	Endothelium
CD b	42	female	5	CD.b_1_5	-40274.4	30725.6	stroma	Endothelium
CD b	42	female	5	CD.b_1_5	-40274.4	30734.6	stroma	Endothelium
CD b	42	female	5	CD.b_1_5	-40272.4	30744.6	stroma	Endothelium
CD b	42	female	5	CD.b_1_5	-40270.4	30750.6	stroma	Endothelium
CD b	42	female	5	CD.b_1_5	-40269.4	30752.6	stroma	Endothelium
CD b	42	female	5	CD.b_1_5	-40268.4	30753.6	stroma	Endothelium
CD b	42	female	5	CD.b_1_5	-40173.4	30753.6	stroma	Endothelium
CD b	42	female	5	CD.b_10_5	-37930.4	30749.6	plasmas	PC IgG
CD b	42	female	5	CD.b_10_5	-37920.4	30747.6	plasmas	PC IgG
CD b	42	female	5	CD.b_10_5	-37916.4	30746.6	plasmas	PC IgG
CD b	42	female	5	CD.b_10_5	-37916.4	30710.6	plasmas	PC IgG
CD b	42	female	5	CD.b_10_5	-37923.4	30673.6	plasmas	PC IgG
CD b	42	female	5	CD.b_10_5	-37924.4	30672.6	plasmas	PC IgG
CD b	42	female	5	CD.b_10_5	-37934.4	30667.6	plasmas	PC IgG
CD b	42	female	5	CD.b_10_5	-37939.4	30666.6	plasmas	PC IgG
CD b	42	female	5	CD.b_10_5	-37951.4	30666.6	plasmas	PC IgG
CD b	42	female	5	CD.b_10_5	-37956.4	30667.6	plasmas	PC IgG
CD b	42	female	5	CD.b_10_5	-37962.4	30670.6	plasmas	PC IgG
CD b	42	female	5	CD.b_10_5	-37968.4	30674.6	plasmas	PC IgG
CD b	42	female	5	CD.b_10_5	-37972.4	30677.6	plasmas	PC IgG
CD b	42	female	5	CD.b_10_5	-37976.4	30681.6	plasmas	PC IgG
CD b	42	female	5	CD.b_10_5	-37979.4	30685.6	plasmas	PC IgG
CD b	42	female	5	CD.b_10_5	-37983.4	30691.6	plasmas	PC IgG
CD b	42	female	5	CD.b_10_5	-37986.4	30697.6	plasmas	PC IgG
CD b	42	female	5	CD.b_10_5	-37988.4	30707.6	plasmas	PC IgG
CD b	42	female	5	CD.b_10_5	-37988.4	30712.6	plasmas	PC IgG
CD b	42	female	5	CD.b_10_5	-37986.4	30722.6	plasmas	PC IgG
CD b	42	female	5	CD.b_10_5	-37983.4	30728.6	plasmas	PC IgG
CD b	42	female	5	CD.b_10_5	-37980.4	30732.6	plasmas	PC IgG
CD b	42	female	5	CD.b_10_5	-37975.4	30737.6	plasmas	PC IgG
CD b	42	female	5	CD.b_10_5	-37971.4	30740.6	plasmas	PC IgG
CD b	42	female	5	CD.b_10_5	-37969.4	30741.6	plasmas	PC IgG
CD b	42	female	5	CD.b_10_5	-37959.4	30745.6	plasmas	PC IgG
CD b	42	female	5	CD.b_10_5	-37949.4	30747.6	plasmas	PC IgG
CD b	42	female	5	CD.b_10_5	-37931.4	30749.6	plasmas	PC IgG
CD b	42	female	5	CD.b_10_5	-37930.4	30749.6	plasmas	PC IgG
CD b	42	female	5	CD.b_100_5	-36752.4	30532.6	stroma	Inflammatory fibroblasts
CD b	42	female	5	CD.b_100_5	-36751.4	30531.6	stroma	Inflammatory fibroblasts
CD b	42	female	5	CD.b_100_5	-36749.4	30501.6	stroma	Inflammatory fibroblasts
CD b	42	female	5	CD.b_100_5	-36749.4	30499.6	stroma	Inflammatory fibroblasts
CD b	42	female	5	CD.b_100_5	-36750.4	30498.6	stroma	Inflammatory fibroblasts
CD b	42	female	5	CD.b_100_5	-36788.4	30469.6	stroma	Inflammatory fibroblasts
CD b	42	female	5	CD.b_100_5	-36793.4	30469.6	stroma	Inflammatory fibroblasts
CD b	42	female	5	CD.b_100_5	-36797.4	30471.6	stroma	Inflammatory fibroblasts
CD b	42	female	5	CD.b_100_5	-36800.4	30473.6	stroma	Inflammatory fibroblasts
CD b	42	female	5	CD.b_100_5	-36804.4	30477.6	stroma	Inflammatory fibroblasts
CD b	42	female	5	CD.b_100_5	-36796.4	30503.6	stroma	Inflammatory fibroblasts
CD b	42	female	5	CD.b_100_5	-36783.4	30534.6	stroma	Inflammatory fibroblasts
CD b	42	female	5	CD.b_100_5	-36782.4	30536.6	stroma	Inflammatory fibroblasts
CD b	42	female	5	CD.b_100_5	-36780.4	30538.6	stroma	Inflammatory fibroblasts
CD b	42	female	5	CD.b_100_5	-36778.4	30539.6	stroma	Inflammatory fibroblasts
CD b	42	female	5	CD.b_100_5	-36768.4	30543.6	stroma	Inflammatory fibroblasts
CD b	42	female	5	CD.b_100_5	-36752.4	30532.6	stroma	Inflammatory fibroblasts
CD b	42	female	5	CD.b_1000_5	-38719.4	29174.6	myeloids	M2
CD b	42	female	5	CD.b_1000_5	-38709.4	29172.6	myeloids	M2
CD b	42	female	5	CD.b_1000_5	-38706.4	29171.6	myeloids	M2
CD b	42	female	5	CD.b_1000_5	-38700.4	29168.6	myeloids	M2
CD b	42	female	5	CD.b_1000_5	-38696.4	29165.6	myeloids	M2
CD b	42	female	5	CD.b_1000_5	-38694.4	29163.6	myeloids	M2
CD b	42	female	5	CD.b_1000_5	-38685.4	29151.6	myeloids	M2
CD b	42	female	5	CD.b_1000_5	-38684.4	29149.6	myeloids	M2
CD b	42	female	5	CD.b_1000_5	-38683.4	29144.6	myeloids	M2
CD b	42	female	5	CD.b_1000_5	-38683.4	29124.6	myeloids	M2
CD b	42	female	5	CD.b_1000_5	-38684.4	29119.6	myeloids	M2
CD b	42	female	5	CD.b_1000_5	-38685.4	29117.6	myeloids	M2
CD b	42	female	5	CD.b_1000_5	-38688.4	29113.6	myeloids	M2
CD b	42	female	5	CD.b_1000_5	-38692.4	29109.6	myeloids	M2
CD b	42	female	5	CD.b_1000_5	-38696.4	29106.6	myeloids	M2
CD b	42	female	5	CD.b_1000_5	-38700.4	29104.6	myeloids	M2
CD b	42	female	5	CD.b_1000_5	-38706.4	29104.6	myeloids	M2
CD b	42	female	5	CD.b_1000_5	-38708.4	29105.6	myeloids	M2
CD b	42	female	5	CD.b_1000_5	-38717.4	29113.6	myeloids	M2
CD b	42	female	5	CD.b_1000_5	-38720.4	29117.6	myeloids	M2
CD b	42	female	5	CD.b_1000_5	-38721.4	29119.6	myeloids	M2
CD b	42	female	5	CD.b_1000_5	-38724.4	29126.6	myeloids	M2
CD b	42	female	5	CD.b_1000_5	-38728.4	29136.6	myeloids	M2
CD b	42	female	5	CD.b_1000_5	-38730.4	29142.6	myeloids	M2
CD b	42	female	5	CD.b_1000_5	-38730.4	29157.6	myeloids	M2
CD b	42	female	5	CD.b_1000_5	-38729.4	29160.6	myeloids	M2
CD b	42	female	5	CD.b_1000_5	-38725.4	29171.6	myeloids	M2
CD b	42	female	5	CD.b_1000_5	-38724.4	29173.6	myeloids	M2
CD b	42	female	5	CD.b_1000_5	-38720.4	29174.6	myeloids	M2
CD b	42	female	5	CD.b_1000_5	-38719.4	29174.6	myeloids	M2
CD b	42	female	5	CD.b_1001_5	-38615.4	29172.6	myeloids	M2
CD b	42	female	5	CD.b_1001_5	-38605.4	29170.6	myeloids	M2
CD b	42	female	5	CD.b_1001_5	-38602.4	29169.6	myeloids	M2
CD b	42	female	5	CD.b_1001_5	-38600.4	29168.6	myeloids	M2
CD b	42	female	5	CD.b_1001_5	-38596.4	29165.6	myeloids	M2
CD b	42	female	5	CD.b_1001_5	-38594.4	29163.6	myeloids	M2
CD b	42	female	5	CD.b_1001_5	-38591.4	29159.6	myeloids	M2
CD b	42	female	5	CD.b_1001_5	-38590.4	29157.6	myeloids	M2
CD b	42	female	5	CD.b_1001_5	-38588.4	29151.6	myeloids	M2
CD b	42	female	5	CD.b_1001_5	-38585.4	29136.6	myeloids	M2
CD b	42	female	5	CD.b_1001_5	-38585.4	29072.6	myeloids	M2
CD b	42	female	5	CD.b_1001_5	-38586.4	29067.6	myeloids	M2
CD b	42	female	5	CD.b_1001_5	-38589.4	29061.6	myeloids	M2
CD b	42	female	5	CD.b_1001_5	-38590.4	29060.6	myeloids	M2
CD b	42	female	5	CD.b_1001_5	-38595.4	29060.6	myeloids	M2
CD b	42	female	5	CD.b_1001_5	-38606.4	29061.6	myeloids	M2
CD b	42	female	5	CD.b_1001_5	-38622.4	29064.6	myeloids	M2
CD b	42	female	5	CD.b_1001_5	-38626.4	29066.6	myeloids	M2
CD b	42	female	5	CD.b_1001_5	-38632.4	29070.6	myeloids	M2
CD b	42	female	5	CD.b_1001_5	-38661.4	29094.6	myeloids	M2
CD b	42	female	5	CD.b_1001_5	-38661.4	29095.6	myeloids	M2
CD b	42	female	5	CD.b_1001_5	-38617.4	29171.6	myeloids	M2
CD b	42	female	5	CD.b_1001_5	-38616.4	29172.6	myeloids	M2
CD b	42	female	5	CD.b_1001_5	-38615.4	29172.6	myeloids	M2
CD b	42	female	5	CD.b_1002_5	-37779.4	29169.6	myeloids	IDA macrophages
CD b	42	female	5	CD.b_1002_5	-37760.4	29166.6	myeloids	IDA macrophages
CD b	42	female	5	CD.b_1002_5	-37756.4	29163.6	myeloids	IDA macrophages
CD b	42	female	5	CD.b_1002_5	-37748.4	29155.6	myeloids	IDA macrophages
CD b	42	female	5	CD.b_1002_5	-37745.4	29151.6	myeloids	IDA macrophages
CD b	42	female	5	CD.b_1002_5	-37738.4	29137.6	myeloids	IDA macrophages
CD b	42	female	5	CD.b_1002_5	-37737.4	29132.6	myeloids	IDA macrophages
CD b	42	female	5	CD.b_1002_5	-37737.4	29110.6	myeloids	IDA macrophages
CD b	42	female	5	CD.b_1002_5	-37738.4	29105.6	myeloids	IDA macrophages
CD b	42	female	5	CD.b_1002_5	-37739.4	29103.6	myeloids	IDA macrophages
CD b	42	female	5	CD.b_1002_5	-37742.4	29099.6	myeloids	IDA macrophages
CD b	42	female	5	CD.b_1002_5	-37750.4	29091.6	myeloids	IDA macrophages
CD b	42	female	5	CD.b_1002_5	-37754.4	29088.6	myeloids	IDA macrophages
CD b	42	female	5	CD.b_1002_5	-37756.4	29087.6	myeloids	IDA macrophages
CD b	42	female	5	CD.b_1002_5	-37761.4	29086.6	myeloids	IDA macrophages
CD b	42	female	5	CD.b_1002_5	-37779.4	29086.6	myeloids	IDA macrophages
CD b	42	female	5	CD.b_1002_5	-37784.4	29087.6	myeloids	IDA macrophages
CD b	42	female	5	CD.b_1002_5	-37790.4	29090.6	myeloids	IDA macrophages
CD b	42	female	5	CD.b_1002_5	-37799.4	29096.6	myeloids	IDA macrophages
CD b	42	female	5	CD.b_1002_5	-37804.4	29101.6	myeloids	IDA macrophages
CD b	42	female	5	CD.b_1002_5	-37807.4	29105.6	myeloids	IDA macrophages
CD b	42	female	5	CD.b_1002_5	-37810.4	29111.6	myeloids	IDA macrophages
CD b	42	female	5	CD.b_1002_5	-37812.4	29119.6	myeloids	IDA macrophages
CD b	42	female	5	CD.b_1002_5	-37814.4	29129.6	myeloids	IDA macrophages
CD b	42	female	5	CD.b_1002_5	-37814.4	29140.6	myeloids	IDA macrophages
CD b	42	female	5	CD.b_1002_5	-37812.4	29150.6	myeloids	IDA macrophages
CD b	42	female	5	CD.b_1002_5	-37809.4	29156.6	myeloids	IDA macrophages
CD b	42	female	5	CD.b_1002_5	-37806.4	29159.6	myeloids	IDA macrophages
CD b	42	female	5	CD.b_1002_5	-37802.4	29161.6	myeloids	IDA macrophages
CD b	42	female	5	CD.b_1002_5	-37780.4	29169.6	myeloids	IDA macrophages
CD b	42	female	5	CD.b_1002_5	-37779.4	29169.6	myeloids	IDA macrophages
CD b	42	female	5	CD.b_1003_5	-38843.4	29163.6	stroma	FRCs
CD b	42	female	5	CD.b_1003_5	-38804.4	29144.6	stroma	FRCs
CD b	42	female	5	CD.b_1003_5	-38802.4	29143.6	stroma	FRCs
CD b	42	female	5	CD.b_1003_5	-38797.4	29128.6	stroma	FRCs
CD b	42	female	5	CD.b_1003_5	-38795.4	29121.6	stroma	FRCs
CD b	42	female	5	CD.b_1003_5	-38793.4	29113.6	stroma	FRCs
CD b	42	female	5	CD.b_1003_5	-38793.4	29106.6	stroma	FRCs
CD b	42	female	5	CD.b_1003_5	-38814.4	29085.6	stroma	FRCs
CD b	42	female	5	CD.b_1003_5	-38820.4	29080.6	stroma	FRCs
CD b	42	female	5	CD.b_1003_5	-38825.4	29080.6	stroma	FRCs
CD b	42	female	5	CD.b_1003_5	-38837.4	29086.6	stroma	FRCs
CD b	42	female	5	CD.b_1003_5	-38840.4	29088.6	stroma	FRCs
CD b	42	female	5	CD.b_1003_5	-38848.4	29094.6	stroma	FRCs
CD b	42	female	5	CD.b_1003_5	-38858.4	29113.6	stroma	FRCs
CD b	42	female	5	CD.b_1003_5	-38863.4	29123.6	stroma	FRCs
CD b	42	female	5	CD.b_1003_5	-38864.4	29126.6	stroma	FRCs
CD b	42	female	5	CD.b_1003_5	-38864.4	29136.6	stroma	FRCs
CD b	42	female	5	CD.b_1003_5	-38862.4	29146.6	stroma	FRCs
CD b	42	female	5	CD.b_1003_5	-38861.4	29148.6	stroma	FRCs
CD b	42	female	5	CD.b_1003_5	-38858.4	29152.6	stroma	FRCs
CD b	42	female	5	CD.b_1003_5	-38851.4	29159.6	stroma	FRCs
CD b	42	female	5	CD.b_1003_5	-38847.4	29162.6	stroma	FRCs
CD b	42	female	5	CD.b_1003_5	-38845.4	29163.6	stroma	FRCs
CD b	42	female	5	CD.b_1003_5	-38843.4	29163.6	stroma	FRCs
CD b	42	female	5	CD.b_1004_5	-38409.4	29144.6	tcells	CD4
CD b	42	female	5	CD.b_1004_5	-38399.4	29143.6	tcells	CD4
CD b	42	female	5	CD.b_1004_5	-38391.4	29141.6	tcells	CD4
CD b	42	female	5	CD.b_1004_5	-38379.4	29137.6	tcells	CD4
CD b	42	female	5	CD.b_1004_5	-38367.4	29130.6	tcells	CD4
CD b	42	female	5	CD.b_1004_5	-38366.4	29129.6	tcells	CD4
CD b	42	female	5	CD.b_1004_5	-38366.4	29093.6	tcells	CD4
CD b	42	female	5	CD.b_1004_5	-38368.4	29089.6	tcells	CD4
CD b	42	female	5	CD.b_1004_5	-38378.4	29089.6	tcells	CD4
CD b	42	female	5	CD.b_1004_5	-38382.4	29090.6	tcells	CD4
CD b	42	female	5	CD.b_1004_5	-38415.4	29100.6	tcells	CD4
CD b	42	female	5	CD.b_1004_5	-38418.4	29101.6	tcells	CD4
CD b	42	female	5	CD.b_1004_5	-38431.4	29107.6	tcells	CD4
CD b	42	female	5	CD.b_1004_5	-38433.4	29108.6	tcells	CD4
CD b	42	female	5	CD.b_1004_5	-38433.4	29112.6	tcells	CD4
CD b	42	female	5	CD.b_1004_5	-38432.4	29117.6	tcells	CD4
CD b	42	female	5	CD.b_1004_5	-38423.4	29136.6	tcells	CD4
CD b	42	female	5	CD.b_1004_5	-38419.4	29144.6	tcells	CD4
CD b	42	female	5	CD.b_1004_5	-38409.4	29144.6	tcells	CD4
CD b	42	female	5	CD.b_1005_5	-35690.4	29146.6	myeloids	M2
CD b	42	female	5	CD.b_1005_5	-35689.4	29145.6	myeloids	M2
CD b	42	female	5	CD.b_1005_5	-35679.4	29133.6	myeloids	M2
CD b	42	female	5	CD.b_1005_5	-35672.4	29117.6	myeloids	M2
CD b	42	female	5	CD.b_1005_5	-35670.4	29110.6	myeloids	M2
CD b	42	female	5	CD.b_1005_5	-35670.4	29108.6	myeloids	M2
CD b	42	female	5	CD.b_1005_5	-35677.4	29104.6	myeloids	M2
CD b	42	female	5	CD.b_1005_5	-35685.4	29100.6	myeloids	M2
CD b	42	female	5	CD.b_1005_5	-35688.4	29099.6	myeloids	M2
CD b	42	female	5	CD.b_1005_5	-35696.4	29098.6	myeloids	M2
CD b	42	female	5	CD.b_1005_5	-35712.4	29098.6	myeloids	M2
CD b	42	female	5	CD.b_1005_5	-35716.4	29117.6	myeloids	M2
CD b	42	female	5	CD.b_1005_5	-35715.4	29131.6	myeloids	M2
CD b	42	female	5	CD.b_1005_5	-35703.4	29139.6	myeloids	M2
CD b	42	female	5	CD.b_1005_5	-35698.4	29142.6	myeloids	M2
CD b	42	female	5	CD.b_1005_5	-35691.4	29146.6	myeloids	M2
CD b	42	female	5	CD.b_1005_5	-35690.4	29146.6	myeloids	M2
CD b	42	female	5	CD.b_1006_5	-38259.4	29156.6	plasmas	PC IgG
CD b	42	female	5	CD.b_1006_5	-38236.4	29129.6	plasmas	PC IgG
CD b	42	female	5	CD.b_1006_5	-38235.4	29125.6	plasmas	PC IgG
CD b	42	female	5	CD.b_1006_5	-38234.4	29120.6	plasmas	PC IgG
CD b	42	female	5	CD.b_1006_5	-38234.4	29116.6	plasmas	PC IgG
CD b	42	female	5	CD.b_1006_5	-38235.4	29115.6	plasmas	PC IgG
CD b	42	female	5	CD.b_1006_5	-38268.4	29093.6	plasmas	PC IgG
CD b	42	female	5	CD.b_1006_5	-38281.4	29085.6	plasmas	PC IgG
CD b	42	female	5	CD.b_1006_5	-38287.4	29085.6	plasmas	PC IgG
CD b	42	female	5	CD.b_1006_5	-38296.4	29104.6	plasmas	PC IgG
CD b	42	female	5	CD.b_1006_5	-38296.4	29121.6	plasmas	PC IgG
CD b	42	female	5	CD.b_1006_5	-38294.4	29125.6	plasmas	PC IgG
CD b	42	female	5	CD.b_1006_5	-38290.4	29131.6	plasmas	PC IgG
CD b	42	female	5	CD.b_1006_5	-38284.4	29139.6	plasmas	PC IgG
CD b	42	female	5	CD.b_1006_5	-38282.4	29141.6	plasmas	PC IgG
CD b	42	female	5	CD.b_1006_5	-38267.4	29153.6	plasmas	PC IgG
CD b	42	female	5	CD.b_1006_5	-38264.4	29155.6	plasmas	PC IgG
CD b	42	female	5	CD.b_1006_5	-38260.4	29157.6	plasmas	PC IgG
CD b	42	female	5	CD.b_1006_5	-38259.4	29156.6	plasmas	PC IgG
CD b	42	female	5	CD.b_1007_5	-39522.4	29160.6	plasmas	PC IgG
CD b	42	female	5	CD.b_1007_5	-39516.4	29159.6	plasmas	PC IgG
CD b	42	female	5	CD.b_1007_5	-39515.4	29158.6	plasmas	PC IgG
CD b	42	female	5	CD.b_1007_5	-39483.4	29117.6	plasmas	PC IgG
CD b	42	female	5	CD.b_1007_5	-39483.4	29106.6	plasmas	PC IgG
CD b	42	female	5	CD.b_1007_5	-39484.4	29101.6	plasmas	PC IgG
CD b	42	female	5	CD.b_1007_5	-39485.4	29099.6	plasmas	PC IgG
CD b	42	female	5	CD.b_1007_5	-39489.4	29093.6	plasmas	PC IgG
CD b	42	female	5	CD.b_1007_5	-39492.4	29089.6	plasmas	PC IgG
CD b	42	female	5	CD.b_1007_5	-39494.4	29087.6	plasmas	PC IgG
CD b	42	female	5	CD.b_1007_5	-39498.4	29084.6	plasmas	PC IgG
CD b	42	female	5	CD.b_1007_5	-39508.4	29079.6	plasmas	PC IgG
CD b	42	female	5	CD.b_1007_5	-39513.4	29078.6	plasmas	PC IgG
CD b	42	female	5	CD.b_1007_5	-39531.4	29078.6	plasmas	PC IgG
CD b	42	female	5	CD.b_1007_5	-39536.4	29079.6	plasmas	PC IgG
CD b	42	female	5	CD.b_1007_5	-39546.4	29084.6	plasmas	PC IgG
CD b	42	female	5	CD.b_1007_5	-39550.4	29087.6	plasmas	PC IgG
CD b	42	female	5	CD.b_1007_5	-39554.4	29091.6	plasmas	PC IgG
CD b	42	female	5	CD.b_1007_5	-39556.4	29094.6	plasmas	PC IgG
CD b	42	female	5	CD.b_1007_5	-39545.4	29137.6	plasmas	PC IgG
CD b	42	female	5	CD.b_1007_5	-39544.4	29140.6	plasmas	PC IgG
CD b	42	female	5	CD.b_1007_5	-39538.4	29154.6	plasmas	PC IgG
CD b	42	female	5	CD.b_1007_5	-39534.4	29160.6	plasmas	PC IgG
CD b	42	female	5	CD.b_1007_5	-39529.4	29161.6	plasmas	PC IgG
CD b	42	female	5	CD.b_1007_5	-39522.4	29160.6	plasmas	PC IgG
CD b	42	female	5	CD.b_1008_5	-40069.4	29147.6	plasmas	PC IgG
CD b	42	female	5	CD.b_1008_5	-40066.4	29145.6	plasmas	PC IgG
CD b	42	female	5	CD.b_1008_5	-40062.4	29141.6	plasmas	PC IgG
CD b	42	female	5	CD.b_1008_5	-40053.4	29129.6	plasmas	PC IgG
CD b	42	female	5	CD.b_1008_5	-40050.4	29123.6	plasmas	PC IgG
CD b	42	female	5	CD.b_1008_5	-40048.4	29117.6	plasmas	PC IgG
CD b	42	female	5	CD.b_1008_5	-40047.4	29112.6	plasmas	PC IgG
CD b	42	female	5	CD.b_1008_5	-40047.4	29098.6	plasmas	PC IgG
CD b	42	female	5	CD.b_1008_5	-40048.4	29093.6	plasmas	PC IgG
CD b	42	female	5	CD.b_1008_5	-40052.4	29081.6	plasmas	PC IgG
CD b	42	female	5	CD.b_1008_5	-40053.4	29079.6	plasmas	PC IgG
CD b	42	female	5	CD.b_1008_5	-40056.4	29075.6	plasmas	PC IgG
CD b	42	female	5	CD.b_1008_5	-40058.4	29073.6	plasmas	PC IgG
CD b	42	female	5	CD.b_1008_5	-40062.4	29070.6	plasmas	PC IgG
CD b	42	female	5	CD.b_1008_5	-40068.4	29066.6	plasmas	PC IgG
CD b	42	female	5	CD.b_1008_5	-40074.4	29063.6	plasmas	PC IgG
CD b	42	female	5	CD.b_1008_5	-40079.4	29062.6	plasmas	PC IgG
CD b	42	female	5	CD.b_1008_5	-40095.4	29062.6	plasmas	PC IgG
CD b	42	female	5	CD.b_1008_5	-40100.4	29063.6	plasmas	PC IgG
CD b	42	female	5	CD.b_1008_5	-40114.4	29070.6	plasmas	PC IgG
CD b	42	female	5	CD.b_1008_5	-40118.4	29073.6	plasmas	PC IgG
CD b	42	female	5	CD.b_1008_5	-40128.4	29083.6	plasmas	PC IgG
CD b	42	female	5	CD.b_1008_5	-40131.4	29087.6	plasmas	PC IgG
CD b	42	female	5	CD.b_1008_5	-40132.4	29089.6	plasmas	PC IgG
CD b	42	female	5	CD.b_1008_5	-40136.4	29099.6	plasmas	PC IgG
CD b	42	female	5	CD.b_1008_5	-40138.4	29109.6	plasmas	PC IgG
CD b	42	female	5	CD.b_1008_5	-40138.4	29112.6	plasmas	PC IgG
CD b	42	female	5	CD.b_1008_5	-40136.4	29114.6	plasmas	PC IgG
CD b	42	female	5	CD.b_1008_5	-40114.4	29132.6	plasmas	PC IgG
CD b	42	female	5	CD.b_1008_5	-40104.4	29140.6	plasmas	PC IgG
CD b	42	female	5	CD.b_1008_5	-40100.4	29142.6	plasmas	PC IgG
CD b	42	female	5	CD.b_1008_5	-40095.4	29144.6	plasmas	PC IgG
CD b	42	female	5	CD.b_1008_5	-40071.4	29147.6	plasmas	PC IgG
CD b	42	female	5	CD.b_1008_5	-40069.4	29147.6	plasmas	PC IgG
CD b	42	female	5	CD.b_1009_5	-37024.4	29157.6	myeloids	IDA macrophages
CD b	42	female	5	CD.b_1009_5	-37014.4	29155.6	myeloids	IDA macrophages
CD b	42	female	5	CD.b_1009_5	-37012.4	29154.6	myeloids	IDA macrophages
CD b	42	female	5	CD.b_1009_5	-37008.4	29151.6	myeloids	IDA macrophages
CD b	42	female	5	CD.b_1009_5	-37004.4	29147.6	myeloids	IDA macrophages
CD b	42	female	5	CD.b_1009_5	-37003.4	29145.6	myeloids	IDA macrophages
CD b	42	female	5	CD.b_1009_5	-37003.4	29139.6	myeloids	IDA macrophages
CD b	42	female	5	CD.b_1009_5	-37005.4	29107.6	myeloids	IDA macrophages
CD b	42	female	5	CD.b_1009_5	-37008.4	29080.6	myeloids	IDA macrophages
CD b	42	female	5	CD.b_1009_5	-37010.4	29078.6	myeloids	IDA macrophages
CD b	42	female	5	CD.b_1009_5	-37012.4	29077.6	myeloids	IDA macrophages
CD b	42	female	5	CD.b_1009_5	-37017.4	29076.6	myeloids	IDA macrophages
CD b	42	female	5	CD.b_1009_5	-37037.4	29076.6	myeloids	IDA macrophages
CD b	42	female	5	CD.b_1009_5	-37042.4	29077.6	myeloids	IDA macrophages
CD b	42	female	5	CD.b_1009_5	-37044.4	29078.6	myeloids	IDA macrophages
CD b	42	female	5	CD.b_1009_5	-37050.4	29082.6	myeloids	IDA macrophages
CD b	42	female	5	CD.b_1009_5	-37054.4	29085.6	myeloids	IDA macrophages
CD b	42	female	5	CD.b_1009_5	-37056.4	29087.6	myeloids	IDA macrophages
CD b	42	female	5	CD.b_1009_5	-37065.4	29099.6	myeloids	IDA macrophages
CD b	42	female	5	CD.b_1009_5	-37069.4	29105.6	myeloids	IDA macrophages
CD b	42	female	5	CD.b_1009_5	-37070.4	29107.6	myeloids	IDA macrophages
CD b	42	female	5	CD.b_1009_5	-37072.4	29117.6	myeloids	IDA macrophages
CD b	42	female	5	CD.b_1009_5	-37072.4	29127.6	myeloids	IDA macrophages
CD b	42	female	5	CD.b_1009_5	-37070.4	29137.6	myeloids	IDA macrophages
CD b	42	female	5	CD.b_1009_5	-37069.4	29139.6	myeloids	IDA macrophages
CD b	42	female	5	CD.b_1009_5	-37066.4	29143.6	myeloids	IDA macrophages
CD b	42	female	5	CD.b_1009_5	-37060.4	29149.6	myeloids	IDA macrophages
CD b	42	female	5	CD.b_1009_5	-37056.4	29152.6	myeloids	IDA macrophages
CD b	42	female	5	CD.b_1009_5	-37053.4	29154.6	myeloids	IDA macrophages
CD b	42	female	5	CD.b_1009_5	-37051.4	29155.6	myeloids	IDA macrophages
CD b	42	female	5	CD.b_1009_5	-37041.4	29157.6	myeloids	IDA macrophages
CD b	42	female	5	CD.b_1009_5	-37024.4	29157.6	myeloids	IDA macrophages
CD b	42	female	5	CD.b_101_5	-36665.4	30530.6	tcells	CD8
CD b	42	female	5	CD.b_101_5	-36662.4	30529.6	tcells	CD8
CD b	42	female	5	CD.b_101_5	-36653.4	30515.6	tcells	CD8
CD b	42	female	5	CD.b_101_5	-36652.4	30513.6	tcells	CD8
CD b	42	female	5	CD.b_101_5	-36652.4	30510.6	tcells	CD8
CD b	42	female	5	CD.b_101_5	-36659.4	30496.6	tcells	CD8
CD b	42	female	5	CD.b_101_5	-36673.4	30482.6	tcells	CD8
CD b	42	female	5	CD.b_101_5	-36679.4	30477.6	tcells	CD8
CD b	42	female	5	CD.b_101_5	-36682.4	30477.6	tcells	CD8
CD b	42	female	5	CD.b_101_5	-36705.4	30488.6	tcells	CD8
CD b	42	female	5	CD.b_101_5	-36709.4	30523.6	tcells	CD8
CD b	42	female	5	CD.b_101_5	-36709.4	30535.6	tcells	CD8
CD b	42	female	5	CD.b_101_5	-36707.4	30537.6	tcells	CD8
CD b	42	female	5	CD.b_101_5	-36665.4	30530.6	tcells	CD8
CD b	42	female	5	CD.b_1010_5	-36872.4	29157.6	myeloids	IDA macrophages
CD b	42	female	5	CD.b_1010_5	-36862.4	29155.6	myeloids	IDA macrophages
CD b	42	female	5	CD.b_1010_5	-36860.4	29154.6	myeloids	IDA macrophages
CD b	42	female	5	CD.b_1010_5	-36848.4	29145.6	myeloids	IDA macrophages
CD b	42	female	5	CD.b_1010_5	-36828.4	29125.6	myeloids	IDA macrophages
CD b	42	female	5	CD.b_1010_5	-36825.4	29121.6	myeloids	IDA macrophages
CD b	42	female	5	CD.b_1010_5	-36824.4	29119.6	myeloids	IDA macrophages
CD b	42	female	5	CD.b_1010_5	-36823.4	29114.6	myeloids	IDA macrophages
CD b	42	female	5	CD.b_1010_5	-36823.4	29100.6	myeloids	IDA macrophages
CD b	42	female	5	CD.b_1010_5	-36824.4	29095.6	myeloids	IDA macrophages
CD b	42	female	5	CD.b_1010_5	-36827.4	29089.6	myeloids	IDA macrophages
CD b	42	female	5	CD.b_1010_5	-36830.4	29085.6	myeloids	IDA macrophages
CD b	42	female	5	CD.b_1010_5	-36832.4	29083.6	myeloids	IDA macrophages
CD b	42	female	5	CD.b_1010_5	-36836.4	29080.6	myeloids	IDA macrophages
CD b	42	female	5	CD.b_1010_5	-36842.4	29077.6	myeloids	IDA macrophages
CD b	42	female	5	CD.b_1010_5	-36849.4	29077.6	myeloids	IDA macrophages
CD b	42	female	5	CD.b_1010_5	-36852.4	29079.6	myeloids	IDA macrophages
CD b	42	female	5	CD.b_1010_5	-36882.4	29104.6	myeloids	IDA macrophages
CD b	42	female	5	CD.b_1010_5	-36910.4	29138.6	myeloids	IDA macrophages
CD b	42	female	5	CD.b_1010_5	-36909.4	29140.6	myeloids	IDA macrophages
CD b	42	female	5	CD.b_1010_5	-36906.4	29144.6	myeloids	IDA macrophages
CD b	42	female	5	CD.b_1010_5	-36899.4	29151.6	myeloids	IDA macrophages
CD b	42	female	5	CD.b_1010_5	-36895.4	29154.6	myeloids	IDA macrophages
CD b	42	female	5	CD.b_1010_5	-36893.4	29155.6	myeloids	IDA macrophages
CD b	42	female	5	CD.b_1010_5	-36883.4	29157.6	myeloids	IDA macrophages
CD b	42	female	5	CD.b_1010_5	-36872.4	29157.6	myeloids	IDA macrophages
CD b	42	female	5	CD.b_1011_5	-36404.4	29151.6	myeloids	IDA macrophages
CD b	42	female	5	CD.b_1011_5	-36385.4	29140.6	myeloids	IDA macrophages
CD b	42	female	5	CD.b_1011_5	-36344.4	29116.6	myeloids	IDA macrophages
CD b	42	female	5	CD.b_1011_5	-36341.4	29113.6	myeloids	IDA macrophages
CD b	42	female	5	CD.b_1011_5	-36338.4	29107.6	myeloids	IDA macrophages
CD b	42	female	5	CD.b_1011_5	-36337.4	29102.6	myeloids	IDA macrophages
CD b	42	female	5	CD.b_1011_5	-36337.4	29095.6	myeloids	IDA macrophages
CD b	42	female	5	CD.b_1011_5	-36343.4	29086.6	myeloids	IDA macrophages
CD b	42	female	5	CD.b_1011_5	-36349.4	29085.6	myeloids	IDA macrophages
CD b	42	female	5	CD.b_1011_5	-36388.4	29083.6	myeloids	IDA macrophages
CD b	42	female	5	CD.b_1011_5	-36400.4	29083.6	myeloids	IDA macrophages
CD b	42	female	5	CD.b_1011_5	-36408.4	29091.6	myeloids	IDA macrophages
CD b	42	female	5	CD.b_1011_5	-36412.4	29097.6	myeloids	IDA macrophages
CD b	42	female	5	CD.b_1011_5	-36425.4	29117.6	myeloids	IDA macrophages
CD b	42	female	5	CD.b_1011_5	-36429.4	29124.6	myeloids	IDA macrophages
CD b	42	female	5	CD.b_1011_5	-36430.4	29126.6	myeloids	IDA macrophages
CD b	42	female	5	CD.b_1011_5	-36430.4	29128.6	myeloids	IDA macrophages
CD b	42	female	5	CD.b_1011_5	-36428.4	29136.6	myeloids	IDA macrophages
CD b	42	female	5	CD.b_1011_5	-36427.4	29138.6	myeloids	IDA macrophages
CD b	42	female	5	CD.b_1011_5	-36424.4	29142.6	myeloids	IDA macrophages
CD b	42	female	5	CD.b_1011_5	-36418.4	29148.6	myeloids	IDA macrophages
CD b	42	female	5	CD.b_1011_5	-36416.4	29149.6	myeloids	IDA macrophages
CD b	42	female	5	CD.b_1011_5	-36408.4	29151.6	myeloids	IDA macrophages
CD b	42	female	5	CD.b_1011_5	-36404.4	29151.6	myeloids	IDA macrophages
CD b	42	female	5	CD.b_1012_5	-38328.4	29136.6	plasmas	PC IgG
CD b	42	female	5	CD.b_1012_5	-38299.4	29119.6	plasmas	PC IgG
CD b	42	female	5	CD.b_1012_5	-38297.4	29117.6	plasmas	PC IgG
CD b	42	female	5	CD.b_1012_5	-38289.4	29093.6	plasmas	PC IgG
CD b	42	female	5	CD.b_1012_5	-38289.4	29085.6	plasmas	PC IgG
CD b	42	female	5	CD.b_1012_5	-38291.4	29084.6	plasmas	PC IgG
CD b	42	female	5	CD.b_1012_5	-38311.4	29076.6	plasmas	PC IgG
CD b	42	female	5	CD.b_1012_5	-38313.4	29076.6	plasmas	PC IgG
CD b	42	female	5	CD.b_1012_5	-38316.4	29079.6	plasmas	PC IgG
CD b	42	female	5	CD.b_1012_5	-38336.4	29112.6	plasmas	PC IgG
CD b	42	female	5	CD.b_1012_5	-38337.4	29118.6	plasmas	PC IgG
CD b	42	female	5	CD.b_1012_5	-38337.4	29120.6	plasmas	PC IgG
CD b	42	female	5	CD.b_1012_5	-38331.4	29133.6	plasmas	PC IgG
CD b	42	female	5	CD.b_1012_5	-38329.4	29136.6	plasmas	PC IgG
CD b	42	female	5	CD.b_1012_5	-38328.4	29136.6	plasmas	PC IgG
CD b	42	female	5	CD.b_1013_5	-38063.4	29154.6	stroma	Endothelium
CD b	42	female	5	CD.b_1013_5	-38059.4	29151.6	stroma	Endothelium
CD b	42	female	5	CD.b_1013_5	-38048.4	29142.6	stroma	Endothelium
CD b	42	female	5	CD.b_1013_5	-38020.4	29119.6	stroma	Endothelium
CD b	42	female	5	CD.b_1013_5	-38018.4	29117.6	stroma	Endothelium
CD b	42	female	5	CD.b_1013_5	-38017.4	29114.6	stroma	Endothelium
CD b	42	female	5	CD.b_1013_5	-38017.4	29106.6	stroma	Endothelium
CD b	42	female	5	CD.b_1013_5	-38036.4	29087.6	stroma	Endothelium
CD b	42	female	5	CD.b_1013_5	-38042.4	29083.6	stroma	Endothelium
CD b	42	female	5	CD.b_1013_5	-38044.4	29082.6	stroma	Endothelium
CD b	42	female	5	CD.b_1013_5	-38049.4	29082.6	stroma	Endothelium
CD b	42	female	5	CD.b_1013_5	-38057.4	29086.6	stroma	Endothelium
CD b	42	female	5	CD.b_1013_5	-38096.4	29108.6	stroma	Endothelium
CD b	42	female	5	CD.b_1013_5	-38097.4	29111.6	stroma	Endothelium
CD b	42	female	5	CD.b_1013_5	-38097.4	29117.6	stroma	Endothelium
CD b	42	female	5	CD.b_1013_5	-38088.4	29130.6	stroma	Endothelium
CD b	42	female	5	CD.b_1013_5	-38071.4	29151.6	stroma	Endothelium
CD b	42	female	5	CD.b_1013_5	-38068.4	29154.6	stroma	Endothelium
CD b	42	female	5	CD.b_1013_5	-38063.4	29154.6	stroma	Endothelium
CD b	42	female	5	CD.b_1014_5	-35577.4	29133.6	tcells	CD8
CD b	42	female	5	CD.b_1014_5	-35567.4	29129.6	tcells	CD8
CD b	42	female	5	CD.b_1014_5	-35554.4	29121.6	tcells	CD8
CD b	42	female	5	CD.b_1014_5	-35547.4	29116.6	tcells	CD8
CD b	42	female	5	CD.b_1014_5	-35545.4	29114.6	tcells	CD8
CD b	42	female	5	CD.b_1014_5	-35545.4	29112.6	tcells	CD8
CD b	42	female	5	CD.b_1014_5	-35559.4	29087.6	tcells	CD8
CD b	42	female	5	CD.b_1014_5	-35562.4	29082.6	tcells	CD8
CD b	42	female	5	CD.b_1014_5	-35564.4	29079.6	tcells	CD8
CD b	42	female	5	CD.b_1014_5	-35573.4	29076.6	tcells	CD8
CD b	42	female	5	CD.b_1014_5	-35580.4	29076.6	tcells	CD8
CD b	42	female	5	CD.b_1014_5	-35590.4	29079.6	tcells	CD8
CD b	42	female	5	CD.b_1014_5	-35596.4	29082.6	tcells	CD8
CD b	42	female	5	CD.b_1014_5	-35620.4	29098.6	tcells	CD8
CD b	42	female	5	CD.b_1014_5	-35626.4	29104.6	tcells	CD8
CD b	42	female	5	CD.b_1014_5	-35627.4	29106.6	tcells	CD8
CD b	42	female	5	CD.b_1014_5	-35627.4	29111.6	tcells	CD8
CD b	42	female	5	CD.b_1014_5	-35624.4	29117.6	tcells	CD8
CD b	42	female	5	CD.b_1014_5	-35619.4	29122.6	tcells	CD8
CD b	42	female	5	CD.b_1014_5	-35617.4	29123.6	tcells	CD8
CD b	42	female	5	CD.b_1014_5	-35580.4	29133.6	tcells	CD8
CD b	42	female	5	CD.b_1014_5	-35577.4	29133.6	tcells	CD8
CD b	42	female	5	CD.b_1015_5	-40378.4	29151.6	tcells	T cells CCL20
CD b	42	female	5	CD.b_1015_5	-40368.4	29149.6	tcells	T cells CCL20
CD b	42	female	5	CD.b_1015_5	-40366.4	29148.6	tcells	T cells CCL20
CD b	42	female	5	CD.b_1015_5	-40362.4	29145.6	tcells	T cells CCL20
CD b	42	female	5	CD.b_1015_5	-40352.4	29137.6	tcells	T cells CCL20
CD b	42	female	5	CD.b_1015_5	-40340.4	29125.6	tcells	T cells CCL20
CD b	42	female	5	CD.b_1015_5	-40337.4	29121.6	tcells	T cells CCL20
CD b	42	female	5	CD.b_1015_5	-40336.4	29119.6	tcells	T cells CCL20
CD b	42	female	5	CD.b_1015_5	-40335.4	29114.6	tcells	T cells CCL20
CD b	42	female	5	CD.b_1015_5	-40335.4	29100.6	tcells	T cells CCL20
CD b	42	female	5	CD.b_1015_5	-40336.4	29095.6	tcells	T cells CCL20
CD b	42	female	5	CD.b_1015_5	-40337.4	29093.6	tcells	T cells CCL20
CD b	42	female	5	CD.b_1015_5	-40340.4	29089.6	tcells	T cells CCL20
CD b	42	female	5	CD.b_1015_5	-40342.4	29087.6	tcells	T cells CCL20
CD b	42	female	5	CD.b_1015_5	-40354.4	29078.6	tcells	T cells CCL20
CD b	42	female	5	CD.b_1015_5	-40360.4	29075.6	tcells	T cells CCL20
CD b	42	female	5	CD.b_1015_5	-40378.4	29071.6	tcells	T cells CCL20
CD b	42	female	5	CD.b_1015_5	-40383.4	29070.6	tcells	T cells CCL20
CD b	42	female	5	CD.b_1015_5	-40401.4	29070.6	tcells	T cells CCL20
CD b	42	female	5	CD.b_1015_5	-40406.4	29071.6	tcells	T cells CCL20
CD b	42	female	5	CD.b_1015_5	-40412.4	29074.6	tcells	T cells CCL20
CD b	42	female	5	CD.b_1015_5	-40416.4	29077.6	tcells	T cells CCL20
CD b	42	female	5	CD.b_1015_5	-40420.4	29081.6	tcells	T cells CCL20
CD b	42	female	5	CD.b_1015_5	-40423.4	29085.6	tcells	T cells CCL20
CD b	42	female	5	CD.b_1015_5	-40424.4	29087.6	tcells	T cells CCL20
CD b	42	female	5	CD.b_1015_5	-40426.4	29097.6	tcells	T cells CCL20
CD b	42	female	5	CD.b_1015_5	-40427.4	29104.6	tcells	T cells CCL20
CD b	42	female	5	CD.b_1015_5	-40427.4	29105.6	tcells	T cells CCL20
CD b	42	female	5	CD.b_1015_5	-40425.4	29115.6	tcells	T cells CCL20
CD b	42	female	5	CD.b_1015_5	-40424.4	29118.6	tcells	T cells CCL20
CD b	42	female	5	CD.b_1015_5	-40423.4	29120.6	tcells	T cells CCL20
CD b	42	female	5	CD.b_1015_5	-40420.4	29124.6	tcells	T cells CCL20
CD b	42	female	5	CD.b_1015_5	-40404.4	29143.6	tcells	T cells CCL20
CD b	42	female	5	CD.b_1015_5	-40402.4	29145.6	tcells	T cells CCL20
CD b	42	female	5	CD.b_1015_5	-40398.4	29148.6	tcells	T cells CCL20
CD b	42	female	5	CD.b_1015_5	-40396.4	29149.6	tcells	T cells CCL20
CD b	42	female	5	CD.b_1015_5	-40386.4	29151.6	tcells	T cells CCL20
CD b	42	female	5	CD.b_1015_5	-40378.4	29151.6	tcells	T cells CCL20
CD b	42	female	5	CD.b_1016_5	-37828.4	29131.6	myeloids	IDA macrophages
CD b	42	female	5	CD.b_1016_5	-37825.4	29127.6	myeloids	IDA macrophages
CD b	42	female	5	CD.b_1016_5	-37822.4	29121.6	myeloids	IDA macrophages
CD b	42	female	5	CD.b_1016_5	-37821.4	29116.6	myeloids	IDA macrophages
CD b	42	female	5	CD.b_1016_5	-37821.4	29100.6	myeloids	IDA macrophages
CD b	42	female	5	CD.b_1016_5	-37822.4	29097.6	myeloids	IDA macrophages
CD b	42	female	5	CD.b_1016_5	-37824.4	29095.6	myeloids	IDA macrophages
CD b	42	female	5	CD.b_1016_5	-37843.4	29080.6	myeloids	IDA macrophages
CD b	42	female	5	CD.b_1016_5	-37849.4	29076.6	myeloids	IDA macrophages
CD b	42	female	5	CD.b_1016_5	-37851.4	29076.6	myeloids	IDA macrophages
CD b	42	female	5	CD.b_1016_5	-37853.4	29077.6	myeloids	IDA macrophages
CD b	42	female	5	CD.b_1016_5	-37882.4	29096.6	myeloids	IDA macrophages
CD b	42	female	5	CD.b_1016_5	-37893.4	29109.6	myeloids	IDA macrophages
CD b	42	female	5	CD.b_1016_5	-37893.4	29111.6	myeloids	IDA macrophages
CD b	42	female	5	CD.b_1016_5	-37886.4	29115.6	myeloids	IDA macrophages
CD b	42	female	5	CD.b_1016_5	-37860.4	29129.6	myeloids	IDA macrophages
CD b	42	female	5	CD.b_1016_5	-37834.4	29137.6	myeloids	IDA macrophages
CD b	42	female	5	CD.b_1016_5	-37828.4	29131.6	myeloids	IDA macrophages
CD b	42	female	5	CD.b_1017_5	-35732.4	29145.6	myeloids	IDA macrophages
CD b	42	female	5	CD.b_1017_5	-35719.4	29133.6	myeloids	IDA macrophages
CD b	42	female	5	CD.b_1017_5	-35716.4	29130.6	myeloids	IDA macrophages
CD b	42	female	5	CD.b_1017_5	-35713.4	29109.6	myeloids	IDA macrophages
CD b	42	female	5	CD.b_1017_5	-35713.4	29097.6	myeloids	IDA macrophages
CD b	42	female	5	CD.b_1017_5	-35717.4	29094.6	myeloids	IDA macrophages
CD b	42	female	5	CD.b_1017_5	-35733.4	29086.6	myeloids	IDA macrophages
CD b	42	female	5	CD.b_1017_5	-35775.4	29086.6	myeloids	IDA macrophages
CD b	42	female	5	CD.b_1017_5	-35776.4	29087.6	myeloids	IDA macrophages
CD b	42	female	5	CD.b_1017_5	-35778.4	29091.6	myeloids	IDA macrophages
CD b	42	female	5	CD.b_1017_5	-35780.4	29097.6	myeloids	IDA macrophages
CD b	42	female	5	CD.b_1017_5	-35785.4	29119.6	myeloids	IDA macrophages
CD b	42	female	5	CD.b_1017_5	-35785.4	29123.6	myeloids	IDA macrophages
CD b	42	female	5	CD.b_1017_5	-35782.4	29131.6	myeloids	IDA macrophages
CD b	42	female	5	CD.b_1017_5	-35781.4	29133.6	myeloids	IDA macrophages
CD b	42	female	5	CD.b_1017_5	-35779.4	29135.6	myeloids	IDA macrophages
CD b	42	female	5	CD.b_1017_5	-35775.4	29138.6	myeloids	IDA macrophages
CD b	42	female	5	CD.b_1017_5	-35765.4	29145.6	myeloids	IDA macrophages
CD b	42	female	5	CD.b_1017_5	-35732.4	29145.6	myeloids	IDA macrophages
CD b	42	female	5	CD.b_1018_5	-35500.4	29146.6	tcells	CD8
CD b	42	female	5	CD.b_1018_5	-35497.4	29143.6	tcells	CD8
CD b	42	female	5	CD.b_1018_5	-35491.4	29135.6	tcells	CD8
CD b	42	female	5	CD.b_1018_5	-35479.4	29117.6	tcells	CD8
CD b	42	female	5	CD.b_1018_5	-35478.4	29115.6	tcells	CD8
CD b	42	female	5	CD.b_1018_5	-35476.4	29109.6	tcells	CD8
CD b	42	female	5	CD.b_1018_5	-35476.4	29104.6	tcells	CD8
CD b	42	female	5	CD.b_1018_5	-35478.4	29102.6	tcells	CD8
CD b	42	female	5	CD.b_1018_5	-35504.4	29083.6	tcells	CD8
CD b	42	female	5	CD.b_1018_5	-35519.4	29083.6	tcells	CD8
CD b	42	female	5	CD.b_1018_5	-35520.4	29084.6	tcells	CD8
CD b	42	female	5	CD.b_1018_5	-35540.4	29114.6	tcells	CD8
CD b	42	female	5	CD.b_1018_5	-35539.4	29116.6	tcells	CD8
CD b	42	female	5	CD.b_1018_5	-35536.4	29121.6	tcells	CD8
CD b	42	female	5	CD.b_1018_5	-35515.4	29143.6	tcells	CD8
CD b	42	female	5	CD.b_1018_5	-35512.4	29146.6	tcells	CD8
CD b	42	female	5	CD.b_1018_5	-35500.4	29146.6	tcells	CD8
CD b	42	female	5	CD.b_1019_5	-35294.4	29141.6	tcells	CD8
CD b	42	female	5	CD.b_1019_5	-35287.4	29133.6	tcells	CD8
CD b	42	female	5	CD.b_1019_5	-35268.4	29107.6	tcells	CD8
CD b	42	female	5	CD.b_1019_5	-35265.4	29102.6	tcells	CD8
CD b	42	female	5	CD.b_1019_5	-35265.4	29099.6	tcells	CD8
CD b	42	female	5	CD.b_1019_5	-35271.4	29091.6	tcells	CD8
CD b	42	female	5	CD.b_1019_5	-35294.4	29064.6	tcells	CD8
CD b	42	female	5	CD.b_1019_5	-35302.4	29064.6	tcells	CD8
CD b	42	female	5	CD.b_1019_5	-35303.4	29065.6	tcells	CD8
CD b	42	female	5	CD.b_1019_5	-35306.4	29069.6	tcells	CD8
CD b	42	female	5	CD.b_1019_5	-35308.4	29072.6	tcells	CD8
CD b	42	female	5	CD.b_1019_5	-35314.4	29082.6	tcells	CD8
CD b	42	female	5	CD.b_1019_5	-35317.4	29088.6	tcells	CD8
CD b	42	female	5	CD.b_1019_5	-35331.4	29119.6	tcells	CD8
CD b	42	female	5	CD.b_1019_5	-35331.4	29128.6	tcells	CD8
CD b	42	female	5	CD.b_1019_5	-35330.4	29129.6	tcells	CD8
CD b	42	female	5	CD.b_1019_5	-35297.4	29144.6	tcells	CD8
CD b	42	female	5	CD.b_1019_5	-35294.4	29141.6	tcells	CD8
CD b	42	female	5	CD.b_1020_5	-36060.4	29120.6	myeloids	M2
CD b	42	female	5	CD.b_1020_5	-36057.4	29119.6	myeloids	M2
CD b	42	female	5	CD.b_1020_5	-36056.4	29118.6	myeloids	M2
CD b	42	female	5	CD.b_1020_5	-36056.4	29115.6	myeloids	M2
CD b	42	female	5	CD.b_1020_5	-36059.4	29107.6	myeloids	M2
CD b	42	female	5	CD.b_1020_5	-36066.4	29095.6	myeloids	M2
CD b	42	female	5	CD.b_1020_5	-36077.4	29083.6	myeloids	M2
CD b	42	female	5	CD.b_1020_5	-36078.4	29082.6	myeloids	M2
CD b	42	female	5	CD.b_1020_5	-36080.4	29081.6	myeloids	M2
CD b	42	female	5	CD.b_1020_5	-36088.4	29081.6	myeloids	M2
CD b	42	female	5	CD.b_1020_5	-36113.4	29085.6	myeloids	M2
CD b	42	female	5	CD.b_1020_5	-36149.4	29094.6	myeloids	M2
CD b	42	female	5	CD.b_1020_5	-36152.4	29095.6	myeloids	M2
CD b	42	female	5	CD.b_1020_5	-36154.4	29105.6	myeloids	M2
CD b	42	female	5	CD.b_1020_5	-36154.4	29119.6	myeloids	M2
CD b	42	female	5	CD.b_1020_5	-36152.4	29129.6	myeloids	M2
CD b	42	female	5	CD.b_1020_5	-36151.4	29131.6	myeloids	M2
CD b	42	female	5	CD.b_1020_5	-36148.4	29135.6	myeloids	M2
CD b	42	female	5	CD.b_1020_5	-36146.4	29137.6	myeloids	M2
CD b	42	female	5	CD.b_1020_5	-36142.4	29140.6	myeloids	M2
CD b	42	female	5	CD.b_1020_5	-36140.4	29141.6	myeloids	M2
CD b	42	female	5	CD.b_1020_5	-36060.4	29120.6	myeloids	M2
CD b	42	female	5	CD.b_1021_5	-35129.4	29130.6	plasmas	Memory B cell
CD b	42	female	5	CD.b_1021_5	-35126.4	29129.6	plasmas	Memory B cell
CD b	42	female	5	CD.b_1021_5	-35124.4	29128.6	plasmas	Memory B cell
CD b	42	female	5	CD.b_1021_5	-35120.4	29096.6	plasmas	Memory B cell
CD b	42	female	5	CD.b_1021_5	-35120.4	29090.6	plasmas	Memory B cell
CD b	42	female	5	CD.b_1021_5	-35129.4	29078.6	plasmas	Memory B cell
CD b	42	female	5	CD.b_1021_5	-35131.4	29076.6	plasmas	Memory B cell
CD b	42	female	5	CD.b_1021_5	-35146.4	29063.6	plasmas	Memory B cell
CD b	42	female	5	CD.b_1021_5	-35149.4	29062.6	plasmas	Memory B cell
CD b	42	female	5	CD.b_1021_5	-35169.4	29062.6	plasmas	Memory B cell
CD b	42	female	5	CD.b_1021_5	-35174.4	29063.6	plasmas	Memory B cell
CD b	42	female	5	CD.b_1021_5	-35176.4	29064.6	plasmas	Memory B cell
CD b	42	female	5	CD.b_1021_5	-35196.4	29093.6	plasmas	Memory B cell
CD b	42	female	5	CD.b_1021_5	-35198.4	29097.6	plasmas	Memory B cell
CD b	42	female	5	CD.b_1021_5	-35199.4	29104.6	plasmas	Memory B cell
CD b	42	female	5	CD.b_1021_5	-35199.4	29105.6	plasmas	Memory B cell
CD b	42	female	5	CD.b_1021_5	-35198.4	29114.6	plasmas	Memory B cell
CD b	42	female	5	CD.b_1021_5	-35196.4	29124.6	plasmas	Memory B cell
CD b	42	female	5	CD.b_1021_5	-35195.4	29126.6	plasmas	Memory B cell
CD b	42	female	5	CD.b_1021_5	-35192.4	29130.6	plasmas	Memory B cell
CD b	42	female	5	CD.b_1021_5	-35191.4	29131.6	plasmas	Memory B cell
CD b	42	female	5	CD.b_1021_5	-35129.4	29130.6	plasmas	Memory B cell
CD b	42	female	5	CD.b_1022_5	-36986.4	29145.6	myeloids	IDA macrophages
CD b	42	female	5	CD.b_1022_5	-36976.4	29143.6	myeloids	IDA macrophages
CD b	42	female	5	CD.b_1022_5	-36968.4	29141.6	myeloids	IDA macrophages
CD b	42	female	5	CD.b_1022_5	-36966.4	29140.6	myeloids	IDA macrophages
CD b	42	female	5	CD.b_1022_5	-36962.4	29137.6	myeloids	IDA macrophages
CD b	42	female	5	CD.b_1022_5	-36952.4	29127.6	myeloids	IDA macrophages
CD b	42	female	5	CD.b_1022_5	-36949.4	29123.6	myeloids	IDA macrophages
CD b	42	female	5	CD.b_1022_5	-36948.4	29121.6	myeloids	IDA macrophages
CD b	42	female	5	CD.b_1022_5	-36944.4	29111.6	myeloids	IDA macrophages
CD b	42	female	5	CD.b_1022_5	-36942.4	29103.6	myeloids	IDA macrophages
CD b	42	female	5	CD.b_1022_5	-36941.4	29098.6	myeloids	IDA macrophages
CD b	42	female	5	CD.b_1022_5	-36941.4	29082.6	myeloids	IDA macrophages
CD b	42	female	5	CD.b_1022_5	-36942.4	29077.6	myeloids	IDA macrophages
CD b	42	female	5	CD.b_1022_5	-36943.4	29075.6	myeloids	IDA macrophages
CD b	42	female	5	CD.b_1022_5	-36946.4	29071.6	myeloids	IDA macrophages
CD b	42	female	5	CD.b_1022_5	-36950.4	29067.6	myeloids	IDA macrophages
CD b	42	female	5	CD.b_1022_5	-36954.4	29064.6	myeloids	IDA macrophages
CD b	42	female	5	CD.b_1022_5	-36960.4	29060.6	myeloids	IDA macrophages
CD b	42	female	5	CD.b_1022_5	-36962.4	29059.6	myeloids	IDA macrophages
CD b	42	female	5	CD.b_1022_5	-36967.4	29058.6	myeloids	IDA macrophages
CD b	42	female	5	CD.b_1022_5	-36977.4	29058.6	myeloids	IDA macrophages
CD b	42	female	5	CD.b_1022_5	-36982.4	29059.6	myeloids	IDA macrophages
CD b	42	female	5	CD.b_1022_5	-36992.4	29064.6	myeloids	IDA macrophages
CD b	42	female	5	CD.b_1022_5	-36996.4	29067.6	myeloids	IDA macrophages
CD b	42	female	5	CD.b_1022_5	-37008.4	29079.6	myeloids	IDA macrophages
CD b	42	female	5	CD.b_1022_5	-37006.4	29126.6	myeloids	IDA macrophages
CD b	42	female	5	CD.b_1022_5	-37004.4	29135.6	myeloids	IDA macrophages
CD b	42	female	5	CD.b_1022_5	-37001.4	29144.6	myeloids	IDA macrophages
CD b	42	female	5	CD.b_1022_5	-36997.4	29145.6	myeloids	IDA macrophages
CD b	42	female	5	CD.b_1022_5	-36986.4	29145.6	myeloids	IDA macrophages
CD b	42	female	5	CD.b_1023_5	-35914.4	29141.6	myeloids	M2
CD b	42	female	5	CD.b_1023_5	-35904.4	29139.6	myeloids	M2
CD b	42	female	5	CD.b_1023_5	-35894.4	29134.6	myeloids	M2
CD b	42	female	5	CD.b_1023_5	-35890.4	29131.6	myeloids	M2
CD b	42	female	5	CD.b_1023_5	-35889.4	29130.6	myeloids	M2
CD b	42	female	5	CD.b_1023_5	-35889.4	29123.6	myeloids	M2
CD b	42	female	5	CD.b_1023_5	-35891.4	29093.6	myeloids	M2
CD b	42	female	5	CD.b_1023_5	-35893.4	29073.6	myeloids	M2
CD b	42	female	5	CD.b_1023_5	-35904.4	29071.6	myeloids	M2
CD b	42	female	5	CD.b_1023_5	-35910.4	29070.6	myeloids	M2
CD b	42	female	5	CD.b_1023_5	-35923.4	29068.6	myeloids	M2
CD b	42	female	5	CD.b_1023_5	-35933.4	29067.6	myeloids	M2
CD b	42	female	5	CD.b_1023_5	-35938.4	29067.6	myeloids	M2
CD b	42	female	5	CD.b_1023_5	-35957.4	29115.6	myeloids	M2
CD b	42	female	5	CD.b_1023_5	-35956.4	29120.6	myeloids	M2
CD b	42	female	5	CD.b_1023_5	-35955.4	29122.6	myeloids	M2
CD b	42	female	5	CD.b_1023_5	-35952.4	29126.6	myeloids	M2
CD b	42	female	5	CD.b_1023_5	-35947.4	29131.6	myeloids	M2
CD b	42	female	5	CD.b_1023_5	-35943.4	29134.6	myeloids	M2
CD b	42	female	5	CD.b_1023_5	-35933.4	29139.6	myeloids	M2
CD b	42	female	5	CD.b_1023_5	-35923.4	29141.6	myeloids	M2
CD b	42	female	5	CD.b_1023_5	-35914.4	29141.6	myeloids	M2
CD b	42	female	5	CD.b_1024_5	-38353.4	29120.6	plasmas	Memory B cell
CD b	42	female	5	CD.b_1024_5	-38338.4	29118.6	plasmas	Memory B cell
CD b	42	female	5	CD.b_1024_5	-38337.4	29117.6	plasmas	Memory B cell
CD b	42	female	5	CD.b_1024_5	-38323.4	29095.6	plasmas	Memory B cell
CD b	42	female	5	CD.b_1024_5	-38313.4	29075.6	plasmas	Memory B cell
CD b	42	female	5	CD.b_1024_5	-38313.4	29073.6	plasmas	Memory B cell
CD b	42	female	5	CD.b_1024_5	-38320.4	29065.6	plasmas	Memory B cell
CD b	42	female	5	CD.b_1024_5	-38323.4	29065.6	plasmas	Memory B cell
CD b	42	female	5	CD.b_1024_5	-38342.4	29076.6	plasmas	Memory B cell
CD b	42	female	5	CD.b_1024_5	-38352.4	29084.6	plasmas	Memory B cell
CD b	42	female	5	CD.b_1024_5	-38364.4	29094.6	plasmas	Memory B cell
CD b	42	female	5	CD.b_1024_5	-38365.4	29095.6	plasmas	Memory B cell
CD b	42	female	5	CD.b_1024_5	-38365.4	29119.6	plasmas	Memory B cell
CD b	42	female	5	CD.b_1024_5	-38364.4	29120.6	plasmas	Memory B cell
CD b	42	female	5	CD.b_1024_5	-38353.4	29120.6	plasmas	Memory B cell
CD b	42	female	5	CD.b_1025_5	-36910.4	29137.6	myeloids	IDA macrophages
CD b	42	female	5	CD.b_1025_5	-36849.4	29076.6	myeloids	IDA macrophages
CD b	42	female	5	CD.b_1025_5	-36849.4	29068.6	myeloids	IDA macrophages
CD b	42	female	5	CD.b_1025_5	-36850.4	29063.6	myeloids	IDA macrophages
CD b	42	female	5	CD.b_1025_5	-36851.4	29061.6	myeloids	IDA macrophages
CD b	42	female	5	CD.b_1025_5	-36854.4	29057.6	myeloids	IDA macrophages
CD b	42	female	5	CD.b_1025_5	-36858.4	29053.6	myeloids	IDA macrophages
CD b	42	female	5	CD.b_1025_5	-36862.4	29050.6	myeloids	IDA macrophages
CD b	42	female	5	CD.b_1025_5	-36868.4	29046.6	myeloids	IDA macrophages
CD b	42	female	5	CD.b_1025_5	-36874.4	29043.6	myeloids	IDA macrophages
CD b	42	female	5	CD.b_1025_5	-36879.4	29042.6	myeloids	IDA macrophages
CD b	42	female	5	CD.b_1025_5	-36899.4	29042.6	myeloids	IDA macrophages
CD b	42	female	5	CD.b_1025_5	-36904.4	29043.6	myeloids	IDA macrophages
CD b	42	female	5	CD.b_1025_5	-36906.4	29044.6	myeloids	IDA macrophages
CD b	42	female	5	CD.b_1025_5	-36918.4	29053.6	myeloids	IDA macrophages
CD b	42	female	5	CD.b_1025_5	-36928.4	29063.6	myeloids	IDA macrophages
CD b	42	female	5	CD.b_1025_5	-36931.4	29067.6	myeloids	IDA macrophages
CD b	42	female	5	CD.b_1025_5	-36935.4	29073.6	myeloids	IDA macrophages
CD b	42	female	5	CD.b_1025_5	-36936.4	29075.6	myeloids	IDA macrophages
CD b	42	female	5	CD.b_1025_5	-36938.4	29083.6	myeloids	IDA macrophages
CD b	42	female	5	CD.b_1025_5	-36939.4	29088.6	myeloids	IDA macrophages
CD b	42	female	5	CD.b_1025_5	-36940.4	29094.6	myeloids	IDA macrophages
CD b	42	female	5	CD.b_1025_5	-36940.4	29104.6	myeloids	IDA macrophages
CD b	42	female	5	CD.b_1025_5	-36938.4	29114.6	myeloids	IDA macrophages
CD b	42	female	5	CD.b_1025_5	-36935.4	29120.6	myeloids	IDA macrophages
CD b	42	female	5	CD.b_1025_5	-36933.4	29123.6	myeloids	IDA macrophages
CD b	42	female	5	CD.b_1025_5	-36930.4	29127.6	myeloids	IDA macrophages
CD b	42	female	5	CD.b_1025_5	-36928.4	29129.6	myeloids	IDA macrophages
CD b	42	female	5	CD.b_1025_5	-36924.4	29132.6	myeloids	IDA macrophages
CD b	42	female	5	CD.b_1025_5	-36921.4	29134.6	myeloids	IDA macrophages
CD b	42	female	5	CD.b_1025_5	-36915.4	29137.6	myeloids	IDA macrophages
CD b	42	female	5	CD.b_1025_5	-36910.4	29137.6	myeloids	IDA macrophages
CD b	42	female	5	CD.b_1026_5	-36767.4	29136.6	myeloids	IDA macrophages
CD b	42	female	5	CD.b_1026_5	-36762.4	29135.6	myeloids	IDA macrophages
CD b	42	female	5	CD.b_1026_5	-36756.4	29133.6	myeloids	IDA macrophages
CD b	42	female	5	CD.b_1026_5	-36717.4	29101.6	myeloids	IDA macrophages
CD b	42	female	5	CD.b_1026_5	-36716.4	29100.6	myeloids	IDA macrophages
CD b	42	female	5	CD.b_1026_5	-36716.4	29098.6	myeloids	IDA macrophages
CD b	42	female	5	CD.b_1026_5	-36717.4	29096.6	myeloids	IDA macrophages
CD b	42	female	5	CD.b_1026_5	-36727.4	29078.6	myeloids	IDA macrophages
CD b	42	female	5	CD.b_1026_5	-36741.4	29056.6	myeloids	IDA macrophages
CD b	42	female	5	CD.b_1026_5	-36743.4	29054.6	myeloids	IDA macrophages
CD b	42	female	5	CD.b_1026_5	-36745.4	29054.6	myeloids	IDA macrophages
CD b	42	female	5	CD.b_1026_5	-36807.4	29087.6	myeloids	IDA macrophages
CD b	42	female	5	CD.b_1026_5	-36808.4	29088.6	myeloids	IDA macrophages
CD b	42	female	5	CD.b_1026_5	-36809.4	29092.6	myeloids	IDA macrophages
CD b	42	female	5	CD.b_1026_5	-36810.4	29097.6	myeloids	IDA macrophages
CD b	42	female	5	CD.b_1026_5	-36810.4	29104.6	myeloids	IDA macrophages
CD b	42	female	5	CD.b_1026_5	-36808.4	29114.6	myeloids	IDA macrophages
CD b	42	female	5	CD.b_1026_5	-36807.4	29116.6	myeloids	IDA macrophages
CD b	42	female	5	CD.b_1026_5	-36804.4	29120.6	myeloids	IDA macrophages
CD b	42	female	5	CD.b_1026_5	-36803.4	29121.6	myeloids	IDA macrophages
CD b	42	female	5	CD.b_1026_5	-36784.4	29130.6	myeloids	IDA macrophages
CD b	42	female	5	CD.b_1026_5	-36771.4	29136.6	myeloids	IDA macrophages
CD b	42	female	5	CD.b_1026_5	-36767.4	29136.6	myeloids	IDA macrophages
CD b	42	female	5	CD.b_1027_5	-36638.4	29137.6	stroma	Inflammatory fibroblasts
CD b	42	female	5	CD.b_1027_5	-36618.4	29133.6	stroma	Inflammatory fibroblasts
CD b	42	female	5	CD.b_1027_5	-36608.4	29129.6	stroma	Inflammatory fibroblasts
CD b	42	female	5	CD.b_1027_5	-36606.4	29128.6	stroma	Inflammatory fibroblasts
CD b	42	female	5	CD.b_1027_5	-36602.4	29125.6	stroma	Inflammatory fibroblasts
CD b	42	female	5	CD.b_1027_5	-36594.4	29117.6	stroma	Inflammatory fibroblasts
CD b	42	female	5	CD.b_1027_5	-36591.4	29113.6	stroma	Inflammatory fibroblasts
CD b	42	female	5	CD.b_1027_5	-36586.4	29103.6	stroma	Inflammatory fibroblasts
CD b	42	female	5	CD.b_1027_5	-36585.4	29098.6	stroma	Inflammatory fibroblasts
CD b	42	female	5	CD.b_1027_5	-36585.4	29076.6	stroma	Inflammatory fibroblasts
CD b	42	female	5	CD.b_1027_5	-36586.4	29071.6	stroma	Inflammatory fibroblasts
CD b	42	female	5	CD.b_1027_5	-36587.4	29069.6	stroma	Inflammatory fibroblasts
CD b	42	female	5	CD.b_1027_5	-36589.4	29067.6	stroma	Inflammatory fibroblasts
CD b	42	female	5	CD.b_1027_5	-36600.4	29067.6	stroma	Inflammatory fibroblasts
CD b	42	female	5	CD.b_1027_5	-36664.4	29069.6	stroma	Inflammatory fibroblasts
CD b	42	female	5	CD.b_1027_5	-36667.4	29072.6	stroma	Inflammatory fibroblasts
CD b	42	female	5	CD.b_1027_5	-36678.4	29087.6	stroma	Inflammatory fibroblasts
CD b	42	female	5	CD.b_1027_5	-36681.4	29092.6	stroma	Inflammatory fibroblasts
CD b	42	female	5	CD.b_1027_5	-36682.4	29097.6	stroma	Inflammatory fibroblasts
CD b	42	female	5	CD.b_1027_5	-36682.4	29101.6	stroma	Inflammatory fibroblasts
CD b	42	female	5	CD.b_1027_5	-36680.4	29105.6	stroma	Inflammatory fibroblasts
CD b	42	female	5	CD.b_1027_5	-36676.4	29111.6	stroma	Inflammatory fibroblasts
CD b	42	female	5	CD.b_1027_5	-36673.4	29115.6	stroma	Inflammatory fibroblasts
CD b	42	female	5	CD.b_1027_5	-36659.4	29131.6	stroma	Inflammatory fibroblasts
CD b	42	female	5	CD.b_1027_5	-36657.4	29133.6	stroma	Inflammatory fibroblasts
CD b	42	female	5	CD.b_1027_5	-36651.4	29135.6	stroma	Inflammatory fibroblasts
CD b	42	female	5	CD.b_1027_5	-36641.4	29137.6	stroma	Inflammatory fibroblasts
CD b	42	female	5	CD.b_1027_5	-36638.4	29137.6	stroma	Inflammatory fibroblasts
CD b	42	female	5	CD.b_1028_5	-35430.4	29124.6	plasmas	PC immediate early response
CD b	42	female	5	CD.b_1028_5	-35424.4	29122.6	plasmas	PC immediate early response
CD b	42	female	5	CD.b_1028_5	-35417.4	29119.6	plasmas	PC immediate early response
CD b	42	female	5	CD.b_1028_5	-35415.4	29118.6	plasmas	PC immediate early response
CD b	42	female	5	CD.b_1028_5	-35414.4	29117.6	plasmas	PC immediate early response
CD b	42	female	5	CD.b_1028_5	-35411.4	29113.6	plasmas	PC immediate early response
CD b	42	female	5	CD.b_1028_5	-35409.4	29109.6	plasmas	PC immediate early response
CD b	42	female	5	CD.b_1028_5	-35409.4	29101.6	plasmas	PC immediate early response
CD b	42	female	5	CD.b_1028_5	-35438.4	29062.6	plasmas	PC immediate early response
CD b	42	female	5	CD.b_1028_5	-35439.4	29061.6	plasmas	PC immediate early response
CD b	42	female	5	CD.b_1028_5	-35441.4	29060.6	plasmas	PC immediate early response
CD b	42	female	5	CD.b_1028_5	-35446.4	29060.6	plasmas	PC immediate early response
CD b	42	female	5	CD.b_1028_5	-35447.4	29061.6	plasmas	PC immediate early response
CD b	42	female	5	CD.b_1028_5	-35462.4	29080.6	plasmas	PC immediate early response
CD b	42	female	5	CD.b_1028_5	-35468.4	29090.6	plasmas	PC immediate early response
CD b	42	female	5	CD.b_1028_5	-35475.4	29104.6	plasmas	PC immediate early response
CD b	42	female	5	CD.b_1028_5	-35474.4	29108.6	plasmas	PC immediate early response
CD b	42	female	5	CD.b_1028_5	-35459.4	29116.6	plasmas	PC immediate early response
CD b	42	female	5	CD.b_1028_5	-35457.4	29117.6	plasmas	PC immediate early response
CD b	42	female	5	CD.b_1028_5	-35436.4	29124.6	plasmas	PC immediate early response
CD b	42	female	5	CD.b_1028_5	-35430.4	29124.6	plasmas	PC immediate early response
CD b	42	female	5	CD.b_1029_5	-37648.4	29131.6	myeloids	IDA macrophages
CD b	42	female	5	CD.b_1029_5	-37638.4	29129.6	myeloids	IDA macrophages
CD b	42	female	5	CD.b_1029_5	-37632.4	29127.6	myeloids	IDA macrophages
CD b	42	female	5	CD.b_1029_5	-37622.4	29123.6	myeloids	IDA macrophages
CD b	42	female	5	CD.b_1029_5	-37620.4	29122.6	myeloids	IDA macrophages
CD b	42	female	5	CD.b_1029_5	-37616.4	29119.6	myeloids	IDA macrophages
CD b	42	female	5	CD.b_1029_5	-37610.4	29113.6	myeloids	IDA macrophages
CD b	42	female	5	CD.b_1029_5	-37607.4	29109.6	myeloids	IDA macrophages
CD b	42	female	5	CD.b_1029_5	-37603.4	29103.6	myeloids	IDA macrophages
CD b	42	female	5	CD.b_1029_5	-37600.4	29097.6	myeloids	IDA macrophages
CD b	42	female	5	CD.b_1029_5	-37599.4	29092.6	myeloids	IDA macrophages
CD b	42	female	5	CD.b_1029_5	-37599.4	29080.6	myeloids	IDA macrophages
CD b	42	female	5	CD.b_1029_5	-37600.4	29075.6	myeloids	IDA macrophages
CD b	42	female	5	CD.b_1029_5	-37601.4	29073.6	myeloids	IDA macrophages
CD b	42	female	5	CD.b_1029_5	-37619.4	29060.6	myeloids	IDA macrophages
CD b	42	female	5	CD.b_1029_5	-37626.4	29060.6	myeloids	IDA macrophages
CD b	42	female	5	CD.b_1029_5	-37632.4	29062.6	myeloids	IDA macrophages
CD b	42	female	5	CD.b_1029_5	-37642.4	29066.6	myeloids	IDA macrophages
CD b	42	female	5	CD.b_1029_5	-37646.4	29068.6	myeloids	IDA macrophages
CD b	42	female	5	CD.b_1029_5	-37687.4	29090.6	myeloids	IDA macrophages
CD b	42	female	5	CD.b_1029_5	-37688.4	29093.6	myeloids	IDA macrophages
CD b	42	female	5	CD.b_1029_5	-37688.4	29094.6	myeloids	IDA macrophages
CD b	42	female	5	CD.b_1029_5	-37686.4	29104.6	myeloids	IDA macrophages
CD b	42	female	5	CD.b_1029_5	-37684.4	29110.6	myeloids	IDA macrophages
CD b	42	female	5	CD.b_1029_5	-37683.4	29112.6	myeloids	IDA macrophages
CD b	42	female	5	CD.b_1029_5	-37680.4	29116.6	myeloids	IDA macrophages
CD b	42	female	5	CD.b_1029_5	-37677.4	29119.6	myeloids	IDA macrophages
CD b	42	female	5	CD.b_1029_5	-37672.4	29123.6	myeloids	IDA macrophages
CD b	42	female	5	CD.b_1029_5	-37668.4	29126.6	myeloids	IDA macrophages
CD b	42	female	5	CD.b_1029_5	-37665.4	29128.6	myeloids	IDA macrophages
CD b	42	female	5	CD.b_1029_5	-37663.4	29129.6	myeloids	IDA macrophages
CD b	42	female	5	CD.b_1029_5	-37653.4	29131.6	myeloids	IDA macrophages
CD b	42	female	5	CD.b_1029_5	-37648.4	29131.6	myeloids	IDA macrophages
CD b	42	female	5	CD.b_103_5	-36058.4	30543.6	plasmas	Memory B cell
CD b	42	female	5	CD.b_103_5	-36048.4	30541.6	plasmas	Memory B cell
CD b	42	female	5	CD.b_103_5	-36034.4	30534.6	plasmas	Memory B cell
CD b	42	female	5	CD.b_103_5	-36030.4	30531.6	plasmas	Memory B cell
CD b	42	female	5	CD.b_103_5	-36022.4	30523.6	plasmas	Memory B cell
CD b	42	female	5	CD.b_103_5	-36019.4	30519.6	plasmas	Memory B cell
CD b	42	female	5	CD.b_103_5	-36018.4	30517.6	plasmas	Memory B cell
CD b	42	female	5	CD.b_103_5	-36018.4	30504.6	plasmas	Memory B cell
CD b	42	female	5	CD.b_103_5	-36020.4	30500.6	plasmas	Memory B cell
CD b	42	female	5	CD.b_103_5	-36024.4	30494.6	plasmas	Memory B cell
CD b	42	female	5	CD.b_103_5	-36026.4	30492.6	plasmas	Memory B cell
CD b	42	female	5	CD.b_103_5	-36054.4	30467.6	plasmas	Memory B cell
CD b	42	female	5	CD.b_103_5	-36056.4	30466.6	plasmas	Memory B cell
CD b	42	female	5	CD.b_103_5	-36068.4	30466.6	plasmas	Memory B cell
CD b	42	female	5	CD.b_103_5	-36095.4	30472.6	plasmas	Memory B cell
CD b	42	female	5	CD.b_103_5	-36100.4	30477.6	plasmas	Memory B cell
CD b	42	female	5	CD.b_103_5	-36104.4	30487.6	plasmas	Memory B cell
CD b	42	female	5	CD.b_103_5	-36104.4	30490.6	plasmas	Memory B cell
CD b	42	female	5	CD.b_103_5	-36099.4	30508.6	plasmas	Memory B cell
CD b	42	female	5	CD.b_103_5	-36097.4	30514.6	plasmas	Memory B cell
CD b	42	female	5	CD.b_103_5	-36086.4	30538.6	plasmas	Memory B cell
CD b	42	female	5	CD.b_103_5	-36085.4	30540.6	plasmas	Memory B cell
CD b	42	female	5	CD.b_103_5	-36083.4	30541.6	plasmas	Memory B cell
CD b	42	female	5	CD.b_103_5	-36073.4	30543.6	plasmas	Memory B cell
CD b	42	female	5	CD.b_103_5	-36058.4	30543.6	plasmas	Memory B cell
CD b	42	female	5	CD.b_1030_5	-37142.4	29131.6	myeloids	IDA macrophages
CD b	42	female	5	CD.b_1030_5	-37132.4	29129.6	myeloids	IDA macrophages
CD b	42	female	5	CD.b_1030_5	-37130.4	29128.6	myeloids	IDA macrophages
CD b	42	female	5	CD.b_1030_5	-37118.4	29119.6	myeloids	IDA macrophages
CD b	42	female	5	CD.b_1030_5	-37116.4	29117.6	myeloids	IDA macrophages
CD b	42	female	5	CD.b_1030_5	-37113.4	29113.6	myeloids	IDA macrophages
CD b	42	female	5	CD.b_1030_5	-37112.4	29111.6	myeloids	IDA macrophages
CD b	42	female	5	CD.b_1030_5	-37106.4	29097.6	myeloids	IDA macrophages
CD b	42	female	5	CD.b_1030_5	-37105.4	29092.6	myeloids	IDA macrophages
CD b	42	female	5	CD.b_1030_5	-37105.4	29071.6	myeloids	IDA macrophages
CD b	42	female	5	CD.b_1030_5	-37110.4	29066.6	myeloids	IDA macrophages
CD b	42	female	5	CD.b_1030_5	-37114.4	29063.6	myeloids	IDA macrophages
CD b	42	female	5	CD.b_1030_5	-37118.4	29061.6	myeloids	IDA macrophages
CD b	42	female	5	CD.b_1030_5	-37146.4	29049.6	myeloids	IDA macrophages
CD b	42	female	5	CD.b_1030_5	-37149.4	29048.6	myeloids	IDA macrophages
CD b	42	female	5	CD.b_1030_5	-37155.4	29048.6	myeloids	IDA macrophages
CD b	42	female	5	CD.b_1030_5	-37184.4	29103.6	myeloids	IDA macrophages
CD b	42	female	5	CD.b_1030_5	-37186.4	29107.6	myeloids	IDA macrophages
CD b	42	female	5	CD.b_1030_5	-37186.4	29111.6	myeloids	IDA macrophages
CD b	42	female	5	CD.b_1030_5	-37185.4	29113.6	myeloids	IDA macrophages
CD b	42	female	5	CD.b_1030_5	-37182.4	29117.6	myeloids	IDA macrophages
CD b	42	female	5	CD.b_1030_5	-37176.4	29123.6	myeloids	IDA macrophages
CD b	42	female	5	CD.b_1030_5	-37172.4	29126.6	myeloids	IDA macrophages
CD b	42	female	5	CD.b_1030_5	-37169.4	29128.6	myeloids	IDA macrophages
CD b	42	female	5	CD.b_1030_5	-37167.4	29129.6	myeloids	IDA macrophages
CD b	42	female	5	CD.b_1030_5	-37157.4	29131.6	myeloids	IDA macrophages
CD b	42	female	5	CD.b_1030_5	-37142.4	29131.6	myeloids	IDA macrophages
CD b	42	female	5	CD.b_1031_5	-35868.4	29131.6	myeloids	IDA macrophages
CD b	42	female	5	CD.b_1031_5	-35839.4	29104.6	myeloids	IDA macrophages
CD b	42	female	5	CD.b_1031_5	-35839.4	29096.6	myeloids	IDA macrophages
CD b	42	female	5	CD.b_1031_5	-35840.4	29090.6	myeloids	IDA macrophages
CD b	42	female	5	CD.b_1031_5	-35843.4	29078.6	myeloids	IDA macrophages
CD b	42	female	5	CD.b_1031_5	-35846.4	29069.6	myeloids	IDA macrophages
CD b	42	female	5	CD.b_1031_5	-35847.4	29068.6	myeloids	IDA macrophages
CD b	42	female	5	CD.b_1031_5	-35888.4	29068.6	myeloids	IDA macrophages
CD b	42	female	5	CD.b_1031_5	-35890.4	29070.6	myeloids	IDA macrophages
CD b	42	female	5	CD.b_1031_5	-35892.4	29073.6	myeloids	IDA macrophages
CD b	42	female	5	CD.b_1031_5	-35892.4	29104.6	myeloids	IDA macrophages
CD b	42	female	5	CD.b_1031_5	-35889.4	29122.6	myeloids	IDA macrophages
CD b	42	female	5	CD.b_1031_5	-35888.4	29126.6	myeloids	IDA macrophages
CD b	42	female	5	CD.b_1031_5	-35887.4	29129.6	myeloids	IDA macrophages
CD b	42	female	5	CD.b_1031_5	-35877.4	29131.6	myeloids	IDA macrophages
CD b	42	female	5	CD.b_1031_5	-35868.4	29131.6	myeloids	IDA macrophages
CD b	42	female	5	CD.b_1032_5	-38994.4	29129.6	myeloids	M2
CD b	42	female	5	CD.b_1032_5	-38984.4	29127.6	myeloids	M2
CD b	42	female	5	CD.b_1032_5	-38972.4	29123.6	myeloids	M2
CD b	42	female	5	CD.b_1032_5	-38970.4	29122.6	myeloids	M2
CD b	42	female	5	CD.b_1032_5	-38966.4	29119.6	myeloids	M2
CD b	42	female	5	CD.b_1032_5	-38964.4	29117.6	myeloids	M2
CD b	42	female	5	CD.b_1032_5	-38955.4	29105.6	myeloids	M2
CD b	42	female	5	CD.b_1032_5	-38954.4	29103.6	myeloids	M2
CD b	42	female	5	CD.b_1032_5	-38951.4	29088.6	myeloids	M2
CD b	42	female	5	CD.b_1032_5	-38951.4	29078.6	myeloids	M2
CD b	42	female	5	CD.b_1032_5	-38954.4	29063.6	myeloids	M2
CD b	42	female	5	CD.b_1032_5	-38960.4	29051.6	myeloids	M2
CD b	42	female	5	CD.b_1032_5	-38972.4	29036.6	myeloids	M2
CD b	42	female	5	CD.b_1032_5	-38980.4	29029.6	myeloids	M2
CD b	42	female	5	CD.b_1032_5	-38987.4	29025.6	myeloids	M2
CD b	42	female	5	CD.b_1032_5	-38991.4	29025.6	myeloids	M2
CD b	42	female	5	CD.b_1032_5	-39000.4	29028.6	myeloids	M2
CD b	42	female	5	CD.b_1032_5	-39011.4	29032.6	myeloids	M2
CD b	42	female	5	CD.b_1032_5	-39017.4	29035.6	myeloids	M2
CD b	42	female	5	CD.b_1032_5	-39024.4	29040.6	myeloids	M2
CD b	42	female	5	CD.b_1032_5	-39028.4	29043.6	myeloids	M2
CD b	42	female	5	CD.b_1032_5	-39030.4	29045.6	myeloids	M2
CD b	42	female	5	CD.b_1032_5	-39033.4	29049.6	myeloids	M2
CD b	42	female	5	CD.b_1032_5	-39038.4	29059.6	myeloids	M2
CD b	42	female	5	CD.b_1032_5	-39040.4	29069.6	myeloids	M2
CD b	42	female	5	CD.b_1032_5	-39040.4	29074.6	myeloids	M2
CD b	42	female	5	CD.b_1032_5	-39038.4	29084.6	myeloids	M2
CD b	42	female	5	CD.b_1032_5	-39036.4	29092.6	myeloids	M2
CD b	42	female	5	CD.b_1032_5	-39034.4	29097.6	myeloids	M2
CD b	42	female	5	CD.b_1032_5	-39033.4	29099.6	myeloids	M2
CD b	42	female	5	CD.b_1032_5	-39025.4	29113.6	myeloids	M2
CD b	42	female	5	CD.b_1032_5	-39022.4	29117.6	myeloids	M2
CD b	42	female	5	CD.b_1032_5	-39020.4	29119.6	myeloids	M2
CD b	42	female	5	CD.b_1032_5	-39016.4	29122.6	myeloids	M2
CD b	42	female	5	CD.b_1032_5	-39013.4	29124.6	myeloids	M2
CD b	42	female	5	CD.b_1032_5	-39007.4	29127.6	myeloids	M2
CD b	42	female	5	CD.b_1032_5	-38997.4	29129.6	myeloids	M2
CD b	42	female	5	CD.b_1032_5	-38994.4	29129.6	myeloids	M2
CD b	42	female	5	CD.b_1033_5	-37899.4	29114.6	myeloids	M2
CD b	42	female	5	CD.b_1033_5	-37894.4	29111.6	myeloids	M2
CD b	42	female	5	CD.b_1033_5	-37852.4	29076.6	myeloids	M2
CD b	42	female	5	CD.b_1033_5	-37851.4	29075.6	myeloids	M2
CD b	42	female	5	CD.b_1033_5	-37851.4	29071.6	myeloids	M2
CD b	42	female	5	CD.b_1033_5	-37855.4	29053.6	myeloids	M2
CD b	42	female	5	CD.b_1033_5	-37857.4	29047.6	myeloids	M2
CD b	42	female	5	CD.b_1033_5	-37860.4	29039.6	myeloids	M2
CD b	42	female	5	CD.b_1033_5	-37861.4	29037.6	myeloids	M2
CD b	42	female	5	CD.b_1033_5	-37862.4	29036.6	myeloids	M2
CD b	42	female	5	CD.b_1033_5	-37868.4	29032.6	myeloids	M2
CD b	42	female	5	CD.b_1033_5	-37870.4	29031.6	myeloids	M2
CD b	42	female	5	CD.b_1033_5	-37875.4	29030.6	myeloids	M2
CD b	42	female	5	CD.b_1033_5	-37880.4	29030.6	myeloids	M2
CD b	42	female	5	CD.b_1033_5	-37936.4	29071.6	myeloids	M2
CD b	42	female	5	CD.b_1033_5	-37936.4	29072.6	myeloids	M2
CD b	42	female	5	CD.b_1033_5	-37928.4	29097.6	myeloids	M2
CD b	42	female	5	CD.b_1033_5	-37926.4	29101.6	myeloids	M2
CD b	42	female	5	CD.b_1033_5	-37924.4	29103.6	myeloids	M2
CD b	42	female	5	CD.b_1033_5	-37907.4	29118.6	myeloids	M2
CD b	42	female	5	CD.b_1033_5	-37899.4	29114.6	myeloids	M2
CD b	42	female	5	CD.b_1034_5	-39603.4	29126.6	plasmas	PC IgG
CD b	42	female	5	CD.b_1034_5	-39600.4	29125.6	plasmas	PC IgG
CD b	42	female	5	CD.b_1034_5	-39598.4	29123.6	plasmas	PC IgG
CD b	42	female	5	CD.b_1034_5	-39567.4	29091.6	plasmas	PC IgG
CD b	42	female	5	CD.b_1034_5	-39567.4	29080.6	plasmas	PC IgG
CD b	42	female	5	CD.b_1034_5	-39568.4	29075.6	plasmas	PC IgG
CD b	42	female	5	CD.b_1034_5	-39573.4	29065.6	plasmas	PC IgG
CD b	42	female	5	CD.b_1034_5	-39576.4	29062.6	plasmas	PC IgG
CD b	42	female	5	CD.b_1034_5	-39598.4	29060.6	plasmas	PC IgG
CD b	42	female	5	CD.b_1034_5	-39605.4	29060.6	plasmas	PC IgG
CD b	42	female	5	CD.b_1034_5	-39615.4	29064.6	plasmas	PC IgG
CD b	42	female	5	CD.b_1034_5	-39621.4	29067.6	plasmas	PC IgG
CD b	42	female	5	CD.b_1034_5	-39629.4	29072.6	plasmas	PC IgG
CD b	42	female	5	CD.b_1034_5	-39646.4	29087.6	plasmas	PC IgG
CD b	42	female	5	CD.b_1034_5	-39656.4	29097.6	plasmas	PC IgG
CD b	42	female	5	CD.b_1034_5	-39652.4	29106.6	plasmas	PC IgG
CD b	42	female	5	CD.b_1034_5	-39651.4	29108.6	plasmas	PC IgG
CD b	42	female	5	CD.b_1034_5	-39648.4	29112.6	plasmas	PC IgG
CD b	42	female	5	CD.b_1034_5	-39645.4	29115.6	plasmas	PC IgG
CD b	42	female	5	CD.b_1034_5	-39643.4	29116.6	plasmas	PC IgG
CD b	42	female	5	CD.b_1034_5	-39610.4	29126.6	plasmas	PC IgG
CD b	42	female	5	CD.b_1034_5	-39603.4	29126.6	plasmas	PC IgG
CD b	42	female	5	CD.b_1035_5	-36015.4	29126.6	tcells	CD8
CD b	42	female	5	CD.b_1035_5	-36010.4	29125.6	tcells	CD8
CD b	42	female	5	CD.b_1035_5	-36004.4	29123.6	tcells	CD8
CD b	42	female	5	CD.b_1035_5	-36002.4	29122.6	tcells	CD8
CD b	42	female	5	CD.b_1035_5	-35998.4	29119.6	tcells	CD8
CD b	42	female	5	CD.b_1035_5	-35990.4	29111.6	tcells	CD8
CD b	42	female	5	CD.b_1035_5	-35990.4	29106.6	tcells	CD8
CD b	42	female	5	CD.b_1035_5	-35991.4	29101.6	tcells	CD8
CD b	42	female	5	CD.b_1035_5	-35994.4	29092.6	tcells	CD8
CD b	42	female	5	CD.b_1035_5	-35999.4	29080.6	tcells	CD8
CD b	42	female	5	CD.b_1035_5	-36000.4	29078.6	tcells	CD8
CD b	42	female	5	CD.b_1035_5	-36004.4	29071.6	tcells	CD8
CD b	42	female	5	CD.b_1035_5	-36008.4	29069.6	tcells	CD8
CD b	42	female	5	CD.b_1035_5	-36017.4	29067.6	tcells	CD8
CD b	42	female	5	CD.b_1035_5	-36022.4	29066.6	tcells	CD8
CD b	42	female	5	CD.b_1035_5	-36031.4	29066.6	tcells	CD8
CD b	42	female	5	CD.b_1035_5	-36032.4	29067.6	tcells	CD8
CD b	42	female	5	CD.b_1035_5	-36034.4	29070.6	tcells	CD8
CD b	42	female	5	CD.b_1035_5	-36038.4	29082.6	tcells	CD8
CD b	42	female	5	CD.b_1035_5	-36049.4	29120.6	tcells	CD8
CD b	42	female	5	CD.b_1035_5	-36047.4	29122.6	tcells	CD8
CD b	42	female	5	CD.b_1035_5	-36045.4	29123.6	tcells	CD8
CD b	42	female	5	CD.b_1035_5	-36037.4	29125.6	tcells	CD8
CD b	42	female	5	CD.b_1035_5	-36027.4	29126.6	tcells	CD8
CD b	42	female	5	CD.b_1035_5	-36015.4	29126.6	tcells	CD8
CD b	42	female	5	CD.b_1036_5	-38232.4	29115.6	myeloids	IDA macrophages
CD b	42	female	5	CD.b_1036_5	-38230.4	29114.6	myeloids	IDA macrophages
CD b	42	female	5	CD.b_1036_5	-38226.4	29110.6	myeloids	IDA macrophages
CD b	42	female	5	CD.b_1036_5	-38226.4	29104.6	myeloids	IDA macrophages
CD b	42	female	5	CD.b_1036_5	-38237.4	29062.6	myeloids	IDA macrophages
CD b	42	female	5	CD.b_1036_5	-38239.4	29056.6	myeloids	IDA macrophages
CD b	42	female	5	CD.b_1036_5	-38260.4	29056.6	myeloids	IDA macrophages
CD b	42	female	5	CD.b_1036_5	-38264.4	29057.6	myeloids	IDA macrophages
CD b	42	female	5	CD.b_1036_5	-38265.4	29058.6	myeloids	IDA macrophages
CD b	42	female	5	CD.b_1036_5	-38283.4	29083.6	myeloids	IDA macrophages
CD b	42	female	5	CD.b_1036_5	-38282.4	29084.6	myeloids	IDA macrophages
CD b	42	female	5	CD.b_1036_5	-38256.4	29103.6	myeloids	IDA macrophages
CD b	42	female	5	CD.b_1036_5	-38238.4	29113.6	myeloids	IDA macrophages
CD b	42	female	5	CD.b_1036_5	-38234.4	29115.6	myeloids	IDA macrophages
CD b	42	female	5	CD.b_1036_5	-38232.4	29115.6	myeloids	IDA macrophages
CD b	42	female	5	CD.b_1037_5	-38159.4	29112.6	plasmas	Naïve B cell
CD b	42	female	5	CD.b_1037_5	-38097.4	29109.6	plasmas	Naïve B cell
CD b	42	female	5	CD.b_1037_5	-38097.4	29101.6	plasmas	Naïve B cell
CD b	42	female	5	CD.b_1037_5	-38098.4	29068.6	plasmas	Naïve B cell
CD b	42	female	5	CD.b_1037_5	-38102.4	29044.6	plasmas	Naïve B cell
CD b	42	female	5	CD.b_1037_5	-38104.4	29043.6	plasmas	Naïve B cell
CD b	42	female	5	CD.b_1037_5	-38109.4	29042.6	plasmas	Naïve B cell
CD b	42	female	5	CD.b_1037_5	-38133.4	29042.6	plasmas	Naïve B cell
CD b	42	female	5	CD.b_1037_5	-38136.4	29045.6	plasmas	Naïve B cell
CD b	42	female	5	CD.b_1037_5	-38150.4	29066.6	plasmas	Naïve B cell
CD b	42	female	5	CD.b_1037_5	-38165.4	29095.6	plasmas	Naïve B cell
CD b	42	female	5	CD.b_1037_5	-38167.4	29100.6	plasmas	Naïve B cell
CD b	42	female	5	CD.b_1037_5	-38167.4	29103.6	plasmas	Naïve B cell
CD b	42	female	5	CD.b_1037_5	-38165.4	29106.6	plasmas	Naïve B cell
CD b	42	female	5	CD.b_1037_5	-38160.4	29112.6	plasmas	Naïve B cell
CD b	42	female	5	CD.b_1037_5	-38159.4	29112.6	plasmas	Naïve B cell
CD b	42	female	5	CD.b_1038_5	-38761.4	29105.6	stroma	Endothelium
CD b	42	female	5	CD.b_1038_5	-38727.4	29100.6	stroma	Endothelium
CD b	42	female	5	CD.b_1038_5	-38727.4	29066.6	stroma	Endothelium
CD b	42	female	5	CD.b_1038_5	-38731.4	29058.6	stroma	Endothelium
CD b	42	female	5	CD.b_1038_5	-38739.4	29052.6	stroma	Endothelium
CD b	42	female	5	CD.b_1038_5	-38743.4	29050.6	stroma	Endothelium
CD b	42	female	5	CD.b_1038_5	-38755.4	29045.6	stroma	Endothelium
CD b	42	female	5	CD.b_1038_5	-38757.4	29045.6	stroma	Endothelium
CD b	42	female	5	CD.b_1038_5	-38782.4	29103.6	stroma	Endothelium
CD b	42	female	5	CD.b_1038_5	-38780.4	29104.6	stroma	Endothelium
CD b	42	female	5	CD.b_1038_5	-38775.4	29105.6	stroma	Endothelium
CD b	42	female	5	CD.b_1038_5	-38761.4	29105.6	stroma	Endothelium
CD b	42	female	5	CD.b_1039_5	-38432.4	29107.6	plasmas	PC IgG
CD b	42	female	5	CD.b_1039_5	-38389.4	29095.6	plasmas	PC IgG
CD b	42	female	5	CD.b_1039_5	-38371.4	29087.6	plasmas	PC IgG
CD b	42	female	5	CD.b_1039_5	-38371.4	29080.6	plasmas	PC IgG
CD b	42	female	5	CD.b_1039_5	-38372.4	29032.6	plasmas	PC IgG
CD b	42	female	5	CD.b_1039_5	-38382.4	29027.6	plasmas	PC IgG
CD b	42	female	5	CD.b_1039_5	-38389.4	29024.6	plasmas	PC IgG
CD b	42	female	5	CD.b_1039_5	-38392.4	29023.6	plasmas	PC IgG
CD b	42	female	5	CD.b_1039_5	-38402.4	29023.6	plasmas	PC IgG
CD b	42	female	5	CD.b_1039_5	-38404.4	29024.6	plasmas	PC IgG
CD b	42	female	5	CD.b_1039_5	-38416.4	29033.6	plasmas	PC IgG
CD b	42	female	5	CD.b_1039_5	-38418.4	29035.6	plasmas	PC IgG
CD b	42	female	5	CD.b_1039_5	-38427.4	29047.6	plasmas	PC IgG
CD b	42	female	5	CD.b_1039_5	-38428.4	29049.6	plasmas	PC IgG
CD b	42	female	5	CD.b_1039_5	-38434.4	29069.6	plasmas	PC IgG
CD b	42	female	5	CD.b_1039_5	-38436.4	29079.6	plasmas	PC IgG
CD b	42	female	5	CD.b_1039_5	-38436.4	29097.6	plasmas	PC IgG
CD b	42	female	5	CD.b_1039_5	-38434.4	29107.6	plasmas	PC IgG
CD b	42	female	5	CD.b_1039_5	-38432.4	29107.6	plasmas	PC IgG
CD b	42	female	5	CD.b_104_5	-35112.4	30543.6	plasmas	PC IgG
CD b	42	female	5	CD.b_104_5	-35102.4	30541.6	plasmas	PC IgG
CD b	42	female	5	CD.b_104_5	-35100.4	30540.6	plasmas	PC IgG
CD b	42	female	5	CD.b_104_5	-35096.4	30537.6	plasmas	PC IgG
CD b	42	female	5	CD.b_104_5	-35094.4	30535.6	plasmas	PC IgG
CD b	42	female	5	CD.b_104_5	-35091.4	30531.6	plasmas	PC IgG
CD b	42	female	5	CD.b_104_5	-35088.4	30525.6	plasmas	PC IgG
CD b	42	female	5	CD.b_104_5	-35088.4	30516.6	plasmas	PC IgG
CD b	42	female	5	CD.b_104_5	-35111.4	30496.6	plasmas	PC IgG
CD b	42	female	5	CD.b_104_5	-35141.4	30476.6	plasmas	PC IgG
CD b	42	female	5	CD.b_104_5	-35145.4	30476.6	plasmas	PC IgG
CD b	42	female	5	CD.b_104_5	-35147.4	30477.6	plasmas	PC IgG
CD b	42	female	5	CD.b_104_5	-35154.4	30481.6	plasmas	PC IgG
CD b	42	female	5	CD.b_104_5	-35155.4	30482.6	plasmas	PC IgG
CD b	42	female	5	CD.b_104_5	-35156.4	30485.6	plasmas	PC IgG
CD b	42	female	5	CD.b_104_5	-35166.4	30518.6	plasmas	PC IgG
CD b	42	female	5	CD.b_104_5	-35168.4	30525.6	plasmas	PC IgG
CD b	42	female	5	CD.b_104_5	-35168.4	30526.6	plasmas	PC IgG
CD b	42	female	5	CD.b_104_5	-35163.4	30531.6	plasmas	PC IgG
CD b	42	female	5	CD.b_104_5	-35159.4	30534.6	plasmas	PC IgG
CD b	42	female	5	CD.b_104_5	-35157.4	30535.6	plasmas	PC IgG
CD b	42	female	5	CD.b_104_5	-35131.4	30541.6	plasmas	PC IgG
CD b	42	female	5	CD.b_104_5	-35121.4	30543.6	plasmas	PC IgG
CD b	42	female	5	CD.b_104_5	-35112.4	30543.6	plasmas	PC IgG
CD b	42	female	5	CD.b_1040_5	-36050.4	29120.6	myeloids	IDA macrophages
CD b	42	female	5	CD.b_1040_5	-36049.4	29119.6	myeloids	IDA macrophages
CD b	42	female	5	CD.b_1040_5	-36047.4	29115.6	myeloids	IDA macrophages
CD b	42	female	5	CD.b_1040_5	-36041.4	29100.6	myeloids	IDA macrophages
CD b	42	female	5	CD.b_1040_5	-36032.4	29066.6	myeloids	IDA macrophages
CD b	42	female	5	CD.b_1040_5	-36032.4	29064.6	myeloids	IDA macrophages
CD b	42	female	5	CD.b_1040_5	-36036.4	29060.6	myeloids	IDA macrophages
CD b	42	female	5	CD.b_1040_5	-36046.4	29051.6	myeloids	IDA macrophages
CD b	42	female	5	CD.b_1040_5	-36048.4	29050.6	myeloids	IDA macrophages
CD b	42	female	5	CD.b_1040_5	-36051.4	29049.6	myeloids	IDA macrophages
CD b	42	female	5	CD.b_1040_5	-36055.4	29048.6	myeloids	IDA macrophages
CD b	42	female	5	CD.b_1040_5	-36060.4	29047.6	myeloids	IDA macrophages
CD b	42	female	5	CD.b_1040_5	-36076.4	29047.6	myeloids	IDA macrophages
CD b	42	female	5	CD.b_1040_5	-36077.4	29050.6	myeloids	IDA macrophages
CD b	42	female	5	CD.b_1040_5	-36079.4	29058.6	myeloids	IDA macrophages
CD b	42	female	5	CD.b_1040_5	-36083.4	29079.6	myeloids	IDA macrophages
CD b	42	female	5	CD.b_1040_5	-36054.4	29118.6	myeloids	IDA macrophages
CD b	42	female	5	CD.b_1040_5	-36053.4	29119.6	myeloids	IDA macrophages
CD b	42	female	5	CD.b_1040_5	-36051.4	29120.6	myeloids	IDA macrophages
CD b	42	female	5	CD.b_1040_5	-36050.4	29120.6	myeloids	IDA macrophages
CD b	42	female	5	CD.b_1041_5	-35475.4	29103.6	stroma	Inflammatory fibroblasts
CD b	42	female	5	CD.b_1041_5	-35473.4	29101.6	stroma	Inflammatory fibroblasts
CD b	42	female	5	CD.b_1041_5	-35470.4	29097.6	stroma	Inflammatory fibroblasts
CD b	42	female	5	CD.b_1041_5	-35450.4	29066.6	stroma	Inflammatory fibroblasts
CD b	42	female	5	CD.b_1041_5	-35447.4	29060.6	stroma	Inflammatory fibroblasts
CD b	42	female	5	CD.b_1041_5	-35447.4	29058.6	stroma	Inflammatory fibroblasts
CD b	42	female	5	CD.b_1041_5	-35448.4	29057.6	stroma	Inflammatory fibroblasts
CD b	42	female	5	CD.b_1041_5	-35452.4	29057.6	stroma	Inflammatory fibroblasts
CD b	42	female	5	CD.b_1041_5	-35491.4	29070.6	stroma	Inflammatory fibroblasts
CD b	42	female	5	CD.b_1041_5	-35493.4	29071.6	stroma	Inflammatory fibroblasts
CD b	42	female	5	CD.b_1041_5	-35499.4	29076.6	stroma	Inflammatory fibroblasts
CD b	42	female	5	CD.b_1041_5	-35503.4	29082.6	stroma	Inflammatory fibroblasts
CD b	42	female	5	CD.b_1041_5	-35503.4	29083.6	stroma	Inflammatory fibroblasts
CD b	42	female	5	CD.b_1041_5	-35500.4	29089.6	stroma	Inflammatory fibroblasts
CD b	42	female	5	CD.b_1041_5	-35494.4	29093.6	stroma	Inflammatory fibroblasts
CD b	42	female	5	CD.b_1041_5	-35483.4	29100.6	stroma	Inflammatory fibroblasts
CD b	42	female	5	CD.b_1041_5	-35476.4	29103.6	stroma	Inflammatory fibroblasts
CD b	42	female	5	CD.b_1041_5	-35475.4	29103.6	stroma	Inflammatory fibroblasts
CD b	42	female	5	CD.b_1042_5	-38707.4	29104.6	stroma	Endothelium
CD b	42	female	5	CD.b_1042_5	-38703.4	29102.6	stroma	Endothelium
CD b	42	female	5	CD.b_1042_5	-38702.4	29101.6	stroma	Endothelium
CD b	42	female	5	CD.b_1042_5	-38699.4	29097.6	stroma	Endothelium
CD b	42	female	5	CD.b_1042_5	-38697.4	29093.6	stroma	Endothelium
CD b	42	female	5	CD.b_1042_5	-38678.4	29008.6	stroma	Endothelium
CD b	42	female	5	CD.b_1042_5	-38678.4	28992.6	stroma	Endothelium
CD b	42	female	5	CD.b_1042_5	-38679.4	28988.6	stroma	Endothelium
CD b	42	female	5	CD.b_1042_5	-38680.4	28986.6	stroma	Endothelium
CD b	42	female	5	CD.b_1042_5	-38686.4	28978.6	stroma	Endothelium
CD b	42	female	5	CD.b_1042_5	-38688.4	28976.6	stroma	Endothelium
CD b	42	female	5	CD.b_1042_5	-38691.4	28976.6	stroma	Endothelium
CD b	42	female	5	CD.b_1042_5	-38747.4	29020.6	stroma	Endothelium
CD b	42	female	5	CD.b_1042_5	-38757.4	29028.6	stroma	Endothelium
CD b	42	female	5	CD.b_1042_5	-38757.4	29043.6	stroma	Endothelium
CD b	42	female	5	CD.b_1042_5	-38730.4	29095.6	stroma	Endothelium
CD b	42	female	5	CD.b_1042_5	-38724.4	29101.6	stroma	Endothelium
CD b	42	female	5	CD.b_1042_5	-38722.4	29102.6	stroma	Endothelium
CD b	42	female	5	CD.b_1042_5	-38717.4	29103.6	stroma	Endothelium
CD b	42	female	5	CD.b_1042_5	-38709.4	29104.6	stroma	Endothelium
CD b	42	female	5	CD.b_1042_5	-38707.4	29104.6	stroma	Endothelium
CD b	42	female	5	CD.b_1043_5	-37323.4	29110.6	myeloids	IDA macrophages
CD b	42	female	5	CD.b_1043_5	-37299.4	29106.6	myeloids	IDA macrophages
CD b	42	female	5	CD.b_1043_5	-37281.4	29102.6	myeloids	IDA macrophages
CD b	42	female	5	CD.b_1043_5	-37278.4	29101.6	myeloids	IDA macrophages
CD b	42	female	5	CD.b_1043_5	-37274.4	29097.6	myeloids	IDA macrophages
CD b	42	female	5	CD.b_1043_5	-37271.4	29093.6	myeloids	IDA macrophages
CD b	42	female	5	CD.b_1043_5	-37270.4	29091.6	myeloids	IDA macrophages
CD b	42	female	5	CD.b_1043_5	-37267.4	29076.6	myeloids	IDA macrophages
CD b	42	female	5	CD.b_1043_5	-37267.4	29066.6	myeloids	IDA macrophages
CD b	42	female	5	CD.b_1043_5	-37268.4	29061.6	myeloids	IDA macrophages
CD b	42	female	5	CD.b_1043_5	-37270.4	29055.6	myeloids	IDA macrophages
CD b	42	female	5	CD.b_1043_5	-37273.4	29049.6	myeloids	IDA macrophages
CD b	42	female	5	CD.b_1043_5	-37276.4	29045.6	myeloids	IDA macrophages
CD b	42	female	5	CD.b_1043_5	-37280.4	29041.6	myeloids	IDA macrophages
CD b	42	female	5	CD.b_1043_5	-37284.4	29038.6	myeloids	IDA macrophages
CD b	42	female	5	CD.b_1043_5	-37290.4	29035.6	myeloids	IDA macrophages
CD b	42	female	5	CD.b_1043_5	-37295.4	29034.6	myeloids	IDA macrophages
CD b	42	female	5	CD.b_1043_5	-37313.4	29034.6	myeloids	IDA macrophages
CD b	42	female	5	CD.b_1043_5	-37318.4	29035.6	myeloids	IDA macrophages
CD b	42	female	5	CD.b_1043_5	-37326.4	29037.6	myeloids	IDA macrophages
CD b	42	female	5	CD.b_1043_5	-37328.4	29038.6	myeloids	IDA macrophages
CD b	42	female	5	CD.b_1043_5	-37340.4	29047.6	myeloids	IDA macrophages
CD b	42	female	5	CD.b_1043_5	-37342.4	29049.6	myeloids	IDA macrophages
CD b	42	female	5	CD.b_1043_5	-37351.4	29061.6	myeloids	IDA macrophages
CD b	42	female	5	CD.b_1043_5	-37352.4	29063.6	myeloids	IDA macrophages
CD b	42	female	5	CD.b_1043_5	-37354.4	29073.6	myeloids	IDA macrophages
CD b	42	female	5	CD.b_1043_5	-37354.4	29086.6	myeloids	IDA macrophages
CD b	42	female	5	CD.b_1043_5	-37352.4	29096.6	myeloids	IDA macrophages
CD b	42	female	5	CD.b_1043_5	-37351.4	29098.6	myeloids	IDA macrophages
CD b	42	female	5	CD.b_1043_5	-37348.4	29102.6	myeloids	IDA macrophages
CD b	42	female	5	CD.b_1043_5	-37346.4	29104.6	myeloids	IDA macrophages
CD b	42	female	5	CD.b_1043_5	-37342.4	29107.6	myeloids	IDA macrophages
CD b	42	female	5	CD.b_1043_5	-37340.4	29108.6	myeloids	IDA macrophages
CD b	42	female	5	CD.b_1043_5	-37333.4	29110.6	myeloids	IDA macrophages
CD b	42	female	5	CD.b_1043_5	-37323.4	29110.6	myeloids	IDA macrophages
CD b	42	female	5	CD.b_1044_5	-35376.4	29117.6	myeloids	M2
CD b	42	female	5	CD.b_1044_5	-35356.4	29098.6	myeloids	M2
CD b	42	female	5	CD.b_1044_5	-35352.4	29094.6	myeloids	M2
CD b	42	female	5	CD.b_1044_5	-35349.4	29088.6	myeloids	M2
CD b	42	female	5	CD.b_1044_5	-35345.4	29076.6	myeloids	M2
CD b	42	female	5	CD.b_1044_5	-35342.4	29060.6	myeloids	M2
CD b	42	female	5	CD.b_1044_5	-35342.4	29049.6	myeloids	M2
CD b	42	female	5	CD.b_1044_5	-35346.4	29046.6	myeloids	M2
CD b	42	female	5	CD.b_1044_5	-35348.4	29045.6	myeloids	M2
CD b	42	female	5	CD.b_1044_5	-35372.4	29045.6	myeloids	M2
CD b	42	female	5	CD.b_1044_5	-35380.4	29053.6	myeloids	M2
CD b	42	female	5	CD.b_1044_5	-35396.4	29076.6	myeloids	M2
CD b	42	female	5	CD.b_1044_5	-35400.4	29084.6	myeloids	M2
CD b	42	female	5	CD.b_1044_5	-35407.4	29101.6	myeloids	M2
CD b	42	female	5	CD.b_1044_5	-35407.4	29104.6	myeloids	M2
CD b	42	female	5	CD.b_1044_5	-35406.4	29106.6	myeloids	M2
CD b	42	female	5	CD.b_1044_5	-35403.4	29109.6	myeloids	M2
CD b	42	female	5	CD.b_1044_5	-35399.4	29112.6	myeloids	M2
CD b	42	female	5	CD.b_1044_5	-35393.4	29115.6	myeloids	M2
CD b	42	female	5	CD.b_1044_5	-35383.4	29117.6	myeloids	M2
CD b	42	female	5	CD.b_1044_5	-35376.4	29117.6	myeloids	M2
CD b	42	female	5	CD.b_1045_5	-35960.4	29115.6	myeloids	IDA macrophages
CD b	42	female	5	CD.b_1045_5	-35957.4	29114.6	myeloids	IDA macrophages
CD b	42	female	5	CD.b_1045_5	-35952.4	29107.6	myeloids	IDA macrophages
CD b	42	female	5	CD.b_1045_5	-35949.4	29102.6	myeloids	IDA macrophages
CD b	42	female	5	CD.b_1045_5	-35947.4	29098.6	myeloids	IDA macrophages
CD b	42	female	5	CD.b_1045_5	-35946.4	29095.6	myeloids	IDA macrophages
CD b	42	female	5	CD.b_1045_5	-35944.4	29088.6	myeloids	IDA macrophages
CD b	42	female	5	CD.b_1045_5	-35940.4	29073.6	myeloids	IDA macrophages
CD b	42	female	5	CD.b_1045_5	-35940.4	29064.6	myeloids	IDA macrophages
CD b	42	female	5	CD.b_1045_5	-35945.4	29058.6	myeloids	IDA macrophages
CD b	42	female	5	CD.b_1045_5	-35951.4	29051.6	myeloids	IDA macrophages
CD b	42	female	5	CD.b_1045_5	-35955.4	29047.6	myeloids	IDA macrophages
CD b	42	female	5	CD.b_1045_5	-35959.4	29047.6	myeloids	IDA macrophages
CD b	42	female	5	CD.b_1045_5	-35995.4	29064.6	myeloids	IDA macrophages
CD b	42	female	5	CD.b_1045_5	-35999.4	29066.6	myeloids	IDA macrophages
CD b	42	female	5	CD.b_1045_5	-36000.4	29067.6	myeloids	IDA macrophages
CD b	42	female	5	CD.b_1045_5	-36003.4	29071.6	myeloids	IDA macrophages
CD b	42	female	5	CD.b_1045_5	-36003.4	29072.6	myeloids	IDA macrophages
CD b	42	female	5	CD.b_1045_5	-35989.4	29108.6	myeloids	IDA macrophages
CD b	42	female	5	CD.b_1045_5	-35988.4	29109.6	myeloids	IDA macrophages
CD b	42	female	5	CD.b_1045_5	-35986.4	29110.6	myeloids	IDA macrophages
CD b	42	female	5	CD.b_1045_5	-35977.4	29113.6	myeloids	IDA macrophages
CD b	42	female	5	CD.b_1045_5	-35967.4	29115.6	myeloids	IDA macrophages
CD b	42	female	5	CD.b_1045_5	-35960.4	29115.6	myeloids	IDA macrophages
CD b	42	female	5	CD.b_1046_5	-38790.4	29106.6	stroma	Pericytes
CD b	42	female	5	CD.b_1046_5	-38786.4	29105.6	stroma	Pericytes
CD b	42	female	5	CD.b_1046_5	-38784.4	29104.6	stroma	Pericytes
CD b	42	female	5	CD.b_1046_5	-38765.4	29085.6	stroma	Pericytes
CD b	42	female	5	CD.b_1046_5	-38759.4	29061.6	stroma	Pericytes
CD b	42	female	5	CD.b_1046_5	-38759.4	29029.6	stroma	Pericytes
CD b	42	female	5	CD.b_1046_5	-38761.4	29028.6	stroma	Pericytes
CD b	42	female	5	CD.b_1046_5	-38766.4	29027.6	stroma	Pericytes
CD b	42	female	5	CD.b_1046_5	-38786.4	29027.6	stroma	Pericytes
CD b	42	female	5	CD.b_1046_5	-38792.4	29030.6	stroma	Pericytes
CD b	42	female	5	CD.b_1046_5	-38796.4	29034.6	stroma	Pericytes
CD b	42	female	5	CD.b_1046_5	-38820.4	29062.6	stroma	Pericytes
CD b	42	female	5	CD.b_1046_5	-38822.4	29074.6	stroma	Pericytes
CD b	42	female	5	CD.b_1046_5	-38822.4	29078.6	stroma	Pericytes
CD b	42	female	5	CD.b_1046_5	-38821.4	29079.6	stroma	Pericytes
CD b	42	female	5	CD.b_1046_5	-38796.4	29103.6	stroma	Pericytes
CD b	42	female	5	CD.b_1046_5	-38792.4	29106.6	stroma	Pericytes
CD b	42	female	5	CD.b_1046_5	-38790.4	29106.6	stroma	Pericytes
CD b	42	female	5	CD.b_1047_5	-38087.4	29104.6	myeloids	M2
CD b	42	female	5	CD.b_1047_5	-38081.4	29101.6	myeloids	M2
CD b	42	female	5	CD.b_1047_5	-38070.4	29095.6	myeloids	M2
CD b	42	female	5	CD.b_1047_5	-38048.4	29081.6	myeloids	M2
CD b	42	female	5	CD.b_1047_5	-38048.4	29055.6	myeloids	M2
CD b	42	female	5	CD.b_1047_5	-38049.4	29052.6	myeloids	M2
CD b	42	female	5	CD.b_1047_5	-38050.4	29050.6	myeloids	M2
CD b	42	female	5	CD.b_1047_5	-38052.4	29048.6	myeloids	M2
CD b	42	female	5	CD.b_1047_5	-38054.4	29047.6	myeloids	M2
CD b	42	female	5	CD.b_1047_5	-38060.4	29045.6	myeloids	M2
CD b	42	female	5	CD.b_1047_5	-38080.4	29039.6	myeloids	M2
CD b	42	female	5	CD.b_1047_5	-38089.4	29037.6	myeloids	M2
CD b	42	female	5	CD.b_1047_5	-38096.4	29037.6	myeloids	M2
CD b	42	female	5	CD.b_1047_5	-38098.4	29039.6	myeloids	M2
CD b	42	female	5	CD.b_1047_5	-38101.4	29043.6	myeloids	M2
CD b	42	female	5	CD.b_1047_5	-38101.4	29050.6	myeloids	M2
CD b	42	female	5	CD.b_1047_5	-38099.4	29093.6	myeloids	M2
CD b	42	female	5	CD.b_1047_5	-38096.4	29106.6	myeloids	M2
CD b	42	female	5	CD.b_1047_5	-38095.4	29107.6	myeloids	M2
CD b	42	female	5	CD.b_1047_5	-38087.4	29104.6	myeloids	M2
CD b	42	female	5	CD.b_1048_5	-38362.4	29093.6	stroma	FRCs
CD b	42	female	5	CD.b_1048_5	-38330.4	29070.6	stroma	FRCs
CD b	42	female	5	CD.b_1048_5	-38326.4	29067.6	stroma	FRCs
CD b	42	female	5	CD.b_1048_5	-38323.4	29064.6	stroma	FRCs
CD b	42	female	5	CD.b_1048_5	-38323.4	29046.6	stroma	FRCs
CD b	42	female	5	CD.b_1048_5	-38324.4	29042.6	stroma	FRCs
CD b	42	female	5	CD.b_1048_5	-38326.4	29036.6	stroma	FRCs
CD b	42	female	5	CD.b_1048_5	-38327.4	29034.6	stroma	FRCs
CD b	42	female	5	CD.b_1048_5	-38352.4	29031.6	stroma	FRCs
CD b	42	female	5	CD.b_1048_5	-38368.4	29031.6	stroma	FRCs
CD b	42	female	5	CD.b_1048_5	-38371.4	29032.6	stroma	FRCs
CD b	42	female	5	CD.b_1048_5	-38372.4	29034.6	stroma	FRCs
CD b	42	female	5	CD.b_1048_5	-38373.4	29042.6	stroma	FRCs
CD b	42	female	5	CD.b_1048_5	-38373.4	29064.6	stroma	FRCs
CD b	42	female	5	CD.b_1048_5	-38372.4	29075.6	stroma	FRCs
CD b	42	female	5	CD.b_1048_5	-38370.4	29085.6	stroma	FRCs
CD b	42	female	5	CD.b_1048_5	-38369.4	29087.6	stroma	FRCs
CD b	42	female	5	CD.b_1048_5	-38365.4	29094.6	stroma	FRCs
CD b	42	female	5	CD.b_1048_5	-38362.4	29093.6	stroma	FRCs
CD b	42	female	5	CD.b_1049_5	-38220.4	29107.6	plasmas	PC IgG
CD b	42	female	5	CD.b_1049_5	-38208.4	29103.6	plasmas	PC IgG
CD b	42	female	5	CD.b_1049_5	-38201.4	29100.6	plasmas	PC IgG
CD b	42	female	5	CD.b_1049_5	-38201.4	29082.6	plasmas	PC IgG
CD b	42	female	5	CD.b_1049_5	-38202.4	29076.6	plasmas	PC IgG
CD b	42	female	5	CD.b_1049_5	-38205.4	29064.6	plasmas	PC IgG
CD b	42	female	5	CD.b_1049_5	-38211.4	29048.6	plasmas	PC IgG
CD b	42	female	5	CD.b_1049_5	-38213.4	29045.6	plasmas	PC IgG
CD b	42	female	5	CD.b_1049_5	-38219.4	29039.6	plasmas	PC IgG
CD b	42	female	5	CD.b_1049_5	-38221.4	29038.6	plasmas	PC IgG
CD b	42	female	5	CD.b_1049_5	-38225.4	29038.6	plasmas	PC IgG
CD b	42	female	5	CD.b_1049_5	-38227.4	29039.6	plasmas	PC IgG
CD b	42	female	5	CD.b_1049_5	-38239.4	29054.6	plasmas	PC IgG
CD b	42	female	5	CD.b_1049_5	-38239.4	29055.6	plasmas	PC IgG
CD b	42	female	5	CD.b_1049_5	-38233.4	29085.6	plasmas	PC IgG
CD b	42	female	5	CD.b_1049_5	-38227.4	29101.6	plasmas	PC IgG
CD b	42	female	5	CD.b_1049_5	-38225.4	29106.6	plasmas	PC IgG
CD b	42	female	5	CD.b_1049_5	-38224.4	29108.6	plasmas	PC IgG
CD b	42	female	5	CD.b_1049_5	-38220.4	29107.6	plasmas	PC IgG
CD b	42	female	5	CD.b_105_5	-36431.4	30539.6	myeloids	M2
CD b	42	female	5	CD.b_105_5	-36428.4	30538.6	myeloids	M2
CD b	42	female	5	CD.b_105_5	-36421.4	30535.6	myeloids	M2
CD b	42	female	5	CD.b_105_5	-36417.4	30533.6	myeloids	M2
CD b	42	female	5	CD.b_105_5	-36397.4	30521.6	myeloids	M2
CD b	42	female	5	CD.b_105_5	-36391.4	30517.6	myeloids	M2
CD b	42	female	5	CD.b_105_5	-36387.4	30514.6	myeloids	M2
CD b	42	female	5	CD.b_105_5	-36386.4	30513.6	myeloids	M2
CD b	42	female	5	CD.b_105_5	-36385.4	30508.6	myeloids	M2
CD b	42	female	5	CD.b_105_5	-36385.4	30484.6	myeloids	M2
CD b	42	female	5	CD.b_105_5	-36386.4	30479.6	myeloids	M2
CD b	42	female	5	CD.b_105_5	-36388.4	30471.6	myeloids	M2
CD b	42	female	5	CD.b_105_5	-36389.4	30469.6	myeloids	M2
CD b	42	female	5	CD.b_105_5	-36392.4	30465.6	myeloids	M2
CD b	42	female	5	CD.b_105_5	-36398.4	30459.6	myeloids	M2
CD b	42	female	5	CD.b_105_5	-36402.4	30456.6	myeloids	M2
CD b	42	female	5	CD.b_105_5	-36404.4	30455.6	myeloids	M2
CD b	42	female	5	CD.b_105_5	-36413.4	30455.6	myeloids	M2
CD b	42	female	5	CD.b_105_5	-36420.4	30459.6	myeloids	M2
CD b	42	female	5	CD.b_105_5	-36437.4	30472.6	myeloids	M2
CD b	42	female	5	CD.b_105_5	-36456.4	30488.6	myeloids	M2
CD b	42	female	5	CD.b_105_5	-36457.4	30489.6	myeloids	M2
CD b	42	female	5	CD.b_105_5	-36457.4	30518.6	myeloids	M2
CD b	42	female	5	CD.b_105_5	-36456.4	30525.6	myeloids	M2
CD b	42	female	5	CD.b_105_5	-36450.4	30531.6	myeloids	M2
CD b	42	female	5	CD.b_105_5	-36446.4	30534.6	myeloids	M2
CD b	42	female	5	CD.b_105_5	-36439.4	30538.6	myeloids	M2
CD b	42	female	5	CD.b_105_5	-36437.4	30539.6	myeloids	M2
CD b	42	female	5	CD.b_105_5	-36431.4	30539.6	myeloids	M2
CD b	42	female	5	CD.b_1050_5	-36371.4	29087.6	myeloids	IDA macrophages
CD b	42	female	5	CD.b_1050_5	-36344.4	29085.6	myeloids	IDA macrophages
CD b	42	female	5	CD.b_1050_5	-36335.4	29031.6	myeloids	IDA macrophages
CD b	42	female	5	CD.b_1050_5	-36335.4	29027.6	myeloids	IDA macrophages
CD b	42	female	5	CD.b_1050_5	-36336.4	29025.6	myeloids	IDA macrophages
CD b	42	female	5	CD.b_1050_5	-36340.4	29021.6	myeloids	IDA macrophages
CD b	42	female	5	CD.b_1050_5	-36344.4	29018.6	myeloids	IDA macrophages
CD b	42	female	5	CD.b_1050_5	-36346.4	29017.6	myeloids	IDA macrophages
CD b	42	female	5	CD.b_1050_5	-36350.4	29016.6	myeloids	IDA macrophages
CD b	42	female	5	CD.b_1050_5	-36367.4	29016.6	myeloids	IDA macrophages
CD b	42	female	5	CD.b_1050_5	-36391.4	29017.6	myeloids	IDA macrophages
CD b	42	female	5	CD.b_1050_5	-36392.4	29018.6	myeloids	IDA macrophages
CD b	42	female	5	CD.b_1050_5	-36414.4	29048.6	myeloids	IDA macrophages
CD b	42	female	5	CD.b_1050_5	-36414.4	29050.6	myeloids	IDA macrophages
CD b	42	female	5	CD.b_1050_5	-36413.4	29053.6	myeloids	IDA macrophages
CD b	42	female	5	CD.b_1050_5	-36399.4	29081.6	myeloids	IDA macrophages
CD b	42	female	5	CD.b_1050_5	-36398.4	29082.6	myeloids	IDA macrophages
CD b	42	female	5	CD.b_1050_5	-36374.4	29087.6	myeloids	IDA macrophages
CD b	42	female	5	CD.b_1050_5	-36371.4	29087.6	myeloids	IDA macrophages
CD b	42	female	5	CD.b_1051_5	-38008.4	29107.6	stroma	Inflammatory fibroblasts
CD b	42	female	5	CD.b_1051_5	-37998.4	29105.6	stroma	Inflammatory fibroblasts
CD b	42	female	5	CD.b_1051_5	-37992.4	29103.6	stroma	Inflammatory fibroblasts
CD b	42	female	5	CD.b_1051_5	-37990.4	29102.6	stroma	Inflammatory fibroblasts
CD b	42	female	5	CD.b_1051_5	-37988.4	29100.6	stroma	Inflammatory fibroblasts
CD b	42	female	5	CD.b_1051_5	-37981.4	29087.6	stroma	Inflammatory fibroblasts
CD b	42	female	5	CD.b_1051_5	-37973.4	29071.6	stroma	Inflammatory fibroblasts
CD b	42	female	5	CD.b_1051_5	-37973.4	29067.6	stroma	Inflammatory fibroblasts
CD b	42	female	5	CD.b_1051_5	-38004.4	29036.6	stroma	Inflammatory fibroblasts
CD b	42	female	5	CD.b_1051_5	-38005.4	29036.6	stroma	Inflammatory fibroblasts
CD b	42	female	5	CD.b_1051_5	-38007.4	29037.6	stroma	Inflammatory fibroblasts
CD b	42	female	5	CD.b_1051_5	-38046.4	29058.6	stroma	Inflammatory fibroblasts
CD b	42	female	5	CD.b_1051_5	-38046.4	29080.6	stroma	Inflammatory fibroblasts
CD b	42	female	5	CD.b_1051_5	-38045.4	29081.6	stroma	Inflammatory fibroblasts
CD b	42	female	5	CD.b_1051_5	-38015.4	29107.6	stroma	Inflammatory fibroblasts
CD b	42	female	5	CD.b_1051_5	-38008.4	29107.6	stroma	Inflammatory fibroblasts
CD b	42	female	5	CD.b_1052_5	-37516.4	29107.6	myeloids	IDA macrophages
CD b	42	female	5	CD.b_1052_5	-37496.4	29103.6	myeloids	IDA macrophages
CD b	42	female	5	CD.b_1052_5	-37494.4	29102.6	myeloids	IDA macrophages
CD b	42	female	5	CD.b_1052_5	-37490.4	29099.6	myeloids	IDA macrophages
CD b	42	female	5	CD.b_1052_5	-37484.4	29093.6	myeloids	IDA macrophages
CD b	42	female	5	CD.b_1052_5	-37481.4	29089.6	myeloids	IDA macrophages
CD b	42	female	5	CD.b_1052_5	-37480.4	29087.6	myeloids	IDA macrophages
CD b	42	female	5	CD.b_1052_5	-37478.4	29081.6	myeloids	IDA macrophages
CD b	42	female	5	CD.b_1052_5	-37477.4	29076.6	myeloids	IDA macrophages
CD b	42	female	5	CD.b_1052_5	-37477.4	29072.6	myeloids	IDA macrophages
CD b	42	female	5	CD.b_1052_5	-37480.4	29068.6	myeloids	IDA macrophages
CD b	42	female	5	CD.b_1052_5	-37484.4	29063.6	myeloids	IDA macrophages
CD b	42	female	5	CD.b_1052_5	-37502.4	29041.6	myeloids	IDA macrophages
CD b	42	female	5	CD.b_1052_5	-37515.4	29027.6	myeloids	IDA macrophages
CD b	42	female	5	CD.b_1052_5	-37526.4	29027.6	myeloids	IDA macrophages
CD b	42	female	5	CD.b_1052_5	-37534.4	29031.6	myeloids	IDA macrophages
CD b	42	female	5	CD.b_1052_5	-37539.4	29036.6	myeloids	IDA macrophages
CD b	42	female	5	CD.b_1052_5	-37549.4	29051.6	myeloids	IDA macrophages
CD b	42	female	5	CD.b_1052_5	-37554.4	29060.6	myeloids	IDA macrophages
CD b	42	female	5	CD.b_1052_5	-37555.4	29062.6	myeloids	IDA macrophages
CD b	42	female	5	CD.b_1052_5	-37556.4	29067.6	myeloids	IDA macrophages
CD b	42	female	5	CD.b_1052_5	-37556.4	29074.6	myeloids	IDA macrophages
CD b	42	female	5	CD.b_1052_5	-37554.4	29084.6	myeloids	IDA macrophages
CD b	42	female	5	CD.b_1052_5	-37551.4	29090.6	myeloids	IDA macrophages
CD b	42	female	5	CD.b_1052_5	-37548.4	29094.6	myeloids	IDA macrophages
CD b	42	female	5	CD.b_1052_5	-37543.4	29099.6	myeloids	IDA macrophages
CD b	42	female	5	CD.b_1052_5	-37539.4	29102.6	myeloids	IDA macrophages
CD b	42	female	5	CD.b_1052_5	-37533.4	29105.6	myeloids	IDA macrophages
CD b	42	female	5	CD.b_1052_5	-37523.4	29107.6	myeloids	IDA macrophages
CD b	42	female	5	CD.b_1052_5	-37516.4	29107.6	myeloids	IDA macrophages
CD b	42	female	5	CD.b_1053_5	-36150.4	29094.6	tcells	CD8
CD b	42	female	5	CD.b_1053_5	-36140.4	29093.6	tcells	CD8
CD b	42	female	5	CD.b_1053_5	-36099.4	29085.6	tcells	CD8
CD b	42	female	5	CD.b_1053_5	-36084.4	29079.6	tcells	CD8
CD b	42	female	5	CD.b_1053_5	-36083.4	29078.6	tcells	CD8
CD b	42	female	5	CD.b_1053_5	-36081.4	29070.6	tcells	CD8
CD b	42	female	5	CD.b_1053_5	-36080.4	29065.6	tcells	CD8
CD b	42	female	5	CD.b_1053_5	-36077.4	29049.6	tcells	CD8
CD b	42	female	5	CD.b_1053_5	-36077.4	29044.6	tcells	CD8
CD b	42	female	5	CD.b_1053_5	-36088.4	29026.6	tcells	CD8
CD b	42	female	5	CD.b_1053_5	-36120.4	29026.6	tcells	CD8
CD b	42	female	5	CD.b_1053_5	-36122.4	29027.6	tcells	CD8
CD b	42	female	5	CD.b_1053_5	-36129.4	29031.6	tcells	CD8
CD b	42	female	5	CD.b_1053_5	-36132.4	29033.6	tcells	CD8
CD b	42	female	5	CD.b_1053_5	-36137.4	29038.6	tcells	CD8
CD b	42	female	5	CD.b_1053_5	-36140.4	29042.6	tcells	CD8
CD b	42	female	5	CD.b_1053_5	-36158.4	29075.6	tcells	CD8
CD b	42	female	5	CD.b_1053_5	-36160.4	29079.6	tcells	CD8
CD b	42	female	5	CD.b_1053_5	-36160.4	29084.6	tcells	CD8
CD b	42	female	5	CD.b_1053_5	-36159.4	29086.6	tcells	CD8
CD b	42	female	5	CD.b_1053_5	-36156.4	29090.6	tcells	CD8
CD b	42	female	5	CD.b_1053_5	-36152.4	29094.6	tcells	CD8
CD b	42	female	5	CD.b_1053_5	-36150.4	29094.6	tcells	CD8
CD b	42	female	5	CD.b_1054_5	-40268.4	29105.6	myeloids	IDA macrophages
CD b	42	female	5	CD.b_1054_5	-40258.4	29103.6	myeloids	IDA macrophages
CD b	42	female	5	CD.b_1054_5	-40252.4	29100.6	myeloids	IDA macrophages
CD b	42	female	5	CD.b_1054_5	-40248.4	29097.6	myeloids	IDA macrophages
CD b	42	female	5	CD.b_1054_5	-40246.4	29095.6	myeloids	IDA macrophages
CD b	42	female	5	CD.b_1054_5	-40243.4	29091.6	myeloids	IDA macrophages
CD b	42	female	5	CD.b_1054_5	-40242.4	29089.6	myeloids	IDA macrophages
CD b	42	female	5	CD.b_1054_5	-40241.4	29086.6	myeloids	IDA macrophages
CD b	42	female	5	CD.b_1054_5	-40240.4	29081.6	myeloids	IDA macrophages
CD b	42	female	5	CD.b_1054_5	-40240.4	29071.6	myeloids	IDA macrophages
CD b	42	female	5	CD.b_1054_5	-40242.4	29061.6	myeloids	IDA macrophages
CD b	42	female	5	CD.b_1054_5	-40243.4	29059.6	myeloids	IDA macrophages
CD b	42	female	5	CD.b_1054_5	-40246.4	29055.6	myeloids	IDA macrophages
CD b	42	female	5	CD.b_1054_5	-40247.4	29054.6	myeloids	IDA macrophages
CD b	42	female	5	CD.b_1054_5	-40249.4	29053.6	myeloids	IDA macrophages
CD b	42	female	5	CD.b_1054_5	-40283.4	29037.6	myeloids	IDA macrophages
CD b	42	female	5	CD.b_1054_5	-40294.4	29033.6	myeloids	IDA macrophages
CD b	42	female	5	CD.b_1054_5	-40299.4	29032.6	myeloids	IDA macrophages
CD b	42	female	5	CD.b_1054_5	-40313.4	29032.6	myeloids	IDA macrophages
CD b	42	female	5	CD.b_1054_5	-40318.4	29033.6	myeloids	IDA macrophages
CD b	42	female	5	CD.b_1054_5	-40324.4	29036.6	myeloids	IDA macrophages
CD b	42	female	5	CD.b_1054_5	-40328.4	29039.6	myeloids	IDA macrophages
CD b	42	female	5	CD.b_1054_5	-40332.4	29043.6	myeloids	IDA macrophages
CD b	42	female	5	CD.b_1054_5	-40335.4	29047.6	myeloids	IDA macrophages
CD b	42	female	5	CD.b_1054_5	-40336.4	29049.6	myeloids	IDA macrophages
CD b	42	female	5	CD.b_1054_5	-40338.4	29059.6	myeloids	IDA macrophages
CD b	42	female	5	CD.b_1054_5	-40338.4	29062.6	myeloids	IDA macrophages
CD b	42	female	5	CD.b_1054_5	-40336.4	29072.6	myeloids	IDA macrophages
CD b	42	female	5	CD.b_1054_5	-40335.4	29074.6	myeloids	IDA macrophages
CD b	42	female	5	CD.b_1054_5	-40332.4	29078.6	myeloids	IDA macrophages
CD b	42	female	5	CD.b_1054_5	-40327.4	29083.6	myeloids	IDA macrophages
CD b	42	female	5	CD.b_1054_5	-40315.4	29093.6	myeloids	IDA macrophages
CD b	42	female	5	CD.b_1054_5	-40310.4	29097.6	myeloids	IDA macrophages
CD b	42	female	5	CD.b_1054_5	-40306.4	29100.6	myeloids	IDA macrophages
CD b	42	female	5	CD.b_1054_5	-40303.4	29102.6	myeloids	IDA macrophages
CD b	42	female	5	CD.b_1054_5	-40301.4	29103.6	myeloids	IDA macrophages
CD b	42	female	5	CD.b_1054_5	-40291.4	29105.6	myeloids	IDA macrophages
CD b	42	female	5	CD.b_1054_5	-40268.4	29105.6	myeloids	IDA macrophages
CD b	42	female	5	CD.b_1055_5	-38168.4	29101.6	tcells	Cycling T cells
CD b	42	female	5	CD.b_1055_5	-38140.4	29052.6	tcells	Cycling T cells
CD b	42	female	5	CD.b_1055_5	-38135.4	29043.6	tcells	Cycling T cells
CD b	42	female	5	CD.b_1055_5	-38135.4	29039.6	tcells	Cycling T cells
CD b	42	female	5	CD.b_1055_5	-38138.4	29029.6	tcells	Cycling T cells
CD b	42	female	5	CD.b_1055_5	-38139.4	29027.6	tcells	Cycling T cells
CD b	42	female	5	CD.b_1055_5	-38142.4	29023.6	tcells	Cycling T cells
CD b	42	female	5	CD.b_1055_5	-38143.4	29022.6	tcells	Cycling T cells
CD b	42	female	5	CD.b_1055_5	-38168.4	29019.6	tcells	Cycling T cells
CD b	42	female	5	CD.b_1055_5	-38196.4	29016.6	tcells	Cycling T cells
CD b	42	female	5	CD.b_1055_5	-38217.4	29016.6	tcells	Cycling T cells
CD b	42	female	5	CD.b_1055_5	-38218.4	29017.6	tcells	Cycling T cells
CD b	42	female	5	CD.b_1055_5	-38222.4	29028.6	tcells	Cycling T cells
CD b	42	female	5	CD.b_1055_5	-38223.4	29032.6	tcells	Cycling T cells
CD b	42	female	5	CD.b_1055_5	-38223.4	29036.6	tcells	Cycling T cells
CD b	42	female	5	CD.b_1055_5	-38200.4	29098.6	tcells	Cycling T cells
CD b	42	female	5	CD.b_1055_5	-38199.4	29099.6	tcells	Cycling T cells
CD b	42	female	5	CD.b_1055_5	-38171.4	29101.6	tcells	Cycling T cells
CD b	42	female	5	CD.b_1055_5	-38168.4	29101.6	tcells	Cycling T cells
CD b	42	female	5	CD.b_1056_5	-35626.4	29103.6	myeloids	IDA macrophages
CD b	42	female	5	CD.b_1056_5	-35610.4	29092.6	myeloids	IDA macrophages
CD b	42	female	5	CD.b_1056_5	-35593.4	29080.6	myeloids	IDA macrophages
CD b	42	female	5	CD.b_1056_5	-35592.4	29079.6	myeloids	IDA macrophages
CD b	42	female	5	CD.b_1056_5	-35592.4	29076.6	myeloids	IDA macrophages
CD b	42	female	5	CD.b_1056_5	-35620.4	29027.6	myeloids	IDA macrophages
CD b	42	female	5	CD.b_1056_5	-35622.4	29026.6	myeloids	IDA macrophages
CD b	42	female	5	CD.b_1056_5	-35633.4	29021.6	myeloids	IDA macrophages
CD b	42	female	5	CD.b_1056_5	-35636.4	29020.6	myeloids	IDA macrophages
CD b	42	female	5	CD.b_1056_5	-35651.4	29017.6	myeloids	IDA macrophages
CD b	42	female	5	CD.b_1056_5	-35673.4	29017.6	myeloids	IDA macrophages
CD b	42	female	5	CD.b_1056_5	-35675.4	29019.6	myeloids	IDA macrophages
CD b	42	female	5	CD.b_1056_5	-35676.4	29021.6	myeloids	IDA macrophages
CD b	42	female	5	CD.b_1056_5	-35678.4	29031.6	myeloids	IDA macrophages
CD b	42	female	5	CD.b_1056_5	-35678.4	29034.6	myeloids	IDA macrophages
CD b	42	female	5	CD.b_1056_5	-35676.4	29044.6	myeloids	IDA macrophages
CD b	42	female	5	CD.b_1056_5	-35672.4	29054.6	myeloids	IDA macrophages
CD b	42	female	5	CD.b_1056_5	-35629.4	29101.6	myeloids	IDA macrophages
CD b	42	female	5	CD.b_1056_5	-35627.4	29103.6	myeloids	IDA macrophages
CD b	42	female	5	CD.b_1056_5	-35626.4	29103.6	myeloids	IDA macrophages
CD b	42	female	5	CD.b_1057_5	-35107.4	29093.6	myeloids	IDA macrophages
CD b	42	female	5	CD.b_1057_5	-35086.4	29089.6	myeloids	IDA macrophages
CD b	42	female	5	CD.b_1057_5	-35056.4	29068.6	myeloids	IDA macrophages
CD b	42	female	5	CD.b_1057_5	-35055.4	29067.6	myeloids	IDA macrophages
CD b	42	female	5	CD.b_1057_5	-35055.4	29062.6	myeloids	IDA macrophages
CD b	42	female	5	CD.b_1057_5	-35056.4	29057.6	myeloids	IDA macrophages
CD b	42	female	5	CD.b_1057_5	-35061.4	29047.6	myeloids	IDA macrophages
CD b	42	female	5	CD.b_1057_5	-35064.4	29043.6	myeloids	IDA macrophages
CD b	42	female	5	CD.b_1057_5	-35066.4	29041.6	myeloids	IDA macrophages
CD b	42	female	5	CD.b_1057_5	-35070.4	29038.6	myeloids	IDA macrophages
CD b	42	female	5	CD.b_1057_5	-35076.4	29034.6	myeloids	IDA macrophages
CD b	42	female	5	CD.b_1057_5	-35082.4	29031.6	myeloids	IDA macrophages
CD b	42	female	5	CD.b_1057_5	-35090.4	29029.6	myeloids	IDA macrophages
CD b	42	female	5	CD.b_1057_5	-35095.4	29028.6	myeloids	IDA macrophages
CD b	42	female	5	CD.b_1057_5	-35117.4	29028.6	myeloids	IDA macrophages
CD b	42	female	5	CD.b_1057_5	-35122.4	29029.6	myeloids	IDA macrophages
CD b	42	female	5	CD.b_1057_5	-35132.4	29034.6	myeloids	IDA macrophages
CD b	42	female	5	CD.b_1057_5	-35136.4	29037.6	myeloids	IDA macrophages
CD b	42	female	5	CD.b_1057_5	-35138.4	29039.6	myeloids	IDA macrophages
CD b	42	female	5	CD.b_1057_5	-35141.4	29043.6	myeloids	IDA macrophages
CD b	42	female	5	CD.b_1057_5	-35144.4	29049.6	myeloids	IDA macrophages
CD b	42	female	5	CD.b_1057_5	-35146.4	29059.6	myeloids	IDA macrophages
CD b	42	female	5	CD.b_1057_5	-35146.4	29060.6	myeloids	IDA macrophages
CD b	42	female	5	CD.b_1057_5	-35145.4	29063.6	myeloids	IDA macrophages
CD b	42	female	5	CD.b_1057_5	-35119.4	29091.6	myeloids	IDA macrophages
CD b	42	female	5	CD.b_1057_5	-35118.4	29092.6	myeloids	IDA macrophages
CD b	42	female	5	CD.b_1057_5	-35116.4	29093.6	myeloids	IDA macrophages
CD b	42	female	5	CD.b_1057_5	-35107.4	29093.6	myeloids	IDA macrophages
CD b	42	female	5	CD.b_1058_5	-35407.4	29100.6	stroma	FRCs
CD b	42	female	5	CD.b_1058_5	-35405.4	29097.6	stroma	FRCs
CD b	42	female	5	CD.b_1058_5	-35384.4	29064.6	stroma	FRCs
CD b	42	female	5	CD.b_1058_5	-35383.4	29062.6	stroma	FRCs
CD b	42	female	5	CD.b_1058_5	-35382.4	29059.6	stroma	FRCs
CD b	42	female	5	CD.b_1058_5	-35382.4	29054.6	stroma	FRCs
CD b	42	female	5	CD.b_1058_5	-35401.4	29054.6	stroma	FRCs
CD b	42	female	5	CD.b_1058_5	-35427.4	29055.6	stroma	FRCs
CD b	42	female	5	CD.b_1058_5	-35437.4	29061.6	stroma	FRCs
CD b	42	female	5	CD.b_1058_5	-35437.4	29063.6	stroma	FRCs
CD b	42	female	5	CD.b_1058_5	-35431.4	29075.6	stroma	FRCs
CD b	42	female	5	CD.b_1058_5	-35420.4	29089.6	stroma	FRCs
CD b	42	female	5	CD.b_1058_5	-35408.4	29101.6	stroma	FRCs
CD b	42	female	5	CD.b_1058_5	-35407.4	29100.6	stroma	FRCs
CD b	42	female	5	CD.b_1059_5	-38662.4	29094.6	myeloids	M2
CD b	42	female	5	CD.b_1059_5	-38659.4	29093.6	myeloids	M2
CD b	42	female	5	CD.b_1059_5	-38653.4	29090.6	myeloids	M2
CD b	42	female	5	CD.b_1059_5	-38591.4	29058.6	myeloids	M2
CD b	42	female	5	CD.b_1059_5	-38591.4	29042.6	myeloids	M2
CD b	42	female	5	CD.b_1059_5	-38592.4	29037.6	myeloids	M2
CD b	42	female	5	CD.b_1059_5	-38658.4	28933.6	myeloids	M2
CD b	42	female	5	CD.b_1059_5	-38660.4	28930.6	myeloids	M2
CD b	42	female	5	CD.b_1059_5	-38671.4	28930.6	myeloids	M2
CD b	42	female	5	CD.b_1059_5	-38676.4	28931.6	myeloids	M2
CD b	42	female	5	CD.b_1059_5	-38682.4	28934.6	myeloids	M2
CD b	42	female	5	CD.b_1059_5	-38686.4	28937.6	myeloids	M2
CD b	42	female	5	CD.b_1059_5	-38688.4	28939.6	myeloids	M2
CD b	42	female	5	CD.b_1059_5	-38691.4	28943.6	myeloids	M2
CD b	42	female	5	CD.b_1059_5	-38692.4	28945.6	myeloids	M2
CD b	42	female	5	CD.b_1059_5	-38694.4	28955.6	myeloids	M2
CD b	42	female	5	CD.b_1059_5	-38694.4	28962.6	myeloids	M2
CD b	42	female	5	CD.b_1059_5	-38663.4	29094.6	myeloids	M2
CD b	42	female	5	CD.b_1059_5	-38662.4	29094.6	myeloids	M2
CD b	42	female	5	CD.b_106_5	-36504.4	30513.6	myeloids	M2
CD b	42	female	5	CD.b_106_5	-36495.4	30477.6	myeloids	M2
CD b	42	female	5	CD.b_106_5	-36492.4	30464.6	myeloids	M2
CD b	42	female	5	CD.b_106_5	-36492.4	30458.6	myeloids	M2
CD b	42	female	5	CD.b_106_5	-36497.4	30458.6	myeloids	M2
CD b	42	female	5	CD.b_106_5	-36534.4	30460.6	myeloids	M2
CD b	42	female	5	CD.b_106_5	-36547.4	30464.6	myeloids	M2
CD b	42	female	5	CD.b_106_5	-36576.4	30494.6	myeloids	M2
CD b	42	female	5	CD.b_106_5	-36577.4	30498.6	myeloids	M2
CD b	42	female	5	CD.b_106_5	-36577.4	30499.6	myeloids	M2
CD b	42	female	5	CD.b_106_5	-36576.4	30500.6	myeloids	M2
CD b	42	female	5	CD.b_106_5	-36539.4	30532.6	myeloids	M2
CD b	42	female	5	CD.b_106_5	-36504.4	30513.6	myeloids	M2
CD b	42	female	5	CD.b_1060_5	-36696.4	29099.6	myeloids	M2
CD b	42	female	5	CD.b_1060_5	-36686.4	29095.6	myeloids	M2
CD b	42	female	5	CD.b_1060_5	-36684.4	29094.6	myeloids	M2
CD b	42	female	5	CD.b_1060_5	-36680.4	29090.6	myeloids	M2
CD b	42	female	5	CD.b_1060_5	-36664.4	29068.6	myeloids	M2
CD b	42	female	5	CD.b_1060_5	-36664.4	29052.6	myeloids	M2
CD b	42	female	5	CD.b_1060_5	-36666.4	29049.6	myeloids	M2
CD b	42	female	5	CD.b_1060_5	-36669.4	29045.6	myeloids	M2
CD b	42	female	5	CD.b_1060_5	-36675.4	29039.6	myeloids	M2
CD b	42	female	5	CD.b_1060_5	-36682.4	29037.6	myeloids	M2
CD b	42	female	5	CD.b_1060_5	-36739.4	29037.6	myeloids	M2
CD b	42	female	5	CD.b_1060_5	-36740.4	29039.6	myeloids	M2
CD b	42	female	5	CD.b_1060_5	-36744.4	29051.6	myeloids	M2
CD b	42	female	5	CD.b_1060_5	-36744.4	29052.6	myeloids	M2
CD b	42	female	5	CD.b_1060_5	-36736.4	29067.6	myeloids	M2
CD b	42	female	5	CD.b_1060_5	-36723.4	29088.6	myeloids	M2
CD b	42	female	5	CD.b_1060_5	-36715.4	29099.6	myeloids	M2
CD b	42	female	5	CD.b_1060_5	-36696.4	29099.6	myeloids	M2
CD b	42	female	5	CD.b_1061_5	-36627.4	29079.6	tcells	CD8
CD b	42	female	5	CD.b_1061_5	-36621.4	29077.6	tcells	CD8
CD b	42	female	5	CD.b_1061_5	-36590.4	29065.6	tcells	CD8
CD b	42	female	5	CD.b_1061_5	-36589.4	29060.6	tcells	CD8
CD b	42	female	5	CD.b_1061_5	-36589.4	29044.6	tcells	CD8
CD b	42	female	5	CD.b_1061_5	-36590.4	29039.6	tcells	CD8
CD b	42	female	5	CD.b_1061_5	-36593.4	29033.6	tcells	CD8
CD b	42	female	5	CD.b_1061_5	-36596.4	29029.6	tcells	CD8
CD b	42	female	5	CD.b_1061_5	-36598.4	29027.6	tcells	CD8
CD b	42	female	5	CD.b_1061_5	-36602.4	29024.6	tcells	CD8
CD b	42	female	5	CD.b_1061_5	-36611.4	29024.6	tcells	CD8
CD b	42	female	5	CD.b_1061_5	-36649.4	29043.6	tcells	CD8
CD b	42	female	5	CD.b_1061_5	-36654.4	29046.6	tcells	CD8
CD b	42	female	5	CD.b_1061_5	-36659.4	29050.6	tcells	CD8
CD b	42	female	5	CD.b_1061_5	-36662.4	29053.6	tcells	CD8
CD b	42	female	5	CD.b_1061_5	-36663.4	29060.6	tcells	CD8
CD b	42	female	5	CD.b_1061_5	-36663.4	29068.6	tcells	CD8
CD b	42	female	5	CD.b_1061_5	-36662.4	29069.6	tcells	CD8
CD b	42	female	5	CD.b_1061_5	-36652.4	29074.6	tcells	CD8
CD b	42	female	5	CD.b_1061_5	-36638.4	29079.6	tcells	CD8
CD b	42	female	5	CD.b_1061_5	-36627.4	29079.6	tcells	CD8
CD b	42	female	5	CD.b_1062_5	-36296.4	29101.6	myeloids	M2
CD b	42	female	5	CD.b_1062_5	-36286.4	29099.6	myeloids	M2
CD b	42	female	5	CD.b_1062_5	-36276.4	29094.6	myeloids	M2
CD b	42	female	5	CD.b_1062_5	-36272.4	29091.6	myeloids	M2
CD b	42	female	5	CD.b_1062_5	-36264.4	29083.6	myeloids	M2
CD b	42	female	5	CD.b_1062_5	-36261.4	29079.6	myeloids	M2
CD b	42	female	5	CD.b_1062_5	-36260.4	29077.6	myeloids	M2
CD b	42	female	5	CD.b_1062_5	-36258.4	29071.6	myeloids	M2
CD b	42	female	5	CD.b_1062_5	-36257.4	29066.6	myeloids	M2
CD b	42	female	5	CD.b_1062_5	-36257.4	29044.6	myeloids	M2
CD b	42	female	5	CD.b_1062_5	-36258.4	29039.6	myeloids	M2
CD b	42	female	5	CD.b_1062_5	-36259.4	29037.6	myeloids	M2
CD b	42	female	5	CD.b_1062_5	-36262.4	29033.6	myeloids	M2
CD b	42	female	5	CD.b_1062_5	-36267.4	29028.6	myeloids	M2
CD b	42	female	5	CD.b_1062_5	-36269.4	29027.6	myeloids	M2
CD b	42	female	5	CD.b_1062_5	-36273.4	29026.6	myeloids	M2
CD b	42	female	5	CD.b_1062_5	-36306.4	29022.6	myeloids	M2
CD b	42	female	5	CD.b_1062_5	-36315.4	29022.6	myeloids	M2
CD b	42	female	5	CD.b_1062_5	-36320.4	29023.6	myeloids	M2
CD b	42	female	5	CD.b_1062_5	-36328.4	29025.6	myeloids	M2
CD b	42	female	5	CD.b_1062_5	-36332.4	29027.6	myeloids	M2
CD b	42	female	5	CD.b_1062_5	-36334.4	29029.6	myeloids	M2
CD b	42	female	5	CD.b_1062_5	-36342.4	29053.6	myeloids	M2
CD b	42	female	5	CD.b_1062_5	-36343.4	29059.6	myeloids	M2
CD b	42	female	5	CD.b_1062_5	-36344.4	29066.6	myeloids	M2
CD b	42	female	5	CD.b_1062_5	-36344.4	29074.6	myeloids	M2
CD b	42	female	5	CD.b_1062_5	-36343.4	29085.6	myeloids	M2
CD b	42	female	5	CD.b_1062_5	-36341.4	29089.6	myeloids	M2
CD b	42	female	5	CD.b_1062_5	-36339.4	29092.6	myeloids	M2
CD b	42	female	5	CD.b_1062_5	-36335.4	29096.6	myeloids	M2
CD b	42	female	5	CD.b_1062_5	-36329.4	29099.6	myeloids	M2
CD b	42	female	5	CD.b_1062_5	-36319.4	29101.6	myeloids	M2
CD b	42	female	5	CD.b_1062_5	-36296.4	29101.6	myeloids	M2
CD b	42	female	5	CD.b_1063_5	-37813.4	29098.6	tcells	CD8
CD b	42	female	5	CD.b_1063_5	-37806.4	29097.6	tcells	CD8
CD b	42	female	5	CD.b_1063_5	-37801.4	29096.6	tcells	CD8
CD b	42	female	5	CD.b_1063_5	-37798.4	29095.6	tcells	CD8
CD b	42	female	5	CD.b_1063_5	-37796.4	29094.6	tcells	CD8
CD b	42	female	5	CD.b_1063_5	-37789.4	29089.6	tcells	CD8
CD b	42	female	5	CD.b_1063_5	-37785.4	29085.6	tcells	CD8
CD b	42	female	5	CD.b_1063_5	-37779.4	29077.6	tcells	CD8
CD b	42	female	5	CD.b_1063_5	-37776.4	29071.6	tcells	CD8
CD b	42	female	5	CD.b_1063_5	-37775.4	29066.6	tcells	CD8
CD b	42	female	5	CD.b_1063_5	-37775.4	29046.6	tcells	CD8
CD b	42	female	5	CD.b_1063_5	-37776.4	29041.6	tcells	CD8
CD b	42	female	5	CD.b_1063_5	-37777.4	29039.6	tcells	CD8
CD b	42	female	5	CD.b_1063_5	-37816.4	29015.6	tcells	CD8
CD b	42	female	5	CD.b_1063_5	-37834.4	29015.6	tcells	CD8
CD b	42	female	5	CD.b_1063_5	-37842.4	29017.6	tcells	CD8
CD b	42	female	5	CD.b_1063_5	-37844.4	29018.6	tcells	CD8
CD b	42	female	5	CD.b_1063_5	-37848.4	29021.6	tcells	CD8
CD b	42	female	5	CD.b_1063_5	-37856.4	29029.6	tcells	CD8
CD b	42	female	5	CD.b_1063_5	-37859.4	29033.6	tcells	CD8
CD b	42	female	5	CD.b_1063_5	-37860.4	29035.6	tcells	CD8
CD b	42	female	5	CD.b_1063_5	-37860.4	29038.6	tcells	CD8
CD b	42	female	5	CD.b_1063_5	-37851.4	29070.6	tcells	CD8
CD b	42	female	5	CD.b_1063_5	-37850.4	29073.6	tcells	CD8
CD b	42	female	5	CD.b_1063_5	-37849.4	29075.6	tcells	CD8
CD b	42	female	5	CD.b_1063_5	-37847.4	29077.6	tcells	CD8
CD b	42	female	5	CD.b_1063_5	-37830.4	29091.6	tcells	CD8
CD b	42	female	5	CD.b_1063_5	-37821.4	29097.6	tcells	CD8
CD b	42	female	5	CD.b_1063_5	-37818.4	29098.6	tcells	CD8
CD b	42	female	5	CD.b_1063_5	-37813.4	29098.6	tcells	CD8
CD b	42	female	5	CD.b_1064_5	-36795.4	29086.6	stroma	Inflammatory fibroblasts
CD b	42	female	5	CD.b_1064_5	-36791.4	29085.6	stroma	Inflammatory fibroblasts
CD b	42	female	5	CD.b_1064_5	-36784.4	29083.6	stroma	Inflammatory fibroblasts
CD b	42	female	5	CD.b_1064_5	-36773.4	29077.6	stroma	Inflammatory fibroblasts
CD b	42	female	5	CD.b_1064_5	-36763.4	29071.6	stroma	Inflammatory fibroblasts
CD b	42	female	5	CD.b_1064_5	-36753.4	29063.6	stroma	Inflammatory fibroblasts
CD b	42	female	5	CD.b_1064_5	-36752.4	29062.6	stroma	Inflammatory fibroblasts
CD b	42	female	5	CD.b_1064_5	-36748.4	29057.6	stroma	Inflammatory fibroblasts
CD b	42	female	5	CD.b_1064_5	-36746.4	29054.6	stroma	Inflammatory fibroblasts
CD b	42	female	5	CD.b_1064_5	-36744.4	29050.6	stroma	Inflammatory fibroblasts
CD b	42	female	5	CD.b_1064_5	-36741.4	29041.6	stroma	Inflammatory fibroblasts
CD b	42	female	5	CD.b_1064_5	-36741.4	29035.6	stroma	Inflammatory fibroblasts
CD b	42	female	5	CD.b_1064_5	-36742.4	29033.6	stroma	Inflammatory fibroblasts
CD b	42	female	5	CD.b_1064_5	-36744.4	29031.6	stroma	Inflammatory fibroblasts
CD b	42	female	5	CD.b_1064_5	-36766.4	29031.6	stroma	Inflammatory fibroblasts
CD b	42	female	5	CD.b_1064_5	-36778.4	29033.6	stroma	Inflammatory fibroblasts
CD b	42	female	5	CD.b_1064_5	-36783.4	29034.6	stroma	Inflammatory fibroblasts
CD b	42	female	5	CD.b_1064_5	-36803.4	29039.6	stroma	Inflammatory fibroblasts
CD b	42	female	5	CD.b_1064_5	-36808.4	29044.6	stroma	Inflammatory fibroblasts
CD b	42	female	5	CD.b_1064_5	-36814.4	29052.6	stroma	Inflammatory fibroblasts
CD b	42	female	5	CD.b_1064_5	-36815.4	29054.6	stroma	Inflammatory fibroblasts
CD b	42	female	5	CD.b_1064_5	-36817.4	29064.6	stroma	Inflammatory fibroblasts
CD b	42	female	5	CD.b_1064_5	-36817.4	29065.6	stroma	Inflammatory fibroblasts
CD b	42	female	5	CD.b_1064_5	-36815.4	29075.6	stroma	Inflammatory fibroblasts
CD b	42	female	5	CD.b_1064_5	-36813.4	29079.6	stroma	Inflammatory fibroblasts
CD b	42	female	5	CD.b_1064_5	-36809.4	29086.6	stroma	Inflammatory fibroblasts
CD b	42	female	5	CD.b_1064_5	-36808.4	29087.6	stroma	Inflammatory fibroblasts
CD b	42	female	5	CD.b_1064_5	-36795.4	29086.6	stroma	Inflammatory fibroblasts
CD b	42	female	5	CD.b_1065_5	-38847.4	29093.6	plasmas	PC IgG
CD b	42	female	5	CD.b_1065_5	-38826.4	29080.6	plasmas	PC IgG
CD b	42	female	5	CD.b_1065_5	-38823.4	29077.6	plasmas	PC IgG
CD b	42	female	5	CD.b_1065_5	-38822.4	29073.6	plasmas	PC IgG
CD b	42	female	5	CD.b_1065_5	-38822.4	29059.6	plasmas	PC IgG
CD b	42	female	5	CD.b_1065_5	-38833.4	29014.6	plasmas	PC IgG
CD b	42	female	5	CD.b_1065_5	-38838.4	28999.6	plasmas	PC IgG
CD b	42	female	5	CD.b_1065_5	-38839.4	28997.6	plasmas	PC IgG
CD b	42	female	5	CD.b_1065_5	-38841.4	28994.6	plasmas	PC IgG
CD b	42	female	5	CD.b_1065_5	-38842.4	28993.6	plasmas	PC IgG
CD b	42	female	5	CD.b_1065_5	-38845.4	28993.6	plasmas	PC IgG
CD b	42	female	5	CD.b_1065_5	-38849.4	28997.6	plasmas	PC IgG
CD b	42	female	5	CD.b_1065_5	-38876.4	29027.6	plasmas	PC IgG
CD b	42	female	5	CD.b_1065_5	-38886.4	29055.6	plasmas	PC IgG
CD b	42	female	5	CD.b_1065_5	-38888.4	29062.6	plasmas	PC IgG
CD b	42	female	5	CD.b_1065_5	-38849.4	29093.6	plasmas	PC IgG
CD b	42	female	5	CD.b_1065_5	-38847.4	29093.6	plasmas	PC IgG
CD b	42	female	5	CD.b_1066_5	-38674.4	29097.6	stroma	Endothelium
CD b	42	female	5	CD.b_1066_5	-38669.4	29096.6	stroma	Endothelium
CD b	42	female	5	CD.b_1066_5	-38665.4	29095.6	stroma	Endothelium
CD b	42	female	5	CD.b_1066_5	-38664.4	29094.6	stroma	Endothelium
CD b	42	female	5	CD.b_1066_5	-38662.4	29085.6	stroma	Endothelium
CD b	42	female	5	CD.b_1066_5	-38660.4	29075.6	stroma	Endothelium
CD b	42	female	5	CD.b_1066_5	-38660.4	29044.6	stroma	Endothelium
CD b	42	female	5	CD.b_1066_5	-38661.4	29037.6	stroma	Endothelium
CD b	42	female	5	CD.b_1066_5	-38665.4	29026.6	stroma	Endothelium
CD b	42	female	5	CD.b_1066_5	-38671.4	29014.6	stroma	Endothelium
CD b	42	female	5	CD.b_1066_5	-38673.4	29012.6	stroma	Endothelium
CD b	42	female	5	CD.b_1066_5	-38676.4	29010.6	stroma	Endothelium
CD b	42	female	5	CD.b_1066_5	-38680.4	29010.6	stroma	Endothelium
CD b	42	female	5	CD.b_1066_5	-38699.4	29020.6	stroma	Endothelium
CD b	42	female	5	CD.b_1066_5	-38702.4	29022.6	stroma	Endothelium
CD b	42	female	5	CD.b_1066_5	-38710.4	29030.6	stroma	Endothelium
CD b	42	female	5	CD.b_1066_5	-38710.4	29063.6	stroma	Endothelium
CD b	42	female	5	CD.b_1066_5	-38698.4	29088.6	stroma	Endothelium
CD b	42	female	5	CD.b_1066_5	-38697.4	29090.6	stroma	Endothelium
CD b	42	female	5	CD.b_1066_5	-38695.4	29092.6	stroma	Endothelium
CD b	42	female	5	CD.b_1066_5	-38689.4	29095.6	stroma	Endothelium
CD b	42	female	5	CD.b_1066_5	-38679.4	29097.6	stroma	Endothelium
CD b	42	female	5	CD.b_1066_5	-38674.4	29097.6	stroma	Endothelium
CD b	42	female	5	CD.b_1067_5	-38286.4	29084.6	tcells	CD8
CD b	42	female	5	CD.b_1067_5	-38284.4	29083.6	tcells	CD8
CD b	42	female	5	CD.b_1067_5	-38277.4	29076.6	tcells	CD8
CD b	42	female	5	CD.b_1067_5	-38274.4	29072.6	tcells	CD8
CD b	42	female	5	CD.b_1067_5	-38268.4	29063.6	tcells	CD8
CD b	42	female	5	CD.b_1067_5	-38266.4	29059.6	tcells	CD8
CD b	42	female	5	CD.b_1067_5	-38266.4	29054.6	tcells	CD8
CD b	42	female	5	CD.b_1067_5	-38279.4	29011.6	tcells	CD8
CD b	42	female	5	CD.b_1067_5	-38280.4	29009.6	tcells	CD8
CD b	42	female	5	CD.b_1067_5	-38288.4	29001.6	tcells	CD8
CD b	42	female	5	CD.b_1067_5	-38292.4	28998.6	tcells	CD8
CD b	42	female	5	CD.b_1067_5	-38296.4	28998.6	tcells	CD8
CD b	42	female	5	CD.b_1067_5	-38300.4	29001.6	tcells	CD8
CD b	42	female	5	CD.b_1067_5	-38314.4	29012.6	tcells	CD8
CD b	42	female	5	CD.b_1067_5	-38326.4	29033.6	tcells	CD8
CD b	42	female	5	CD.b_1067_5	-38326.4	29035.6	tcells	CD8
CD b	42	female	5	CD.b_1067_5	-38321.4	29063.6	tcells	CD8
CD b	42	female	5	CD.b_1067_5	-38319.4	29066.6	tcells	CD8
CD b	42	female	5	CD.b_1067_5	-38311.4	29075.6	tcells	CD8
CD b	42	female	5	CD.b_1067_5	-38310.4	29076.6	tcells	CD8
CD b	42	female	5	CD.b_1067_5	-38307.4	29078.6	tcells	CD8
CD b	42	female	5	CD.b_1067_5	-38293.4	29083.6	tcells	CD8
CD b	42	female	5	CD.b_1067_5	-38290.4	29084.6	tcells	CD8
CD b	42	female	5	CD.b_1067_5	-38286.4	29084.6	tcells	CD8
CD b	42	female	5	CD.b_1068_5	-35587.4	29078.6	tcells	CD8
CD b	42	female	5	CD.b_1068_5	-35578.4	29075.6	tcells	CD8
CD b	42	female	5	CD.b_1068_5	-35577.4	29074.6	tcells	CD8
CD b	42	female	5	CD.b_1068_5	-35577.4	29039.6	tcells	CD8
CD b	42	female	5	CD.b_1068_5	-35579.4	29030.6	tcells	CD8
CD b	42	female	5	CD.b_1068_5	-35580.4	29027.6	tcells	CD8
CD b	42	female	5	CD.b_1068_5	-35581.4	29025.6	tcells	CD8
CD b	42	female	5	CD.b_1068_5	-35616.4	29025.6	tcells	CD8
CD b	42	female	5	CD.b_1068_5	-35619.4	29027.6	tcells	CD8
CD b	42	female	5	CD.b_1068_5	-35620.4	29030.6	tcells	CD8
CD b	42	female	5	CD.b_1068_5	-35620.4	29031.6	tcells	CD8
CD b	42	female	5	CD.b_1068_5	-35616.4	29049.6	tcells	CD8
CD b	42	female	5	CD.b_1068_5	-35612.4	29057.6	tcells	CD8
CD b	42	female	5	CD.b_1068_5	-35600.4	29069.6	tcells	CD8
CD b	42	female	5	CD.b_1068_5	-35590.4	29078.6	tcells	CD8
CD b	42	female	5	CD.b_1068_5	-35587.4	29078.6	tcells	CD8
CD b	42	female	5	CD.b_1069_5	-35563.4	29078.6	stroma	Endothelium
CD b	42	female	5	CD.b_1069_5	-35537.4	29055.6	stroma	Endothelium
CD b	42	female	5	CD.b_1069_5	-35536.4	29054.6	stroma	Endothelium
CD b	42	female	5	CD.b_1069_5	-35531.4	29028.6	stroma	Endothelium
CD b	42	female	5	CD.b_1069_5	-35531.4	29024.6	stroma	Endothelium
CD b	42	female	5	CD.b_1069_5	-35533.4	29019.6	stroma	Endothelium
CD b	42	female	5	CD.b_1069_5	-35544.4	28997.6	stroma	Endothelium
CD b	42	female	5	CD.b_1069_5	-35547.4	28993.6	stroma	Endothelium
CD b	42	female	5	CD.b_1069_5	-35551.4	28989.6	stroma	Endothelium
CD b	42	female	5	CD.b_1069_5	-35558.4	28989.6	stroma	Endothelium
CD b	42	female	5	CD.b_1069_5	-35562.4	28990.6	stroma	Endothelium
CD b	42	female	5	CD.b_1069_5	-35564.4	28991.6	stroma	Endothelium
CD b	42	female	5	CD.b_1069_5	-35565.4	28992.6	stroma	Endothelium
CD b	42	female	5	CD.b_1069_5	-35568.4	28996.6	stroma	Endothelium
CD b	42	female	5	CD.b_1069_5	-35570.4	29000.6	stroma	Endothelium
CD b	42	female	5	CD.b_1069_5	-35576.4	29013.6	stroma	Endothelium
CD b	42	female	5	CD.b_1069_5	-35580.4	29025.6	stroma	Endothelium
CD b	42	female	5	CD.b_1069_5	-35580.4	29026.6	stroma	Endothelium
CD b	42	female	5	CD.b_1069_5	-35576.4	29074.6	stroma	Endothelium
CD b	42	female	5	CD.b_1069_5	-35575.4	29075.6	stroma	Endothelium
CD b	42	female	5	CD.b_1069_5	-35566.4	29078.6	stroma	Endothelium
CD b	42	female	5	CD.b_1069_5	-35563.4	29078.6	stroma	Endothelium
CD b	42	female	5	CD.b_107_5	-36458.4	30525.6	myeloids	M2
CD b	42	female	5	CD.b_107_5	-36458.4	30489.6	myeloids	M2
CD b	42	female	5	CD.b_107_5	-36459.4	30488.6	myeloids	M2
CD b	42	female	5	CD.b_107_5	-36479.4	30469.6	myeloids	M2
CD b	42	female	5	CD.b_107_5	-36487.4	30463.6	myeloids	M2
CD b	42	female	5	CD.b_107_5	-36489.4	30462.6	myeloids	M2
CD b	42	female	5	CD.b_107_5	-36491.4	30462.6	myeloids	M2
CD b	42	female	5	CD.b_107_5	-36500.4	30488.6	myeloids	M2
CD b	42	female	5	CD.b_107_5	-36503.4	30506.6	myeloids	M2
CD b	42	female	5	CD.b_107_5	-36503.4	30513.6	myeloids	M2
CD b	42	female	5	CD.b_107_5	-36496.4	30517.6	myeloids	M2
CD b	42	female	5	CD.b_107_5	-36492.4	30519.6	myeloids	M2
CD b	42	female	5	CD.b_107_5	-36489.4	30520.6	myeloids	M2
CD b	42	female	5	CD.b_107_5	-36485.4	30521.6	myeloids	M2
CD b	42	female	5	CD.b_107_5	-36475.4	30523.6	myeloids	M2
CD b	42	female	5	CD.b_107_5	-36461.4	30525.6	myeloids	M2
CD b	42	female	5	CD.b_107_5	-36458.4	30525.6	myeloids	M2
CD b	42	female	5	CD.b_1070_5	-37159.4	29036.6	myeloids	IDA macrophages
CD b	42	female	5	CD.b_1070_5	-37158.4	29035.6	myeloids	IDA macrophages
CD b	42	female	5	CD.b_1070_5	-37157.4	29030.6	myeloids	IDA macrophages
CD b	42	female	5	CD.b_1070_5	-37157.4	29016.6	myeloids	IDA macrophages
CD b	42	female	5	CD.b_1070_5	-37158.4	29012.6	myeloids	IDA macrophages
CD b	42	female	5	CD.b_1070_5	-37159.4	29010.6	myeloids	IDA macrophages
CD b	42	female	5	CD.b_1070_5	-37165.4	29001.6	myeloids	IDA macrophages
CD b	42	female	5	CD.b_1070_5	-37168.4	28997.6	myeloids	IDA macrophages
CD b	42	female	5	CD.b_1070_5	-37170.4	28995.6	myeloids	IDA macrophages
CD b	42	female	5	CD.b_1070_5	-37174.4	28992.6	myeloids	IDA macrophages
CD b	42	female	5	CD.b_1070_5	-37176.4	28991.6	myeloids	IDA macrophages
CD b	42	female	5	CD.b_1070_5	-37181.4	28990.6	myeloids	IDA macrophages
CD b	42	female	5	CD.b_1070_5	-37207.4	28990.6	myeloids	IDA macrophages
CD b	42	female	5	CD.b_1070_5	-37212.4	28991.6	myeloids	IDA macrophages
CD b	42	female	5	CD.b_1070_5	-37214.4	28992.6	myeloids	IDA macrophages
CD b	42	female	5	CD.b_1070_5	-37226.4	29001.6	myeloids	IDA macrophages
CD b	42	female	5	CD.b_1070_5	-37228.4	29003.6	myeloids	IDA macrophages
CD b	42	female	5	CD.b_1070_5	-37237.4	29015.6	myeloids	IDA macrophages
CD b	42	female	5	CD.b_1070_5	-37244.4	29029.6	myeloids	IDA macrophages
CD b	42	female	5	CD.b_1070_5	-37246.4	29037.6	myeloids	IDA macrophages
CD b	42	female	5	CD.b_1070_5	-37248.4	29047.6	myeloids	IDA macrophages
CD b	42	female	5	CD.b_1070_5	-37248.4	29056.6	myeloids	IDA macrophages
CD b	42	female	5	CD.b_1070_5	-37246.4	29066.6	myeloids	IDA macrophages
CD b	42	female	5	CD.b_1070_5	-37243.4	29072.6	myeloids	IDA macrophages
CD b	42	female	5	CD.b_1070_5	-37240.4	29076.6	myeloids	IDA macrophages
CD b	42	female	5	CD.b_1070_5	-37237.4	29079.6	myeloids	IDA macrophages
CD b	42	female	5	CD.b_1070_5	-37233.4	29082.6	myeloids	IDA macrophages
CD b	42	female	5	CD.b_1070_5	-37231.4	29083.6	myeloids	IDA macrophages
CD b	42	female	5	CD.b_1070_5	-37159.4	29036.6	myeloids	IDA macrophages
CD b	42	female	5	CD.b_1071_5	-35892.4	29072.6	myeloids	IDA macrophages
CD b	42	female	5	CD.b_1071_5	-35891.4	29071.6	myeloids	IDA macrophages
CD b	42	female	5	CD.b_1071_5	-35889.4	29068.6	myeloids	IDA macrophages
CD b	42	female	5	CD.b_1071_5	-35889.4	29046.6	myeloids	IDA macrophages
CD b	42	female	5	CD.b_1071_5	-35891.4	29035.6	myeloids	IDA macrophages
CD b	42	female	5	CD.b_1071_5	-35892.4	29035.6	myeloids	IDA macrophages
CD b	42	female	5	CD.b_1071_5	-35908.4	29036.6	myeloids	IDA macrophages
CD b	42	female	5	CD.b_1071_5	-35932.4	29038.6	myeloids	IDA macrophages
CD b	42	female	5	CD.b_1071_5	-35950.4	29049.6	myeloids	IDA macrophages
CD b	42	female	5	CD.b_1071_5	-35951.4	29050.6	myeloids	IDA macrophages
CD b	42	female	5	CD.b_1071_5	-35950.4	29052.6	myeloids	IDA macrophages
CD b	42	female	5	CD.b_1071_5	-35944.4	29059.6	myeloids	IDA macrophages
CD b	42	female	5	CD.b_1071_5	-35938.4	29065.6	myeloids	IDA macrophages
CD b	42	female	5	CD.b_1071_5	-35936.4	29066.6	myeloids	IDA macrophages
CD b	42	female	5	CD.b_1071_5	-35932.4	29067.6	myeloids	IDA macrophages
CD b	42	female	5	CD.b_1071_5	-35919.4	29069.6	myeloids	IDA macrophages
CD b	42	female	5	CD.b_1071_5	-35899.4	29072.6	myeloids	IDA macrophages
CD b	42	female	5	CD.b_1071_5	-35892.4	29072.6	myeloids	IDA macrophages
CD b	42	female	5	CD.b_1072_5	-35846.4	29067.6	myeloids	M2
CD b	42	female	5	CD.b_1072_5	-35845.4	29066.6	myeloids	M2
CD b	42	female	5	CD.b_1072_5	-35842.4	29061.6	myeloids	M2
CD b	42	female	5	CD.b_1072_5	-35837.4	29050.6	myeloids	M2
CD b	42	female	5	CD.b_1072_5	-35837.4	29045.6	myeloids	M2
CD b	42	female	5	CD.b_1072_5	-35838.4	29043.6	myeloids	M2
CD b	42	female	5	CD.b_1072_5	-35849.4	29022.6	myeloids	M2
CD b	42	female	5	CD.b_1072_5	-35855.4	29019.6	myeloids	M2
CD b	42	female	5	CD.b_1072_5	-35876.4	29019.6	myeloids	M2
CD b	42	female	5	CD.b_1072_5	-35880.4	29020.6	myeloids	M2
CD b	42	female	5	CD.b_1072_5	-35890.4	29030.6	myeloids	M2
CD b	42	female	5	CD.b_1072_5	-35890.4	29043.6	myeloids	M2
CD b	42	female	5	CD.b_1072_5	-35888.4	29061.6	myeloids	M2
CD b	42	female	5	CD.b_1072_5	-35887.4	29066.6	myeloids	M2
CD b	42	female	5	CD.b_1072_5	-35880.4	29067.6	myeloids	M2
CD b	42	female	5	CD.b_1072_5	-35846.4	29067.6	myeloids	M2
CD b	42	female	5	CD.b_1073_5	-36168.4	29081.6	myeloids	Cycling myeloid
CD b	42	female	5	CD.b_1073_5	-36163.4	29080.6	myeloids	Cycling myeloid
CD b	42	female	5	CD.b_1073_5	-36161.4	29079.6	myeloids	Cycling myeloid
CD b	42	female	5	CD.b_1073_5	-36160.4	29078.6	myeloids	Cycling myeloid
CD b	42	female	5	CD.b_1073_5	-36155.4	29071.6	myeloids	Cycling myeloid
CD b	42	female	5	CD.b_1073_5	-36151.4	29065.6	myeloids	Cycling myeloid
CD b	42	female	5	CD.b_1073_5	-36141.4	29045.6	myeloids	Cycling myeloid
CD b	42	female	5	CD.b_1073_5	-36139.4	29040.6	myeloids	Cycling myeloid
CD b	42	female	5	CD.b_1073_5	-36139.4	29039.6	myeloids	Cycling myeloid
CD b	42	female	5	CD.b_1073_5	-36140.4	29038.6	myeloids	Cycling myeloid
CD b	42	female	5	CD.b_1073_5	-36143.4	29036.6	myeloids	Cycling myeloid
CD b	42	female	5	CD.b_1073_5	-36147.4	29034.6	myeloids	Cycling myeloid
CD b	42	female	5	CD.b_1073_5	-36153.4	29032.6	myeloids	Cycling myeloid
CD b	42	female	5	CD.b_1073_5	-36157.4	29031.6	myeloids	Cycling myeloid
CD b	42	female	5	CD.b_1073_5	-36185.4	29031.6	myeloids	Cycling myeloid
CD b	42	female	5	CD.b_1073_5	-36188.4	29032.6	myeloids	Cycling myeloid
CD b	42	female	5	CD.b_1073_5	-36210.4	29044.6	myeloids	Cycling myeloid
CD b	42	female	5	CD.b_1073_5	-36208.4	29054.6	myeloids	Cycling myeloid
CD b	42	female	5	CD.b_1073_5	-36206.4	29060.6	myeloids	Cycling myeloid
CD b	42	female	5	CD.b_1073_5	-36203.4	29066.6	myeloids	Cycling myeloid
CD b	42	female	5	CD.b_1073_5	-36200.4	29070.6	myeloids	Cycling myeloid
CD b	42	female	5	CD.b_1073_5	-36197.4	29073.6	myeloids	Cycling myeloid
CD b	42	female	5	CD.b_1073_5	-36193.4	29076.6	myeloids	Cycling myeloid
CD b	42	female	5	CD.b_1073_5	-36187.4	29079.6	myeloids	Cycling myeloid
CD b	42	female	5	CD.b_1073_5	-36177.4	29081.6	myeloids	Cycling myeloid
CD b	42	female	5	CD.b_1073_5	-36168.4	29081.6	myeloids	Cycling myeloid
CD b	42	female	5	CD.b_1074_5	-36508.4	29079.6	myeloids	IDA macrophages
CD b	42	female	5	CD.b_1074_5	-36498.4	29077.6	myeloids	IDA macrophages
CD b	42	female	5	CD.b_1074_5	-36496.4	29076.6	myeloids	IDA macrophages
CD b	42	female	5	CD.b_1074_5	-36484.4	29068.6	myeloids	IDA macrophages
CD b	42	female	5	CD.b_1074_5	-36480.4	29065.6	myeloids	IDA macrophages
CD b	42	female	5	CD.b_1074_5	-36472.4	29057.6	myeloids	IDA macrophages
CD b	42	female	5	CD.b_1074_5	-36469.4	29053.6	myeloids	IDA macrophages
CD b	42	female	5	CD.b_1074_5	-36469.4	29049.6	myeloids	IDA macrophages
CD b	42	female	5	CD.b_1074_5	-36511.4	28997.6	myeloids	IDA macrophages
CD b	42	female	5	CD.b_1074_5	-36512.4	28996.6	myeloids	IDA macrophages
CD b	42	female	5	CD.b_1074_5	-36521.4	28996.6	myeloids	IDA macrophages
CD b	42	female	5	CD.b_1074_5	-36526.4	28997.6	myeloids	IDA macrophages
CD b	42	female	5	CD.b_1074_5	-36528.4	28998.6	myeloids	IDA macrophages
CD b	42	female	5	CD.b_1074_5	-36542.4	29006.6	myeloids	IDA macrophages
CD b	42	female	5	CD.b_1074_5	-36546.4	29009.6	myeloids	IDA macrophages
CD b	42	female	5	CD.b_1074_5	-36550.4	29013.6	myeloids	IDA macrophages
CD b	42	female	5	CD.b_1074_5	-36553.4	29017.6	myeloids	IDA macrophages
CD b	42	female	5	CD.b_1074_5	-36558.4	29027.6	myeloids	IDA macrophages
CD b	42	female	5	CD.b_1074_5	-36560.4	29037.6	myeloids	IDA macrophages
CD b	42	female	5	CD.b_1074_5	-36560.4	29042.6	myeloids	IDA macrophages
CD b	42	female	5	CD.b_1074_5	-36558.4	29052.6	myeloids	IDA macrophages
CD b	42	female	5	CD.b_1074_5	-36555.4	29058.6	myeloids	IDA macrophages
CD b	42	female	5	CD.b_1074_5	-36552.4	29062.6	myeloids	IDA macrophages
CD b	42	female	5	CD.b_1074_5	-36547.4	29067.6	myeloids	IDA macrophages
CD b	42	female	5	CD.b_1074_5	-36543.4	29070.6	myeloids	IDA macrophages
CD b	42	female	5	CD.b_1074_5	-36537.4	29073.6	myeloids	IDA macrophages
CD b	42	female	5	CD.b_1074_5	-36521.4	29077.6	myeloids	IDA macrophages
CD b	42	female	5	CD.b_1074_5	-36511.4	29079.6	myeloids	IDA macrophages
CD b	42	female	5	CD.b_1074_5	-36508.4	29079.6	myeloids	IDA macrophages
CD b	42	female	5	CD.b_1075_5	-35379.4	29052.6	tcells	NK
CD b	42	female	5	CD.b_1075_5	-35375.4	29048.6	tcells	NK
CD b	42	female	5	CD.b_1075_5	-35374.4	29046.6	tcells	NK
CD b	42	female	5	CD.b_1075_5	-35374.4	29041.6	tcells	NK
CD b	42	female	5	CD.b_1075_5	-35383.4	29030.6	tcells	NK
CD b	42	female	5	CD.b_1075_5	-35388.4	29024.6	tcells	NK
CD b	42	female	5	CD.b_1075_5	-35394.4	29018.6	tcells	NK
CD b	42	female	5	CD.b_1075_5	-35401.4	29012.6	tcells	NK
CD b	42	female	5	CD.b_1075_5	-35408.4	29007.6	tcells	NK
CD b	42	female	5	CD.b_1075_5	-35412.4	29007.6	tcells	NK
CD b	42	female	5	CD.b_1075_5	-35420.4	29010.6	tcells	NK
CD b	42	female	5	CD.b_1075_5	-35439.4	29018.6	tcells	NK
CD b	42	female	5	CD.b_1075_5	-35446.4	29022.6	tcells	NK
CD b	42	female	5	CD.b_1075_5	-35449.4	29024.6	tcells	NK
CD b	42	female	5	CD.b_1075_5	-35454.4	29029.6	tcells	NK
CD b	42	female	5	CD.b_1075_5	-35455.4	29032.6	tcells	NK
CD b	42	female	5	CD.b_1075_5	-35455.4	29039.6	tcells	NK
CD b	42	female	5	CD.b_1075_5	-35451.4	29051.6	tcells	NK
CD b	42	female	5	CD.b_1075_5	-35449.4	29055.6	tcells	NK
CD b	42	female	5	CD.b_1075_5	-35446.4	29058.6	tcells	NK
CD b	42	female	5	CD.b_1075_5	-35438.4	29061.6	tcells	NK
CD b	42	female	5	CD.b_1075_5	-35379.4	29052.6	tcells	NK
CD b	42	female	5	CD.b_1076_5	-35239.4	29061.6	tcells	CD8
CD b	42	female	5	CD.b_1076_5	-35235.4	29057.6	tcells	CD8
CD b	42	female	5	CD.b_1076_5	-35234.4	29055.6	tcells	CD8
CD b	42	female	5	CD.b_1076_5	-35233.4	29052.6	tcells	CD8
CD b	42	female	5	CD.b_1076_5	-35233.4	29042.6	tcells	CD8
CD b	42	female	5	CD.b_1076_5	-35235.4	29037.6	tcells	CD8
CD b	42	female	5	CD.b_1076_5	-35259.4	28993.6	tcells	CD8
CD b	42	female	5	CD.b_1076_5	-35263.4	28992.6	tcells	CD8
CD b	42	female	5	CD.b_1076_5	-35268.4	28991.6	tcells	CD8
CD b	42	female	5	CD.b_1076_5	-35278.4	28991.6	tcells	CD8
CD b	42	female	5	CD.b_1076_5	-35290.4	29003.6	tcells	CD8
CD b	42	female	5	CD.b_1076_5	-35302.4	29016.6	tcells	CD8
CD b	42	female	5	CD.b_1076_5	-35309.4	29037.6	tcells	CD8
CD b	42	female	5	CD.b_1076_5	-35309.4	29039.6	tcells	CD8
CD b	42	female	5	CD.b_1076_5	-35306.4	29043.6	tcells	CD8
CD b	42	female	5	CD.b_1076_5	-35298.4	29051.6	tcells	CD8
CD b	42	female	5	CD.b_1076_5	-35293.4	29055.6	tcells	CD8
CD b	42	female	5	CD.b_1076_5	-35291.4	29056.6	tcells	CD8
CD b	42	female	5	CD.b_1076_5	-35240.4	29061.6	tcells	CD8
CD b	42	female	5	CD.b_1076_5	-35239.4	29061.6	tcells	CD8
CD b	42	female	5	CD.b_1077_5	-37968.4	29067.6	tcells	CD8
CD b	42	female	5	CD.b_1077_5	-37961.4	29064.6	tcells	CD8
CD b	42	female	5	CD.b_1077_5	-37957.4	29062.6	tcells	CD8
CD b	42	female	5	CD.b_1077_5	-37956.4	29061.6	tcells	CD8
CD b	42	female	5	CD.b_1077_5	-37952.4	29047.6	tcells	CD8
CD b	42	female	5	CD.b_1077_5	-37952.4	28993.6	tcells	CD8
CD b	42	female	5	CD.b_1077_5	-37956.4	28989.6	tcells	CD8
CD b	42	female	5	CD.b_1077_5	-37958.4	28988.6	tcells	CD8
CD b	42	female	5	CD.b_1077_5	-37962.4	28987.6	tcells	CD8
CD b	42	female	5	CD.b_1077_5	-37977.4	28984.6	tcells	CD8
CD b	42	female	5	CD.b_1077_5	-37988.4	28984.6	tcells	CD8
CD b	42	female	5	CD.b_1077_5	-37994.4	28986.6	tcells	CD8
CD b	42	female	5	CD.b_1077_5	-37996.4	28987.6	tcells	CD8
CD b	42	female	5	CD.b_1077_5	-38005.4	28992.6	tcells	CD8
CD b	42	female	5	CD.b_1077_5	-38006.4	28993.6	tcells	CD8
CD b	42	female	5	CD.b_1077_5	-38006.4	28994.6	tcells	CD8
CD b	42	female	5	CD.b_1077_5	-38004.4	29030.6	tcells	CD8
CD b	42	female	5	CD.b_1077_5	-38003.4	29036.6	tcells	CD8
CD b	42	female	5	CD.b_1077_5	-38002.4	29038.6	tcells	CD8
CD b	42	female	5	CD.b_1077_5	-37990.4	29054.6	tcells	CD8
CD b	42	female	5	CD.b_1077_5	-37989.4	29055.6	tcells	CD8
CD b	42	female	5	CD.b_1077_5	-37971.4	29068.6	tcells	CD8
CD b	42	female	5	CD.b_1077_5	-37968.4	29067.6	tcells	CD8
CD b	42	female	5	CD.b_1078_5	-37584.4	29073.6	myeloids	IDA macrophages
CD b	42	female	5	CD.b_1078_5	-37574.4	29071.6	myeloids	IDA macrophages
CD b	42	female	5	CD.b_1078_5	-37568.4	29069.6	myeloids	IDA macrophages
CD b	42	female	5	CD.b_1078_5	-37562.4	29066.6	myeloids	IDA macrophages
CD b	42	female	5	CD.b_1078_5	-37556.4	29062.6	myeloids	IDA macrophages
CD b	42	female	5	CD.b_1078_5	-37555.4	29061.6	myeloids	IDA macrophages
CD b	42	female	5	CD.b_1078_5	-37535.4	29031.6	myeloids	IDA macrophages
CD b	42	female	5	CD.b_1078_5	-37534.4	29029.6	myeloids	IDA macrophages
CD b	42	female	5	CD.b_1078_5	-37533.4	29024.6	myeloids	IDA macrophages
CD b	42	female	5	CD.b_1078_5	-37533.4	29015.6	myeloids	IDA macrophages
CD b	42	female	5	CD.b_1078_5	-37540.4	29013.6	myeloids	IDA macrophages
CD b	42	female	5	CD.b_1078_5	-37569.4	29008.6	myeloids	IDA macrophages
CD b	42	female	5	CD.b_1078_5	-37616.4	29005.6	myeloids	IDA macrophages
CD b	42	female	5	CD.b_1078_5	-37622.4	29005.6	myeloids	IDA macrophages
CD b	42	female	5	CD.b_1078_5	-37625.4	29009.6	myeloids	IDA macrophages
CD b	42	female	5	CD.b_1078_5	-37628.4	29015.6	myeloids	IDA macrophages
CD b	42	female	5	CD.b_1078_5	-37628.4	29022.6	myeloids	IDA macrophages
CD b	42	female	5	CD.b_1078_5	-37622.4	29056.6	myeloids	IDA macrophages
[truncated: 66,218 more rows]

## Sheet: e.fig 9c
sample_name	age	sex	fov	cell	x	y	subset	SingleR2
CD b	42	female	2	CD.b_1_2	-42852.2	26470.2	plasmas	PC IgG
CD b	42	female	2	CD.b_1_2	-42850.2	26468.2	plasmas	PC IgG
CD b	42	female	2	CD.b_1_2	-42847.2	26464.2	plasmas	PC IgG
CD b	42	female	2	CD.b_1_2	-42846.2	26462.2	plasmas	PC IgG
CD b	42	female	2	CD.b_1_2	-42845.2	26457.2	plasmas	PC IgG
CD b	42	female	2	CD.b_1_2	-42845.2	26433.2	plasmas	PC IgG
CD b	42	female	2	CD.b_1_2	-42846.2	26428.2	plasmas	PC IgG
CD b	42	female	2	CD.b_1_2	-42848.2	26422.2	plasmas	PC IgG
CD b	42	female	2	CD.b_1_2	-42879.2	26406.2	plasmas	PC IgG
CD b	42	female	2	CD.b_1_2	-42890.2	26406.2	plasmas	PC IgG
CD b	42	female	2	CD.b_1_2	-42906.2	26419.2	plasmas	PC IgG
CD b	42	female	2	CD.b_1_2	-42912.2	26424.2	plasmas	PC IgG
CD b	42	female	2	CD.b_1_2	-42912.2	26429.2	plasmas	PC IgG
CD b	42	female	2	CD.b_1_2	-42909.2	26470.2	plasmas	PC IgG
CD b	42	female	2	CD.b_1_2	-42852.2	26470.2	plasmas	PC IgG
CD b	42	female	2	CD.b_10_2	-44592.2	26470.2	plasmas	Naïve B cell
CD b	42	female	2	CD.b_10_2	-44590.2	26469.2	plasmas	Naïve B cell
CD b	42	female	2	CD.b_10_2	-44586.2	26466.2	plasmas	Naïve B cell
CD b	42	female	2	CD.b_10_2	-44580.2	26461.2	plasmas	Naïve B cell
CD b	42	female	2	CD.b_10_2	-44577.2	26458.2	plasmas	Naïve B cell
CD b	42	female	2	CD.b_10_2	-44577.2	26445.2	plasmas	Naïve B cell
CD b	42	female	2	CD.b_10_2	-44578.2	26428.2	plasmas	Naïve B cell
CD b	42	female	2	CD.b_10_2	-44590.2	26416.2	plasmas	Naïve B cell
CD b	42	female	2	CD.b_10_2	-44592.2	26415.2	plasmas	Naïve B cell
CD b	42	female	2	CD.b_10_2	-44608.2	26409.2	plasmas	Naïve B cell
CD b	42	female	2	CD.b_10_2	-44612.2	26409.2	plasmas	Naïve B cell
CD b	42	female	2	CD.b_10_2	-44618.2	26411.2	plasmas	Naïve B cell
CD b	42	female	2	CD.b_10_2	-44622.2	26413.2	plasmas	Naïve B cell
CD b	42	female	2	CD.b_10_2	-44641.2	26425.2	plasmas	Naïve B cell
CD b	42	female	2	CD.b_10_2	-44644.2	26427.2	plasmas	Naïve B cell
CD b	42	female	2	CD.b_10_2	-44644.2	26458.2	plasmas	Naïve B cell
CD b	42	female	2	CD.b_10_2	-44642.2	26461.2	plasmas	Naïve B cell
CD b	42	female	2	CD.b_10_2	-44637.2	26466.2	plasmas	Naïve B cell
CD b	42	female	2	CD.b_10_2	-44633.2	26469.2	plasmas	Naïve B cell
CD b	42	female	2	CD.b_10_2	-44631.2	26470.2	plasmas	Naïve B cell
CD b	42	female	2	CD.b_10_2	-44592.2	26470.2	plasmas	Naïve B cell
CD b	42	female	2	CD.b_100_2	-45313.2	26338.2	plasmas	PC IgG
CD b	42	female	2	CD.b_100_2	-45305.2	26330.2	plasmas	PC IgG
CD b	42	female	2	CD.b_100_2	-45301.2	26325.2	plasmas	PC IgG
CD b	42	female	2	CD.b_100_2	-45301.2	26315.2	plasmas	PC IgG
CD b	42	female	2	CD.b_100_2	-45302.2	26298.2	plasmas	PC IgG
CD b	42	female	2	CD.b_100_2	-45303.2	26292.2	plasmas	PC IgG
CD b	42	female	2	CD.b_100_2	-45304.2	26290.2	plasmas	PC IgG
CD b	42	female	2	CD.b_100_2	-45306.2	26287.2	plasmas	PC IgG
CD b	42	female	2	CD.b_100_2	-45310.2	26282.2	plasmas	PC IgG
CD b	42	female	2	CD.b_100_2	-45312.2	26280.2	plasmas	PC IgG
CD b	42	female	2	CD.b_100_2	-45315.2	26280.2	plasmas	PC IgG
CD b	42	female	2	CD.b_100_2	-45345.2	26292.2	plasmas	PC IgG
CD b	42	female	2	CD.b_100_2	-45347.2	26314.2	plasmas	PC IgG
CD b	42	female	2	CD.b_100_2	-45341.2	26329.2	plasmas	PC IgG
CD b	42	female	2	CD.b_100_2	-45338.2	26331.2	plasmas	PC IgG
CD b	42	female	2	CD.b_100_2	-45336.2	26332.2	plasmas	PC IgG
CD b	42	female	2	CD.b_100_2	-45319.2	26337.2	plasmas	PC IgG
CD b	42	female	2	CD.b_100_2	-45315.2	26338.2	plasmas	PC IgG
CD b	42	female	2	CD.b_100_2	-45313.2	26338.2	plasmas	PC IgG
CD b	42	female	2	CD.b_1000_2	-42629.2	25693.2	stroma	Endothelium
CD b	42	female	2	CD.b_1000_2	-42626.2	25690.2	stroma	Endothelium
CD b	42	female	2	CD.b_1000_2	-42620.2	25678.2	stroma	Endothelium
CD b	42	female	2	CD.b_1000_2	-42619.2	25675.2	stroma	Endothelium
CD b	42	female	2	CD.b_1000_2	-42618.2	25668.2	stroma	Endothelium
CD b	42	female	2	CD.b_1000_2	-42618.2	25652.2	stroma	Endothelium
CD b	42	female	2	CD.b_1000_2	-42622.2	25622.2	stroma	Endothelium
CD b	42	female	2	CD.b_1000_2	-42625.2	25614.2	stroma	Endothelium
CD b	42	female	2	CD.b_1000_2	-42626.2	25612.2	stroma	Endothelium
CD b	42	female	2	CD.b_1000_2	-42629.2	25607.2	stroma	Endothelium
CD b	42	female	2	CD.b_1000_2	-42632.2	25606.2	stroma	Endothelium
CD b	42	female	2	CD.b_1000_2	-42637.2	25605.2	stroma	Endothelium
CD b	42	female	2	CD.b_1000_2	-42649.2	25605.2	stroma	Endothelium
CD b	42	female	2	CD.b_1000_2	-42654.2	25606.2	stroma	Endothelium
CD b	42	female	2	CD.b_1000_2	-42660.2	25608.2	stroma	Endothelium
CD b	42	female	2	CD.b_1000_2	-42662.2	25609.2	stroma	Endothelium
CD b	42	female	2	CD.b_1000_2	-42666.2	25612.2	stroma	Endothelium
CD b	42	female	2	CD.b_1000_2	-42672.2	25618.2	stroma	Endothelium
CD b	42	female	2	CD.b_1000_2	-42675.2	25622.2	stroma	Endothelium
CD b	42	female	2	CD.b_1000_2	-42676.2	25624.2	stroma	Endothelium
CD b	42	female	2	CD.b_1000_2	-42680.2	25634.2	stroma	Endothelium
CD b	42	female	2	CD.b_1000_2	-42681.2	25639.2	stroma	Endothelium
CD b	42	female	2	CD.b_1000_2	-42655.2	25671.2	stroma	Endothelium
CD b	42	female	2	CD.b_1000_2	-42652.2	25674.2	stroma	Endothelium
CD b	42	female	2	CD.b_1000_2	-42631.2	25694.2	stroma	Endothelium
CD b	42	female	2	CD.b_1000_2	-42629.2	25693.2	stroma	Endothelium
CD b	42	female	2	CD.b_1001_2	-40780.2	25692.2	plasmas	PC IgG
CD b	42	female	2	CD.b_1001_2	-40778.2	25691.2	plasmas	PC IgG
CD b	42	female	2	CD.b_1001_2	-40774.2	25688.2	plasmas	PC IgG
CD b	42	female	2	CD.b_1001_2	-40768.2	25682.2	plasmas	PC IgG
CD b	42	female	2	CD.b_1001_2	-40767.2	25680.2	plasmas	PC IgG
CD b	42	female	2	CD.b_1001_2	-40767.2	25671.2	plasmas	PC IgG
CD b	42	female	2	CD.b_1001_2	-40776.2	25641.2	plasmas	PC IgG
CD b	42	female	2	CD.b_1001_2	-40778.2	25639.2	plasmas	PC IgG
CD b	42	female	2	CD.b_1001_2	-40791.2	25630.2	plasmas	PC IgG
CD b	42	female	2	CD.b_1001_2	-40793.2	25629.2	plasmas	PC IgG
CD b	42	female	2	CD.b_1001_2	-40795.2	25629.2	plasmas	PC IgG
CD b	42	female	2	CD.b_1001_2	-40826.2	25641.2	plasmas	PC IgG
CD b	42	female	2	CD.b_1001_2	-40833.2	25644.2	plasmas	PC IgG
CD b	42	female	2	CD.b_1001_2	-40834.2	25645.2	plasmas	PC IgG
CD b	42	female	2	CD.b_1001_2	-40828.2	25662.2	plasmas	PC IgG
CD b	42	female	2	CD.b_1001_2	-40822.2	25670.2	plasmas	PC IgG
CD b	42	female	2	CD.b_1001_2	-40820.2	25672.2	plasmas	PC IgG
CD b	42	female	2	CD.b_1001_2	-40786.2	25690.2	plasmas	PC IgG
CD b	42	female	2	CD.b_1001_2	-40782.2	25692.2	plasmas	PC IgG
CD b	42	female	2	CD.b_1001_2	-40780.2	25692.2	plasmas	PC IgG
CD b	42	female	2	CD.b_1002_2	-44426.2	25692.2	plasmas	Naïve B cell
CD b	42	female	2	CD.b_1002_2	-44407.2	25673.2	plasmas	Naïve B cell
CD b	42	female	2	CD.b_1002_2	-44407.2	25653.2	plasmas	Naïve B cell
CD b	42	female	2	CD.b_1002_2	-44408.2	25647.2	plasmas	Naïve B cell
CD b	42	female	2	CD.b_1002_2	-44416.2	25622.2	plasmas	Naïve B cell
CD b	42	female	2	CD.b_1002_2	-44417.2	25621.2	plasmas	Naïve B cell
CD b	42	female	2	CD.b_1002_2	-44419.2	25620.2	plasmas	Naïve B cell
CD b	42	female	2	CD.b_1002_2	-44428.2	25619.2	plasmas	Naïve B cell
CD b	42	female	2	CD.b_1002_2	-44443.2	25619.2	plasmas	Naïve B cell
CD b	42	female	2	CD.b_1002_2	-44444.2	25620.2	plasmas	Naïve B cell
CD b	42	female	2	CD.b_1002_2	-44467.2	25644.2	plasmas	Naïve B cell
CD b	42	female	2	CD.b_1002_2	-44479.2	25658.2	plasmas	Naïve B cell
CD b	42	female	2	CD.b_1002_2	-44478.2	25663.2	plasmas	Naïve B cell
CD b	42	female	2	CD.b_1002_2	-44476.2	25668.2	plasmas	Naïve B cell
CD b	42	female	2	CD.b_1002_2	-44475.2	25670.2	plasmas	Naïve B cell
CD b	42	female	2	CD.b_1002_2	-44463.2	25677.2	plasmas	Naïve B cell
CD b	42	female	2	CD.b_1002_2	-44445.2	25685.2	plasmas	Naïve B cell
CD b	42	female	2	CD.b_1002_2	-44427.2	25692.2	plasmas	Naïve B cell
CD b	42	female	2	CD.b_1002_2	-44426.2	25692.2	plasmas	Naïve B cell
CD b	42	female	2	CD.b_1003_2	-41499.2	25675.2	stroma	FRCs
CD b	42	female	2	CD.b_1003_2	-41495.2	25674.2	stroma	FRCs
CD b	42	female	2	CD.b_1003_2	-41486.2	25670.2	stroma	FRCs
CD b	42	female	2	CD.b_1003_2	-41485.2	25668.2	stroma	FRCs
CD b	42	female	2	CD.b_1003_2	-41466.2	25627.2	stroma	FRCs
CD b	42	female	2	CD.b_1003_2	-41466.2	25625.2	stroma	FRCs
CD b	42	female	2	CD.b_1003_2	-41468.2	25622.2	stroma	FRCs
CD b	42	female	2	CD.b_1003_2	-41473.2	25615.2	stroma	FRCs
CD b	42	female	2	CD.b_1003_2	-41482.2	25604.2	stroma	FRCs
CD b	42	female	2	CD.b_1003_2	-41485.2	25601.2	stroma	FRCs
CD b	42	female	2	CD.b_1003_2	-41493.2	25601.2	stroma	FRCs
CD b	42	female	2	CD.b_1003_2	-41502.2	25603.2	stroma	FRCs
CD b	42	female	2	CD.b_1003_2	-41505.2	25604.2	stroma	FRCs
CD b	42	female	2	CD.b_1003_2	-41521.2	25611.2	stroma	FRCs
CD b	42	female	2	CD.b_1003_2	-41534.2	25640.2	stroma	FRCs
CD b	42	female	2	CD.b_1003_2	-41534.2	25657.2	stroma	FRCs
CD b	42	female	2	CD.b_1003_2	-41533.2	25658.2	stroma	FRCs
CD b	42	female	2	CD.b_1003_2	-41510.2	25675.2	stroma	FRCs
CD b	42	female	2	CD.b_1003_2	-41508.2	25676.2	stroma	FRCs
CD b	42	female	2	CD.b_1003_2	-41499.2	25675.2	stroma	FRCs
CD b	42	female	2	CD.b_1004_2	-44393.2	25673.2	plasmas	GC B cell
CD b	42	female	2	CD.b_1004_2	-44356.2	25649.2	plasmas	GC B cell
CD b	42	female	2	CD.b_1004_2	-44354.2	25647.2	plasmas	GC B cell
CD b	42	female	2	CD.b_1004_2	-44354.2	25646.2	plasmas	GC B cell
CD b	42	female	2	CD.b_1004_2	-44363.2	25626.2	plasmas	GC B cell
CD b	42	female	2	CD.b_1004_2	-44374.2	25609.2	plasmas	GC B cell
CD b	42	female	2	CD.b_1004_2	-44377.2	25605.2	plasmas	GC B cell
CD b	42	female	2	CD.b_1004_2	-44378.2	25604.2	plasmas	GC B cell
CD b	42	female	2	CD.b_1004_2	-44392.2	25604.2	plasmas	GC B cell
CD b	42	female	2	CD.b_1004_2	-44416.2	25620.2	plasmas	GC B cell
CD b	42	female	2	CD.b_1004_2	-44416.2	25621.2	plasmas	GC B cell
CD b	42	female	2	CD.b_1004_2	-44415.2	25626.2	plasmas	GC B cell
CD b	42	female	2	CD.b_1004_2	-44406.2	25669.2	plasmas	GC B cell
CD b	42	female	2	CD.b_1004_2	-44405.2	25672.2	plasmas	GC B cell
CD b	42	female	2	CD.b_1004_2	-44401.2	25673.2	plasmas	GC B cell
CD b	42	female	2	CD.b_1004_2	-44393.2	25673.2	plasmas	GC B cell
CD b	42	female	2	CD.b_1005_2	-44169.2	25668.2	plasmas	Naïve B cell
CD b	42	female	2	CD.b_1005_2	-44139.2	25659.2	plasmas	Naïve B cell
CD b	42	female	2	CD.b_1005_2	-44139.2	25642.2	plasmas	Naïve B cell
CD b	42	female	2	CD.b_1005_2	-44140.2	25639.2	plasmas	Naïve B cell
CD b	42	female	2	CD.b_1005_2	-44172.2	25625.2	plasmas	Naïve B cell
CD b	42	female	2	CD.b_1005_2	-44179.2	25625.2	plasmas	Naïve B cell
CD b	42	female	2	CD.b_1005_2	-44181.2	25627.2	plasmas	Naïve B cell
CD b	42	female	2	CD.b_1005_2	-44194.2	25641.2	plasmas	Naïve B cell
CD b	42	female	2	CD.b_1005_2	-44194.2	25646.2	plasmas	Naïve B cell
CD b	42	female	2	CD.b_1005_2	-44188.2	25658.2	plasmas	Naïve B cell
CD b	42	female	2	CD.b_1005_2	-44181.2	25668.2	plasmas	Naïve B cell
CD b	42	female	2	CD.b_1005_2	-44169.2	25668.2	plasmas	Naïve B cell
CD b	42	female	2	CD.b_1006_2	-42478.2	25688.2	myeloids	M2
CD b	42	female	2	CD.b_1006_2	-42455.2	25677.2	myeloids	M2
CD b	42	female	2	CD.b_1006_2	-42451.2	25675.2	myeloids	M2
CD b	42	female	2	CD.b_1006_2	-42446.2	25672.2	myeloids	M2
CD b	42	female	2	CD.b_1006_2	-42435.2	25665.2	myeloids	M2
CD b	42	female	2	CD.b_1006_2	-42434.2	25664.2	myeloids	M2
CD b	42	female	2	CD.b_1006_2	-42434.2	25635.2	myeloids	M2
CD b	42	female	2	CD.b_1006_2	-42438.2	25631.2	myeloids	M2
CD b	42	female	2	CD.b_1006_2	-42482.2	25607.2	myeloids	M2
CD b	42	female	2	CD.b_1006_2	-42484.2	25606.2	myeloids	M2
CD b	42	female	2	CD.b_1006_2	-42488.2	25606.2	myeloids	M2
CD b	42	female	2	CD.b_1006_2	-42496.2	25608.2	myeloids	M2
CD b	42	female	2	CD.b_1006_2	-42498.2	25609.2	myeloids	M2
CD b	42	female	2	CD.b_1006_2	-42502.2	25612.2	myeloids	M2
CD b	42	female	2	CD.b_1006_2	-42504.2	25614.2	myeloids	M2
CD b	42	female	2	CD.b_1006_2	-42505.2	25616.2	myeloids	M2
CD b	42	female	2	CD.b_1006_2	-42490.2	25680.2	myeloids	M2
CD b	42	female	2	CD.b_1006_2	-42489.2	25682.2	myeloids	M2
CD b	42	female	2	CD.b_1006_2	-42487.2	25684.2	myeloids	M2
CD b	42	female	2	CD.b_1006_2	-42483.2	25687.2	myeloids	M2
CD b	42	female	2	CD.b_1006_2	-42481.2	25688.2	myeloids	M2
CD b	42	female	2	CD.b_1006_2	-42478.2	25688.2	myeloids	M2
CD b	42	female	2	CD.b_1007_2	-42146.2	25690.2	plasmas	PC IgG
CD b	42	female	2	CD.b_1007_2	-42142.2	25685.2	plasmas	PC IgG
CD b	42	female	2	CD.b_1007_2	-42140.2	25682.2	plasmas	PC IgG
CD b	42	female	2	CD.b_1007_2	-42135.2	25671.2	plasmas	PC IgG
CD b	42	female	2	CD.b_1007_2	-42134.2	25668.2	plasmas	PC IgG
CD b	42	female	2	CD.b_1007_2	-42132.2	25648.2	plasmas	PC IgG
CD b	42	female	2	CD.b_1007_2	-42132.2	25629.2	plasmas	PC IgG
CD b	42	female	2	CD.b_1007_2	-42141.2	25620.2	plasmas	PC IgG
CD b	42	female	2	CD.b_1007_2	-42156.2	25620.2	plasmas	PC IgG
CD b	42	female	2	CD.b_1007_2	-42162.2	25621.2	plasmas	PC IgG
CD b	42	female	2	CD.b_1007_2	-42173.2	25623.2	plasmas	PC IgG
CD b	42	female	2	CD.b_1007_2	-42176.2	25625.2	plasmas	PC IgG
CD b	42	female	2	CD.b_1007_2	-42178.2	25627.2	plasmas	PC IgG
CD b	42	female	2	CD.b_1007_2	-42178.2	25628.2	plasmas	PC IgG
CD b	42	female	2	CD.b_1007_2	-42170.2	25648.2	plasmas	PC IgG
CD b	42	female	2	CD.b_1007_2	-42158.2	25671.2	plasmas	PC IgG
CD b	42	female	2	CD.b_1007_2	-42148.2	25689.2	plasmas	PC IgG
CD b	42	female	2	CD.b_1007_2	-42147.2	25690.2	plasmas	PC IgG
CD b	42	female	2	CD.b_1007_2	-42146.2	25690.2	plasmas	PC IgG
CD b	42	female	2	CD.b_1008_2	-42024.2	25678.2	stroma	Endothelium
CD b	42	female	2	CD.b_1008_2	-41971.2	25670.2	stroma	Endothelium
CD b	42	female	2	CD.b_1008_2	-41968.2	25669.2	stroma	Endothelium
CD b	42	female	2	CD.b_1008_2	-41966.2	25668.2	stroma	Endothelium
CD b	42	female	2	CD.b_1008_2	-41963.2	25666.2	stroma	Endothelium
CD b	42	female	2	CD.b_1008_2	-41959.2	25662.2	stroma	Endothelium
CD b	42	female	2	CD.b_1008_2	-41959.2	25660.2	stroma	Endothelium
CD b	42	female	2	CD.b_1008_2	-41985.2	25602.2	stroma	Endothelium
CD b	42	female	2	CD.b_1008_2	-41988.2	25599.2	stroma	Endothelium
CD b	42	female	2	CD.b_1008_2	-41998.2	25594.2	stroma	Endothelium
CD b	42	female	2	CD.b_1008_2	-42003.2	25593.2	stroma	Endothelium
CD b	42	female	2	CD.b_1008_2	-42011.2	25593.2	stroma	Endothelium
CD b	42	female	2	CD.b_1008_2	-42058.2	25607.2	stroma	Endothelium
CD b	42	female	2	CD.b_1008_2	-42064.2	25610.2	stroma	Endothelium
CD b	42	female	2	CD.b_1008_2	-42066.2	25612.2	stroma	Endothelium
CD b	42	female	2	CD.b_1008_2	-42067.2	25617.2	stroma	Endothelium
CD b	42	female	2	CD.b_1008_2	-42067.2	25619.2	stroma	Endothelium
CD b	42	female	2	CD.b_1008_2	-42061.2	25629.2	stroma	Endothelium
CD b	42	female	2	CD.b_1008_2	-42026.2	25678.2	stroma	Endothelium
CD b	42	female	2	CD.b_1008_2	-42024.2	25678.2	stroma	Endothelium
CD b	42	female	2	CD.b_1009_2	-40147.2	25689.2	plasmas	Memory B cell
CD b	42	female	2	CD.b_1009_2	-40137.2	25687.2	plasmas	Memory B cell
CD b	42	female	2	CD.b_1009_2	-40135.2	25686.2	plasmas	Memory B cell
CD b	42	female	2	CD.b_1009_2	-40131.2	25683.2	plasmas	Memory B cell
CD b	42	female	2	CD.b_1009_2	-40114.2	25670.2	plasmas	Memory B cell
CD b	42	female	2	CD.b_1009_2	-40108.2	25664.2	plasmas	Memory B cell
CD b	42	female	2	CD.b_1009_2	-40105.2	25660.2	plasmas	Memory B cell
CD b	42	female	2	CD.b_1009_2	-40104.2	25658.2	plasmas	Memory B cell
CD b	42	female	2	CD.b_1009_2	-40104.2	25645.2	plasmas	Memory B cell
CD b	42	female	2	CD.b_1009_2	-40106.2	25639.2	plasmas	Memory B cell
CD b	42	female	2	CD.b_1009_2	-40113.2	25619.2	plasmas	Memory B cell
CD b	42	female	2	CD.b_1009_2	-40117.2	25611.2	plasmas	Memory B cell
CD b	42	female	2	CD.b_1009_2	-40119.2	25608.2	plasmas	Memory B cell
CD b	42	female	2	CD.b_1009_2	-40120.2	25607.2	plasmas	Memory B cell
CD b	42	female	2	CD.b_1009_2	-40122.2	25606.2	plasmas	Memory B cell
CD b	42	female	2	CD.b_1009_2	-40127.2	25605.2	plasmas	Memory B cell
CD b	42	female	2	CD.b_1009_2	-40147.2	25605.2	plasmas	Memory B cell
CD b	42	female	2	CD.b_1009_2	-40152.2	25606.2	plasmas	Memory B cell
CD b	42	female	2	CD.b_1009_2	-40158.2	25608.2	plasmas	Memory B cell
CD b	42	female	2	CD.b_1009_2	-40160.2	25609.2	plasmas	Memory B cell
CD b	42	female	2	CD.b_1009_2	-40164.2	25612.2	plasmas	Memory B cell
CD b	42	female	2	CD.b_1009_2	-40166.2	25614.2	plasmas	Memory B cell
CD b	42	female	2	CD.b_1009_2	-40175.2	25626.2	plasmas	Memory B cell
CD b	42	female	2	CD.b_1009_2	-40176.2	25628.2	plasmas	Memory B cell
CD b	42	female	2	CD.b_1009_2	-40178.2	25638.2	plasmas	Memory B cell
CD b	42	female	2	CD.b_1009_2	-40178.2	25657.2	plasmas	Memory B cell
CD b	42	female	2	CD.b_1009_2	-40176.2	25667.2	plasmas	Memory B cell
CD b	42	female	2	CD.b_1009_2	-40175.2	25669.2	plasmas	Memory B cell
CD b	42	female	2	CD.b_1009_2	-40166.2	25681.2	plasmas	Memory B cell
CD b	42	female	2	CD.b_1009_2	-40164.2	25683.2	plasmas	Memory B cell
CD b	42	female	2	CD.b_1009_2	-40160.2	25686.2	plasmas	Memory B cell
CD b	42	female	2	CD.b_1009_2	-40158.2	25687.2	plasmas	Memory B cell
CD b	42	female	2	CD.b_1009_2	-40148.2	25689.2	plasmas	Memory B cell
CD b	42	female	2	CD.b_1009_2	-40147.2	25689.2	plasmas	Memory B cell
CD b	42	female	2	CD.b_101_2	-44432.2	26340.2	plasmas	Naïve B cell
CD b	42	female	2	CD.b_101_2	-44429.2	26339.2	plasmas	Naïve B cell
CD b	42	female	2	CD.b_101_2	-44417.2	26333.2	plasmas	Naïve B cell
CD b	42	female	2	CD.b_101_2	-44414.2	26331.2	plasmas	Naïve B cell
CD b	42	female	2	CD.b_101_2	-44414.2	26303.2	plasmas	Naïve B cell
CD b	42	female	2	CD.b_101_2	-44450.2	26278.2	plasmas	Naïve B cell
CD b	42	female	2	CD.b_101_2	-44453.2	26276.2	plasmas	Naïve B cell
CD b	42	female	2	CD.b_101_2	-44454.2	26276.2	plasmas	Naïve B cell
CD b	42	female	2	CD.b_101_2	-44456.2	26298.2	plasmas	Naïve B cell
CD b	42	female	2	CD.b_101_2	-44456.2	26308.2	plasmas	Naïve B cell
CD b	42	female	2	CD.b_101_2	-44452.2	26316.2	plasmas	Naïve B cell
CD b	42	female	2	CD.b_101_2	-44440.2	26333.2	plasmas	Naïve B cell
CD b	42	female	2	CD.b_101_2	-44437.2	26337.2	plasmas	Naïve B cell
CD b	42	female	2	CD.b_101_2	-44434.2	26340.2	plasmas	Naïve B cell
CD b	42	female	2	CD.b_101_2	-44432.2	26340.2	plasmas	Naïve B cell
CD b	42	female	2	CD.b_1010_2	-44581.2	25667.2	plasmas	Naïve B cell
CD b	42	female	2	CD.b_1010_2	-44581.2	25652.2	plasmas	Naïve B cell
CD b	42	female	2	CD.b_1010_2	-44584.2	25630.2	plasmas	Naïve B cell
CD b	42	female	2	CD.b_1010_2	-44585.2	25628.2	plasmas	Naïve B cell
CD b	42	female	2	CD.b_1010_2	-44586.2	25627.2	plasmas	Naïve B cell
CD b	42	female	2	CD.b_1010_2	-44613.2	25621.2	plasmas	Naïve B cell
CD b	42	female	2	CD.b_1010_2	-44626.2	25621.2	plasmas	Naïve B cell
CD b	42	female	2	CD.b_1010_2	-44632.2	25624.2	plasmas	Naïve B cell
CD b	42	female	2	CD.b_1010_2	-44635.2	25626.2	plasmas	Naïve B cell
CD b	42	female	2	CD.b_1010_2	-44636.2	25627.2	plasmas	Naïve B cell
CD b	42	female	2	CD.b_1010_2	-44636.2	25631.2	plasmas	Naïve B cell
CD b	42	female	2	CD.b_1010_2	-44635.2	25661.2	plasmas	Naïve B cell
CD b	42	female	2	CD.b_1010_2	-44626.2	25663.2	plasmas	Naïve B cell
CD b	42	female	2	CD.b_1010_2	-44608.2	25666.2	plasmas	Naïve B cell
CD b	42	female	2	CD.b_1010_2	-44593.2	25667.2	plasmas	Naïve B cell
CD b	42	female	2	CD.b_1010_2	-44581.2	25667.2	plasmas	Naïve B cell
CD b	42	female	2	CD.b_1011_2	-43399.2	25666.2	stroma	Inflammatory fibroblasts
CD b	42	female	2	CD.b_1011_2	-43395.2	25664.2	stroma	Inflammatory fibroblasts
CD b	42	female	2	CD.b_1011_2	-43369.2	25648.2	stroma	Inflammatory fibroblasts
CD b	42	female	2	CD.b_1011_2	-43369.2	25645.2	stroma	Inflammatory fibroblasts
CD b	42	female	2	CD.b_1011_2	-43393.2	25583.2	stroma	Inflammatory fibroblasts
CD b	42	female	2	CD.b_1011_2	-43396.2	25583.2	stroma	Inflammatory fibroblasts
CD b	42	female	2	CD.b_1011_2	-43400.2	25586.2	stroma	Inflammatory fibroblasts
CD b	42	female	2	CD.b_1011_2	-43411.2	25595.2	stroma	Inflammatory fibroblasts
CD b	42	female	2	CD.b_1011_2	-43413.2	25597.2	stroma	Inflammatory fibroblasts
CD b	42	female	2	CD.b_1011_2	-43424.2	25615.2	stroma	Inflammatory fibroblasts
CD b	42	female	2	CD.b_1011_2	-43424.2	25619.2	stroma	Inflammatory fibroblasts
CD b	42	female	2	CD.b_1011_2	-43422.2	25650.2	stroma	Inflammatory fibroblasts
CD b	42	female	2	CD.b_1011_2	-43412.2	25660.2	stroma	Inflammatory fibroblasts
CD b	42	female	2	CD.b_1011_2	-43404.2	25666.2	stroma	Inflammatory fibroblasts
CD b	42	female	2	CD.b_1011_2	-43399.2	25666.2	stroma	Inflammatory fibroblasts
CD b	42	female	2	CD.b_1012_2	-41147.2	25666.2	tcells	Tregs
CD b	42	female	2	CD.b_1012_2	-41142.2	25643.2	tcells	Tregs
CD b	42	female	2	CD.b_1012_2	-41142.2	25631.2	tcells	Tregs
CD b	42	female	2	CD.b_1012_2	-41144.2	25630.2	tcells	Tregs
CD b	42	female	2	CD.b_1012_2	-41148.2	25629.2	tcells	Tregs
CD b	42	female	2	CD.b_1012_2	-41197.2	25618.2	tcells	Tregs
CD b	42	female	2	CD.b_1012_2	-41202.2	25618.2	tcells	Tregs
CD b	42	female	2	CD.b_1012_2	-41204.2	25620.2	tcells	Tregs
CD b	42	female	2	CD.b_1012_2	-41220.2	25640.2	tcells	Tregs
CD b	42	female	2	CD.b_1012_2	-41221.2	25643.2	tcells	Tregs
CD b	42	female	2	CD.b_1012_2	-41222.2	25648.2	tcells	Tregs
CD b	42	female	2	CD.b_1012_2	-41222.2	25655.2	tcells	Tregs
CD b	42	female	2	CD.b_1012_2	-41221.2	25660.2	tcells	Tregs
CD b	42	female	2	CD.b_1012_2	-41220.2	25664.2	tcells	Tregs
CD b	42	female	2	CD.b_1012_2	-41218.2	25666.2	tcells	Tregs
CD b	42	female	2	CD.b_1012_2	-41147.2	25666.2	tcells	Tregs
CD b	42	female	2	CD.b_1013_2	-44219.2	25664.2	plasmas	Naïve B cell
CD b	42	female	2	CD.b_1013_2	-44217.2	25660.2	plasmas	Naïve B cell
CD b	42	female	2	CD.b_1013_2	-44216.2	25654.2	plasmas	Naïve B cell
CD b	42	female	2	CD.b_1013_2	-44216.2	25631.2	plasmas	Naïve B cell
CD b	42	female	2	CD.b_1013_2	-44219.2	25626.2	plasmas	Naïve B cell
CD b	42	female	2	CD.b_1013_2	-44220.2	25625.2	plasmas	Naïve B cell
CD b	42	female	2	CD.b_1013_2	-44226.2	25625.2	plasmas	Naïve B cell
CD b	42	female	2	CD.b_1013_2	-44240.2	25626.2	plasmas	Naïve B cell
CD b	42	female	2	CD.b_1013_2	-44242.2	25639.2	plasmas	Naïve B cell
CD b	42	female	2	CD.b_1013_2	-44242.2	25654.2	plasmas	Naïve B cell
CD b	42	female	2	CD.b_1013_2	-44230.2	25660.2	plasmas	Naïve B cell
CD b	42	female	2	CD.b_1013_2	-44220.2	25664.2	plasmas	Naïve B cell
CD b	42	female	2	CD.b_1013_2	-44219.2	25664.2	plasmas	Naïve B cell
CD b	42	female	2	CD.b_1014_2	-44803.2	25662.2	plasmas	GC B cell
CD b	42	female	2	CD.b_1014_2	-44791.2	25660.2	plasmas	GC B cell
CD b	42	female	2	CD.b_1014_2	-44778.2	25655.2	plasmas	GC B cell
CD b	42	female	2	CD.b_1014_2	-44776.2	25653.2	plasmas	GC B cell
CD b	42	female	2	CD.b_1014_2	-44773.2	25649.2	plasmas	GC B cell
CD b	42	female	2	CD.b_1014_2	-44767.2	25639.2	plasmas	GC B cell
CD b	42	female	2	CD.b_1014_2	-44767.2	25637.2	plasmas	GC B cell
CD b	42	female	2	CD.b_1014_2	-44769.2	25635.2	plasmas	GC B cell
CD b	42	female	2	CD.b_1014_2	-44791.2	25624.2	plasmas	GC B cell
CD b	42	female	2	CD.b_1014_2	-44796.2	25624.2	plasmas	GC B cell
CD b	42	female	2	CD.b_1014_2	-44802.2	25629.2	plasmas	GC B cell
CD b	42	female	2	CD.b_1014_2	-44814.2	25641.2	plasmas	GC B cell
CD b	42	female	2	CD.b_1014_2	-44816.2	25645.2	plasmas	GC B cell
CD b	42	female	2	CD.b_1014_2	-44816.2	25649.2	plasmas	GC B cell
CD b	42	female	2	CD.b_1014_2	-44813.2	25661.2	plasmas	GC B cell
CD b	42	female	2	CD.b_1014_2	-44812.2	25662.2	plasmas	GC B cell
CD b	42	female	2	CD.b_1014_2	-44803.2	25662.2	plasmas	GC B cell
CD b	42	female	2	CD.b_1015_2	-44647.2	25670.2	stroma	Glia
CD b	42	female	2	CD.b_1015_2	-44645.2	25669.2	stroma	Glia
CD b	42	female	2	CD.b_1015_2	-44639.2	25665.2	stroma	Glia
CD b	42	female	2	CD.b_1015_2	-44636.2	25662.2	stroma	Glia
CD b	42	female	2	CD.b_1015_2	-44636.2	25632.2	stroma	Glia
CD b	42	female	2	CD.b_1015_2	-44637.2	25627.2	stroma	Glia
CD b	42	female	2	CD.b_1015_2	-44641.2	25625.2	stroma	Glia
CD b	42	female	2	CD.b_1015_2	-44666.2	25617.2	stroma	Glia
CD b	42	female	2	CD.b_1015_2	-44672.2	25616.2	stroma	Glia
CD b	42	female	2	CD.b_1015_2	-44688.2	25616.2	stroma	Glia
CD b	42	female	2	CD.b_1015_2	-44692.2	25617.2	stroma	Glia
CD b	42	female	2	CD.b_1015_2	-44693.2	25618.2	stroma	Glia
CD b	42	female	2	CD.b_1015_2	-44696.2	25624.2	stroma	Glia
CD b	42	female	2	CD.b_1015_2	-44696.2	25627.2	stroma	Glia
CD b	42	female	2	CD.b_1015_2	-44688.2	25637.2	stroma	Glia
CD b	42	female	2	CD.b_1015_2	-44676.2	25650.2	stroma	Glia
CD b	42	female	2	CD.b_1015_2	-44672.2	25654.2	stroma	Glia
CD b	42	female	2	CD.b_1015_2	-44662.2	25662.2	stroma	Glia
CD b	42	female	2	CD.b_1015_2	-44649.2	25670.2	stroma	Glia
CD b	42	female	2	CD.b_1015_2	-44647.2	25670.2	stroma	Glia
CD b	42	female	2	CD.b_1016_2	-44255.2	25662.2	plasmas	Naïve B cell
CD b	42	female	2	CD.b_1016_2	-44251.2	25660.2	plasmas	Naïve B cell
CD b	42	female	2	CD.b_1016_2	-44243.2	25652.2	plasmas	Naïve B cell
CD b	42	female	2	CD.b_1016_2	-44242.2	25638.2	plasmas	Naïve B cell
CD b	42	female	2	CD.b_1016_2	-44242.2	25625.2	plasmas	Naïve B cell
CD b	42	female	2	CD.b_1016_2	-44243.2	25623.2	plasmas	Naïve B cell
CD b	42	female	2	CD.b_1016_2	-44249.2	25619.2	plasmas	Naïve B cell
CD b	42	female	2	CD.b_1016_2	-44256.2	25619.2	plasmas	Naïve B cell
CD b	42	female	2	CD.b_1016_2	-44260.2	25620.2	plasmas	Naïve B cell
CD b	42	female	2	CD.b_1016_2	-44265.2	25622.2	plasmas	Naïve B cell
CD b	42	female	2	CD.b_1016_2	-44277.2	25627.2	plasmas	Naïve B cell
CD b	42	female	2	CD.b_1016_2	-44284.2	25630.2	plasmas	Naïve B cell
CD b	42	female	2	CD.b_1016_2	-44305.2	25640.2	plasmas	Naïve B cell
CD b	42	female	2	CD.b_1016_2	-44306.2	25641.2	plasmas	Naïve B cell
CD b	42	female	2	CD.b_1016_2	-44306.2	25642.2	plasmas	Naïve B cell
CD b	42	female	2	CD.b_1016_2	-44305.2	25644.2	plasmas	Naïve B cell
CD b	42	female	2	CD.b_1016_2	-44295.2	25651.2	plasmas	Naïve B cell
CD b	42	female	2	CD.b_1016_2	-44288.2	25655.2	plasmas	Naïve B cell
CD b	42	female	2	CD.b_1016_2	-44278.2	25660.2	plasmas	Naïve B cell
CD b	42	female	2	CD.b_1016_2	-44270.2	25662.2	plasmas	Naïve B cell
CD b	42	female	2	CD.b_1016_2	-44255.2	25662.2	plasmas	Naïve B cell
CD b	42	female	2	CD.b_1017_2	-43775.2	25637.2	plasmas	Memory B cell
CD b	42	female	2	CD.b_1017_2	-43775.2	25633.2	plasmas	Memory B cell
CD b	42	female	2	CD.b_1017_2	-43795.2	25609.2	plasmas	Memory B cell
CD b	42	female	2	CD.b_1017_2	-43801.2	25608.2	plasmas	Memory B cell
CD b	42	female	2	CD.b_1017_2	-43808.2	25607.2	plasmas	Memory B cell
CD b	42	female	2	CD.b_1017_2	-43813.2	25607.2	plasmas	Memory B cell
CD b	42	female	2	CD.b_1017_2	-43815.2	25609.2	plasmas	Memory B cell
CD b	42	female	2	CD.b_1017_2	-43817.2	25612.2	plasmas	Memory B cell
CD b	42	female	2	CD.b_1017_2	-43826.2	25626.2	plasmas	Memory B cell
CD b	42	female	2	CD.b_1017_2	-43835.2	25667.2	plasmas	Memory B cell
CD b	42	female	2	CD.b_1017_2	-43835.2	25669.2	plasmas	Memory B cell
CD b	42	female	2	CD.b_1017_2	-43834.2	25671.2	plasmas	Memory B cell
CD b	42	female	2	CD.b_1017_2	-43829.2	25676.2	plasmas	Memory B cell
CD b	42	female	2	CD.b_1017_2	-43826.2	25678.2	plasmas	Memory B cell
CD b	42	female	2	CD.b_1017_2	-43775.2	25637.2	plasmas	Memory B cell
CD b	42	female	2	CD.b_1018_2	-43446.2	25666.2	myeloids	M0
CD b	42	female	2	CD.b_1018_2	-43442.2	25664.2	myeloids	M0
CD b	42	female	2	CD.b_1018_2	-43433.2	25658.2	myeloids	M0
CD b	42	female	2	CD.b_1018_2	-43424.2	25651.2	myeloids	M0
CD b	42	female	2	CD.b_1018_2	-43424.2	25620.2	myeloids	M0
CD b	42	female	2	CD.b_1018_2	-43425.2	25618.2	myeloids	M0
CD b	42	female	2	CD.b_1018_2	-43485.2	25618.2	myeloids	M0
CD b	42	female	2	CD.b_1018_2	-43489.2	25624.2	myeloids	M0
CD b	42	female	2	CD.b_1018_2	-43490.2	25626.2	myeloids	M0
CD b	42	female	2	CD.b_1018_2	-43492.2	25636.2	myeloids	M0
CD b	42	female	2	CD.b_1018_2	-43492.2	25639.2	myeloids	M0
CD b	42	female	2	CD.b_1018_2	-43491.2	25644.2	myeloids	M0
CD b	42	female	2	CD.b_1018_2	-43490.2	25647.2	myeloids	M0
CD b	42	female	2	CD.b_1018_2	-43489.2	25649.2	myeloids	M0
CD b	42	female	2	CD.b_1018_2	-43479.2	25661.2	myeloids	M0
CD b	42	female	2	CD.b_1018_2	-43477.2	25663.2	myeloids	M0
CD b	42	female	2	CD.b_1018_2	-43475.2	25664.2	myeloids	M0
CD b	42	female	2	CD.b_1018_2	-43460.2	25666.2	myeloids	M0
CD b	42	female	2	CD.b_1018_2	-43446.2	25666.2	myeloids	M0
CD b	42	female	2	CD.b_1019_2	-41709.2	25672.2	myeloids	M2
CD b	42	female	2	CD.b_1019_2	-41647.2	25648.2	myeloids	M2
CD b	42	female	2	CD.b_1019_2	-41643.2	25646.2	myeloids	M2
CD b	42	female	2	CD.b_1019_2	-41643.2	25643.2	myeloids	M2
CD b	42	female	2	CD.b_1019_2	-41645.2	25633.2	myeloids	M2
CD b	42	female	2	CD.b_1019_2	-41647.2	25628.2	myeloids	M2
CD b	42	female	2	CD.b_1019_2	-41648.2	25627.2	myeloids	M2
CD b	42	female	2	CD.b_1019_2	-41652.2	25627.2	myeloids	M2
CD b	42	female	2	CD.b_1019_2	-41685.2	25629.2	myeloids	M2
CD b	42	female	2	CD.b_1019_2	-41714.2	25633.2	myeloids	M2
CD b	42	female	2	CD.b_1019_2	-41715.2	25634.2	myeloids	M2
CD b	42	female	2	CD.b_1019_2	-41716.2	25636.2	myeloids	M2
CD b	42	female	2	CD.b_1019_2	-41718.2	25646.2	myeloids	M2
CD b	42	female	2	CD.b_1019_2	-41718.2	25657.2	myeloids	M2
CD b	42	female	2	CD.b_1019_2	-41716.2	25667.2	myeloids	M2
CD b	42	female	2	CD.b_1019_2	-41715.2	25669.2	myeloids	M2
CD b	42	female	2	CD.b_1019_2	-41712.2	25673.2	myeloids	M2
CD b	42	female	2	CD.b_1019_2	-41709.2	25672.2	myeloids	M2
CD b	42	female	2	CD.b_102_2	-44337.2	26341.2	plasmas	Naïve B cell
CD b	42	female	2	CD.b_102_2	-44333.2	26336.2	plasmas	Naïve B cell
CD b	42	female	2	CD.b_102_2	-44331.2	26333.2	plasmas	Naïve B cell
CD b	42	female	2	CD.b_102_2	-44327.2	26325.2	plasmas	Naïve B cell
CD b	42	female	2	CD.b_102_2	-44327.2	26297.2	plasmas	Naïve B cell
CD b	42	female	2	CD.b_102_2	-44329.2	26295.2	plasmas	Naïve B cell
CD b	42	female	2	CD.b_102_2	-44347.2	26282.2	plasmas	Naïve B cell
CD b	42	female	2	CD.b_102_2	-44350.2	26280.2	plasmas	Naïve B cell
CD b	42	female	2	CD.b_102_2	-44352.2	26279.2	plasmas	Naïve B cell
CD b	42	female	2	CD.b_102_2	-44357.2	26279.2	plasmas	Naïve B cell
CD b	42	female	2	CD.b_102_2	-44361.2	26283.2	plasmas	Naïve B cell
CD b	42	female	2	CD.b_102_2	-44363.2	26286.2	plasmas	Naïve B cell
CD b	42	female	2	CD.b_102_2	-44365.2	26301.2	plasmas	Naïve B cell
CD b	42	female	2	CD.b_102_2	-44365.2	26304.2	plasmas	Naïve B cell
CD b	42	female	2	CD.b_102_2	-44362.2	26311.2	plasmas	Naïve B cell
CD b	42	female	2	CD.b_102_2	-44361.2	26313.2	plasmas	Naïve B cell
CD b	42	female	2	CD.b_102_2	-44353.2	26327.2	plasmas	Naïve B cell
CD b	42	female	2	CD.b_102_2	-44348.2	26335.2	plasmas	Naïve B cell
CD b	42	female	2	CD.b_102_2	-44346.2	26338.2	plasmas	Naïve B cell
CD b	42	female	2	CD.b_102_2	-44340.2	26344.2	plasmas	Naïve B cell
CD b	42	female	2	CD.b_102_2	-44337.2	26341.2	plasmas	Naïve B cell
CD b	42	female	2	CD.b_1020_2	-41542.2	25666.2	myeloids	M2
CD b	42	female	2	CD.b_1020_2	-41536.2	25659.2	myeloids	M2
CD b	42	female	2	CD.b_1020_2	-41535.2	25657.2	myeloids	M2
CD b	42	female	2	CD.b_1020_2	-41535.2	25641.2	myeloids	M2
CD b	42	female	2	CD.b_1020_2	-41536.2	25640.2	myeloids	M2
CD b	42	female	2	CD.b_1020_2	-41579.2	25611.2	myeloids	M2
CD b	42	female	2	CD.b_1020_2	-41580.2	25611.2	myeloids	M2
CD b	42	female	2	CD.b_1020_2	-41584.2	25614.2	myeloids	M2
CD b	42	female	2	CD.b_1020_2	-41589.2	25618.2	myeloids	M2
CD b	42	female	2	CD.b_1020_2	-41596.2	25625.2	myeloids	M2
CD b	42	female	2	CD.b_1020_2	-41602.2	25637.2	myeloids	M2
CD b	42	female	2	CD.b_1020_2	-41608.2	25655.2	myeloids	M2
CD b	42	female	2	CD.b_1020_2	-41545.2	25669.2	myeloids	M2
CD b	42	female	2	CD.b_1020_2	-41542.2	25666.2	myeloids	M2
CD b	42	female	2	CD.b_1021_2	-40939.2	25664.2	plasmas	PC IgG
CD b	42	female	2	CD.b_1021_2	-40933.2	25663.2	plasmas	PC IgG
CD b	42	female	2	CD.b_1021_2	-40915.2	25656.2	plasmas	PC IgG
CD b	42	female	2	CD.b_1021_2	-40915.2	25651.2	plasmas	PC IgG
CD b	42	female	2	CD.b_1021_2	-40917.2	25644.2	plasmas	PC IgG
CD b	42	female	2	CD.b_1021_2	-40919.2	25640.2	plasmas	PC IgG
CD b	42	female	2	CD.b_1021_2	-40924.2	25632.2	plasmas	PC IgG
CD b	42	female	2	CD.b_1021_2	-40930.2	25626.2	plasmas	PC IgG
CD b	42	female	2	CD.b_1021_2	-40938.2	25620.2	plasmas	PC IgG
CD b	42	female	2	CD.b_1021_2	-40948.2	25614.2	plasmas	PC IgG
CD b	42	female	2	CD.b_1021_2	-40949.2	25614.2	plasmas	PC IgG
CD b	42	female	2	CD.b_1021_2	-40950.2	25615.2	plasmas	PC IgG
CD b	42	female	2	CD.b_1021_2	-40960.2	25639.2	plasmas	PC IgG
CD b	42	female	2	CD.b_1021_2	-40960.2	25654.2	plasmas	PC IgG
CD b	42	female	2	CD.b_1021_2	-40956.2	25660.2	plasmas	PC IgG
CD b	42	female	2	CD.b_1021_2	-40949.2	25664.2	plasmas	PC IgG
CD b	42	female	2	CD.b_1021_2	-40939.2	25664.2	plasmas	PC IgG
CD b	42	female	2	CD.b_1022_2	-45405.2	25660.2	plasmas	Memory B cell
CD b	42	female	2	CD.b_1022_2	-45391.2	25655.2	plasmas	Memory B cell
CD b	42	female	2	CD.b_1022_2	-45374.2	25610.2	plasmas	Memory B cell
CD b	42	female	2	CD.b_1022_2	-45374.2	25605.2	plasmas	Memory B cell
CD b	42	female	2	CD.b_1022_2	-45375.2	25604.2	plasmas	Memory B cell
CD b	42	female	2	CD.b_1022_2	-45385.2	25600.2	plasmas	Memory B cell
CD b	42	female	2	CD.b_1022_2	-45388.2	25599.2	plasmas	Memory B cell
CD b	42	female	2	CD.b_1022_2	-45397.2	25599.2	plasmas	Memory B cell
CD b	42	female	2	CD.b_1022_2	-45448.2	25625.2	plasmas	Memory B cell
CD b	42	female	2	CD.b_1022_2	-45448.2	25626.2	plasmas	Memory B cell
CD b	42	female	2	CD.b_1022_2	-45435.2	25662.2	plasmas	Memory B cell
CD b	42	female	2	CD.b_1022_2	-45405.2	25660.2	plasmas	Memory B cell
CD b	42	female	2	CD.b_1023_2	-44082.2	25649.2	plasmas	Naïve B cell
CD b	42	female	2	CD.b_1023_2	-44078.2	25646.2	plasmas	Naïve B cell
CD b	42	female	2	CD.b_1023_2	-44078.2	25644.2	plasmas	Naïve B cell
CD b	42	female	2	CD.b_1023_2	-44088.2	25636.2	plasmas	Naïve B cell
CD b	42	female	2	CD.b_1023_2	-44090.2	25635.2	plasmas	Naïve B cell
CD b	42	female	2	CD.b_1023_2	-44097.2	25633.2	plasmas	Naïve B cell
CD b	42	female	2	CD.b_1023_2	-44103.2	25632.2	plasmas	Naïve B cell
CD b	42	female	2	CD.b_1023_2	-44124.2	25632.2	plasmas	Naïve B cell
CD b	42	female	2	CD.b_1023_2	-44134.2	25634.2	plasmas	Naïve B cell
CD b	42	female	2	CD.b_1023_2	-44137.2	25635.2	plasmas	Naïve B cell
CD b	42	female	2	CD.b_1023_2	-44138.2	25636.2	plasmas	Naïve B cell
CD b	42	female	2	CD.b_1023_2	-44139.2	25638.2	plasmas	Naïve B cell
CD b	42	female	2	CD.b_1023_2	-44139.2	25641.2	plasmas	Naïve B cell
CD b	42	female	2	CD.b_1023_2	-44137.2	25661.2	plasmas	Naïve B cell
CD b	42	female	2	CD.b_1023_2	-44134.2	25665.2	plasmas	Naïve B cell
CD b	42	female	2	CD.b_1023_2	-44133.2	25666.2	plasmas	Naïve B cell
CD b	42	female	2	CD.b_1023_2	-44123.2	25670.2	plasmas	Naïve B cell
CD b	42	female	2	CD.b_1023_2	-44115.2	25673.2	plasmas	Naïve B cell
CD b	42	female	2	CD.b_1023_2	-44082.2	25649.2	plasmas	Naïve B cell
CD b	42	female	2	CD.b_1024_2	-42230.2	25682.2	myeloids	M2
CD b	42	female	2	CD.b_1024_2	-42220.2	25680.2	myeloids	M2
CD b	42	female	2	CD.b_1024_2	-42219.2	25677.2	myeloids	M2
CD b	42	female	2	CD.b_1024_2	-42217.2	25670.2	myeloids	M2
CD b	42	female	2	CD.b_1024_2	-42214.2	25659.2	myeloids	M2
CD b	42	female	2	CD.b_1024_2	-42209.2	25639.2	myeloids	M2
CD b	42	female	2	CD.b_1024_2	-42209.2	25636.2	myeloids	M2
CD b	42	female	2	CD.b_1024_2	-42217.2	25628.2	myeloids	M2
CD b	42	female	2	CD.b_1024_2	-42266.2	25628.2	myeloids	M2
CD b	42	female	2	CD.b_1024_2	-42267.2	25629.2	myeloids	M2
CD b	42	female	2	CD.b_1024_2	-42270.2	25646.2	myeloids	M2
CD b	42	female	2	CD.b_1024_2	-42271.2	25655.2	myeloids	M2
CD b	42	female	2	CD.b_1024_2	-42272.2	25674.2	myeloids	M2
CD b	42	female	2	CD.b_1024_2	-42271.2	25675.2	myeloids	M2
CD b	42	female	2	CD.b_1024_2	-42265.2	25679.2	myeloids	M2
CD b	42	female	2	CD.b_1024_2	-42263.2	25680.2	myeloids	M2
CD b	42	female	2	CD.b_1024_2	-42253.2	25682.2	myeloids	M2
CD b	42	female	2	CD.b_1024_2	-42230.2	25682.2	myeloids	M2
CD b	42	female	2	CD.b_1025_2	-41347.2	25663.2	plasmas	PC IgG
CD b	42	female	2	CD.b_1025_2	-41334.2	25661.2	plasmas	PC IgG
CD b	42	female	2	CD.b_1025_2	-41323.2	25659.2	plasmas	PC IgG
CD b	42	female	2	CD.b_1025_2	-41318.2	25654.2	plasmas	PC IgG
CD b	42	female	2	CD.b_1025_2	-41318.2	25650.2	plasmas	PC IgG
CD b	42	female	2	CD.b_1025_2	-41324.2	25641.2	plasmas	PC IgG
CD b	42	female	2	CD.b_1025_2	-41329.2	25635.2	plasmas	PC IgG
CD b	42	female	2	CD.b_1025_2	-41342.2	25622.2	plasmas	PC IgG
CD b	42	female	2	CD.b_1025_2	-41349.2	25617.2	plasmas	PC IgG
CD b	42	female	2	CD.b_1025_2	-41353.2	25617.2	plasmas	PC IgG
CD b	42	female	2	CD.b_1025_2	-41364.2	25623.2	plasmas	PC IgG
CD b	42	female	2	CD.b_1025_2	-41373.2	25628.2	plasmas	PC IgG
CD b	42	female	2	CD.b_1025_2	-41375.2	25630.2	plasmas	PC IgG
CD b	42	female	2	CD.b_1025_2	-41368.2	25656.2	plasmas	PC IgG
CD b	42	female	2	CD.b_1025_2	-41366.2	25661.2	plasmas	PC IgG
CD b	42	female	2	CD.b_1025_2	-41362.2	25665.2	plasmas	PC IgG
CD b	42	female	2	CD.b_1025_2	-41347.2	25663.2	plasmas	PC IgG
CD b	42	female	2	CD.b_1026_2	-40459.2	25682.2	myeloids	M2
CD b	42	female	2	CD.b_1026_2	-40455.2	25681.2	myeloids	M2
CD b	42	female	2	CD.b_1026_2	-40450.2	25679.2	myeloids	M2
CD b	42	female	2	CD.b_1026_2	-40448.2	25678.2	myeloids	M2
CD b	42	female	2	CD.b_1026_2	-40445.2	25675.2	myeloids	M2
CD b	42	female	2	CD.b_1026_2	-40418.2	25647.2	myeloids	M2
CD b	42	female	2	CD.b_1026_2	-40417.2	25645.2	myeloids	M2
CD b	42	female	2	CD.b_1026_2	-40417.2	25623.2	myeloids	M2
CD b	42	female	2	CD.b_1026_2	-40418.2	25618.2	myeloids	M2
CD b	42	female	2	CD.b_1026_2	-40420.2	25610.2	myeloids	M2
CD b	42	female	2	CD.b_1026_2	-40421.2	25608.2	myeloids	M2
CD b	42	female	2	CD.b_1026_2	-40424.2	25604.2	myeloids	M2
CD b	42	female	2	CD.b_1026_2	-40430.2	25598.2	myeloids	M2
CD b	42	female	2	CD.b_1026_2	-40434.2	25595.2	myeloids	M2
CD b	42	female	2	CD.b_1026_2	-40444.2	25589.2	myeloids	M2
CD b	42	female	2	CD.b_1026_2	-40446.2	25588.2	myeloids	M2
CD b	42	female	2	CD.b_1026_2	-40452.2	25586.2	myeloids	M2
CD b	42	female	2	CD.b_1026_2	-40457.2	25585.2	myeloids	M2
CD b	42	female	2	CD.b_1026_2	-40473.2	25585.2	myeloids	M2
CD b	42	female	2	CD.b_1026_2	-40478.2	25586.2	myeloids	M2
CD b	42	female	2	CD.b_1026_2	-40480.2	25587.2	myeloids	M2
CD b	42	female	2	CD.b_1026_2	-40484.2	25590.2	myeloids	M2
CD b	42	female	2	CD.b_1026_2	-40496.2	25602.2	myeloids	M2
CD b	42	female	2	CD.b_1026_2	-40499.2	25606.2	myeloids	M2
CD b	42	female	2	CD.b_1026_2	-40505.2	25616.2	myeloids	M2
CD b	42	female	2	CD.b_1026_2	-40510.2	25626.2	myeloids	M2
CD b	42	female	2	CD.b_1026_2	-40512.2	25636.2	myeloids	M2
CD b	42	female	2	CD.b_1026_2	-40512.2	25645.2	myeloids	M2
CD b	42	female	2	CD.b_1026_2	-40510.2	25655.2	myeloids	M2
CD b	42	female	2	CD.b_1026_2	-40506.2	25665.2	myeloids	M2
CD b	42	female	2	CD.b_1026_2	-40505.2	25667.2	myeloids	M2
CD b	42	female	2	CD.b_1026_2	-40503.2	25670.2	myeloids	M2
CD b	42	female	2	CD.b_1026_2	-40500.2	25674.2	myeloids	M2
CD b	42	female	2	CD.b_1026_2	-40498.2	25676.2	myeloids	M2
CD b	42	female	2	CD.b_1026_2	-40494.2	25679.2	myeloids	M2
CD b	42	female	2	CD.b_1026_2	-40492.2	25680.2	myeloids	M2
CD b	42	female	2	CD.b_1026_2	-40482.2	25682.2	myeloids	M2
CD b	42	female	2	CD.b_1026_2	-40459.2	25682.2	myeloids	M2
CD b	42	female	2	CD.b_1027_2	-44922.2	25664.2	stroma	Inflammatory fibroblasts
CD b	42	female	2	CD.b_1027_2	-44918.2	25659.2	stroma	Inflammatory fibroblasts
CD b	42	female	2	CD.b_1027_2	-44915.2	25655.2	stroma	Inflammatory fibroblasts
CD b	42	female	2	CD.b_1027_2	-44912.2	25649.2	stroma	Inflammatory fibroblasts
CD b	42	female	2	CD.b_1027_2	-44912.2	25644.2	stroma	Inflammatory fibroblasts
CD b	42	female	2	CD.b_1027_2	-44921.2	25617.2	stroma	Inflammatory fibroblasts
CD b	42	female	2	CD.b_1027_2	-44925.2	25615.2	stroma	Inflammatory fibroblasts
CD b	42	female	2	CD.b_1027_2	-44945.2	25609.2	stroma	Inflammatory fibroblasts
CD b	42	female	2	CD.b_1027_2	-44949.2	25608.2	stroma	Inflammatory fibroblasts
CD b	42	female	2	CD.b_1027_2	-44954.2	25608.2	stroma	Inflammatory fibroblasts
CD b	42	female	2	CD.b_1027_2	-44955.2	25609.2	stroma	Inflammatory fibroblasts
CD b	42	female	2	CD.b_1027_2	-44959.2	25617.2	stroma	Inflammatory fibroblasts
CD b	42	female	2	CD.b_1027_2	-44963.2	25629.2	stroma	Inflammatory fibroblasts
CD b	42	female	2	CD.b_1027_2	-44963.2	25633.2	stroma	Inflammatory fibroblasts
CD b	42	female	2	CD.b_1027_2	-44962.2	25634.2	stroma	Inflammatory fibroblasts
CD b	42	female	2	CD.b_1027_2	-44938.2	25654.2	stroma	Inflammatory fibroblasts
CD b	42	female	2	CD.b_1027_2	-44923.2	25664.2	stroma	Inflammatory fibroblasts
CD b	42	female	2	CD.b_1027_2	-44922.2	25664.2	stroma	Inflammatory fibroblasts
CD b	42	female	2	CD.b_1028_2	-44517.2	25646.2	plasmas	Naïve B cell
CD b	42	female	2	CD.b_1028_2	-44514.2	25645.2	plasmas	Naïve B cell
CD b	42	female	2	CD.b_1028_2	-44512.2	25644.2	plasmas	Naïve B cell
CD b	42	female	2	CD.b_1028_2	-44512.2	25640.2	plasmas	Naïve B cell
CD b	42	female	2	CD.b_1028_2	-44514.2	25632.2	plasmas	Naïve B cell
CD b	42	female	2	CD.b_1028_2	-44517.2	25621.2	plasmas	Naïve B cell
CD b	42	female	2	CD.b_1028_2	-44519.2	25619.2	plasmas	Naïve B cell
CD b	42	female	2	CD.b_1028_2	-44521.2	25618.2	plasmas	Naïve B cell
CD b	42	female	2	CD.b_1028_2	-44564.2	25618.2	plasmas	Naïve B cell
CD b	42	female	2	CD.b_1028_2	-44568.2	25619.2	plasmas	Naïve B cell
CD b	42	female	2	CD.b_1028_2	-44584.2	25628.2	plasmas	Naïve B cell
CD b	42	female	2	CD.b_1028_2	-44584.2	25629.2	plasmas	Naïve B cell
CD b	42	female	2	CD.b_1028_2	-44583.2	25642.2	plasmas	Naïve B cell
CD b	42	female	2	CD.b_1028_2	-44580.2	25660.2	plasmas	Naïve B cell
CD b	42	female	2	CD.b_1028_2	-44579.2	25661.2	plasmas	Naïve B cell
CD b	42	female	2	CD.b_1028_2	-44517.2	25646.2	plasmas	Naïve B cell
CD b	42	female	2	CD.b_1029_2	-41819.2	25665.2	plasmas	PC IgG
CD b	42	female	2	CD.b_1029_2	-41818.2	25664.2	plasmas	PC IgG
CD b	42	female	2	CD.b_1029_2	-41800.2	25624.2	plasmas	PC IgG
CD b	42	female	2	CD.b_1029_2	-41800.2	25619.2	plasmas	PC IgG
CD b	42	female	2	CD.b_1029_2	-41801.2	25617.2	plasmas	PC IgG
CD b	42	female	2	CD.b_1029_2	-41808.2	25604.2	plasmas	PC IgG
CD b	42	female	2	CD.b_1029_2	-41810.2	25601.2	plasmas	PC IgG
CD b	42	female	2	CD.b_1029_2	-41838.2	25601.2	plasmas	PC IgG
CD b	42	female	2	CD.b_1029_2	-41841.2	25604.2	plasmas	PC IgG
CD b	42	female	2	CD.b_1029_2	-41852.2	25616.2	plasmas	PC IgG
CD b	42	female	2	CD.b_1029_2	-41854.2	25619.2	plasmas	PC IgG
CD b	42	female	2	CD.b_1029_2	-41855.2	25621.2	plasmas	PC IgG
CD b	42	female	2	CD.b_1029_2	-41855.2	25624.2	plasmas	PC IgG
CD b	42	female	2	CD.b_1029_2	-41852.2	25648.2	plasmas	PC IgG
CD b	42	female	2	CD.b_1029_2	-41843.2	25656.2	plasmas	PC IgG
CD b	42	female	2	CD.b_1029_2	-41835.2	25662.2	plasmas	PC IgG
CD b	42	female	2	CD.b_1029_2	-41828.2	25665.2	plasmas	PC IgG
CD b	42	female	2	CD.b_1029_2	-41819.2	25665.2	plasmas	PC IgG
CD b	42	female	2	CD.b_103_2	-42855.2	26347.2	plasmas	PC IgG
CD b	42	female	2	CD.b_103_2	-42852.2	26345.2	plasmas	PC IgG
CD b	42	female	2	CD.b_103_2	-42841.2	26337.2	plasmas	PC IgG
CD b	42	female	2	CD.b_103_2	-42840.2	26336.2	plasmas	PC IgG
CD b	42	female	2	CD.b_103_2	-42835.2	26326.2	plasmas	PC IgG
CD b	42	female	2	CD.b_103_2	-42830.2	26315.2	plasmas	PC IgG
CD b	42	female	2	CD.b_103_2	-42827.2	26308.2	plasmas	PC IgG
CD b	42	female	2	CD.b_103_2	-42827.2	26301.2	plasmas	PC IgG
CD b	42	female	2	CD.b_103_2	-42828.2	26296.2	plasmas	PC IgG
CD b	42	female	2	CD.b_103_2	-42829.2	26294.2	plasmas	PC IgG
CD b	42	female	2	CD.b_103_2	-42832.2	26290.2	plasmas	PC IgG
CD b	42	female	2	CD.b_103_2	-42834.2	26288.2	plasmas	PC IgG
CD b	42	female	2	CD.b_103_2	-42836.2	26287.2	plasmas	PC IgG
CD b	42	female	2	CD.b_103_2	-42843.2	26287.2	plasmas	PC IgG
CD b	42	female	2	CD.b_103_2	-42857.2	26289.2	plasmas	PC IgG
CD b	42	female	2	CD.b_103_2	-42876.2	26293.2	plasmas	PC IgG
CD b	42	female	2	CD.b_103_2	-42895.2	26298.2	plasmas	PC IgG
CD b	42	female	2	CD.b_103_2	-42898.2	26299.2	plasmas	PC IgG
CD b	42	female	2	CD.b_103_2	-42898.2	26305.2	plasmas	PC IgG
CD b	42	female	2	CD.b_103_2	-42890.2	26343.2	plasmas	PC IgG
CD b	42	female	2	CD.b_103_2	-42889.2	26346.2	plasmas	PC IgG
CD b	42	female	2	CD.b_103_2	-42867.2	26347.2	plasmas	PC IgG
CD b	42	female	2	CD.b_103_2	-42855.2	26347.2	plasmas	PC IgG
CD b	42	female	2	CD.b_1030_2	-42918.2	25674.2	myeloids	IDA macrophages
CD b	42	female	2	CD.b_1030_2	-42916.2	25673.2	myeloids	IDA macrophages
CD b	42	female	2	CD.b_1030_2	-42912.2	25670.2	myeloids	IDA macrophages
CD b	42	female	2	CD.b_1030_2	-42904.2	25662.2	myeloids	IDA macrophages
CD b	42	female	2	CD.b_1030_2	-42898.2	25654.2	myeloids	IDA macrophages
CD b	42	female	2	CD.b_1030_2	-42896.2	25651.2	myeloids	IDA macrophages
CD b	42	female	2	CD.b_1030_2	-42896.2	25641.2	myeloids	IDA macrophages
CD b	42	female	2	CD.b_1030_2	-42898.2	25608.2	myeloids	IDA macrophages
CD b	42	female	2	CD.b_1030_2	-42907.2	25594.2	myeloids	IDA macrophages
CD b	42	female	2	CD.b_1030_2	-42911.2	25591.2	myeloids	IDA macrophages
CD b	42	female	2	CD.b_1030_2	-42916.2	25591.2	myeloids	IDA macrophages
CD b	42	female	2	CD.b_1030_2	-42959.2	25601.2	myeloids	IDA macrophages
CD b	42	female	2	CD.b_1030_2	-42960.2	25602.2	myeloids	IDA macrophages
CD b	42	female	2	CD.b_1030_2	-42963.2	25610.2	myeloids	IDA macrophages
CD b	42	female	2	CD.b_1030_2	-42940.2	25656.2	myeloids	IDA macrophages
CD b	42	female	2	CD.b_1030_2	-42922.2	25674.2	myeloids	IDA macrophages
CD b	42	female	2	CD.b_1030_2	-42918.2	25674.2	myeloids	IDA macrophages
CD b	42	female	2	CD.b_1031_2	-45377.2	25662.2	myeloids	IDA macrophages
CD b	42	female	2	CD.b_1031_2	-45374.2	25661.2	myeloids	IDA macrophages
CD b	42	female	2	CD.b_1031_2	-45362.2	25656.2	myeloids	IDA macrophages
CD b	42	female	2	CD.b_1031_2	-45344.2	25647.2	myeloids	IDA macrophages
CD b	42	female	2	CD.b_1031_2	-45339.2	25644.2	myeloids	IDA macrophages
CD b	42	female	2	CD.b_1031_2	-45339.2	25642.2	myeloids	IDA macrophages
CD b	42	female	2	CD.b_1031_2	-45340.2	25640.2	myeloids	IDA macrophages
CD b	42	female	2	CD.b_1031_2	-45358.2	25619.2	myeloids	IDA macrophages
CD b	42	female	2	CD.b_1031_2	-45361.2	25616.2	myeloids	IDA macrophages
CD b	42	female	2	CD.b_1031_2	-45371.2	25609.2	myeloids	IDA macrophages
CD b	42	female	2	CD.b_1031_2	-45373.2	25609.2	myeloids	IDA macrophages
CD b	42	female	2	CD.b_1031_2	-45386.2	25629.2	myeloids	IDA macrophages
CD b	42	female	2	CD.b_1031_2	-45392.2	25645.2	myeloids	IDA macrophages
CD b	42	female	2	CD.b_1031_2	-45392.2	25648.2	myeloids	IDA macrophages
CD b	42	female	2	CD.b_1031_2	-45390.2	25655.2	myeloids	IDA macrophages
CD b	42	female	2	CD.b_1031_2	-45389.2	25656.2	myeloids	IDA macrophages
CD b	42	female	2	CD.b_1031_2	-45384.2	25659.2	myeloids	IDA macrophages
CD b	42	female	2	CD.b_1031_2	-45378.2	25662.2	myeloids	IDA macrophages
CD b	42	female	2	CD.b_1031_2	-45377.2	25662.2	myeloids	IDA macrophages
CD b	42	female	2	CD.b_1032_2	-41928.2	25663.2	plasmas	PC IgG
CD b	42	female	2	CD.b_1032_2	-41922.2	25661.2	plasmas	PC IgG
CD b	42	female	2	CD.b_1032_2	-41921.2	25660.2	plasmas	PC IgG
CD b	42	female	2	CD.b_1032_2	-41913.2	25626.2	plasmas	PC IgG
CD b	42	female	2	CD.b_1032_2	-41913.2	25619.2	plasmas	PC IgG
CD b	42	female	2	CD.b_1032_2	-41917.2	25612.2	plasmas	PC IgG
CD b	42	female	2	CD.b_1032_2	-41922.2	25607.2	plasmas	PC IgG
CD b	42	female	2	CD.b_1032_2	-41928.2	25602.2	plasmas	PC IgG
CD b	42	female	2	CD.b_1032_2	-41935.2	25600.2	plasmas	PC IgG
CD b	42	female	2	CD.b_1032_2	-41969.2	25593.2	plasmas	PC IgG
CD b	42	female	2	CD.b_1032_2	-41976.2	25593.2	plasmas	PC IgG
CD b	42	female	2	CD.b_1032_2	-41980.2	25596.2	plasmas	PC IgG
CD b	42	female	2	CD.b_1032_2	-41984.2	25600.2	plasmas	PC IgG
CD b	42	female	2	CD.b_1032_2	-41984.2	25605.2	plasmas	PC IgG
CD b	42	female	2	CD.b_1032_2	-41978.2	25636.2	plasmas	PC IgG
CD b	42	female	2	CD.b_1032_2	-41976.2	25640.2	plasmas	PC IgG
CD b	42	female	2	CD.b_1032_2	-41972.2	25646.2	plasmas	PC IgG
CD b	42	female	2	CD.b_1032_2	-41957.2	25661.2	plasmas	PC IgG
CD b	42	female	2	CD.b_1032_2	-41943.2	25663.2	plasmas	PC IgG
CD b	42	female	2	CD.b_1032_2	-41928.2	25663.2	plasmas	PC IgG
CD b	42	female	2	CD.b_1033_2	-41901.2	25669.2	stroma	FRCs
CD b	42	female	2	CD.b_1033_2	-41854.2	25648.2	stroma	FRCs
CD b	42	female	2	CD.b_1033_2	-41853.2	25647.2	stroma	FRCs
CD b	42	female	2	CD.b_1033_2	-41853.2	25632.2	stroma	FRCs
CD b	42	female	2	CD.b_1033_2	-41854.2	25627.2	stroma	FRCs
CD b	42	female	2	CD.b_1033_2	-41856.2	25622.2	stroma	FRCs
CD b	42	female	2	CD.b_1033_2	-41861.2	25621.2	stroma	FRCs
CD b	42	female	2	CD.b_1033_2	-41911.2	25621.2	stroma	FRCs
CD b	42	female	2	CD.b_1033_2	-41912.2	25622.2	stroma	FRCs
CD b	42	female	2	CD.b_1033_2	-41918.2	25643.2	stroma	FRCs
CD b	42	female	2	CD.b_1033_2	-41919.2	25648.2	stroma	FRCs
CD b	42	female	2	CD.b_1033_2	-41920.2	25654.2	stroma	FRCs
CD b	42	female	2	CD.b_1033_2	-41920.2	25660.2	stroma	FRCs
CD b	42	female	2	CD.b_1033_2	-41919.2	25661.2	stroma	FRCs
CD b	42	female	2	CD.b_1033_2	-41913.2	25666.2	stroma	FRCs
CD b	42	female	2	CD.b_1033_2	-41910.2	25668.2	stroma	FRCs
CD b	42	female	2	CD.b_1033_2	-41904.2	25669.2	stroma	FRCs
CD b	42	female	2	CD.b_1033_2	-41901.2	25669.2	stroma	FRCs
CD b	42	female	2	CD.b_1034_2	-45185.2	25653.2	plasmas	Memory B cell
CD b	42	female	2	CD.b_1034_2	-45183.2	25651.2	plasmas	Memory B cell
CD b	42	female	2	CD.b_1034_2	-45174.2	25638.2	plasmas	Memory B cell
CD b	42	female	2	CD.b_1034_2	-45172.2	25634.2	plasmas	Memory B cell
CD b	42	female	2	CD.b_1034_2	-45171.2	25630.2	plasmas	Memory B cell
CD b	42	female	2	CD.b_1034_2	-45170.2	25624.2	plasmas	Memory B cell
CD b	42	female	2	CD.b_1034_2	-45170.2	25616.2	plasmas	Memory B cell
CD b	42	female	2	CD.b_1034_2	-45173.2	25613.2	plasmas	Memory B cell
CD b	42	female	2	CD.b_1034_2	-45181.2	25608.2	plasmas	Memory B cell
CD b	42	female	2	CD.b_1034_2	-45198.2	25608.2	plasmas	Memory B cell
CD b	42	female	2	CD.b_1034_2	-45209.2	25609.2	plasmas	Memory B cell
CD b	42	female	2	CD.b_1034_2	-45222.2	25617.2	plasmas	Memory B cell
CD b	42	female	2	CD.b_1034_2	-45228.2	25621.2	plasmas	Memory B cell
CD b	42	female	2	CD.b_1034_2	-45230.2	25623.2	plasmas	Memory B cell
CD b	42	female	2	CD.b_1034_2	-45232.2	25642.2	plasmas	Memory B cell
CD b	42	female	2	CD.b_1034_2	-45232.2	25643.2	plasmas	Memory B cell
CD b	42	female	2	CD.b_1034_2	-45231.2	25644.2	plasmas	Memory B cell
CD b	42	female	2	CD.b_1034_2	-45224.2	25648.2	plasmas	Memory B cell
CD b	42	female	2	CD.b_1034_2	-45209.2	25653.2	plasmas	Memory B cell
CD b	42	female	2	CD.b_1034_2	-45185.2	25653.2	plasmas	Memory B cell
CD b	42	female	2	CD.b_1035_2	-40973.2	25652.2	stroma	Endothelium
CD b	42	female	2	CD.b_1035_2	-40963.2	25648.2	stroma	Endothelium
CD b	42	female	2	CD.b_1035_2	-40961.2	25646.2	stroma	Endothelium
CD b	42	female	2	CD.b_1035_2	-40953.2	25623.2	stroma	Endothelium
CD b	42	female	2	CD.b_1035_2	-40950.2	25614.2	stroma	Endothelium
CD b	42	female	2	CD.b_1035_2	-40950.2	25607.2	stroma	Endothelium
CD b	42	female	2	CD.b_1035_2	-40951.2	25595.2	stroma	Endothelium
CD b	42	female	2	CD.b_1035_2	-40952.2	25594.2	stroma	Endothelium
CD b	42	female	2	CD.b_1035_2	-40956.2	25591.2	stroma	Endothelium
CD b	42	female	2	CD.b_1035_2	-40958.2	25590.2	stroma	Endothelium
CD b	42	female	2	CD.b_1035_2	-40964.2	25588.2	stroma	Endothelium
CD b	42	female	2	CD.b_1035_2	-40970.2	25588.2	stroma	Endothelium
CD b	42	female	2	CD.b_1035_2	-40971.2	25589.2	stroma	Endothelium
CD b	42	female	2	CD.b_1035_2	-41010.2	25630.2	stroma	Endothelium
CD b	42	female	2	CD.b_1035_2	-41012.2	25633.2	stroma	Endothelium
CD b	42	female	2	CD.b_1035_2	-41012.2	25634.2	stroma	Endothelium
CD b	42	female	2	CD.b_1035_2	-40997.2	25651.2	stroma	Endothelium
CD b	42	female	2	CD.b_1035_2	-40990.2	25652.2	stroma	Endothelium
CD b	42	female	2	CD.b_1035_2	-40973.2	25652.2	stroma	Endothelium
CD b	42	female	2	CD.b_1036_2	-43837.2	25669.2	plasmas	PC IgG
CD b	42	female	2	CD.b_1036_2	-43836.2	25668.2	plasmas	PC IgG
CD b	42	female	2	CD.b_1036_2	-43833.2	25662.2	plasmas	PC IgG
CD b	42	female	2	CD.b_1036_2	-43828.2	25644.2	plasmas	PC IgG
CD b	42	female	2	CD.b_1036_2	-43828.2	25626.2	plasmas	PC IgG
CD b	42	female	2	CD.b_1036_2	-43849.2	25615.2	plasmas	PC IgG
CD b	42	female	2	CD.b_1036_2	-43873.2	25603.2	plasmas	PC IgG
CD b	42	female	2	CD.b_1036_2	-43878.2	25603.2	plasmas	PC IgG
CD b	42	female	2	CD.b_1036_2	-43880.2	25604.2	plasmas	PC IgG
CD b	42	female	2	CD.b_1036_2	-43888.2	25612.2	plasmas	PC IgG
CD b	42	female	2	CD.b_1036_2	-43889.2	25614.2	plasmas	PC IgG
CD b	42	female	2	CD.b_1036_2	-43881.2	25642.2	plasmas	PC IgG
CD b	42	female	2	CD.b_1036_2	-43878.2	25648.2	plasmas	PC IgG
CD b	42	female	2	CD.b_1036_2	-43869.2	25665.2	plasmas	PC IgG
CD b	42	female	2	CD.b_1036_2	-43868.2	25666.2	plasmas	PC IgG
CD b	42	female	2	CD.b_1036_2	-43840.2	25669.2	plasmas	PC IgG
CD b	42	female	2	CD.b_1036_2	-43837.2	25669.2	plasmas	PC IgG
CD b	42	female	2	CD.b_1037_2	-41615.2	25660.2	tcells	CD8
CD b	42	female	2	CD.b_1037_2	-41613.2	25659.2	tcells	CD8
CD b	42	female	2	CD.b_1037_2	-41608.2	25654.2	tcells	CD8
CD b	42	female	2	CD.b_1037_2	-41581.2	25611.2	tcells	CD8
CD b	42	female	2	CD.b_1037_2	-41581.2	25603.2	tcells	CD8
CD b	42	female	2	CD.b_1037_2	-41584.2	25602.2	tcells	CD8
CD b	42	female	2	CD.b_1037_2	-41639.2	25602.2	tcells	CD8
CD b	42	female	2	CD.b_1037_2	-41642.2	25605.2	tcells	CD8
CD b	42	female	2	CD.b_1037_2	-41647.2	25624.2	tcells	CD8
CD b	42	female	2	CD.b_1037_2	-41647.2	25627.2	tcells	CD8
CD b	42	female	2	CD.b_1037_2	-41644.2	25640.2	tcells	CD8
CD b	42	female	2	CD.b_1037_2	-41641.2	25646.2	tcells	CD8
CD b	42	female	2	CD.b_1037_2	-41639.2	25649.2	tcells	CD8
CD b	42	female	2	CD.b_1037_2	-41637.2	25651.2	tcells	CD8
CD b	42	female	2	CD.b_1037_2	-41625.2	25660.2	tcells	CD8
CD b	42	female	2	CD.b_1037_2	-41615.2	25660.2	tcells	CD8
CD b	42	female	2	CD.b_1038_2	-43321.2	25644.2	plasmas	Naïve B cell
CD b	42	female	2	CD.b_1038_2	-43307.2	25640.2	plasmas	Naïve B cell
CD b	42	female	2	CD.b_1038_2	-43292.2	25629.2	plasmas	Naïve B cell
CD b	42	female	2	CD.b_1038_2	-43287.2	25625.2	plasmas	Naïve B cell
CD b	42	female	2	CD.b_1038_2	-43286.2	25624.2	plasmas	Naïve B cell
CD b	42	female	2	CD.b_1038_2	-43286.2	25616.2	plasmas	Naïve B cell
CD b	42	female	2	CD.b_1038_2	-43287.2	25615.2	plasmas	Naïve B cell
CD b	42	female	2	CD.b_1038_2	-43291.2	25614.2	plasmas	Naïve B cell
CD b	42	female	2	CD.b_1038_2	-43337.2	25608.2	plasmas	Naïve B cell
CD b	42	female	2	CD.b_1038_2	-43342.2	25608.2	plasmas	Naïve B cell
CD b	42	female	2	CD.b_1038_2	-43347.2	25635.2	plasmas	Naïve B cell
CD b	42	female	2	CD.b_1038_2	-43348.2	25642.2	plasmas	Naïve B cell
CD b	42	female	2	CD.b_1038_2	-43348.2	25643.2	plasmas	Naïve B cell
CD b	42	female	2	CD.b_1038_2	-43322.2	25644.2	plasmas	Naïve B cell
CD b	42	female	2	CD.b_1038_2	-43321.2	25644.2	plasmas	Naïve B cell
CD b	42	female	2	CD.b_1039_2	-44815.2	25644.2	tcells	T cells CCL20
CD b	42	female	2	CD.b_1039_2	-44795.2	25623.2	tcells	T cells CCL20
CD b	42	female	2	CD.b_1039_2	-44795.2	25620.2	tcells	T cells CCL20
CD b	42	female	2	CD.b_1039_2	-44798.2	25614.2	tcells	T cells CCL20
CD b	42	female	2	CD.b_1039_2	-44812.2	25594.2	tcells	T cells CCL20
CD b	42	female	2	CD.b_1039_2	-44814.2	25592.2	tcells	T cells CCL20
CD b	42	female	2	CD.b_1039_2	-44841.2	25579.2	tcells	T cells CCL20
CD b	42	female	2	CD.b_1039_2	-44856.2	25579.2	tcells	T cells CCL20
CD b	42	female	2	CD.b_1039_2	-44857.2	25580.2	tcells	T cells CCL20
CD b	42	female	2	CD.b_1039_2	-44857.2	25583.2	tcells	T cells CCL20
CD b	42	female	2	CD.b_1039_2	-44842.2	25628.2	tcells	T cells CCL20
CD b	42	female	2	CD.b_1039_2	-44840.2	25630.2	tcells	T cells CCL20
CD b	42	female	2	CD.b_1039_2	-44834.2	25634.2	tcells	T cells CCL20
CD b	42	female	2	CD.b_1039_2	-44824.2	25640.2	tcells	T cells CCL20
CD b	42	female	2	CD.b_1039_2	-44817.2	25644.2	tcells	T cells CCL20
CD b	42	female	2	CD.b_1039_2	-44815.2	25644.2	tcells	T cells CCL20
CD b	42	female	2	CD.b_104_2	-40123.2	26333.2	myeloids	IDA macrophages
CD b	42	female	2	CD.b_104_2	-40085.2	26325.2	myeloids	IDA macrophages
CD b	42	female	2	CD.b_104_2	-40084.2	26324.2	myeloids	IDA macrophages
CD b	42	female	2	CD.b_104_2	-40083.2	26319.2	myeloids	IDA macrophages
CD b	42	female	2	CD.b_104_2	-40083.2	26299.2	myeloids	IDA macrophages
CD b	42	female	2	CD.b_104_2	-40105.2	26277.2	myeloids	IDA macrophages
CD b	42	female	2	CD.b_104_2	-40107.2	26276.2	myeloids	IDA macrophages
CD b	42	female	2	CD.b_104_2	-40110.2	26275.2	myeloids	IDA macrophages
CD b	42	female	2	CD.b_104_2	-40148.2	26264.2	myeloids	IDA macrophages
CD b	42	female	2	CD.b_104_2	-40158.2	26264.2	myeloids	IDA macrophages
CD b	42	female	2	CD.b_104_2	-40160.2	26266.2	myeloids	IDA macrophages
CD b	42	female	2	CD.b_104_2	-40163.2	26270.2	myeloids	IDA macrophages
CD b	42	female	2	CD.b_104_2	-40164.2	26272.2	myeloids	IDA macrophages
CD b	42	female	2	CD.b_104_2	-40166.2	26282.2	myeloids	IDA macrophages
CD b	42	female	2	CD.b_104_2	-40166.2	26291.2	myeloids	IDA macrophages
CD b	42	female	2	CD.b_104_2	-40164.2	26301.2	myeloids	IDA macrophages
CD b	42	female	2	CD.b_104_2	-40156.2	26325.2	myeloids	IDA macrophages
CD b	42	female	2	CD.b_104_2	-40155.2	26327.2	myeloids	IDA macrophages
CD b	42	female	2	CD.b_104_2	-40151.2	26333.2	myeloids	IDA macrophages
CD b	42	female	2	CD.b_104_2	-40123.2	26333.2	myeloids	IDA macrophages
CD b	42	female	2	CD.b_1040_2	-44195.2	25642.2	tcells	CD4
CD b	42	female	2	CD.b_1040_2	-44191.2	25640.2	tcells	CD4
CD b	42	female	2	CD.b_1040_2	-44183.2	25632.2	tcells	CD4
CD b	42	female	2	CD.b_1040_2	-44180.2	25625.2	tcells	CD4
CD b	42	female	2	CD.b_1040_2	-44180.2	25620.2	tcells	CD4
CD b	42	female	2	CD.b_1040_2	-44186.2	25612.2	tcells	CD4
CD b	42	female	2	CD.b_1040_2	-44197.2	25601.2	tcells	CD4
CD b	42	female	2	CD.b_1040_2	-44199.2	25601.2	tcells	CD4
CD b	42	female	2	CD.b_1040_2	-44218.2	25620.2	tcells	CD4
CD b	42	female	2	CD.b_1040_2	-44220.2	25624.2	tcells	CD4
CD b	42	female	2	CD.b_1040_2	-44214.2	25640.2	tcells	CD4
CD b	42	female	2	CD.b_1040_2	-44196.2	25642.2	tcells	CD4
CD b	42	female	2	CD.b_1040_2	-44195.2	25642.2	tcells	CD4
CD b	42	female	2	CD.b_1041_2	-44909.2	25647.2	plasmas	B cell
CD b	42	female	2	CD.b_1041_2	-44900.2	25644.2	plasmas	B cell
CD b	42	female	2	CD.b_1041_2	-44891.2	25640.2	plasmas	B cell
CD b	42	female	2	CD.b_1041_2	-44883.2	25634.2	plasmas	B cell
CD b	42	female	2	CD.b_1041_2	-44882.2	25632.2	plasmas	B cell
CD b	42	female	2	CD.b_1041_2	-44882.2	25617.2	plasmas	B cell
CD b	42	female	2	CD.b_1041_2	-44883.2	25597.2	plasmas	B cell
CD b	42	female	2	CD.b_1041_2	-44885.2	25587.2	plasmas	B cell
CD b	42	female	2	CD.b_1041_2	-44886.2	25586.2	plasmas	B cell
CD b	42	female	2	CD.b_1041_2	-44888.2	25585.2	plasmas	B cell
CD b	42	female	2	CD.b_1041_2	-44893.2	25585.2	plasmas	B cell
CD b	42	female	2	CD.b_1041_2	-44908.2	25600.2	plasmas	B cell
CD b	42	female	2	CD.b_1041_2	-44918.2	25611.2	plasmas	B cell
CD b	42	female	2	CD.b_1041_2	-44920.2	25615.2	plasmas	B cell
CD b	42	female	2	CD.b_1041_2	-44920.2	25622.2	plasmas	B cell
CD b	42	female	2	CD.b_1041_2	-44918.2	25636.2	plasmas	B cell
CD b	42	female	2	CD.b_1041_2	-44910.2	25647.2	plasmas	B cell
CD b	42	female	2	CD.b_1041_2	-44909.2	25647.2	plasmas	B cell
CD b	42	female	2	CD.b_1042_2	-44859.2	25640.2	plasmas	PC IgA heat shock
CD b	42	female	2	CD.b_1042_2	-44847.2	25634.2	plasmas	PC IgA heat shock
CD b	42	female	2	CD.b_1042_2	-44844.2	25628.2	plasmas	PC IgA heat shock
CD b	42	female	2	CD.b_1042_2	-44844.2	25623.2	plasmas	PC IgA heat shock
CD b	42	female	2	CD.b_1042_2	-44845.2	25615.2	plasmas	PC IgA heat shock
CD b	42	female	2	CD.b_1042_2	-44847.2	25607.2	plasmas	PC IgA heat shock
CD b	42	female	2	CD.b_1042_2	-44851.2	25595.2	plasmas	PC IgA heat shock
CD b	42	female	2	CD.b_1042_2	-44858.2	25582.2	plasmas	PC IgA heat shock
CD b	42	female	2	CD.b_1042_2	-44876.2	25582.2	plasmas	PC IgA heat shock
CD b	42	female	2	CD.b_1042_2	-44882.2	25585.2	plasmas	PC IgA heat shock
CD b	42	female	2	CD.b_1042_2	-44884.2	25587.2	plasmas	PC IgA heat shock
CD b	42	female	2	CD.b_1042_2	-44884.2	25591.2	plasmas	PC IgA heat shock
CD b	42	female	2	CD.b_1042_2	-44882.2	25626.2	plasmas	PC IgA heat shock
CD b	42	female	2	CD.b_1042_2	-44880.2	25632.2	plasmas	PC IgA heat shock
CD b	42	female	2	CD.b_1042_2	-44878.2	25634.2	plasmas	PC IgA heat shock
CD b	42	female	2	CD.b_1042_2	-44866.2	25640.2	plasmas	PC IgA heat shock
CD b	42	female	2	CD.b_1042_2	-44859.2	25640.2	plasmas	PC IgA heat shock
CD b	42	female	2	CD.b_1043_2	-44350.2	25647.2	tcells	CD4
CD b	42	female	2	CD.b_1043_2	-44330.2	25645.2	tcells	CD4
CD b	42	female	2	CD.b_1043_2	-44313.2	25642.2	tcells	CD4
CD b	42	female	2	CD.b_1043_2	-44308.2	25641.2	tcells	CD4
CD b	42	female	2	CD.b_1043_2	-44308.2	25636.2	tcells	CD4
CD b	42	female	2	CD.b_1043_2	-44310.2	25631.2	tcells	CD4
CD b	42	female	2	CD.b_1043_2	-44329.2	25592.2	tcells	CD4
CD b	42	female	2	CD.b_1043_2	-44330.2	25591.2	tcells	CD4
CD b	42	female	2	CD.b_1043_2	-44339.2	25591.2	tcells	CD4
CD b	42	female	2	CD.b_1043_2	-44350.2	25592.2	tcells	CD4
CD b	42	female	2	CD.b_1043_2	-44357.2	25593.2	tcells	CD4
CD b	42	female	2	CD.b_1043_2	-44359.2	25594.2	tcells	CD4
CD b	42	female	2	CD.b_1043_2	-44377.2	25604.2	tcells	CD4
CD b	42	female	2	CD.b_1043_2	-44376.2	25606.2	tcells	CD4
CD b	42	female	2	CD.b_1043_2	-44356.2	25643.2	tcells	CD4
CD b	42	female	2	CD.b_1043_2	-44352.2	25647.2	tcells	CD4
CD b	42	female	2	CD.b_1043_2	-44350.2	25647.2	tcells	CD4
CD b	42	female	2	CD.b_1044_2	-41311.2	25651.2	plasmas	PC IgG
CD b	42	female	2	CD.b_1044_2	-41309.2	25649.2	plasmas	PC IgG
CD b	42	female	2	CD.b_1044_2	-41308.2	25647.2	plasmas	PC IgG
CD b	42	female	2	CD.b_1044_2	-41293.2	25616.2	plasmas	PC IgG
CD b	42	female	2	CD.b_1044_2	-41291.2	25608.2	plasmas	PC IgG
CD b	42	female	2	CD.b_1044_2	-41291.2	25606.2	plasmas	PC IgG
CD b	42	female	2	CD.b_1044_2	-41313.2	25582.2	plasmas	PC IgG
CD b	42	female	2	CD.b_1044_2	-41314.2	25581.2	plasmas	PC IgG
CD b	42	female	2	CD.b_1044_2	-41322.2	25578.2	plasmas	PC IgG
CD b	42	female	2	CD.b_1044_2	-41330.2	25578.2	plasmas	PC IgG
CD b	42	female	2	CD.b_1044_2	-41336.2	25582.2	plasmas	PC IgG
CD b	42	female	2	CD.b_1044_2	-41343.2	25588.2	plasmas	PC IgG
CD b	42	female	2	CD.b_1044_2	-41346.2	25591.2	plasmas	PC IgG
CD b	42	female	2	CD.b_1044_2	-41350.2	25615.2	plasmas	PC IgG
CD b	42	female	2	CD.b_1044_2	-41340.2	25626.2	plasmas	PC IgG
CD b	42	female	2	CD.b_1044_2	-41317.2	25651.2	plasmas	PC IgG
CD b	42	female	2	CD.b_1044_2	-41316.2	25652.2	plasmas	PC IgG
CD b	42	female	2	CD.b_1044_2	-41311.2	25651.2	plasmas	PC IgG
CD b	42	female	2	CD.b_1045_2	-41047.2	25653.2	plasmas	PC IgG
CD b	42	female	2	CD.b_1045_2	-41030.2	25641.2	plasmas	PC IgG
CD b	42	female	2	CD.b_1045_2	-41028.2	25639.2	plasmas	PC IgG
CD b	42	female	2	CD.b_1045_2	-41025.2	25635.2	plasmas	PC IgG
CD b	42	female	2	CD.b_1045_2	-41025.2	25631.2	plasmas	PC IgG
CD b	42	female	2	CD.b_1045_2	-41030.2	25618.2	plasmas	PC IgG
CD b	42	female	2	CD.b_1045_2	-41048.2	25586.2	plasmas	PC IgG
CD b	42	female	2	CD.b_1045_2	-41062.2	25570.2	plasmas	PC IgG
CD b	42	female	2	CD.b_1045_2	-41065.2	25567.2	plasmas	PC IgG
CD b	42	female	2	CD.b_1045_2	-41083.2	25567.2	plasmas	PC IgG
CD b	42	female	2	CD.b_1045_2	-41085.2	25569.2	plasmas	PC IgG
CD b	42	female	2	CD.b_1045_2	-41086.2	25571.2	plasmas	PC IgG
CD b	42	female	2	CD.b_1045_2	-41108.2	25616.2	plasmas	PC IgG
CD b	42	female	2	CD.b_1045_2	-41107.2	25617.2	plasmas	PC IgG
CD b	42	female	2	CD.b_1045_2	-41073.2	25650.2	plasmas	PC IgG
CD b	42	female	2	CD.b_1045_2	-41050.2	25653.2	plasmas	PC IgG
CD b	42	female	2	CD.b_1045_2	-41047.2	25653.2	plasmas	PC IgG
CD b	42	female	2	CD.b_1046_2	-40834.2	25644.2	plasmas	PC IgG
CD b	42	female	2	CD.b_1046_2	-40811.2	25640.2	plasmas	PC IgG
CD b	42	female	2	CD.b_1046_2	-40803.2	25636.2	plasmas	PC IgG
CD b	42	female	2	CD.b_1046_2	-40796.2	25629.2	plasmas	PC IgG
CD b	42	female	2	CD.b_1046_2	-40796.2	25617.2	plasmas	PC IgG
CD b	42	female	2	CD.b_1046_2	-40797.2	25614.2	plasmas	PC IgG
CD b	42	female	2	CD.b_1046_2	-40804.2	25601.2	plasmas	PC IgG
CD b	42	female	2	CD.b_1046_2	-40809.2	25596.2	plasmas	PC IgG
CD b	42	female	2	CD.b_1046_2	-40821.2	25588.2	plasmas	PC IgG
CD b	42	female	2	CD.b_1046_2	-40832.2	25588.2	plasmas	PC IgG
CD b	42	female	2	CD.b_1046_2	-40833.2	25589.2	plasmas	PC IgG
CD b	42	female	2	CD.b_1046_2	-40834.2	25592.2	plasmas	PC IgG
CD b	42	female	2	CD.b_1046_2	-40842.2	25618.2	plasmas	PC IgG
CD b	42	female	2	CD.b_1046_2	-40842.2	25633.2	plasmas	PC IgG
CD b	42	female	2	CD.b_1046_2	-40841.2	25641.2	plasmas	PC IgG
CD b	42	female	2	CD.b_1046_2	-40835.2	25644.2	plasmas	PC IgG
CD b	42	female	2	CD.b_1046_2	-40834.2	25644.2	plasmas	PC IgG
CD b	42	female	2	CD.b_1047_2	-42101.2	25638.2	stroma	Endothelium
CD b	42	female	2	CD.b_1047_2	-42091.2	25636.2	stroma	Endothelium
CD b	42	female	2	CD.b_1047_2	-42087.2	25634.2	stroma	Endothelium
CD b	42	female	2	CD.b_1047_2	-42069.2	25620.2	stroma	Endothelium
CD b	42	female	2	CD.b_1047_2	-42068.2	25619.2	stroma	Endothelium
CD b	42	female	2	CD.b_1047_2	-42068.2	25610.2	stroma	Endothelium
CD b	42	female	2	CD.b_1047_2	-42092.2	25549.2	stroma	Endothelium
CD b	42	female	2	CD.b_1047_2	-42104.2	25537.2	stroma	Endothelium
CD b	42	female	2	CD.b_1047_2	-42110.2	25537.2	stroma	Endothelium
CD b	42	female	2	CD.b_1047_2	-42112.2	25538.2	stroma	Endothelium
CD b	42	female	2	CD.b_1047_2	-42115.2	25540.2	stroma	Endothelium
CD b	42	female	2	CD.b_1047_2	-42138.2	25556.2	stroma	Endothelium
CD b	42	female	2	CD.b_1047_2	-42139.2	25557.2	stroma	Endothelium
CD b	42	female	2	CD.b_1047_2	-42140.2	25595.2	stroma	Endothelium
CD b	42	female	2	CD.b_1047_2	-42140.2	25620.2	stroma	Endothelium
CD b	42	female	2	CD.b_1047_2	-42139.2	25622.2	stroma	Endothelium
CD b	42	female	2	CD.b_1047_2	-42130.2	25631.2	stroma	Endothelium
CD b	42	female	2	CD.b_1047_2	-42128.2	25632.2	stroma	Endothelium
CD b	42	female	2	CD.b_1047_2	-42108.2	25638.2	stroma	Endothelium
CD b	42	female	2	CD.b_1047_2	-42101.2	25638.2	stroma	Endothelium
CD b	42	female	2	CD.b_1048_2	-41751.2	25656.2	stroma	Endothelium
CD b	42	female	2	CD.b_1048_2	-41746.2	25653.2	stroma	Endothelium
CD b	42	female	2	CD.b_1048_2	-41742.2	25650.2	stroma	Endothelium
CD b	42	female	2	CD.b_1048_2	-41728.2	25636.2	stroma	Endothelium
CD b	42	female	2	CD.b_1048_2	-41726.2	25633.2	stroma	Endothelium
CD b	42	female	2	CD.b_1048_2	-41726.2	25630.2	stroma	Endothelium
CD b	42	female	2	CD.b_1048_2	-41727.2	25629.2	stroma	Endothelium
CD b	42	female	2	CD.b_1048_2	-41771.2	25595.2	stroma	Endothelium
CD b	42	female	2	CD.b_1048_2	-41778.2	25590.2	stroma	Endothelium
CD b	42	female	2	CD.b_1048_2	-41787.2	25584.2	stroma	Endothelium
CD b	42	female	2	CD.b_1048_2	-41792.2	25581.2	stroma	Endothelium
CD b	42	female	2	CD.b_1048_2	-41795.2	25580.2	stroma	Endothelium
CD b	42	female	2	CD.b_1048_2	-41797.2	25580.2	stroma	Endothelium
CD b	42	female	2	CD.b_1048_2	-41799.2	25582.2	stroma	Endothelium
CD b	42	female	2	CD.b_1048_2	-41802.2	25586.2	stroma	Endothelium
CD b	42	female	2	CD.b_1048_2	-41804.2	25589.2	stroma	Endothelium
CD b	42	female	2	CD.b_1048_2	-41809.2	25600.2	stroma	Endothelium
CD b	42	female	2	CD.b_1048_2	-41809.2	25602.2	stroma	Endothelium
CD b	42	female	2	CD.b_1048_2	-41799.2	25621.2	stroma	Endothelium
CD b	42	female	2	CD.b_1048_2	-41798.2	25622.2	stroma	Endothelium
CD b	42	female	2	CD.b_1048_2	-41765.2	25648.2	stroma	Endothelium
CD b	42	female	2	CD.b_1048_2	-41759.2	25652.2	stroma	Endothelium
CD b	42	female	2	CD.b_1048_2	-41754.2	25655.2	stroma	Endothelium
CD b	42	female	2	CD.b_1048_2	-41752.2	25656.2	stroma	Endothelium
CD b	42	female	2	CD.b_1048_2	-41751.2	25656.2	stroma	Endothelium
CD b	42	female	2	CD.b_1049_2	-40843.2	25641.2	plasmas	Naïve B cell
CD b	42	female	2	CD.b_1049_2	-40842.2	25640.2	plasmas	Naïve B cell
CD b	42	female	2	CD.b_1049_2	-40835.2	25596.2	plasmas	Naïve B cell
CD b	42	female	2	CD.b_1049_2	-40835.2	25584.2	plasmas	Naïve B cell
CD b	42	female	2	CD.b_1049_2	-40838.2	25580.2	plasmas	Naïve B cell
CD b	42	female	2	CD.b_1049_2	-40840.2	25578.2	plasmas	Naïve B cell
CD b	42	female	2	CD.b_1049_2	-40848.2	25572.2	plasmas	Naïve B cell
CD b	42	female	2	CD.b_1049_2	-40852.2	25570.2	plasmas	Naïve B cell
CD b	42	female	2	CD.b_1049_2	-40855.2	25569.2	plasmas	Naïve B cell
CD b	42	female	2	CD.b_1049_2	-40864.2	25567.2	plasmas	Naïve B cell
CD b	42	female	2	CD.b_1049_2	-40869.2	25566.2	plasmas	Naïve B cell
CD b	42	female	2	CD.b_1049_2	-40880.2	25566.2	plasmas	Naïve B cell
CD b	42	female	2	CD.b_1049_2	-40890.2	25568.2	plasmas	Naïve B cell
CD b	42	female	2	CD.b_1049_2	-40892.2	25569.2	plasmas	Naïve B cell
CD b	42	female	2	CD.b_1049_2	-40904.2	25578.2	plasmas	Naïve B cell
CD b	42	female	2	CD.b_1049_2	-40910.2	25584.2	plasmas	Naïve B cell
CD b	42	female	2	CD.b_1049_2	-40911.2	25586.2	plasmas	Naïve B cell
CD b	42	female	2	CD.b_1049_2	-40911.2	25587.2	plasmas	Naïve B cell
CD b	42	female	2	CD.b_1049_2	-40908.2	25593.2	plasmas	Naïve B cell
CD b	42	female	2	CD.b_1049_2	-40897.2	25613.2	plasmas	Naïve B cell
CD b	42	female	2	CD.b_1049_2	-40891.2	25621.2	plasmas	Naïve B cell
CD b	42	female	2	CD.b_1049_2	-40887.2	25626.2	plasmas	Naïve B cell
CD b	42	female	2	CD.b_1049_2	-40882.2	25630.2	plasmas	Naïve B cell
CD b	42	female	2	CD.b_1049_2	-40859.2	25646.2	plasmas	Naïve B cell
CD b	42	female	2	CD.b_1049_2	-40843.2	25641.2	plasmas	Naïve B cell
CD b	42	female	2	CD.b_105_2	-45010.2	26338.2	myeloids	Inflammatory monocytes
CD b	42	female	2	CD.b_105_2	-44996.2	26334.2	myeloids	Inflammatory monocytes
CD b	42	female	2	CD.b_105_2	-44993.2	26333.2	myeloids	Inflammatory monocytes
CD b	42	female	2	CD.b_105_2	-44992.2	26332.2	myeloids	Inflammatory monocytes
CD b	42	female	2	CD.b_105_2	-44989.2	26328.2	myeloids	Inflammatory monocytes
CD b	42	female	2	CD.b_105_2	-44985.2	26322.2	myeloids	Inflammatory monocytes
CD b	42	female	2	CD.b_105_2	-44983.2	26317.2	myeloids	Inflammatory monocytes
CD b	42	female	2	CD.b_105_2	-44983.2	26314.2	myeloids	Inflammatory monocytes
CD b	42	female	2	CD.b_105_2	-44999.2	26295.2	myeloids	Inflammatory monocytes
CD b	42	female	2	CD.b_105_2	-45007.2	26286.2	myeloids	Inflammatory monocytes
CD b	42	female	2	CD.b_105_2	-45013.2	26280.2	myeloids	Inflammatory monocytes
CD b	42	female	2	CD.b_105_2	-45024.2	26273.2	myeloids	Inflammatory monocytes
CD b	42	female	2	CD.b_105_2	-45028.2	26273.2	myeloids	Inflammatory monocytes
CD b	42	female	2	CD.b_105_2	-45032.2	26276.2	myeloids	Inflammatory monocytes
CD b	42	female	2	CD.b_105_2	-45034.2	26278.2	myeloids	Inflammatory monocytes
CD b	42	female	2	CD.b_105_2	-45037.2	26282.2	myeloids	Inflammatory monocytes
CD b	42	female	2	CD.b_105_2	-45038.2	26284.2	myeloids	Inflammatory monocytes
CD b	42	female	2	CD.b_105_2	-45039.2	26288.2	myeloids	Inflammatory monocytes
CD b	42	female	2	CD.b_105_2	-45039.2	26293.2	myeloids	Inflammatory monocytes
CD b	42	female	2	CD.b_105_2	-45035.2	26323.2	myeloids	Inflammatory monocytes
CD b	42	female	2	CD.b_105_2	-45034.2	26329.2	myeloids	Inflammatory monocytes
CD b	42	female	2	CD.b_105_2	-45033.2	26332.2	myeloids	Inflammatory monocytes
CD b	42	female	2	CD.b_105_2	-45032.2	26333.2	myeloids	Inflammatory monocytes
CD b	42	female	2	CD.b_105_2	-45029.2	26334.2	myeloids	Inflammatory monocytes
CD b	42	female	2	CD.b_105_2	-45017.2	26337.2	myeloids	Inflammatory monocytes
CD b	42	female	2	CD.b_105_2	-45011.2	26338.2	myeloids	Inflammatory monocytes
CD b	42	female	2	CD.b_105_2	-45010.2	26338.2	myeloids	Inflammatory monocytes
CD b	42	female	2	CD.b_1050_2	-44480.2	25658.2	plasmas	Naïve B cell
CD b	42	female	2	CD.b_1050_2	-44474.2	25652.2	plasmas	Naïve B cell
CD b	42	female	2	CD.b_1050_2	-44445.2	25621.2	plasmas	Naïve B cell
CD b	42	female	2	CD.b_1050_2	-44443.2	25618.2	plasmas	Naïve B cell
CD b	42	female	2	CD.b_1050_2	-44443.2	25616.2	plasmas	Naïve B cell
CD b	42	female	2	CD.b_1050_2	-44448.2	25605.2	plasmas	Naïve B cell
CD b	42	female	2	CD.b_1050_2	-44449.2	25603.2	plasmas	Naïve B cell
CD b	42	female	2	CD.b_1050_2	-44450.2	25602.2	plasmas	Naïve B cell
CD b	42	female	2	CD.b_1050_2	-44452.2	25601.2	plasmas	Naïve B cell
CD b	42	female	2	CD.b_1050_2	-44466.2	25596.2	plasmas	Naïve B cell
CD b	42	female	2	CD.b_1050_2	-44478.2	25596.2	plasmas	Naïve B cell
CD b	42	female	2	CD.b_1050_2	-44500.2	25598.2	plasmas	Naïve B cell
CD b	42	female	2	CD.b_1050_2	-44502.2	25600.2	plasmas	Naïve B cell
CD b	42	female	2	CD.b_1050_2	-44515.2	25617.2	plasmas	Naïve B cell
CD b	42	female	2	CD.b_1050_2	-44517.2	25620.2	plasmas	Naïve B cell
CD b	42	female	2	CD.b_1050_2	-44516.2	25625.2	plasmas	Naïve B cell
CD b	42	female	2	CD.b_1050_2	-44513.2	25636.2	plasmas	Naïve B cell
CD b	42	female	2	CD.b_1050_2	-44511.2	25642.2	plasmas	Naïve B cell
CD b	42	female	2	CD.b_1050_2	-44510.2	25644.2	plasmas	Naïve B cell
CD b	42	female	2	CD.b_1050_2	-44508.2	25647.2	plasmas	Naïve B cell
CD b	42	female	2	CD.b_1050_2	-44504.2	25652.2	plasmas	Naïve B cell
CD b	42	female	2	CD.b_1050_2	-44503.2	25653.2	plasmas	Naïve B cell
CD b	42	female	2	CD.b_1050_2	-44501.2	25654.2	plasmas	Naïve B cell
CD b	42	female	2	CD.b_1050_2	-44493.2	25656.2	plasmas	Naïve B cell
CD b	42	female	2	CD.b_1050_2	-44483.2	25658.2	plasmas	Naïve B cell
CD b	42	female	2	CD.b_1050_2	-44480.2	25658.2	plasmas	Naïve B cell
CD b	42	female	2	CD.b_1051_2	-40662.2	25656.2	myeloids	M2
CD b	42	female	2	CD.b_1051_2	-40656.2	25654.2	myeloids	M2
CD b	42	female	2	CD.b_1051_2	-40654.2	25653.2	myeloids	M2
CD b	42	female	2	CD.b_1051_2	-40650.2	25650.2	myeloids	M2
CD b	42	female	2	CD.b_1051_2	-40648.2	25648.2	myeloids	M2
CD b	42	female	2	CD.b_1051_2	-40645.2	25644.2	myeloids	M2
CD b	42	female	2	CD.b_1051_2	-40644.2	25642.2	myeloids	M2
CD b	42	female	2	CD.b_1051_2	-40642.2	25636.2	myeloids	M2
CD b	42	female	2	CD.b_1051_2	-40641.2	25631.2	myeloids	M2
CD b	42	female	2	CD.b_1051_2	-40641.2	25617.2	myeloids	M2
CD b	42	female	2	CD.b_1051_2	-40642.2	25612.2	myeloids	M2
CD b	42	female	2	CD.b_1051_2	-40644.2	25604.2	myeloids	M2
CD b	42	female	2	CD.b_1051_2	-40645.2	25602.2	myeloids	M2
CD b	42	female	2	CD.b_1051_2	-40648.2	25598.2	myeloids	M2
CD b	42	female	2	CD.b_1051_2	-40654.2	25592.2	myeloids	M2
CD b	42	female	2	CD.b_1051_2	-40658.2	25589.2	myeloids	M2
CD b	42	female	2	CD.b_1051_2	-40664.2	25586.2	myeloids	M2
CD b	42	female	2	CD.b_1051_2	-40669.2	25585.2	myeloids	M2
CD b	42	female	2	CD.b_1051_2	-40687.2	25585.2	myeloids	M2
CD b	42	female	2	CD.b_1051_2	-40692.2	25586.2	myeloids	M2
CD b	42	female	2	CD.b_1051_2	-40694.2	25587.2	myeloids	M2
CD b	42	female	2	CD.b_1051_2	-40698.2	25590.2	myeloids	M2
CD b	42	female	2	CD.b_1051_2	-40704.2	25596.2	myeloids	M2
CD b	42	female	2	CD.b_1051_2	-40707.2	25600.2	myeloids	M2
CD b	42	female	2	CD.b_1051_2	-40710.2	25606.2	myeloids	M2
CD b	42	female	2	CD.b_1051_2	-40712.2	25616.2	myeloids	M2
CD b	42	female	2	CD.b_1051_2	-40712.2	25619.2	myeloids	M2
CD b	42	female	2	CD.b_1051_2	-40709.2	25623.2	myeloids	M2
CD b	42	female	2	CD.b_1051_2	-40702.2	25631.2	myeloids	M2
CD b	42	female	2	CD.b_1051_2	-40698.2	25635.2	myeloids	M2
CD b	42	female	2	CD.b_1051_2	-40689.2	25643.2	myeloids	M2
CD b	42	female	2	CD.b_1051_2	-40676.2	25652.2	myeloids	M2
CD b	42	female	2	CD.b_1051_2	-40667.2	25657.2	myeloids	M2
CD b	42	female	2	CD.b_1051_2	-40662.2	25656.2	myeloids	M2
CD b	42	female	2	CD.b_1052_2	-44074.2	25644.2	plasmas	Memory B cell
CD b	42	female	2	CD.b_1052_2	-44042.2	25619.2	plasmas	Memory B cell
CD b	42	female	2	CD.b_1052_2	-44041.2	25618.2	plasmas	Memory B cell
CD b	42	female	2	CD.b_1052_2	-44041.2	25612.2	plasmas	Memory B cell
CD b	42	female	2	CD.b_1052_2	-44047.2	25598.2	plasmas	Memory B cell
CD b	42	female	2	CD.b_1052_2	-44048.2	25596.2	plasmas	Memory B cell
CD b	42	female	2	CD.b_1052_2	-44068.2	25572.2	plasmas	Memory B cell
CD b	42	female	2	CD.b_1052_2	-44069.2	25571.2	plasmas	Memory B cell
CD b	42	female	2	CD.b_1052_2	-44071.2	25571.2	plasmas	Memory B cell
CD b	42	female	2	CD.b_1052_2	-44076.2	25573.2	plasmas	Memory B cell
CD b	42	female	2	CD.b_1052_2	-44100.2	25584.2	plasmas	Memory B cell
CD b	42	female	2	CD.b_1052_2	-44132.2	25615.2	plasmas	Memory B cell
CD b	42	female	2	CD.b_1052_2	-44136.2	25619.2	plasmas	Memory B cell
CD b	42	female	2	CD.b_1052_2	-44137.2	25621.2	plasmas	Memory B cell
CD b	42	female	2	CD.b_1052_2	-44138.2	25629.2	plasmas	Memory B cell
CD b	42	female	2	CD.b_1052_2	-44138.2	25635.2	plasmas	Memory B cell
CD b	42	female	2	CD.b_1052_2	-44077.2	25644.2	plasmas	Memory B cell
CD b	42	female	2	CD.b_1052_2	-44074.2	25644.2	plasmas	Memory B cell
CD b	42	female	2	CD.b_1053_2	-43352.2	25647.2	plasmas	PC immediate early response
CD b	42	female	2	CD.b_1053_2	-43349.2	25644.2	plasmas	PC immediate early response
CD b	42	female	2	CD.b_1053_2	-43348.2	25641.2	plasmas	PC immediate early response
CD b	42	female	2	CD.b_1053_2	-43345.2	25629.2	plasmas	PC immediate early response
CD b	42	female	2	CD.b_1053_2	-43343.2	25615.2	plasmas	PC immediate early response
CD b	42	female	2	CD.b_1053_2	-43343.2	25601.2	plasmas	PC immediate early response
CD b	42	female	2	CD.b_1053_2	-43346.2	25597.2	plasmas	PC immediate early response
CD b	42	female	2	CD.b_1053_2	-43347.2	25596.2	plasmas	PC immediate early response
CD b	42	female	2	CD.b_1053_2	-43351.2	25594.2	plasmas	PC immediate early response
CD b	42	female	2	CD.b_1053_2	-43385.2	25585.2	plasmas	PC immediate early response
CD b	42	female	2	CD.b_1053_2	-43392.2	25585.2	plasmas	PC immediate early response
CD b	42	female	2	CD.b_1053_2	-43391.2	25590.2	plasmas	PC immediate early response
CD b	42	female	2	CD.b_1053_2	-43384.2	25620.2	plasmas	PC immediate early response
CD b	42	female	2	CD.b_1053_2	-43380.2	25628.2	plasmas	PC immediate early response
CD b	42	female	2	CD.b_1053_2	-43368.2	25646.2	plasmas	PC immediate early response
CD b	42	female	2	CD.b_1053_2	-43367.2	25647.2	plasmas	PC immediate early response
CD b	42	female	2	CD.b_1053_2	-43365.2	25648.2	plasmas	PC immediate early response
CD b	42	female	2	CD.b_1053_2	-43360.2	25650.2	plasmas	PC immediate early response
CD b	42	female	2	CD.b_1053_2	-43357.2	25651.2	plasmas	PC immediate early response
CD b	42	female	2	CD.b_1053_2	-43352.2	25647.2	plasmas	PC immediate early response
CD b	42	female	2	CD.b_1054_2	-43044.2	25645.2	plasmas	Cycling cells
CD b	42	female	2	CD.b_1054_2	-43041.2	25642.2	plasmas	Cycling cells
CD b	42	female	2	CD.b_1054_2	-43032.2	25630.2	plasmas	Cycling cells
CD b	42	female	2	CD.b_1054_2	-43026.2	25620.2	plasmas	Cycling cells
CD b	42	female	2	CD.b_1054_2	-43026.2	25617.2	plasmas	Cycling cells
CD b	42	female	2	CD.b_1054_2	-43028.2	25615.2	plasmas	Cycling cells
CD b	42	female	2	CD.b_1054_2	-43063.2	25581.2	plasmas	Cycling cells
CD b	42	female	2	CD.b_1054_2	-43073.2	25581.2	plasmas	Cycling cells
CD b	42	female	2	CD.b_1054_2	-43078.2	25582.2	plasmas	Cycling cells
CD b	42	female	2	CD.b_1054_2	-43080.2	25583.2	plasmas	Cycling cells
CD b	42	female	2	CD.b_1054_2	-43084.2	25586.2	plasmas	Cycling cells
CD b	42	female	2	CD.b_1054_2	-43086.2	25588.2	plasmas	Cycling cells
CD b	42	female	2	CD.b_1054_2	-43089.2	25592.2	plasmas	Cycling cells
CD b	42	female	2	CD.b_1054_2	-43090.2	25594.2	plasmas	Cycling cells
CD b	42	female	2	CD.b_1054_2	-43092.2	25604.2	plasmas	Cycling cells
CD b	42	female	2	CD.b_1054_2	-43092.2	25610.2	plasmas	Cycling cells
CD b	42	female	2	CD.b_1054_2	-43090.2	25620.2	plasmas	Cycling cells
CD b	42	female	2	CD.b_1054_2	-43089.2	25622.2	plasmas	Cycling cells
CD b	42	female	2	CD.b_1054_2	-43075.2	25643.2	plasmas	Cycling cells
CD b	42	female	2	CD.b_1054_2	-43072.2	25647.2	plasmas	Cycling cells
CD b	42	female	2	CD.b_1054_2	-43069.2	25650.2	plasmas	Cycling cells
CD b	42	female	2	CD.b_1054_2	-43065.2	25653.2	plasmas	Cycling cells
CD b	42	female	2	CD.b_1054_2	-43063.2	25654.2	plasmas	Cycling cells
CD b	42	female	2	CD.b_1054_2	-43058.2	25655.2	plasmas	Cycling cells
CD b	42	female	2	CD.b_1054_2	-43044.2	25645.2	plasmas	Cycling cells
CD b	42	female	2	CD.b_1055_2	-42866.2	25656.2	myeloids	M2
CD b	42	female	2	CD.b_1055_2	-42856.2	25654.2	myeloids	M2
CD b	42	female	2	CD.b_1055_2	-42852.2	25652.2	myeloids	M2
CD b	42	female	2	CD.b_1055_2	-42846.2	25647.2	myeloids	M2
CD b	42	female	2	CD.b_1055_2	-42841.2	25642.2	myeloids	M2
CD b	42	female	2	CD.b_1055_2	-42835.2	25634.2	myeloids	M2
CD b	42	female	2	CD.b_1055_2	-42834.2	25632.2	myeloids	M2
CD b	42	female	2	CD.b_1055_2	-42830.2	25618.2	myeloids	M2
CD b	42	female	2	CD.b_1055_2	-42829.2	25613.2	myeloids	M2
CD b	42	female	2	CD.b_1055_2	-42829.2	25599.2	myeloids	M2
CD b	42	female	2	CD.b_1055_2	-42830.2	25596.2	myeloids	M2
CD b	42	female	2	CD.b_1055_2	-42832.2	25594.2	myeloids	M2
CD b	42	female	2	CD.b_1055_2	-42835.2	25592.2	myeloids	M2
CD b	42	female	2	CD.b_1055_2	-42842.2	25588.2	myeloids	M2
CD b	42	female	2	CD.b_1055_2	-42853.2	25582.2	myeloids	M2
CD b	42	female	2	CD.b_1055_2	-42857.2	25580.2	myeloids	M2
CD b	42	female	2	CD.b_1055_2	-42861.2	25580.2	myeloids	M2
CD b	42	female	2	CD.b_1055_2	-42866.2	25582.2	myeloids	M2
CD b	42	female	2	CD.b_1055_2	-42870.2	25584.2	myeloids	M2
CD b	42	female	2	CD.b_1055_2	-42876.2	25588.2	myeloids	M2
CD b	42	female	2	CD.b_1055_2	-42897.2	25608.2	myeloids	M2
CD b	42	female	2	CD.b_1055_2	-42898.2	25610.2	myeloids	M2
CD b	42	female	2	CD.b_1055_2	-42898.2	25633.2	myeloids	M2
CD b	42	female	2	CD.b_1055_2	-42894.2	25649.2	myeloids	M2
CD b	42	female	2	CD.b_1055_2	-42893.2	25650.2	myeloids	M2
CD b	42	female	2	CD.b_1055_2	-42889.2	25653.2	myeloids	M2
CD b	42	female	2	CD.b_1055_2	-42887.2	25654.2	myeloids	M2
CD b	42	female	2	CD.b_1055_2	-42877.2	25656.2	myeloids	M2
CD b	42	female	2	CD.b_1055_2	-42866.2	25656.2	myeloids	M2
CD b	42	female	2	CD.b_1056_2	-40775.2	25640.2	plasmas	PC IgG
CD b	42	female	2	CD.b_1056_2	-40757.2	25634.2	plasmas	PC IgG
CD b	42	female	2	CD.b_1056_2	-40755.2	25633.2	plasmas	PC IgG
CD b	42	female	2	CD.b_1056_2	-40743.2	25626.2	plasmas	PC IgG
CD b	42	female	2	CD.b_1056_2	-40727.2	25616.2	plasmas	PC IgG
CD b	42	female	2	CD.b_1056_2	-40727.2	25603.2	plasmas	PC IgG
CD b	42	female	2	CD.b_1056_2	-40728.2	25598.2	plasmas	PC IgG
CD b	42	female	2	CD.b_1056_2	-40731.2	25592.2	plasmas	PC IgG
CD b	42	female	2	CD.b_1056_2	-40734.2	25588.2	plasmas	PC IgG
CD b	42	female	2	CD.b_1056_2	-40736.2	25586.2	plasmas	PC IgG
CD b	42	female	2	CD.b_1056_2	-40738.2	25585.2	plasmas	PC IgG
CD b	42	female	2	CD.b_1056_2	-40742.2	25585.2	plasmas	PC IgG
CD b	42	female	2	CD.b_1056_2	-40801.2	25598.2	plasmas	PC IgG
CD b	42	female	2	CD.b_1056_2	-40803.2	25599.2	plasmas	PC IgG
CD b	42	female	2	CD.b_1056_2	-40804.2	25600.2	plasmas	PC IgG
CD b	42	female	2	CD.b_1056_2	-40794.2	25627.2	plasmas	PC IgG
CD b	42	female	2	CD.b_1056_2	-40792.2	25629.2	plasmas	PC IgG
CD b	42	female	2	CD.b_1056_2	-40784.2	25635.2	plasmas	PC IgG
CD b	42	female	2	CD.b_1056_2	-40776.2	25640.2	plasmas	PC IgG
CD b	42	female	2	CD.b_1056_2	-40775.2	25640.2	plasmas	PC IgG
CD b	42	female	2	CD.b_1057_2	-44973.2	25641.2	myeloids	IDA macrophages
CD b	42	female	2	CD.b_1057_2	-44964.2	25632.2	myeloids	IDA macrophages
CD b	42	female	2	CD.b_1057_2	-44954.2	25606.2	myeloids	IDA macrophages
CD b	42	female	2	CD.b_1057_2	-44953.2	25600.2	myeloids	IDA macrophages
CD b	42	female	2	CD.b_1057_2	-44953.2	25569.2	myeloids	IDA macrophages
CD b	42	female	2	CD.b_1057_2	-44955.2	25567.2	myeloids	IDA macrophages
CD b	42	female	2	CD.b_1057_2	-44966.2	25563.2	myeloids	IDA macrophages
CD b	42	female	2	CD.b_1057_2	-44971.2	25563.2	myeloids	IDA macrophages
CD b	42	female	2	CD.b_1057_2	-44988.2	25574.2	myeloids	IDA macrophages
CD b	42	female	2	CD.b_1057_2	-45003.2	25584.2	myeloids	IDA macrophages
CD b	42	female	2	CD.b_1057_2	-45010.2	25590.2	myeloids	IDA macrophages
CD b	42	female	2	CD.b_1057_2	-45012.2	25592.2	myeloids	IDA macrophages
CD b	42	female	2	CD.b_1057_2	-45019.2	25601.2	myeloids	IDA macrophages
CD b	42	female	2	CD.b_1057_2	-45019.2	25604.2	myeloids	IDA macrophages
CD b	42	female	2	CD.b_1057_2	-45018.2	25624.2	myeloids	IDA macrophages
CD b	42	female	2	CD.b_1057_2	-45017.2	25633.2	myeloids	IDA macrophages
CD b	42	female	2	CD.b_1057_2	-45014.2	25637.2	myeloids	IDA macrophages
CD b	42	female	2	CD.b_1057_2	-45013.2	25638.2	myeloids	IDA macrophages
CD b	42	female	2	CD.b_1057_2	-45008.2	25639.2	myeloids	IDA macrophages
CD b	42	female	2	CD.b_1057_2	-44998.2	25640.2	myeloids	IDA macrophages
CD b	42	female	2	CD.b_1057_2	-44979.2	25641.2	myeloids	IDA macrophages
CD b	42	female	2	CD.b_1057_2	-44973.2	25641.2	myeloids	IDA macrophages
CD b	42	female	2	CD.b_1058_2	-43765.2	25639.2	stroma	Inflammatory fibroblasts
CD b	42	female	2	CD.b_1058_2	-43753.2	25628.2	stroma	Inflammatory fibroblasts
CD b	42	female	2	CD.b_1058_2	-43749.2	25624.2	stroma	Inflammatory fibroblasts
CD b	42	female	2	CD.b_1058_2	-43740.2	25610.2	stroma	Inflammatory fibroblasts
CD b	42	female	2	CD.b_1058_2	-43740.2	25608.2	stroma	Inflammatory fibroblasts
CD b	42	female	2	CD.b_1058_2	-43743.2	25593.2	stroma	Inflammatory fibroblasts
CD b	42	female	2	CD.b_1058_2	-43747.2	25580.2	stroma	Inflammatory fibroblasts
CD b	42	female	2	CD.b_1058_2	-43748.2	25577.2	stroma	Inflammatory fibroblasts
CD b	42	female	2	CD.b_1058_2	-43753.2	25577.2	stroma	Inflammatory fibroblasts
CD b	42	female	2	CD.b_1058_2	-43759.2	25578.2	stroma	Inflammatory fibroblasts
CD b	42	female	2	CD.b_1058_2	-43776.2	25583.2	stroma	Inflammatory fibroblasts
CD b	42	female	2	CD.b_1058_2	-43794.2	25609.2	stroma	Inflammatory fibroblasts
CD b	42	female	2	CD.b_1058_2	-43794.2	25610.2	stroma	Inflammatory fibroblasts
CD b	42	female	2	CD.b_1058_2	-43791.2	25615.2	stroma	Inflammatory fibroblasts
CD b	42	female	2	CD.b_1058_2	-43786.2	25621.2	stroma	Inflammatory fibroblasts
CD b	42	female	2	CD.b_1058_2	-43773.2	25636.2	stroma	Inflammatory fibroblasts
CD b	42	female	2	CD.b_1058_2	-43771.2	25638.2	stroma	Inflammatory fibroblasts
CD b	42	female	2	CD.b_1058_2	-43769.2	25639.2	stroma	Inflammatory fibroblasts
CD b	42	female	2	CD.b_1058_2	-43765.2	25639.2	stroma	Inflammatory fibroblasts
CD b	42	female	2	CD.b_1059_2	-40080.2	25654.2	myeloids	M2
CD b	42	female	2	CD.b_1059_2	-40070.2	25652.2	myeloids	M2
CD b	42	female	2	CD.b_1059_2	-40056.2	25648.2	myeloids	M2
CD b	42	female	2	CD.b_1059_2	-40050.2	25645.2	myeloids	M2
CD b	42	female	2	CD.b_1059_2	-40046.2	25642.2	myeloids	M2
CD b	42	female	2	CD.b_1059_2	-40040.2	25636.2	myeloids	M2
CD b	42	female	2	CD.b_1059_2	-40037.2	25632.2	myeloids	M2
CD b	42	female	2	CD.b_1059_2	-40034.2	25626.2	myeloids	M2
CD b	42	female	2	CD.b_1059_2	-40033.2	25621.2	myeloids	M2
CD b	42	female	2	CD.b_1059_2	-40033.2	25609.2	myeloids	M2
CD b	42	female	2	CD.b_1059_2	-40034.2	25604.2	myeloids	M2
CD b	42	female	2	CD.b_1059_2	-40036.2	25600.2	myeloids	M2
CD b	42	female	2	CD.b_1059_2	-40056.2	25580.2	myeloids	M2
CD b	42	female	2	CD.b_1059_2	-40068.2	25580.2	myeloids	M2
CD b	42	female	2	CD.b_1059_2	-40081.2	25582.2	myeloids	M2
CD b	42	female	2	CD.b_1059_2	-40087.2	25583.2	myeloids	M2
CD b	42	female	2	CD.b_1059_2	-40103.2	25587.2	myeloids	M2
CD b	42	female	2	CD.b_1059_2	-40106.2	25588.2	myeloids	M2
CD b	42	female	2	CD.b_1059_2	-40108.2	25589.2	myeloids	M2
CD b	42	female	2	CD.b_1059_2	-40112.2	25592.2	myeloids	M2
CD b	42	female	2	CD.b_1059_2	-40114.2	25594.2	myeloids	M2
CD b	42	female	2	CD.b_1059_2	-40117.2	25598.2	myeloids	M2
CD b	42	female	2	CD.b_1059_2	-40118.2	25600.2	myeloids	M2
CD b	42	female	2	CD.b_1059_2	-40119.2	25605.2	myeloids	M2
CD b	42	female	2	CD.b_1059_2	-40119.2	25607.2	myeloids	M2
CD b	42	female	2	CD.b_1059_2	-40104.2	25644.2	myeloids	M2
CD b	42	female	2	CD.b_1059_2	-40102.2	25648.2	myeloids	M2
CD b	42	female	2	CD.b_1059_2	-40099.2	25651.2	myeloids	M2
CD b	42	female	2	CD.b_1059_2	-40097.2	25652.2	myeloids	M2
CD b	42	female	2	CD.b_1059_2	-40087.2	25654.2	myeloids	M2
CD b	42	female	2	CD.b_1059_2	-40080.2	25654.2	myeloids	M2
CD b	42	female	2	CD.b_106_2	-44393.2	26335.2	plasmas	B cell
CD b	42	female	2	CD.b_106_2	-44385.2	26327.2	plasmas	B cell
CD b	42	female	2	CD.b_106_2	-44376.2	26317.2	plasmas	B cell
CD b	42	female	2	CD.b_106_2	-44366.2	26304.2	plasmas	B cell
CD b	42	female	2	CD.b_106_2	-44365.2	26300.2	plasmas	B cell
CD b	42	female	2	CD.b_106_2	-44365.2	26289.2	plasmas	B cell
CD b	42	female	2	CD.b_106_2	-44383.2	26289.2	plasmas	B cell
CD b	42	female	2	CD.b_106_2	-44404.2	26290.2	plasmas	B cell
CD b	42	female	2	CD.b_106_2	-44409.2	26294.2	plasmas	B cell
CD b	42	female	2	CD.b_106_2	-44413.2	26301.2	plasmas	B cell
CD b	42	female	2	CD.b_106_2	-44413.2	26326.2	plasmas	B cell
CD b	42	female	2	CD.b_106_2	-44412.2	26330.2	plasmas	B cell
CD b	42	female	2	CD.b_106_2	-44410.2	26331.2	plasmas	B cell
CD b	42	female	2	CD.b_106_2	-44404.2	26333.2	plasmas	B cell
CD b	42	female	2	CD.b_106_2	-44394.2	26335.2	plasmas	B cell
CD b	42	female	2	CD.b_106_2	-44393.2	26335.2	plasmas	B cell
CD b	42	female	2	CD.b_1060_2	-44140.2	25638.2	stroma	Inflammatory fibroblasts
CD b	42	female	2	CD.b_1060_2	-44139.2	25637.2	stroma	Inflammatory fibroblasts
CD b	42	female	2	CD.b_1060_2	-44138.2	25628.2	stroma	Inflammatory fibroblasts
CD b	42	female	2	CD.b_1060_2	-44138.2	25618.2	stroma	Inflammatory fibroblasts
CD b	42	female	2	CD.b_1060_2	-44150.2	25575.2	stroma	Inflammatory fibroblasts
CD b	42	female	2	CD.b_1060_2	-44152.2	25575.2	stroma	Inflammatory fibroblasts
CD b	42	female	2	CD.b_1060_2	-44168.2	25581.2	stroma	Inflammatory fibroblasts
CD b	42	female	2	CD.b_1060_2	-44172.2	25583.2	stroma	Inflammatory fibroblasts
CD b	42	female	2	CD.b_1060_2	-44197.2	25598.2	stroma	Inflammatory fibroblasts
CD b	42	female	2	CD.b_1060_2	-44197.2	25600.2	stroma	Inflammatory fibroblasts
CD b	42	female	2	CD.b_1060_2	-44179.2	25622.2	stroma	Inflammatory fibroblasts
CD b	42	female	2	CD.b_1060_2	-44178.2	25623.2	stroma	Inflammatory fibroblasts
CD b	42	female	2	CD.b_1060_2	-44161.2	25632.2	stroma	Inflammatory fibroblasts
CD b	42	female	2	CD.b_1060_2	-44157.2	25634.2	stroma	Inflammatory fibroblasts
CD b	42	female	2	CD.b_1060_2	-44143.2	25638.2	stroma	Inflammatory fibroblasts
CD b	42	female	2	CD.b_1060_2	-44140.2	25638.2	stroma	Inflammatory fibroblasts
CD b	42	female	2	CD.b_1061_2	-41705.2	25632.2	plasmas	PC IgG
CD b	42	female	2	CD.b_1061_2	-41663.2	25630.2	plasmas	PC IgG
CD b	42	female	2	CD.b_1061_2	-41655.2	25628.2	plasmas	PC IgG
CD b	42	female	2	CD.b_1061_2	-41648.2	25625.2	plasmas	PC IgG
CD b	42	female	2	CD.b_1061_2	-41646.2	25622.2	plasmas	PC IgG
CD b	42	female	2	CD.b_1061_2	-41644.2	25616.2	plasmas	PC IgG
CD b	42	female	2	CD.b_1061_2	-41644.2	25605.2	plasmas	PC IgG
CD b	42	female	2	CD.b_1061_2	-41645.2	25604.2	plasmas	PC IgG
CD b	42	female	2	CD.b_1061_2	-41650.2	25601.2	plasmas	PC IgG
CD b	42	female	2	CD.b_1061_2	-41652.2	25600.2	plasmas	PC IgG
CD b	42	female	2	CD.b_1061_2	-41677.2	25593.2	plasmas	PC IgG
CD b	42	female	2	CD.b_1061_2	-41681.2	25592.2	plasmas	PC IgG
CD b	42	female	2	CD.b_1061_2	-41689.2	25592.2	plasmas	PC IgG
CD b	42	female	2	CD.b_1061_2	-41702.2	25605.2	plasmas	PC IgG
CD b	42	female	2	CD.b_1061_2	-41719.2	25624.2	plasmas	PC IgG
CD b	42	female	2	CD.b_1061_2	-41719.2	25625.2	plasmas	PC IgG
CD b	42	female	2	CD.b_1061_2	-41717.2	25629.2	plasmas	PC IgG
CD b	42	female	2	CD.b_1061_2	-41715.2	25632.2	plasmas	PC IgG
CD b	42	female	2	CD.b_1061_2	-41705.2	25632.2	plasmas	PC IgG
CD b	42	female	2	CD.b_1062_2	-45421.2	25628.2	myeloids	N3
CD b	42	female	2	CD.b_1062_2	-45419.2	25626.2	myeloids	N3
CD b	42	female	2	CD.b_1062_2	-45399.2	25601.2	myeloids	N3
CD b	42	female	2	CD.b_1062_2	-45398.2	25599.2	myeloids	N3
CD b	42	female	2	CD.b_1062_2	-45398.2	25594.2	myeloids	N3
CD b	42	female	2	CD.b_1062_2	-45399.2	25591.2	myeloids	N3
CD b	42	female	2	CD.b_1062_2	-45401.2	25587.2	myeloids	N3
CD b	42	female	2	CD.b_1062_2	-45412.2	25571.2	myeloids	N3
CD b	42	female	2	CD.b_1062_2	-45416.2	25567.2	myeloids	N3
CD b	42	female	2	CD.b_1062_2	-45438.2	25556.2	myeloids	N3
CD b	42	female	2	CD.b_1062_2	-45446.2	25556.2	myeloids	N3
CD b	42	female	2	CD.b_1062_2	-45458.2	25560.2	myeloids	N3
CD b	42	female	2	CD.b_1062_2	-45460.2	25561.2	myeloids	N3
CD b	42	female	2	CD.b_1062_2	-45464.2	25564.2	myeloids	N3
CD b	42	female	2	CD.b_1062_2	-45468.2	25568.2	myeloids	N3
CD b	42	female	2	CD.b_1062_2	-45471.2	25572.2	myeloids	N3
CD b	42	female	2	CD.b_1062_2	-45472.2	25574.2	myeloids	N3
CD b	42	female	2	CD.b_1062_2	-45472.2	25608.2	myeloids	N3
CD b	42	female	2	CD.b_1062_2	-45470.2	25610.2	myeloids	N3
CD b	42	female	2	CD.b_1062_2	-45454.2	25622.2	myeloids	N3
CD b	42	female	2	CD.b_1062_2	-45449.2	25624.2	myeloids	N3
CD b	42	female	2	CD.b_1062_2	-45422.2	25628.2	myeloids	N3
CD b	42	female	2	CD.b_1062_2	-45421.2	25628.2	myeloids	N3
CD b	42	female	2	CD.b_1063_2	-45028.2	25641.2	stroma	Inflammatory fibroblasts
CD b	42	female	2	CD.b_1063_2	-45024.2	25638.2	stroma	Inflammatory fibroblasts
CD b	42	female	2	CD.b_1063_2	-45020.2	25634.2	stroma	Inflammatory fibroblasts
CD b	42	female	2	CD.b_1063_2	-45019.2	25632.2	stroma	Inflammatory fibroblasts
CD b	42	female	2	CD.b_1063_2	-45019.2	25605.2	stroma	Inflammatory fibroblasts
CD b	42	female	2	CD.b_1063_2	-45020.2	25601.2	stroma	Inflammatory fibroblasts
CD b	42	female	2	CD.b_1063_2	-45021.2	25600.2	stroma	Inflammatory fibroblasts
CD b	42	female	2	CD.b_1063_2	-45058.2	25573.2	stroma	Inflammatory fibroblasts
CD b	42	female	2	CD.b_1063_2	-45061.2	25573.2	stroma	Inflammatory fibroblasts
CD b	42	female	2	CD.b_1063_2	-45077.2	25581.2	stroma	Inflammatory fibroblasts
CD b	42	female	2	CD.b_1063_2	-45088.2	25592.2	stroma	Inflammatory fibroblasts
CD b	42	female	2	CD.b_1063_2	-45090.2	25596.2	stroma	Inflammatory fibroblasts
CD b	42	female	2	CD.b_1063_2	-45092.2	25606.2	stroma	Inflammatory fibroblasts
CD b	42	female	2	CD.b_1063_2	-45092.2	25621.2	stroma	Inflammatory fibroblasts
CD b	42	female	2	CD.b_1063_2	-45090.2	25631.2	stroma	Inflammatory fibroblasts
CD b	42	female	2	CD.b_1063_2	-45087.2	25634.2	stroma	Inflammatory fibroblasts
CD b	42	female	2	CD.b_1063_2	-45082.2	25637.2	stroma	Inflammatory fibroblasts
CD b	42	female	2	CD.b_1063_2	-45034.2	25641.2	stroma	Inflammatory fibroblasts
CD b	42	female	2	CD.b_1063_2	-45028.2	25641.2	stroma	Inflammatory fibroblasts
CD b	42	female	2	CD.b_1064_2	-43671.2	25646.2	plasmas	GC B cell
CD b	42	female	2	CD.b_1064_2	-43666.2	25645.2	plasmas	GC B cell
CD b	42	female	2	CD.b_1064_2	-43627.2	25637.2	plasmas	GC B cell
CD b	42	female	2	CD.b_1064_2	-43623.2	25636.2	plasmas	GC B cell
CD b	42	female	2	CD.b_1064_2	-43616.2	25629.2	plasmas	GC B cell
CD b	42	female	2	CD.b_1064_2	-43614.2	25624.2	plasmas	GC B cell
CD b	42	female	2	CD.b_1064_2	-43613.2	25619.2	plasmas	GC B cell
CD b	42	female	2	CD.b_1064_2	-43613.2	25607.2	plasmas	GC B cell
CD b	42	female	2	CD.b_1064_2	-43616.2	25592.2	plasmas	GC B cell
CD b	42	female	2	CD.b_1064_2	-43617.2	25590.2	plasmas	GC B cell
CD b	42	female	2	CD.b_1064_2	-43620.2	25586.2	plasmas	GC B cell
CD b	42	female	2	CD.b_1064_2	-43627.2	25579.2	plasmas	GC B cell
CD b	42	female	2	CD.b_1064_2	-43633.2	25579.2	plasmas	GC B cell
CD b	42	female	2	CD.b_1064_2	-43673.2	25590.2	plasmas	GC B cell
CD b	42	female	2	CD.b_1064_2	-43683.2	25593.2	plasmas	GC B cell
CD b	42	female	2	CD.b_1064_2	-43684.2	25594.2	plasmas	GC B cell
CD b	42	female	2	CD.b_1064_2	-43685.2	25596.2	plasmas	GC B cell
CD b	42	female	2	CD.b_1064_2	-43692.2	25622.2	plasmas	GC B cell
CD b	42	female	2	CD.b_1064_2	-43692.2	25623.2	plasmas	GC B cell
CD b	42	female	2	CD.b_1064_2	-43687.2	25633.2	plasmas	GC B cell
CD b	42	female	2	CD.b_1064_2	-43684.2	25637.2	plasmas	GC B cell
CD b	42	female	2	CD.b_1064_2	-43679.2	25642.2	plasmas	GC B cell
CD b	42	female	2	CD.b_1064_2	-43675.2	25645.2	plasmas	GC B cell
CD b	42	female	2	CD.b_1064_2	-43673.2	25646.2	plasmas	GC B cell
CD b	42	female	2	CD.b_1064_2	-43671.2	25646.2	plasmas	GC B cell
CD b	42	female	2	CD.b_1065_2	-43155.2	25649.2	stroma	Endothelium
CD b	42	female	2	CD.b_1065_2	-43150.2	25648.2	stroma	Endothelium
CD b	42	female	2	CD.b_1065_2	-43140.2	25644.2	stroma	Endothelium
CD b	42	female	2	CD.b_1065_2	-43134.2	25641.2	stroma	Endothelium
CD b	42	female	2	CD.b_1065_2	-43130.2	25638.2	stroma	Endothelium
CD b	42	female	2	CD.b_1065_2	-43128.2	25636.2	stroma	Endothelium
CD b	42	female	2	CD.b_1065_2	-43125.2	25632.2	stroma	Endothelium
CD b	42	female	2	CD.b_1065_2	-43120.2	25622.2	stroma	Endothelium
CD b	42	female	2	CD.b_1065_2	-43119.2	25617.2	stroma	Endothelium
CD b	42	female	2	CD.b_1065_2	-43119.2	25601.2	stroma	Endothelium
CD b	42	female	2	CD.b_1065_2	-43120.2	25597.2	stroma	Endothelium
CD b	42	female	2	CD.b_1065_2	-43121.2	25596.2	stroma	Endothelium
CD b	42	female	2	CD.b_1065_2	-43140.2	25590.2	stroma	Endothelium
CD b	42	female	2	CD.b_1065_2	-43148.2	25588.2	stroma	Endothelium
CD b	42	female	2	CD.b_1065_2	-43156.2	25588.2	stroma	Endothelium
CD b	42	female	2	CD.b_1065_2	-43168.2	25591.2	stroma	Endothelium
CD b	42	female	2	CD.b_1065_2	-43174.2	25593.2	stroma	Endothelium
CD b	42	female	2	CD.b_1065_2	-43192.2	25603.2	stroma	Endothelium
CD b	42	female	2	CD.b_1065_2	-43199.2	25607.2	stroma	Endothelium
CD b	42	female	2	CD.b_1065_2	-43199.2	25613.2	stroma	Endothelium
CD b	42	female	2	CD.b_1065_2	-43198.2	25619.2	stroma	Endothelium
CD b	42	female	2	CD.b_1065_2	-43196.2	25626.2	stroma	Endothelium
CD b	42	female	2	CD.b_1065_2	-43195.2	25628.2	stroma	Endothelium
CD b	42	female	2	CD.b_1065_2	-43192.2	25632.2	stroma	Endothelium
CD b	42	female	2	CD.b_1065_2	-43184.2	25640.2	stroma	Endothelium
CD b	42	female	2	CD.b_1065_2	-43180.2	25643.2	stroma	Endothelium
CD b	42	female	2	CD.b_1065_2	-43178.2	25644.2	stroma	Endothelium
CD b	42	female	2	CD.b_1065_2	-43172.2	25646.2	stroma	Endothelium
CD b	42	female	2	CD.b_1065_2	-43164.2	25648.2	stroma	Endothelium
CD b	42	female	2	CD.b_1065_2	-43159.2	25649.2	stroma	Endothelium
CD b	42	female	2	CD.b_1065_2	-43155.2	25649.2	stroma	Endothelium
CD b	42	female	2	CD.b_1066_2	-42229.2	25628.2	stroma	Inflammatory fibroblasts
CD b	42	female	2	CD.b_1066_2	-42219.2	25627.2	stroma	Inflammatory fibroblasts
CD b	42	female	2	CD.b_1066_2	-42219.2	25624.2	stroma	Inflammatory fibroblasts
CD b	42	female	2	CD.b_1066_2	-42220.2	25616.2	stroma	Inflammatory fibroblasts
CD b	42	female	2	CD.b_1066_2	-42223.2	25601.2	stroma	Inflammatory fibroblasts
CD b	42	female	2	CD.b_1066_2	-42225.2	25592.2	stroma	Inflammatory fibroblasts
CD b	42	female	2	CD.b_1066_2	-42226.2	25590.2	stroma	Inflammatory fibroblasts
CD b	42	female	2	CD.b_1066_2	-42270.2	25574.2	stroma	Inflammatory fibroblasts
CD b	42	female	2	CD.b_1066_2	-42274.2	25574.2	stroma	Inflammatory fibroblasts
CD b	42	female	2	CD.b_1066_2	-42276.2	25575.2	stroma	Inflammatory fibroblasts
CD b	42	female	2	CD.b_1066_2	-42279.2	25577.2	stroma	Inflammatory fibroblasts
CD b	42	female	2	CD.b_1066_2	-42280.2	25578.2	stroma	Inflammatory fibroblasts
CD b	42	female	2	CD.b_1066_2	-42286.2	25585.2	stroma	Inflammatory fibroblasts
CD b	42	female	2	CD.b_1066_2	-42290.2	25593.2	stroma	Inflammatory fibroblasts
CD b	42	female	2	CD.b_1066_2	-42290.2	25596.2	stroma	Inflammatory fibroblasts
CD b	42	female	2	CD.b_1066_2	-42286.2	25603.2	stroma	Inflammatory fibroblasts
CD b	42	female	2	CD.b_1066_2	-42282.2	25609.2	stroma	Inflammatory fibroblasts
CD b	42	female	2	CD.b_1066_2	-42271.2	25623.2	stroma	Inflammatory fibroblasts
CD b	42	female	2	CD.b_1066_2	-42267.2	25628.2	stroma	Inflammatory fibroblasts
CD b	42	female	2	CD.b_1066_2	-42229.2	25628.2	stroma	Inflammatory fibroblasts
CD b	42	female	2	CD.b_1067_2	-41534.2	25639.2	plasmas	PC IgG
CD b	42	female	2	CD.b_1067_2	-41530.2	25634.2	plasmas	PC IgG
CD b	42	female	2	CD.b_1067_2	-41528.2	25630.2	plasmas	PC IgG
CD b	42	female	2	CD.b_1067_2	-41525.2	25623.2	plasmas	PC IgG
CD b	42	female	2	CD.b_1067_2	-41523.2	25617.2	plasmas	PC IgG
CD b	42	female	2	CD.b_1067_2	-41523.2	25609.2	plasmas	PC IgG
CD b	42	female	2	CD.b_1067_2	-41529.2	25591.2	plasmas	PC IgG
CD b	42	female	2	CD.b_1067_2	-41531.2	25587.2	plasmas	PC IgG
CD b	42	female	2	CD.b_1067_2	-41535.2	25580.2	plasmas	PC IgG
CD b	42	female	2	CD.b_1067_2	-41546.2	25568.2	plasmas	PC IgG
CD b	42	female	2	CD.b_1067_2	-41547.2	25567.2	plasmas	PC IgG
CD b	42	female	2	CD.b_1067_2	-41554.2	25567.2	plasmas	PC IgG
CD b	42	female	2	CD.b_1067_2	-41556.2	25569.2	plasmas	PC IgG
CD b	42	female	2	CD.b_1067_2	-41569.2	25587.2	plasmas	PC IgG
CD b	42	female	2	CD.b_1067_2	-41576.2	25598.2	plasmas	PC IgG
CD b	42	female	2	CD.b_1067_2	-41579.2	25603.2	plasmas	PC IgG
CD b	42	female	2	CD.b_1067_2	-41579.2	25609.2	plasmas	PC IgG
CD b	42	female	2	CD.b_1067_2	-41578.2	25611.2	plasmas	PC IgG
CD b	42	female	2	CD.b_1067_2	-41574.2	25615.2	plasmas	PC IgG
CD b	42	female	2	CD.b_1067_2	-41561.2	25625.2	plasmas	PC IgG
CD b	42	female	2	CD.b_1067_2	-41553.2	25631.2	plasmas	PC IgG
CD b	42	female	2	CD.b_1067_2	-41548.2	25634.2	plasmas	PC IgG
CD b	42	female	2	CD.b_1067_2	-41540.2	25638.2	plasmas	PC IgG
CD b	42	female	2	CD.b_1067_2	-41535.2	25640.2	plasmas	PC IgG
CD b	42	female	2	CD.b_1067_2	-41534.2	25639.2	plasmas	PC IgG
CD b	42	female	2	CD.b_1068_2	-45324.2	25646.2	plasmas	PC IgG
CD b	42	female	2	CD.b_1068_2	-45318.2	25644.2	plasmas	PC IgG
CD b	42	female	2	CD.b_1068_2	-45312.2	25641.2	plasmas	PC IgG
CD b	42	female	2	CD.b_1068_2	-45308.2	25638.2	plasmas	PC IgG
CD b	42	female	2	CD.b_1068_2	-45306.2	25636.2	plasmas	PC IgG
CD b	42	female	2	CD.b_1068_2	-45304.2	25633.2	plasmas	PC IgG
CD b	42	female	2	CD.b_1068_2	-45303.2	25630.2	plasmas	PC IgG
CD b	42	female	2	CD.b_1068_2	-45303.2	25610.2	plasmas	PC IgG
CD b	42	female	2	CD.b_1068_2	-45304.2	25560.2	plasmas	PC IgG
CD b	42	female	2	CD.b_1068_2	-45310.2	25554.2	plasmas	PC IgG
CD b	42	female	2	CD.b_1068_2	-45314.2	25552.2	plasmas	PC IgG
CD b	42	female	2	CD.b_1068_2	-45339.2	25552.2	plasmas	PC IgG
CD b	42	female	2	CD.b_1068_2	-45344.2	25554.2	plasmas	PC IgG
CD b	42	female	2	CD.b_1068_2	-45346.2	25556.2	plasmas	PC IgG
CD b	42	female	2	CD.b_1068_2	-45359.2	25577.2	plasmas	PC IgG
CD b	42	female	2	CD.b_1068_2	-45363.2	25584.2	plasmas	PC IgG
CD b	42	female	2	CD.b_1068_2	-45373.2	25605.2	plasmas	PC IgG
CD b	42	female	2	CD.b_1068_2	-45372.2	25607.2	plasmas	PC IgG
CD b	42	female	2	CD.b_1068_2	-45346.2	25634.2	plasmas	PC IgG
CD b	42	female	2	CD.b_1068_2	-45337.2	25643.2	plasmas	PC IgG
CD b	42	female	2	CD.b_1068_2	-45335.2	25644.2	plasmas	PC IgG
CD b	42	female	2	CD.b_1068_2	-45327.2	25646.2	plasmas	PC IgG
CD b	42	female	2	CD.b_1068_2	-45324.2	25646.2	plasmas	PC IgG
CD b	42	female	2	CD.b_1069_2	-44761.2	25636.2	tcells	Tregs
CD b	42	female	2	CD.b_1069_2	-44754.2	25634.2	tcells	Tregs
CD b	42	female	2	CD.b_1069_2	-44751.2	25633.2	tcells	Tregs
CD b	42	female	2	CD.b_1069_2	-44744.2	25626.2	tcells	Tregs
CD b	42	female	2	CD.b_1069_2	-44742.2	25623.2	tcells	Tregs
CD b	42	female	2	CD.b_1069_2	-44742.2	25618.2	tcells	Tregs
CD b	42	female	2	CD.b_1069_2	-44744.2	25611.2	tcells	Tregs
CD b	42	female	2	CD.b_1069_2	-44751.2	25590.2	tcells	Tregs
CD b	42	female	2	CD.b_1069_2	-44756.2	25579.2	tcells	Tregs
CD b	42	female	2	CD.b_1069_2	-44757.2	25578.2	tcells	Tregs
CD b	42	female	2	CD.b_1069_2	-44761.2	25577.2	tcells	Tregs
CD b	42	female	2	CD.b_1069_2	-44777.2	25575.2	tcells	Tregs
CD b	42	female	2	CD.b_1069_2	-44788.2	25575.2	tcells	Tregs
CD b	42	female	2	CD.b_1069_2	-44800.2	25582.2	tcells	Tregs
CD b	42	female	2	CD.b_1069_2	-44803.2	25584.2	tcells	Tregs
CD b	42	female	2	CD.b_1069_2	-44810.2	25590.2	tcells	Tregs
CD b	42	female	2	CD.b_1069_2	-44811.2	25591.2	tcells	Tregs
CD b	42	female	2	CD.b_1069_2	-44812.2	25593.2	tcells	Tregs
CD b	42	female	2	CD.b_1069_2	-44807.2	25603.2	tcells	Tregs
CD b	42	female	2	CD.b_1069_2	-44794.2	25621.2	tcells	Tregs
CD b	42	female	2	CD.b_1069_2	-44793.2	25622.2	tcells	Tregs
CD b	42	female	2	CD.b_1069_2	-44789.2	25625.2	tcells	Tregs
CD b	42	female	2	CD.b_1069_2	-44776.2	25632.2	tcells	Tregs
CD b	42	female	2	CD.b_1069_2	-44774.2	25633.2	tcells	Tregs
CD b	42	female	2	CD.b_1069_2	-44767.2	25636.2	tcells	Tregs
CD b	42	female	2	CD.b_1069_2	-44761.2	25636.2	tcells	Tregs
CD b	42	female	2	CD.b_107_2	-44302.2	26330.2	plasmas	Naïve B cell
CD b	42	female	2	CD.b_107_2	-44291.2	26325.2	plasmas	Naïve B cell
CD b	42	female	2	CD.b_107_2	-44287.2	26323.2	plasmas	Naïve B cell
CD b	42	female	2	CD.b_107_2	-44286.2	26316.2	plasmas	Naïve B cell
CD b	42	female	2	CD.b_107_2	-44286.2	26296.2	plasmas	Naïve B cell
CD b	42	female	2	CD.b_107_2	-44287.2	26295.2	plasmas	Naïve B cell
CD b	42	female	2	CD.b_107_2	-44320.2	26295.2	plasmas	Naïve B cell
CD b	42	female	2	CD.b_107_2	-44326.2	26297.2	plasmas	Naïve B cell
CD b	42	female	2	CD.b_107_2	-44326.2	26320.2	plasmas	Naïve B cell
CD b	42	female	2	CD.b_107_2	-44325.2	26323.2	plasmas	Naïve B cell
CD b	42	female	2	CD.b_107_2	-44312.2	26328.2	plasmas	Naïve B cell
CD b	42	female	2	CD.b_107_2	-44309.2	26329.2	plasmas	Naïve B cell
CD b	42	female	2	CD.b_107_2	-44304.2	26330.2	plasmas	Naïve B cell
CD b	42	female	2	CD.b_107_2	-44302.2	26330.2	plasmas	Naïve B cell
CD b	42	female	2	CD.b_1070_2	-44586.2	25626.2	tcells	CD8
CD b	42	female	2	CD.b_1070_2	-44585.2	25624.2	tcells	CD8
CD b	42	female	2	CD.b_1070_2	-44582.2	25612.2	tcells	CD8
CD b	42	female	2	CD.b_1070_2	-44582.2	25588.2	tcells	CD8
CD b	42	female	2	CD.b_1070_2	-44583.2	25583.2	tcells	CD8
CD b	42	female	2	CD.b_1070_2	-44620.2	25583.2	tcells	CD8
CD b	42	female	2	CD.b_1070_2	-44624.2	25585.2	tcells	CD8
CD b	42	female	2	CD.b_1070_2	-44624.2	25588.2	tcells	CD8
CD b	42	female	2	CD.b_1070_2	-44622.2	25610.2	tcells	CD8
CD b	42	female	2	CD.b_1070_2	-44620.2	25619.2	tcells	CD8
CD b	42	female	2	CD.b_1070_2	-44618.2	25620.2	tcells	CD8
CD b	42	female	2	CD.b_1070_2	-44602.2	25624.2	tcells	CD8
CD b	42	female	2	CD.b_1070_2	-44597.2	25625.2	tcells	CD8
CD b	42	female	2	CD.b_1070_2	-44591.2	25626.2	tcells	CD8
CD b	42	female	2	CD.b_1070_2	-44586.2	25626.2	tcells	CD8
CD b	42	female	2	CD.b_1071_2	-44302.2	25639.2	plasmas	Naïve B cell
CD b	42	female	2	CD.b_1071_2	-44296.2	25637.2	plasmas	Naïve B cell
CD b	42	female	2	CD.b_1071_2	-44254.2	25618.2	plasmas	Naïve B cell
CD b	42	female	2	CD.b_1071_2	-44253.2	25617.2	plasmas	Naïve B cell
CD b	42	female	2	CD.b_1071_2	-44253.2	25614.2	plasmas	Naïve B cell
CD b	42	female	2	CD.b_1071_2	-44254.2	25609.2	plasmas	Naïve B cell
CD b	42	female	2	CD.b_1071_2	-44261.2	25592.2	plasmas	Naïve B cell
CD b	42	female	2	CD.b_1071_2	-44270.2	25574.2	plasmas	Naïve B cell
CD b	42	female	2	CD.b_1071_2	-44271.2	25573.2	plasmas	Naïve B cell
CD b	42	female	2	CD.b_1071_2	-44299.2	25564.2	plasmas	Naïve B cell
CD b	42	female	2	CD.b_1071_2	-44305.2	25564.2	plasmas	Naïve B cell
CD b	42	female	2	CD.b_1071_2	-44308.2	25566.2	plasmas	Naïve B cell
CD b	42	female	2	CD.b_1071_2	-44316.2	25574.2	plasmas	Naïve B cell
CD b	42	female	2	CD.b_1071_2	-44319.2	25578.2	plasmas	Naïve B cell
CD b	42	female	2	CD.b_1071_2	-44326.2	25588.2	plasmas	Naïve B cell
CD b	42	female	2	CD.b_1071_2	-44328.2	25591.2	plasmas	Naïve B cell
CD b	42	female	2	CD.b_1071_2	-44328.2	25595.2	plasmas	Naïve B cell
CD b	42	female	2	CD.b_1071_2	-44322.2	25611.2	plasmas	Naïve B cell
CD b	42	female	2	CD.b_1071_2	-44306.2	25640.2	plasmas	Naïve B cell
CD b	42	female	2	CD.b_1071_2	-44302.2	25639.2	plasmas	Naïve B cell
CD b	42	female	2	CD.b_1072_2	-44235.2	25627.2	plasmas	Naïve B cell
CD b	42	female	2	CD.b_1072_2	-44223.2	25624.2	plasmas	Naïve B cell
CD b	42	female	2	CD.b_1072_2	-44220.2	25623.2	plasmas	Naïve B cell
CD b	42	female	2	CD.b_1072_2	-44206.2	25608.2	plasmas	Naïve B cell
CD b	42	female	2	CD.b_1072_2	-44199.2	25600.2	plasmas	Naïve B cell
CD b	42	female	2	CD.b_1072_2	-44199.2	25597.2	plasmas	Naïve B cell
CD b	42	female	2	CD.b_1072_2	-44202.2	25589.2	plasmas	Naïve B cell
CD b	42	female	2	CD.b_1072_2	-44206.2	25581.2	plasmas	Naïve B cell
CD b	42	female	2	CD.b_1072_2	-44211.2	25573.2	plasmas	Naïve B cell
CD b	42	female	2	CD.b_1072_2	-44215.2	25567.2	plasmas	Naïve B cell
CD b	42	female	2	CD.b_1072_2	-44223.2	25563.2	plasmas	Naïve B cell
CD b	42	female	2	CD.b_1072_2	-44235.2	25559.2	plasmas	Naïve B cell
CD b	42	female	2	CD.b_1072_2	-44239.2	25559.2	plasmas	Naïve B cell
CD b	42	female	2	CD.b_1072_2	-44248.2	25563.2	plasmas	Naïve B cell
CD b	42	female	2	CD.b_1072_2	-44263.2	25570.2	plasmas	Naïve B cell
CD b	42	female	2	CD.b_1072_2	-44269.2	25573.2	plasmas	Naïve B cell
CD b	42	female	2	CD.b_1072_2	-44269.2	25575.2	plasmas	Naïve B cell
CD b	42	female	2	CD.b_1072_2	-44268.2	25579.2	plasmas	Naïve B cell
CD b	42	female	2	CD.b_1072_2	-44252.2	25616.2	plasmas	Naïve B cell
CD b	42	female	2	CD.b_1072_2	-44250.2	25618.2	plasmas	Naïve B cell
CD b	42	female	2	CD.b_1072_2	-44241.2	25625.2	plasmas	Naïve B cell
CD b	42	female	2	CD.b_1072_2	-44239.2	25626.2	plasmas	Naïve B cell
CD b	42	female	2	CD.b_1072_2	-44236.2	25627.2	plasmas	Naïve B cell
CD b	42	female	2	CD.b_1072_2	-44235.2	25627.2	plasmas	Naïve B cell
CD b	42	female	2	CD.b_1073_2	-43824.2	25623.2	plasmas	NA
CD b	42	female	2	CD.b_1073_2	-43820.2	25617.2	plasmas	NA
CD b	42	female	2	CD.b_1073_2	-43814.2	25607.2	plasmas	NA
CD b	42	female	2	CD.b_1073_2	-43814.2	25601.2	plasmas	NA
CD b	42	female	2	CD.b_1073_2	-43815.2	25597.2	plasmas	NA
CD b	42	female	2	CD.b_1073_2	-43816.2	25594.2	plasmas	NA
CD b	42	female	2	CD.b_1073_2	-43818.2	25592.2	plasmas	NA
CD b	42	female	2	CD.b_1073_2	-43824.2	25589.2	plasmas	NA
CD b	42	female	2	CD.b_1073_2	-43836.2	25589.2	plasmas	NA
CD b	42	female	2	CD.b_1073_2	-43856.2	25593.2	plasmas	NA
CD b	42	female	2	CD.b_1073_2	-43861.2	25595.2	plasmas	NA
CD b	42	female	2	CD.b_1073_2	-43872.2	25601.2	plasmas	NA
CD b	42	female	2	CD.b_1073_2	-43873.2	25602.2	plasmas	NA
CD b	42	female	2	CD.b_1073_2	-43871.2	25604.2	plasmas	NA
CD b	42	female	2	CD.b_1073_2	-43866.2	25607.2	plasmas	NA
CD b	42	female	2	CD.b_1073_2	-43844.2	25620.2	plasmas	NA
CD b	42	female	2	CD.b_1073_2	-43840.2	25622.2	plasmas	NA
CD b	42	female	2	CD.b_1073_2	-43827.2	25626.2	plasmas	NA
CD b	42	female	2	CD.b_1073_2	-43824.2	25623.2	plasmas	NA
CD b	42	female	2	CD.b_1074_2	-42207.2	25636.2	stroma	FRCs
CD b	42	female	2	CD.b_1074_2	-42181.2	25628.2	stroma	FRCs
CD b	42	female	2	CD.b_1074_2	-42179.2	25627.2	stroma	FRCs
CD b	42	female	2	CD.b_1074_2	-42175.2	25624.2	stroma	FRCs
CD b	42	female	2	CD.b_1074_2	-42175.2	25606.2	stroma	FRCs
CD b	42	female	2	CD.b_1074_2	-42178.2	25579.2	stroma	FRCs
CD b	42	female	2	CD.b_1074_2	-42179.2	25574.2	stroma	FRCs
CD b	42	female	2	CD.b_1074_2	-42185.2	25568.2	stroma	FRCs
CD b	42	female	2	CD.b_1074_2	-42192.2	25562.2	stroma	FRCs
CD b	42	female	2	CD.b_1074_2	-42196.2	25559.2	stroma	FRCs
CD b	42	female	2	CD.b_1074_2	-42208.2	25559.2	stroma	FRCs
CD b	42	female	2	CD.b_1074_2	-42211.2	25560.2	stroma	FRCs
CD b	42	female	2	CD.b_1074_2	-42213.2	25562.2	stroma	FRCs
CD b	42	female	2	CD.b_1074_2	-42216.2	25568.2	stroma	FRCs
CD b	42	female	2	CD.b_1074_2	-42224.2	25585.2	stroma	FRCs
CD b	42	female	2	CD.b_1074_2	-42225.2	25588.2	stroma	FRCs
CD b	42	female	2	CD.b_1074_2	-42225.2	25591.2	stroma	FRCs
CD b	42	female	2	CD.b_1074_2	-42222.2	25608.2	stroma	FRCs
CD b	42	female	2	CD.b_1074_2	-42219.2	25623.2	stroma	FRCs
CD b	42	female	2	CD.b_1074_2	-42217.2	25627.2	stroma	FRCs
CD b	42	female	2	CD.b_1074_2	-42208.2	25636.2	stroma	FRCs
CD b	42	female	2	CD.b_1074_2	-42207.2	25636.2	stroma	FRCs
CD b	42	female	2	CD.b_1075_2	-41873.2	25622.2	myeloids	M2
CD b	42	female	2	CD.b_1075_2	-41856.2	25621.2	myeloids	M2
CD b	42	female	2	CD.b_1075_2	-41855.2	25620.2	myeloids	M2
CD b	42	female	2	CD.b_1075_2	-41842.2	25605.2	myeloids	M2
CD b	42	female	2	CD.b_1075_2	-41839.2	25601.2	myeloids	M2
CD b	42	female	2	CD.b_1075_2	-41839.2	25599.2	myeloids	M2
CD b	42	female	2	CD.b_1075_2	-41856.2	25566.2	myeloids	M2
CD b	42	female	2	CD.b_1075_2	-41901.2	25545.2	myeloids	M2
CD b	42	female	2	CD.b_1075_2	-41903.2	25545.2	myeloids	M2
CD b	42	female	2	CD.b_1075_2	-41906.2	25548.2	myeloids	M2
CD b	42	female	2	CD.b_1075_2	-41926.2	25585.2	myeloids	M2
CD b	42	female	2	CD.b_1075_2	-41930.2	25599.2	myeloids	M2
CD b	42	female	2	CD.b_1075_2	-41930.2	25601.2	myeloids	M2
CD b	42	female	2	CD.b_1075_2	-41912.2	25620.2	myeloids	M2
CD b	42	female	2	CD.b_1075_2	-41878.2	25622.2	myeloids	M2
CD b	42	female	2	CD.b_1075_2	-41873.2	25622.2	myeloids	M2
CD b	42	female	2	CD.b_1076_2	-41139.2	25631.2	plasmas	Cycling cells
CD b	42	female	2	CD.b_1076_2	-41126.2	25624.2	plasmas	Cycling cells
CD b	42	female	2	CD.b_1076_2	-41123.2	25622.2	plasmas	Cycling cells
CD b	42	female	2	CD.b_1076_2	-41120.2	25619.2	plasmas	Cycling cells
CD b	42	female	2	CD.b_1076_2	-41120.2	25615.2	plasmas	Cycling cells
CD b	42	female	2	CD.b_1076_2	-41134.2	25572.2	plasmas	Cycling cells
CD b	42	female	2	CD.b_1076_2	-41136.2	25572.2	plasmas	Cycling cells
CD b	42	female	2	CD.b_1076_2	-41148.2	25575.2	plasmas	Cycling cells
CD b	42	female	2	CD.b_1076_2	-41154.2	25577.2	plasmas	Cycling cells
CD b	42	female	2	CD.b_1076_2	-41190.2	25590.2	plasmas	Cycling cells
CD b	42	female	2	CD.b_1076_2	-41203.2	25597.2	plasmas	Cycling cells
CD b	42	female	2	CD.b_1076_2	-41203.2	25607.2	plasmas	Cycling cells
CD b	42	female	2	CD.b_1076_2	-41202.2	25616.2	plasmas	Cycling cells
CD b	42	female	2	CD.b_1076_2	-41201.2	25617.2	plasmas	Cycling cells
CD b	42	female	2	CD.b_1076_2	-41174.2	25626.2	plasmas	Cycling cells
CD b	42	female	2	CD.b_1076_2	-41141.2	25631.2	plasmas	Cycling cells
CD b	42	female	2	CD.b_1076_2	-41139.2	25631.2	plasmas	Cycling cells
CD b	42	female	2	CD.b_1077_2	-44636.2	25626.2	plasmas	Naïve B cell
CD b	42	female	2	CD.b_1077_2	-44623.2	25620.2	plasmas	Naïve B cell
CD b	42	female	2	CD.b_1077_2	-44622.2	25619.2	plasmas	Naïve B cell
CD b	42	female	2	CD.b_1077_2	-44622.2	25611.2	plasmas	Naïve B cell
CD b	42	female	2	CD.b_1077_2	-44623.2	25591.2	plasmas	Naïve B cell
CD b	42	female	2	CD.b_1077_2	-44625.2	25585.2	plasmas	Naïve B cell
CD b	42	female	2	CD.b_1077_2	-44631.2	25579.2	plasmas	Naïve B cell
CD b	42	female	2	CD.b_1077_2	-44639.2	25575.2	plasmas	Naïve B cell
CD b	42	female	2	CD.b_1077_2	-44643.2	25575.2	plasmas	Naïve B cell
CD b	42	female	2	CD.b_1077_2	-44652.2	25583.2	plasmas	Naïve B cell
CD b	42	female	2	CD.b_1077_2	-44670.2	25601.2	plasmas	Naïve B cell
CD b	42	female	2	CD.b_1077_2	-44678.2	25614.2	plasmas	Naïve B cell
CD b	42	female	2	CD.b_1077_2	-44676.2	25615.2	plasmas	Naïve B cell
CD b	42	female	2	CD.b_1077_2	-44656.2	25621.2	plasmas	Naïve B cell
CD b	42	female	2	CD.b_1077_2	-44649.2	25623.2	plasmas	Naïve B cell
CD b	42	female	2	CD.b_1077_2	-44638.2	25626.2	plasmas	Naïve B cell
CD b	42	female	2	CD.b_1077_2	-44636.2	25626.2	plasmas	Naïve B cell
CD b	42	female	2	CD.b_1078_2	-43451.2	25620.2	plasmas	Memory B cell
CD b	42	female	2	CD.b_1078_2	-43427.2	25617.2	plasmas	Memory B cell
CD b	42	female	2	CD.b_1078_2	-43425.2	25616.2	plasmas	Memory B cell
CD b	42	female	2	CD.b_1078_2	-43396.2	25582.2	plasmas	Memory B cell
CD b	42	female	2	CD.b_1078_2	-43396.2	25580.2	plasmas	Memory B cell
CD b	42	female	2	CD.b_1078_2	-43402.2	25574.2	plasmas	Memory B cell
CD b	42	female	2	CD.b_1078_2	-43406.2	25571.2	plasmas	Memory B cell
CD b	42	female	2	CD.b_1078_2	-43412.2	25570.2	plasmas	Memory B cell
CD b	42	female	2	CD.b_1078_2	-43471.2	25570.2	plasmas	Memory B cell
CD b	42	female	2	CD.b_1078_2	-43473.2	25572.2	plasmas	Memory B cell
CD b	42	female	2	CD.b_1078_2	-43489.2	25601.2	plasmas	Memory B cell
CD b	42	female	2	CD.b_1078_2	-43489.2	25602.2	plasmas	Memory B cell
CD b	42	female	2	CD.b_1078_2	-43488.2	25607.2	plasmas	Memory B cell
CD b	42	female	2	CD.b_1078_2	-43486.2	25615.2	plasmas	Memory B cell
CD b	42	female	2	CD.b_1078_2	-43485.2	25617.2	plasmas	Memory B cell
CD b	42	female	2	CD.b_1078_2	-43481.2	25618.2	plasmas	Memory B cell
CD b	42	female	2	CD.b_1078_2	-43452.2	25620.2	plasmas	Memory B cell
CD b	42	female	2	CD.b_1078_2	-43451.2	25620.2	plasmas	Memory B cell
CD b	42	female	2	CD.b_1079_2	-41723.2	25629.2	stroma	Endothelium
CD b	42	female	2	CD.b_1079_2	-41723.2	25620.2	stroma	Endothelium
CD b	42	female	2	CD.b_1079_2	-41737.2	25571.2	stroma	Endothelium
CD b	42	female	2	CD.b_1079_2	-41742.2	25566.2	stroma	Endothelium
CD b	42	female	2	CD.b_1079_2	-41748.2	25561.2	stroma	Endothelium
CD b	42	female	2	CD.b_1079_2	-41753.2	25557.2	stroma	Endothelium
CD b	42	female	2	CD.b_1079_2	-41762.2	25554.2	stroma	Endothelium
CD b	42	female	2	CD.b_1079_2	-41766.2	25553.2	stroma	Endothelium
CD b	42	female	2	CD.b_1079_2	-41785.2	25553.2	stroma	Endothelium
CD b	42	female	2	CD.b_1079_2	-41786.2	25554.2	stroma	Endothelium
CD b	42	female	2	CD.b_1079_2	-41788.2	25557.2	stroma	Endothelium
CD b	42	female	2	CD.b_1079_2	-41795.2	25568.2	stroma	Endothelium
CD b	42	female	2	CD.b_1079_2	-41796.2	25570.2	stroma	Endothelium
CD b	42	female	2	CD.b_1079_2	-41797.2	25576.2	stroma	Endothelium
CD b	42	female	2	CD.b_1079_2	-41797.2	25578.2	stroma	Endothelium
CD b	42	female	2	CD.b_1079_2	-41796.2	25579.2	stroma	Endothelium
CD b	42	female	2	CD.b_1079_2	-41744.2	25620.2	stroma	Endothelium
CD b	42	female	2	CD.b_1079_2	-41724.2	25630.2	stroma	Endothelium
CD b	42	female	2	CD.b_1079_2	-41723.2	25629.2	stroma	Endothelium
CD b	42	female	2	CD.b_108_2	-43103.2	26340.2	plasmas	Memory B cell
CD b	42	female	2	CD.b_108_2	-43092.2	26329.2	plasmas	Memory B cell
CD b	42	female	2	CD.b_108_2	-43083.2	26309.2	plasmas	Memory B cell
CD b	42	female	2	CD.b_108_2	-43082.2	26306.2	plasmas	Memory B cell
CD b	42	female	2	CD.b_108_2	-43079.2	26295.2	plasmas	Memory B cell
CD b	42	female	2	CD.b_108_2	-43078.2	26290.2	plasmas	Memory B cell
CD b	42	female	2	CD.b_108_2	-43076.2	26273.2	plasmas	Memory B cell
CD b	42	female	2	CD.b_108_2	-43076.2	26259.2	plasmas	Memory B cell
CD b	42	female	2	CD.b_108_2	-43118.2	26245.2	plasmas	Memory B cell
CD b	42	female	2	CD.b_108_2	-43124.2	26245.2	plasmas	Memory B cell
CD b	42	female	2	CD.b_108_2	-43127.2	26246.2	plasmas	Memory B cell
CD b	42	female	2	CD.b_108_2	-43130.2	26248.2	plasmas	Memory B cell
CD b	42	female	2	CD.b_108_2	-43138.2	26254.2	plasmas	Memory B cell
CD b	42	female	2	CD.b_108_2	-43142.2	26262.2	plasmas	Memory B cell
CD b	42	female	2	CD.b_108_2	-43148.2	26282.2	plasmas	Memory B cell
CD b	42	female	2	CD.b_108_2	-43151.2	26332.2	plasmas	Memory B cell
CD b	42	female	2	CD.b_108_2	-43151.2	26336.2	plasmas	Memory B cell
CD b	42	female	2	CD.b_108_2	-43147.2	26340.2	plasmas	Memory B cell
CD b	42	female	2	CD.b_108_2	-43103.2	26340.2	plasmas	Memory B cell
CD b	42	female	2	CD.b_1080_2	-41375.2	25629.2	plasmas	PC IgG
CD b	42	female	2	CD.b_1080_2	-41367.2	25625.2	plasmas	PC IgG
CD b	42	female	2	CD.b_1080_2	-41358.2	25620.2	plasmas	PC IgG
CD b	42	female	2	CD.b_1080_2	-41352.2	25616.2	plasmas	PC IgG
CD b	42	female	2	CD.b_1080_2	-41350.2	25614.2	plasmas	PC IgG
CD b	42	female	2	CD.b_1080_2	-41349.2	25611.2	plasmas	PC IgG
CD b	42	female	2	CD.b_1080_2	-41348.2	25607.2	plasmas	PC IgG
CD b	42	female	2	CD.b_1080_2	-41348.2	25590.2	plasmas	PC IgG
CD b	42	female	2	CD.b_1080_2	-41375.2	25577.2	plasmas	PC IgG
CD b	42	female	2	CD.b_1080_2	-41380.2	25577.2	plasmas	PC IgG
CD b	42	female	2	CD.b_1080_2	-41390.2	25580.2	plasmas	PC IgG
CD b	42	female	2	CD.b_1080_2	-41393.2	25581.2	plasmas	PC IgG
CD b	42	female	2	CD.b_1080_2	-41397.2	25583.2	plasmas	PC IgG
CD b	42	female	2	CD.b_1080_2	-41409.2	25590.2	plasmas	PC IgG
CD b	42	female	2	CD.b_1080_2	-41412.2	25592.2	plasmas	PC IgG
CD b	42	female	2	CD.b_1080_2	-41416.2	25596.2	plasmas	PC IgG
CD b	42	female	2	CD.b_1080_2	-41417.2	25601.2	plasmas	PC IgG
CD b	42	female	2	CD.b_1080_2	-41417.2	25618.2	plasmas	PC IgG
CD b	42	female	2	CD.b_1080_2	-41405.2	25623.2	plasmas	PC IgG
CD b	42	female	2	CD.b_1080_2	-41397.2	25626.2	plasmas	PC IgG
CD b	42	female	2	CD.b_1080_2	-41394.2	25627.2	plasmas	PC IgG
CD b	42	female	2	CD.b_1080_2	-41380.2	25629.2	plasmas	PC IgG
CD b	42	female	2	CD.b_1080_2	-41375.2	25629.2	plasmas	PC IgG
CD b	42	female	2	CD.b_1081_2	-41437.2	25627.2	plasmas	PC immediate early response
CD b	42	female	2	CD.b_1081_2	-41427.2	25626.2	plasmas	PC immediate early response
CD b	42	female	2	CD.b_1081_2	-41418.2	25618.2	plasmas	PC immediate early response
CD b	42	female	2	CD.b_1081_2	-41418.2	25595.2	plasmas	PC immediate early response
CD b	42	female	2	CD.b_1081_2	-41426.2	25579.2	plasmas	PC immediate early response
CD b	42	female	2	CD.b_1081_2	-41432.2	25571.2	plasmas	PC immediate early response
CD b	42	female	2	CD.b_1081_2	-41433.2	25570.2	plasmas	PC immediate early response
CD b	42	female	2	CD.b_1081_2	-41435.2	25569.2	plasmas	PC immediate early response
CD b	42	female	2	CD.b_1081_2	-41456.2	25566.2	plasmas	PC immediate early response
CD b	42	female	2	CD.b_1081_2	-41473.2	25566.2	plasmas	PC immediate early response
CD b	42	female	2	CD.b_1081_2	-41474.2	25568.2	plasmas	PC immediate early response
CD b	42	female	2	CD.b_1081_2	-41479.2	25579.2	plasmas	PC immediate early response
CD b	42	female	2	CD.b_1081_2	-41482.2	25587.2	plasmas	PC immediate early response
CD b	42	female	2	CD.b_1081_2	-41486.2	25599.2	plasmas	PC immediate early response
CD b	42	female	2	CD.b_1081_2	-41471.2	25618.2	plasmas	PC immediate early response
CD b	42	female	2	CD.b_1081_2	-41467.2	25623.2	plasmas	PC immediate early response
CD b	42	female	2	CD.b_1081_2	-41465.2	25625.2	plasmas	PC immediate early response
CD b	42	female	2	CD.b_1081_2	-41444.2	25627.2	plasmas	PC immediate early response
CD b	42	female	2	CD.b_1081_2	-41437.2	25627.2	plasmas	PC immediate early response
CD b	42	female	2	CD.b_1082_2	-44921.2	25616.2	plasmas	Naïve B cell
CD b	42	female	2	CD.b_1082_2	-44919.2	25614.2	plasmas	Naïve B cell
CD b	42	female	2	CD.b_1082_2	-44893.2	25584.2	plasmas	Naïve B cell
CD b	42	female	2	CD.b_1082_2	-44893.2	25580.2	plasmas	Naïve B cell
CD b	42	female	2	CD.b_1082_2	-44896.2	25576.2	plasmas	Naïve B cell
CD b	42	female	2	CD.b_1082_2	-44900.2	25572.2	plasmas	Naïve B cell
CD b	42	female	2	CD.b_1082_2	-44904.2	25569.2	plasmas	Naïve B cell
CD b	42	female	2	CD.b_1082_2	-44906.2	25568.2	plasmas	Naïve B cell
CD b	42	female	2	CD.b_1082_2	-44932.2	25568.2	plasmas	Naïve B cell
CD b	42	female	2	CD.b_1082_2	-44950.2	25569.2	plasmas	Naïve B cell
CD b	42	female	2	CD.b_1082_2	-44951.2	25570.2	plasmas	Naïve B cell
CD b	42	female	2	CD.b_1082_2	-44953.2	25601.2	plasmas	Naïve B cell
CD b	42	female	2	CD.b_1082_2	-44953.2	25606.2	plasmas	Naïve B cell
CD b	42	female	2	CD.b_1082_2	-44952.2	25607.2	plasmas	Naïve B cell
CD b	42	female	2	CD.b_1082_2	-44940.2	25612.2	plasmas	Naïve B cell
CD b	42	female	2	CD.b_1082_2	-44934.2	25614.2	plasmas	Naïve B cell
CD b	42	female	2	CD.b_1082_2	-44924.2	25616.2	plasmas	Naïve B cell
CD b	42	female	2	CD.b_1082_2	-44921.2	25616.2	plasmas	Naïve B cell
CD b	42	female	2	CD.b_1083_2	-43286.2	25614.2	plasmas	Naïve B cell
CD b	42	female	2	CD.b_1083_2	-43283.2	25610.2	plasmas	Naïve B cell
CD b	42	female	2	CD.b_1083_2	-43282.2	25608.2	plasmas	Naïve B cell
CD b	42	female	2	CD.b_1083_2	-43280.2	25602.2	plasmas	Naïve B cell
CD b	42	female	2	CD.b_1083_2	-43280.2	25596.2	plasmas	Naïve B cell
CD b	42	female	2	CD.b_1083_2	-43288.2	25570.2	plasmas	Naïve B cell
CD b	42	female	2	CD.b_1083_2	-43289.2	25568.2	plasmas	Naïve B cell
CD b	42	female	2	CD.b_1083_2	-43292.2	25564.2	plasmas	Naïve B cell
CD b	42	female	2	CD.b_1083_2	-43295.2	25561.2	plasmas	Naïve B cell
CD b	42	female	2	CD.b_1083_2	-43315.2	25547.2	plasmas	Naïve B cell
CD b	42	female	2	CD.b_1083_2	-43318.2	25547.2	plasmas	Naïve B cell
CD b	42	female	2	CD.b_1083_2	-43324.2	25550.2	plasmas	Naïve B cell
CD b	42	female	2	CD.b_1083_2	-43329.2	25553.2	plasmas	Naïve B cell
CD b	42	female	2	CD.b_1083_2	-43330.2	25554.2	plasmas	Naïve B cell
CD b	42	female	2	CD.b_1083_2	-43335.2	25565.2	plasmas	Naïve B cell
CD b	42	female	2	CD.b_1083_2	-43340.2	25577.2	plasmas	Naïve B cell
CD b	42	female	2	CD.b_1083_2	-43347.2	25595.2	plasmas	Naïve B cell
CD b	42	female	2	CD.b_1083_2	-43341.2	25606.2	plasmas	Naïve B cell
CD b	42	female	2	CD.b_1083_2	-43336.2	25608.2	plasmas	Naïve B cell
CD b	42	female	2	CD.b_1083_2	-43330.2	25610.2	plasmas	Naïve B cell
CD b	42	female	2	CD.b_1083_2	-43314.2	25614.2	plasmas	Naïve B cell
CD b	42	female	2	CD.b_1083_2	-43286.2	25614.2	plasmas	Naïve B cell
CD b	42	female	2	CD.b_1084_2	-45300.2	25624.2	plasmas	PC IgG
CD b	42	female	2	CD.b_1084_2	-45252.2	25608.2	plasmas	PC IgG
CD b	42	female	2	CD.b_1084_2	-45252.2	25566.2	plasmas	PC IgG
CD b	42	female	2	CD.b_1084_2	-45253.2	25565.2	plasmas	PC IgG
CD b	42	female	2	CD.b_1084_2	-45257.2	25564.2	plasmas	PC IgG
CD b	42	female	2	CD.b_1084_2	-45293.2	25562.2	plasmas	PC IgG
CD b	42	female	2	CD.b_1084_2	-45303.2	25562.2	plasmas	PC IgG
CD b	42	female	2	CD.b_1084_2	-45305.2	25585.2	plasmas	PC IgG
CD b	42	female	2	CD.b_1084_2	-45305.2	25594.2	plasmas	PC IgG
CD b	42	female	2	CD.b_1084_2	-45302.2	25617.2	plasmas	PC IgG
CD b	42	female	2	CD.b_1084_2	-45301.2	25624.2	plasmas	PC IgG
CD b	42	female	2	CD.b_1084_2	-45300.2	25624.2	plasmas	PC IgG
CD b	42	female	2	CD.b_1085_2	-42168.2	25622.2	plasmas	PC IgG
CD b	42	female	2	CD.b_1085_2	-42141.2	25618.2	plasmas	PC IgG
CD b	42	female	2	CD.b_1085_2	-42140.2	25616.2	plasmas	PC IgG
CD b	42	female	2	CD.b_1085_2	-42139.2	25612.2	plasmas	PC IgG
CD b	42	female	2	CD.b_1085_2	-42138.2	25590.2	plasmas	PC IgG
CD b	42	female	2	CD.b_1085_2	-42138.2	25566.2	plasmas	PC IgG
CD b	42	female	2	CD.b_1085_2	-42139.2	25561.2	plasmas	PC IgG
CD b	42	female	2	CD.b_1085_2	-42140.2	25559.2	plasmas	PC IgG
CD b	42	female	2	CD.b_1085_2	-42141.2	25559.2	plasmas	PC IgG
CD b	42	female	2	CD.b_1085_2	-42150.2	25562.2	plasmas	PC IgG
CD b	42	female	2	CD.b_1085_2	-42158.2	25565.2	plasmas	PC IgG
CD b	42	female	2	CD.b_1085_2	-42173.2	25571.2	plasmas	PC IgG
CD b	42	female	2	CD.b_1085_2	-42177.2	25573.2	plasmas	PC IgG
CD b	42	female	2	CD.b_1085_2	-42178.2	25574.2	plasmas	PC IgG
CD b	42	female	2	CD.b_1085_2	-42178.2	25588.2	plasmas	PC IgG
CD b	42	female	2	CD.b_1085_2	-42174.2	25616.2	plasmas	PC IgG
CD b	42	female	2	CD.b_1085_2	-42173.2	25622.2	plasmas	PC IgG
CD b	42	female	2	CD.b_1085_2	-42168.2	25622.2	plasmas	PC IgG
CD b	42	female	2	CD.b_1086_2	-44136.2	25618.2	stroma	Inflammatory fibroblasts
CD b	42	female	2	CD.b_1086_2	-44125.2	25613.2	stroma	Inflammatory fibroblasts
CD b	42	female	2	CD.b_1086_2	-44123.2	25612.2	stroma	Inflammatory fibroblasts
CD b	42	female	2	CD.b_1086_2	-44117.2	25608.2	stroma	Inflammatory fibroblasts
CD b	42	female	2	CD.b_1086_2	-44108.2	25599.2	stroma	Inflammatory fibroblasts
CD b	42	female	2	CD.b_1086_2	-44102.2	25588.2	stroma	Inflammatory fibroblasts
CD b	42	female	2	CD.b_1086_2	-44102.2	25580.2	stroma	Inflammatory fibroblasts
CD b	42	female	2	CD.b_1086_2	-44110.2	25570.2	stroma	Inflammatory fibroblasts
CD b	42	female	2	CD.b_1086_2	-44136.2	25564.2	stroma	Inflammatory fibroblasts
CD b	42	female	2	CD.b_1086_2	-44141.2	25564.2	stroma	Inflammatory fibroblasts
CD b	42	female	2	CD.b_1086_2	-44149.2	25572.2	stroma	Inflammatory fibroblasts
CD b	42	female	2	CD.b_1086_2	-44149.2	25584.2	stroma	Inflammatory fibroblasts
CD b	42	female	2	CD.b_1086_2	-44145.2	25604.2	stroma	Inflammatory fibroblasts
CD b	42	female	2	CD.b_1086_2	-44143.2	25610.2	stroma	Inflammatory fibroblasts
CD b	42	female	2	CD.b_1086_2	-44141.2	25614.2	stroma	Inflammatory fibroblasts
CD b	42	female	2	CD.b_1086_2	-44137.2	25618.2	stroma	Inflammatory fibroblasts
CD b	42	female	2	CD.b_1086_2	-44136.2	25618.2	stroma	Inflammatory fibroblasts
CD b	42	female	2	CD.b_1087_2	-43694.2	25624.2	myeloids	IDA macrophages
CD b	42	female	2	CD.b_1087_2	-43693.2	25623.2	myeloids	IDA macrophages
CD b	42	female	2	CD.b_1087_2	-43692.2	25621.2	myeloids	IDA macrophages
CD b	42	female	2	CD.b_1087_2	-43691.2	25618.2	myeloids	IDA macrophages
CD b	42	female	2	CD.b_1087_2	-43688.2	25608.2	myeloids	IDA macrophages
CD b	42	female	2	CD.b_1087_2	-43686.2	25600.2	myeloids	IDA macrophages
CD b	42	female	2	CD.b_1087_2	-43685.2	25595.2	myeloids	IDA macrophages
CD b	42	female	2	CD.b_1087_2	-43685.2	25591.2	myeloids	IDA macrophages
CD b	42	female	2	CD.b_1087_2	-43687.2	25587.2	myeloids	IDA macrophages
CD b	42	female	2	CD.b_1087_2	-43692.2	25578.2	myeloids	IDA macrophages
CD b	42	female	2	CD.b_1087_2	-43697.2	25570.2	myeloids	IDA macrophages
CD b	42	female	2	CD.b_1087_2	-43700.2	25569.2	myeloids	IDA macrophages
CD b	42	female	2	CD.b_1087_2	-43736.2	25566.2	myeloids	IDA macrophages
CD b	42	female	2	CD.b_1087_2	-43742.2	25566.2	myeloids	IDA macrophages
CD b	42	female	2	CD.b_1087_2	-43743.2	25567.2	myeloids	IDA macrophages
CD b	42	female	2	CD.b_1087_2	-43745.2	25570.2	myeloids	IDA macrophages
CD b	42	female	2	CD.b_1087_2	-43748.2	25575.2	myeloids	IDA macrophages
CD b	42	female	2	CD.b_1087_2	-43746.2	25588.2	myeloids	IDA macrophages
CD b	42	female	2	CD.b_1087_2	-43741.2	25605.2	myeloids	IDA macrophages
CD b	42	female	2	CD.b_1087_2	-43740.2	25607.2	myeloids	IDA macrophages
CD b	42	female	2	CD.b_1087_2	-43737.2	25610.2	myeloids	IDA macrophages
CD b	42	female	2	CD.b_1087_2	-43733.2	25613.2	myeloids	IDA macrophages
CD b	42	female	2	CD.b_1087_2	-43730.2	25615.2	myeloids	IDA macrophages
CD b	42	female	2	CD.b_1087_2	-43728.2	25616.2	myeloids	IDA macrophages
CD b	42	female	2	CD.b_1087_2	-43721.2	25619.2	myeloids	IDA macrophages
CD b	42	female	2	CD.b_1087_2	-43716.2	25621.2	myeloids	IDA macrophages
CD b	42	female	2	CD.b_1087_2	-43713.2	25622.2	myeloids	IDA macrophages
CD b	42	female	2	CD.b_1087_2	-43703.2	25624.2	myeloids	IDA macrophages
CD b	42	female	2	CD.b_1087_2	-43694.2	25624.2	myeloids	IDA macrophages
CD b	42	female	2	CD.b_1088_2	-42994.2	25619.2	stroma	Pericytes
CD b	42	female	2	CD.b_1088_2	-42976.2	25615.2	stroma	Pericytes
CD b	42	female	2	CD.b_1088_2	-42972.2	25614.2	stroma	Pericytes
CD b	42	female	2	CD.b_1088_2	-42967.2	25612.2	stroma	Pericytes
CD b	42	female	2	CD.b_1088_2	-42965.2	25611.2	stroma	Pericytes
CD b	42	female	2	CD.b_1088_2	-42963.2	25609.2	stroma	Pericytes
CD b	42	female	2	CD.b_1088_2	-42962.2	25607.2	stroma	Pericytes
CD b	42	female	2	CD.b_1088_2	-42959.2	25600.2	stroma	Pericytes
CD b	42	female	2	CD.b_1088_2	-42957.2	25585.2	stroma	Pericytes
CD b	42	female	2	CD.b_1088_2	-42957.2	25563.2	stroma	Pericytes
CD b	42	female	2	CD.b_1088_2	-42959.2	25561.2	stroma	Pericytes
CD b	42	female	2	CD.b_1088_2	-42964.2	25558.2	stroma	Pericytes
CD b	42	female	2	CD.b_1088_2	-42966.2	25557.2	stroma	Pericytes
CD b	42	female	2	CD.b_1088_2	-42980.2	25551.2	stroma	Pericytes
CD b	42	female	2	CD.b_1088_2	-42996.2	25545.2	stroma	Pericytes
CD b	42	female	2	CD.b_1088_2	-43000.2	25545.2	stroma	Pericytes
CD b	42	female	2	CD.b_1088_2	-43002.2	25546.2	stroma	Pericytes
CD b	42	female	2	CD.b_1088_2	-43002.2	25554.2	stroma	Pericytes
CD b	42	female	2	CD.b_1088_2	-42997.2	25619.2	stroma	Pericytes
CD b	42	female	2	CD.b_1088_2	-42994.2	25619.2	stroma	Pericytes
CD b	42	female	2	CD.b_1089_2	-44711.2	25627.2	plasmas	Naïve B cell
CD b	42	female	2	CD.b_1089_2	-44706.2	25626.2	plasmas	Naïve B cell
CD b	42	female	2	CD.b_1089_2	-44704.2	25625.2	plasmas	Naïve B cell
CD b	42	female	2	CD.b_1089_2	-44698.2	25621.2	plasmas	Naïve B cell
CD b	42	female	2	CD.b_1089_2	-44694.2	25618.2	plasmas	Naïve B cell
CD b	42	female	2	CD.b_1089_2	-44693.2	25617.2	plasmas	Naïve B cell
CD b	42	female	2	CD.b_1089_2	-44693.2	25601.2	plasmas	Naïve B cell
CD b	42	female	2	CD.b_1089_2	-44695.2	25591.2	plasmas	Naïve B cell
CD b	42	female	2	CD.b_1089_2	-44720.2	25562.2	plasmas	Naïve B cell
CD b	42	female	2	CD.b_1089_2	-44732.2	25550.2	plasmas	Naïve B cell
CD b	42	female	2	CD.b_1089_2	-44735.2	25550.2	plasmas	Naïve B cell
CD b	42	female	2	CD.b_1089_2	-44739.2	25554.2	plasmas	Naïve B cell
CD b	42	female	2	CD.b_1089_2	-44750.2	25569.2	plasmas	Naïve B cell
CD b	42	female	2	CD.b_1089_2	-44756.2	25578.2	plasmas	Naïve B cell
CD b	42	female	2	CD.b_1089_2	-44755.2	25581.2	plasmas	Naïve B cell
CD b	42	female	2	CD.b_1089_2	-44741.2	25620.2	plasmas	Naïve B cell
CD b	42	female	2	CD.b_1089_2	-44740.2	25622.2	plasmas	Naïve B cell
CD b	42	female	2	CD.b_1089_2	-44739.2	25623.2	plasmas	Naïve B cell
CD b	42	female	2	CD.b_1089_2	-44737.2	25624.2	plasmas	Naïve B cell
CD b	42	female	2	CD.b_1089_2	-44731.2	25626.2	plasmas	Naïve B cell
CD b	42	female	2	CD.b_1089_2	-44721.2	25627.2	plasmas	Naïve B cell
CD b	42	female	2	CD.b_1089_2	-44711.2	25627.2	plasmas	Naïve B cell
CD b	42	female	2	CD.b_109_2	-43026.2	26344.2	plasmas	PC IgG
CD b	42	female	2	CD.b_109_2	-43024.2	26343.2	plasmas	PC IgG
[truncated: 103,096 more rows]
