# Supplementary material for: Macrophage and neutrophil heterogeneity at single-cell spatial resolution in human inflammatory bowel disease
Source: Nat Commun. 2023 Jul 26;14:4506. doi: 10.1038/s41467-023-40156-6 (PMC10372067; doi:10.1038/s41467-023-40156-6)
Supplement: Supplementary file 4 — Source Data [file 41467_2023_40156_MOESM4_ESM.zip › Source_data_file_supplementary_figure_10.xlsx]

## Sheet: e.fig 10
sample_name	age	gender	fov	cell	x	y	SingleR2
CD b	42	female	12	CD.b_1_12	36.8889	36881.3	T cells CCL20
CD b	42	female	12	CD.b_1_12	38.8889	36879.3	T cells CCL20
CD b	42	female	12	CD.b_1_12	41.8889	36875.3	T cells CCL20
CD b	42	female	12	CD.b_1_12	44.8889	36869.3	T cells CCL20
CD b	42	female	12	CD.b_1_12	45.8889	36864.3	T cells CCL20
CD b	42	female	12	CD.b_1_12	45.8889	36844.3	T cells CCL20
CD b	42	female	12	CD.b_1_12	44.8889	36839.3	T cells CCL20
CD b	42	female	12	CD.b_1_12	41.8889	36833.3	T cells CCL20
CD b	42	female	12	CD.b_1_12	38.8889	36829.3	T cells CCL20
CD b	42	female	12	CD.b_1_12	34.8889	36825.3	T cells CCL20
CD b	42	female	12	CD.b_1_12	22.8889	36816.3	T cells CCL20
CD b	42	female	12	CD.b_1_12	16.8889	36813.3	T cells CCL20
CD b	42	female	12	CD.b_1_12	8.88889	36811.3	T cells CCL20
CD b	42	female	12	CD.b_1_12	3.88889	36810.3	T cells CCL20
CD b	42	female	12	CD.b_1_12	-16.1111	36810.3	T cells CCL20
CD b	42	female	12	CD.b_1_12	-21.1111	36811.3	T cells CCL20
CD b	42	female	12	CD.b_1_12	-27.1111	36814.3	T cells CCL20
CD b	42	female	12	CD.b_1_12	-31.1111	36817.3	T cells CCL20
CD b	42	female	12	CD.b_1_12	-39.1111	36825.3	T cells CCL20
CD b	42	female	12	CD.b_1_12	-42.1111	36829.3	T cells CCL20
CD b	42	female	12	CD.b_1_12	-43.1111	36831.3	T cells CCL20
CD b	42	female	12	CD.b_1_12	-45.1111	36837.3	T cells CCL20
CD b	42	female	12	CD.b_1_12	-48.1111	36852.3	T cells CCL20
CD b	42	female	12	CD.b_1_12	-48.1111	36853.3	T cells CCL20
CD b	42	female	12	CD.b_1_12	-46.1111	36863.3	T cells CCL20
CD b	42	female	12	CD.b_1_12	-45.1111	36866.3	T cells CCL20
CD b	42	female	12	CD.b_1_12	-42.1111	36872.3	T cells CCL20
CD b	42	female	12	CD.b_1_12	-39.1111	36876.3	T cells CCL20
CD b	42	female	12	CD.b_1_12	-36.1111	36879.3	T cells CCL20
CD b	42	female	12	CD.b_1_12	-33.1111	36881.3	T cells CCL20
CD b	42	female	12	CD.b_1_12	36.8889	36881.3	T cells CCL20
CD b	42	female	12	CD.b_10_12	790.889	36865.3	Inflammatory fibroblasts
CD b	42	female	12	CD.b_10_12	795.889	36864.3	Inflammatory fibroblasts
CD b	42	female	12	CD.b_10_12	797.889	36863.3	Inflammatory fibroblasts
CD b	42	female	12	CD.b_10_12	798.889	36862.3	Inflammatory fibroblasts
CD b	42	female	12	CD.b_10_12	799.889	36842.3	Inflammatory fibroblasts
CD b	42	female	12	CD.b_10_12	801.889	36801.3	Inflammatory fibroblasts
CD b	42	female	12	CD.b_10_12	801.889	36795.3	Inflammatory fibroblasts
CD b	42	female	12	CD.b_10_12	800.889	36793.3	Inflammatory fibroblasts
CD b	42	female	12	CD.b_10_12	792.889	36793.3	Inflammatory fibroblasts
CD b	42	female	12	CD.b_10_12	774.889	36795.3	Inflammatory fibroblasts
CD b	42	female	12	CD.b_10_12	755.889	36799.3	Inflammatory fibroblasts
CD b	42	female	12	CD.b_10_12	753.889	36800.3	Inflammatory fibroblasts
CD b	42	female	12	CD.b_10_12	753.889	36809.3	Inflammatory fibroblasts
CD b	42	female	12	CD.b_10_12	754.889	36850.3	Inflammatory fibroblasts
CD b	42	female	12	CD.b_10_12	761.889	36857.3	Inflammatory fibroblasts
CD b	42	female	12	CD.b_10_12	765.889	36860.3	Inflammatory fibroblasts
CD b	42	female	12	CD.b_10_12	767.889	36861.3	Inflammatory fibroblasts
CD b	42	female	12	CD.b_10_12	775.889	36863.3	Inflammatory fibroblasts
CD b	42	female	12	CD.b_10_12	785.889	36865.3	Inflammatory fibroblasts
CD b	42	female	12	CD.b_10_12	790.889	36865.3	Inflammatory fibroblasts
CD b	42	female	12	CD.b_100_12	1607.89	36626.3	Memory B cell
CD b	42	female	12	CD.b_100_12	1619.89	36615.3	Memory B cell
CD b	42	female	12	CD.b_100_12	1622.89	36612.3	Memory B cell
CD b	42	female	12	CD.b_100_12	1628.89	36605.3	Memory B cell
CD b	42	female	12	CD.b_100_12	1634.89	36596.3	Memory B cell
CD b	42	female	12	CD.b_100_12	1634.89	36593.3	Memory B cell
CD b	42	female	12	CD.b_100_12	1617.89	36576.3	Memory B cell
CD b	42	female	12	CD.b_100_12	1613.89	36573.3	Memory B cell
CD b	42	female	12	CD.b_100_12	1560.89	36573.3	Memory B cell
CD b	42	female	12	CD.b_100_12	1554.89	36579.3	Memory B cell
CD b	42	female	12	CD.b_100_12	1551.89	36583.3	Memory B cell
CD b	42	female	12	CD.b_100_12	1550.89	36585.3	Memory B cell
CD b	42	female	12	CD.b_100_12	1550.89	36590.3	Memory B cell
CD b	42	female	12	CD.b_100_12	1557.89	36598.3	Memory B cell
CD b	42	female	12	CD.b_100_12	1563.89	36604.3	Memory B cell
CD b	42	female	12	CD.b_100_12	1571.89	36609.3	Memory B cell
CD b	42	female	12	CD.b_100_12	1573.89	36610.3	Memory B cell
CD b	42	female	12	CD.b_100_12	1606.89	36626.3	Memory B cell
CD b	42	female	12	CD.b_100_12	1607.89	36626.3	Memory B cell
CD b	42	female	12	CD.b_1000_12	3742.89	34886.3	PC IgA heat shock
CD b	42	female	12	CD.b_1000_12	3749.89	34883.3	PC IgA heat shock
CD b	42	female	12	CD.b_1000_12	3768.89	34874.3	PC IgA heat shock
CD b	42	female	12	CD.b_1000_12	3780.89	34868.3	PC IgA heat shock
CD b	42	female	12	CD.b_1000_12	3783.89	34865.3	PC IgA heat shock
CD b	42	female	12	CD.b_1000_12	3784.89	34863.3	PC IgA heat shock
CD b	42	female	12	CD.b_1000_12	3785.89	34858.3	PC IgA heat shock
CD b	42	female	12	CD.b_1000_12	3785.89	34834.3	PC IgA heat shock
CD b	42	female	12	CD.b_1000_12	3784.89	34830.3	PC IgA heat shock
CD b	42	female	12	CD.b_1000_12	3766.89	34830.3	PC IgA heat shock
CD b	42	female	12	CD.b_1000_12	3752.89	34831.3	PC IgA heat shock
CD b	42	female	12	CD.b_1000_12	3720.89	34838.3	PC IgA heat shock
CD b	42	female	12	CD.b_1000_12	3711.89	34840.3	PC IgA heat shock
CD b	42	female	12	CD.b_1000_12	3710.89	34841.3	PC IgA heat shock
CD b	42	female	12	CD.b_1000_12	3708.89	34851.3	PC IgA heat shock
CD b	42	female	12	CD.b_1000_12	3708.89	34858.3	PC IgA heat shock
CD b	42	female	12	CD.b_1000_12	3710.89	34868.3	PC IgA heat shock
CD b	42	female	12	CD.b_1000_12	3711.89	34870.3	PC IgA heat shock
CD b	42	female	12	CD.b_1000_12	3714.89	34874.3	PC IgA heat shock
CD b	42	female	12	CD.b_1000_12	3719.89	34879.3	PC IgA heat shock
CD b	42	female	12	CD.b_1000_12	3723.89	34882.3	PC IgA heat shock
CD b	42	female	12	CD.b_1000_12	3725.89	34883.3	PC IgA heat shock
CD b	42	female	12	CD.b_1000_12	3733.89	34885.3	PC IgA heat shock
CD b	42	female	12	CD.b_1000_12	3738.89	34886.3	PC IgA heat shock
CD b	42	female	12	CD.b_1000_12	3742.89	34886.3	PC IgA heat shock
CD b	42	female	12	CD.b_1001_12	3962.89	34885.3	PC IgA IgM
CD b	42	female	12	CD.b_1001_12	3964.89	34883.3	PC IgA IgM
CD b	42	female	12	CD.b_1001_12	3968.89	34878.3	PC IgA IgM
CD b	42	female	12	CD.b_1001_12	3976.89	34867.3	PC IgA IgM
CD b	42	female	12	CD.b_1001_12	3976.89	34860.3	PC IgA IgM
CD b	42	female	12	CD.b_1001_12	3967.89	34832.3	PC IgA IgM
CD b	42	female	12	CD.b_1001_12	3965.89	34826.3	PC IgA IgM
CD b	42	female	12	CD.b_1001_12	3964.89	34825.3	PC IgA IgM
CD b	42	female	12	CD.b_1001_12	3951.89	34818.3	PC IgA IgM
CD b	42	female	12	CD.b_1001_12	3940.89	34813.3	PC IgA IgM
CD b	42	female	12	CD.b_1001_12	3932.89	34813.3	PC IgA IgM
CD b	42	female	12	CD.b_1001_12	3931.89	34814.3	PC IgA IgM
CD b	42	female	12	CD.b_1001_12	3929.89	34818.3	PC IgA IgM
CD b	42	female	12	CD.b_1001_12	3923.89	34833.3	PC IgA IgM
CD b	42	female	12	CD.b_1001_12	3922.89	34836.3	PC IgA IgM
CD b	42	female	12	CD.b_1001_12	3922.89	34838.3	PC IgA IgM
CD b	42	female	12	CD.b_1001_12	3928.89	34849.3	PC IgA IgM
CD b	42	female	12	CD.b_1001_12	3957.89	34883.3	PC IgA IgM
CD b	42	female	12	CD.b_1001_12	3959.89	34885.3	PC IgA IgM
CD b	42	female	12	CD.b_1001_12	3962.89	34885.3	PC IgA IgM
CD b	42	female	12	CD.b_1002_12	258.889	34871.3	M2
CD b	42	female	12	CD.b_1002_12	285.889	34867.3	M2
CD b	42	female	12	CD.b_1002_12	290.889	34865.3	M2
CD b	42	female	12	CD.b_1002_12	300.889	34860.3	M2
CD b	42	female	12	CD.b_1002_12	306.889	34856.3	M2
CD b	42	female	12	CD.b_1002_12	307.889	34855.3	M2
CD b	42	female	12	CD.b_1002_12	307.889	34845.3	M2
CD b	42	female	12	CD.b_1002_12	300.889	34824.3	M2
CD b	42	female	12	CD.b_1002_12	299.889	34822.3	M2
CD b	42	female	12	CD.b_1002_12	292.889	34815.3	M2
CD b	42	female	12	CD.b_1002_12	288.889	34812.3	M2
CD b	42	female	12	CD.b_1002_12	282.889	34809.3	M2
CD b	42	female	12	CD.b_1002_12	254.889	34797.3	M2
CD b	42	female	12	CD.b_1002_12	249.889	34796.3	M2
CD b	42	female	12	CD.b_1002_12	235.889	34796.3	M2
CD b	42	female	12	CD.b_1002_12	230.889	34797.3	M2
CD b	42	female	12	CD.b_1002_12	228.889	34798.3	M2
CD b	42	female	12	CD.b_1002_12	224.889	34801.3	M2
CD b	42	female	12	CD.b_1002_12	216.889	34809.3	M2
CD b	42	female	12	CD.b_1002_12	213.889	34813.3	M2
CD b	42	female	12	CD.b_1002_12	212.889	34815.3	M2
CD b	42	female	12	CD.b_1002_12	210.889	34821.3	M2
CD b	42	female	12	CD.b_1002_12	208.889	34831.3	M2
CD b	42	female	12	CD.b_1002_12	208.889	34832.3	M2
CD b	42	female	12	CD.b_1002_12	210.889	34842.3	M2
CD b	42	female	12	CD.b_1002_12	212.889	34848.3	M2
CD b	42	female	12	CD.b_1002_12	213.889	34850.3	M2
CD b	42	female	12	CD.b_1002_12	216.889	34854.3	M2
CD b	42	female	12	CD.b_1002_12	221.889	34859.3	M2
CD b	42	female	12	CD.b_1002_12	225.889	34862.3	M2
CD b	42	female	12	CD.b_1002_12	238.889	34871.3	M2
CD b	42	female	12	CD.b_1002_12	258.889	34871.3	M2
CD b	42	female	12	CD.b_1003_12	2145.89	34877.3	M2
CD b	42	female	12	CD.b_1003_12	2195.89	34854.3	M2
CD b	42	female	12	CD.b_1003_12	2207.89	34847.3	M2
CD b	42	female	12	CD.b_1003_12	2207.89	34836.3	M2
CD b	42	female	12	CD.b_1003_12	2206.89	34834.3	M2
CD b	42	female	12	CD.b_1003_12	2202.89	34828.3	M2
CD b	42	female	12	CD.b_1003_12	2199.89	34825.3	M2
CD b	42	female	12	CD.b_1003_12	2195.89	34825.3	M2
CD b	42	female	12	CD.b_1003_12	2146.89	34838.3	M2
CD b	42	female	12	CD.b_1003_12	2131.89	34847.3	M2
CD b	42	female	12	CD.b_1003_12	2128.89	34849.3	M2
CD b	42	female	12	CD.b_1003_12	2127.89	34850.3	M2
CD b	42	female	12	CD.b_1003_12	2127.89	34851.3	M2
CD b	42	female	12	CD.b_1003_12	2128.89	34856.3	M2
CD b	42	female	12	CD.b_1003_12	2130.89	34862.3	M2
CD b	42	female	12	CD.b_1003_12	2131.89	34864.3	M2
CD b	42	female	12	CD.b_1003_12	2133.89	34867.3	M2
CD b	42	female	12	CD.b_1003_12	2136.89	34871.3	M2
CD b	42	female	12	CD.b_1003_12	2138.89	34873.3	M2
CD b	42	female	12	CD.b_1003_12	2143.89	34877.3	M2
CD b	42	female	12	CD.b_1003_12	2145.89	34877.3	M2
CD b	42	female	12	CD.b_1004_12	3162.89	34868.3	Secretory progenitor
CD b	42	female	12	CD.b_1004_12	3166.89	34865.3	Secretory progenitor
CD b	42	female	12	CD.b_1004_12	3168.89	34863.3	Secretory progenitor
CD b	42	female	12	CD.b_1004_12	3171.89	34859.3	Secretory progenitor
CD b	42	female	12	CD.b_1004_12	3175.89	34853.3	Secretory progenitor
CD b	42	female	12	CD.b_1004_12	3176.89	34851.3	Secretory progenitor
CD b	42	female	12	CD.b_1004_12	3176.89	34840.3	Secretory progenitor
CD b	42	female	12	CD.b_1004_12	3151.89	34786.3	Secretory progenitor
CD b	42	female	12	CD.b_1004_12	3150.89	34785.3	Secretory progenitor
CD b	42	female	12	CD.b_1004_12	3148.89	34784.3	Secretory progenitor
CD b	42	female	12	CD.b_1004_12	3144.89	34784.3	Secretory progenitor
CD b	42	female	12	CD.b_1004_12	3142.89	34785.3	Secretory progenitor
CD b	42	female	12	CD.b_1004_12	3108.89	34804.3	Secretory progenitor
CD b	42	female	12	CD.b_1004_12	3106.89	34806.3	Secretory progenitor
CD b	42	female	12	CD.b_1004_12	3100.89	34816.3	Secretory progenitor
CD b	42	female	12	CD.b_1004_12	3096.89	34824.3	Secretory progenitor
CD b	42	female	12	CD.b_1004_12	3126.89	34855.3	Secretory progenitor
CD b	42	female	12	CD.b_1004_12	3128.89	34857.3	Secretory progenitor
CD b	42	female	12	CD.b_1004_12	3148.89	34873.3	Secretory progenitor
CD b	42	female	12	CD.b_1004_12	3150.89	34874.3	Secretory progenitor
CD b	42	female	12	CD.b_1004_12	3162.89	34868.3	Secretory progenitor
CD b	42	female	12	CD.b_1005_12	3999.89	34860.3	PC IgA IgM
CD b	42	female	12	CD.b_1005_12	4005.89	34858.3	PC IgA IgM
CD b	42	female	12	CD.b_1005_12	4007.89	34855.3	PC IgA IgM
CD b	42	female	12	CD.b_1005_12	4020.89	34835.3	PC IgA IgM
CD b	42	female	12	CD.b_1005_12	4021.89	34833.3	PC IgA IgM
CD b	42	female	12	CD.b_1005_12	4021.89	34828.3	PC IgA IgM
CD b	42	female	12	CD.b_1005_12	4013.89	34812.3	PC IgA IgM
CD b	42	female	12	CD.b_1005_12	4011.89	34809.3	PC IgA IgM
CD b	42	female	12	CD.b_1005_12	4008.89	34809.3	PC IgA IgM
CD b	42	female	12	CD.b_1005_12	3981.89	34819.3	PC IgA IgM
CD b	42	female	12	CD.b_1005_12	3966.89	34825.3	PC IgA IgM
CD b	42	female	12	CD.b_1005_12	3966.89	34828.3	PC IgA IgM
CD b	42	female	12	CD.b_1005_12	3968.89	34843.3	PC IgA IgM
CD b	42	female	12	CD.b_1005_12	3977.89	34864.3	PC IgA IgM
CD b	42	female	12	CD.b_1005_12	3978.89	34866.3	PC IgA IgM
CD b	42	female	12	CD.b_1005_12	3999.89	34860.3	PC IgA IgM
CD b	42	female	12	CD.b_1006_12	3810.89	34857.3	PC immediate early response
CD b	42	female	12	CD.b_1006_12	3855.89	34849.3	PC immediate early response
CD b	42	female	12	CD.b_1006_12	3861.89	34843.3	PC immediate early response
CD b	42	female	12	CD.b_1006_12	3862.89	34841.3	PC immediate early response
CD b	42	female	12	CD.b_1006_12	3862.89	34836.3	PC immediate early response
CD b	42	female	12	CD.b_1006_12	3857.89	34828.3	PC immediate early response
CD b	42	female	12	CD.b_1006_12	3849.89	34820.3	PC immediate early response
CD b	42	female	12	CD.b_1006_12	3831.89	34805.3	PC immediate early response
CD b	42	female	12	CD.b_1006_12	3829.89	34804.3	PC immediate early response
CD b	42	female	12	CD.b_1006_12	3824.89	34802.3	PC immediate early response
CD b	42	female	12	CD.b_1006_12	3821.89	34802.3	PC immediate early response
CD b	42	female	12	CD.b_1006_12	3814.89	34809.3	PC immediate early response
CD b	42	female	12	CD.b_1006_12	3811.89	34813.3	PC immediate early response
CD b	42	female	12	CD.b_1006_12	3810.89	34815.3	PC immediate early response
CD b	42	female	12	CD.b_1006_12	3806.89	34825.3	PC immediate early response
CD b	42	female	12	CD.b_1006_12	3804.89	34835.3	PC immediate early response
CD b	42	female	12	CD.b_1006_12	3804.89	34844.3	PC immediate early response
CD b	42	female	12	CD.b_1006_12	3806.89	34854.3	PC immediate early response
CD b	42	female	12	CD.b_1006_12	3807.89	34856.3	PC immediate early response
CD b	42	female	12	CD.b_1006_12	3808.89	34857.3	PC immediate early response
CD b	42	female	12	CD.b_1006_12	3810.89	34857.3	PC immediate early response
CD b	42	female	12	CD.b_1007_12	3896.89	34850.3	PC IgA heat shock
CD b	42	female	12	CD.b_1007_12	3899.89	34849.3	PC IgA heat shock
CD b	42	female	12	CD.b_1007_12	3921.89	34838.3	PC IgA heat shock
CD b	42	female	12	CD.b_1007_12	3926.89	34827.3	PC IgA heat shock
CD b	42	female	12	CD.b_1007_12	3931.89	34813.3	PC IgA heat shock
CD b	42	female	12	CD.b_1007_12	3931.89	34811.3	PC IgA heat shock
CD b	42	female	12	CD.b_1007_12	3928.89	34808.3	PC IgA heat shock
CD b	42	female	12	CD.b_1007_12	3907.89	34792.3	PC IgA heat shock
CD b	42	female	12	CD.b_1007_12	3903.89	34792.3	PC IgA heat shock
CD b	42	female	12	CD.b_1007_12	3900.89	34796.3	PC IgA heat shock
CD b	42	female	12	CD.b_1007_12	3882.89	34824.3	PC IgA heat shock
CD b	42	female	12	CD.b_1007_12	3875.89	34837.3	PC IgA heat shock
CD b	42	female	12	CD.b_1007_12	3893.89	34850.3	PC IgA heat shock
CD b	42	female	12	CD.b_1007_12	3896.89	34850.3	PC IgA heat shock
CD b	42	female	12	CD.b_1008_12	3506.89	34835.3	PC IgG
CD b	42	female	12	CD.b_1008_12	3506.89	34828.3	PC IgG
CD b	42	female	12	CD.b_1008_12	3502.89	34824.3	PC IgG
CD b	42	female	12	CD.b_1008_12	3496.89	34819.3	PC IgG
CD b	42	female	12	CD.b_1008_12	3491.89	34815.3	PC IgG
CD b	42	female	12	CD.b_1008_12	3463.89	34800.3	PC IgG
CD b	42	female	12	CD.b_1008_12	3447.89	34800.3	PC IgG
CD b	42	female	12	CD.b_1008_12	3446.89	34801.3	PC IgG
CD b	42	female	12	CD.b_1008_12	3443.89	34806.3	PC IgG
CD b	42	female	12	CD.b_1008_12	3442.89	34808.3	PC IgG
CD b	42	female	12	CD.b_1008_12	3442.89	34812.3	PC IgG
CD b	42	female	12	CD.b_1008_12	3446.89	34834.3	PC IgG
CD b	42	female	12	CD.b_1008_12	3447.89	34835.3	PC IgG
CD b	42	female	12	CD.b_1008_12	3451.89	34838.3	PC IgG
CD b	42	female	12	CD.b_1008_12	3465.89	34846.3	PC IgG
CD b	42	female	12	CD.b_1008_12	3467.89	34847.3	PC IgG
CD b	42	female	12	CD.b_1008_12	3484.89	34854.3	PC IgG
CD b	42	female	12	CD.b_1008_12	3490.89	34856.3	PC IgG
CD b	42	female	12	CD.b_1008_12	3506.89	34835.3	PC IgG
CD b	42	female	12	CD.b_1009_12	520.889	34861.3	IDA macrophages
CD b	42	female	12	CD.b_1009_12	522.889	34860.3	IDA macrophages
CD b	42	female	12	CD.b_1009_12	544.889	34844.3	IDA macrophages
CD b	42	female	12	CD.b_1009_12	569.889	34824.3	IDA macrophages
CD b	42	female	12	CD.b_1009_12	574.889	34819.3	IDA macrophages
CD b	42	female	12	CD.b_1009_12	574.889	34814.3	IDA macrophages
CD b	42	female	12	CD.b_1009_12	557.889	34791.3	IDA macrophages
CD b	42	female	12	CD.b_1009_12	556.889	34790.3	IDA macrophages
CD b	42	female	12	CD.b_1009_12	554.889	34789.3	IDA macrophages
CD b	42	female	12	CD.b_1009_12	549.889	34788.3	IDA macrophages
CD b	42	female	12	CD.b_1009_12	539.889	34788.3	IDA macrophages
CD b	42	female	12	CD.b_1009_12	496.889	34809.3	IDA macrophages
CD b	42	female	12	CD.b_1009_12	494.889	34811.3	IDA macrophages
CD b	42	female	12	CD.b_1009_12	492.889	34817.3	IDA macrophages
CD b	42	female	12	CD.b_1009_12	490.889	34827.3	IDA macrophages
CD b	42	female	12	CD.b_1009_12	490.889	34828.3	IDA macrophages
CD b	42	female	12	CD.b_1009_12	492.889	34838.3	IDA macrophages
CD b	42	female	12	CD.b_1009_12	494.889	34843.3	IDA macrophages
CD b	42	female	12	CD.b_1009_12	495.889	34845.3	IDA macrophages
CD b	42	female	12	CD.b_1009_12	498.889	34849.3	IDA macrophages
CD b	42	female	12	CD.b_1009_12	500.889	34851.3	IDA macrophages
CD b	42	female	12	CD.b_1009_12	504.889	34854.3	IDA macrophages
CD b	42	female	12	CD.b_1009_12	507.889	34856.3	IDA macrophages
CD b	42	female	12	CD.b_1009_12	517.889	34861.3	IDA macrophages
CD b	42	female	12	CD.b_1009_12	520.889	34861.3	IDA macrophages
CD b	42	female	12	CD.b_101_12	3197.89	36636.3	Secretory progenitor
CD b	42	female	12	CD.b_101_12	3207.89	36634.3	Secretory progenitor
CD b	42	female	12	CD.b_101_12	3209.89	36633.3	Secretory progenitor
CD b	42	female	12	CD.b_101_12	3213.89	36630.3	Secretory progenitor
CD b	42	female	12	CD.b_101_12	3218.89	36625.3	Secretory progenitor
CD b	42	female	12	CD.b_101_12	3221.89	36621.3	Secretory progenitor
CD b	42	female	12	CD.b_101_12	3224.89	36615.3	Secretory progenitor
CD b	42	female	12	CD.b_101_12	3228.89	36605.3	Secretory progenitor
CD b	42	female	12	CD.b_101_12	3230.89	36595.3	Secretory progenitor
CD b	42	female	12	CD.b_101_12	3233.89	36574.3	Secretory progenitor
CD b	42	female	12	CD.b_101_12	3233.89	36562.3	Secretory progenitor
CD b	42	female	12	CD.b_101_12	3232.89	36557.3	Secretory progenitor
CD b	42	female	12	CD.b_101_12	3231.89	36555.3	Secretory progenitor
CD b	42	female	12	CD.b_101_12	3168.89	36515.3	Secretory progenitor
CD b	42	female	12	CD.b_101_12	3166.89	36515.3	Secretory progenitor
CD b	42	female	12	CD.b_101_12	3164.89	36516.3	Secretory progenitor
CD b	42	female	12	CD.b_101_12	3160.89	36519.3	Secretory progenitor
CD b	42	female	12	CD.b_101_12	3154.89	36528.3	Secretory progenitor
CD b	42	female	12	CD.b_101_12	3152.89	36532.3	Secretory progenitor
CD b	42	female	12	CD.b_101_12	3136.89	36578.3	Secretory progenitor
CD b	42	female	12	CD.b_101_12	3136.89	36580.3	Secretory progenitor
CD b	42	female	12	CD.b_101_12	3137.89	36585.3	Secretory progenitor
CD b	42	female	12	CD.b_101_12	3144.89	36606.3	Secretory progenitor
CD b	42	female	12	CD.b_101_12	3152.89	36626.3	Secretory progenitor
CD b	42	female	12	CD.b_101_12	3153.89	36627.3	Secretory progenitor
CD b	42	female	12	CD.b_101_12	3157.89	36630.3	Secretory progenitor
CD b	42	female	12	CD.b_101_12	3159.89	36631.3	Secretory progenitor
CD b	42	female	12	CD.b_101_12	3179.89	36635.3	Secretory progenitor
CD b	42	female	12	CD.b_101_12	3196.89	36636.3	Secretory progenitor
CD b	42	female	12	CD.b_101_12	3197.89	36636.3	Secretory progenitor
CD b	42	female	12	CD.b_1010_12	3263.89	34862.3	Secretory progenitor
CD b	42	female	12	CD.b_1010_12	3340.89	34814.3	Secretory progenitor
CD b	42	female	12	CD.b_1010_12	3341.89	34813.3	Secretory progenitor
CD b	42	female	12	CD.b_1010_12	3349.89	34801.3	Secretory progenitor
CD b	42	female	12	CD.b_1010_12	3350.89	34799.3	Secretory progenitor
CD b	42	female	12	CD.b_1010_12	3351.89	34794.3	Secretory progenitor
CD b	42	female	12	CD.b_1010_12	3351.89	34782.3	Secretory progenitor
CD b	42	female	12	CD.b_1010_12	3345.89	34769.3	Secretory progenitor
CD b	42	female	12	CD.b_1010_12	3344.89	34767.3	Secretory progenitor
CD b	42	female	12	CD.b_1010_12	3343.89	34766.3	Secretory progenitor
CD b	42	female	12	CD.b_1010_12	3317.89	34757.3	Secretory progenitor
CD b	42	female	12	CD.b_1010_12	3298.89	34752.3	Secretory progenitor
CD b	42	female	12	CD.b_1010_12	3294.89	34752.3	Secretory progenitor
CD b	42	female	12	CD.b_1010_12	3270.89	34790.3	Secretory progenitor
CD b	42	female	12	CD.b_1010_12	3241.89	34836.3	Secretory progenitor
CD b	42	female	12	CD.b_1010_12	3237.89	34852.3	Secretory progenitor
CD b	42	female	12	CD.b_1010_12	3237.89	34855.3	Secretory progenitor
CD b	42	female	12	CD.b_1010_12	3241.89	34858.3	Secretory progenitor
CD b	42	female	12	CD.b_1010_12	3243.89	34859.3	Secretory progenitor
CD b	42	female	12	CD.b_1010_12	3258.89	34862.3	Secretory progenitor
CD b	42	female	12	CD.b_1010_12	3263.89	34862.3	Secretory progenitor
CD b	42	female	12	CD.b_1011_12	3409.89	34846.3	S2a
CD b	42	female	12	CD.b_1011_12	3424.89	34843.3	S2a
CD b	42	female	12	CD.b_1011_12	3433.89	34841.3	S2a
CD b	42	female	12	CD.b_1011_12	3444.89	34835.3	S2a
CD b	42	female	12	CD.b_1011_12	3444.89	34821.3	S2a
CD b	42	female	12	CD.b_1011_12	3442.89	34813.3	S2a
CD b	42	female	12	CD.b_1011_12	3441.89	34810.3	S2a
CD b	42	female	12	CD.b_1011_12	3416.89	34810.3	S2a
CD b	42	female	12	CD.b_1011_12	3406.89	34813.3	S2a
CD b	42	female	12	CD.b_1011_12	3404.89	34814.3	S2a
CD b	42	female	12	CD.b_1011_12	3404.89	34834.3	S2a
CD b	42	female	12	CD.b_1011_12	3406.89	34846.3	S2a
CD b	42	female	12	CD.b_1011_12	3409.89	34846.3	S2a
CD b	42	female	12	CD.b_1012_12	2127.89	34849.3	PC IgG
CD b	42	female	12	CD.b_1012_12	2175.89	34835.3	PC IgG
CD b	42	female	12	CD.b_1012_12	2196.89	34824.3	PC IgG
CD b	42	female	12	CD.b_1012_12	2196.89	34818.3	PC IgG
CD b	42	female	12	CD.b_1012_12	2191.89	34793.3	PC IgG
CD b	42	female	12	CD.b_1012_12	2189.89	34787.3	PC IgG
CD b	42	female	12	CD.b_1012_12	2186.89	34780.3	PC IgG
CD b	42	female	12	CD.b_1012_12	2182.89	34776.3	PC IgG
CD b	42	female	12	CD.b_1012_12	2177.89	34773.3	PC IgG
CD b	42	female	12	CD.b_1012_12	2174.89	34772.3	PC IgG
CD b	42	female	12	CD.b_1012_12	2160.89	34770.3	PC IgG
CD b	42	female	12	CD.b_1012_12	2147.89	34770.3	PC IgG
CD b	42	female	12	CD.b_1012_12	2142.89	34771.3	PC IgG
CD b	42	female	12	CD.b_1012_12	2140.89	34772.3	PC IgG
CD b	42	female	12	CD.b_1012_12	2128.89	34781.3	PC IgG
CD b	42	female	12	CD.b_1012_12	2126.89	34783.3	PC IgG
CD b	42	female	12	CD.b_1012_12	2123.89	34787.3	PC IgG
CD b	42	female	12	CD.b_1012_12	2122.89	34791.3	PC IgG
CD b	42	female	12	CD.b_1012_12	2119.89	34831.3	PC IgG
CD b	42	female	12	CD.b_1012_12	2119.89	34838.3	PC IgG
CD b	42	female	12	CD.b_1012_12	2120.89	34841.3	PC IgG
CD b	42	female	12	CD.b_1012_12	2121.89	34843.3	PC IgG
CD b	42	female	12	CD.b_1012_12	2124.89	34847.3	PC IgG
CD b	42	female	12	CD.b_1012_12	2126.89	34849.3	PC IgG
CD b	42	female	12	CD.b_1012_12	2127.89	34849.3	PC IgG
CD b	42	female	12	CD.b_1013_12	2601.89	34841.3	PC IgG
CD b	42	female	12	CD.b_1013_12	2639.89	34837.3	PC IgG
CD b	42	female	12	CD.b_1013_12	2653.89	34835.3	PC IgG
CD b	42	female	12	CD.b_1013_12	2657.89	34834.3	PC IgG
CD b	42	female	12	CD.b_1013_12	2660.89	34833.3	PC IgG
CD b	42	female	12	CD.b_1013_12	2662.89	34832.3	PC IgG
CD b	42	female	12	CD.b_1013_12	2662.89	34828.3	PC IgG
CD b	42	female	12	CD.b_1013_12	2655.89	34814.3	PC IgG
CD b	42	female	12	CD.b_1013_12	2652.89	34810.3	PC IgG
CD b	42	female	12	CD.b_1013_12	2642.89	34805.3	PC IgG
CD b	42	female	12	CD.b_1013_12	2637.89	34803.3	PC IgG
CD b	42	female	12	CD.b_1013_12	2634.89	34802.3	PC IgG
CD b	42	female	12	CD.b_1013_12	2627.89	34801.3	PC IgG
CD b	42	female	12	CD.b_1013_12	2620.89	34801.3	PC IgG
CD b	42	female	12	CD.b_1013_12	2612.89	34811.3	PC IgG
CD b	42	female	12	CD.b_1013_12	2603.89	34825.3	PC IgG
CD b	42	female	12	CD.b_1013_12	2597.89	34841.3	PC IgG
CD b	42	female	12	CD.b_1013_12	2601.89	34841.3	PC IgG
CD b	42	female	12	CD.b_1014_12	4097.89	34844.3	PC IgG
CD b	42	female	12	CD.b_1014_12	4108.89	34839.3	PC IgG
CD b	42	female	12	CD.b_1014_12	4114.89	34836.3	PC IgG
CD b	42	female	12	CD.b_1014_12	4120.89	34832.3	PC IgG
CD b	42	female	12	CD.b_1014_12	4121.89	34831.3	PC IgG
CD b	42	female	12	CD.b_1014_12	4122.89	34829.3	PC IgG
CD b	42	female	12	CD.b_1014_12	4123.89	34820.3	PC IgG
CD b	42	female	12	CD.b_1014_12	4123.89	34813.3	PC IgG
CD b	42	female	12	CD.b_1014_12	4115.89	34801.3	PC IgG
CD b	42	female	12	CD.b_1014_12	4107.89	34792.3	PC IgG
CD b	42	female	12	CD.b_1014_12	4106.89	34791.3	PC IgG
CD b	42	female	12	CD.b_1014_12	4099.89	34791.3	PC IgG
CD b	42	female	12	CD.b_1014_12	4087.89	34794.3	PC IgG
CD b	42	female	12	CD.b_1014_12	4068.89	34799.3	PC IgG
CD b	42	female	12	CD.b_1014_12	4067.89	34800.3	PC IgG
CD b	42	female	12	CD.b_1014_12	4056.89	34818.3	PC IgG
CD b	42	female	12	CD.b_1014_12	4053.89	34824.3	PC IgG
CD b	42	female	12	CD.b_1014_12	4053.89	34827.3	PC IgG
CD b	42	female	12	CD.b_1014_12	4074.89	34849.3	PC IgG
CD b	42	female	12	CD.b_1014_12	4080.89	34850.3	PC IgG
CD b	42	female	12	CD.b_1014_12	4097.89	34844.3	PC IgG
CD b	42	female	12	CD.b_1015_12	2539.89	34847.3	PC IgG
CD b	42	female	12	CD.b_1015_12	2545.89	34846.3	PC IgG
CD b	42	female	12	CD.b_1015_12	2559.89	34843.3	PC IgG
CD b	42	female	12	CD.b_1015_12	2559.89	34834.3	PC IgG
CD b	42	female	12	CD.b_1015_12	2558.89	34811.3	PC IgG
CD b	42	female	12	CD.b_1015_12	2557.89	34794.3	PC IgG
CD b	42	female	12	CD.b_1015_12	2556.89	34780.3	PC IgG
CD b	42	female	12	CD.b_1015_12	2554.89	34779.3	PC IgG
CD b	42	female	12	CD.b_1015_12	2549.89	34778.3	PC IgG
CD b	42	female	12	CD.b_1015_12	2533.89	34778.3	PC IgG
CD b	42	female	12	CD.b_1015_12	2528.89	34779.3	PC IgG
CD b	42	female	12	CD.b_1015_12	2527.89	34780.3	PC IgG
CD b	42	female	12	CD.b_1015_12	2512.89	34822.3	PC IgG
CD b	42	female	12	CD.b_1015_12	2512.89	34825.3	PC IgG
CD b	42	female	12	CD.b_1015_12	2534.89	34847.3	PC IgG
CD b	42	female	12	CD.b_1015_12	2539.89	34847.3	PC IgG
CD b	42	female	12	CD.b_1016_12	2715.89	34838.3	PC IgG
CD b	42	female	12	CD.b_1016_12	2739.89	34832.3	PC IgG
CD b	42	female	12	CD.b_1016_12	2742.89	34831.3	PC IgG
CD b	42	female	12	CD.b_1016_12	2743.89	34829.3	PC IgG
CD b	42	female	12	CD.b_1016_12	2750.89	34813.3	PC IgG
CD b	42	female	12	CD.b_1016_12	2750.89	34809.3	PC IgG
CD b	42	female	12	CD.b_1016_12	2748.89	34807.3	PC IgG
CD b	42	female	12	CD.b_1016_12	2746.89	34806.3	PC IgG
CD b	42	female	12	CD.b_1016_12	2734.89	34801.3	PC IgG
CD b	42	female	12	CD.b_1016_12	2726.89	34799.3	PC IgG
CD b	42	female	12	CD.b_1016_12	2721.89	34798.3	PC IgG
CD b	42	female	12	CD.b_1016_12	2713.89	34797.3	PC IgG
CD b	42	female	12	CD.b_1016_12	2708.89	34797.3	PC IgG
CD b	42	female	12	CD.b_1016_12	2707.89	34798.3	PC IgG
CD b	42	female	12	CD.b_1016_12	2684.89	34837.3	PC IgG
CD b	42	female	12	CD.b_1016_12	2685.89	34839.3	PC IgG
CD b	42	female	12	CD.b_1016_12	2688.89	34843.3	PC IgG
CD b	42	female	12	CD.b_1016_12	2689.89	34844.3	PC IgG
CD b	42	female	12	CD.b_1016_12	2715.89	34838.3	PC IgG
CD b	42	female	12	CD.b_1017_12	3220.89	34857.3	Secretory progenitor
CD b	42	female	12	CD.b_1017_12	3225.89	34856.3	Secretory progenitor
CD b	42	female	12	CD.b_1017_12	3229.89	34855.3	Secretory progenitor
CD b	42	female	12	CD.b_1017_12	3229.89	34848.3	Secretory progenitor
CD b	42	female	12	CD.b_1017_12	3227.89	34812.3	Secretory progenitor
CD b	42	female	12	CD.b_1017_12	3223.89	34790.3	Secretory progenitor
CD b	42	female	12	CD.b_1017_12	3216.89	34756.3	Secretory progenitor
CD b	42	female	12	CD.b_1017_12	3215.89	34753.3	Secretory progenitor
CD b	42	female	12	CD.b_1017_12	3213.89	34749.3	Secretory progenitor
CD b	42	female	12	CD.b_1017_12	3185.89	34749.3	Secretory progenitor
CD b	42	female	12	CD.b_1017_12	3185.89	34750.3	Secretory progenitor
CD b	42	female	12	CD.b_1017_12	3189.89	34844.3	Secretory progenitor
CD b	42	female	12	CD.b_1017_12	3192.89	34848.3	Secretory progenitor
CD b	42	female	12	CD.b_1017_12	3195.89	34851.3	Secretory progenitor
CD b	42	female	12	CD.b_1017_12	3199.89	34854.3	Secretory progenitor
CD b	42	female	12	CD.b_1017_12	3201.89	34855.3	Secretory progenitor
CD b	42	female	12	CD.b_1017_12	3211.89	34857.3	Secretory progenitor
CD b	42	female	12	CD.b_1017_12	3220.89	34857.3	Secretory progenitor
CD b	42	female	12	CD.b_1018_12	-951.111	34855.3	M2
CD b	42	female	12	CD.b_1018_12	-941.111	34853.3	M2
CD b	42	female	12	CD.b_1018_12	-939.111	34852.3	M2
CD b	42	female	12	CD.b_1018_12	-935.111	34849.3	M2
CD b	42	female	12	CD.b_1018_12	-929.111	34843.3	M2
CD b	42	female	12	CD.b_1018_12	-929.111	34832.3	M2
CD b	42	female	12	CD.b_1018_12	-938.111	34777.3	M2
CD b	42	female	12	CD.b_1018_12	-939.111	34776.3	M2
CD b	42	female	12	CD.b_1018_12	-943.111	34773.3	M2
CD b	42	female	12	CD.b_1018_12	-961.111	34763.3	M2
CD b	42	female	12	CD.b_1018_12	-963.111	34762.3	M2
CD b	42	female	12	CD.b_1018_12	-966.111	34761.3	M2
CD b	42	female	12	CD.b_1018_12	-972.111	34760.3	M2
CD b	42	female	12	CD.b_1018_12	-987.111	34760.3	M2
CD b	42	female	12	CD.b_1018_12	-990.111	34763.3	M2
CD b	42	female	12	CD.b_1018_12	-996.111	34771.3	M2
CD b	42	female	12	CD.b_1018_12	-997.111	34773.3	M2
CD b	42	female	12	CD.b_1018_12	-999.111	34783.3	M2
CD b	42	female	12	CD.b_1018_12	-999.111	34796.3	M2
CD b	42	female	12	CD.b_1018_12	-997.111	34806.3	M2
CD b	42	female	12	CD.b_1018_12	-991.111	34822.3	M2
CD b	42	female	12	CD.b_1018_12	-985.111	34836.3	M2
CD b	42	female	12	CD.b_1018_12	-984.111	34838.3	M2
CD b	42	female	12	CD.b_1018_12	-981.111	34842.3	M2
CD b	42	female	12	CD.b_1018_12	-978.111	34845.3	M2
CD b	42	female	12	CD.b_1018_12	-974.111	34848.3	M2
CD b	42	female	12	CD.b_1018_12	-964.111	34853.3	M2
CD b	42	female	12	CD.b_1018_12	-954.111	34855.3	M2
CD b	42	female	12	CD.b_1018_12	-951.111	34855.3	M2
CD b	42	female	12	CD.b_1019_12	3232.89	34855.3	Secretory progenitor
CD b	42	female	12	CD.b_1019_12	3236.89	34854.3	Secretory progenitor
CD b	42	female	12	CD.b_1019_12	3263.89	34809.3	Secretory progenitor
CD b	42	female	12	CD.b_1019_12	3289.89	34763.3	Secretory progenitor
CD b	42	female	12	CD.b_1019_12	3293.89	34754.3	Secretory progenitor
CD b	42	female	12	CD.b_1019_12	3293.89	34749.3	Secretory progenitor
CD b	42	female	12	CD.b_1019_12	3292.89	34748.3	Secretory progenitor
CD b	42	female	12	CD.b_1019_12	3287.89	34745.3	Secretory progenitor
CD b	42	female	12	CD.b_1019_12	3262.89	34742.3	Secretory progenitor
CD b	42	female	12	CD.b_1019_12	3245.89	34742.3	Secretory progenitor
CD b	42	female	12	CD.b_1019_12	3224.89	34746.3	Secretory progenitor
CD b	42	female	12	CD.b_1019_12	3219.89	34747.3	Secretory progenitor
CD b	42	female	12	CD.b_1019_12	3215.89	34748.3	Secretory progenitor
CD b	42	female	12	CD.b_1019_12	3214.89	34749.3	Secretory progenitor
CD b	42	female	12	CD.b_1019_12	3214.89	34751.3	Secretory progenitor
CD b	42	female	12	CD.b_1019_12	3227.89	34840.3	Secretory progenitor
CD b	42	female	12	CD.b_1019_12	3231.89	34855.3	Secretory progenitor
CD b	42	female	12	CD.b_1019_12	3232.89	34855.3	Secretory progenitor
CD b	42	female	12	CD.b_102_12	1475.89	36627.3	PC IgG
CD b	42	female	12	CD.b_102_12	1488.89	36625.3	PC IgG
CD b	42	female	12	CD.b_102_12	1492.89	36624.3	PC IgG
CD b	42	female	12	CD.b_102_12	1496.89	36622.3	PC IgG
CD b	42	female	12	CD.b_102_12	1500.89	36619.3	PC IgG
CD b	42	female	12	CD.b_102_12	1504.89	36615.3	PC IgG
CD b	42	female	12	CD.b_102_12	1513.89	36603.3	PC IgG
CD b	42	female	12	CD.b_102_12	1514.89	36601.3	PC IgG
CD b	42	female	12	CD.b_102_12	1516.89	36593.3	PC IgG
CD b	42	female	12	CD.b_102_12	1517.89	36588.3	PC IgG
CD b	42	female	12	CD.b_102_12	1517.89	36572.3	PC IgG
CD b	42	female	12	CD.b_102_12	1513.89	36568.3	PC IgG
CD b	42	female	12	CD.b_102_12	1490.89	36553.3	PC IgG
CD b	42	female	12	CD.b_102_12	1486.89	36553.3	PC IgG
CD b	42	female	12	CD.b_102_12	1459.89	36572.3	PC IgG
CD b	42	female	12	CD.b_102_12	1458.89	36573.3	PC IgG
CD b	42	female	12	CD.b_102_12	1456.89	36576.3	PC IgG
CD b	42	female	12	CD.b_102_12	1456.89	36578.3	PC IgG
CD b	42	female	12	CD.b_102_12	1463.89	36607.3	PC IgG
CD b	42	female	12	CD.b_102_12	1465.89	36613.3	PC IgG
CD b	42	female	12	CD.b_102_12	1472.89	36627.3	PC IgG
CD b	42	female	12	CD.b_102_12	1475.89	36627.3	PC IgG
CD b	42	female	12	CD.b_1020_12	-895.111	34851.3	Inflammatory fibroblasts
CD b	42	female	12	CD.b_1020_12	-885.111	34849.3	Inflammatory fibroblasts
CD b	42	female	12	CD.b_1020_12	-875.111	34844.3	Inflammatory fibroblasts
CD b	42	female	12	CD.b_1020_12	-871.111	34841.3	Inflammatory fibroblasts
CD b	42	female	12	CD.b_1020_12	-865.111	34835.3	Inflammatory fibroblasts
CD b	42	female	12	CD.b_1020_12	-862.111	34831.3	Inflammatory fibroblasts
CD b	42	female	12	CD.b_1020_12	-859.111	34825.3	Inflammatory fibroblasts
CD b	42	female	12	CD.b_1020_12	-857.111	34819.3	Inflammatory fibroblasts
CD b	42	female	12	CD.b_1020_12	-856.111	34814.3	Inflammatory fibroblasts
CD b	42	female	12	CD.b_1020_12	-856.111	34798.3	Inflammatory fibroblasts
CD b	42	female	12	CD.b_1020_12	-859.111	34783.3	Inflammatory fibroblasts
CD b	42	female	12	CD.b_1020_12	-860.111	34781.3	Inflammatory fibroblasts
CD b	42	female	12	CD.b_1020_12	-869.111	34769.3	Inflammatory fibroblasts
CD b	42	female	12	CD.b_1020_12	-871.111	34767.3	Inflammatory fibroblasts
CD b	42	female	12	CD.b_1020_12	-875.111	34764.3	Inflammatory fibroblasts
CD b	42	female	12	CD.b_1020_12	-877.111	34763.3	Inflammatory fibroblasts
CD b	42	female	12	CD.b_1020_12	-887.111	34759.3	Inflammatory fibroblasts
CD b	42	female	12	CD.b_1020_12	-892.111	34758.3	Inflammatory fibroblasts
CD b	42	female	12	CD.b_1020_12	-900.111	34758.3	Inflammatory fibroblasts
CD b	42	female	12	CD.b_1020_12	-914.111	34765.3	Inflammatory fibroblasts
CD b	42	female	12	CD.b_1020_12	-937.111	34777.3	Inflammatory fibroblasts
CD b	42	female	12	CD.b_1020_12	-937.111	34796.3	Inflammatory fibroblasts
CD b	42	female	12	CD.b_1020_12	-936.111	34805.3	Inflammatory fibroblasts
CD b	42	female	12	CD.b_1020_12	-927.111	34841.3	Inflammatory fibroblasts
CD b	42	female	12	CD.b_1020_12	-925.111	34843.3	Inflammatory fibroblasts
CD b	42	female	12	CD.b_1020_12	-921.111	34846.3	Inflammatory fibroblasts
CD b	42	female	12	CD.b_1020_12	-918.111	34848.3	Inflammatory fibroblasts
CD b	42	female	12	CD.b_1020_12	-916.111	34849.3	Inflammatory fibroblasts
CD b	42	female	12	CD.b_1020_12	-906.111	34851.3	Inflammatory fibroblasts
CD b	42	female	12	CD.b_1020_12	-895.111	34851.3	Inflammatory fibroblasts
CD b	42	female	12	CD.b_1021_12	2582.89	34851.3	Myofibroblasts
CD b	42	female	12	CD.b_1021_12	2587.89	34850.3	Myofibroblasts
CD b	42	female	12	CD.b_1021_12	2590.89	34849.3	Myofibroblasts
CD b	42	female	12	CD.b_1021_12	2593.89	34846.3	Myofibroblasts
CD b	42	female	12	CD.b_1021_12	2596.89	34842.3	Myofibroblasts
CD b	42	female	12	CD.b_1021_12	2619.89	34802.3	Myofibroblasts
CD b	42	female	12	CD.b_1021_12	2619.89	34795.3	Myofibroblasts
CD b	42	female	12	CD.b_1021_12	2618.89	34793.3	Myofibroblasts
CD b	42	female	12	CD.b_1021_12	2611.89	34780.3	Myofibroblasts
CD b	42	female	12	CD.b_1021_12	2609.89	34777.3	Myofibroblasts
CD b	42	female	12	CD.b_1021_12	2603.89	34769.3	Myofibroblasts
CD b	42	female	12	CD.b_1021_12	2602.89	34768.3	Myofibroblasts
CD b	42	female	12	CD.b_1021_12	2583.89	34768.3	Myofibroblasts
CD b	42	female	12	CD.b_1021_12	2578.89	34769.3	Myofibroblasts
CD b	42	female	12	CD.b_1021_12	2558.89	34779.3	Myofibroblasts
CD b	42	female	12	CD.b_1021_12	2557.89	34780.3	Myofibroblasts
CD b	42	female	12	CD.b_1021_12	2557.89	34793.3	Myofibroblasts
CD b	42	female	12	CD.b_1021_12	2558.89	34824.3	Myofibroblasts
CD b	42	female	12	CD.b_1021_12	2559.89	34833.3	Myofibroblasts
CD b	42	female	12	CD.b_1021_12	2560.89	34840.3	Myofibroblasts
CD b	42	female	12	CD.b_1021_12	2561.89	34843.3	Myofibroblasts
CD b	42	female	12	CD.b_1021_12	2577.89	34851.3	Myofibroblasts
CD b	42	female	12	CD.b_1021_12	2582.89	34851.3	Myofibroblasts
CD b	42	female	12	CD.b_1022_12	4039.89	34829.3	PC immediate early response
CD b	42	female	12	CD.b_1022_12	4052.89	34827.3	PC immediate early response
CD b	42	female	12	CD.b_1022_12	4061.89	34811.3	PC immediate early response
CD b	42	female	12	CD.b_1022_12	4066.89	34801.3	PC immediate early response
CD b	42	female	12	CD.b_1022_12	4066.89	34797.3	PC immediate early response
CD b	42	female	12	CD.b_1022_12	4061.89	34787.3	PC immediate early response
CD b	42	female	12	CD.b_1022_12	4057.89	34780.3	PC immediate early response
CD b	42	female	12	CD.b_1022_12	4053.89	34774.3	PC immediate early response
CD b	42	female	12	CD.b_1022_12	4038.89	34774.3	PC immediate early response
CD b	42	female	12	CD.b_1022_12	4032.89	34777.3	PC immediate early response
CD b	42	female	12	CD.b_1022_12	4027.89	34780.3	PC immediate early response
CD b	42	female	12	CD.b_1022_12	4024.89	34782.3	PC immediate early response
CD b	42	female	12	CD.b_1022_12	4017.89	34787.3	PC immediate early response
CD b	42	female	12	CD.b_1022_12	4014.89	34790.3	PC immediate early response
CD b	42	female	12	CD.b_1022_12	4013.89	34793.3	PC immediate early response
CD b	42	female	12	CD.b_1022_12	4012.89	34797.3	PC immediate early response
CD b	42	female	12	CD.b_1022_12	4011.89	34803.3	PC immediate early response
CD b	42	female	12	CD.b_1022_12	4011.89	34808.3	PC immediate early response
CD b	42	female	12	CD.b_1022_12	4019.89	34824.3	PC immediate early response
CD b	42	female	12	CD.b_1022_12	4022.89	34829.3	PC immediate early response
CD b	42	female	12	CD.b_1022_12	4039.89	34829.3	PC immediate early response
CD b	42	female	12	CD.b_1023_12	-159.111	34845.3	Endothelium
CD b	42	female	12	CD.b_1023_12	-157.111	34844.3	Endothelium
CD b	42	female	12	CD.b_1023_12	-151.111	34840.3	Endothelium
CD b	42	female	12	CD.b_1023_12	-134.111	34826.3	Endothelium
CD b	42	female	12	CD.b_1023_12	-134.111	34809.3	Endothelium
CD b	42	female	12	CD.b_1023_12	-135.111	34802.3	Endothelium
CD b	42	female	12	CD.b_1023_12	-137.111	34791.3	Endothelium
CD b	42	female	12	CD.b_1023_12	-138.111	34788.3	Endothelium
CD b	42	female	12	CD.b_1023_12	-149.111	34763.3	Endothelium
CD b	42	female	12	CD.b_1023_12	-150.111	34761.3	Endothelium
CD b	42	female	12	CD.b_1023_12	-154.111	34761.3	Endothelium
CD b	42	female	12	CD.b_1023_12	-160.111	34764.3	Endothelium
CD b	42	female	12	CD.b_1023_12	-165.111	34767.3	Endothelium
CD b	42	female	12	CD.b_1023_12	-178.111	34777.3	Endothelium
CD b	42	female	12	CD.b_1023_12	-184.111	34782.3	Endothelium
CD b	42	female	12	CD.b_1023_12	-186.111	34784.3	Endothelium
CD b	42	female	12	CD.b_1023_12	-186.111	34787.3	Endothelium
CD b	42	female	12	CD.b_1023_12	-174.111	34828.3	Endothelium
CD b	42	female	12	CD.b_1023_12	-173.111	34831.3	Endothelium
CD b	42	female	12	CD.b_1023_12	-171.111	34835.3	Endothelium
CD b	42	female	12	CD.b_1023_12	-165.111	34843.3	Endothelium
CD b	42	female	12	CD.b_1023_12	-163.111	34845.3	Endothelium
CD b	42	female	12	CD.b_1023_12	-159.111	34845.3	Endothelium
CD b	42	female	12	CD.b_1024_12	2495.89	34826.3	PC IgG
CD b	42	female	12	CD.b_1024_12	2511.89	34825.3	PC IgG
CD b	42	female	12	CD.b_1024_12	2512.89	34824.3	PC IgG
CD b	42	female	12	CD.b_1024_12	2521.89	34808.3	PC IgG
CD b	42	female	12	CD.b_1024_12	2523.89	34799.3	PC IgG
CD b	42	female	12	CD.b_1024_12	2526.89	34783.3	PC IgG
CD b	42	female	12	CD.b_1024_12	2526.89	34779.3	PC IgG
CD b	42	female	12	CD.b_1024_12	2522.89	34779.3	PC IgG
CD b	42	female	12	CD.b_1024_12	2505.89	34783.3	PC IgG
CD b	42	female	12	CD.b_1024_12	2503.89	34784.3	PC IgG
CD b	42	female	12	CD.b_1024_12	2488.89	34792.3	PC IgG
CD b	42	female	12	CD.b_1024_12	2476.89	34803.3	PC IgG
CD b	42	female	12	CD.b_1024_12	2475.89	34804.3	PC IgG
CD b	42	female	12	CD.b_1024_12	2475.89	34807.3	PC IgG
CD b	42	female	12	CD.b_1024_12	2481.89	34825.3	PC IgG
CD b	42	female	12	CD.b_1024_12	2482.89	34826.3	PC IgG
CD b	42	female	12	CD.b_1024_12	2495.89	34826.3	PC IgG
CD b	42	female	12	CD.b_1025_12	2232.89	34841.3	T cells CCL20
CD b	42	female	12	CD.b_1025_12	2252.89	34837.3	T cells CCL20
CD b	42	female	12	CD.b_1025_12	2254.89	34836.3	T cells CCL20
CD b	42	female	12	CD.b_1025_12	2258.89	34833.3	T cells CCL20
CD b	42	female	12	CD.b_1025_12	2262.89	34829.3	T cells CCL20
CD b	42	female	12	CD.b_1025_12	2263.89	34774.3	T cells CCL20
CD b	42	female	12	CD.b_1025_12	2263.89	34758.3	T cells CCL20
CD b	42	female	12	CD.b_1025_12	2260.89	34755.3	T cells CCL20
CD b	42	female	12	CD.b_1025_12	2258.89	34754.3	T cells CCL20
CD b	42	female	12	CD.b_1025_12	2253.89	34754.3	T cells CCL20
CD b	42	female	12	CD.b_1025_12	2247.89	34756.3	T cells CCL20
CD b	42	female	12	CD.b_1025_12	2188.89	34778.3	T cells CCL20
CD b	42	female	12	CD.b_1025_12	2186.89	34779.3	T cells CCL20
CD b	42	female	12	CD.b_1025_12	2193.89	34810.3	T cells CCL20
CD b	42	female	12	CD.b_1025_12	2197.89	34821.3	T cells CCL20
CD b	42	female	12	CD.b_1025_12	2198.89	34823.3	T cells CCL20
CD b	42	female	12	CD.b_1025_12	2207.89	34835.3	T cells CCL20
CD b	42	female	12	CD.b_1025_12	2208.89	34836.3	T cells CCL20
CD b	42	female	12	CD.b_1025_12	2210.89	34837.3	T cells CCL20
CD b	42	female	12	CD.b_1025_12	2215.89	34839.3	T cells CCL20
CD b	42	female	12	CD.b_1025_12	2225.89	34841.3	T cells CCL20
CD b	42	female	12	CD.b_1025_12	2232.89	34841.3	T cells CCL20
CD b	42	female	12	CD.b_1026_12	2826.89	34833.3	Secretory progenitor
CD b	42	female	12	CD.b_1026_12	2832.89	34829.3	Secretory progenitor
CD b	42	female	12	CD.b_1026_12	2840.89	34821.3	Secretory progenitor
CD b	42	female	12	CD.b_1026_12	2845.89	34811.3	Secretory progenitor
CD b	42	female	12	CD.b_1026_12	2845.89	34806.3	Secretory progenitor
CD b	42	female	12	CD.b_1026_12	2837.89	34775.3	Secretory progenitor
CD b	42	female	12	CD.b_1026_12	2827.89	34756.3	Secretory progenitor
CD b	42	female	12	CD.b_1026_12	2813.89	34742.3	Secretory progenitor
CD b	42	female	12	CD.b_1026_12	2811.89	34742.3	Secretory progenitor
CD b	42	female	12	CD.b_1026_12	2809.89	34746.3	Secretory progenitor
CD b	42	female	12	CD.b_1026_12	2787.89	34808.3	Secretory progenitor
CD b	42	female	12	CD.b_1026_12	2787.89	34809.3	Secretory progenitor
CD b	42	female	12	CD.b_1026_12	2788.89	34811.3	Secretory progenitor
CD b	42	female	12	CD.b_1026_12	2792.89	34817.3	Secretory progenitor
CD b	42	female	12	CD.b_1026_12	2794.89	34819.3	Secretory progenitor
CD b	42	female	12	CD.b_1026_12	2808.89	34831.3	Secretory progenitor
CD b	42	female	12	CD.b_1026_12	2811.89	34833.3	Secretory progenitor
CD b	42	female	12	CD.b_1026_12	2819.89	34837.3	Secretory progenitor
CD b	42	female	12	CD.b_1026_12	2826.89	34833.3	Secretory progenitor
CD b	42	female	12	CD.b_1027_12	3644.89	34839.3	M2
CD b	42	female	12	CD.b_1027_12	3654.89	34837.3	M2
CD b	42	female	12	CD.b_1027_12	3662.89	34835.3	M2
CD b	42	female	12	CD.b_1027_12	3668.89	34832.3	M2
CD b	42	female	12	CD.b_1027_12	3672.89	34829.3	M2
CD b	42	female	12	CD.b_1027_12	3674.89	34827.3	M2
CD b	42	female	12	CD.b_1027_12	3677.89	34823.3	M2
CD b	42	female	12	CD.b_1027_12	3681.89	34817.3	M2
CD b	42	female	12	CD.b_1027_12	3681.89	34813.3	M2
CD b	42	female	12	CD.b_1027_12	3656.89	34784.3	M2
CD b	42	female	12	CD.b_1027_12	3649.89	34777.3	M2
CD b	42	female	12	CD.b_1027_12	3618.89	34777.3	M2
CD b	42	female	12	CD.b_1027_12	3617.89	34778.3	M2
CD b	42	female	12	CD.b_1027_12	3607.89	34793.3	M2
CD b	42	female	12	CD.b_1027_12	3596.89	34811.3	M2
CD b	42	female	12	CD.b_1027_12	3597.89	34813.3	M2
CD b	42	female	12	CD.b_1027_12	3600.89	34817.3	M2
CD b	42	female	12	CD.b_1027_12	3604.89	34822.3	M2
CD b	42	female	12	CD.b_1027_12	3607.89	34825.3	M2
CD b	42	female	12	CD.b_1027_12	3611.89	34828.3	M2
CD b	42	female	12	CD.b_1027_12	3621.89	34834.3	M2
CD b	42	female	12	CD.b_1027_12	3623.89	34835.3	M2
CD b	42	female	12	CD.b_1027_12	3643.89	34839.3	M2
CD b	42	female	12	CD.b_1027_12	3644.89	34839.3	M2
CD b	42	female	12	CD.b_1028_12	3972.89	34823.3	IDA macrophages
CD b	42	female	12	CD.b_1028_12	3994.89	34815.3	IDA macrophages
CD b	42	female	12	CD.b_1028_12	3999.89	34813.3	IDA macrophages
CD b	42	female	12	CD.b_1028_12	4009.89	34808.3	IDA macrophages
CD b	42	female	12	CD.b_1028_12	4010.89	34807.3	IDA macrophages
CD b	42	female	12	CD.b_1028_12	4013.89	34792.3	IDA macrophages
CD b	42	female	12	CD.b_1028_12	4013.89	34788.3	IDA macrophages
CD b	42	female	12	CD.b_1028_12	4001.89	34782.3	IDA macrophages
CD b	42	female	12	CD.b_1028_12	3982.89	34775.3	IDA macrophages
CD b	42	female	12	CD.b_1028_12	3977.89	34775.3	IDA macrophages
CD b	42	female	12	CD.b_1028_12	3950.89	34796.3	IDA macrophages
CD b	42	female	12	CD.b_1028_12	3947.89	34799.3	IDA macrophages
CD b	42	female	12	CD.b_1028_12	3938.89	34811.3	IDA macrophages
CD b	42	female	12	CD.b_1028_12	3939.89	34812.3	IDA macrophages
CD b	42	female	12	CD.b_1028_12	3942.89	34814.3	IDA macrophages
CD b	42	female	12	CD.b_1028_12	3962.89	34824.3	IDA macrophages
CD b	42	female	12	CD.b_1028_12	3965.89	34825.3	IDA macrophages
CD b	42	female	12	CD.b_1028_12	3972.89	34823.3	IDA macrophages
CD b	42	female	12	CD.b_1029_12	2683.89	34837.3	PC IgG
CD b	42	female	12	CD.b_1029_12	2687.89	34833.3	PC IgG
CD b	42	female	12	CD.b_1029_12	2699.89	34814.3	PC IgG
CD b	42	female	12	CD.b_1029_12	2706.89	34799.3	PC IgG
CD b	42	female	12	CD.b_1029_12	2706.89	34794.3	PC IgG
CD b	42	female	12	CD.b_1029_12	2703.89	34789.3	PC IgG
CD b	42	female	12	CD.b_1029_12	2696.89	34781.3	PC IgG
CD b	42	female	12	CD.b_1029_12	2690.89	34775.3	PC IgG
CD b	42	female	12	CD.b_1029_12	2687.89	34773.3	PC IgG
CD b	42	female	12	CD.b_1029_12	2684.89	34772.3	PC IgG
CD b	42	female	12	CD.b_1029_12	2668.89	34769.3	PC IgG
CD b	42	female	12	CD.b_1029_12	2666.89	34769.3	PC IgG
CD b	42	female	12	CD.b_1029_12	2664.89	34771.3	PC IgG
CD b	42	female	12	CD.b_1029_12	2663.89	34774.3	PC IgG
CD b	42	female	12	CD.b_1029_12	2660.89	34784.3	PC IgG
CD b	42	female	12	CD.b_1029_12	2653.89	34808.3	PC IgG
CD b	42	female	12	CD.b_1029_12	2653.89	34811.3	PC IgG
CD b	42	female	12	CD.b_1029_12	2661.89	34826.3	PC IgG
CD b	42	female	12	CD.b_1029_12	2664.89	34831.3	PC IgG
CD b	42	female	12	CD.b_1029_12	2666.89	34833.3	PC IgG
CD b	42	female	12	CD.b_1029_12	2670.89	34836.3	PC IgG
CD b	42	female	12	CD.b_1029_12	2673.89	34837.3	PC IgG
CD b	42	female	12	CD.b_1029_12	2683.89	34837.3	PC IgG
CD b	42	female	12	CD.b_103_12	2302.89	36621.3	PC IgG
CD b	42	female	12	CD.b_103_12	2322.89	36617.3	PC IgG
CD b	42	female	12	CD.b_103_12	2324.89	36616.3	PC IgG
CD b	42	female	12	CD.b_103_12	2328.89	36613.3	PC IgG
CD b	42	female	12	CD.b_103_12	2332.89	36609.3	PC IgG
CD b	42	female	12	CD.b_103_12	2340.89	36599.3	PC IgG
CD b	42	female	12	CD.b_103_12	2343.89	36595.3	PC IgG
CD b	42	female	12	CD.b_103_12	2344.89	36593.3	PC IgG
CD b	42	female	12	CD.b_103_12	2345.89	36588.3	PC IgG
CD b	42	female	12	CD.b_103_12	2345.89	36562.3	PC IgG
CD b	42	female	12	CD.b_103_12	2344.89	36557.3	PC IgG
CD b	42	female	12	CD.b_103_12	2343.89	36555.3	PC IgG
CD b	42	female	12	CD.b_103_12	2340.89	36551.3	PC IgG
CD b	42	female	12	CD.b_103_12	2330.89	36541.3	PC IgG
CD b	42	female	12	CD.b_103_12	2326.89	36538.3	PC IgG
CD b	42	female	12	CD.b_103_12	2320.89	36535.3	PC IgG
CD b	42	female	12	CD.b_103_12	2315.89	36534.3	PC IgG
CD b	42	female	12	CD.b_103_12	2295.89	36534.3	PC IgG
CD b	42	female	12	CD.b_103_12	2290.89	36535.3	PC IgG
CD b	42	female	12	CD.b_103_12	2284.89	36537.3	PC IgG
CD b	42	female	12	CD.b_103_12	2282.89	36538.3	PC IgG
CD b	42	female	12	CD.b_103_12	2278.89	36541.3	PC IgG
CD b	42	female	12	CD.b_103_12	2274.89	36545.3	PC IgG
CD b	42	female	12	CD.b_103_12	2265.89	36557.3	PC IgG
CD b	42	female	12	CD.b_103_12	2264.89	36559.3	PC IgG
CD b	42	female	12	CD.b_103_12	2260.89	36569.3	PC IgG
CD b	42	female	12	CD.b_103_12	2258.89	36579.3	PC IgG
CD b	42	female	12	CD.b_103_12	2258.89	36588.3	PC IgG
CD b	42	female	12	CD.b_103_12	2260.89	36598.3	PC IgG
CD b	42	female	12	CD.b_103_12	2261.89	36600.3	PC IgG
CD b	42	female	12	CD.b_103_12	2265.89	36606.3	PC IgG
CD b	42	female	12	CD.b_103_12	2268.89	36610.3	PC IgG
CD b	42	female	12	CD.b_103_12	2271.89	36613.3	PC IgG
CD b	42	female	12	CD.b_103_12	2275.89	36616.3	PC IgG
CD b	42	female	12	CD.b_103_12	2281.89	36619.3	PC IgG
CD b	42	female	12	CD.b_103_12	2291.89	36621.3	PC IgG
CD b	42	female	12	CD.b_103_12	2302.89	36621.3	PC IgG
CD b	42	female	12	CD.b_1030_12	1534.89	34833.3	M2
CD b	42	female	12	CD.b_1030_12	1560.89	34815.3	M2
CD b	42	female	12	CD.b_1030_12	1579.89	34793.3	M2
CD b	42	female	12	CD.b_1030_12	1579.89	34788.3	M2
CD b	42	female	12	CD.b_1030_12	1572.89	34775.3	M2
CD b	42	female	12	CD.b_1030_12	1567.89	34767.3	M2
CD b	42	female	12	CD.b_1030_12	1553.89	34750.3	M2
CD b	42	female	12	CD.b_1030_12	1543.89	34750.3	M2
CD b	42	female	12	CD.b_1030_12	1538.89	34751.3	M2
CD b	42	female	12	CD.b_1030_12	1524.89	34758.3	M2
CD b	42	female	12	CD.b_1030_12	1523.89	34759.3	M2
CD b	42	female	12	CD.b_1030_12	1500.89	34785.3	M2
CD b	42	female	12	CD.b_1030_12	1498.89	34789.3	M2
CD b	42	female	12	CD.b_1030_12	1496.89	34799.3	M2
CD b	42	female	12	CD.b_1030_12	1496.89	34802.3	M2
CD b	42	female	12	CD.b_1030_12	1498.89	34812.3	M2
CD b	42	female	12	CD.b_1030_12	1499.89	34814.3	M2
CD b	42	female	12	CD.b_1030_12	1502.89	34818.3	M2
CD b	42	female	12	CD.b_1030_12	1506.89	34823.3	M2
CD b	42	female	12	CD.b_1030_12	1508.89	34825.3	M2
CD b	42	female	12	CD.b_1030_12	1512.89	34828.3	M2
CD b	42	female	12	CD.b_1030_12	1514.89	34829.3	M2
CD b	42	female	12	CD.b_1030_12	1519.89	34831.3	M2
CD b	42	female	12	CD.b_1030_12	1529.89	34833.3	M2
CD b	42	female	12	CD.b_1030_12	1534.89	34833.3	M2
CD b	42	female	12	CD.b_1031_12	2299.89	34821.3	PC IgG
CD b	42	female	12	CD.b_1031_12	2303.89	34820.3	PC IgG
CD b	42	female	12	CD.b_1031_12	2315.89	34816.3	PC IgG
CD b	42	female	12	CD.b_1031_12	2315.89	34810.3	PC IgG
CD b	42	female	12	CD.b_1031_12	2311.89	34794.3	PC IgG
CD b	42	female	12	CD.b_1031_12	2307.89	34782.3	PC IgG
CD b	42	female	12	CD.b_1031_12	2303.89	34775.3	PC IgG
CD b	42	female	12	CD.b_1031_12	2298.89	34769.3	PC IgG
CD b	42	female	12	CD.b_1031_12	2291.89	34761.3	PC IgG
CD b	42	female	12	CD.b_1031_12	2274.89	34759.3	PC IgG
CD b	42	female	12	CD.b_1031_12	2266.89	34759.3	PC IgG
CD b	42	female	12	CD.b_1031_12	2265.89	34760.3	PC IgG
CD b	42	female	12	CD.b_1031_12	2262.89	34778.3	PC IgG
CD b	42	female	12	CD.b_1031_12	2261.89	34787.3	PC IgG
CD b	42	female	12	CD.b_1031_12	2261.89	34818.3	PC IgG
CD b	42	female	12	CD.b_1031_12	2262.89	34826.3	PC IgG
CD b	42	female	12	CD.b_1031_12	2263.89	34829.3	PC IgG
CD b	42	female	12	CD.b_1031_12	2299.89	34821.3	PC IgG
CD b	42	female	12	CD.b_1032_12	-659.111	34831.3	FRCs
CD b	42	female	12	CD.b_1032_12	-649.111	34829.3	FRCs
CD b	42	female	12	CD.b_1032_12	-647.111	34828.3	FRCs
CD b	42	female	12	CD.b_1032_12	-643.111	34825.3	FRCs
CD b	42	female	12	CD.b_1032_12	-641.111	34823.3	FRCs
CD b	42	female	12	CD.b_1032_12	-638.111	34819.3	FRCs
CD b	42	female	12	CD.b_1032_12	-637.111	34817.3	FRCs
CD b	42	female	12	CD.b_1032_12	-635.111	34811.3	FRCs
CD b	42	female	12	CD.b_1032_12	-635.111	34783.3	FRCs
CD b	42	female	12	CD.b_1032_12	-638.111	34777.3	FRCs
CD b	42	female	12	CD.b_1032_12	-642.111	34771.3	FRCs
CD b	42	female	12	CD.b_1032_12	-643.111	34770.3	FRCs
CD b	42	female	12	CD.b_1032_12	-648.111	34769.3	FRCs
CD b	42	female	12	CD.b_1032_12	-695.111	34763.3	FRCs
CD b	42	female	12	CD.b_1032_12	-700.111	34763.3	FRCs
CD b	42	female	12	CD.b_1032_12	-702.111	34766.3	FRCs
CD b	42	female	12	CD.b_1032_12	-704.111	34772.3	FRCs
CD b	42	female	12	CD.b_1032_12	-704.111	34788.3	FRCs
CD b	42	female	12	CD.b_1032_12	-702.111	34796.3	FRCs
CD b	42	female	12	CD.b_1032_12	-696.111	34815.3	FRCs
CD b	42	female	12	CD.b_1032_12	-695.111	34817.3	FRCs
CD b	42	female	12	CD.b_1032_12	-691.111	34820.3	FRCs
CD b	42	female	12	CD.b_1032_12	-680.111	34828.3	FRCs
CD b	42	female	12	CD.b_1032_12	-678.111	34829.3	FRCs
CD b	42	female	12	CD.b_1032_12	-668.111	34831.3	FRCs
CD b	42	female	12	CD.b_1032_12	-659.111	34831.3	FRCs
CD b	42	female	12	CD.b_1033_12	396.889	34831.3	M2
CD b	42	female	12	CD.b_1033_12	406.889	34829.3	M2
CD b	42	female	12	CD.b_1033_12	412.889	34826.3	M2
CD b	42	female	12	CD.b_1033_12	416.889	34823.3	M2
CD b	42	female	12	CD.b_1033_12	418.889	34821.3	M2
CD b	42	female	12	CD.b_1033_12	421.889	34817.3	M2
CD b	42	female	12	CD.b_1033_12	425.889	34811.3	M2
CD b	42	female	12	CD.b_1033_12	426.889	34809.3	M2
CD b	42	female	12	CD.b_1033_12	428.889	34803.3	M2
CD b	42	female	12	CD.b_1033_12	428.889	34787.3	M2
CD b	42	female	12	CD.b_1033_12	425.889	34776.3	M2
CD b	42	female	12	CD.b_1033_12	424.889	34773.3	M2
CD b	42	female	12	CD.b_1033_12	423.889	34771.3	M2
CD b	42	female	12	CD.b_1033_12	420.889	34770.3	M2
CD b	42	female	12	CD.b_1033_12	358.889	34753.3	M2
CD b	42	female	12	CD.b_1033_12	355.889	34753.3	M2
CD b	42	female	12	CD.b_1033_12	352.889	34755.3	M2
CD b	42	female	12	CD.b_1033_12	342.889	34765.3	M2
CD b	42	female	12	CD.b_1033_12	339.889	34769.3	M2
CD b	42	female	12	CD.b_1033_12	336.889	34775.3	M2
CD b	42	female	12	CD.b_1033_12	334.889	34785.3	M2
CD b	42	female	12	CD.b_1033_12	334.889	34790.3	M2
CD b	42	female	12	CD.b_1033_12	335.889	34793.3	M2
CD b	42	female	12	CD.b_1033_12	341.889	34799.3	M2
CD b	42	female	12	CD.b_1033_12	375.889	34831.3	M2
CD b	42	female	12	CD.b_1033_12	396.889	34831.3	M2
CD b	42	female	12	CD.b_1034_12	670.889	34831.3	IDA macrophages
CD b	42	female	12	CD.b_1034_12	675.889	34830.3	IDA macrophages
CD b	42	female	12	CD.b_1034_12	679.889	34829.3	IDA macrophages
CD b	42	female	12	CD.b_1034_12	679.889	34814.3	IDA macrophages
CD b	42	female	12	CD.b_1034_12	675.889	34784.3	IDA macrophages
CD b	42	female	12	CD.b_1034_12	671.889	34772.3	IDA macrophages
CD b	42	female	12	CD.b_1034_12	666.889	34759.3	IDA macrophages
CD b	42	female	12	CD.b_1034_12	665.889	34757.3	IDA macrophages
CD b	42	female	12	CD.b_1034_12	663.889	34756.3	IDA macrophages
CD b	42	female	12	CD.b_1034_12	649.889	34756.3	IDA macrophages
CD b	42	female	12	CD.b_1034_12	644.889	34757.3	IDA macrophages
CD b	42	female	12	CD.b_1034_12	638.889	34759.3	IDA macrophages
CD b	42	female	12	CD.b_1034_12	636.889	34760.3	IDA macrophages
CD b	42	female	12	CD.b_1034_12	633.889	34763.3	IDA macrophages
CD b	42	female	12	CD.b_1034_12	632.889	34770.3	IDA macrophages
CD b	42	female	12	CD.b_1034_12	631.889	34779.3	IDA macrophages
CD b	42	female	12	CD.b_1034_12	630.889	34796.3	IDA macrophages
CD b	42	female	12	CD.b_1034_12	630.889	34818.3	IDA macrophages
CD b	42	female	12	CD.b_1034_12	637.889	34825.3	IDA macrophages
CD b	42	female	12	CD.b_1034_12	641.889	34828.3	IDA macrophages
CD b	42	female	12	CD.b_1034_12	643.889	34829.3	IDA macrophages
CD b	42	female	12	CD.b_1034_12	653.889	34831.3	IDA macrophages
CD b	42	female	12	CD.b_1034_12	670.889	34831.3	IDA macrophages
CD b	42	female	12	CD.b_1035_12	1774.89	34826.3	M2
CD b	42	female	12	CD.b_1035_12	1786.89	34820.3	M2
CD b	42	female	12	CD.b_1035_12	1790.89	34817.3	M2
CD b	42	female	12	CD.b_1035_12	1794.89	34813.3	M2
CD b	42	female	12	CD.b_1035_12	1797.89	34809.3	M2
CD b	42	female	12	CD.b_1035_12	1798.89	34807.3	M2
CD b	42	female	12	CD.b_1035_12	1800.89	34801.3	M2
CD b	42	female	12	CD.b_1035_12	1801.89	34796.3	M2
CD b	42	female	12	CD.b_1035_12	1801.89	34786.3	M2
CD b	42	female	12	CD.b_1035_12	1800.89	34781.3	M2
CD b	42	female	12	CD.b_1035_12	1798.89	34775.3	M2
CD b	42	female	12	CD.b_1035_12	1797.89	34773.3	M2
CD b	42	female	12	CD.b_1035_12	1794.89	34769.3	M2
CD b	42	female	12	CD.b_1035_12	1790.89	34765.3	M2
CD b	42	female	12	CD.b_1035_12	1786.89	34762.3	M2
CD b	42	female	12	CD.b_1035_12	1784.89	34761.3	M2
CD b	42	female	12	CD.b_1035_12	1774.89	34757.3	M2
CD b	42	female	12	CD.b_1035_12	1769.89	34756.3	M2
CD b	42	female	12	CD.b_1035_12	1743.89	34756.3	M2
CD b	42	female	12	CD.b_1035_12	1738.89	34757.3	M2
CD b	42	female	12	CD.b_1035_12	1736.89	34758.3	M2
CD b	42	female	12	CD.b_1035_12	1732.89	34761.3	M2
CD b	42	female	12	CD.b_1035_12	1728.89	34765.3	M2
CD b	42	female	12	CD.b_1035_12	1725.89	34769.3	M2
CD b	42	female	12	CD.b_1035_12	1722.89	34775.3	M2
CD b	42	female	12	CD.b_1035_12	1720.89	34785.3	M2
CD b	42	female	12	CD.b_1035_12	1720.89	34798.3	M2
CD b	42	female	12	CD.b_1035_12	1721.89	34803.3	M2
CD b	42	female	12	CD.b_1035_12	1724.89	34806.3	M2
CD b	42	female	12	CD.b_1035_12	1732.89	34811.3	M2
CD b	42	female	12	CD.b_1035_12	1737.89	34814.3	M2
CD b	42	female	12	CD.b_1035_12	1739.89	34815.3	M2
CD b	42	female	12	CD.b_1035_12	1746.89	34818.3	M2
CD b	42	female	12	CD.b_1035_12	1756.89	34822.3	M2
CD b	42	female	12	CD.b_1035_12	1771.89	34826.3	M2
CD b	42	female	12	CD.b_1035_12	1774.89	34826.3	M2
CD b	42	female	12	CD.b_1036_12	3405.89	34813.3	PC IgG
CD b	42	female	12	CD.b_1036_12	3441.89	34808.3	PC IgG
CD b	42	female	12	CD.b_1036_12	3442.89	34807.3	PC IgG
CD b	42	female	12	CD.b_1036_12	3444.89	34804.3	PC IgG
CD b	42	female	12	CD.b_1036_12	3445.89	34802.3	PC IgG
CD b	42	female	12	CD.b_1036_12	3445.89	34797.3	PC IgG
CD b	42	female	12	CD.b_1036_12	3444.89	34795.3	PC IgG
CD b	42	female	12	CD.b_1036_12	3434.89	34778.3	PC IgG
CD b	42	female	12	CD.b_1036_12	3417.89	34755.3	PC IgG
CD b	42	female	12	CD.b_1036_12	3416.89	34754.3	PC IgG
CD b	42	female	12	CD.b_1036_12	3413.89	34754.3	PC IgG
CD b	42	female	12	CD.b_1036_12	3395.89	34770.3	PC IgG
CD b	42	female	12	CD.b_1036_12	3391.89	34774.3	PC IgG
CD b	42	female	12	CD.b_1036_12	3386.89	34780.3	PC IgG
CD b	42	female	12	CD.b_1036_12	3385.89	34782.3	PC IgG
CD b	42	female	12	CD.b_1036_12	3385.89	34784.3	PC IgG
CD b	42	female	12	CD.b_1036_12	3398.89	34806.3	PC IgG
CD b	42	female	12	CD.b_1036_12	3402.89	34811.3	PC IgG
CD b	42	female	12	CD.b_1036_12	3404.89	34813.3	PC IgG
CD b	42	female	12	CD.b_1036_12	3405.89	34813.3	PC IgG
CD b	42	female	12	CD.b_1037_12	-717.111	34827.3	Endothelium
CD b	42	female	12	CD.b_1037_12	-707.111	34825.3	Endothelium
CD b	42	female	12	CD.b_1037_12	-701.111	34822.3	Endothelium
CD b	42	female	12	CD.b_1037_12	-697.111	34819.3	Endothelium
CD b	42	female	12	CD.b_1037_12	-697.111	34810.3	Endothelium
CD b	42	female	12	CD.b_1037_12	-700.111	34761.3	Endothelium
CD b	42	female	12	CD.b_1037_12	-702.111	34758.3	Endothelium
CD b	42	female	12	CD.b_1037_12	-713.111	34743.3	Endothelium
CD b	42	female	12	CD.b_1037_12	-716.111	34739.3	Endothelium
CD b	42	female	12	CD.b_1037_12	-717.111	34738.3	Endothelium
CD b	42	female	12	CD.b_1037_12	-719.111	34737.3	Endothelium
CD b	42	female	12	CD.b_1037_12	-724.111	34736.3	Endothelium
CD b	42	female	12	CD.b_1037_12	-736.111	34736.3	Endothelium
CD b	42	female	12	CD.b_1037_12	-741.111	34737.3	Endothelium
CD b	42	female	12	CD.b_1037_12	-743.111	34738.3	Endothelium
CD b	42	female	12	CD.b_1037_12	-747.111	34741.3	Endothelium
CD b	42	female	12	CD.b_1037_12	-757.111	34751.3	Endothelium
CD b	42	female	12	CD.b_1037_12	-760.111	34755.3	Endothelium
CD b	42	female	12	CD.b_1037_12	-761.111	34757.3	Endothelium
CD b	42	female	12	CD.b_1037_12	-763.111	34767.3	Endothelium
CD b	42	female	12	CD.b_1037_12	-763.111	34796.3	Endothelium
CD b	42	female	12	CD.b_1037_12	-761.111	34806.3	Endothelium
CD b	42	female	12	CD.b_1037_12	-760.111	34808.3	Endothelium
CD b	42	female	12	CD.b_1037_12	-757.111	34812.3	Endothelium
CD b	42	female	12	CD.b_1037_12	-752.111	34817.3	Endothelium
CD b	42	female	12	CD.b_1037_12	-748.111	34820.3	Endothelium
CD b	42	female	12	CD.b_1037_12	-738.111	34825.3	Endothelium
CD b	42	female	12	CD.b_1037_12	-728.111	34827.3	Endothelium
CD b	42	female	12	CD.b_1037_12	-717.111	34827.3	Endothelium
CD b	42	female	12	CD.b_1038_12	3522.89	34827.3	Memory B cell
CD b	42	female	12	CD.b_1038_12	3540.89	34823.3	Memory B cell
CD b	42	female	12	CD.b_1038_12	3542.89	34822.3	Memory B cell
CD b	42	female	12	CD.b_1038_12	3548.89	34818.3	Memory B cell
CD b	42	female	12	CD.b_1038_12	3552.89	34815.3	Memory B cell
CD b	42	female	12	CD.b_1038_12	3558.89	34809.3	Memory B cell
CD b	42	female	12	CD.b_1038_12	3558.89	34801.3	Memory B cell
CD b	42	female	12	CD.b_1038_12	3553.89	34749.3	Memory B cell
CD b	42	female	12	CD.b_1038_12	3549.89	34747.3	Memory B cell
CD b	42	female	12	CD.b_1038_12	3524.89	34747.3	Memory B cell
CD b	42	female	12	CD.b_1038_12	3501.89	34749.3	Memory B cell
CD b	42	female	12	CD.b_1038_12	3506.89	34797.3	Memory B cell
CD b	42	female	12	CD.b_1038_12	3508.89	34812.3	Memory B cell
CD b	42	female	12	CD.b_1038_12	3512.89	34825.3	Memory B cell
CD b	42	female	12	CD.b_1038_12	3516.89	34826.3	Memory B cell
CD b	42	female	12	CD.b_1038_12	3521.89	34827.3	Memory B cell
CD b	42	female	12	CD.b_1038_12	3522.89	34827.3	Memory B cell
CD b	42	female	12	CD.b_1039_12	-263.111	34822.3	NaÃ¯ve B cell
CD b	42	female	12	CD.b_1039_12	-254.111	34818.3	NaÃ¯ve B cell
CD b	42	female	12	CD.b_1039_12	-246.111	34814.3	NaÃ¯ve B cell
CD b	42	female	12	CD.b_1039_12	-244.111	34812.3	NaÃ¯ve B cell
CD b	42	female	12	CD.b_1039_12	-242.111	34809.3	NaÃ¯ve B cell
CD b	42	female	12	CD.b_1039_12	-240.111	34805.3	NaÃ¯ve B cell
CD b	42	female	12	CD.b_1039_12	-240.111	34795.3	NaÃ¯ve B cell
CD b	42	female	12	CD.b_1039_12	-241.111	34790.3	NaÃ¯ve B cell
CD b	42	female	12	CD.b_1039_12	-244.111	34778.3	NaÃ¯ve B cell
CD b	42	female	12	CD.b_1039_12	-251.111	34761.3	NaÃ¯ve B cell
CD b	42	female	12	CD.b_1039_12	-263.111	34735.3	NaÃ¯ve B cell
CD b	42	female	12	CD.b_1039_12	-264.111	34733.3	NaÃ¯ve B cell
CD b	42	female	12	CD.b_1039_12	-285.111	34733.3	NaÃ¯ve B cell
CD b	42	female	12	CD.b_1039_12	-286.111	34734.3	NaÃ¯ve B cell
CD b	42	female	12	CD.b_1039_12	-287.111	34737.3	NaÃ¯ve B cell
CD b	42	female	12	CD.b_1039_12	-288.111	34744.3	NaÃ¯ve B cell
CD b	42	female	12	CD.b_1039_12	-289.111	34753.3	NaÃ¯ve B cell
CD b	42	female	12	CD.b_1039_12	-293.111	34808.3	NaÃ¯ve B cell
CD b	42	female	12	CD.b_1039_12	-293.111	34812.3	NaÃ¯ve B cell
CD b	42	female	12	CD.b_1039_12	-292.111	34813.3	NaÃ¯ve B cell
CD b	42	female	12	CD.b_1039_12	-289.111	34815.3	NaÃ¯ve B cell
CD b	42	female	12	CD.b_1039_12	-280.111	34818.3	NaÃ¯ve B cell
CD b	42	female	12	CD.b_1039_12	-266.111	34822.3	NaÃ¯ve B cell
CD b	42	female	12	CD.b_1039_12	-263.111	34822.3	NaÃ¯ve B cell
CD b	42	female	12	CD.b_104_12	1263.89	36606.3	PC IgG
CD b	42	female	12	CD.b_104_12	1289.89	36598.3	PC IgG
CD b	42	female	12	CD.b_104_12	1291.89	36597.3	PC IgG
CD b	42	female	12	CD.b_104_12	1300.89	36592.3	PC IgG
CD b	42	female	12	CD.b_104_12	1300.89	36573.3	PC IgG
CD b	42	female	12	CD.b_104_12	1280.89	36543.3	PC IgG
CD b	42	female	12	CD.b_104_12	1277.89	36539.3	PC IgG
CD b	42	female	12	CD.b_104_12	1276.89	36538.3	PC IgG
CD b	42	female	12	CD.b_104_12	1274.89	36537.3	PC IgG
CD b	42	female	12	CD.b_104_12	1265.89	36537.3	PC IgG
CD b	42	female	12	CD.b_104_12	1264.89	36538.3	PC IgG
CD b	42	female	12	CD.b_104_12	1258.89	36545.3	PC IgG
CD b	42	female	12	CD.b_104_12	1240.89	36567.3	PC IgG
CD b	42	female	12	CD.b_104_12	1240.89	36578.3	PC IgG
CD b	42	female	12	CD.b_104_12	1241.89	36594.3	PC IgG
CD b	42	female	12	CD.b_104_12	1261.89	36606.3	PC IgG
CD b	42	female	12	CD.b_104_12	1263.89	36606.3	PC IgG
CD b	42	female	12	CD.b_1040_12	614.889	34823.3	IDA macrophages
CD b	42	female	12	CD.b_1040_12	624.889	34821.3	IDA macrophages
CD b	42	female	12	CD.b_1040_12	626.889	34820.3	IDA macrophages
CD b	42	female	12	CD.b_1040_12	629.889	34817.3	IDA macrophages
CD b	42	female	12	CD.b_1040_12	631.889	34778.3	IDA macrophages
CD b	42	female	12	CD.b_1040_12	631.889	34762.3	IDA macrophages
CD b	42	female	12	CD.b_1040_12	626.889	34757.3	IDA macrophages
CD b	42	female	12	CD.b_1040_12	622.889	34754.3	IDA macrophages
CD b	42	female	12	CD.b_1040_12	616.889	34751.3	IDA macrophages
CD b	42	female	12	CD.b_1040_12	611.889	34750.3	IDA macrophages
CD b	42	female	12	CD.b_1040_12	591.889	34750.3	IDA macrophages
CD b	42	female	12	CD.b_1040_12	586.889	34751.3	IDA macrophages
CD b	42	female	12	CD.b_1040_12	574.889	34755.3	IDA macrophages
CD b	42	female	12	CD.b_1040_12	572.889	34756.3	IDA macrophages
CD b	42	female	12	CD.b_1040_12	568.889	34759.3	IDA macrophages
CD b	42	female	12	CD.b_1040_12	562.889	34765.3	IDA macrophages
CD b	42	female	12	CD.b_1040_12	559.889	34769.3	IDA macrophages
CD b	42	female	12	CD.b_1040_12	558.889	34771.3	IDA macrophages
CD b	42	female	12	CD.b_1040_12	556.889	34781.3	IDA macrophages
CD b	42	female	12	CD.b_1040_12	556.889	34787.3	IDA macrophages
CD b	42	female	12	CD.b_1040_12	557.889	34790.3	IDA macrophages
CD b	42	female	12	CD.b_1040_12	560.889	34796.3	IDA macrophages
CD b	42	female	12	CD.b_1040_12	571.889	34810.3	IDA macrophages
CD b	42	female	12	CD.b_1040_12	577.889	34816.3	IDA macrophages
CD b	42	female	12	CD.b_1040_12	579.889	34817.3	IDA macrophages
CD b	42	female	12	CD.b_1040_12	597.889	34821.3	IDA macrophages
CD b	42	female	12	CD.b_1040_12	607.889	34823.3	IDA macrophages
CD b	42	female	12	CD.b_1040_12	614.889	34823.3	IDA macrophages
CD b	42	female	12	CD.b_1041_12	2652.89	34809.3	PC IgG
CD b	42	female	12	CD.b_1041_12	2655.89	34803.3	PC IgG
CD b	42	female	12	CD.b_1041_12	2657.89	34797.3	PC IgG
CD b	42	female	12	CD.b_1041_12	2662.89	34780.3	PC IgG
CD b	42	female	12	CD.b_1041_12	2664.89	34770.3	PC IgG
CD b	42	female	12	CD.b_1041_12	2664.89	34765.3	PC IgG
CD b	42	female	12	CD.b_1041_12	2660.89	34757.3	PC IgG
CD b	42	female	12	CD.b_1041_12	2616.89	34757.3	PC IgG
CD b	42	female	12	CD.b_1041_12	2608.89	34758.3	PC IgG
CD b	42	female	12	CD.b_1041_12	2606.89	34759.3	PC IgG
CD b	42	female	12	CD.b_1041_12	2603.89	34763.3	PC IgG
CD b	42	female	12	CD.b_1041_12	2602.89	34765.3	PC IgG
CD b	42	female	12	CD.b_1041_12	2602.89	34767.3	PC IgG
CD b	42	female	12	CD.b_1041_12	2620.89	34798.3	PC IgG
CD b	42	female	12	CD.b_1041_12	2621.89	34799.3	PC IgG
CD b	42	female	12	CD.b_1041_12	2623.89	34800.3	PC IgG
CD b	42	female	12	CD.b_1041_12	2651.89	34809.3	PC IgG
CD b	42	female	12	CD.b_1041_12	2652.89	34809.3	PC IgG
CD b	42	female	12	CD.b_1042_12	2327.89	34818.3	Cycling cells
CD b	42	female	12	CD.b_1042_12	2333.89	34810.3	Cycling cells
CD b	42	female	12	CD.b_1042_12	2349.89	34783.3	Cycling cells
CD b	42	female	12	CD.b_1042_12	2354.89	34748.3	Cycling cells
CD b	42	female	12	CD.b_1042_12	2354.89	34746.3	Cycling cells
CD b	42	female	12	CD.b_1042_12	2351.89	34745.3	Cycling cells
CD b	42	female	12	CD.b_1042_12	2345.89	34744.3	Cycling cells
CD b	42	female	12	CD.b_1042_12	2337.89	34743.3	Cycling cells
CD b	42	female	12	CD.b_1042_12	2315.89	34743.3	Cycling cells
CD b	42	female	12	CD.b_1042_12	2313.89	34744.3	Cycling cells
CD b	42	female	12	CD.b_1042_12	2310.89	34746.3	Cycling cells
CD b	42	female	12	CD.b_1042_12	2306.89	34749.3	Cycling cells
CD b	42	female	12	CD.b_1042_12	2292.89	34760.3	Cycling cells
CD b	42	female	12	CD.b_1042_12	2292.89	34762.3	Cycling cells
CD b	42	female	12	CD.b_1042_12	2316.89	34814.3	Cycling cells
CD b	42	female	12	CD.b_1042_12	2317.89	34816.3	Cycling cells
CD b	42	female	12	CD.b_1042_12	2322.89	34818.3	Cycling cells
CD b	42	female	12	CD.b_1042_12	2327.89	34818.3	Cycling cells
CD b	42	female	12	CD.b_1043_12	480.889	34815.3	IDA macrophages
CD b	42	female	12	CD.b_1043_12	490.889	34813.3	IDA macrophages
CD b	42	female	12	CD.b_1043_12	492.889	34812.3	IDA macrophages
CD b	42	female	12	CD.b_1043_12	494.889	34810.3	IDA macrophages
CD b	42	female	12	CD.b_1043_12	494.889	34805.3	IDA macrophages
CD b	42	female	12	CD.b_1043_12	492.889	34793.3	IDA macrophages
CD b	42	female	12	CD.b_1043_12	489.889	34784.3	IDA macrophages
CD b	42	female	12	CD.b_1043_12	475.889	34752.3	IDA macrophages
CD b	42	female	12	CD.b_1043_12	474.889	34751.3	IDA macrophages
CD b	42	female	12	CD.b_1043_12	472.889	34750.3	IDA macrophages
CD b	42	female	12	CD.b_1043_12	467.889	34748.3	IDA macrophages
CD b	42	female	12	CD.b_1043_12	449.889	34741.3	IDA macrophages
CD b	42	female	12	CD.b_1043_12	442.889	34741.3	IDA macrophages
CD b	42	female	12	CD.b_1043_12	440.889	34742.3	IDA macrophages
CD b	42	female	12	CD.b_1043_12	436.889	34745.3	IDA macrophages
CD b	42	female	12	CD.b_1043_12	432.889	34749.3	IDA macrophages
CD b	42	female	12	CD.b_1043_12	429.889	34753.3	IDA macrophages
CD b	42	female	12	CD.b_1043_12	427.889	34758.3	IDA macrophages
CD b	42	female	12	CD.b_1043_12	424.889	34769.3	IDA macrophages
CD b	42	female	12	CD.b_1043_12	424.889	34772.3	IDA macrophages
CD b	42	female	12	CD.b_1043_12	426.889	34780.3	IDA macrophages
CD b	42	female	12	CD.b_1043_12	429.889	34791.3	IDA macrophages
CD b	42	female	12	CD.b_1043_12	430.889	34793.3	IDA macrophages
CD b	42	female	12	CD.b_1043_12	432.889	34796.3	IDA macrophages
CD b	42	female	12	CD.b_1043_12	435.889	34799.3	IDA macrophages
CD b	42	female	12	CD.b_1043_12	439.889	34802.3	IDA macrophages
CD b	42	female	12	CD.b_1043_12	449.889	34808.3	IDA macrophages
CD b	42	female	12	CD.b_1043_12	451.889	34809.3	IDA macrophages
CD b	42	female	12	CD.b_1043_12	457.889	34811.3	IDA macrophages
CD b	42	female	12	CD.b_1043_12	477.889	34815.3	IDA macrophages
CD b	42	female	12	CD.b_1043_12	480.889	34815.3	IDA macrophages
CD b	42	female	12	CD.b_1044_12	3066.89	34801.3	PC IgG
CD b	42	female	12	CD.b_1044_12	3074.89	34795.3	PC IgG
CD b	42	female	12	CD.b_1044_12	3080.89	34790.3	PC IgG
CD b	42	female	12	CD.b_1044_12	3081.89	34787.3	PC IgG
CD b	42	female	12	CD.b_1044_12	3088.89	34758.3	PC IgG
CD b	42	female	12	CD.b_1044_12	3088.89	34751.3	PC IgG
CD b	42	female	12	CD.b_1044_12	3084.89	34747.3	PC IgG
CD b	42	female	12	CD.b_1044_12	3075.89	34739.3	PC IgG
CD b	42	female	12	CD.b_1044_12	3066.89	34739.3	PC IgG
CD b	42	female	12	CD.b_1044_12	3033.89	34753.3	PC IgG
CD b	42	female	12	CD.b_1044_12	3032.89	34754.3	PC IgG
CD b	42	female	12	CD.b_1044_12	3031.89	34757.3	PC IgG
CD b	42	female	12	CD.b_1044_12	3031.89	34759.3	PC IgG
CD b	42	female	12	CD.b_1044_12	3033.89	34788.3	PC IgG
CD b	42	female	12	CD.b_1044_12	3035.89	34798.3	PC IgG
CD b	42	female	12	CD.b_1044_12	3036.89	34800.3	PC IgG
CD b	42	female	12	CD.b_1044_12	3063.89	34803.3	PC IgG
CD b	42	female	12	CD.b_1044_12	3066.89	34801.3	PC IgG
CD b	42	female	12	CD.b_1045_12	3584.89	34813.3	PC IgG
CD b	42	female	12	CD.b_1045_12	3595.89	34811.3	PC IgG
CD b	42	female	12	CD.b_1045_12	3597.89	34809.3	PC IgG
CD b	42	female	12	CD.b_1045_12	3600.89	34805.3	PC IgG
CD b	42	female	12	CD.b_1045_12	3602.89	34802.3	PC IgG
CD b	42	female	12	CD.b_1045_12	3613.89	34784.3	PC IgG
CD b	42	female	12	CD.b_1045_12	3616.89	34779.3	PC IgG
CD b	42	female	12	CD.b_1045_12	3617.89	34777.3	PC IgG
CD b	42	female	12	CD.b_1045_12	3617.89	34770.3	PC IgG
CD b	42	female	12	CD.b_1045_12	3612.89	34755.3	PC IgG
CD b	42	female	12	CD.b_1045_12	3606.89	34739.3	PC IgG
CD b	42	female	12	CD.b_1045_12	3605.89	34737.3	PC IgG
CD b	42	female	12	CD.b_1045_12	3600.89	34734.3	PC IgG
CD b	42	female	12	CD.b_1045_12	3598.89	34733.3	PC IgG
CD b	42	female	12	CD.b_1045_12	3593.89	34732.3	PC IgG
CD b	42	female	12	CD.b_1045_12	3585.89	34732.3	PC IgG
CD b	42	female	12	CD.b_1045_12	3555.89	34748.3	PC IgG
CD b	42	female	12	CD.b_1045_12	3554.89	34749.3	PC IgG
CD b	42	female	12	CD.b_1045_12	3553.89	34772.3	PC IgG
CD b	42	female	12	CD.b_1045_12	3553.89	34781.3	PC IgG
CD b	42	female	12	CD.b_1045_12	3555.89	34789.3	PC IgG
CD b	42	female	12	CD.b_1045_12	3558.89	34800.3	PC IgG
CD b	42	female	12	CD.b_1045_12	3560.89	34807.3	PC IgG
CD b	42	female	12	CD.b_1045_12	3561.89	34808.3	PC IgG
CD b	42	female	12	CD.b_1045_12	3567.89	34811.3	PC IgG
CD b	42	female	12	CD.b_1045_12	3577.89	34813.3	PC IgG
CD b	42	female	12	CD.b_1045_12	3584.89	34813.3	PC IgG
CD b	42	female	12	CD.b_1046_12	2898.89	34806.3	Secretory progenitor
CD b	42	female	12	CD.b_1046_12	2911.89	34796.3	Secretory progenitor
CD b	42	female	12	CD.b_1046_12	2916.89	34790.3	Secretory progenitor
CD b	42	female	12	CD.b_1046_12	2920.89	34784.3	Secretory progenitor
CD b	42	female	12	CD.b_1046_12	2920.89	34726.3	Secretory progenitor
CD b	42	female	12	CD.b_1046_12	2918.89	34723.3	Secretory progenitor
CD b	42	female	12	CD.b_1046_12	2916.89	34721.3	Secretory progenitor
CD b	42	female	12	CD.b_1046_12	2912.89	34718.3	Secretory progenitor
CD b	42	female	12	CD.b_1046_12	2886.89	34705.3	Secretory progenitor
CD b	42	female	12	CD.b_1046_12	2881.89	34704.3	Secretory progenitor
CD b	42	female	12	CD.b_1046_12	2867.89	34704.3	Secretory progenitor
CD b	42	female	12	CD.b_1046_12	2862.89	34705.3	Secretory progenitor
CD b	42	female	12	CD.b_1046_12	2860.89	34706.3	Secretory progenitor
CD b	42	female	12	CD.b_1046_12	2856.89	34709.3	Secretory progenitor
CD b	42	female	12	CD.b_1046_12	2854.89	34711.3	Secretory progenitor
CD b	42	female	12	CD.b_1046_12	2852.89	34714.3	Secretory progenitor
CD b	42	female	12	CD.b_1046_12	2871.89	34798.3	Secretory progenitor
CD b	42	female	12	CD.b_1046_12	2872.89	34799.3	Secretory progenitor
CD b	42	female	12	CD.b_1046_12	2874.89	34800.3	Secretory progenitor
CD b	42	female	12	CD.b_1046_12	2894.89	34806.3	Secretory progenitor
CD b	42	female	12	CD.b_1046_12	2898.89	34806.3	Secretory progenitor
CD b	42	female	12	CD.b_1047_12	2949.89	34789.3	Secretory progenitor
CD b	42	female	12	CD.b_1047_12	2976.89	34779.3	Secretory progenitor
CD b	42	female	12	CD.b_1047_12	2976.89	34770.3	Secretory progenitor
CD b	42	female	12	CD.b_1047_12	2975.89	34764.3	Secretory progenitor
CD b	42	female	12	CD.b_1047_12	2973.89	34760.3	Secretory progenitor
CD b	42	female	12	CD.b_1047_12	2967.89	34752.3	Secretory progenitor
CD b	42	female	12	CD.b_1047_12	2957.89	34742.3	Secretory progenitor
CD b	42	female	12	CD.b_1047_12	2938.89	34727.3	Secretory progenitor
CD b	42	female	12	CD.b_1047_12	2934.89	34724.3	Secretory progenitor
CD b	42	female	12	CD.b_1047_12	2926.89	34724.3	Secretory progenitor
CD b	42	female	12	CD.b_1047_12	2922.89	34726.3	Secretory progenitor
CD b	42	female	12	CD.b_1047_12	2921.89	34729.3	Secretory progenitor
CD b	42	female	12	CD.b_1047_12	2917.89	34745.3	Secretory progenitor
CD b	42	female	12	CD.b_1047_12	2917.89	34753.3	Secretory progenitor
CD b	42	female	12	CD.b_1047_12	2921.89	34783.3	Secretory progenitor
CD b	42	female	12	CD.b_1047_12	2922.89	34784.3	Secretory progenitor
CD b	42	female	12	CD.b_1047_12	2938.89	34789.3	Secretory progenitor
CD b	42	female	12	CD.b_1047_12	2949.89	34789.3	Secretory progenitor
CD b	42	female	12	CD.b_1048_12	2743.89	34785.3	Secretory progenitor
CD b	42	female	12	CD.b_1048_12	2748.89	34784.3	Secretory progenitor
CD b	42	female	12	CD.b_1048_12	2750.89	34783.3	Secretory progenitor
CD b	42	female	12	CD.b_1048_12	2751.89	34782.3	Secretory progenitor
CD b	42	female	12	CD.b_1048_12	2752.89	34779.3	Secretory progenitor
CD b	42	female	12	CD.b_1048_12	2770.89	34716.3	Secretory progenitor
CD b	42	female	12	CD.b_1048_12	2772.89	34707.3	Secretory progenitor
CD b	42	female	12	CD.b_1048_12	2772.89	34701.3	Secretory progenitor
CD b	42	female	12	CD.b_1048_12	2763.89	34701.3	Secretory progenitor
CD b	42	female	12	CD.b_1048_12	2718.89	34746.3	Secretory progenitor
CD b	42	female	12	CD.b_1048_12	2714.89	34754.3	Secretory progenitor
CD b	42	female	12	CD.b_1048_12	2714.89	34755.3	Secretory progenitor
CD b	42	female	12	CD.b_1048_12	2715.89	34758.3	Secretory progenitor
CD b	42	female	12	CD.b_1048_12	2720.89	34769.3	Secretory progenitor
CD b	42	female	12	CD.b_1048_12	2724.89	34777.3	Secretory progenitor
CD b	42	female	12	CD.b_1048_12	2728.89	34783.3	Secretory progenitor
CD b	42	female	12	CD.b_1048_12	2736.89	34785.3	Secretory progenitor
CD b	42	female	12	CD.b_1048_12	2743.89	34785.3	Secretory progenitor
CD b	42	female	12	CD.b_1049_12	1618.89	34791.3	Inflammatory fibroblasts
CD b	42	female	12	CD.b_1049_12	1621.89	34788.3	Inflammatory fibroblasts
CD b	42	female	12	CD.b_1049_12	1621.89	34784.3	Inflammatory fibroblasts
CD b	42	female	12	CD.b_1049_12	1620.89	34782.3	Inflammatory fibroblasts
CD b	42	female	12	CD.b_1049_12	1616.89	34776.3	Inflammatory fibroblasts
CD b	42	female	12	CD.b_1049_12	1609.89	34766.3	Inflammatory fibroblasts
CD b	42	female	12	CD.b_1049_12	1573.89	34730.3	Inflammatory fibroblasts
CD b	42	female	12	CD.b_1049_12	1570.89	34730.3	Inflammatory fibroblasts
CD b	42	female	12	CD.b_1049_12	1566.89	34732.3	Inflammatory fibroblasts
CD b	42	female	12	CD.b_1049_12	1562.89	34735.3	Inflammatory fibroblasts
CD b	42	female	12	CD.b_1049_12	1558.89	34739.3	Inflammatory fibroblasts
CD b	42	female	12	CD.b_1049_12	1555.89	34743.3	Inflammatory fibroblasts
CD b	42	female	12	CD.b_1049_12	1554.89	34745.3	Inflammatory fibroblasts
CD b	42	female	12	CD.b_1049_12	1553.89	34749.3	Inflammatory fibroblasts
CD b	42	female	12	CD.b_1049_12	1554.89	34751.3	Inflammatory fibroblasts
CD b	42	female	12	CD.b_1049_12	1580.89	34790.3	Inflammatory fibroblasts
CD b	42	female	12	CD.b_1049_12	1581.89	34791.3	Inflammatory fibroblasts
CD b	42	female	12	CD.b_1049_12	1618.89	34791.3	Inflammatory fibroblasts
CD b	42	female	12	CD.b_105_12	-889.111	36607.3	M2
CD b	42	female	12	CD.b_105_12	-879.111	36605.3	M2
CD b	42	female	12	CD.b_105_12	-861.111	36596.3	M2
CD b	42	female	12	CD.b_105_12	-857.111	36593.3	M2
CD b	42	female	12	CD.b_105_12	-855.111	36591.3	M2
CD b	42	female	12	CD.b_105_12	-852.111	36587.3	M2
CD b	42	female	12	CD.b_105_12	-845.111	36573.3	M2
CD b	42	female	12	CD.b_105_12	-844.111	36568.3	M2
CD b	42	female	12	CD.b_105_12	-844.111	36536.3	M2
CD b	42	female	12	CD.b_105_12	-845.111	36531.3	M2
CD b	42	female	12	CD.b_105_12	-846.111	36529.3	M2
CD b	42	female	12	CD.b_105_12	-849.111	36525.3	M2
CD b	42	female	12	CD.b_105_12	-859.111	36515.3	M2
CD b	42	female	12	CD.b_105_12	-863.111	36512.3	M2
CD b	42	female	12	CD.b_105_12	-873.111	36507.3	M2
CD b	42	female	12	CD.b_105_12	-879.111	36505.3	M2
CD b	42	female	12	CD.b_105_12	-884.111	36504.3	M2
CD b	42	female	12	CD.b_105_12	-894.111	36504.3	M2
CD b	42	female	12	CD.b_105_12	-899.111	36505.3	M2
CD b	42	female	12	CD.b_105_12	-904.111	36507.3	M2
CD b	42	female	12	CD.b_105_12	-923.111	36594.3	M2
CD b	42	female	12	CD.b_105_12	-921.111	36597.3	M2
CD b	42	female	12	CD.b_105_12	-919.111	36599.3	M2
CD b	42	female	12	CD.b_105_12	-915.111	36602.3	M2
CD b	42	female	12	CD.b_105_12	-912.111	36604.3	M2
CD b	42	female	12	CD.b_105_12	-910.111	36605.3	M2
CD b	42	female	12	CD.b_105_12	-900.111	36607.3	M2
CD b	42	female	12	CD.b_105_12	-889.111	36607.3	M2
CD b	42	female	12	CD.b_1050_12	2456.89	34784.3	NaÃ¯ve B cell
CD b	42	female	12	CD.b_1050_12	2471.89	34777.3	NaÃ¯ve B cell
CD b	42	female	12	CD.b_1050_12	2508.89	34750.3	NaÃ¯ve B cell
CD b	42	female	12	CD.b_1050_12	2509.89	34749.3	NaÃ¯ve B cell
CD b	42	female	12	CD.b_1050_12	2509.89	34744.3	NaÃ¯ve B cell
CD b	42	female	12	CD.b_1050_12	2507.89	34742.3	NaÃ¯ve B cell
CD b	42	female	12	CD.b_1050_12	2504.89	34740.3	NaÃ¯ve B cell
CD b	42	female	12	CD.b_1050_12	2467.89	34718.3	NaÃ¯ve B cell
CD b	42	female	12	CD.b_1050_12	2465.89	34717.3	NaÃ¯ve B cell
CD b	42	female	12	CD.b_1050_12	2458.89	34717.3	NaÃ¯ve B cell
CD b	42	female	12	CD.b_1050_12	2452.89	34720.3	NaÃ¯ve B cell
CD b	42	female	12	CD.b_1050_12	2448.89	34723.3	NaÃ¯ve B cell
CD b	42	female	12	CD.b_1050_12	2446.89	34725.3	NaÃ¯ve B cell
CD b	42	female	12	CD.b_1050_12	2437.89	34737.3	NaÃ¯ve B cell
CD b	42	female	12	CD.b_1050_12	2436.89	34739.3	NaÃ¯ve B cell
CD b	42	female	12	CD.b_1050_12	2435.89	34743.3	NaÃ¯ve B cell
CD b	42	female	12	CD.b_1050_12	2434.89	34749.3	NaÃ¯ve B cell
CD b	42	female	12	CD.b_1050_12	2434.89	34754.3	NaÃ¯ve B cell
CD b	42	female	12	CD.b_1050_12	2435.89	34756.3	NaÃ¯ve B cell
CD b	42	female	12	CD.b_1050_12	2447.89	34774.3	NaÃ¯ve B cell
CD b	42	female	12	CD.b_1050_12	2454.89	34784.3	NaÃ¯ve B cell
CD b	42	female	12	CD.b_1050_12	2456.89	34784.3	NaÃ¯ve B cell
CD b	42	female	12	CD.b_1051_12	2996.89	34780.3	Secretory progenitor
CD b	42	female	12	CD.b_1051_12	3001.89	34774.3	Secretory progenitor
CD b	42	female	12	CD.b_1051_12	3001.89	34764.3	Secretory progenitor
CD b	42	female	12	CD.b_1051_12	2993.89	34740.3	Secretory progenitor
CD b	42	female	12	CD.b_1051_12	2987.89	34726.3	Secretory progenitor
CD b	42	female	12	CD.b_1051_12	2981.89	34714.3	Secretory progenitor
CD b	42	female	12	CD.b_1051_12	2978.89	34709.3	Secretory progenitor
CD b	42	female	12	CD.b_1051_12	2973.89	34703.3	Secretory progenitor
CD b	42	female	12	CD.b_1051_12	2967.89	34697.3	Secretory progenitor
CD b	42	female	12	CD.b_1051_12	2963.89	34694.3	Secretory progenitor
CD b	42	female	12	CD.b_1051_12	2956.89	34694.3	Secretory progenitor
CD b	42	female	12	CD.b_1051_12	2952.89	34695.3	Secretory progenitor
CD b	42	female	12	CD.b_1051_12	2946.89	34698.3	Secretory progenitor
CD b	42	female	12	CD.b_1051_12	2942.89	34701.3	Secretory progenitor
CD b	42	female	12	CD.b_1051_12	2940.89	34703.3	Secretory progenitor
CD b	42	female	12	CD.b_1051_12	2937.89	34707.3	Secretory progenitor
CD b	42	female	12	CD.b_1051_12	2934.89	34713.3	Secretory progenitor
CD b	42	female	12	CD.b_1051_12	2933.89	34718.3	Secretory progenitor
CD b	42	female	12	CD.b_1051_12	2933.89	34722.3	Secretory progenitor
CD b	42	female	12	CD.b_1051_12	2978.89	34779.3	Secretory progenitor
CD b	42	female	12	CD.b_1051_12	2979.89	34780.3	Secretory progenitor
CD b	42	female	12	CD.b_1051_12	2986.89	34785.3	Secretory progenitor
CD b	42	female	12	CD.b_1051_12	2989.89	34787.3	Secretory progenitor
CD b	42	female	12	CD.b_1051_12	2996.89	34780.3	Secretory progenitor
CD b	42	female	12	CD.b_1052_12	1474.89	34795.3	FRCs
CD b	42	female	12	CD.b_1052_12	1484.89	34793.3	FRCs
CD b	42	female	12	CD.b_1052_12	1490.89	34791.3	FRCs
CD b	42	female	12	CD.b_1052_12	1492.89	34790.3	FRCs
CD b	42	female	12	CD.b_1052_12	1498.89	34786.3	FRCs
CD b	42	female	12	CD.b_1052_12	1514.89	34770.3	FRCs
CD b	42	female	12	CD.b_1052_12	1521.89	34762.3	FRCs
CD b	42	female	12	CD.b_1052_12	1523.89	34758.3	FRCs
CD b	42	female	12	CD.b_1052_12	1523.89	34742.3	FRCs
CD b	42	female	12	CD.b_1052_12	1522.89	34737.3	FRCs
CD b	42	female	12	CD.b_1052_12	1521.89	34735.3	FRCs
CD b	42	female	12	CD.b_1052_12	1518.89	34731.3	FRCs
CD b	42	female	12	CD.b_1052_12	1510.89	34723.3	FRCs
CD b	42	female	12	CD.b_1052_12	1507.89	34721.3	FRCs
CD b	42	female	12	CD.b_1052_12	1505.89	34720.3	FRCs
CD b	42	female	12	CD.b_1052_12	1498.89	34718.3	FRCs
CD b	42	female	12	CD.b_1052_12	1494.89	34717.3	FRCs
CD b	42	female	12	CD.b_1052_12	1489.89	34716.3	FRCs
CD b	42	female	12	CD.b_1052_12	1475.89	34716.3	FRCs
CD b	42	female	12	CD.b_1052_12	1473.89	34717.3	FRCs
CD b	42	female	12	CD.b_1052_12	1468.89	34720.3	FRCs
CD b	42	female	12	CD.b_1052_12	1464.89	34723.3	FRCs
CD b	42	female	12	CD.b_1052_12	1448.89	34739.3	FRCs
CD b	42	female	12	CD.b_1052_12	1445.89	34743.3	FRCs
CD b	42	female	12	CD.b_1052_12	1442.89	34749.3	FRCs
CD b	42	female	12	CD.b_1052_12	1440.89	34759.3	FRCs
CD b	42	female	12	CD.b_1052_12	1440.89	34766.3	FRCs
CD b	42	female	12	CD.b_1052_12	1442.89	34776.3	FRCs
CD b	42	female	12	CD.b_1052_12	1443.89	34778.3	FRCs
CD b	42	female	12	CD.b_1052_12	1446.89	34782.3	FRCs
CD b	42	female	12	CD.b_1052_12	1451.89	34787.3	FRCs
CD b	42	female	12	CD.b_1052_12	1455.89	34790.3	FRCs
CD b	42	female	12	CD.b_1052_12	1461.89	34793.3	FRCs
CD b	42	female	12	CD.b_1052_12	1471.89	34795.3	FRCs
CD b	42	female	12	CD.b_1052_12	1474.89	34795.3	FRCs
CD b	42	female	12	CD.b_1053_12	3628.89	34776.3	PC IgG
CD b	42	female	12	CD.b_1053_12	3650.89	34775.3	PC IgG
CD b	42	female	12	CD.b_1053_12	3688.89	34753.3	PC IgG
CD b	42	female	12	CD.b_1053_12	3689.89	34752.3	PC IgG
CD b	42	female	12	CD.b_1053_12	3689.89	34751.3	PC IgG
CD b	42	female	12	CD.b_1053_12	3688.89	34750.3	PC IgG
CD b	42	female	12	CD.b_1053_12	3684.89	34747.3	PC IgG
CD b	42	female	12	CD.b_1053_12	3646.89	34721.3	PC IgG
CD b	42	female	12	CD.b_1053_12	3642.89	34719.3	PC IgG
CD b	42	female	12	CD.b_1053_12	3635.89	34719.3	PC IgG
CD b	42	female	12	CD.b_1053_12	3628.89	34721.3	PC IgG
CD b	42	female	12	CD.b_1053_12	3625.89	34722.3	PC IgG
CD b	42	female	12	CD.b_1053_12	3611.89	34727.3	PC IgG
CD b	42	female	12	CD.b_1053_12	3607.89	34731.3	PC IgG
CD b	42	female	12	CD.b_1053_12	3606.89	34733.3	PC IgG
CD b	42	female	12	CD.b_1053_12	3606.89	34738.3	PC IgG
CD b	42	female	12	CD.b_1053_12	3610.89	34750.3	PC IgG
CD b	42	female	12	CD.b_1053_12	3616.89	34767.3	PC IgG
CD b	42	female	12	CD.b_1053_12	3619.89	34775.3	PC IgG
CD b	42	female	12	CD.b_1053_12	3625.89	34776.3	PC IgG
CD b	42	female	12	CD.b_1053_12	3628.89	34776.3	PC IgG
CD b	42	female	12	CD.b_1054_12	-1029.11	34793.3	Glia
CD b	42	female	12	CD.b_1054_12	-1019.11	34791.3	Glia
CD b	42	female	12	CD.b_1054_12	-1017.11	34790.3	Glia
CD b	42	female	12	CD.b_1054_12	-1013.11	34787.3	Glia
CD b	42	female	12	CD.b_1054_12	-1011.11	34785.3	Glia
CD b	42	female	12	CD.b_1054_12	-1008.11	34781.3	Glia
CD b	42	female	12	CD.b_1054_12	-1007.11	34779.3	Glia
CD b	42	female	12	CD.b_1054_12	-1003.11	34769.3	Glia
CD b	42	female	12	CD.b_1054_12	-1002.11	34764.3	Glia
CD b	42	female	12	CD.b_1054_12	-1002.11	34754.3	Glia
CD b	42	female	12	CD.b_1054_12	-1003.11	34749.3	Glia
CD b	42	female	12	CD.b_1054_12	-1009.11	34735.3	Glia
CD b	42	female	12	CD.b_1054_12	-1010.11	34733.3	Glia
CD b	42	female	12	CD.b_1054_12	-1013.11	34729.3	Glia
CD b	42	female	12	CD.b_1054_12	-1015.11	34727.3	Glia
CD b	42	female	12	CD.b_1054_12	-1026.11	34718.3	Glia
CD b	42	female	12	CD.b_1054_12	-1028.11	34717.3	Glia
CD b	42	female	12	CD.b_1054_12	-1065.11	34707.3	Glia
CD b	42	female	12	CD.b_1054_12	-1071.11	34707.3	Glia
CD b	42	female	12	CD.b_1054_12	-1072.11	34708.3	Glia
CD b	42	female	12	CD.b_1054_12	-1083.11	34722.3	Glia
CD b	42	female	12	CD.b_1054_12	-1083.11	34723.3	Glia
CD b	42	female	12	CD.b_1054_12	-1078.11	34768.3	Glia
CD b	42	female	12	CD.b_1054_12	-1075.11	34773.3	Glia
CD b	42	female	12	CD.b_1054_12	-1068.11	34780.3	Glia
CD b	42	female	12	CD.b_1054_12	-1052.11	34790.3	Glia
CD b	42	female	12	CD.b_1054_12	-1050.11	34791.3	Glia
CD b	42	female	12	CD.b_1054_12	-1040.11	34793.3	Glia
CD b	42	female	12	CD.b_1054_12	-1029.11	34793.3	Glia
CD b	42	female	12	CD.b_1055_12	2187.89	34778.3	Myofibroblasts
CD b	42	female	12	CD.b_1055_12	2223.89	34771.3	Myofibroblasts
CD b	42	female	12	CD.b_1055_12	2256.89	34752.3	Myofibroblasts
CD b	42	female	12	CD.b_1055_12	2257.89	34750.3	Myofibroblasts
CD b	42	female	12	CD.b_1055_12	2257.89	34743.3	Myofibroblasts
CD b	42	female	12	CD.b_1055_12	2254.89	34740.3	Myofibroblasts
CD b	42	female	12	CD.b_1055_12	2237.89	34725.3	Myofibroblasts
CD b	42	female	12	CD.b_1055_12	2221.89	34711.3	Myofibroblasts
CD b	42	female	12	CD.b_1055_12	2218.89	34709.3	Myofibroblasts
CD b	42	female	12	CD.b_1055_12	2212.89	34709.3	Myofibroblasts
CD b	42	female	12	CD.b_1055_12	2206.89	34711.3	Myofibroblasts
CD b	42	female	12	CD.b_1055_12	2204.89	34712.3	Myofibroblasts
CD b	42	female	12	CD.b_1055_12	2203.89	34713.3	Myofibroblasts
CD b	42	female	12	CD.b_1055_12	2180.89	34773.3	Myofibroblasts
CD b	42	female	12	CD.b_1055_12	2185.89	34778.3	Myofibroblasts
CD b	42	female	12	CD.b_1055_12	2187.89	34778.3	Myofibroblasts
CD b	42	female	12	CD.b_1056_12	4015.89	34788.3	Paneth-like
CD b	42	female	12	CD.b_1056_12	4037.89	34774.3	Paneth-like
CD b	42	female	12	CD.b_1056_12	4041.89	34770.3	Paneth-like
CD b	42	female	12	CD.b_1056_12	4046.89	34729.3	Paneth-like
CD b	42	female	12	CD.b_1056_12	4046.89	34714.3	Paneth-like
CD b	42	female	12	CD.b_1056_12	4045.89	34702.3	Paneth-like
CD b	42	female	12	CD.b_1056_12	4044.89	34701.3	Paneth-like
CD b	42	female	12	CD.b_1056_12	4040.89	34698.3	Paneth-like
CD b	42	female	12	CD.b_1056_12	4038.89	34697.3	Paneth-like
CD b	42	female	12	CD.b_1056_12	4023.89	34694.3	Paneth-like
CD b	42	female	12	CD.b_1056_12	4009.89	34694.3	Paneth-like
CD b	42	female	12	CD.b_1056_12	4004.89	34695.3	Paneth-like
CD b	42	female	12	CD.b_1056_12	3998.89	34698.3	Paneth-like
CD b	42	female	12	CD.b_1056_12	3994.89	34701.3	Paneth-like
CD b	42	female	12	CD.b_1056_12	3984.89	34711.3	Paneth-like
CD b	42	female	12	CD.b_1056_12	3975.89	34723.3	Paneth-like
CD b	42	female	12	CD.b_1056_12	3974.89	34725.3	Paneth-like
CD b	42	female	12	CD.b_1056_12	3972.89	34735.3	Paneth-like
CD b	42	female	12	CD.b_1056_12	3972.89	34739.3	Paneth-like
CD b	42	female	12	CD.b_1056_12	3978.89	34769.3	Paneth-like
CD b	42	female	12	CD.b_1056_12	3979.89	34773.3	Paneth-like
CD b	42	female	12	CD.b_1056_12	3980.89	34774.3	Paneth-like
CD b	42	female	12	CD.b_1056_12	3988.89	34778.3	Paneth-like
CD b	42	female	12	CD.b_1056_12	4014.89	34788.3	Paneth-like
CD b	42	female	12	CD.b_1056_12	4015.89	34788.3	Paneth-like
CD b	42	female	12	CD.b_1057_12	3007.89	34771.3	Secretory progenitor
CD b	42	female	12	CD.b_1057_12	3029.89	34758.3	Secretory progenitor
CD b	42	female	12	CD.b_1057_12	3030.89	34757.3	Secretory progenitor
CD b	42	female	12	CD.b_1057_12	3030.89	34751.3	Secretory progenitor
CD b	42	female	12	CD.b_1057_12	3027.89	34744.3	Secretory progenitor
CD b	42	female	12	CD.b_1057_12	3011.89	34712.3	Secretory progenitor
CD b	42	female	12	CD.b_1057_12	3005.89	34702.3	Secretory progenitor
CD b	42	female	12	CD.b_1057_12	3003.89	34700.3	Secretory progenitor
CD b	42	female	12	CD.b_1057_12	2992.89	34691.3	Secretory progenitor
CD b	42	female	12	CD.b_1057_12	2990.89	34690.3	Secretory progenitor
CD b	42	female	12	CD.b_1057_12	2974.89	34683.3	Secretory progenitor
CD b	42	female	12	CD.b_1057_12	2971.89	34683.3	Secretory progenitor
CD b	42	female	12	CD.b_1057_12	2968.89	34685.3	Secretory progenitor
CD b	42	female	12	CD.b_1057_12	2966.89	34687.3	Secretory progenitor
CD b	42	female	12	CD.b_1057_12	2963.89	34691.3	Secretory progenitor
CD b	42	female	12	CD.b_1057_12	2963.89	34693.3	Secretory progenitor
CD b	42	female	12	CD.b_1057_12	3003.89	34773.3	Secretory progenitor
CD b	42	female	12	CD.b_1057_12	3007.89	34771.3	Secretory progenitor
CD b	42	female	12	CD.b_1058_12	3359.89	34785.3	CD8
CD b	42	female	12	CD.b_1058_12	3377.89	34783.3	CD8
CD b	42	female	12	CD.b_1058_12	3384.89	34782.3	CD8
CD b	42	female	12	CD.b_1058_12	3415.89	34752.3	CD8
CD b	42	female	12	CD.b_1058_12	3416.89	34751.3	CD8
CD b	42	female	12	CD.b_1058_12	3419.89	34743.3	CD8
CD b	42	female	12	CD.b_1058_12	3421.89	34737.3	CD8
CD b	42	female	12	CD.b_1058_12	3421.89	34725.3	CD8
CD b	42	female	12	CD.b_1058_12	3420.89	34724.3	CD8
CD b	42	female	12	CD.b_1058_12	3413.89	34724.3	CD8
CD b	42	female	12	CD.b_1058_12	3403.89	34725.3	CD8
CD b	42	female	12	CD.b_1058_12	3358.89	34734.3	CD8
CD b	42	female	12	CD.b_1058_12	3348.89	34755.3	CD8
CD b	42	female	12	CD.b_1058_12	3344.89	34766.3	CD8
CD b	42	female	12	CD.b_1058_12	3346.89	34772.3	CD8
CD b	42	female	12	CD.b_1058_12	3347.89	34774.3	CD8
CD b	42	female	12	CD.b_1058_12	3351.89	34781.3	CD8
CD b	42	female	12	CD.b_1058_12	3352.89	34782.3	CD8
CD b	42	female	12	CD.b_1058_12	3358.89	34785.3	CD8
CD b	42	female	12	CD.b_1058_12	3359.89	34785.3	CD8
CD b	42	female	12	CD.b_1059_12	1880.89	34789.3	Inflammatory fibroblasts
CD b	42	female	12	CD.b_1059_12	1890.89	34787.3	Inflammatory fibroblasts
CD b	42	female	12	CD.b_1059_12	1892.89	34786.3	Inflammatory fibroblasts
CD b	42	female	12	CD.b_1059_12	1896.89	34783.3	Inflammatory fibroblasts
CD b	42	female	12	CD.b_1059_12	1898.89	34781.3	Inflammatory fibroblasts
CD b	42	female	12	CD.b_1059_12	1901.89	34777.3	Inflammatory fibroblasts
CD b	42	female	12	CD.b_1059_12	1905.89	34771.3	Inflammatory fibroblasts
CD b	42	female	12	CD.b_1059_12	1905.89	34759.3	Inflammatory fibroblasts
CD b	42	female	12	CD.b_1059_12	1901.89	34733.3	Inflammatory fibroblasts
CD b	42	female	12	CD.b_1059_12	1898.89	34729.3	Inflammatory fibroblasts
CD b	42	female	12	CD.b_1059_12	1888.89	34719.3	Inflammatory fibroblasts
CD b	42	female	12	CD.b_1059_12	1884.89	34716.3	Inflammatory fibroblasts
CD b	42	female	12	CD.b_1059_12	1878.89	34712.3	Inflammatory fibroblasts
CD b	42	female	12	CD.b_1059_12	1872.89	34709.3	Inflammatory fibroblasts
CD b	42	female	12	CD.b_1059_12	1867.89	34708.3	Inflammatory fibroblasts
CD b	42	female	12	CD.b_1059_12	1851.89	34708.3	Inflammatory fibroblasts
CD b	42	female	12	CD.b_1059_12	1846.89	34709.3	Inflammatory fibroblasts
CD b	42	female	12	CD.b_1059_12	1840.89	34712.3	Inflammatory fibroblasts
CD b	42	female	12	CD.b_1059_12	1836.89	34715.3	Inflammatory fibroblasts
CD b	42	female	12	CD.b_1059_12	1830.89	34721.3	Inflammatory fibroblasts
CD b	42	female	12	CD.b_1059_12	1827.89	34725.3	Inflammatory fibroblasts
CD b	42	female	12	CD.b_1059_12	1824.89	34731.3	Inflammatory fibroblasts
CD b	42	female	12	CD.b_1059_12	1822.89	34741.3	Inflammatory fibroblasts
CD b	42	female	12	CD.b_1059_12	1822.89	34746.3	Inflammatory fibroblasts
CD b	42	female	12	CD.b_1059_12	1824.89	34756.3	Inflammatory fibroblasts
CD b	42	female	12	CD.b_1059_12	1827.89	34762.3	Inflammatory fibroblasts
CD b	42	female	12	CD.b_1059_12	1830.89	34766.3	Inflammatory fibroblasts
CD b	42	female	12	CD.b_1059_12	1834.89	34771.3	Inflammatory fibroblasts
CD b	42	female	12	CD.b_1059_12	1836.89	34773.3	Inflammatory fibroblasts
CD b	42	female	12	CD.b_1059_12	1843.89	34779.3	Inflammatory fibroblasts
CD b	42	female	12	CD.b_1059_12	1847.89	34782.3	Inflammatory fibroblasts
CD b	42	female	12	CD.b_1059_12	1849.89	34783.3	Inflammatory fibroblasts
CD b	42	female	12	CD.b_1059_12	1855.89	34785.3	Inflammatory fibroblasts
CD b	42	female	12	CD.b_1059_12	1863.89	34787.3	Inflammatory fibroblasts
CD b	42	female	12	CD.b_1059_12	1873.89	34789.3	Inflammatory fibroblasts
CD b	42	female	12	CD.b_1059_12	1880.89	34789.3	Inflammatory fibroblasts
CD b	42	female	12	CD.b_106_12	3734.89	36595.3	PC IgG
CD b	42	female	12	CD.b_106_12	3778.89	36594.3	PC IgG
CD b	42	female	12	CD.b_106_12	3784.89	36590.3	PC IgG
CD b	42	female	12	CD.b_106_12	3788.89	36587.3	PC IgG
CD b	42	female	12	CD.b_106_12	3792.89	36583.3	PC IgG
CD b	42	female	12	CD.b_106_12	3795.89	36579.3	PC IgG
CD b	42	female	12	CD.b_106_12	3795.89	36540.3	PC IgG
CD b	42	female	12	CD.b_106_12	3761.89	36523.3	PC IgG
CD b	42	female	12	CD.b_106_12	3757.89	36523.3	PC IgG
CD b	42	female	12	CD.b_106_12	3753.89	36528.3	PC IgG
CD b	42	female	12	CD.b_106_12	3746.89	36537.3	PC IgG
CD b	42	female	12	CD.b_106_12	3744.89	36540.3	PC IgG
CD b	42	female	12	CD.b_106_12	3723.89	36573.3	PC IgG
CD b	42	female	12	CD.b_106_12	3719.89	36581.3	PC IgG
CD b	42	female	12	CD.b_106_12	3725.89	36589.3	PC IgG
CD b	42	female	12	CD.b_106_12	3729.89	36594.3	PC IgG
CD b	42	female	12	CD.b_106_12	3730.89	36595.3	PC IgG
CD b	42	female	12	CD.b_106_12	3734.89	36595.3	PC IgG
CD b	42	female	12	CD.b_1060_12	1628.89	34785.3	FRCs
CD b	42	female	12	CD.b_1060_12	1636.89	34783.3	FRCs
CD b	42	female	12	CD.b_1060_12	1638.89	34782.3	FRCs
CD b	42	female	12	CD.b_1060_12	1642.89	34779.3	FRCs
CD b	42	female	12	CD.b_1060_12	1646.89	34775.3	FRCs
CD b	42	female	12	CD.b_1060_12	1649.89	34771.3	FRCs
CD b	42	female	12	CD.b_1060_12	1652.89	34765.3	FRCs
CD b	42	female	12	CD.b_1060_12	1653.89	34760.3	FRCs
CD b	42	female	12	CD.b_1060_12	1653.89	34751.3	FRCs
CD b	42	female	12	CD.b_1060_12	1652.89	34749.3	FRCs
CD b	42	female	12	CD.b_1060_12	1643.89	34737.3	FRCs
CD b	42	female	12	CD.b_1060_12	1640.89	34734.3	FRCs
CD b	42	female	12	CD.b_1060_12	1603.89	34726.3	FRCs
CD b	42	female	12	CD.b_1060_12	1584.89	34722.3	FRCs
CD b	42	female	12	CD.b_1060_12	1577.89	34722.3	FRCs
CD b	42	female	12	CD.b_1060_12	1574.89	34725.3	FRCs
CD b	42	female	12	CD.b_1060_12	1572.89	34728.3	FRCs
CD b	42	female	12	CD.b_1060_12	1588.89	34747.3	FRCs
CD b	42	female	12	CD.b_1060_12	1623.89	34786.3	FRCs
CD b	42	female	12	CD.b_1060_12	1628.89	34785.3	FRCs
CD b	42	female	12	CD.b_1061_12	2686.89	34772.3	Secretory progenitor
CD b	42	female	12	CD.b_1061_12	2714.89	34757.3	Secretory progenitor
CD b	42	female	12	CD.b_1061_12	2714.89	34756.3	Secretory progenitor
CD b	42	female	12	CD.b_1061_12	2711.89	34707.3	Secretory progenitor
CD b	42	female	12	CD.b_1061_12	2694.89	34707.3	Secretory progenitor
CD b	42	female	12	CD.b_1061_12	2686.89	34708.3	Secretory progenitor
CD b	42	female	12	CD.b_1061_12	2664.89	34714.3	Secretory progenitor
CD b	42	female	12	CD.b_1061_12	2663.89	34719.3	Secretory progenitor
CD b	42	female	12	CD.b_1061_12	2661.89	34750.3	Secretory progenitor
CD b	42	female	12	CD.b_1061_12	2661.89	34758.3	Secretory progenitor
CD b	42	female	12	CD.b_1061_12	2665.89	34766.3	Secretory progenitor
CD b	42	female	12	CD.b_1061_12	2667.89	34768.3	Secretory progenitor
CD b	42	female	12	CD.b_1061_12	2669.89	34769.3	Secretory progenitor
CD b	42	female	12	CD.b_1061_12	2672.89	34770.3	Secretory progenitor
CD b	42	female	12	CD.b_1061_12	2685.89	34772.3	Secretory progenitor
CD b	42	female	12	CD.b_1061_12	2686.89	34772.3	Secretory progenitor
CD b	42	female	12	CD.b_1062_12	3469.89	34763.3	M2
CD b	42	female	12	CD.b_1062_12	3473.89	34762.3	M2
CD b	42	female	12	CD.b_1062_12	3477.89	34760.3	M2
CD b	42	female	12	CD.b_1062_12	3486.89	34754.3	M2
CD b	42	female	12	CD.b_1062_12	3493.89	34748.3	M2
CD b	42	female	12	CD.b_1062_12	3494.89	34747.3	M2
CD b	42	female	12	CD.b_1062_12	3494.89	34740.3	M2
CD b	42	female	12	CD.b_1062_12	3492.89	34732.3	M2
CD b	42	female	12	CD.b_1062_12	3490.89	34726.3	M2
CD b	42	female	12	CD.b_1062_12	3488.89	34725.3	M2
CD b	42	female	12	CD.b_1062_12	3467.89	34718.3	M2
CD b	42	female	12	CD.b_1062_12	3459.89	34716.3	M2
CD b	42	female	12	CD.b_1062_12	3450.89	34714.3	M2
CD b	42	female	12	CD.b_1062_12	3443.89	34713.3	M2
CD b	42	female	12	CD.b_1062_12	3437.89	34713.3	M2
CD b	42	female	12	CD.b_1062_12	3434.89	34715.3	M2
CD b	42	female	12	CD.b_1062_12	3432.89	34717.3	M2
CD b	42	female	12	CD.b_1062_12	3423.89	34729.3	M2
CD b	42	female	12	CD.b_1062_12	3423.89	34734.3	M2
CD b	42	female	12	CD.b_1062_12	3439.89	34752.3	M2
CD b	42	female	12	CD.b_1062_12	3441.89	34754.3	M2
CD b	42	female	12	CD.b_1062_12	3448.89	34760.3	M2
CD b	42	female	12	CD.b_1062_12	3454.89	34763.3	M2
CD b	42	female	12	CD.b_1062_12	3469.89	34763.3	M2
CD b	42	female	12	CD.b_1063_12	-643.111	34769.3	IDA macrophages
CD b	42	female	12	CD.b_1063_12	-641.111	34767.3	IDA macrophages
CD b	42	female	12	CD.b_1063_12	-638.111	34763.3	IDA macrophages
CD b	42	female	12	CD.b_1063_12	-635.111	34757.3	IDA macrophages
CD b	42	female	12	CD.b_1063_12	-634.111	34752.3	IDA macrophages
CD b	42	female	12	CD.b_1063_12	-634.111	34720.3	IDA macrophages
CD b	42	female	12	CD.b_1063_12	-635.111	34715.3	IDA macrophages
CD b	42	female	12	CD.b_1063_12	-637.111	34709.3	IDA macrophages
CD b	42	female	12	CD.b_1063_12	-642.111	34699.3	IDA macrophages
CD b	42	female	12	CD.b_1063_12	-645.111	34695.3	IDA macrophages
CD b	42	female	12	CD.b_1063_12	-651.111	34689.3	IDA macrophages
CD b	42	female	12	CD.b_1063_12	-655.111	34686.3	IDA macrophages
CD b	42	female	12	CD.b_1063_12	-661.111	34682.3	IDA macrophages
CD b	42	female	12	CD.b_1063_12	-667.111	34679.3	IDA macrophages
CD b	42	female	12	CD.b_1063_12	-677.111	34677.3	IDA macrophages
CD b	42	female	12	CD.b_1063_12	-687.111	34677.3	IDA macrophages
CD b	42	female	12	CD.b_1063_12	-692.111	34678.3	IDA macrophages
CD b	42	female	12	CD.b_1063_12	-695.111	34679.3	IDA macrophages
CD b	42	female	12	CD.b_1063_12	-697.111	34680.3	IDA macrophages
CD b	42	female	12	CD.b_1063_12	-701.111	34683.3	IDA macrophages
CD b	42	female	12	CD.b_1063_12	-703.111	34685.3	IDA macrophages
CD b	42	female	12	CD.b_1063_12	-706.111	34689.3	IDA macrophages
CD b	42	female	12	CD.b_1063_12	-710.111	34695.3	IDA macrophages
CD b	42	female	12	CD.b_1063_12	-711.111	34697.3	IDA macrophages
CD b	42	female	12	CD.b_1063_12	-715.111	34709.3	IDA macrophages
CD b	42	female	12	CD.b_1063_12	-717.111	34719.3	IDA macrophages
CD b	42	female	12	CD.b_1063_12	-717.111	34732.3	IDA macrophages
CD b	42	female	12	CD.b_1063_12	-716.111	34737.3	IDA macrophages
CD b	42	female	12	CD.b_1063_12	-715.111	34740.3	IDA macrophages
CD b	42	female	12	CD.b_1063_12	-711.111	34746.3	IDA macrophages
CD b	42	female	12	CD.b_1063_12	-701.111	34759.3	IDA macrophages
CD b	42	female	12	CD.b_1063_12	-699.111	34761.3	IDA macrophages
CD b	42	female	12	CD.b_1063_12	-697.111	34762.3	IDA macrophages
CD b	42	female	12	CD.b_1063_12	-688.111	34766.3	IDA macrophages
CD b	42	female	12	CD.b_1063_12	-685.111	34767.3	IDA macrophages
CD b	42	female	12	CD.b_1063_12	-675.111	34768.3	IDA macrophages
CD b	42	female	12	CD.b_1063_12	-647.111	34769.3	IDA macrophages
CD b	42	female	12	CD.b_1063_12	-643.111	34769.3	IDA macrophages
CD b	42	female	12	CD.b_1064_12	-936.111	34776.3	NaÃ¯ve B cell
CD b	42	female	12	CD.b_1064_12	-929.111	34773.3	NaÃ¯ve B cell
CD b	42	female	12	CD.b_1064_12	-920.111	34769.3	NaÃ¯ve B cell
CD b	42	female	12	CD.b_1064_12	-899.111	34757.3	NaÃ¯ve B cell
CD b	42	female	12	CD.b_1064_12	-898.111	34752.3	NaÃ¯ve B cell
CD b	42	female	12	CD.b_1064_12	-898.111	34734.3	NaÃ¯ve B cell
CD b	42	female	12	CD.b_1064_12	-899.111	34729.3	NaÃ¯ve B cell
CD b	42	female	12	CD.b_1064_12	-902.111	34723.3	NaÃ¯ve B cell
CD b	42	female	12	CD.b_1064_12	-906.111	34717.3	NaÃ¯ve B cell
CD b	42	female	12	CD.b_1064_12	-909.111	34713.3	NaÃ¯ve B cell
CD b	42	female	12	CD.b_1064_12	-917.111	34705.3	NaÃ¯ve B cell
CD b	42	female	12	CD.b_1064_12	-921.111	34702.3	NaÃ¯ve B cell
CD b	42	female	12	CD.b_1064_12	-926.111	34699.3	NaÃ¯ve B cell
CD b	42	female	12	CD.b_1064_12	-974.111	34699.3	NaÃ¯ve B cell
CD b	42	female	12	CD.b_1064_12	-977.111	34700.3	NaÃ¯ve B cell
CD b	42	female	12	CD.b_1064_12	-981.111	34702.3	NaÃ¯ve B cell
CD b	42	female	12	CD.b_1064_12	-985.111	34705.3	NaÃ¯ve B cell
CD b	42	female	12	CD.b_1064_12	-987.111	34707.3	NaÃ¯ve B cell
CD b	42	female	12	CD.b_1064_12	-990.111	34711.3	NaÃ¯ve B cell
CD b	42	female	12	CD.b_1064_12	-994.111	34717.3	NaÃ¯ve B cell
CD b	42	female	12	CD.b_1064_12	-995.111	34719.3	NaÃ¯ve B cell
CD b	42	female	12	CD.b_1064_12	-997.111	34729.3	NaÃ¯ve B cell
CD b	42	female	12	CD.b_1064_12	-997.111	34736.3	NaÃ¯ve B cell
CD b	42	female	12	CD.b_1064_12	-995.111	34746.3	NaÃ¯ve B cell
CD b	42	female	12	CD.b_1064_12	-992.111	34752.3	NaÃ¯ve B cell
CD b	42	female	12	CD.b_1064_12	-989.111	34756.3	NaÃ¯ve B cell
CD b	42	female	12	CD.b_1064_12	-987.111	34758.3	NaÃ¯ve B cell
CD b	42	female	12	CD.b_1064_12	-938.111	34776.3	NaÃ¯ve B cell
CD b	42	female	12	CD.b_1064_12	-936.111	34776.3	NaÃ¯ve B cell
CD b	42	female	12	CD.b_1065_12	3768.89	34779.3	Secretory progenitor
CD b	42	female	12	CD.b_1065_12	3778.89	34777.3	Secretory progenitor
CD b	42	female	12	CD.b_1065_12	3784.89	34775.3	Secretory progenitor
CD b	42	female	12	CD.b_1065_12	3794.89	34770.3	Secretory progenitor
CD b	42	female	12	CD.b_1065_12	3798.89	34767.3	Secretory progenitor
CD b	42	female	12	CD.b_1065_12	3806.89	34759.3	Secretory progenitor
CD b	42	female	12	CD.b_1065_12	3809.89	34755.3	Secretory progenitor
CD b	42	female	12	CD.b_1065_12	3815.89	34745.3	Secretory progenitor
CD b	42	female	12	CD.b_1065_12	3816.89	34743.3	Secretory progenitor
CD b	42	female	12	CD.b_1065_12	3820.89	34733.3	Secretory progenitor
CD b	42	female	12	CD.b_1065_12	3821.89	34728.3	Secretory progenitor
CD b	42	female	12	CD.b_1065_12	3821.89	34718.3	Secretory progenitor
CD b	42	female	12	CD.b_1065_12	3820.89	34713.3	Secretory progenitor
CD b	42	female	12	CD.b_1065_12	3816.89	34697.3	Secretory progenitor
CD b	42	female	12	CD.b_1065_12	3815.89	34695.3	Secretory progenitor
CD b	42	female	12	CD.b_1065_12	3812.89	34691.3	Secretory progenitor
CD b	42	female	12	CD.b_1065_12	3810.89	34689.3	Secretory progenitor
CD b	42	female	12	CD.b_1065_12	3806.89	34686.3	Secretory progenitor
CD b	42	female	12	CD.b_1065_12	3800.89	34683.3	Secretory progenitor
CD b	42	female	12	CD.b_1065_12	3795.89	34682.3	Secretory progenitor
CD b	42	female	12	CD.b_1065_12	3778.89	34682.3	Secretory progenitor
CD b	42	female	12	CD.b_1065_12	3752.89	34720.3	Secretory progenitor
CD b	42	female	12	CD.b_1065_12	3730.89	34754.3	Secretory progenitor
CD b	42	female	12	CD.b_1065_12	3730.89	34756.3	Secretory progenitor
CD b	42	female	12	CD.b_1065_12	3731.89	34758.3	Secretory progenitor
CD b	42	female	12	CD.b_1065_12	3734.89	34762.3	Secretory progenitor
CD b	42	female	12	CD.b_1065_12	3745.89	34773.3	Secretory progenitor
CD b	42	female	12	CD.b_1065_12	3749.89	34776.3	Secretory progenitor
CD b	42	female	12	CD.b_1065_12	3751.89	34777.3	Secretory progenitor
CD b	42	female	12	CD.b_1065_12	3761.89	34779.3	Secretory progenitor
CD b	42	female	12	CD.b_1065_12	3768.89	34779.3	Secretory progenitor
CD b	42	female	12	CD.b_1066_12	2715.89	34753.3	Secretory progenitor
CD b	42	female	12	CD.b_1066_12	2736.89	34730.3	Secretory progenitor
CD b	42	female	12	CD.b_1066_12	2764.89	34699.3	Secretory progenitor
CD b	42	female	12	CD.b_1066_12	2764.89	34693.3	Secretory progenitor
CD b	42	female	12	CD.b_1066_12	2762.89	34683.3	Secretory progenitor
CD b	42	female	12	CD.b_1066_12	2761.89	34681.3	Secretory progenitor
CD b	42	female	12	CD.b_1066_12	2758.89	34677.3	Secretory progenitor
CD b	42	female	12	CD.b_1066_12	2756.89	34675.3	Secretory progenitor
CD b	42	female	12	CD.b_1066_12	2752.89	34672.3	Secretory progenitor
CD b	42	female	12	CD.b_1066_12	2746.89	34672.3	Secretory progenitor
CD b	42	female	12	CD.b_1066_12	2740.89	34675.3	Secretory progenitor
CD b	42	female	12	CD.b_1066_12	2734.89	34679.3	Secretory progenitor
CD b	42	female	12	CD.b_1066_12	2730.89	34682.3	Secretory progenitor
CD b	42	female	12	CD.b_1066_12	2729.89	34683.3	Secretory progenitor
CD b	42	female	12	CD.b_1066_12	2720.89	34694.3	Secretory progenitor
CD b	42	female	12	CD.b_1066_12	2712.89	34706.3	Secretory progenitor
CD b	42	female	12	CD.b_1066_12	2712.89	34745.3	Secretory progenitor
CD b	42	female	12	CD.b_1066_12	2714.89	34753.3	Secretory progenitor
CD b	42	female	12	CD.b_1066_12	2715.89	34753.3	Secretory progenitor
CD b	42	female	12	CD.b_1067_12	-443.111	34773.3	PC IgG
CD b	42	female	12	CD.b_1067_12	-433.111	34771.3	PC IgG
CD b	42	female	12	CD.b_1067_12	-427.111	34768.3	PC IgG
CD b	42	female	12	CD.b_1067_12	-423.111	34765.3	PC IgG
CD b	42	female	12	CD.b_1067_12	-421.111	34763.3	PC IgG
CD b	42	female	12	CD.b_1067_12	-418.111	34759.3	PC IgG
CD b	42	female	12	CD.b_1067_12	-417.111	34757.3	PC IgG
CD b	42	female	12	CD.b_1067_12	-415.111	34751.3	PC IgG
CD b	42	female	12	CD.b_1067_12	-414.111	34746.3	PC IgG
CD b	42	female	12	CD.b_1067_12	-414.111	34732.3	PC IgG
CD b	42	female	12	CD.b_1067_12	-415.111	34727.3	PC IgG
CD b	42	female	12	CD.b_1067_12	-416.111	34724.3	PC IgG
CD b	42	female	12	CD.b_1067_12	-437.111	34703.3	PC IgG
CD b	42	female	12	CD.b_1067_12	-446.111	34695.3	PC IgG
CD b	42	female	12	CD.b_1067_12	-449.111	34693.3	PC IgG
CD b	42	female	12	CD.b_1067_12	-451.111	34692.3	PC IgG
CD b	42	female	12	CD.b_1067_12	-460.111	34692.3	PC IgG
CD b	42	female	12	CD.b_1067_12	-465.111	34693.3	PC IgG
CD b	42	female	12	CD.b_1067_12	-475.111	34698.3	PC IgG
CD b	42	female	12	CD.b_1067_12	-479.111	34701.3	PC IgG
CD b	42	female	12	CD.b_1067_12	-481.111	34703.3	PC IgG
CD b	42	female	12	CD.b_1067_12	-484.111	34707.3	PC IgG
CD b	42	female	12	CD.b_1067_12	-485.111	34709.3	PC IgG
CD b	42	female	12	CD.b_1067_12	-487.111	34719.3	PC IgG
CD b	42	female	12	CD.b_1067_12	-487.111	34728.3	PC IgG
CD b	42	female	12	CD.b_1067_12	-485.111	34738.3	PC IgG
CD b	42	female	12	CD.b_1067_12	-484.111	34740.3	PC IgG
CD b	42	female	12	CD.b_1067_12	-476.111	34752.3	PC IgG
CD b	42	female	12	CD.b_1067_12	-467.111	34764.3	PC IgG
CD b	42	female	12	CD.b_1067_12	-464.111	34767.3	PC IgG
CD b	42	female	12	CD.b_1067_12	-460.111	34770.3	PC IgG
CD b	42	female	12	CD.b_1067_12	-458.111	34771.3	PC IgG
CD b	42	female	12	CD.b_1067_12	-448.111	34773.3	PC IgG
CD b	42	female	12	CD.b_1067_12	-443.111	34773.3	PC IgG
CD b	42	female	12	CD.b_1068_12	2179.89	34773.3	M2
CD b	42	female	12	CD.b_1068_12	2180.89	34772.3	M2
CD b	42	female	12	CD.b_1068_12	2190.89	34759.3	M2
CD b	42	female	12	CD.b_1068_12	2193.89	34755.3	M2
CD b	42	female	12	CD.b_1068_12	2197.89	34749.3	M2
CD b	42	female	12	CD.b_1068_12	2201.89	34731.3	M2
CD b	42	female	12	CD.b_1068_12	2201.89	34713.3	M2
CD b	42	female	12	CD.b_1068_12	2199.89	34712.3	M2
CD b	42	female	12	CD.b_1068_12	2189.89	34708.3	M2
CD b	42	female	12	CD.b_1068_12	2171.89	34701.3	M2
CD b	42	female	12	CD.b_1068_12	2165.89	34699.3	M2
CD b	42	female	12	CD.b_1068_12	2149.89	34694.3	M2
CD b	42	female	12	CD.b_1068_12	2144.89	34694.3	M2
CD b	42	female	12	CD.b_1068_12	2143.89	34695.3	M2
CD b	42	female	12	CD.b_1068_12	2143.89	34699.3	M2
CD b	42	female	12	CD.b_1068_12	2147.89	34759.3	M2
CD b	42	female	12	CD.b_1068_12	2150.89	34763.3	M2
CD b	42	female	12	CD.b_1068_12	2152.89	34765.3	M2
CD b	42	female	12	CD.b_1068_12	2156.89	34768.3	M2
CD b	42	female	12	CD.b_1068_12	2158.89	34769.3	M2
CD b	42	female	12	CD.b_1068_12	2161.89	34770.3	M2
CD b	42	female	12	CD.b_1068_12	2178.89	34773.3	M2
CD b	42	female	12	CD.b_1068_12	2179.89	34773.3	M2
CD b	42	female	12	CD.b_1069_12	2607.89	34758.3	PC IgG
CD b	42	female	12	CD.b_1069_12	2660.89	34756.3	PC IgG
CD b	42	female	12	CD.b_1069_12	2661.89	34749.3	PC IgG
CD b	42	female	12	CD.b_1069_12	2662.89	34741.3	PC IgG
CD b	42	female	12	CD.b_1069_12	2662.89	34713.3	PC IgG
CD b	42	female	12	CD.b_1069_12	2661.89	34711.3	PC IgG
CD b	42	female	12	CD.b_1069_12	2656.89	34704.3	PC IgG
CD b	42	female	12	CD.b_1069_12	2653.89	34700.3	PC IgG
CD b	42	female	12	CD.b_1069_12	2646.89	34691.3	PC IgG
CD b	42	female	12	CD.b_1069_12	2634.89	34678.3	PC IgG
CD b	42	female	12	CD.b_1069_12	2633.89	34677.3	PC IgG
CD b	42	female	12	CD.b_1069_12	2617.89	34677.3	PC IgG
CD b	42	female	12	CD.b_1069_12	2614.89	34681.3	PC IgG
CD b	42	female	12	CD.b_1069_12	2609.89	34691.3	PC IgG
CD b	42	female	12	CD.b_1069_12	2596.89	34727.3	PC IgG
CD b	42	female	12	CD.b_1069_12	2596.89	34731.3	PC IgG
CD b	42	female	12	CD.b_1069_12	2600.89	34751.3	PC IgG
CD b	42	female	12	CD.b_1069_12	2601.89	34755.3	PC IgG
CD b	42	female	12	CD.b_1069_12	2602.89	34756.3	PC IgG
CD b	42	female	12	CD.b_1069_12	2606.89	34758.3	PC IgG
CD b	42	female	12	CD.b_1069_12	2607.89	34758.3	PC IgG
CD b	42	female	12	CD.b_107_12	3816.89	36597.3	M2
CD b	42	female	12	CD.b_107_12	3829.89	36595.3	M2
CD b	42	female	12	CD.b_107_12	3832.89	36594.3	M2
CD b	42	female	12	CD.b_107_12	3842.89	36590.3	M2
CD b	42	female	12	CD.b_107_12	3846.89	36588.3	M2
CD b	42	female	12	CD.b_107_12	3874.89	36573.3	M2
CD b	42	female	12	CD.b_107_12	3878.89	36569.3	M2
CD b	42	female	12	CD.b_107_12	3887.89	36557.3	M2
CD b	42	female	12	CD.b_107_12	3888.89	36555.3	M2
CD b	42	female	12	CD.b_107_12	3889.89	36550.3	M2
CD b	42	female	12	CD.b_107_12	3889.89	36538.3	M2
CD b	42	female	12	CD.b_107_12	3860.89	36491.3	M2
CD b	42	female	12	CD.b_107_12	3855.89	36490.3	M2
CD b	42	female	12	CD.b_107_12	3841.89	36490.3	M2
CD b	42	female	12	CD.b_107_12	3840.89	36491.3	M2
CD b	42	female	12	CD.b_107_12	3797.89	36540.3	M2
CD b	42	female	12	CD.b_107_12	3796.89	36542.3	M2
CD b	42	female	12	CD.b_107_12	3795.89	36562.3	M2
CD b	42	female	12	CD.b_107_12	3795.89	36574.3	M2
CD b	42	female	12	CD.b_107_12	3796.89	36584.3	M2
CD b	42	female	12	CD.b_107_12	3797.89	36586.3	M2
CD b	42	female	12	CD.b_107_12	3800.89	36590.3	M2
CD b	42	female	12	CD.b_107_12	3803.89	36593.3	M2
CD b	42	female	12	CD.b_107_12	3807.89	36596.3	M2
CD b	42	female	12	CD.b_107_12	3811.89	36597.3	M2
CD b	42	female	12	CD.b_107_12	3816.89	36597.3	M2
CD b	42	female	12	CD.b_1070_12	2124.89	34769.3	M2
CD b	42	female	12	CD.b_1070_12	2134.89	34767.3	M2
CD b	42	female	12	CD.b_1070_12	2140.89	34764.3	M2
CD b	42	female	12	CD.b_1070_12	2144.89	34761.3	M2
CD b	42	female	12	CD.b_1070_12	2146.89	34759.3	M2
CD b	42	female	12	CD.b_1070_12	2148.89	34739.3	M2
CD b	42	female	12	CD.b_1070_12	2148.89	34722.3	M2
CD b	42	female	12	CD.b_1070_12	2142.89	34695.3	M2
CD b	42	female	12	CD.b_1070_12	2098.89	34695.3	M2
CD b	42	female	12	CD.b_1070_12	2089.89	34697.3	M2
CD b	42	female	12	CD.b_1070_12	2087.89	34699.3	M2
CD b	42	female	12	CD.b_1070_12	2083.89	34705.3	M2
CD b	42	female	12	CD.b_1070_12	2082.89	34707.3	M2
CD b	42	female	12	CD.b_1070_12	2080.89	34734.3	M2
CD b	42	female	12	CD.b_1070_12	2082.89	34744.3	M2
CD b	42	female	12	CD.b_1070_12	2083.89	34746.3	M2
CD b	42	female	12	CD.b_1070_12	2087.89	34752.3	M2
CD b	42	female	12	CD.b_1070_12	2090.89	34756.3	M2
CD b	42	female	12	CD.b_1070_12	2093.89	34759.3	M2
CD b	42	female	12	CD.b_1070_12	2097.89	34762.3	M2
CD b	42	female	12	CD.b_1070_12	2107.89	34767.3	M2
CD b	42	female	12	CD.b_1070_12	2117.89	34769.3	M2
CD b	42	female	12	CD.b_1070_12	2124.89	34769.3	M2
CD b	42	female	12	CD.b_1071_12	-825.111	34767.3	Myofibroblasts
CD b	42	female	12	CD.b_1071_12	-815.111	34765.3	Myofibroblasts
CD b	42	female	12	CD.b_1071_12	-809.111	34762.3	Myofibroblasts
CD b	42	female	12	CD.b_1071_12	-805.111	34759.3	Myofibroblasts
CD b	42	female	12	CD.b_1071_12	-801.111	34755.3	Myofibroblasts
CD b	42	female	12	CD.b_1071_12	-798.111	34751.3	Myofibroblasts
CD b	42	female	12	CD.b_1071_12	-795.111	34745.3	Myofibroblasts
CD b	42	female	12	CD.b_1071_12	-793.111	34739.3	Myofibroblasts
CD b	42	female	12	CD.b_1071_12	-792.111	34734.3	Myofibroblasts
CD b	42	female	12	CD.b_1071_12	-792.111	34722.3	Myofibroblasts
CD b	42	female	12	CD.b_1071_12	-797.111	34697.3	Myofibroblasts
CD b	42	female	12	CD.b_1071_12	-800.111	34691.3	Myofibroblasts
CD b	42	female	12	CD.b_1071_12	-803.111	34687.3	Myofibroblasts
CD b	42	female	12	CD.b_1071_12	-809.111	34681.3	Myofibroblasts
CD b	42	female	12	CD.b_1071_12	-813.111	34678.3	Myofibroblasts
CD b	42	female	12	CD.b_1071_12	-815.111	34677.3	Myofibroblasts
CD b	42	female	12	CD.b_1071_12	-820.111	34676.3	Myofibroblasts
CD b	42	female	12	CD.b_1071_12	-846.111	34676.3	Myofibroblasts
CD b	42	female	12	CD.b_1071_12	-851.111	34677.3	Myofibroblasts
CD b	42	female	12	CD.b_1071_12	-853.111	34678.3	Myofibroblasts
CD b	42	female	12	CD.b_1071_12	-857.111	34681.3	Myofibroblasts
CD b	42	female	12	CD.b_1071_12	-861.111	34685.3	Myofibroblasts
CD b	42	female	12	CD.b_1071_12	-864.111	34689.3	Myofibroblasts
CD b	42	female	12	CD.b_1071_12	-872.111	34701.3	Myofibroblasts
CD b	42	female	12	CD.b_1071_12	-873.111	34703.3	Myofibroblasts
CD b	42	female	12	CD.b_1071_12	-875.111	34713.3	Myofibroblasts
CD b	42	female	12	CD.b_1071_12	-876.111	34720.3	Myofibroblasts
CD b	42	female	12	CD.b_1071_12	-876.111	34721.3	Myofibroblasts
CD b	42	female	12	CD.b_1071_12	-875.111	34729.3	Myofibroblasts
CD b	42	female	12	CD.b_1071_12	-873.111	34739.3	Myofibroblasts
CD b	42	female	12	CD.b_1071_12	-872.111	34741.3	Myofibroblasts
CD b	42	female	12	CD.b_1071_12	-869.111	34745.3	Myofibroblasts
CD b	42	female	12	CD.b_1071_12	-863.111	34751.3	Myofibroblasts
CD b	42	female	12	CD.b_1071_12	-854.111	34759.3	Myofibroblasts
CD b	42	female	12	CD.b_1071_12	-850.111	34762.3	Myofibroblasts
CD b	42	female	12	CD.b_1071_12	-848.111	34763.3	Myofibroblasts
CD b	42	female	12	CD.b_1071_12	-842.111	34765.3	Myofibroblasts
CD b	42	female	12	CD.b_1071_12	-832.111	34767.3	Myofibroblasts
CD b	42	female	12	CD.b_1071_12	-825.111	34767.3	Myofibroblasts
CD b	42	female	12	CD.b_1072_12	3047.89	34749.3	Secretory progenitor
CD b	42	female	12	CD.b_1072_12	3050.89	34748.3	Secretory progenitor
CD b	42	female	12	CD.b_1072_12	3073.89	34737.3	Secretory progenitor
CD b	42	female	12	CD.b_1072_12	3075.89	34729.3	Secretory progenitor
CD b	42	female	12	CD.b_1072_12	3076.89	34723.3	Secretory progenitor
CD b	42	female	12	CD.b_1072_12	3076.89	34704.3	Secretory progenitor
CD b	42	female	12	CD.b_1072_12	3024.89	34643.3	Secretory progenitor
CD b	42	female	12	CD.b_1072_12	3021.89	34640.3	Secretory progenitor
CD b	42	female	12	CD.b_1072_12	3017.89	34637.3	Secretory progenitor
CD b	42	female	12	CD.b_1072_12	3015.89	34636.3	Secretory progenitor
CD b	42	female	12	CD.b_1072_12	3007.89	34636.3	Secretory progenitor
CD b	42	female	12	CD.b_1072_12	3002.89	34637.3	Secretory progenitor
CD b	42	female	12	CD.b_1072_12	3000.89	34638.3	Secretory progenitor
CD b	42	female	12	CD.b_1072_12	2996.89	34641.3	Secretory progenitor
CD b	42	female	12	CD.b_1072_12	2980.89	34655.3	Secretory progenitor
CD b	42	female	12	CD.b_1072_12	2978.89	34657.3	Secretory progenitor
CD b	42	female	12	CD.b_1072_12	2975.89	34661.3	Secretory progenitor
CD b	42	female	12	CD.b_1072_12	2974.89	34663.3	Secretory progenitor
CD b	42	female	12	CD.b_1072_12	2973.89	34666.3	Secretory progenitor
CD b	42	female	12	CD.b_1072_12	2971.89	34676.3	Secretory progenitor
CD b	42	female	12	CD.b_1072_12	2971.89	34677.3	Secretory progenitor
CD b	42	female	12	CD.b_1072_12	2972.89	34681.3	Secretory progenitor
CD b	42	female	12	CD.b_1072_12	3026.89	34746.3	Secretory progenitor
CD b	42	female	12	CD.b_1072_12	3031.89	34752.3	Secretory progenitor
CD b	42	female	12	CD.b_1072_12	3032.89	34753.3	Secretory progenitor
CD b	42	female	12	CD.b_1072_12	3047.89	34749.3	Secretory progenitor
CD b	42	female	12	CD.b_1073_12	3515.89	34749.3	PC IgA heat shock
CD b	42	female	12	CD.b_1073_12	3554.89	34748.3	PC IgA heat shock
CD b	42	female	12	CD.b_1073_12	3557.89	34747.3	PC IgA heat shock
CD b	42	female	12	CD.b_1073_12	3575.89	34738.3	PC IgA heat shock
CD b	42	female	12	CD.b_1073_12	3582.89	34734.3	PC IgA heat shock
CD b	42	female	12	CD.b_1073_12	3586.89	34731.3	PC IgA heat shock
CD b	42	female	12	CD.b_1073_12	3587.89	34730.3	PC IgA heat shock
CD b	42	female	12	CD.b_1073_12	3587.89	34720.3	PC IgA heat shock
CD b	42	female	12	CD.b_1073_12	3586.89	34715.3	PC IgA heat shock
CD b	42	female	12	CD.b_1073_12	3583.89	34709.3	PC IgA heat shock
CD b	42	female	12	CD.b_1073_12	3580.89	34705.3	PC IgA heat shock
CD b	42	female	12	CD.b_1073_12	3577.89	34702.3	PC IgA heat shock
CD b	42	female	12	CD.b_1073_12	3574.89	34701.3	PC IgA heat shock
CD b	42	female	12	CD.b_1073_12	3567.89	34699.3	PC IgA heat shock
CD b	42	female	12	CD.b_1073_12	3563.89	34698.3	PC IgA heat shock
CD b	42	female	12	CD.b_1073_12	3536.89	34694.3	PC IgA heat shock
CD b	42	female	12	CD.b_1073_12	3528.89	34694.3	PC IgA heat shock
CD b	42	female	12	CD.b_1073_12	3521.89	34695.3	PC IgA heat shock
CD b	42	female	12	CD.b_1073_12	3515.89	34696.3	PC IgA heat shock
CD b	42	female	12	CD.b_1073_12	3511.89	34697.3	PC IgA heat shock
CD b	42	female	12	CD.b_1073_12	3496.89	34717.3	PC IgA heat shock
CD b	42	female	12	CD.b_1073_12	3494.89	34720.3	PC IgA heat shock
CD b	42	female	12	CD.b_1073_12	3491.89	34725.3	PC IgA heat shock
CD b	42	female	12	CD.b_1073_12	3491.89	34729.3	PC IgA heat shock
CD b	42	female	12	CD.b_1073_12	3495.89	34743.3	PC IgA heat shock
CD b	42	female	12	CD.b_1073_12	3496.89	34745.3	PC IgA heat shock
CD b	42	female	12	CD.b_1073_12	3498.89	34747.3	PC IgA heat shock
CD b	42	female	12	CD.b_1073_12	3500.89	34748.3	PC IgA heat shock
CD b	42	female	12	CD.b_1073_12	3512.89	34749.3	PC IgA heat shock
CD b	42	female	12	CD.b_1073_12	3515.89	34749.3	PC IgA heat shock
CD b	42	female	12	CD.b_1074_12	477.889	34750.3	IDA macrophages
CD b	42	female	12	CD.b_1074_12	508.889	34745.3	IDA macrophages
CD b	42	female	12	CD.b_1074_12	510.889	34744.3	IDA macrophages
CD b	42	female	12	CD.b_1074_12	511.889	34743.3	IDA macrophages
CD b	42	female	12	CD.b_1074_12	513.889	34738.3	IDA macrophages
CD b	42	female	12	CD.b_1074_12	514.889	34730.3	IDA macrophages
CD b	42	female	12	CD.b_1074_12	514.889	34716.3	IDA macrophages
CD b	42	female	12	CD.b_1074_12	508.889	34706.3	IDA macrophages
CD b	42	female	12	CD.b_1074_12	504.889	34701.3	IDA macrophages
CD b	42	female	12	CD.b_1074_12	495.889	34691.3	IDA macrophages
CD b	42	female	12	CD.b_1074_12	494.889	34690.3	IDA macrophages
CD b	42	female	12	CD.b_1074_12	477.889	34690.3	IDA macrophages
CD b	42	female	12	CD.b_1074_12	472.889	34691.3	IDA macrophages
CD b	42	female	12	CD.b_1074_12	466.889	34694.3	IDA macrophages
CD b	42	female	12	CD.b_1074_12	460.889	34698.3	IDA macrophages
CD b	42	female	12	CD.b_1074_12	456.889	34701.3	IDA macrophages
CD b	42	female	12	CD.b_1074_12	452.889	34705.3	IDA macrophages
CD b	42	female	12	CD.b_1074_12	449.889	34709.3	IDA macrophages
CD b	42	female	12	CD.b_1074_12	448.889	34711.3	IDA macrophages
CD b	42	female	12	CD.b_1074_12	446.889	34721.3	IDA macrophages
CD b	42	female	12	CD.b_1074_12	446.889	34731.3	IDA macrophages
CD b	42	female	12	CD.b_1074_12	447.889	34736.3	IDA macrophages
CD b	42	female	12	CD.b_1074_12	448.889	34740.3	IDA macrophages
CD b	42	female	12	CD.b_1074_12	456.889	34744.3	IDA macrophages
CD b	42	female	12	CD.b_1074_12	470.889	34749.3	IDA macrophages
CD b	42	female	12	CD.b_1074_12	473.889	34750.3	IDA macrophages
CD b	42	female	12	CD.b_1074_12	477.889	34750.3	IDA macrophages
CD b	42	female	12	CD.b_1075_12	2385.89	34723.3	M2
CD b	42	female	12	CD.b_1075_12	2385.89	34721.3	M2
CD b	42	female	12	CD.b_1075_12	2384.89	34719.3	M2
CD b	42	female	12	CD.b_1075_12	2381.89	34714.3	M2
CD b	42	female	12	CD.b_1075_12	2346.89	34679.3	M2
CD b	42	female	12	CD.b_1075_12	2342.89	34676.3	M2
CD b	42	female	12	CD.b_1075_12	2335.89	34676.3	M2
CD b	42	female	12	CD.b_1075_12	2334.89	34677.3	M2
CD b	42	female	12	CD.b_1075_12	2325.89	34695.3	M2
CD b	42	female	12	CD.b_1075_12	2318.89	34738.3	M2
CD b	42	female	12	CD.b_1075_12	2318.89	34741.3	M2
CD b	42	female	12	CD.b_1075_12	2356.89	34746.3	M2
CD b	42	female	12	CD.b_1075_12	2365.89	34747.3	M2
CD b	42	female	12	CD.b_1075_12	2385.89	34723.3	M2
[truncated: 662,426+ more rows]
