# Supplementary material for: Macrophage and neutrophil heterogeneity at single-cell spatial resolution in human inflammatory bowel disease
Source: Nat Commun. 2023 Jul 26;14:4506. doi: 10.1038/s41467-023-40156-6 (PMC10372067; doi:10.1038/s41467-023-40156-6)
Supplement: Supplementary file 4 — Source Data [file 41467_2023_40156_MOESM4_ESM.zip › Source_data_file_supplementary_figure_11.xlsx]

## Sheet: 11b
Sample ID	Sex	Age	Health	Blood	Biopsy	% Neutrophils in biopsy	% Eosinophils in biopsy
CD1	F	63	CD	no	yes	0.99	0.88
CD2	F	65	CD	no	yes	1.6	2.49
CD3	F	45	CD	yes	yes	0.28	2.45
CD4	M	58	CD	yes	yes	0.74	7.24
CD5	F	42	CD	yes	yes	2.9	3
CD6	M	23	CD	yes	yes	1.81	0.46
HC1	M	68	HC	no	yes	0.2	0.25
HC2	M	70	HC	no	yes	0.07	0.08
HC3	M	51	HC	no	yes	0.027	1.41
HC4	F	64	HC	no	yes	0.11	1.07
HC5	F	69	HC	yes	yes	0.024	0.22
HC6	M	51	HC	yes	yes	0.06	0.085
UC1	M	41	UC	no	yes	4.57	0.61
UC2	F	23	UC	no	yes	1	2.23
UC3	F	41	UC	no	yes	10.3	0.96
UC4	M	55	UC	no	yes	13.1	1.78
UC5	F	27	UC	no	yes	5.88	2.85
UC6	M	20	UC	no	yes	6.29	3.05
UC7	F	41	UC	no	yes	5.17	2.67
UC8	F	42	UC	no	yes	3.04	2.08
UC9	M	59	UC	no	yes	6.2	2.06
UC10	F	20	UC	no	yes	3.99	0.55
UC11	F	35	UC	yes	yes	4.63	1.06
UC12	F	34	UC	yes	yes	5.14	0.45

## Sheet: 11d
						Eos Biopsy			Neuts Biopsy			Eos Blood			Neuts Blood
Sample ID	Sex	Age	Health	Blood	Biopsy	%CD193	%CD69	%CD62L	% CXCR4	%CD62L	%CD63	%CD193	%CD69	%CD62L	% CD63	% CXCR4	% CD62L	Observations
CD1	F	63	CD	no	yes													We did not stain for markers CD62L, CD193, CD69, CXCR4 and CD63
CD2	F	65	CD	no	yes													We did not stain for markers CD62L, CD193, CD69, CXCR4 and CD63
CD3	F	45	CD	yes	yes	78.9	1.06	6.88	na	na	na	99.1	0.049	80.6	7.22	0.11	99.6	Few neuts in biopsy that did not allow analysis of other markers
CD4	M	58	CD	yes	yes	47.4	11.3	4.1	30.41	27.8	50.4	97.4	0.17	89.1	22.7	0.48	97.4
CD5	F	42	CD	yes	yes	56.4	4.42	12.4	10.03	6.25	35	94.3	0.03	71.1	19.5	0.28	96.9
CD6	M	23	CD	yes	yes	34	5.67	3.85	4.66	1.28	81.3	98.2	0.58	69	3.23	0.24	99
HC1	M	68	HC	no	yes													We did not stain for markers CD62L, CD193, CD69, CXCR4 and CD63
HC2	M	70	HC	no	yes													We did not stain for markers CD62L, CD193, CD69, CXCR4 and CD63
HC3	M	51	HC	no	yes													We did not stain for markers CD62L, CD193, CD69, CXCR4 and CD63
HC4	F	64	HC	no	yes													We did not stain for markers CD62L, CD193, CD69, CXCR4 and CD63
HC5	F	69	HC	yes	yes	58.6	0.56	12.7	na	na	na	97.1	0.22	89	14.4	0.077	98.1	Few neuts in biopsy that did not allow analysis of other markers
HC6	M	51	HC	yes	yes	70.5	0.95	21.9	na	na	na	97.8	0	88.5	29.4	0.36	95.4	Few neuts in biopsy that did not allow analysis of other markers
UC1	M	41	UC	no	yes													We did not stain for markers CD62L, CD193, CD69, CXCR4 and CD63
UC2	F	23	UC	no	yes													We did not stain for markers CD62L, CD193, CD69, CXCR4 and CD63
UC3	F	41	UC	no	yes													We did not stain for markers CD62L, CD193, CD69, CXCR4 and CD63
UC4	M	55	UC	no	yes													We did not stain for markers CD62L, CD193, CD69, CXCR4 and CD63
UC5	F	27	UC	no	yes													We did not stain for markers CD62L, CD193, CD69, CXCR4 and CD63
UC6	M	20	UC	no	yes													We did not stain for markers CD62L, CD193, CD69, CXCR4 and CD63
UC7	F	41	UC	no	yes													We did not stain for markers CD62L, CD193, CD69, CXCR4 and CD63
UC8	F	42	UC	no	yes													We did not stain for markers CD62L, CD193, CD69, CXCR4 and CD63
UC9	M	59	UC	no	yes													We did not stain for markers CD62L, CD193, CD69, CXCR4 and CD63
UC10	F	20	UC	no	yes													We did not stain for markers CD62L, CD193, CD69, CXCR4 and CD63
UC11	F	35	UC	yes	yes	57.6	21	8.42	2.52	5.84	57.3	99.6	0.055	97.3	6.5	0.096	99.1
UC12	F	34	UC	yes	yes	34.6	12.8	6.84	4.87	3.92	82.9	96.5	0.31	93	8.51	0.42	99.8

## Sheet: 11e
Patient	Age	Sex	Disease	Gene	Gene_expression
Bulk 1	52	Female	HC	HCAR3	-2.64259
Bulk 2	51	Male	HC	HCAR3	-2.64259
Bulk 3	68	Male	HC	HCAR3	-0.14777
Bulk 4	51	Female	HC	HCAR3	-0.443421
Bulk 5	27	Male	HC	HCAR3	-0.197518
Bulk 6	49	Female	HC	HCAR3	-2.64259
Bulk 7	32	Female	HC	HCAR3	-2.64259
Bulk 8	52	Female	HC	HCAR3	-0.287209
Bulk 9	33	Male	CD	HCAR3	2.50506
Bulk 10	47	Male	CD	HCAR3	2.9749
Bulk 11	53	Female	CD	HCAR3	6.25648
Bulk 12	39	Female	CD	HCAR3	5.63616
Bulk 13	67	Male	CD	HCAR3	10.0911
Bulk 14	35	Female	CD	HCAR3	2.3195
Bulk 15	64	Female	CD	HCAR3	5.92823
Bulk 16	35	Male	CD	HCAR3	7.42002
Bulk 17	31	Female	CD	HCAR3	4.71457
Bulk 18	33	Male	CD	HCAR3	3.24417
Bulk 19	56	Female	CD	HCAR3	5.2713
Bulk 20	22	Male	CD	HCAR3	6.07228
Bulk 21	42	Male	CD	HCAR3	5.60645
Bulk 22	56	Female	CD	HCAR3	5.58393
Bulk 23	44	Female	CD	HCAR3	11.0362
Bulk 24	37	Male	CD	HCAR3	1.52306
Bulk 25	20	Male	CD	HCAR3	12.4911
Bulk 26	24	Female	CD	HCAR3	5.43876
Bulk 27	60	Female	CD	HCAR3	8.63975
Bulk 28	29	Male	CD	HCAR3	7.12222
Bulk 29	48	Male	CD	HCAR3	3.47765
Bulk 30	41	Male	CD	HCAR3	6.09937
Bulk 31	57	Female	UC	HCAR3	4.29793
Bulk 32	43	Male	UC	HCAR3	3.90685
Bulk 33	56	Male	UC	HCAR3	2.45248
Bulk 34	61	Female	UC	HCAR3	2.49592
Bulk 35	31	Male	UC	HCAR3	6.45761
Bulk 36	62	Male	UC	HCAR3	6.76096
Bulk 37	44	Male	UC	HCAR3	7.7585
Bulk 38	28	Male	UC	HCAR3	7.34223
Bulk 39	29	Female	UC	HCAR3	6.55045
Bulk 40	55	Male	UC	HCAR3	5.96593
Bulk 41	48	Male	UC	HCAR3	4.32217
Bulk 42	37	Female	UC	HCAR3	4.38898
Bulk 43	19	Male	UC	HCAR3	6.10633
Bulk 44	31	Male	UC	HCAR3	5.59298
Bulk 45	37	Female	UC	HCAR3	6.43026
Bulk 46	35	Male	UC	HCAR3	7.33153
Bulk 47	69	Male	UC	HCAR3	3.35939
Bulk 48	25	Female	UC	HCAR3	0.868751
Bulk 49	38	Male	UC	HCAR3	5.75532
Bulk 50	50	Male	UC	HCAR3	4.28568
Bulk 51	41	Male	UC	HCAR3	5.07506
Bulk 52	39	Female	UC	HCAR3	7.00379
Bulk 53	50	Male	UC	HCAR3	6.51247
Bulk 54	40	Female	UC	HCAR3	10.257
Bulk 55	59	Female	UC	HCAR3	4.36904
Bulk 56	27	Female	UC	HCAR3	7.28814
Bulk 1	52	Female	HC	FCGR3B	-2.59965
Bulk 2	51	Male	HC	FCGR3B	-1.68177
Bulk 3	68	Male	HC	FCGR3B	-0.961125
Bulk 4	51	Female	HC	FCGR3B	-0.810021
Bulk 5	27	Male	HC	FCGR3B	-1.66409
Bulk 6	49	Female	HC	FCGR3B	0.637675
Bulk 7	32	Female	HC	FCGR3B	-0.944171
Bulk 8	52	Female	HC	FCGR3B	0.399482
Bulk 9	33	Male	CD	FCGR3B	2.79474
Bulk 10	47	Male	CD	FCGR3B	4.21278
Bulk 11	53	Female	CD	FCGR3B	3.07262
Bulk 12	39	Female	CD	FCGR3B	5.00559
Bulk 13	67	Male	CD	FCGR3B	8.59307
Bulk 14	35	Female	CD	FCGR3B	0.949471
Bulk 15	64	Female	CD	FCGR3B	4.55097
Bulk 16	35	Male	CD	FCGR3B	4.0825
Bulk 17	31	Female	CD	FCGR3B	1.37875
Bulk 18	33	Male	CD	FCGR3B	3.83325
Bulk 19	56	Female	CD	FCGR3B	4.62871
Bulk 20	22	Male	CD	FCGR3B	4.18348
Bulk 21	42	Male	CD	FCGR3B	4.82816
Bulk 22	56	Female	CD	FCGR3B	2.48335
Bulk 23	44	Female	CD	FCGR3B	7.64794
Bulk 24	37	Male	CD	FCGR3B	0.04073
Bulk 25	20	Male	CD	FCGR3B	9.8745
Bulk 26	24	Female	CD	FCGR3B	4.68524
Bulk 27	60	Female	CD	FCGR3B	6.01565
Bulk 28	29	Male	CD	FCGR3B	6.96822
Bulk 29	48	Male	CD	FCGR3B	3.95695
Bulk 30	41	Male	CD	FCGR3B	4.16209
Bulk 31	57	Female	UC	FCGR3B	5.22901
Bulk 32	43	Male	UC	FCGR3B	3.01319
Bulk 33	56	Male	UC	FCGR3B	1.25877
Bulk 34	61	Female	UC	FCGR3B	1.21414
Bulk 35	31	Male	UC	FCGR3B	5.67616
Bulk 36	62	Male	UC	FCGR3B	5.95829
Bulk 37	44	Male	UC	FCGR3B	8.84445
Bulk 38	28	Male	UC	FCGR3B	6.3655
Bulk 39	29	Female	UC	FCGR3B	4.82248
Bulk 40	55	Male	UC	FCGR3B	5.38281
Bulk 41	48	Male	UC	FCGR3B	3.58643
Bulk 42	37	Female	UC	FCGR3B	3.14826
Bulk 43	19	Male	UC	FCGR3B	6.03197
Bulk 44	31	Male	UC	FCGR3B	5.47386
Bulk 45	37	Female	UC	FCGR3B	4.18912
Bulk 46	35	Male	UC	FCGR3B	6.05812
Bulk 47	69	Male	UC	FCGR3B	2.64559
Bulk 48	25	Female	UC	FCGR3B	-1.77983
Bulk 49	38	Male	UC	FCGR3B	4.99651
Bulk 50	50	Male	UC	FCGR3B	3.59612
Bulk 51	41	Male	UC	FCGR3B	5.10566
Bulk 52	39	Female	UC	FCGR3B	4.45902
Bulk 53	50	Male	UC	FCGR3B	6.83551
Bulk 54	40	Female	UC	FCGR3B	6.53263
Bulk 55	59	Female	UC	FCGR3B	5.53923
Bulk 56	27	Female	UC	FCGR3B	6.32343
Bulk 1	52	Female	HC	CMTM2	-1.77355
Bulk 2	51	Male	HC	CMTM2	-1.77355
Bulk 3	68	Male	HC	CMTM2	1.58872
Bulk 4	51	Female	HC	CMTM2	-1.77355
Bulk 5	27	Male	HC	CMTM2	-1.77355
Bulk 6	49	Female	HC	CMTM2	-0.279044
Bulk 7	32	Female	HC	CMTM2	-1.77355
Bulk 8	52	Female	HC	CMTM2	0.581826
Bulk 9	33	Male	CD	CMTM2	1.73419
Bulk 10	47	Male	CD	CMTM2	3.29713
Bulk 11	53	Female	CD	CMTM2	2.44687
Bulk 12	39	Female	CD	CMTM2	2.75854
Bulk 13	67	Male	CD	CMTM2	6.1738
Bulk 14	35	Female	CD	CMTM2	-1.77355
Bulk 15	64	Female	CD	CMTM2	4.24391
Bulk 16	35	Male	CD	CMTM2	2.6137
Bulk 17	31	Female	CD	CMTM2	0.839098
Bulk 18	33	Male	CD	CMTM2	2.98849
Bulk 19	56	Female	CD	CMTM2	1.98508
Bulk 20	22	Male	CD	CMTM2	2.92508
Bulk 21	42	Male	CD	CMTM2	0.813654
Bulk 22	56	Female	CD	CMTM2	0.120589
Bulk 23	44	Female	CD	CMTM2	5.51584
Bulk 24	37	Male	CD	CMTM2	1.21648
Bulk 25	20	Male	CD	CMTM2	9.25448
Bulk 26	24	Female	CD	CMTM2	3.77888
Bulk 27	60	Female	CD	CMTM2	4.069
Bulk 28	29	Male	CD	CMTM2	4.23906
Bulk 29	48	Male	CD	CMTM2	2.27653
Bulk 30	41	Male	CD	CMTM2	4.13718
Bulk 31	57	Female	UC	CMTM2	3.1628
Bulk 32	43	Male	UC	CMTM2	1.56623
Bulk 33	56	Male	UC	CMTM2	1.65971
Bulk 34	61	Female	UC	CMTM2	-1.77355
Bulk 35	31	Male	UC	CMTM2	4.60184
Bulk 36	62	Male	UC	CMTM2	4.72021
Bulk 37	44	Male	UC	CMTM2	5.35032
Bulk 38	28	Male	UC	CMTM2	4.62247
Bulk 39	29	Female	UC	CMTM2	3.47146
Bulk 40	55	Male	UC	CMTM2	4.04977
Bulk 41	48	Male	UC	CMTM2	1.75793
Bulk 42	37	Female	UC	CMTM2	0.769717
Bulk 43	19	Male	UC	CMTM2	3.14334
Bulk 44	31	Male	UC	CMTM2	4.69347
Bulk 45	37	Female	UC	CMTM2	3.86881
Bulk 46	35	Male	UC	CMTM2	4.69578
Bulk 47	69	Male	UC	CMTM2	1.27628
Bulk 48	25	Female	UC	CMTM2	-0.313831
Bulk 49	38	Male	UC	CMTM2	4.70827
Bulk 50	50	Male	UC	CMTM2	2.54879
Bulk 51	41	Male	UC	CMTM2	3.07397
Bulk 52	39	Female	UC	CMTM2	4.34329
Bulk 53	50	Male	UC	CMTM2	5.62002
Bulk 54	40	Female	UC	CMTM2	6.74023
Bulk 55	59	Female	UC	CMTM2	1.52689
Bulk 56	27	Female	UC	CMTM2	4.6372
Bulk 1	52	Female	HC	PROK2	-1.55054
Bulk 2	51	Male	HC	PROK2	-1.55054
Bulk 3	68	Male	HC	PROK2	0.0952366
Bulk 4	51	Female	HC	PROK2	-1.55054
Bulk 5	27	Male	HC	PROK2	0.0651937
Bulk 6	49	Female	HC	PROK2	-0.0560315
Bulk 7	32	Female	HC	PROK2	-1.55054
Bulk 8	52	Female	HC	PROK2	0.0126492
Bulk 9	33	Male	CD	PROK2	4.00927
Bulk 10	47	Male	CD	PROK2	5.59295
Bulk 11	53	Female	CD	PROK2	4.68016
Bulk 12	39	Female	CD	PROK2	5.12604
Bulk 13	67	Male	CD	PROK2	9.83782
Bulk 14	35	Female	CD	PROK2	1.95343
Bulk 15	64	Female	CD	PROK2	7.16967
Bulk 16	35	Male	CD	PROK2	4.73672
Bulk 17	31	Female	CD	PROK2	3.77009
Bulk 18	33	Male	CD	PROK2	3.8753
Bulk 19	56	Female	CD	PROK2	3.87443
Bulk 20	22	Male	CD	PROK2	5.02784
Bulk 21	42	Male	CD	PROK2	3.11032
Bulk 22	56	Female	CD	PROK2	1.34262
Bulk 23	44	Female	CD	PROK2	9.33696
Bulk 24	37	Male	CD	PROK2	2.14228
Bulk 25	20	Male	CD	PROK2	11.7315
Bulk 26	24	Female	CD	PROK2	5.47361
Bulk 27	60	Female	CD	PROK2	7.0508
Bulk 28	29	Male	CD	PROK2	6.35226
Bulk 29	48	Male	CD	PROK2	3.88412
Bulk 30	41	Male	CD	PROK2	6.56359
Bulk 31	57	Female	UC	PROK2	4.86542
Bulk 32	43	Male	UC	PROK2	2.01579
Bulk 33	56	Male	UC	PROK2	2.65533
Bulk 34	61	Female	UC	PROK2	0.757298
Bulk 35	31	Male	UC	PROK2	6.05376
Bulk 36	62	Male	UC	PROK2	5.81281
Bulk 37	44	Male	UC	PROK2	7.85941
Bulk 38	28	Male	UC	PROK2	8.79641
Bulk 39	29	Female	UC	PROK2	6.4044
Bulk 40	55	Male	UC	PROK2	7.09551
Bulk 41	48	Male	UC	PROK2	2.65908
Bulk 42	37	Female	UC	PROK2	3.01955
Bulk 43	19	Male	UC	PROK2	5.93648
Bulk 44	31	Male	UC	PROK2	7.01284
Bulk 45	37	Female	UC	PROK2	6.0173
Bulk 46	35	Male	UC	PROK2	8.21583
Bulk 47	69	Male	UC	PROK2	2.87549
Bulk 48	25	Female	UC	PROK2	-0.0908177
Bulk 49	38	Male	UC	PROK2	5.72174
Bulk 50	50	Male	UC	PROK2	4.03187
Bulk 51	41	Male	UC	PROK2	5.60458
Bulk 52	39	Female	UC	PROK2	7.25533
Bulk 53	50	Male	UC	PROK2	7.72444
Bulk 54	40	Female	UC	PROK2	9.83018
Bulk 55	59	Female	UC	PROK2	4.55209
Bulk 56	27	Female	UC	PROK2	7.26769
Bulk 1	52	Female	HC	CLC	-1.11105
Bulk 2	51	Male	HC	CLC	-0.986811
Bulk 3	68	Male	HC	CLC	-2.20508
Bulk 4	51	Female	HC	CLC	0.814469
Bulk 5	27	Male	HC	CLC	1.2025
Bulk 6	49	Female	HC	CLC	-0.445626
Bulk 7	32	Female	HC	CLC	0.408801
Bulk 8	52	Female	HC	CLC	-1.00575
Bulk 9	33	Male	CD	CLC	1.54973
Bulk 10	47	Male	CD	CLC	0.024315
Bulk 11	53	Female	CD	CLC	0.237785
Bulk 12	39	Female	CD	CLC	1.63146
Bulk 13	67	Male	CD	CLC	0.462505
Bulk 14	35	Female	CD	CLC	1.20759
Bulk 15	64	Female	CD	CLC	0.468852
Bulk 16	35	Male	CD	CLC	1.84039
Bulk 17	31	Female	CD	CLC	0.619453
Bulk 18	33	Male	CD	CLC	-0.31837
Bulk 19	56	Female	CD	CLC	-0.520287
Bulk 20	22	Male	CD	CLC	2.38412
Bulk 21	42	Male	CD	CLC	2.71307
Bulk 22	56	Female	CD	CLC	1.14607
Bulk 23	44	Female	CD	CLC	1.92486
Bulk 24	37	Male	CD	CLC	-0.438234
Bulk 25	20	Male	CD	CLC	2.34715
Bulk 26	24	Female	CD	CLC	0.149166
Bulk 27	60	Female	CD	CLC	1.814
Bulk 28	29	Male	CD	CLC	1.31154
Bulk 29	48	Male	CD	CLC	1.42731
Bulk 30	41	Male	CD	CLC	-0.275042
Bulk 31	57	Female	UC	CLC	0.546937
Bulk 32	43	Male	UC	CLC	0.68111
Bulk 33	56	Male	UC	CLC	1.281
Bulk 34	61	Female	UC	CLC	1.50265
Bulk 35	31	Male	UC	CLC	2.41846
Bulk 36	62	Male	UC	CLC	-0.818439
Bulk 37	44	Male	UC	CLC	1.77753
Bulk 38	28	Male	UC	CLC	0.0614942
Bulk 39	29	Female	UC	CLC	-1.59719
Bulk 40	55	Male	UC	CLC	2.616
Bulk 41	48	Male	UC	CLC	1.51174
Bulk 42	37	Female	UC	CLC	-0.0578742
Bulk 43	19	Male	UC	CLC	2.21287
Bulk 44	31	Male	UC	CLC	1.32182
Bulk 45	37	Female	UC	CLC	2.69692
Bulk 46	35	Male	UC	CLC	1.47989
Bulk 47	69	Male	UC	CLC	1.29269
Bulk 48	25	Female	UC	CLC	-1.36329
Bulk 49	38	Male	UC	CLC	0.932927
Bulk 50	50	Male	UC	CLC	0.899134
Bulk 51	41	Male	UC	CLC	-0.26301
Bulk 52	39	Female	UC	CLC	1.67857
Bulk 53	50	Male	UC	CLC	1.78083
Bulk 54	40	Female	UC	CLC	1.69701
Bulk 55	59	Female	UC	CLC	-0.177353
Bulk 56	27	Female	UC	CLC	-2.08644
Bulk 1	52	Female	HC	MS4A3	-0.889774
Bulk 2	51	Male	HC	MS4A3	-0.889774
Bulk 3	68	Male	HC	MS4A3	-0.889774
Bulk 4	51	Female	HC	MS4A3	0.5513
Bulk 5	27	Male	HC	MS4A3	-0.889774
Bulk 6	49	Female	HC	MS4A3	-0.889774
Bulk 7	32	Female	HC	MS4A3	-0.889774
Bulk 8	52	Female	HC	MS4A3	-0.889774
Bulk 9	33	Male	CD	MS4A3	2.83412
Bulk 10	47	Male	CD	MS4A3	3.42588
Bulk 11	53	Female	CD	MS4A3	2.22212
Bulk 12	39	Female	CD	MS4A3	0.891022
Bulk 13	67	Male	CD	MS4A3	0.446495
Bulk 14	35	Female	CD	MS4A3	-0.889774
Bulk 15	64	Female	CD	MS4A3	0.720042
Bulk 16	35	Male	CD	MS4A3	-0.889774
Bulk 17	31	Female	CD	MS4A3	-0.889774
Bulk 18	33	Male	CD	MS4A3	0.376922
Bulk 19	56	Female	CD	MS4A3	1.01068
Bulk 20	22	Male	CD	MS4A3	1.46171
Bulk 21	42	Male	CD	MS4A3	1.91868
Bulk 22	56	Female	CD	MS4A3	1.70059
Bulk 23	44	Female	CD	MS4A3	3.56716
Bulk 24	37	Male	CD	MS4A3	-0.889774
Bulk 25	20	Male	CD	MS4A3	3.3014
Bulk 26	24	Female	CD	MS4A3	2.03199
Bulk 27	60	Female	CD	MS4A3	0.56699
Bulk 28	29	Male	CD	MS4A3	2.16647
Bulk 29	48	Male	CD	MS4A3	2.11218
Bulk 30	41	Male	CD	MS4A3	-0.889774
Bulk 31	57	Female	UC	MS4A3	3.53537
Bulk 32	43	Male	UC	MS4A3	1.30939
Bulk 33	56	Male	UC	MS4A3	0.56995
Bulk 34	61	Female	UC	MS4A3	1.41807
Bulk 35	31	Male	UC	MS4A3	3.10348
Bulk 36	62	Male	UC	MS4A3	-0.889774
Bulk 37	44	Male	UC	MS4A3	2.98719
Bulk 38	28	Male	UC	MS4A3	1.93119
Bulk 39	29	Female	UC	MS4A3	-0.889774
Bulk 40	55	Male	UC	MS4A3	2.44788
Bulk 41	48	Male	UC	MS4A3	1.75748
Bulk 42	37	Female	UC	MS4A3	1.10633
Bulk 43	19	Male	UC	MS4A3	3.13833
Bulk 44	31	Male	UC	MS4A3	2.23317
Bulk 45	37	Female	UC	MS4A3	-0.889774
Bulk 46	35	Male	UC	MS4A3	2.17638
Bulk 47	69	Male	UC	MS4A3	-0.889774
Bulk 48	25	Female	UC	MS4A3	0.56995
Bulk 49	38	Male	UC	MS4A3	3.1701
Bulk 50	50	Male	UC	MS4A3	3.30671
Bulk 51	41	Male	UC	MS4A3	3.27735
Bulk 52	39	Female	UC	MS4A3	2.84601
Bulk 53	50	Male	UC	MS4A3	4.02476
Bulk 54	40	Female	UC	MS4A3	0.465591
Bulk 55	59	Female	UC	MS4A3	1.73699
Bulk 56	27	Female	UC	MS4A3	-0.889774
Bulk 1	52	Female	HC	CCR3	-0.583837
Bulk 2	51	Male	HC	CCR3	-0.94637
Bulk 3	68	Male	HC	CCR3	-1.73064
Bulk 4	51	Female	HC	CCR3	0.920747
Bulk 5	27	Male	HC	CCR3	0.448732
Bulk 6	49	Female	HC	CCR3	-1.20873
Bulk 7	32	Female	HC	CCR3	0.225413
Bulk 8	52	Female	HC	CCR3	-0.273622
Bulk 9	33	Male	CD	CCR3	-0.0153967
Bulk 10	47	Male	CD	CCR3	0.459133
Bulk 11	53	Female	CD	CCR3	-0.45021
Bulk 12	39	Female	CD	CCR3	1.23527
Bulk 13	67	Male	CD	CCR3	0.33541
Bulk 14	35	Female	CD	CCR3	0.537201
Bulk 15	64	Female	CD	CCR3	0.691866
Bulk 16	35	Male	CD	CCR3	1.36071
Bulk 17	31	Female	CD	CCR3	1.26087
Bulk 18	33	Male	CD	CCR3	0.217651
Bulk 19	56	Female	CD	CCR3	-2.35918
Bulk 20	22	Male	CD	CCR3	1.63824
Bulk 21	42	Male	CD	CCR3	1.16586
Bulk 22	56	Female	CD	CCR3	1.06729
Bulk 23	44	Female	CD	CCR3	1.7476
Bulk 24	37	Male	CD	CCR3	-0.927267
Bulk 25	20	Male	CD	CCR3	2.89318
Bulk 26	24	Female	CD	CCR3	-1.22316
Bulk 27	60	Female	CD	CCR3	0.409125
Bulk 28	29	Male	CD	CCR3	0.350554
Bulk 29	48	Male	CD	CCR3	0.742155
Bulk 30	41	Male	CD	CCR3	1.06606
Bulk 31	57	Female	UC	CCR3	0.597617
Bulk 32	43	Male	UC	CCR3	0.310921
Bulk 33	56	Male	UC	CCR3	-0.617078
Bulk 34	61	Female	UC	CCR3	1.04206
Bulk 35	31	Male	UC	CCR3	2.08163
Bulk 36	62	Male	UC	CCR3	0.71172
Bulk 37	44	Male	UC	CCR3	2.36405
Bulk 38	28	Male	UC	CCR3	0.358498
Bulk 39	29	Female	UC	CCR3	-0.617078
Bulk 40	55	Male	UC	CCR3	1.85458
Bulk 41	48	Male	UC	CCR3	1.83067
Bulk 42	37	Female	UC	CCR3	0.115853
Bulk 43	19	Male	UC	CCR3	1.9204
Bulk 44	31	Male	UC	CCR3	1.15867
Bulk 45	37	Female	UC	CCR3	1.08795
Bulk 46	35	Male	UC	CCR3	2.19145
Bulk 47	69	Male	UC	CCR3	2.18145
Bulk 48	25	Female	UC	CCR3	-2.79194
Bulk 49	38	Male	UC	CCR3	0.807305
Bulk 50	50	Male	UC	CCR3	1.00308
Bulk 51	41	Male	UC	CCR3	1.18228
Bulk 52	39	Female	UC	CCR3	1.69894
Bulk 53	50	Male	UC	CCR3	0.181556
Bulk 54	40	Female	UC	CCR3	1.65303
Bulk 55	59	Female	UC	CCR3	0.606941
Bulk 56	27	Female	UC	CCR3	-0.233656
Bulk 1	52	Female	HC	IL4	-0.533299
Bulk 2	51	Male	HC	IL4	-0.533299
Bulk 3	68	Male	HC	IL4	1.11248
Bulk 4	51	Female	HC	IL4	-0.533299
Bulk 5	27	Male	HC	IL4	-0.533299
Bulk 6	49	Female	HC	IL4	-0.533299
Bulk 7	32	Female	HC	IL4	-0.533299
Bulk 8	52	Female	HC	IL4	1.82208
Bulk 9	33	Male	CD	IL4	-0.533299
Bulk 10	47	Male	CD	IL4	1.96347
Bulk 11	53	Female	CD	IL4	0.901409
Bulk 12	39	Female	CD	IL4	-0.533299
Bulk 13	67	Male	CD	IL4	-0.533299
Bulk 14	35	Female	CD	IL4	-0.533299
Bulk 15	64	Female	CD	IL4	-0.533299
Bulk 16	35	Male	CD	IL4	1.02989
Bulk 17	31	Female	CD	IL4	-0.533299
Bulk 18	33	Male	CD	IL4	0.733398
Bulk 19	56	Female	CD	IL4	-0.413835
Bulk 20	22	Male	CD	IL4	-0.533299
Bulk 21	42	Male	CD	IL4	-0.413835
Bulk 22	56	Female	CD	IL4	1.02087
Bulk 23	44	Female	CD	IL4	0.901409
Bulk 24	37	Male	CD	IL4	-0.533299
Bulk 25	20	Male	CD	IL4	3.35916
Bulk 26	24	Female	CD	IL4	-0.533299
Bulk 27	60	Female	CD	IL4	-0.533299
Bulk 28	29	Male	CD	IL4	1.36104
Bulk 29	48	Male	CD	IL4	-0.533299
Bulk 30	41	Male	CD	IL4	0.895044
Bulk 31	57	Female	UC	IL4	2.34755
Bulk 32	43	Male	UC	IL4	-0.533299
Bulk 33	56	Male	UC	IL4	0.926425
Bulk 34	61	Female	UC	IL4	-0.533299
Bulk 35	31	Male	UC	IL4	0.951886
Bulk 36	62	Male	UC	IL4	0.945521
Bulk 37	44	Male	UC	IL4	1.28956
Bulk 38	28	Male	UC	IL4	1.85747
Bulk 39	29	Female	UC	IL4	-0.533299
Bulk 40	55	Male	UC	IL4	1.07652
Bulk 41	48	Male	UC	IL4	-0.533299
Bulk 42	37	Female	UC	IL4	-0.413835
Bulk 43	19	Male	UC	IL4	1.01451
Bulk 44	31	Male	UC	IL4	2.22623
Bulk 45	37	Female	UC	IL4	-0.533299
Bulk 46	35	Male	UC	IL4	-0.533299
Bulk 47	69	Male	UC	IL4	0.421497
Bulk 48	25	Female	UC	IL4	-0.533299
Bulk 49	38	Male	UC	IL4	1.53736
Bulk 50	50	Male	UC	IL4	0.901409
Bulk 51	41	Male	UC	IL4	0.901409
Bulk 52	39	Female	UC	IL4	0.80297
Bulk 53	50	Male	UC	IL4	-0.533299
Bulk 54	40	Female	UC	IL4	0.822066
Bulk 55	59	Female	UC	IL4	2.46487
Bulk 56	27	Female	UC	IL4	2.24082
