# Supplementary material for: Macrophage and neutrophil heterogeneity at single-cell spatial resolution in human inflammatory bowel disease
Source: Nat Commun. 2023 Jul 26;14:4506. doi: 10.1038/s41467-023-40156-6 (PMC10372067; doi:10.1038/s41467-023-40156-6)
Supplement: Supplementary file 4 — Source Data [file 41467_2023_40156_MOESM4_ESM.zip › Source_data_file_figure_5.xlsx]

## Sheet: fig5a
sample_name	group_id	sex	age	subset	annotation	corr
CD c	CD	female	38	epi	Tuft cells	-0.607956
CD c	CD	female	38	epi	Tuft cells	0.395646
CD c	CD	female	38	epi	Tuft cells	-0.375979
CD c	CD	female	38	epi	Tuft cells	0.0789649
CD c	CD	female	38	epi	Tuft cells	-0.312764
CD c	CD	female	38	epi	Tuft cells	-0.453584
UC b	UC	female	44	epi	Tuft cells	0.0314651
UC b	UC	female	44	epi	Tuft cells	0.434242
UC b	UC	female	44	epi	Tuft cells	0.0518565
UC b	UC	female	44	epi	Tuft cells	-0.0481914
UC b	UC	female	44	epi	Tuft cells	0.00329974
UC b	UC	female	44	epi	Tuft cells	-0.274893
UC b	UC	female	44	epi	Tuft cells	0.146401
UC b	UC	female	44	epi	Tuft cells	0.107306
UC b	UC	female	44	epi	Tuft cells	0.727284
UC b	UC	female	44	epi	Tuft cells	-0.0474219
UC b	UC	female	44	epi	Tuft cells	0.0919672
CD c	CD	female	38	epi	BEST4 OTOP2	0.542127
CD c	CD	female	38	epi	BEST4 OTOP2	0.109697
CD c	CD	female	38	epi	BEST4 OTOP2	0.343986
CD c	CD	female	38	epi	BEST4 OTOP2	-0.144728
CD c	CD	female	38	epi	BEST4 OTOP2	0.59247
CD c	CD	female	38	epi	BEST4 OTOP2	-0.0518184
CD b	CD	female	42	epi	BEST4 OTOP2	0.335033
CD b	CD	female	42	epi	BEST4 OTOP2	0.234856
UC a	UC	male	69	epi	BEST4 OTOP2	-0.131597
UC a	UC	male	69	epi	BEST4 OTOP2	-0.340946
UC a	UC	male	69	epi	BEST4 OTOP2	-0.090425
UC b	UC	female	44	epi	BEST4 OTOP2	0.275758
CD c	CD	female	38	epi	Goblet	0.216091
CD c	CD	female	38	epi	Goblet	0.0793392
CD c	CD	female	38	epi	Goblet	-0.184879
CD c	CD	female	38	epi	Goblet	0.143961
CD c	CD	female	38	epi	Goblet	0.422738
CD c	CD	female	38	epi	Goblet	-0.167391
CD b	CD	female	42	epi	Goblet	-0.0389117
CD b	CD	female	42	epi	Goblet	-0.0955001
UC a	UC	male	69	epi	Goblet	-0.192715
UC a	UC	male	69	epi	Goblet	-0.121754
CD c	CD	female	38	epi	Secretory progenitor	0.0544097
CD c	CD	female	38	epi	Secretory progenitor	-0.0232024
CD c	CD	female	38	epi	Secretory progenitor	-0.0868427
CD c	CD	female	38	epi	Secretory progenitor	0.496736
CD c	CD	female	38	epi	Secretory progenitor	0.0646617
CD c	CD	female	38	epi	Secretory progenitor	-0.218398
CD b	CD	female	42	epi	Secretory progenitor	0.00914796
CD b	CD	female	42	epi	Secretory progenitor	-0.247469
CD b	CD	female	42	epi	Secretory progenitor	-0.285188
CD b	CD	female	42	epi	Secretory progenitor	-0.394113
CD b	CD	female	42	epi	Secretory progenitor	-0.365152
UC a	UC	male	69	epi	Secretory progenitor	0.0476661
UC a	UC	male	69	epi	Secretory progenitor	-0.237492
UC a	UC	male	69	epi	Secretory progenitor	0.199552
UC a	UC	male	69	epi	Secretory progenitor	-0.211558
UC a	UC	male	69	epi	Secretory progenitor	0.103035
UC b	UC	female	44	epi	Secretory progenitor	0.0539455
CD c	CD	female	38	epi	Colonocytes	0.582923
CD c	CD	female	38	epi	Colonocytes	0.0540703
CD c	CD	female	38	epi	Colonocytes	0.112462
CD c	CD	female	38	epi	Colonocytes	-0.394175
CD c	CD	female	38	epi	Colonocytes	0.394
CD c	CD	female	38	epi	Colonocytes	0.614526
CD b	CD	female	42	epi	Colonocytes	0.359457
CD b	CD	female	42	epi	Colonocytes	0.366642
CD b	CD	female	42	epi	Colonocytes	-0.148098
UC a	UC	male	69	epi	Colonocytes	-0.150588
UC a	UC	male	69	epi	Colonocytes	-0.0657713
UC a	UC	male	69	epi	Colonocytes	-0.161292
UC a	UC	male	69	epi	Colonocytes	-0.100574
CD c	CD	female	38	epi	Paneth-like	-0.269848
CD c	CD	female	38	epi	Paneth-like	-0.0714198
CD c	CD	female	38	epi	Paneth-like	-0.275239
CD c	CD	female	38	epi	Paneth-like	0.0842591
CD c	CD	female	38	epi	Paneth-like	-0.359951
CD b	CD	female	42	epi	Paneth-like	0.00387405
CD b	CD	female	42	epi	Paneth-like	-0.199215
CD b	CD	female	42	epi	Paneth-like	-0.402934
CD b	CD	female	42	epi	Paneth-like	-0.365318
CD b	CD	female	42	epi	Paneth-like	-0.32337
UC a	UC	male	69	epi	Paneth-like	-0.0712289
UC a	UC	male	69	epi	Paneth-like	0.815818
UC a	UC	male	69	epi	Paneth-like	-0.195673
UC a	UC	male	69	epi	Paneth-like	0.660325
UC b	UC	female	44	epi	Paneth-like	-0.085311
CD c	CD	female	38	epi	Epithelium Ribhi	-0.353846
CD c	CD	female	38	epi	Epithelium Ribhi	0.218965
CD c	CD	female	38	epi	Epithelium Ribhi	-0.0478137
CD c	CD	female	38	epi	Epithelium Ribhi	-0.418845
CD b	CD	female	42	epi	Epithelium Ribhi	-0.446055
CD c	CD	female	38	epi	Cycling TA	-0.46927
CD c	CD	female	38	epi	Cycling TA	-0.305636
CD c	CD	female	38	epi	Cycling TA	0.0387852
CD c	CD	female	38	epi	Cycling TA	-0.419332
CD b	CD	female	42	epi	Cycling TA	-0.180033
CD b	CD	female	42	epi	Cycling TA	-0.448266
CD b	CD	female	42	epi	Cycling TA	-0.243666
CD b	CD	female	42	myeloids	DCs	0.512241
CD b	CD	female	42	myeloids	DCs	0.857057
CD b	CD	female	42	myeloids	DCs	0.376688
CD b	CD	female	42	myeloids	DCs	0.737416
CD b	CD	female	42	myeloids	DCs	0.835309
CD b	CD	female	42	myeloids	DCs	0.762181
CD b	CD	female	42	myeloids	DCs	0.953573
CD b	CD	female	42	myeloids	DCs	0.620823
CD b	CD	female	42	myeloids	DCs	0.743798
CD b	CD	female	42	myeloids	DCs	0.646049
CD b	CD	female	42	myeloids	DCs	0.819317
UC b	UC	female	44	myeloids	DCs	0.851391
UC b	UC	female	44	myeloids	DCs	0.316609
CD c	CD	female	38	myeloids	Mast	0.517611
CD c	CD	female	38	myeloids	Mast	0.55545
CD c	CD	female	38	myeloids	Mast	-0.00447887
CD c	CD	female	38	myeloids	Mast	0.37076
CD c	CD	female	38	myeloids	Mast	0.276232
CD c	CD	female	38	myeloids	Mast	-0.136662
CD b	CD	female	42	myeloids	Mast	-0.0293943
CD b	CD	female	42	myeloids	Mast	0.432154
CD b	CD	female	42	myeloids	Mast	-0.126759
CD b	CD	female	42	myeloids	Mast	-0.153404
CD b	CD	female	42	myeloids	Mast	-0.189055
CD b	CD	female	42	myeloids	Mast	-0.335221
CD b	CD	female	42	myeloids	Mast	0.356104
CD b	CD	female	42	myeloids	Mast	0.291234
CD b	CD	female	42	myeloids	Mast	0.644424
CD b	CD	female	42	myeloids	Mast	-0.351038
CD b	CD	female	42	myeloids	Mast	0.657439
CD b	CD	female	42	myeloids	Mast	-0.593755
CD b	CD	female	42	myeloids	Mast	-0.147035
CD b	CD	female	42	myeloids	Mast	0.350922
CD b	CD	female	42	myeloids	Mast	-0.376988
CD b	CD	female	42	myeloids	Mast	-0.35415
UC a	UC	male	69	myeloids	Mast	0.0726103
UC a	UC	male	69	myeloids	Mast	0.0874006
UC a	UC	male	69	myeloids	Mast	0.0340209
UC b	UC	female	44	myeloids	Mast	0.24289
UC b	UC	female	44	myeloids	Mast	0.675719
UC b	UC	female	44	myeloids	Mast	0.382672
UC b	UC	female	44	myeloids	Mast	0.650889
UC b	UC	female	44	myeloids	Mast	0.356274
UC b	UC	female	44	myeloids	Mast	0.305155
UC b	UC	female	44	myeloids	Mast	-0.0837827
UC b	UC	female	44	myeloids	Mast	0.574082
UC b	UC	female	44	myeloids	Mast	0.310492
UC b	UC	female	44	myeloids	Mast	0.300026
UC b	UC	female	44	myeloids	Mast	0.201455
UC b	UC	female	44	myeloids	Mast	-0.093437
UC b	UC	female	44	myeloids	Mast	0.624205
UC b	UC	female	44	myeloids	Mast	0.473141
UC b	UC	female	44	myeloids	Mast	-0.0499141
UC b	UC	female	44	myeloids	Mast	-0.203558
CD c	CD	female	38	myeloids	N3	0.735991
CD c	CD	female	38	myeloids	N3	-0.158365
UC b	UC	female	44	myeloids	N3	0.290245
UC b	UC	female	44	myeloids	N3	0.273516
UC b	UC	female	44	myeloids	N3	0.626962
UC b	UC	female	44	myeloids	N3	0.00885271
UC b	UC	female	44	myeloids	N3	0.339983
UC b	UC	female	44	myeloids	N3	-0.0675651
UC b	UC	female	44	myeloids	N3	0.546554
UC b	UC	female	44	myeloids	N3	0.236126
UC b	UC	female	44	myeloids	N3	0.0601288
UC b	UC	female	44	myeloids	N3	0.609709
UC b	UC	female	44	myeloids	N3	0.496523
UC b	UC	female	44	myeloids	N3	0.0583127
UC b	UC	female	44	myeloids	N3	0.112142
CD c	CD	female	38	myeloids	N2	-0.409092
UC b	UC	female	44	myeloids	N2	0.4493
UC b	UC	female	44	myeloids	N2	0.186902
UC b	UC	female	44	myeloids	N2	0.438364
UC b	UC	female	44	myeloids	N2	0.547113
UC b	UC	female	44	myeloids	N2	-0.166092
UC b	UC	female	44	myeloids	N2	0.459704
UC b	UC	female	44	myeloids	N2	0.52096
UC b	UC	female	44	myeloids	N2	0.449674
UC b	UC	female	44	myeloids	N2	0.100012
UC b	UC	female	44	myeloids	N2	-0.0230158
CD c	CD	female	38	myeloids	M2	0.753853
CD c	CD	female	38	myeloids	M2	0.394692
CD c	CD	female	38	myeloids	M2	0.578335
CD c	CD	female	38	myeloids	M2	0.152123
CD c	CD	female	38	myeloids	M2	0.676669
CD c	CD	female	38	myeloids	M2	0.715526
CD b	CD	female	42	myeloids	M2	0.427538
CD b	CD	female	42	myeloids	M2	0.747069
CD b	CD	female	42	myeloids	M2	0.718273
CD b	CD	female	42	myeloids	M2	0.189878
CD b	CD	female	42	myeloids	M2	0.40355
CD b	CD	female	42	myeloids	M2	0.56696
CD b	CD	female	42	myeloids	M2	0.690588
CD b	CD	female	42	myeloids	M2	0.667748
CD b	CD	female	42	myeloids	M2	0.193762
CD b	CD	female	42	myeloids	M2	0.695553
CD b	CD	female	42	myeloids	M2	0.525827
CD b	CD	female	42	myeloids	M2	0.472226
CD b	CD	female	42	myeloids	M2	0.488813
CD b	CD	female	42	myeloids	M2	0.702411
CD b	CD	female	42	myeloids	M2	0.842407
CD b	CD	female	42	myeloids	M2	0.763418
CD b	CD	female	42	myeloids	M2	0.378505
CD b	CD	female	42	myeloids	M2	0.642335
CD b	CD	female	42	myeloids	M2	0.602462
UC a	UC	male	69	myeloids	M2	0.312869
UC a	UC	male	69	myeloids	M2	0.0397679
UC a	UC	male	69	myeloids	M2	0.163668
UC a	UC	male	69	myeloids	M2	0.322537
UC a	UC	male	69	myeloids	M2	0.531044
UC a	UC	male	69	myeloids	M2	0.0469138
UC a	UC	male	69	myeloids	M2	0.279957
UC a	UC	male	69	myeloids	M2	0.696457
UC a	UC	male	69	myeloids	M2	0.7729
UC a	UC	male	69	myeloids	M2	0.155361
UC a	UC	male	69	myeloids	M2	0.390244
UC a	UC	male	69	myeloids	M2	0.873146
UC a	UC	male	69	myeloids	M2	-0.0873079
UC a	UC	male	69	myeloids	M2	0.0773752
UC a	UC	male	69	myeloids	M2	-0.230384
UC b	UC	female	44	myeloids	M2	0.26799
UC b	UC	female	44	myeloids	M2	0.640122
UC b	UC	female	44	myeloids	M2	0.748352
UC b	UC	female	44	myeloids	M2	0.641155
UC b	UC	female	44	myeloids	M2	0.711781
UC b	UC	female	44	myeloids	M2	0.364076
UC b	UC	female	44	myeloids	M2	0.169404
UC b	UC	female	44	myeloids	M2	0.177911
UC b	UC	female	44	myeloids	M2	0.493154
UC b	UC	female	44	myeloids	M2	0.505353
UC b	UC	female	44	myeloids	M2	0.465369
UC b	UC	female	44	myeloids	M2	0.710901
UC b	UC	female	44	myeloids	M2	0.1956
UC b	UC	female	44	myeloids	M2	0.570738
UC b	UC	female	44	myeloids	M2	0.26619
UC b	UC	female	44	myeloids	M2	0.800516
UC b	UC	female	44	myeloids	M2	0.492042
UC b	UC	female	44	myeloids	M2	0.80878
UC b	UC	female	44	myeloids	M2	0.352845
UC b	UC	female	44	myeloids	M2	0.722429
UC b	UC	female	44	myeloids	M2	0.52251
CD c	CD	female	38	myeloids	M0	0.609732
CD c	CD	female	38	myeloids	M0	0.824788
CD c	CD	female	38	myeloids	M0	0.215346
CD c	CD	female	38	myeloids	M0	0.669325
CD c	CD	female	38	myeloids	M0	0.443571
CD b	CD	female	42	myeloids	M0	0.681161
CD b	CD	female	42	myeloids	M0	0.801453
CD b	CD	female	42	myeloids	M0	0.334734
CD b	CD	female	42	myeloids	M0	0.110384
CD b	CD	female	42	myeloids	M0	0.417777
CD b	CD	female	42	myeloids	M0	0.639811
CD b	CD	female	42	myeloids	M0	0.387359
CD b	CD	female	42	myeloids	M0	0.552812
CD b	CD	female	42	myeloids	M0	0.0211329
CD b	CD	female	42	myeloids	M0	0.629565
CD b	CD	female	42	myeloids	M0	0.171593
CD b	CD	female	42	myeloids	M0	0.325853
CD b	CD	female	42	myeloids	M0	0.718614
CD b	CD	female	42	myeloids	M0	0.696033
CD b	CD	female	42	myeloids	M0	0.536487
CD b	CD	female	42	myeloids	M0	0.649656
CD b	CD	female	42	myeloids	M0	0.540115
UC a	UC	male	69	myeloids	M0	-0.0250066
UC a	UC	male	69	myeloids	M0	0.872126
UC a	UC	male	69	myeloids	M0	0.633931
UC a	UC	male	69	myeloids	M0	0.747522
UC a	UC	male	69	myeloids	M0	0.743871
UC a	UC	male	69	myeloids	M0	0.436129
UC b	UC	female	44	myeloids	M0	0.285481
UC b	UC	female	44	myeloids	M0	0.227881
UC b	UC	female	44	myeloids	M0	0.591714
UC b	UC	female	44	myeloids	M0	0.384311
UC b	UC	female	44	myeloids	M0	0.465264
UC b	UC	female	44	myeloids	M0	0.209873
UC b	UC	female	44	myeloids	M0	-0.217853
UC b	UC	female	44	myeloids	M0	0.0361681
UC b	UC	female	44	myeloids	M0	0.579324
UC b	UC	female	44	myeloids	M0	0.354299
UC b	UC	female	44	myeloids	M0	0.228403
UC b	UC	female	44	myeloids	M0	0.109531
UC b	UC	female	44	myeloids	M0	-0.0783862
UC b	UC	female	44	myeloids	M0	0.636446
UC b	UC	female	44	myeloids	M0	0.486085
UC b	UC	female	44	myeloids	M0	0.501345
UC b	UC	female	44	myeloids	M0	0.622868
UC b	UC	female	44	myeloids	M0	0.627168
UC b	UC	female	44	myeloids	M0	0.712351
UC b	UC	female	44	myeloids	M0	0.160662
UC b	UC	female	44	myeloids	M0	0.0144563
CD c	CD	female	38	myeloids	M1	0.763727
CD b	CD	female	42	myeloids	M1	0.790543
CD b	CD	female	42	myeloids	M1	0.131755
CD b	CD	female	42	myeloids	M1	0.46525
CD b	CD	female	42	myeloids	M1	0.590931
CD b	CD	female	42	myeloids	M1	0.928612
UC a	UC	male	69	myeloids	M1	0.801579
UC b	UC	female	44	myeloids	M1	0.42538
UC b	UC	female	44	myeloids	M1	0.710315
UC b	UC	female	44	myeloids	M1	0.371236
UC b	UC	female	44	myeloids	M1	0.786491
UC b	UC	female	44	myeloids	M1	0.860829
UC b	UC	female	44	myeloids	M1	0.626233
UC b	UC	female	44	myeloids	M1	0.547243
CD c	CD	female	38	myeloids	Cycling myeloid	0.59709
CD b	CD	female	42	myeloids	Cycling myeloid	0.355211
CD b	CD	female	42	myeloids	Cycling myeloid	0.651563
CD b	CD	female	42	myeloids	Cycling myeloid	0.537807
CD b	CD	female	42	myeloids	Cycling myeloid	0.662127
CD b	CD	female	42	myeloids	Cycling myeloid	0.318377
CD b	CD	female	42	myeloids	Cycling myeloid	0.543998
CD b	CD	female	42	myeloids	Cycling myeloid	0.856515
CD b	CD	female	42	myeloids	Cycling myeloid	0.75957
UC b	UC	female	44	myeloids	Cycling myeloid	0.385061
UC b	UC	female	44	myeloids	Cycling myeloid	0.332296
UC b	UC	female	44	myeloids	Cycling myeloid	0.451084
UC b	UC	female	44	myeloids	Cycling myeloid	0.504802
UC b	UC	female	44	myeloids	Cycling myeloid	0.50055
UC b	UC	female	44	myeloids	Cycling myeloid	0.60641
UC b	UC	female	44	myeloids	Cycling myeloid	-0.0794439
UC b	UC	female	44	myeloids	Cycling myeloid	-0.214279
UC b	UC	female	44	myeloids	Cycling myeloid	0.164199
UC b	UC	female	44	myeloids	Cycling myeloid	-0.269805
UC b	UC	female	44	myeloids	Cycling myeloid	0.191105
UC b	UC	female	44	myeloids	Cycling myeloid	0.24102
UC b	UC	female	44	myeloids	Cycling myeloid	0.474432
UC b	UC	female	44	myeloids	Cycling myeloid	0.331778
UC b	UC	female	44	myeloids	Cycling myeloid	0.463946
UC b	UC	female	44	myeloids	Cycling myeloid	0.700903
UC b	UC	female	44	myeloids	Cycling myeloid	0.292322
UC b	UC	female	44	myeloids	Cycling myeloid	0.39538
CD c	CD	female	38	myeloids	Inflammatory monocytes	0.46144
CD b	CD	female	42	myeloids	Inflammatory monocytes	0.357847
CD b	CD	female	42	myeloids	Inflammatory monocytes	0.733091
CD b	CD	female	42	myeloids	Inflammatory monocytes	0.104371
CD b	CD	female	42	myeloids	Inflammatory monocytes	0.237679
CD b	CD	female	42	myeloids	Inflammatory monocytes	-0.0122127
CD b	CD	female	42	myeloids	Inflammatory monocytes	0.87231
CD b	CD	female	42	myeloids	Inflammatory monocytes	0.81176
CD b	CD	female	42	myeloids	Inflammatory monocytes	0.788741
CD b	CD	female	42	myeloids	Inflammatory monocytes	0.53922
CD b	CD	female	42	myeloids	Inflammatory monocytes	-0.000719967
CD b	CD	female	42	myeloids	Inflammatory monocytes	0.881887
CD b	CD	female	42	myeloids	Inflammatory monocytes	0.165265
CD b	CD	female	42	myeloids	Inflammatory monocytes	0.474128
UC b	UC	female	44	myeloids	Inflammatory monocytes	0.631213
UC b	UC	female	44	myeloids	Inflammatory monocytes	0.386433
UC b	UC	female	44	myeloids	Inflammatory monocytes	0.858552
UC b	UC	female	44	myeloids	Inflammatory monocytes	0.284351
UC b	UC	female	44	myeloids	Inflammatory monocytes	0.470542
UC b	UC	female	44	myeloids	Inflammatory monocytes	0.554093
UC b	UC	female	44	myeloids	Inflammatory monocytes	0.595443
UC b	UC	female	44	myeloids	Inflammatory monocytes	0.463547
UC b	UC	female	44	myeloids	Inflammatory monocytes	0.854333
UC b	UC	female	44	myeloids	Inflammatory monocytes	0.753542
UC b	UC	female	44	myeloids	Inflammatory monocytes	0.546535
UC b	UC	female	44	myeloids	Inflammatory monocytes	0.793908
UC b	UC	female	44	myeloids	Inflammatory monocytes	0.632065
UC b	UC	female	44	myeloids	Inflammatory monocytes	0.632279
UC b	UC	female	44	myeloids	Inflammatory monocytes	0.691682
UC b	UC	female	44	myeloids	Inflammatory monocytes	0.166667
UC b	UC	female	44	myeloids	Inflammatory monocytes	0.617718
UC b	UC	female	44	myeloids	Inflammatory monocytes	0.81769
CD c	CD	female	38	myeloids	N1	0.542315
CD c	CD	female	38	myeloids	N1	-0.287605
UC b	UC	female	44	myeloids	N1	0.542228
UC b	UC	female	44	myeloids	N1	-0.055559
UC b	UC	female	44	myeloids	N1	0.516159
UC b	UC	female	44	myeloids	N1	-0.144412
UC b	UC	female	44	myeloids	N1	-0.0974699
UC b	UC	female	44	myeloids	N1	0.0609221
UC b	UC	female	44	myeloids	N1	-0.0302347
UC b	UC	female	44	myeloids	N1	0.450712
UC b	UC	female	44	myeloids	N1	0.658304
UC b	UC	female	44	myeloids	N1	0.388901
UC b	UC	female	44	myeloids	N1	0.0681109
UC b	UC	female	44	myeloids	N1	-0.0417564
CD c	CD	female	38	stroma	Glia	-0.139037
CD c	CD	female	38	stroma	Glia	0.307743
CD c	CD	female	38	stroma	Glia	0.0581143
CD c	CD	female	38	stroma	Glia	0.172089
CD c	CD	female	38	stroma	Glia	-0.326627
CD b	CD	female	42	stroma	Glia	0.260515
CD b	CD	female	42	stroma	Glia	0.0882019
CD b	CD	female	42	stroma	Glia	-0.175987
CD b	CD	female	42	stroma	Glia	-0.342899
CD b	CD	female	42	stroma	Glia	0.269482
CD b	CD	female	42	stroma	Glia	-0.326029
CD b	CD	female	42	stroma	Glia	0.010958
CD b	CD	female	42	stroma	Glia	0.315582
CD b	CD	female	42	stroma	Glia	-0.153266
CD b	CD	female	42	stroma	Glia	-0.0613677
CD b	CD	female	42	stroma	Glia	-0.285696
CD b	CD	female	42	stroma	Glia	0.160563
CD b	CD	female	42	stroma	Glia	-0.161124
CD b	CD	female	42	stroma	Glia	-0.141015
CD b	CD	female	42	stroma	Glia	0.00506784
CD b	CD	female	42	stroma	Glia	-0.145379
CD b	CD	female	42	stroma	Glia	-0.168476
CD b	CD	female	42	stroma	Glia	0.585085
CD b	CD	female	42	stroma	Glia	-0.0234147
UC a	UC	male	69	stroma	Glia	0.523364
UC a	UC	male	69	stroma	Glia	-0.103707
UC a	UC	male	69	stroma	Glia	-0.0134492
UC a	UC	male	69	stroma	Glia	-0.142649
UC a	UC	male	69	stroma	Glia	-0.0624974
UC a	UC	male	69	stroma	Glia	0.460569
UC a	UC	male	69	stroma	Glia	0.099179
UC a	UC	male	69	stroma	Glia	0.641131
UC a	UC	male	69	stroma	Glia	-0.00953872
UC a	UC	male	69	stroma	Glia	0.363316
UC b	UC	female	44	stroma	Glia	0.562421
UC b	UC	female	44	stroma	Glia	0.385401
UC b	UC	female	44	stroma	Glia	0.191528
UC b	UC	female	44	stroma	Glia	0.0528913
UC b	UC	female	44	stroma	Glia	0.551825
UC b	UC	female	44	stroma	Glia	0.245576
UC b	UC	female	44	stroma	Glia	0.221403
UC b	UC	female	44	stroma	Glia	-0.101481
UC b	UC	female	44	stroma	Glia	0.384741
UC b	UC	female	44	stroma	Glia	0.390383
UC b	UC	female	44	stroma	Glia	-0.221489
UC b	UC	female	44	stroma	Glia	0.590343
UC b	UC	female	44	stroma	Glia	-0.025744
UC b	UC	female	44	stroma	Glia	0.252001
UC b	UC	female	44	stroma	Glia	0.409086
UC b	UC	female	44	stroma	Glia	0.573378
UC b	UC	female	44	stroma	Glia	0.0662621
UC b	UC	female	44	stroma	Glia	0.291927
UC b	UC	female	44	stroma	Glia	-0.0340527
UC b	UC	female	44	stroma	Glia	-0.491609
UC b	UC	female	44	stroma	Glia	-0.0415519
CD c	CD	female	38	stroma	S2b	0.781292
CD c	CD	female	38	stroma	S2b	0.0910161
CD c	CD	female	38	stroma	S2b	0.311951
CD c	CD	female	38	stroma	S2b	0.0862065
CD c	CD	female	38	stroma	S2b	0.358037
CD c	CD	female	38	stroma	S2b	0.717729
CD b	CD	female	42	stroma	S2b	0.104919
CD b	CD	female	42	stroma	S2b	-0.128281
CD b	CD	female	42	stroma	S2b	0.0440239
CD b	CD	female	42	stroma	S2b	0.442856
CD b	CD	female	42	stroma	S2b	-0.319437
UC a	UC	male	69	stroma	S2b	0.0571406
UC a	UC	male	69	stroma	S2b	-0.161964
UC a	UC	male	69	stroma	S2b	-0.205043
UC b	UC	female	44	stroma	S2b	0.421075
UC b	UC	female	44	stroma	S2b	0.588204
UC b	UC	female	44	stroma	S2b	0.406172
UC b	UC	female	44	stroma	S2b	0.757787
UC b	UC	female	44	stroma	S2b	0.0366602
UC b	UC	female	44	stroma	S2b	0.219389
UC b	UC	female	44	stroma	S2b	0.0209926
UC b	UC	female	44	stroma	S2b	0.769059
UC b	UC	female	44	stroma	S2b	0.0997687
UC b	UC	female	44	stroma	S2b	0.698054
UC b	UC	female	44	stroma	S2b	0.294123
UC b	UC	female	44	stroma	S2b	-0.0101753
UC b	UC	female	44	stroma	S2b	0.282481
UC b	UC	female	44	stroma	S2b	0.621064
UC b	UC	female	44	stroma	S2b	0.545871
CD c	CD	female	38	stroma	Myofibroblasts	-0.0738621
CD c	CD	female	38	stroma	Myofibroblasts	0.259872
CD c	CD	female	38	stroma	Myofibroblasts	0.0922715
CD c	CD	female	38	stroma	Myofibroblasts	0.318483
CD c	CD	female	38	stroma	Myofibroblasts	-0.0290743
CD b	CD	female	42	stroma	Myofibroblasts	0.438874
CD b	CD	female	42	stroma	Myofibroblasts	0.303894
CD b	CD	female	42	stroma	Myofibroblasts	-0.103519
CD b	CD	female	42	stroma	Myofibroblasts	0.0974634
CD b	CD	female	42	stroma	Myofibroblasts	-0.0592022
CD b	CD	female	42	stroma	Myofibroblasts	-0.261275
CD b	CD	female	42	stroma	Myofibroblasts	-0.375927
CD b	CD	female	42	stroma	Myofibroblasts	-0.415404
CD b	CD	female	42	stroma	Myofibroblasts	0.022922
CD b	CD	female	42	stroma	Myofibroblasts	-0.478833
CD b	CD	female	42	stroma	Myofibroblasts	-0.541633
CD b	CD	female	42	stroma	Myofibroblasts	-0.380168
UC a	UC	male	69	stroma	Myofibroblasts	-0.136645
UC a	UC	male	69	stroma	Myofibroblasts	0.162385
UC a	UC	male	69	stroma	Myofibroblasts	-0.359088
UC a	UC	male	69	stroma	Myofibroblasts	0.296092
UC a	UC	male	69	stroma	Myofibroblasts	0.468309
UC a	UC	male	69	stroma	Myofibroblasts	0.14726
UC a	UC	male	69	stroma	Myofibroblasts	0.537773
UC a	UC	male	69	stroma	Myofibroblasts	0.1532
UC a	UC	male	69	stroma	Myofibroblasts	0.102031
UC a	UC	male	69	stroma	Myofibroblasts	-0.000365906
UC a	UC	male	69	stroma	Myofibroblasts	-0.369333
UC a	UC	male	69	stroma	Myofibroblasts	-0.354041
UC a	UC	male	69	stroma	Myofibroblasts	-0.357077
UC a	UC	male	69	stroma	Myofibroblasts	-0.269471
UC a	UC	male	69	stroma	Myofibroblasts	-0.168862
UC b	UC	female	44	stroma	Myofibroblasts	0.504541
UC b	UC	female	44	stroma	Myofibroblasts	0.11057
UC b	UC	female	44	stroma	Myofibroblasts	0.128686
UC b	UC	female	44	stroma	Myofibroblasts	-0.0940565
UC b	UC	female	44	stroma	Myofibroblasts	-0.00513165
UC b	UC	female	44	stroma	Myofibroblasts	0.604557
UC b	UC	female	44	stroma	Myofibroblasts	0.503194
UC b	UC	female	44	stroma	Myofibroblasts	0.119624
UC b	UC	female	44	stroma	Myofibroblasts	0.201255
UC b	UC	female	44	stroma	Myofibroblasts	-0.180835
UC b	UC	female	44	stroma	Myofibroblasts	0.602789
UC b	UC	female	44	stroma	Myofibroblasts	0.350892
UC b	UC	female	44	stroma	Myofibroblasts	-0.113548
UC b	UC	female	44	stroma	Myofibroblasts	0.569776
UC b	UC	female	44	stroma	Myofibroblasts	0.362461
CD c	CD	female	38	stroma	Pericytes	-0.240926
CD c	CD	female	38	stroma	Pericytes	-0.0734674
CD c	CD	female	38	stroma	Pericytes	0.173751
CD c	CD	female	38	stroma	Pericytes	0.0610026
CD c	CD	female	38	stroma	Pericytes	-0.0103401
CD b	CD	female	42	stroma	Pericytes	0.224843
CD b	CD	female	42	stroma	Pericytes	0.243696
CD b	CD	female	42	stroma	Pericytes	0.000596109
CD b	CD	female	42	stroma	Pericytes	0.082808
CD b	CD	female	42	stroma	Pericytes	0.0565107
CD b	CD	female	42	stroma	Pericytes	-0.0762286
CD b	CD	female	42	stroma	Pericytes	-0.281777
CD b	CD	female	42	stroma	Pericytes	0.248253
CD b	CD	female	42	stroma	Pericytes	0.334071
CD b	CD	female	42	stroma	Pericytes	0.397837
CD b	CD	female	42	stroma	Pericytes	-0.00525627
CD b	CD	female	42	stroma	Pericytes	0.334743
CD b	CD	female	42	stroma	Pericytes	-0.0903591
CD b	CD	female	42	stroma	Pericytes	-0.268371
CD b	CD	female	42	stroma	Pericytes	0.0320733
CD b	CD	female	42	stroma	Pericytes	0.201237
CD b	CD	female	42	stroma	Pericytes	-0.49621
CD b	CD	female	42	stroma	Pericytes	0.232384
CD b	CD	female	42	stroma	Pericytes	0.472942
UC a	UC	male	69	stroma	Pericytes	-0.00155384
UC a	UC	male	69	stroma	Pericytes	0.0606065
UC a	UC	male	69	stroma	Pericytes	-0.446552
UC a	UC	male	69	stroma	Pericytes	0.169565
UC a	UC	male	69	stroma	Pericytes	0.655711
UC a	UC	male	69	stroma	Pericytes	0.4042
UC a	UC	male	69	stroma	Pericytes	0.106216
UC a	UC	male	69	stroma	Pericytes	0.380925
UC a	UC	male	69	stroma	Pericytes	0.602141
UC a	UC	male	69	stroma	Pericytes	0.171569
UC a	UC	male	69	stroma	Pericytes	0.473912
UC a	UC	male	69	stroma	Pericytes	0.0927795
UC a	UC	male	69	stroma	Pericytes	0.121379
UC a	UC	male	69	stroma	Pericytes	0.30336
UC a	UC	male	69	stroma	Pericytes	0.0419987
UC b	UC	female	44	stroma	Pericytes	0.360222
UC b	UC	female	44	stroma	Pericytes	0.492383
UC b	UC	female	44	stroma	Pericytes	-0.0497865
UC b	UC	female	44	stroma	Pericytes	0.00393284
UC b	UC	female	44	stroma	Pericytes	0.390037
UC b	UC	female	44	stroma	Pericytes	0.0656835
UC b	UC	female	44	stroma	Pericytes	-0.277221
UC b	UC	female	44	stroma	Pericytes	-0.236392
UC b	UC	female	44	stroma	Pericytes	0.274842
UC b	UC	female	44	stroma	Pericytes	0.473219
UC b	UC	female	44	stroma	Pericytes	0.255885
UC b	UC	female	44	stroma	Pericytes	0.222974
UC b	UC	female	44	stroma	Pericytes	-0.0953326
UC b	UC	female	44	stroma	Pericytes	-0.170829
UC b	UC	female	44	stroma	Pericytes	0.567977
UC b	UC	female	44	stroma	Pericytes	0.654342
UC b	UC	female	44	stroma	Pericytes	-0.347025
UC b	UC	female	44	stroma	Pericytes	-0.445127
UC b	UC	female	44	stroma	Pericytes	0.149039
UC b	UC	female	44	stroma	Pericytes	-0.0383008
UC b	UC	female	44	stroma	Pericytes	0.0772303
CD c	CD	female	38	stroma	Inflammatory fibroblasts	-0.226984
CD c	CD	female	38	stroma	Inflammatory fibroblasts	0.0258877
CD c	CD	female	38	stroma	Inflammatory fibroblasts	-0.00461417
CD b	CD	female	42	stroma	Inflammatory fibroblasts	0.143215
CD b	CD	female	42	stroma	Inflammatory fibroblasts	0.334669
CD b	CD	female	42	stroma	Inflammatory fibroblasts	0.587851
CD b	CD	female	42	stroma	Inflammatory fibroblasts	0.358315
CD b	CD	female	42	stroma	Inflammatory fibroblasts	0.350557
CD b	CD	female	42	stroma	Inflammatory fibroblasts	0.274148
CD b	CD	female	42	stroma	Inflammatory fibroblasts	-0.0288907
CD b	CD	female	42	stroma	Inflammatory fibroblasts	0.46154
CD b	CD	female	42	stroma	Inflammatory fibroblasts	0.369872
CD b	CD	female	42	stroma	Inflammatory fibroblasts	0.181566
CD b	CD	female	42	stroma	Inflammatory fibroblasts	0.433357
CD b	CD	female	42	stroma	Inflammatory fibroblasts	0.547639
CD b	CD	female	42	stroma	Inflammatory fibroblasts	0.294683
CD b	CD	female	42	stroma	Inflammatory fibroblasts	0.254165
CD b	CD	female	42	stroma	Inflammatory fibroblasts	0.585591
CD b	CD	female	42	stroma	Inflammatory fibroblasts	0.248536
CD b	CD	female	42	stroma	Inflammatory fibroblasts	-0.100918
CD b	CD	female	42	stroma	Inflammatory fibroblasts	0.388615
CD b	CD	female	42	stroma	Inflammatory fibroblasts	0.240594
UC a	UC	male	69	stroma	Inflammatory fibroblasts	0.726071
UC a	UC	male	69	stroma	Inflammatory fibroblasts	0.534655
UC a	UC	male	69	stroma	Inflammatory fibroblasts	-0.344734
UC a	UC	male	69	stroma	Inflammatory fibroblasts	0.227749
UC a	UC	male	69	stroma	Inflammatory fibroblasts	0.0867374
UC a	UC	male	69	stroma	Inflammatory fibroblasts	-0.00506243
UC a	UC	male	69	stroma	Inflammatory fibroblasts	0.381714
UC a	UC	male	69	stroma	Inflammatory fibroblasts	0.567486
UC a	UC	male	69	stroma	Inflammatory fibroblasts	0.815576
UC a	UC	male	69	stroma	Inflammatory fibroblasts	0.338697
UC a	UC	male	69	stroma	Inflammatory fibroblasts	0.635051
UC a	UC	male	69	stroma	Inflammatory fibroblasts	0.541577
UC b	UC	female	44	stroma	Inflammatory fibroblasts	0.803273
UC b	UC	female	44	stroma	Inflammatory fibroblasts	0.61
UC b	UC	female	44	stroma	Inflammatory fibroblasts	0.672328
UC b	UC	female	44	stroma	Inflammatory fibroblasts	0.436766
UC b	UC	female	44	stroma	Inflammatory fibroblasts	0.624312
UC b	UC	female	44	stroma	Inflammatory fibroblasts	0.114176
UC b	UC	female	44	stroma	Inflammatory fibroblasts	0.0378853
UC b	UC	female	44	stroma	Inflammatory fibroblasts	0.131952
UC b	UC	female	44	stroma	Inflammatory fibroblasts	0.685376
UC b	UC	female	44	stroma	Inflammatory fibroblasts	0.499708
UC b	UC	female	44	stroma	Inflammatory fibroblasts	0.680709
UC b	UC	female	44	stroma	Inflammatory fibroblasts	0.582325
UC b	UC	female	44	stroma	Inflammatory fibroblasts	0.0954891
UC b	UC	female	44	stroma	Inflammatory fibroblasts	0.16767
UC b	UC	female	44	stroma	Inflammatory fibroblasts	0.662468
UC b	UC	female	44	stroma	Inflammatory fibroblasts	0.751942
UC b	UC	female	44	stroma	Inflammatory fibroblasts	0.296854
UC b	UC	female	44	stroma	Inflammatory fibroblasts	0.353254
UC b	UC	female	44	stroma	Inflammatory fibroblasts	0.327797
UC b	UC	female	44	stroma	Inflammatory fibroblasts	0.807341
UC b	UC	female	44	stroma	Inflammatory fibroblasts	0.684046
CD c	CD	female	38	stroma	S1	0.300651
CD c	CD	female	38	stroma	S1	0.447097
CD c	CD	female	38	stroma	S1	0.113357
CD c	CD	female	38	stroma	S1	-0.0589364
CD c	CD	female	38	stroma	S1	0.347803
CD c	CD	female	38	stroma	S1	0.328889
CD b	CD	female	42	stroma	S1	-0.529798
UC a	UC	male	69	stroma	S1	-0.0898567
UC a	UC	male	69	stroma	S1	0.0619641
UC a	UC	male	69	stroma	S1	-0.162994
UC a	UC	male	69	stroma	S1	-0.202733
UC b	UC	female	44	stroma	S1	0.389033
UC b	UC	female	44	stroma	S1	0.349748
UC b	UC	female	44	stroma	S1	0.433405
UC b	UC	female	44	stroma	S1	-0.542144
UC b	UC	female	44	stroma	S1	0.102255
UC b	UC	female	44	stroma	S1	-0.205669
UC b	UC	female	44	stroma	S1	0.692571
UC b	UC	female	44	stroma	S1	0.0203686
CD c	CD	female	38	stroma	FRCs	0.235111
CD c	CD	female	38	stroma	FRCs	0.529312
CD c	CD	female	38	stroma	FRCs	0.626585
CD c	CD	female	38	stroma	FRCs	0.213321
CD c	CD	female	38	stroma	FRCs	0.0248766
CD c	CD	female	38	stroma	FRCs	0.145928
CD b	CD	female	42	stroma	FRCs	0.254953
CD b	CD	female	42	stroma	FRCs	0.181833
CD b	CD	female	42	stroma	FRCs	0.390188
CD b	CD	female	42	stroma	FRCs	-0.120449
CD b	CD	female	42	stroma	FRCs	-0.00888586
CD b	CD	female	42	stroma	FRCs	0.0711482
CD b	CD	female	42	stroma	FRCs	-0.307489
CD b	CD	female	42	stroma	FRCs	-0.471664
CD b	CD	female	42	stroma	FRCs	-0.29226
CD b	CD	female	42	stroma	FRCs	0.485186
CD b	CD	female	42	stroma	FRCs	-0.0511356
CD b	CD	female	42	stroma	FRCs	-0.637898
CD b	CD	female	42	stroma	FRCs	0.103921
CD b	CD	female	42	stroma	FRCs	0.116
CD b	CD	female	42	stroma	FRCs	-0.349286
CD b	CD	female	42	stroma	FRCs	-0.198511
CD b	CD	female	42	stroma	FRCs	-0.3292
UC a	UC	male	69	stroma	FRCs	0.157357
UC a	UC	male	69	stroma	FRCs	-0.127698
UC a	UC	male	69	stroma	FRCs	0.58995
UC a	UC	male	69	stroma	FRCs	0.478838
UC a	UC	male	69	stroma	FRCs	0.516605
UC a	UC	male	69	stroma	FRCs	-0.126113
UC a	UC	male	69	stroma	FRCs	0.338756
UC a	UC	male	69	stroma	FRCs	0.2745
UC a	UC	male	69	stroma	FRCs	0.554512
UC a	UC	male	69	stroma	FRCs	0.183166
UC a	UC	male	69	stroma	FRCs	0.72302
UC a	UC	male	69	stroma	FRCs	-0.445474
UC a	UC	male	69	stroma	FRCs	0.00603129
UC a	UC	male	69	stroma	FRCs	0.584546
UC b	UC	female	44	stroma	FRCs	0.429414
UC b	UC	female	44	stroma	FRCs	0.478523
UC b	UC	female	44	stroma	FRCs	0.227466
UC b	UC	female	44	stroma	FRCs	0.659001
UC b	UC	female	44	stroma	FRCs	0.510025
UC b	UC	female	44	stroma	FRCs	0.270075
UC b	UC	female	44	stroma	FRCs	-0.300607
UC b	UC	female	44	stroma	FRCs	-0.0471513
UC b	UC	female	44	stroma	FRCs	0.0347612
UC b	UC	female	44	stroma	FRCs	0.319375
UC b	UC	female	44	stroma	FRCs	0.32854
UC b	UC	female	44	stroma	FRCs	0.241917
UC b	UC	female	44	stroma	FRCs	0.0162469
UC b	UC	female	44	stroma	FRCs	0.139538
UC b	UC	female	44	stroma	FRCs	0.40025
UC b	UC	female	44	stroma	FRCs	0.279588
UC b	UC	female	44	stroma	FRCs	0.427654
UC b	UC	female	44	stroma	FRCs	0.154142
UC b	UC	female	44	stroma	FRCs	0.259421
UC b	UC	female	44	stroma	FRCs	0.674473
UC b	UC	female	44	stroma	FRCs	0.570833
CD b	CD	female	42	stroma	S3	-0.177002
CD b	CD	female	42	stroma	S3	0.099409
CD b	CD	female	42	stroma	S3	-0.469709
UC a	UC	male	69	stroma	S3	0.247384
UC a	UC	male	69	stroma	S3	-0.0600642
UC a	UC	male	69	stroma	S3	0.625078
UC a	UC	male	69	stroma	S3	-0.255695
UC a	UC	male	69	stroma	S3	-0.164062
UC a	UC	male	69	stroma	S3	0.555058
UC a	UC	male	69	stroma	S3	0.734992
UC a	UC	male	69	stroma	S3	-0.00571081
UC a	UC	male	69	stroma	S3	0.347556
UC b	UC	female	44	stroma	S3	0.500685
UC b	UC	female	44	stroma	S3	0.154018
UC b	UC	female	44	stroma	S3	0.495471
UC b	UC	female	44	stroma	S3	-0.0554029
UC b	UC	female	44	stroma	S3	-0.458161
UC b	UC	female	44	stroma	S3	-0.0980584
UC b	UC	female	44	stroma	S3	0.458372
UC b	UC	female	44	stroma	S3	-0.152488
UC b	UC	female	44	stroma	S3	-0.0385563
UC b	UC	female	44	stroma	S3	0.272294
UC b	UC	female	44	stroma	S3	-0.0350926
CD c	CD	female	38	stroma	S2a	0.158183
CD c	CD	female	38	stroma	S2a	0.342687
CD c	CD	female	38	stroma	S2a	0.724353
CD c	CD	female	38	stroma	S2a	0.257053
CD c	CD	female	38	stroma	S2a	0.0338864
CD c	CD	female	38	stroma	S2a	-0.127719
CD b	CD	female	42	stroma	S2a	0.0743742
CD b	CD	female	42	stroma	S2a	-0.201533
CD b	CD	female	42	stroma	S2a	-0.0285277
UC a	UC	male	69	stroma	S2a	0.467521
UC a	UC	male	69	stroma	S2a	0.266766
UC a	UC	male	69	stroma	S2a	-0.0200639
UC a	UC	male	69	stroma	S2a	0.144698
UC a	UC	male	69	stroma	S2a	0.0491287
UC a	UC	male	69	stroma	S2a	-0.261456
UC a	UC	male	69	stroma	S2a	-0.123158
UC b	UC	female	44	stroma	S2a	0.519771
UC b	UC	female	44	stroma	S2a	0.0717495
UC b	UC	female	44	stroma	S2a	0.432115
UC b	UC	female	44	stroma	S2a	0.587766
UC b	UC	female	44	stroma	S2a	-0.0681502
UC b	UC	female	44	stroma	S2a	0.612792
UC b	UC	female	44	stroma	S2a	0.310407
UC b	UC	female	44	stroma	S2a	0.0728119
UC b	UC	female	44	stroma	S2a	0.547001
UC b	UC	female	44	stroma	S2a	-0.0210649
UC b	UC	female	44	stroma	S2a	-0.0919875
UC b	UC	female	44	stroma	S2a	0.398405
UC b	UC	female	44	stroma	S2a	0.390566
UC b	UC	female	44	stroma	S2a	0.133052
UC b	UC	female	44	stroma	S2a	0.406059
CD c	CD	female	38	tcells	Tregs	0.437544
CD b	CD	female	42	tcells	Tregs	0.468909
CD b	CD	female	42	tcells	Tregs	0.426871
CD b	CD	female	42	tcells	Tregs	0.455614
CD b	CD	female	42	tcells	Tregs	0.107752
CD b	CD	female	42	tcells	Tregs	-0.0053547
CD b	CD	female	42	tcells	Tregs	0.513629
CD b	CD	female	42	tcells	Tregs	0.564093
CD b	CD	female	42	tcells	Tregs	0.289177
CD b	CD	female	42	tcells	Tregs	0.00959585
CD b	CD	female	42	tcells	Tregs	0.382489
CD b	CD	female	42	tcells	Tregs	0.0863602
CD b	CD	female	42	tcells	Tregs	0.287908
CD b	CD	female	42	tcells	Tregs	0.682217
CD b	CD	female	42	tcells	Tregs	0.349439
CD b	CD	female	42	tcells	Tregs	0.403323
CD b	CD	female	42	tcells	Tregs	-0.0284144
UC b	UC	female	44	tcells	Tregs	0.320402
UC b	UC	female	44	tcells	Tregs	0.521947
UC b	UC	female	44	tcells	Tregs	0.625326
UC b	UC	female	44	tcells	Tregs	0.411619
UC b	UC	female	44	tcells	Tregs	0.75811
UC b	UC	female	44	tcells	Tregs	0.248094
UC b	UC	female	44	tcells	Tregs	-0.0531195
UC b	UC	female	44	tcells	Tregs	0.0921255
UC b	UC	female	44	tcells	Tregs	0.511477
UC b	UC	female	44	tcells	Tregs	0.414786
UC b	UC	female	44	tcells	Tregs	0.341074
UC b	UC	female	44	tcells	Tregs	-0.0395574
CD b	CD	female	42	tcells	CD4	0.431713
CD b	CD	female	42	tcells	CD4	0.416789
CD b	CD	female	42	tcells	CD4	-0.0950262
CD b	CD	female	42	tcells	CD4	0.0245445
CD b	CD	female	42	tcells	CD4	0.378695
CD b	CD	female	42	tcells	CD4	-0.454532
CD b	CD	female	42	tcells	CD4	0.0339159
CD b	CD	female	42	tcells	CD4	0.0982736
CD b	CD	female	42	tcells	CD4	0.294628
CD b	CD	female	42	tcells	CD4	0.552134
CD b	CD	female	42	tcells	CD4	0.338587
CD b	CD	female	42	tcells	CD4	-0.110057
UC b	UC	female	44	tcells	CD4	0.398033
CD c	CD	female	38	tcells	CD8	0.645517
CD b	CD	female	42	tcells	CD8	0.810817
CD b	CD	female	42	tcells	CD8	0.814184
CD b	CD	female	42	tcells	CD8	-0.0432134
CD b	CD	female	42	tcells	CD8	0.383973
CD b	CD	female	42	tcells	CD8	0.341261
CD b	CD	female	42	tcells	CD8	0.342413
CD b	CD	female	42	tcells	CD8	0.538416
CD b	CD	female	42	tcells	CD8	0.422059
CD b	CD	female	42	tcells	CD8	0.459156
CD b	CD	female	42	tcells	CD8	0.562356
CD b	CD	female	42	tcells	CD8	0.451574
CD b	CD	female	42	tcells	CD8	0.523958
CD b	CD	female	42	tcells	CD8	0.480419
CD b	CD	female	42	tcells	CD8	0.383217
CD b	CD	female	42	tcells	CD8	0.388047
CD b	CD	female	42	tcells	CD8	0.526858
CD b	CD	female	42	tcells	CD8	0.179208
CD b	CD	female	42	tcells	CD8	0.388934
CD b	CD	female	42	tcells	CD8	0.0891606
UC b	UC	female	44	tcells	CD8	0.334711
UC b	UC	female	44	tcells	CD8	0.609812
UC b	UC	female	44	tcells	CD8	0.447074
UC b	UC	female	44	tcells	CD8	0.659328
UC b	UC	female	44	tcells	CD8	0.232538
UC b	UC	female	44	tcells	CD8	0.659008
CD b	CD	female	42	tcells	T cells CCL20	0.70307
CD b	CD	female	42	tcells	T cells CCL20	0.618909
CD b	CD	female	42	tcells	T cells CCL20	0.230199
CD b	CD	female	42	tcells	T cells CCL20	0.483647
CD b	CD	female	42	tcells	T cells CCL20	0.401776
CD b	CD	female	42	tcells	T cells CCL20	0.412041
CD b	CD	female	42	tcells	T cells CCL20	0.298593
CD b	CD	female	42	tcells	T cells CCL20	0.288957
CD b	CD	female	42	tcells	T cells CCL20	0.565588
CD b	CD	female	42	tcells	T cells CCL20	0.638192
CD b	CD	female	42	tcells	T cells CCL20	0.668434
CD b	CD	female	42	tcells	T cells CCL20	0.756563
CD b	CD	female	42	tcells	T cells CCL20	0.165532
CD b	CD	female	42	tcells	MAIT	0.776732
CD b	CD	female	42	tcells	MAIT	0.57404
CD b	CD	female	42	tcells	MAIT	0.327582
CD b	CD	female	42	tcells	MAIT	0.466241
CD b	CD	female	42	tcells	MAIT	0.434561
CD b	CD	female	42	tcells	MAIT	0.44417
CD b	CD	female	42	tcells	MAIT	0.667258
CD b	CD	female	42	tcells	MAIT	0.421597
CD b	CD	female	42	tcells	MAIT	0.279279
CD b	CD	female	42	tcells	MAIT	0.482986
CD b	CD	female	42	tcells	MAIT	0.744608
CD b	CD	female	42	tcells	MAIT	0.382392
CD b	CD	female	42	tcells	MAIT	0.0410145
UC b	UC	female	44	tcells	MAIT	0.824852

## Sheet: fig5b
cell	sample_name	sex	age	fov	x	y	subset	SingleR2
UC.a_1_5	UC a	male	69	5	-10700.8	-147396	plasmas	Memory B cell
UC.b_1_1	UC b	female	44	1	-14474.1	-132633	stroma	FRCs
UC.b_1_2	UC b	female	44	2	-15520.1	-136339	stroma	Glia
UC.b_1_4	UC b	female	44	4	-16199.9	-143682	stroma	Pericytes
UC.b_1_8	UC b	female	44	8	-12019.3	-142732	myeloids	M2
UC.a_2_10	UC a	male	69	10	-5493.67	-140637	stroma	Myofibroblasts
UC.a_2_5	UC a	male	69	5	-10188.8	-147385	plasmas	PC IgG
UC.b_2_1	UC b	female	44	1	-15865.1	-132623	plasmas	PC IgG
UC.b_2_2	UC b	female	44	2	-17737.1	-136353	plasmas	Naïve B cell
UC.b_2_4	UC b	female	44	4	-15664.9	-143681	plasmas	Memory B cell
UC.b_2_8	UC b	female	44	8	-11714.3	-142735	plasmas	Cycling cells
UC.a_3_10	UC a	male	69	10	-5574.67	-140636	stroma	FRCs
UC.a_3_5	UC a	male	69	5	-9356.78	-147386	plasmas	GC B cell
UC.b_3_1	UC b	female	44	1	-13915.1	-132643	plasmas	GC B cell
UC.b_3_2	UC b	female	44	2	-16657.1	-136349	plasmas	PC IgG
UC.b_3_8	UC b	female	44	8	-11631.3	-142739	plasmas	PC IgG
UC.a_4_10	UC a	male	69	10	-5127.67	-140635	stroma	Pericytes
UC.a_4_5	UC a	male	69	5	-9148.78	-147393	plasmas	PC IgG
UC.b_4_1	UC b	female	44	1	-13836.1	-132629	epi	BEST4 OTOP2
UC.b_4_2	UC b	female	44	2	-14820.1	-136353	plasmas	PC IgG
UC.b_4_4	UC b	female	44	4	-18120.9	-143680	stroma	Pericytes
UC.b_4_8	UC b	female	44	8	-10942.3	-142730	plasmas	Naïve B cell
UC.a_5_10	UC a	male	69	10	-3894.67	-140640	stroma	FRCs
UC.a_5_5	UC a	male	69	5	-7661.78	-147397	stroma	Inflammatory fibroblasts
UC.b_5_1	UC b	female	44	1	-15948.1	-132634	stroma	Pericytes
UC.b_5_2	UC b	female	44	2	-14294.1	-136354	plasmas	PC IgG
UC.b_5_4	UC b	female	44	4	-17667.9	-143673	plasmas	Memory B cell
UC.b_5_8	UC b	female	44	8	-9113.33	-142734	myeloids	M0
UC.a_6_10	UC a	male	69	10	-3424.67	-140640	stroma	Myofibroblasts
UC.b_6_1	UC b	female	44	1	-16579.1	-132627	plasmas	Naïve B cell
UC.b_6_2	UC b	female	44	2	-16215.1	-136359	plasmas	PC IgG
UC.b_6_4	UC b	female	44	4	-17469.9	-143692	plasmas	PC IgG
UC.b_6_8	UC b	female	44	8	-8929.33	-142723	myeloids	M2
UC.a_7_10	UC a	male	69	10	-5231.67	-140656	myeloids	M2
UC.a_7_5	UC a	male	69	5	-11973.8	-147398	plasmas	PC immediate early response
UC.b_7_1	UC b	female	44	1	-16092.1	-132646	plasmas	PC IgG
UC.b_7_2	UC b	female	44	2	-15712.1	-136356	plasmas	PC IgG
UC.b_7_4	UC b	female	44	4	-17234.9	-143672	myeloids	Macrophage NRG1
UC.b_7_8	UC b	female	44	8	-8781.33	-142733	plasmas	PC IgG
UC.a_8_10	UC a	male	69	10	-5033.67	-140627	plasmas	Memory B cell
UC.a_8_5	UC a	male	69	5	-9802.78	-147407	tcells	Tregs
UC.b_8_1	UC b	female	44	1	-16347.1	-132638	plasmas	PC IgG
UC.b_8_2	UC b	female	44	2	-15422.1	-136342	myeloids	Inflammatory monocytes
UC.b_8_4	UC b	female	44	4	-16979.9	-143684	plasmas	PC IgG
UC.b_8_8	UC b	female	44	8	-13361.3	-142729	plasmas	PC IgG
UC.a_9_10	UC a	male	69	10	-3549.67	-140642	stroma	Pericytes
UC.a_9_5	UC a	male	69	5	-9690.78	-147406	plasmas	PC IgG
UC.b_9_1	UC b	female	44	1	-14792.1	-132632	myeloids	Inflammatory monocytes
UC.b_9_2	UC b	female	44	2	-15159.1	-136354	plasmas	Cycling cells
UC.b_9_4	UC b	female	44	4	-16929.9	-143687	plasmas	PC IgG
UC.b_9_8	UC b	female	44	8	-13272.3	-142752	stroma	Endothelium
UC.a_10_10	UC a	male	69	10	-4346.67	-140648	stroma	S1
UC.a_10_5	UC a	male	69	5	-7607.78	-147411	plasmas	PC IgG
UC.b_10_1	UC b	female	44	1	-14095.1	-132651	stroma	Inflammatory fibroblasts
UC.b_10_2	UC b	female	44	2	-16606.1	-136353	stroma	Inflammatory fibroblasts
UC.b_10_4	UC b	female	44	4	-15844.9	-143687	plasmas	Memory B cell
UC.b_10_8	UC b	female	44	8	-9619.33	-142744	plasmas	PC IgG
UC.a_11_10	UC a	male	69	10	-4296.67	-140654	plasmas	PC IgG
UC.a_11_5	UC a	male	69	5	-11780.8	-147410	plasmas	PC IgG
UC.b_11_1	UC b	female	44	1	-13981.1	-132631	plasmas	PC IgG
UC.b_11_2	UC b	female	44	2	-15858.1	-136346	plasmas	PC IgG
UC.b_11_4	UC b	female	44	4	-15529.9	-143683	plasmas	PC IgG
UC.b_11_8	UC b	female	44	8	-11959.3	-142738	stroma	FRCs
UC.a_12_10	UC a	male	69	10	-3357.67	-140646	stroma	S2a
UC.a_12_5	UC a	male	69	5	-7449.78	-147404	plasmas	PC IgG
UC.b_12_1	UC b	female	44	1	-15709.1	-132651	plasmas	PC IgG
UC.b_12_2	UC b	female	44	2	-15576.1	-136373	stroma	Glia
UC.b_12_4	UC b	female	44	4	-15393.9	-143680	plasmas	Naïve B cell
UC.b_12_8	UC b	female	44	8	-10036.3	-142731	myeloids	M2
UC.a_13_10	UC a	male	69	10	-5701.67	-140653	myeloids	Macrophage NRG1
UC.a_13_5	UC a	male	69	5	-9487.78	-147431	plasmas	PC IgG
UC.b_13_1	UC b	female	44	1	-16531.1	-132641	plasmas	GC B cell
UC.b_13_2	UC b	female	44	2	-15499.1	-136376	stroma	Myofibroblasts
UC.b_13_4	UC b	female	44	4	-15310.9	-143681	plasmas	PC IgG
UC.b_13_8	UC b	female	44	8	-10742.3	-142731	tcells	Tregs
UC.a_14_10	UC a	male	69	10	-6966.67	-140669	stroma	Endothelium
UC.a_14_5	UC a	male	69	5	-7382.78	-147425	plasmas	PC IgG
UC.b_14_1	UC b	female	44	1	-16621.1	-132638	plasmas	PC IgG
UC.b_14_2	UC b	female	44	2	-17583.1	-136372	stroma	Glia
UC.b_14_4	UC b	female	44	4	-15228.9	-143685	myeloids	M2
UC.b_14_8	UC b	female	44	8	-10318.3	-142741	plasmas	PC IgG
UC.a_15_10	UC a	male	69	10	-5028.67	-140671	plasmas	PC IgG
UC.a_15_5	UC a	male	69	5	-7343.78	-147437	plasmas	PC IgG
UC.b_15_1	UC b	female	44	1	-16176.1	-132651	plasmas	PC IgG
UC.b_15_2	UC b	female	44	2	-16728.1	-136367	plasmas	PC IgG
UC.b_15_4	UC b	female	44	4	-15176.9	-143674	plasmas	GC B cell
UC.b_15_8	UC b	female	44	8	-10261.3	-142756	myeloids	M2
UC.a_16_10	UC a	male	69	10	-5306.67	-140686	plasmas	Memory B cell
UC.a_16_5	UC a	male	69	5	-9860.78	-147440	myeloids	M2
UC.b_16_1	UC b	female	44	1	-14695.1	-132656	myeloids	M2
UC.b_16_2	UC b	female	44	2	-18090.1	-136375	stroma	Inflammatory fibroblasts
UC.b_16_4	UC b	female	44	4	-15108.9	-143688	plasmas	Naïve B cell
UC.b_16_8	UC b	female	44	8	-10231.3	-142730	plasmas	Naïve B cell
UC.a_17_10	UC a	male	69	10	-7048.67	-140668	myeloids	M2
UC.a_17_5	UC a	male	69	5	-8949.78	-147429	stroma	Pericytes
UC.b_17_1	UC b	female	44	1	-14434.1	-132660	myeloids	Macrophage NRG1
UC.b_17_2	UC b	female	44	2	-15605.1	-136392	myeloids	M2
UC.b_17_4	UC b	female	44	4	-15020.9	-143685	plasmas	GC B cell
UC.b_17_8	UC b	female	44	8	-9729.33	-142761	myeloids	M2
UC.a_18_10	UC a	male	69	10	-7357.67	-140689	stroma	FRCs
UC.a_18_5	UC a	male	69	5	-11902.8	-147456	stroma	Inflammatory fibroblasts
UC.b_18_1	UC b	female	44	1	-15842.1	-132653	stroma	Pericytes
UC.b_18_8	UC b	female	44	8	-12650.3	-142724	stroma	Glia
UC.a_19_10	UC a	male	69	10	-6845.67	-140686	myeloids	M2
UC.a_19_5	UC a	male	69	5	-8339.78	-147451	stroma	Pericytes
UC.b_19_1	UC b	female	44	1	-15133.1	-132649	plasmas	GC B cell
UC.b_19_2	UC b	female	44	2	-16945.1	-136384	plasmas	PC IgG
UC.b_19_4	UC b	female	44	4	-16305.9	-143687	plasmas	PC IgG
UC.b_19_8	UC b	female	44	8	-11823.3	-142746	stroma	Inflammatory fibroblasts
UC.a_20_5	UC a	male	69	5	-12364.8	-147454	plasmas	PC IgG
UC.b_20_1	UC b	female	44	1	-14619.1	-132657	plasmas	Cycling cells
UC.b_20_2	UC b	female	44	2	-15438.1	-136391	stroma	Inflammatory fibroblasts
UC.b_20_4	UC b	female	44	4	-15459.9	-143690	plasmas	Naïve B cell
UC.b_20_8	UC b	female	44	8	-10862.3	-142733	tcells	CD4
UC.a_21_10	UC a	male	69	10	-7253.67	-140671	myeloids	Macrophage NRG1
UC.a_21_5	UC a	male	69	5	-11965.8	-147462	plasmas	PC IgG
UC.b_21_1	UC b	female	44	1	-13776.1	-132654	plasmas	B cell
UC.b_21_2	UC b	female	44	2	-14149.1	-136390	plasmas	PC IgG
UC.b_21_4	UC b	female	44	4	-15263.9	-143680	myeloids	M0
UC.b_21_8	UC b	female	44	8	-10810.3	-142728	plasmas	Cycling cells
UC.a_22_10	UC a	male	69	10	-3301.67	-140685	plasmas	PC IgG
UC.a_22_5	UC a	male	69	5	-8873.78	-147451	plasmas	PC IgG
UC.b_22_1	UC b	female	44	1	-16581.1	-132661	plasmas	Naïve B cell
UC.b_22_2	UC b	female	44	2	-14523.1	-136388	plasmas	PC IgG
UC.b_22_4	UC b	female	44	4	-14809.9	-143687	plasmas	Memory B cell
UC.b_22_8	UC b	female	44	8	-10678.3	-142741	plasmas	B cell
UC.a_23_10	UC a	male	69	10	-5885.67	-140687	stroma	S3
UC.a_23_5	UC a	male	69	5	-7678.78	-147458	plasmas	PC IgG
UC.b_23_1	UC b	female	44	1	-15092.1	-132657	plasmas	Naïve B cell
UC.b_23_2	UC b	female	44	2	-19015.1	-136388	plasmas	PC IgG
UC.b_23_8	UC b	female	44	8	-10283.3	-142741	plasmas	PC IgA IgM
UC.a_24_10	UC a	male	69	10	-4244.67	-140694	stroma	Inflammatory fibroblasts
UC.a_24_5	UC a	male	69	5	-11660.8	-147471	plasmas	PC IgA heat shock
UC.b_24_1	UC b	female	44	1	-16394.1	-132651	plasmas	PC IgG
UC.b_24_2	UC b	female	44	2	-15870.1	-136391	plasmas	PC IgA IgM
UC.b_24_4	UC b	female	44	4	-17699.9	-143683	plasmas	PC IgG
UC.b_24_8	UC b	female	44	8	-10094.3	-142729	myeloids	Cycling myeloid
UC.a_25_10	UC a	male	69	10	-8275.67	-140702	stroma	Inflammatory fibroblasts
UC.a_25_5	UC a	male	69	5	-9061.78	-147467	plasmas	B cell
UC.b_25_1	UC b	female	44	1	-15911.1	-132663	stroma	Endothelium
UC.b_25_2	UC b	female	44	2	-15801.1	-136397	plasmas	PC IgG
UC.b_25_4	UC b	female	44	4	-17058.9	-143689	plasmas	PC IgG
UC.b_25_8	UC b	female	44	8	-8258.33	-142746	plasmas	PC IgG
UC.a_26_10	UC a	male	69	10	-5596.67	-140694	stroma	S3
UC.a_26_5	UC a	male	69	5	-8978.78	-147477	myeloids	M2
UC.b_26_1	UC b	female	44	1	-16472.1	-132655	stroma	Fibroblasts
UC.b_26_2	UC b	female	44	2	-15382.1	-136407	stroma	Endothelium
UC.b_26_4	UC b	female	44	4	-16612.9	-143685	myeloids	DCs
UC.b_26_8	UC b	female	44	8	-9941.33	-142738	plasmas	PC IgG
UC.a_27_10	UC a	male	69	10	-4499.67	-140706	plasmas	PC IgG
UC.a_27_5	UC a	male	69	5	-8058.78	-147458	plasmas	PC IgG
UC.b_27_1	UC b	female	44	1	-15598.1	-132670	myeloids	M2
UC.b_27_2	UC b	female	44	2	-15202.1	-136402	plasmas	PC IgG
UC.b_27_4	UC b	female	44	4	-14481.9	-143683	plasmas	PC IgG
UC.b_27_8	UC b	female	44	8	-12537.3	-142754	stroma	Inflammatory fibroblasts
UC.a_28_10	UC a	male	69	10	-7936.67	-140704	plasmas	Memory B cell
UC.a_28_5	UC a	male	69	5	-10421.8	-147465	plasmas	PC IgG
UC.b_28_1	UC b	female	44	1	-16710.1	-132665	plasmas	PC IgG
UC.b_28_2	UC b	female	44	2	-14691.1	-136410	tcells	CD8
UC.b_28_4	UC b	female	44	4	-18025.9	-143689	plasmas	PC IgG
UC.b_28_8	UC b	female	44	8	-11289.3	-142757	plasmas	B cell
UC.a_29_10	UC a	male	69	10	-7180.67	-140720	plasmas	PC IgG
UC.a_29_5	UC a	male	69	5	-9424.78	-147474	plasmas	PC IgG
UC.b_29_1	UC b	female	44	1	-16275.1	-132662	plasmas	PC IgG
UC.b_29_2	UC b	female	44	2	-13850.1	-136410	plasmas	PC IgG
UC.b_29_4	UC b	female	44	4	-17910.9	-143700	plasmas	Naïve B cell
UC.b_29_8	UC b	female	44	8	-11103.3	-142741	plasmas	PC IgG
UC.a_30_10	UC a	male	69	10	-5682.67	-140718	myeloids	M2
UC.a_30_5	UC a	male	69	5	-8915.78	-147481	stroma	Inflammatory fibroblasts
UC.b_30_1	UC b	female	44	1	-14055.1	-132698	myeloids	Macrophage NRG1
UC.b_30_2	UC b	female	44	2	-16075.1	-136408	myeloids	M0
UC.b_30_4	UC b	female	44	4	-16359.9	-143685	plasmas	PC IgG
UC.b_30_8	UC b	female	44	8	-9978.33	-142736	plasmas	PC IgG
UC.a_31_5	UC a	male	69	5	-7628.78	-147480	plasmas	PC IgG
UC.b_31_1	UC b	female	44	1	-14867.1	-132677	plasmas	PC IgG
UC.b_31_2	UC b	female	44	2	-14231.1	-136411	plasmas	PC IgG
UC.b_31_8	UC b	female	44	8	-11145.3	-142742	myeloids	M0
UC.a_32_10	UC a	male	69	10	-7277.67	-140718	plasmas	PC IgG
UC.a_32_5	UC a	male	69	5	-9521.78	-147478	plasmas	PC IgG
UC.b_32_1	UC b	female	44	1	-14769.1	-132674	stroma	Myofibroblasts
UC.b_32_2	UC b	female	44	2	-18002.1	-136424	plasmas	PC IgA IgM
UC.b_32_8	UC b	female	44	8	-10511.3	-142736	plasmas	PC IgG
UC.a_33_10	UC a	male	69	10	-7232.67	-140723	stroma	S3
UC.a_33_5	UC a	male	69	5	-12002.8	-147503	plasmas	Memory B cell
UC.b_33_1	UC b	female	44	1	-15431.1	-132681	stroma	Inflammatory fibroblasts
UC.b_33_2	UC b	female	44	2	-15132.1	-136405	plasmas	PC IgG
UC.b_33_4	UC b	female	44	4	-17579.9	-143689	plasmas	B cell
UC.b_33_8	UC b	female	44	8	-8918.33	-142758	myeloids	M2
UC.a_34_10	UC a	male	69	10	-6149.67	-140723	plasmas	PC IgG
UC.a_34_5	UC a	male	69	5	-10135.8	-147499	myeloids	M2
UC.b_34_1	UC b	female	44	1	-13963.1	-132699	stroma	Inflammatory fibroblasts
UC.b_34_2	UC b	female	44	2	-17461.1	-136428	plasmas	GC B cell
UC.b_34_4	UC b	female	44	4	-16215.9	-143696	stroma	Inflammatory fibroblasts
UC.b_34_8	UC b	female	44	8	-13415.3	-142752	myeloids	Macrophage NRG1
UC.a_35_10	UC a	male	69	10	-4974.67	-140708	stroma	Pericytes
UC.a_35_5	UC a	male	69	5	-7449.78	-147502	plasmas	PC IgG
UC.b_35_1	UC b	female	44	1	-16616.1	-132688	plasmas	PC IgG
UC.b_35_2	UC b	female	44	2	-15950.1	-136414	plasmas	PC IgG
UC.b_35_4	UC b	female	44	4	-15610.9	-143688	plasmas	Memory B cell
UC.b_35_8	UC b	female	44	8	-12892.3	-142746	plasmas	PC IgG
UC.a_36_5	UC a	male	69	5	-9751.78	-147504	myeloids	M0
UC.b_36_1	UC b	female	44	1	-13827.1	-132688	plasmas	PC IgG
UC.b_36_2	UC b	female	44	2	-16491.1	-136419	stroma	Glia
UC.b_36_4	UC b	female	44	4	-15717.9	-143712	plasmas	GC B cell
UC.b_36_8	UC b	female	44	8	-12040.3	-142751	plasmas	PC IgG
UC.a_37_10	UC a	male	69	10	-4528.67	-140735	plasmas	Naïve B cell
UC.a_37_5	UC a	male	69	5	-8856.78	-147504	plasmas	PC IgA IgM
UC.b_37_1	UC b	female	44	1	-14195.1	-132691	stroma	S2a
UC.b_37_2	UC b	female	44	2	-16437.1	-136418	plasmas	PC IgG
UC.b_37_4	UC b	female	44	4	-17023.9	-143707	plasmas	PC IgG
UC.b_37_8	UC b	female	44	8	-13178.3	-142757	plasmas	PC IgG
UC.a_38_10	UC a	male	69	10	-3442.67	-140736	plasmas	PC IgG
UC.a_38_5	UC a	male	69	5	-7578.78	-147510	plasmas	PC IgG
UC.b_38_1	UC b	female	44	1	-15623.1	-132694	stroma	Inflammatory fibroblasts
UC.b_38_2	UC b	female	44	2	-19168.1	-136432	stroma	Endothelium
UC.b_38_4	UC b	female	44	4	-17787.9	-143696	plasmas	PC IgG
UC.b_38_8	UC b	female	44	8	-8386.33	-142745	plasmas	PC IgG
UC.a_39_10	UC a	male	69	10	-5258.67	-140747	stroma	Pericytes
UC.a_39_5	UC a	male	69	5	-9035.78	-147515	plasmas	PC IgG
UC.b_39_1	UC b	female	44	1	-14323.1	-132710	myeloids	M2
UC.b_39_2	UC b	female	44	2	-16671.1	-136429	plasmas	PC IgG
UC.b_39_4	UC b	female	44	4	-17727.9	-143703	plasmas	PC IgG
UC.b_39_8	UC b	female	44	8	-13229.3	-142752	stroma	Pericytes
UC.a_40_10	UC a	male	69	10	-5608.67	-140763	stroma	Pericytes
UC.a_40_5	UC a	male	69	5	-9389.78	-147525	plasmas	PC IgG
UC.b_40_1	UC b	female	44	1	-16075.1	-132696	stroma	Pericytes
UC.b_40_2	UC b	female	44	2	-14302.1	-136442	stroma	Inflammatory fibroblasts
UC.b_40_4	UC b	female	44	4	-16547.9	-143702	plasmas	GC B cell
UC.b_40_8	UC b	female	44	8	-10993.3	-142754	plasmas	Cycling cells
UC.a_41_10	UC a	male	69	10	-6109.67	-140752	stroma	S3
UC.a_41_5	UC a	male	69	5	-7416.78	-147519	plasmas	PC IgG
UC.b_41_1	UC b	female	44	1	-15468.1	-132714	myeloids	M2
UC.b_41_2	UC b	female	44	2	-14014.1	-136418	plasmas	PC IgG
UC.b_41_4	UC b	female	44	4	-18070.9	-143709	plasmas	PC IgA IgM
UC.b_41_8	UC b	female	44	8	-10563.3	-142748	plasmas	PC IgG
UC.a_42_5	UC a	male	69	5	-9653.78	-147522	plasmas	GC B cell
UC.b_42_1	UC b	female	44	1	-14991.1	-132704	plasmas	PC IgG
UC.b_42_2	UC b	female	44	2	-13772.1	-136438	plasmas	PC IgG
UC.b_42_4	UC b	female	44	4	-14445.9	-143710	plasmas	Naïve B cell
UC.b_42_8	UC b	female	44	8	-10190.3	-142749	plasmas	B cell
UC.a_43_10	UC a	male	69	10	-7939.67	-140768	plasmas	PC IgG
UC.a_43_5	UC a	male	69	5	-9536.78	-147531	plasmas	PC IgG
UC.b_43_1	UC b	female	44	1	-16642.1	-132727	stroma	S3
UC.b_43_2	UC b	female	44	2	-19038.1	-136450	epi	Paneth-like
UC.b_43_4	UC b	female	44	4	-15183.9	-143719	tcells	Tregs
UC.b_43_8	UC b	female	44	8	-12682.3	-142757	stroma	Glia
UC.a_44_10	UC a	male	69	10	-5566.67	-140749	plasmas	PC IgG
UC.a_44_5	UC a	male	69	5	-12641.8	-147537	plasmas	PC IgG
UC.b_44_1	UC b	female	44	1	-14684.1	-132719	plasmas	PC IgG
UC.b_44_2	UC b	female	44	2	-17716.1	-136435	stroma	Endothelium
UC.b_44_4	UC b	female	44	4	-16374.9	-143709	plasmas	Cycling cells
UC.b_44_8	UC b	female	44	8	-10789.3	-142764	tcells	Tregs
UC.a_45_10	UC a	male	69	10	-4974.67	-140763	stroma	Pericytes
UC.a_45_5	UC a	male	69	5	-12166.8	-147542	plasmas	PC IgG
UC.b_45_1	UC b	female	44	1	-16301.1	-132710	plasmas	PC IgG
UC.b_45_2	UC b	female	44	2	-17599.1	-136428	stroma	S2a
UC.b_45_4	UC b	female	44	4	-15268.9	-143733	plasmas	Cycling cells
UC.b_45_8	UC b	female	44	8	-8633.33	-142806	stroma	Endothelium
UC.a_46_10	UC a	male	69	10	-4254.67	-140770	stroma	S2b
UC.a_46_5	UC a	male	69	5	-9844.78	-147534	plasmas	Memory B cell
UC.b_46_1	UC b	female	44	1	-16141.1	-132736	stroma	Pericytes
UC.b_46_2	UC b	female	44	2	-15955.1	-136447	plasmas	PC IgG
UC.b_46_8	UC b	female	44	8	-11895.3	-142770	myeloids	M2
UC.a_47_10	UC a	male	69	10	-5069.67	-140786	stroma	Pericytes
UC.a_47_5	UC a	male	69	5	-9782.78	-147535	stroma	Inflammatory fibroblasts
UC.b_47_1	UC b	female	44	1	-16569.1	-132723	plasmas	PC IgG
UC.b_47_2	UC b	female	44	2	-16733.1	-136437	plasmas	PC IgG
UC.a_48_10	UC a	male	69	10	-4051.67	-140756	stroma	FRCs
UC.a_48_5	UC a	male	69	5	-11658.8	-147548	stroma	Glia
UC.b_48_1	UC b	female	44	1	-15189.1	-132717	plasmas	PC IgG
UC.b_48_2	UC b	female	44	2	-14089.1	-136443	plasmas	Naïve B cell
UC.b_48_4	UC b	female	44	4	-17671.9	-143727	plasmas	PC IgG
UC.b_48_8	UC b	female	44	8	-13097.3	-142768	plasmas	PC IgG
UC.a_49_10	UC a	male	69	10	-7322.67	-140762	plasmas	PC IgG
UC.a_49_5	UC a	male	69	5	-12510.8	-147541	plasmas	PC IgG
UC.b_49_1	UC b	female	44	1	-14776.1	-132727	stroma	S2b
UC.b_49_2	UC b	female	44	2	-15864.1	-136441	plasmas	GC B cell
UC.b_49_4	UC b	female	44	4	-18327.9	-143716	myeloids	N2
UC.b_49_8	UC b	female	44	8	-12375.3	-142758	stroma	Endothelium
UC.a_50_10	UC a	male	69	10	-6964.67	-140770	stroma	Endothelium
UC.a_50_5	UC a	male	69	5	-9612.78	-147543	plasmas	PC IgG
UC.b_50_1	UC b	female	44	1	-15405.1	-132725	plasmas	PC IgG
UC.b_50_2	UC b	female	44	2	-15495.1	-136440	stroma	Inflammatory fibroblasts
UC.b_50_4	UC b	female	44	4	-15450.9	-143726	myeloids	M2
UC.b_50_8	UC b	female	44	8	-10700.3	-142765	myeloids	Macrophage NRG1
UC.a_51_10	UC a	male	69	10	-5655.67	-140760	plasmas	PC immediate early response
UC.a_51_5	UC a	male	69	5	-7616.78	-147551	plasmas	PC IgG
UC.b_51_1	UC b	female	44	1	-13854.1	-132724	plasmas	PC IgG
UC.b_51_2	UC b	female	44	2	-17827.1	-136451	stroma	Endothelium
UC.b_51_4	UC b	female	44	4	-16265.9	-143711	plasmas	GC B cell
UC.b_51_8	UC b	female	44	8	-10151.3	-142753	plasmas	GC B cell
UC.a_52_10	UC a	male	69	10	-4910.67	-140764	stroma	Pericytes
UC.a_52_5	UC a	male	69	5	-11977.8	-147552	plasmas	PC IgA heat shock
UC.b_52_1	UC b	female	44	1	-16369.1	-132728	plasmas	PC IgG
UC.b_52_2	UC b	female	44	2	-16396.1	-136446	plasmas	PC IgG
UC.b_52_4	UC b	female	44	4	-16123.9	-143727	plasmas	PC IgG
UC.b_52_8	UC b	female	44	8	-12611.3	-142758	myeloids	M2
UC.a_53_10	UC a	male	69	10	-3669.67	-140778	plasmas	PC IgG
UC.a_53_5	UC a	male	69	5	-9969.78	-147550	plasmas	PC IgG
UC.b_53_1	UC b	female	44	1	-15343.1	-132729	plasmas	PC IgG
UC.b_53_2	UC b	female	44	2	-16162.1	-136457	plasmas	PC IgG
UC.b_53_4	UC b	female	44	4	-15519.9	-143733	plasmas	Naïve B cell
UC.b_53_8	UC b	female	44	8	-10747.3	-142775	tcells	CD4
UC.a_54_10	UC a	male	69	10	-5713.67	-140790	myeloids	M2
UC.a_54_5	UC a	male	69	5	-7887.78	-147549	plasmas	PC IgG
UC.b_54_1	UC b	female	44	1	-16455.1	-132725	stroma	Inflammatory fibroblasts
UC.b_54_2	UC b	female	44	2	-17950.1	-136444	plasmas	PC IgG
UC.b_54_4	UC b	female	44	4	-15399.9	-143727	plasmas	Naïve B cell
UC.b_54_8	UC b	female	44	8	-9504.33	-142767	plasmas	PC IgG
UC.a_55_10	UC a	male	69	10	-5430.67	-140779	stroma	FRCs
UC.a_55_5	UC a	male	69	5	-10056.8	-147562	myeloids	M2
UC.b_55_1	UC b	female	44	1	-16094.1	-132747	stroma	Pericytes
UC.b_55_2	UC b	female	44	2	-18475.1	-136454	stroma	Endothelium
UC.b_55_4	UC b	female	44	4	-16873.9	-143731	plasmas	PC IgG
UC.b_55_8	UC b	female	44	8	-11529.3	-142768	myeloids	M2
UC.a_56_10	UC a	male	69	10	-4014.67	-140778	myeloids	M2
UC.a_56_5	UC a	male	69	5	-9419.78	-147562	plasmas	Naïve B cell
UC.b_56_1	UC b	female	44	1	-14842.1	-132728	stroma	Inflammatory fibroblasts
UC.b_56_2	UC b	female	44	2	-17126.1	-136454	plasmas	PC IgG
UC.b_56_4	UC b	female	44	4	-14759.9	-143738	plasmas	Memory B cell
UC.b_56_8	UC b	female	44	8	-11056.3	-142771	plasmas	Memory B cell
UC.a_57_10	UC a	male	69	10	-5303.67	-140793	plasmas	Memory B cell
UC.a_57_5	UC a	male	69	5	-8865.78	-147569	plasmas	Naïve B cell
UC.b_57_1	UC b	female	44	1	-14886.1	-132747	plasmas	PC IgG
UC.b_57_2	UC b	female	44	2	-14577.1	-136453	plasmas	PC IgG
UC.b_57_8	UC b	female	44	8	-10905.3	-142775	plasmas	B cell
UC.a_58_10	UC a	male	69	10	-5474.67	-140780	stroma	Fibroblasts
UC.a_58_5	UC a	male	69	5	-7942.78	-147565	plasmas	PC IgG
UC.b_58_1	UC b	female	44	1	-14123.1	-132751	myeloids	Eosinophils
UC.b_58_2	UC b	female	44	2	-19125.1	-136477	epi	Paneth-like
UC.b_58_4	UC b	female	44	4	-17175.9	-143743	epi	Paneth-like
UC.b_58_8	UC b	female	44	8	-10449.3	-142771	plasmas	Memory B cell
UC.a_59_5	UC a	male	69	5	-12233.8	-147567	plasmas	PC IgG
UC.b_59_1	UC b	female	44	1	-16343.1	-132767	plasmas	PC immediate early response
UC.b_59_2	UC b	female	44	2	-18724.1	-136452	plasmas	PC IgG
UC.b_59_4	UC b	female	44	4	-18149.9	-143730	myeloids	Inflammatory monocytes
UC.b_59_8	UC b	female	44	8	-10086.3	-142784	plasmas	PC IgG
UC.a_60_10	UC a	male	69	10	-8023.67	-140799	plasmas	PC IgG
UC.a_60_5	UC a	male	69	5	-12112.8	-147575	plasmas	PC IgG
UC.b_60_1	UC b	female	44	1	-16227.1	-132748	plasmas	PC immediate early response
UC.b_60_2	UC b	female	44	2	-16273.1	-136464	plasmas	PC IgG
UC.b_60_4	UC b	female	44	4	-16518.9	-143727	tcells	CD8
UC.b_60_8	UC b	female	44	8	-10039.3	-142788	plasmas	PC IgG
UC.a_61_10	UC a	male	69	10	-5491.67	-140802	myeloids	M2
UC.a_61_5	UC a	male	69	5	-9750.78	-147580	plasmas	PC IgG
UC.b_61_1	UC b	female	44	1	-15530.1	-132767	stroma	Endothelium
UC.b_61_2	UC b	female	44	2	-15440.1	-136459	epi	Secretory progenitor
UC.b_61_4	UC b	female	44	4	-15979.9	-143746	plasmas	PC IgG
UC.b_61_8	UC b	female	44	8	-9836.33	-142778	plasmas	PC IgG
UC.a_62_10	UC a	male	69	10	-4613.67	-140787	plasmas	PC IgG
UC.a_62_5	UC a	male	69	5	-9151.78	-147587	plasmas	Memory B cell
UC.b_62_1	UC b	female	44	1	-14682.1	-132761	plasmas	PC IgG
UC.b_62_2	UC b	female	44	2	-14670.1	-136463	stroma	S3
UC.b_62_4	UC b	female	44	4	-16895.9	-143740	plasmas	PC IgA IgM
UC.b_62_8	UC b	female	44	8	-10846.3	-142784	plasmas	PC IgG
UC.a_63_10	UC a	male	69	10	-3528.67	-140794	plasmas	PC IgG
UC.a_63_5	UC a	male	69	5	-8217.78	-147580	plasmas	PC IgA IgM
UC.b_63_1	UC b	female	44	1	-16266.1	-132768	myeloids	M2
UC.b_63_2	UC b	female	44	2	-15804.1	-136459	myeloids	N1
UC.b_63_4	UC b	female	44	4	-15606.9	-143743	plasmas	Memory B cell
UC.b_63_8	UC b	female	44	8	-10214.3	-142786	plasmas	B cell
UC.a_64_10	UC a	male	69	10	-5551.67	-140798	stroma	Pericytes
UC.a_64_5	UC a	male	69	5	-7561.78	-147589	plasmas	PC IgG
UC.b_64_1	UC b	female	44	1	-15066.1	-132764	plasmas	Memory B cell
UC.b_64_2	UC b	female	44	2	-15333.1	-136475	stroma	Endothelium
UC.b_64_4	UC b	female	44	4	-15354.9	-143727	plasmas	B cell
UC.b_64_8	UC b	female	44	8	-10328.3	-142780	stroma	Endothelium
UC.a_65_10	UC a	male	69	10	-5223.67	-140797	stroma	Pericytes
UC.a_65_5	UC a	male	69	5	-11706.8	-147589	stroma	Myofibroblasts
UC.b_65_1	UC b	female	44	1	-16557.1	-132773	plasmas	PC IgG
UC.b_65_2	UC b	female	44	2	-15216.1	-136464	stroma	Myofibroblasts
UC.b_65_4	UC b	female	44	4	-15320.9	-143750	plasmas	GC B cell
UC.b_65_8	UC b	female	44	8	-9669.33	-142778	plasmas	GC B cell
UC.a_66_10	UC a	male	69	10	-5771.67	-140796	stroma	FRCs
UC.a_66_5	UC a	male	69	5	-8002.78	-147585	stroma	Inflammatory fibroblasts
UC.b_66_1	UC b	female	44	1	-15588.1	-132772	stroma	Myofibroblasts
UC.b_66_2	UC b	female	44	2	-14125.1	-136473	plasmas	PC IgA IgM
UC.b_66_4	UC b	female	44	4	-17518.9	-143747	plasmas	PC IgG
UC.b_66_8	UC b	female	44	8	-10391.3	-142779	plasmas	Naïve B cell
UC.a_67_10	UC a	male	69	10	-6113.67	-140821	stroma	FRCs
UC.a_67_5	UC a	male	69	5	-8888.78	-147593	plasmas	Naïve B cell
UC.b_67_1	UC b	female	44	1	-15333.1	-132773	stroma	FRCs
UC.b_67_2	UC b	female	44	2	-17063.1	-136479	plasmas	PC IgG
UC.b_67_4	UC b	female	44	4	-17829.9	-143745	plasmas	PC IgG
UC.b_67_8	UC b	female	44	8	-10530.3	-142788	plasmas	Naïve B cell
UC.a_68_10	UC a	male	69	10	-7931.67	-140833	myeloids	M2
UC.a_68_5	UC a	male	69	5	-9595.78	-147599	plasmas	PC IgG
UC.b_68_1	UC b	female	44	1	-16489.1	-132763	plasmas	B cell
UC.b_68_2	UC b	female	44	2	-14215.1	-136484	plasmas	GC B cell
UC.b_68_4	UC b	female	44	4	-17470.9	-143748	plasmas	PC IgA IgM
UC.b_68_8	UC b	female	44	8	-10483.3	-142790	plasmas	Naïve B cell
UC.a_69_10	UC a	male	69	10	-4502.67	-140820	plasmas	PC IgG
UC.a_69_5	UC a	male	69	5	-12052.8	-147607	plasmas	PC IgG
UC.b_69_2	UC b	female	44	2	-16229.1	-136481	stroma	S2b
UC.b_69_4	UC b	female	44	4	-17112.9	-143750	plasmas	PC IgG
UC.b_69_8	UC b	female	44	8	-13016.3	-142786	plasmas	PC immediate early response
UC.a_70_10	UC a	male	69	10	-5634.67	-140829	plasmas	PC IgG
UC.a_70_5	UC a	male	69	5	-9784.78	-147608	plasmas	PC IgG
UC.b_70_1	UC b	female	44	1	-14455.1	-132773	stroma	S2a
UC.b_70_2	UC b	female	44	2	-15871.1	-136490	plasmas	PC IgG
UC.b_70_4	UC b	female	44	4	-16808.9	-143739	plasmas	PC IgG
UC.b_70_8	UC b	female	44	8	-13344.3	-142783	plasmas	PC IgA IgM
UC.a_71_10	UC a	male	69	10	-3168.67	-140824	plasmas	PC IgG
UC.a_71_5	UC a	male	69	5	-12560.8	-147613	myeloids	M0
UC.b_71_1	UC b	female	44	1	-16038.1	-132778	plasmas	PC IgG
UC.b_71_2	UC b	female	44	2	-15775.1	-136482	myeloids	Inflammatory monocytes
UC.b_71_4	UC b	female	44	4	-14376.9	-143750	plasmas	PC IgG
UC.b_71_8	UC b	female	44	8	-12007.3	-142794	plasmas	GC B cell
UC.a_72_10	UC a	male	69	10	-5184.67	-140833	stroma	Pericytes
UC.a_72_5	UC a	male	69	5	-11999.8	-147620	plasmas	PC IgG
UC.b_72_1	UC b	female	44	1	-14729.1	-132785	plasmas	PC IgG
UC.b_72_2	UC b	female	44	2	-15571.1	-136473	stroma	Endothelium
UC.b_72_4	UC b	female	44	4	-18085.9	-143756	myeloids	N1
UC.b_72_8	UC b	female	44	8	-10934.3	-142780	myeloids	M0
UC.a_73_10	UC a	male	69	10	-5534.67	-140848	stroma	Endothelium
UC.a_73_5	UC a	male	69	5	-7904.78	-147622	plasmas	PC IgG
UC.b_73_1	UC b	female	44	1	-16719.1	-132783	myeloids	M2
UC.b_73_2	UC b	female	44	2	-17803.1	-136483	stroma	Endothelium
UC.b_73_4	UC b	female	44	4	-18018.9	-143762	plasmas	PC IgG
UC.b_73_8	UC b	female	44	8	-12172.3	-142789	stroma	Inflammatory fibroblasts
UC.a_74_10	UC a	male	69	10	-7359.67	-140835	tcells	MAIT
UC.a_74_5	UC a	male	69	5	-7612.78	-147623	plasmas	PC IgG
UC.b_74_1	UC b	female	44	1	-15165.1	-132794	plasmas	PC IgG
UC.b_74_2	UC b	female	44	2	-13788.1	-136498	plasmas	PC IgG
UC.b_74_4	UC b	female	44	4	-16186.9	-143761	myeloids	Macrophage NRG1
UC.b_74_8	UC b	female	44	8	-11694.3	-142793	myeloids	M2
UC.a_75_10	UC a	male	69	10	-4778.67	-140830	stroma	Myofibroblasts
UC.a_75_5	UC a	male	69	5	-11467.8	-147615	plasmas	PC IgG
UC.b_75_1	UC b	female	44	1	-16629.1	-132796	stroma	Inflammatory fibroblasts
UC.b_75_2	UC b	female	44	2	-18334.1	-136501	stroma	Endothelium
UC.b_75_4	UC b	female	44	4	-14851.9	-143745	plasmas	PC IgG
UC.b_75_8	UC b	female	44	8	-10025.3	-142797	tcells	MAIT
UC.a_76_10	UC a	male	69	10	-7610.67	-140847	stroma	Inflammatory fibroblasts
UC.a_76_5	UC a	male	69	5	-9002.78	-147621	plasmas	Naïve B cell
UC.b_76_1	UC b	female	44	1	-13827.1	-132799	plasmas	PC IgG
UC.b_76_2	UC b	female	44	2	-15494.1	-136500	stroma	Endothelium
UC.b_76_4	UC b	female	44	4	-16604.9	-143746	tcells	CD8
UC.b_76_8	UC b	female	44	8	-9968.33	-142803	myeloids	M2
UC.a_77_10	UC a	male	69	10	-4838.67	-140839	stroma	Pericytes
UC.a_77_5	UC a	male	69	5	-8962.78	-147631	plasmas	B cell
UC.b_77_1	UC b	female	44	1	-16453.1	-132807	plasmas	GC B cell
UC.b_77_2	UC b	female	44	2	-15395.1	-136487	stroma	Pericytes
UC.b_77_4	UC b	female	44	4	-15157.9	-143747	myeloids	M0
UC.b_77_8	UC b	female	44	8	-9243.33	-142782	plasmas	PC IgG
UC.a_78_10	UC a	male	69	10	-4158.67	-140835	stroma	FRCs
UC.a_78_5	UC a	male	69	5	-8296.78	-147641	stroma	S1
UC.b_78_1	UC b	female	44	1	-15890.1	-132806	stroma	Endothelium
UC.b_78_2	UC b	female	44	2	-18043.1	-136494	plasmas	PC IgG
UC.b_78_8	UC b	female	44	8	-12441.3	-142810	stroma	Glia
UC.a_79_10	UC a	male	69	10	-7033.67	-140853	plasmas	PC IgG
UC.a_79_5	UC a	male	69	5	-10527.8	-147646	plasmas	PC IgG
UC.b_79_2	UC b	female	44	2	-17152.1	-136499	stroma	Inflammatory fibroblasts
UC.b_79_8	UC b	female	44	8	-12948.3	-142797	myeloids	Cycling myeloid
UC.a_80_10	UC a	male	69	10	-2988.67	-140860	plasmas	PC IgG
UC.a_80_5	UC a	male	69	5	-8164.78	-147656	plasmas	PC IgG
UC.b_80_1	UC b	female	44	1	-16915.1	-132813	plasmas	PC IgG
UC.b_80_2	UC b	female	44	2	-16424.1	-136491	plasmas	PC IgG
UC.b_80_4	UC b	female	44	4	-16268.9	-143768	plasmas	PC IgG
UC.b_80_8	UC b	female	44	8	-12992.3	-142799	myeloids	M0
UC.a_81_10	UC a	male	69	10	-4501.67	-140870	plasmas	PC immediate early response
UC.a_81_5	UC a	male	69	5	-10652.8	-147648	plasmas	PC IgG
UC.b_81_1	UC b	female	44	1	-15612.1	-132815	stroma	FRCs
UC.b_81_2	UC b	female	44	2	-16120.1	-136498	plasmas	PC IgG
UC.b_81_4	UC b	female	44	4	-15372.9	-143771	plasmas	Memory B cell
UC.b_81_8	UC b	female	44	8	-12848.3	-142812	myeloids	M2
UC.a_82_10	UC a	male	69	10	-4985.67	-140865	stroma	Pericytes
UC.a_82_5	UC a	male	69	5	-12527.8	-147654	plasmas	PC IgG
UC.b_82_1	UC b	female	44	1	-13767.1	-132813	stroma	S3
UC.b_82_2	UC b	female	44	2	-16729.1	-136501	plasmas	PC IgG
UC.b_82_4	UC b	female	44	4	-17256.9	-143762	stroma	Inflammatory fibroblasts
UC.b_82_8	UC b	female	44	8	-9748.33	-142799	myeloids	Inflammatory monocytes
UC.a_83_10	UC a	male	69	10	-4572.67	-140876	myeloids	Macrophage NRG1
UC.a_83_5	UC a	male	69	5	-9567.78	-147660	plasmas	PC IgG
UC.b_83_1	UC b	female	44	1	-14084.1	-132821	myeloids	Macrophage NRG1
UC.b_83_2	UC b	female	44	2	-16469.1	-136507	stroma	S2b
UC.b_83_4	UC b	female	44	4	-18348.9	-143774	myeloids	N2
UC.b_83_8	UC b	female	44	8	-9042.33	-142784	plasmas	PC IgA IgM
UC.a_84_10	UC a	male	69	10	-4118.67	-140870	plasmas	PC IgG
UC.a_84_5	UC a	male	69	5	-7940.78	-147647	plasmas	PC IgG
UC.b_84_1	UC b	female	44	1	-16405.1	-132817	stroma	Inflammatory fibroblasts
UC.b_84_2	UC b	female	44	2	-15164.1	-136506	plasmas	PC IgG
UC.b_84_4	UC b	female	44	4	-15481.9	-143750	plasmas	GC B cell
UC.b_84_8	UC b	female	44	8	-10365.3	-142796	plasmas	Naïve B cell
UC.a_85_10	UC a	male	69	10	-4019.67	-140859	myeloids	M2
UC.a_85_5	UC a	male	69	5	-11158.8	-147661	plasmas	PC IgG
UC.b_85_1	UC b	female	44	1	-14957.1	-132825	plasmas	PC IgG
UC.b_85_2	UC b	female	44	2	-14693.1	-136512	myeloids	M2
UC.b_85_4	UC b	female	44	4	-18120.9	-143774	myeloids	M1
UC.b_85_8	UC b	female	44	8	-12906.3	-142806	plasmas	PC IgG
UC.a_86_10	UC a	male	69	10	-4201.67	-140875	myeloids	Macrophage NRG1
UC.a_86_5	UC a	male	69	5	-9004.78	-147672	plasmas	Naïve B cell
UC.b_86_2	UC b	female	44	2	-17333.1	-136508	plasmas	Naïve B cell
UC.b_86_4	UC b	female	44	4	-17716.9	-143761	plasmas	Memory B cell
UC.b_86_8	UC b	female	44	8	-12783.3	-142807	plasmas	PC IgG
UC.a_87_10	UC a	male	69	10	-7784.67	-140877	stroma	S3
UC.a_87_5	UC a	male	69	5	-10270.8	-147683	stroma	Inflammatory fibroblasts
UC.b_87_1	UC b	female	44	1	-16169.1	-132816	stroma	Endothelium
UC.b_87_2	UC b	female	44	2	-15741.1	-136513	plasmas	PC IgG
UC.b_87_4	UC b	female	44	4	-16077.9	-143763	plasmas	PC IgG
UC.b_87_8	UC b	female	44	8	-10976.3	-142798	stroma	S2a
UC.a_88_10	UC a	male	69	10	-6742.67	-140874	tcells	gd IEL
UC.a_88_5	UC a	male	69	5	-11613.8	-147699	stroma	Glia
UC.b_88_1	UC b	female	44	1	-15375.1	-132828	plasmas	PC IgG
UC.b_88_2	UC b	female	44	2	-15271.1	-136503	plasmas	PC IgG
UC.b_88_4	UC b	female	44	4	-14110.9	-143769	myeloids	Cycling myeloid
UC.b_88_8	UC b	female	44	8	-10156.3	-142805	plasmas	Naïve B cell
UC.a_89_10	UC a	male	69	10	-5058.67	-140886	stroma	Pericytes
UC.a_89_5	UC a	male	69	5	-7584.78	-147691	plasmas	PC IgG
UC.b_89_1	UC b	female	44	1	-15225.1	-132826	plasmas	PC IgG
UC.b_89_2	UC b	female	44	2	-18795.1	-136499	plasmas	Memory B cell
UC.b_89_4	UC b	female	44	4	-17859.9	-143773	plasmas	PC IgG
UC.b_89_8	UC b	female	44	8	-9795.33	-142795	myeloids	Macrophage NRG1
UC.a_90_10	UC a	male	69	10	-3674.67	-140895	stroma	S1
UC.a_90_5	UC a	male	69	5	-10123.8	-147699	stroma	Inflammatory fibroblasts
UC.b_90_1	UC b	female	44	1	-14500.1	-132827	plasmas	Cycling cells
UC.b_90_2	UC b	female	44	2	-15820.1	-136505	plasmas	PC IgG
UC.b_90_4	UC b	female	44	4	-17210.9	-143779	plasmas	PC IgG
UC.b_90_8	UC b	female	44	8	-13440.3	-142796	plasmas	PC IgG
UC.a_91_10	UC a	male	69	10	-4162.67	-140914	myeloids	M2
UC.a_91_5	UC a	male	69	5	-9646.78	-147704	myeloids	Macrophage NRG1
UC.b_91_1	UC b	female	44	1	-15947.1	-132826	plasmas	PC IgG
UC.b_91_2	UC b	female	44	2	-15615.1	-136505	stroma	Endothelium
UC.b_91_4	UC b	female	44	4	-15408.9	-143779	myeloids	Macrophage NRG1
UC.b_91_8	UC b	female	44	8	-12346.3	-142828	plasmas	Cycling cells
UC.a_92_10	UC a	male	69	10	-7462.67	-140903	plasmas	PC IgG
UC.a_92_5	UC a	male	69	5	-8237.78	-147706	plasmas	PC IgG
UC.b_92_1	UC b	female	44	1	-16651.1	-132838	plasmas	PC IgG
UC.b_92_2	UC b	female	44	2	-17627.1	-136496	stroma	FRCs
UC.b_92_4	UC b	female	44	4	-15244.9	-143774	plasmas	Naïve B cell
UC.b_92_8	UC b	female	44	8	-11592.3	-142821	myeloids	Inflammatory monocytes
UC.a_93_10	UC a	male	69	10	-3049.67	-140893	plasmas	PC IgG
UC.a_93_5	UC a	male	69	5	-8356.78	-147703	stroma	Endothelium
UC.b_93_1	UC b	female	44	1	-15540.1	-132836	stroma	Pericytes
UC.b_93_2	UC b	female	44	2	-14461.1	-136502	plasmas	PC IgG
UC.b_93_4	UC b	female	44	4	-17383.9	-143772	plasmas	PC IgG
UC.b_93_8	UC b	female	44	8	-10866.3	-142814	plasmas	PC IgG
UC.a_94_10	UC a	male	69	10	-4504.67	-140916	stroma	FRCs
UC.a_94_5	UC a	male	69	5	-10017.8	-147707	plasmas	Memory B cell
UC.b_94_1	UC b	female	44	1	-16737.1	-132845	myeloids	M2
UC.b_94_2	UC b	female	44	2	-18125.1	-136519	myeloids	Macrophage NRG1
UC.b_94_4	UC b	female	44	4	-15944.9	-143773	stroma	FRCs
UC.b_94_8	UC b	female	44	8	-10656.3	-142813	tcells	Tregs
UC.a_95_10	UC a	male	69	10	-5268.67	-140908	plasmas	PC IgG
UC.a_95_5	UC a	male	69	5	-10668.8	-147720	plasmas	PC IgG
UC.b_95_1	UC b	female	44	1	-16692.1	-132854	myeloids	M2
UC.b_95_2	UC b	female	44	2	-17103.1	-136517	stroma	Inflammatory fibroblasts
UC.b_95_4	UC b	female	44	4	-15578.9	-143782	plasmas	Naïve B cell
UC.b_95_8	UC b	female	44	8	-10571.3	-142815	myeloids	Inflammatory monocytes
UC.a_96_10	UC a	male	69	10	-5170.67	-140916	plasmas	PC IgG
UC.a_96_5	UC a	male	69	5	-8974.78	-147734	tcells	CD4
UC.b_96_1	UC b	female	44	1	-13820.1	-132856	plasmas	PC IgG
UC.b_96_2	UC b	female	44	2	-15212.1	-136519	plasmas	Memory B cell
UC.b_96_4	UC b	female	44	4	-16014.9	-143788	plasmas	PC immediate early response
UC.b_96_8	UC b	female	44	8	-12601.3	-142823	stroma	Glia
UC.a_97_10	UC a	male	69	10	-3968.67	-140918	myeloids	M2
UC.a_97_5	UC a	male	69	5	-11450.8	-147737	myeloids	M2
UC.b_97_1	UC b	female	44	1	-16364.1	-132852	myeloids	M2
UC.b_97_2	UC b	female	44	2	-15119.1	-136518	plasmas	PC IgG
UC.b_97_4	UC b	female	44	4	-16758.9	-143780	plasmas	PC IgA IgM
UC.b_97_8	UC b	female	44	8	-11956.3	-142822	plasmas	PC IgG
UC.a_98_10	UC a	male	69	10	-6377.67	-140932	plasmas	PC immediate early response
UC.a_98_5	UC a	male	69	5	-10347.8	-147721	plasmas	PC IgG
UC.b_98_1	UC b	female	44	1	-16084.1	-132852	stroma	FRCs
UC.b_98_2	UC b	female	44	2	-13922.1	-136512	plasmas	PC IgG
UC.b_98_4	UC b	female	44	4	-16331.9	-143791	plasmas	PC IgG
UC.b_98_8	UC b	female	44	8	-11109.3	-142815	stroma	Myofibroblasts
UC.a_99_10	UC a	male	69	10	-5229.67	-140934	plasmas	B cell
UC.a_99_5	UC a	male	69	5	-12471.8	-147739	stroma	Endothelium
UC.b_99_1	UC b	female	44	1	-16807.1	-132840	plasmas	PC IgG
UC.b_99_2	UC b	female	44	2	-14096.1	-136520	plasmas	PC IgG
UC.b_99_4	UC b	female	44	4	-14660.9	-143790	stroma	Endothelium
UC.a_100_10	UC a	male	69	10	-3178.67	-140931	plasmas	PC IgG
UC.a_100_5	UC a	male	69	5	-10159.8	-147750	stroma	Inflammatory fibroblasts
UC.b_100_1	UC b	female	44	1	-16030.1	-132856	myeloids	N1
UC.b_100_2	UC b	female	44	2	-15041.1	-136507	stroma	S2b
UC.b_100_4	UC b	female	44	4	-17608.9	-143787	plasmas	PC IgG
UC.b_100_8	UC b	female	44	8	-8904.33	-142831	myeloids	M2
UC.a_101_10	UC a	male	69	10	-5989.67	-140939	stroma	Myofibroblasts
UC.a_101_5	UC a	male	69	5	-8831.78	-147749	plasmas	Naïve B cell
UC.b_101_1	UC b	female	44	1	-14811.1	-132853	plasmas	PC IgG
UC.b_101_2	UC b	female	44	2	-14541.1	-136528	plasmas	GC B cell
UC.b_101_4	UC b	female	44	4	-13935.9	-143790	plasmas	PC IgG
UC.b_101_8	UC b	female	44	8	-10245.3	-142829	myeloids	M0
UC.a_102_10	UC a	male	69	10	-3081.67	-140956	plasmas	PC IgG
UC.a_102_5	UC a	male	69	5	-11825.8	-147745	stroma	Inflammatory fibroblasts
UC.b_102_1	UC b	female	44	1	-16600.1	-132858	plasmas	PC IgG
UC.b_102_2	UC b	female	44	2	-15937.1	-136530	plasmas	PC IgG
UC.b_102_4	UC b	female	44	4	-17075.9	-143787	myeloids	M2
UC.b_102_8	UC b	female	44	8	-11009.3	-142829	myeloids	M2
UC.a_103_10	UC a	male	69	10	-3140.67	-140960	plasmas	B cell
UC.a_103_5	UC a	male	69	5	-9404.78	-147751	myeloids	Macrophage NRG1
UC.b_103_1	UC b	female	44	1	-16467.1	-132864	plasmas	PC IgG
UC.b_103_2	UC b	female	44	2	-15443.1	-136520	stroma	FRCs
UC.b_103_4	UC b	female	44	4	-15189.9	-143797	stroma	Pericytes
UC.b_103_8	UC b	female	44	8	-10725.3	-142821	plasmas	Memory B cell
UC.a_104_10	UC a	male	69	10	-4098.67	-140964	myeloids	M2
UC.a_104_5	UC a	male	69	5	-9192.78	-147759	tcells	CD4
UC.b_104_1	UC b	female	44	1	-16171.1	-132866	myeloids	M2
UC.b_104_2	UC b	female	44	2	-18489.1	-136538	stroma	Pericytes
UC.b_104_4	UC b	female	44	4	-17444.9	-143778	plasmas	PC IgG
UC.b_104_8	UC b	female	44	8	-10097.3	-142835	plasmas	PC IgG
UC.a_105_10	UC a	male	69	10	-5711.67	-140960	plasmas	Naïve B cell
UC.a_105_5	UC a	male	69	5	-8758.78	-147747	stroma	Inflammatory fibroblasts
UC.b_105_1	UC b	female	44	1	-14909.1	-132860	plasmas	PC IgG
UC.b_105_2	UC b	female	44	2	-17239.1	-136534	plasmas	PC IgG
UC.b_105_4	UC b	female	44	4	-17785.9	-143804	stroma	Inflammatory fibroblasts
UC.b_105_8	UC b	female	44	8	-12388.3	-142830	tcells	DN
UC.a_106_10	UC a	male	69	10	-4144.67	-140974	plasmas	PC IgG
UC.a_106_5	UC a	male	69	5	-12110.8	-147749	plasmas	PC IgG
UC.b_106_1	UC b	female	44	1	-16528.1	-132867	plasmas	PC IgG
UC.b_106_2	UC b	female	44	2	-14367.1	-136537	stroma	Inflammatory fibroblasts
UC.b_106_4	UC b	female	44	4	-16605.9	-143800	plasmas	Memory B cell
UC.b_106_8	UC b	female	44	8	-12498.3	-142834	stroma	FRCs
UC.a_107_10	UC a	male	69	10	-7481.67	-140979	myeloids	Mast
UC.a_107_5	UC a	male	69	5	-8698.78	-147766	plasmas	PC IgG
UC.b_107_1	UC b	female	44	1	-16124.1	-132871	myeloids	M0
UC.b_107_2	UC b	female	44	2	-16003.1	-136541	plasmas	PC immediate early response
UC.b_107_4	UC b	female	44	4	-15854.9	-143788	tcells	CD8
UC.b_107_8	UC b	female	44	8	-10795.3	-142832	stroma	FRCs
UC.a_108_10	UC a	male	69	10	-3884.67	-140969	plasmas	PC IgG
UC.a_108_5	UC a	male	69	5	-10238.8	-147772	stroma	Inflammatory fibroblasts
UC.b_108_1	UC b	female	44	1	-16429.1	-132873	plasmas	PC IgG
UC.b_108_2	UC b	female	44	2	-16541.1	-136533	stroma	Fibroblasts
UC.b_108_4	UC b	female	44	4	-14400.9	-143793	plasmas	PC IgG
UC.b_108_8	UC b	female	44	8	-10440.3	-142818	plasmas	Memory B cell
UC.a_109_10	UC a	male	69	10	-3963.67	-140983	stroma	Endothelium
UC.a_109_5	UC a	male	69	5	-9526.78	-147774	plasmas	PC IgG
UC.b_109_1	UC b	female	44	1	-15927.1	-132880	plasmas	PC IgG
UC.b_109_2	UC b	female	44	2	-17830.1	-136549	stroma	S2b
UC.b_109_4	UC b	female	44	4	-17030.9	-143799	plasmas	PC IgG
UC.b_109_8	UC b	female	44	8	-8419.33	-142834	stroma	S2a
UC.a_110_10	UC a	male	69	10	-6291.67	-140980	stroma	FRCs
UC.a_110_5	UC a	male	69	5	-10519.8	-147778	plasmas	PC IgG
UC.b_110_1	UC b	female	44	1	-15858.1	-132881	stroma	Inflammatory fibroblasts
UC.b_110_2	UC b	female	44	2	-17781.1	-136539	stroma	S2a
UC.b_110_4	UC b	female	44	4	-15137.9	-143793	myeloids	M0
UC.b_110_8	UC b	female	44	8	-13171.3	-142843	plasmas	PC IgG
UC.a_111_10	UC a	male	69	10	-3499.67	-140983	plasmas	PC IgG
UC.a_111_5	UC a	male	69	5	-10073.8	-147769	stroma	Inflammatory fibroblasts
UC.b_111_1	UC b	female	44	1	-15479.1	-132875	plasmas	PC IgG
UC.b_111_2	UC b	female	44	2	-19183.1	-136548	epi	Cycling TA
UC.b_111_4	UC b	female	44	4	-14902.9	-143795	plasmas	B cell
UC.b_111_8	UC b	female	44	8	-12181.3	-142846	stroma	FRCs
UC.a_112_10	UC a	male	69	10	-6088.67	-140995	plasmas	PC IgG
UC.a_112_5	UC a	male	69	5	-12540.8	-147789	myeloids	M2
UC.b_112_1	UC b	female	44	1	-15158.1	-132880	stroma	Endothelium
UC.b_112_2	UC b	female	44	2	-18206.1	-136541	myeloids	M2
UC.b_112_4	UC b	female	44	4	-16492.9	-143791	myeloids	M1
UC.b_112_8	UC b	female	44	8	-10955.3	-142828	plasmas	Memory B cell
UC.a_113_10	UC a	male	69	10	-3253.67	-140980	plasmas	PC IgG
UC.a_113_5	UC a	male	69	5	-12342.8	-147792	stroma	Endothelium
UC.b_113_1	UC b	female	44	1	-16775.1	-132886	plasmas	PC IgG
UC.b_113_2	UC b	female	44	2	-16638.1	-136559	plasmas	PC IgG
UC.b_113_4	UC b	female	44	4	-15267.9	-143816	plasmas	GC B cell
UC.b_113_8	UC b	female	44	8	-13231.3	-142831	myeloids	M2
UC.a_114_5	UC a	male	69	5	-9014.78	-147789	plasmas	Naïve B cell
UC.b_114_1	UC b	female	44	1	-16261.1	-132884	myeloids	Macrophage NRG1
UC.b_114_2	UC b	female	44	2	-16444.1	-136561	plasmas	PC IgA IgM
UC.b_114_4	UC b	female	44	4	-14731.9	-143804	plasmas	PC IgG
UC.b_114_8	UC b	female	44	8	-13107.3	-142826	plasmas	PC IgG
UC.a_115_10	UC a	male	69	10	-3176.67	-140995	plasmas	PC IgG
UC.a_115_5	UC a	male	69	5	-12444.8	-147793	stroma	Endothelium
UC.b_115_1	UC b	female	44	1	-13780.1	-132896	plasmas	PC IgG
UC.b_115_2	UC b	female	44	2	-15391.1	-136560	myeloids	Cycling myeloid
UC.b_115_4	UC b	female	44	4	-16054.9	-143818	plasmas	PC IgG
UC.b_115_8	UC b	female	44	8	-11922.3	-142848	myeloids	M2
UC.a_116_10	UC a	male	69	10	-6686.67	-140996	plasmas	PC IgA
UC.a_116_5	UC a	male	69	5	-10116.8	-147799	stroma	Inflammatory fibroblasts
UC.b_116_1	UC b	female	44	1	-16752.1	-132899	plasmas	PC IgG
UC.b_116_2	UC b	female	44	2	-18429.1	-136547	plasmas	PC IgG
UC.b_116_4	UC b	female	44	4	-15788.9	-143796	plasmas	Naïve B cell
UC.b_116_8	UC b	female	44	8	-11816.3	-142842	plasmas	PC IgG
UC.a_117_10	UC a	male	69	10	-6194.67	-141005	myeloids	M2
UC.a_117_5	UC a	male	69	5	-12154.8	-147801	plasmas	PC IgG
UC.b_117_1	UC b	female	44	1	-16919.1	-132885	plasmas	PC IgG
UC.b_117_2	UC b	female	44	2	-16870.1	-136559	plasmas	PC IgG
UC.b_117_4	UC b	female	44	4	-17278.9	-143808	myeloids	Macrophage NRG1
UC.b_117_8	UC b	female	44	8	-10175.3	-142833	plasmas	PC IgG
UC.a_118_10	UC a	male	69	10	-5488.67	-141007	plasmas	PC IgG
UC.a_118_5	UC a	male	69	5	-11882.8	-147806	stroma	Myofibroblasts
UC.b_118_1	UC b	female	44	1	-16827.1	-132899	plasmas	PC IgA heat shock
UC.b_118_2	UC b	female	44	2	-15582.1	-136556	stroma	Endothelium
UC.b_118_4	UC b	female	44	4	-15080.9	-143809	plasmas	Cycling cells
UC.b_118_8	UC b	female	44	8	-9038.33	-142845	myeloids	M0
UC.a_119_10	UC a	male	69	10	-3874.67	-141010	plasmas	PC IgG
UC.a_119_5	UC a	male	69	5	-8223.78	-147808	plasmas	PC IgG
UC.b_119_1	UC b	female	44	1	-15295.1	-132894	plasmas	PC IgG
UC.b_119_2	UC b	female	44	2	-15798.1	-136566	plasmas	PC IgG
UC.b_119_4	UC b	female	44	4	-16982.9	-143827	plasmas	PC IgG
UC.b_119_8	UC b	female	44	8	-11398.3	-142835	myeloids	M0
UC.a_120_10	UC a	male	69	10	-5749.67	-141003	plasmas	PC IgG
UC.a_120_5	UC a	male	69	5	-10338.8	-147812	plasmas	PC IgG
UC.b_120_1	UC b	female	44	1	-14413.1	-132886	stroma	S2a
UC.b_120_2	UC b	female	44	2	-14800.1	-136564	stroma	Inflammatory fibroblasts
UC.b_120_4	UC b	female	44	4	-16271.9	-143823	stroma	Endothelium
UC.b_120_8	UC b	female	44	8	-10899.3	-142845	plasmas	PC IgG
UC.a_121_10	UC a	male	69	10	-4184.67	-141019	stroma	Endothelium
UC.a_121_5	UC a	male	69	5	-8957.78	-147792	plasmas	Naïve B cell
UC.b_121_1	UC b	female	44	1	-14292.1	-132902	plasmas	PC IgG
UC.b_121_2	UC b	female	44	2	-17033.1	-136567	stroma	Endothelium
UC.b_121_4	UC b	female	44	4	-15641.9	-143819	stroma	Glia
UC.b_121_8	UC b	female	44	8	-10379.3	-142832	plasmas	PC IgG
UC.a_122_10	UC a	male	69	10	-3241.67	-141025	plasmas	PC IgG
UC.a_122_5	UC a	male	69	5	-11952.8	-147812	plasmas	PC IgG
UC.b_122_1	UC b	female	44	1	-16584.1	-132896	plasmas	PC IgG
UC.b_122_2	UC b	female	44	2	-14071.1	-136554	myeloids	N1
UC.b_122_4	UC b	female	44	4	-17113.9	-143816	plasmas	B cell
UC.b_122_8	UC b	female	44	8	-9753.33	-142834	tcells	T cells CCL20
UC.a_123_10	UC a	male	69	10	-4485.67	-141014	myeloids	M2
UC.a_123_5	UC a	male	69	5	-10404.8	-147823	plasmas	PC IgG
UC.b_123_1	UC b	female	44	1	-15061.1	-132905	plasmas	PC IgG
UC.b_123_2	UC b	female	44	2	-13978.1	-136564	plasmas	PC IgG
UC.b_123_8	UC b	female	44	8	-9507.33	-142884	tcells	CD8
UC.a_124_10	UC a	male	69	10	-3024.67	-141044	stroma	Endothelium
UC.a_124_5	UC a	male	69	5	-9598.78	-147818	stroma	S2a
UC.b_124_1	UC b	female	44	1	-14906.1	-132907	stroma	Endothelium
UC.b_124_2	UC b	female	44	2	-19060.1	-136553	epi	Secretory progenitor
UC.b_124_4	UC b	female	44	4	-17365.9	-143813	stroma	Pericytes
UC.b_124_8	UC b	female	44	8	-12640.3	-142853	stroma	Glia
UC.a_125_10	UC a	male	69	10	-5940.67	-141021	stroma	S2a
UC.a_125_5	UC a	male	69	5	-10769.8	-147824	myeloids	M2
UC.b_125_1	UC b	female	44	1	-15763.1	-132911	myeloids	M2
UC.b_125_2	UC b	female	44	2	-17375.1	-136576	stroma	Inflammatory fibroblasts
UC.b_125_4	UC b	female	44	4	-16729.9	-143829	stroma	Inflammatory fibroblasts
UC.b_125_8	UC b	female	44	8	-11651.3	-142843	stroma	Inflammatory fibroblasts
UC.a_126_10	UC a	male	69	10	-5397.67	-141038	plasmas	PC IgG
UC.a_126_5	UC a	male	69	5	-10301.8	-147827	plasmas	PC IgG
UC.b_126_1	UC b	female	44	1	-16536.1	-132905	plasmas	PC IgG
UC.b_126_2	UC b	female	44	2	-13905.1	-136571	plasmas	PC IgG
UC.b_126_4	UC b	female	44	4	-15832.9	-143824	stroma	Inflammatory fibroblasts
UC.b_126_8	UC b	female	44	8	-11722.3	-142847	plasmas	PC IgG
UC.a_127_10	UC a	male	69	10	-2962.67	-141048	plasmas	PC IgG
UC.a_127_5	UC a	male	69	5	-7388.78	-147828	plasmas	PC IgG
UC.b_127_1	UC b	female	44	1	-15439.1	-132906	plasmas	PC IgG
UC.b_127_2	UC b	female	44	2	-13808.1	-136561	plasmas	PC IgG
UC.b_127_4	UC b	female	44	4	-14972.9	-143835	plasmas	GC B cell
UC.b_127_8	UC b	female	44	8	-11448.3	-142840	myeloids	M0
UC.a_128_10	UC a	male	69	10	-5919.67	-141047	stroma	Myofibroblasts
UC.a_128_5	UC a	male	69	5	-9745.78	-147832	stroma	Inflammatory fibroblasts
UC.b_128_1	UC b	female	44	1	-16685.1	-132906	plasmas	PC IgG
UC.b_128_2	UC b	female	44	2	-16697.1	-136563	stroma	Endothelium
UC.b_128_4	UC b	female	44	4	-15695.9	-143820	plasmas	Naïve B cell
UC.b_128_8	UC b	female	44	8	-13438.3	-142862	plasmas	GC B cell
UC.a_129_10	UC a	male	69	10	-4801.67	-141052	stroma	Pericytes
UC.a_129_5	UC a	male	69	5	-11671.8	-147833	myeloids	Mast
UC.b_129_1	UC b	female	44	1	-14807.1	-132918	plasmas	PC IgA IgM
UC.b_129_2	UC b	female	44	2	-15439.1	-136581	plasmas	PC IgG
UC.b_129_4	UC b	female	44	4	-16477.9	-143825	myeloids	Cycling myeloid
UC.b_129_8	UC b	female	44	8	-13262.3	-142854	plasmas	PC IgG
UC.a_130_10	UC a	male	69	10	-4525.67	-141061	stroma	S2b
UC.a_130_5	UC a	male	69	5	-10834.8	-147834	plasmas	PC IgG
UC.b_130_1	UC b	female	44	1	-16065.1	-132912	plasmas	PC IgG
UC.b_130_2	UC b	female	44	2	-15328.1	-136574	myeloids	Inflammatory monocytes
UC.b_130_4	UC b	female	44	4	-15408.9	-143839	plasmas	B cell
UC.b_130_8	UC b	female	44	8	-12067.3	-142838	plasmas	PC IgA IgM
UC.a_131_10	UC a	male	69	10	-3986.67	-141051	plasmas	PC IgG
UC.a_131_5	UC a	male	69	5	-7596.78	-147839	plasmas	PC IgG
UC.b_131_1	UC b	female	44	1	-14445.1	-132931	stroma	Inflammatory fibroblasts
UC.b_131_2	UC b	female	44	2	-15249.1	-136589	stroma	FRCs
UC.b_131_4	UC b	female	44	4	-14016.9	-143821	plasmas	PC IgG
UC.b_131_8	UC b	female	44	8	-11520.3	-142848	stroma	Inflammatory fibroblasts
UC.a_132_10	UC a	male	69	10	-7335.67	-141076	stroma	FRCs
UC.a_132_5	UC a	male	69	5	-8119.78	-147833	plasmas	Naïve B cell
UC.b_132_1	UC b	female	44	1	-15991.1	-132919	myeloids	Macrophage NRG1
UC.b_132_2	UC b	female	44	2	-14578.1	-136575	plasmas	PC IgG
UC.b_132_4	UC b	female	44	4	-18116.9	-143823	plasmas	PC IgG
UC.b_132_8	UC b	female	44	8	-9791.33	-142849	myeloids	Macrophage NRG1
UC.a_133_10	UC a	male	69	10	-4966.67	-141074	stroma	Pericytes
UC.a_133_5	UC a	male	69	5	-9850.78	-147830	stroma	Inflammatory fibroblasts
UC.b_133_1	UC b	female	44	1	-14160.1	-132917	plasmas	Cycling cells
UC.b_133_2	UC b	female	44	2	-18964.1	-136560	plasmas	PC IgA IgM
UC.b_133_4	UC b	female	44	4	-16412.9	-143833	plasmas	PC IgG
UC.b_133_8	UC b	female	44	8	-13329.3	-142844	plasmas	PC IgG
UC.a_134_10	UC a	male	69	10	-5661.67	-141069	stroma	Myofibroblasts
UC.a_134_5	UC a	male	69	5	-10008.8	-147836	plasmas	PC IgG
UC.b_134_1	UC b	female	44	1	-14612.1	-132929	tcells	CD4
UC.b_134_2	UC b	female	44	2	-18354.1	-136569	stroma	Endothelium
UC.b_134_4	UC b	female	44	4	-17604.9	-143829	stroma	Endothelium
UC.b_134_8	UC b	female	44	8	-12592.3	-142860	stroma	Glia
UC.a_135_10	UC a	male	69	10	-5586.67	-141080	stroma	Endothelium
UC.a_135_5	UC a	male	69	5	-8953.78	-147843	plasmas	PC IgG
UC.b_135_1	UC b	female	44	1	-16737.1	-132955	plasmas	Cycling cells
UC.b_135_2	UC b	female	44	2	-17515.1	-136582	myeloids	Cycling myeloid
UC.b_135_4	UC b	female	44	4	-16623.9	-143849	plasmas	Memory B cell
UC.b_135_8	UC b	female	44	8	-12279.3	-142863	stroma	Endothelium
UC.a_136_10	UC a	male	69	10	-7881.67	-141071	plasmas	PC IgG
UC.a_136_5	UC a	male	69	5	-8863.78	-147842	myeloids	M0
UC.b_136_1	UC b	female	44	1	-14676.1	-132928	myeloids	Inflammatory monocytes
UC.b_136_2	UC b	female	44	2	-14171.1	-136582	stroma	FRCs
UC.b_136_4	UC b	female	44	4	-16563.9	-143857	plasmas	B cell
UC.b_136_8	UC b	female	44	8	-12955.3	-142866	plasmas	PC IgG
UC.a_137_10	UC a	male	69	10	-7761.67	-141073	myeloids	M2
UC.a_137_5	UC a	male	69	5	-12585.8	-147855	plasmas	PC IgG
UC.b_137_1	UC b	female	44	1	-14045.1	-132944	stroma	Inflammatory fibroblasts
UC.b_137_2	UC b	female	44	2	-15189.1	-136587	stroma	Myofibroblasts
UC.b_137_4	UC b	female	44	4	-16069.9	-143849	plasmas	PC IgG
UC.b_137_8	UC b	female	44	8	-11894.3	-142865	myeloids	M2
UC.a_138_10	UC a	male	69	10	-4239.67	-141078	stroma	Endothelium
UC.a_138_5	UC a	male	69	5	-7820.78	-147849	stroma	Inflammatory fibroblasts
UC.b_138_1	UC b	female	44	1	-16510.1	-132930	plasmas	PC IgG
UC.b_138_2	UC b	female	44	2	-14881.1	-136586	plasmas	PC IgG
UC.b_138_4	UC b	female	44	4	-14074.9	-143835	plasmas	PC IgG
UC.b_138_8	UC b	female	44	8	-10010.3	-142864	plasmas	Naïve B cell
UC.a_139_10	UC a	male	69	10	-7945.67	-141090	plasmas	PC IgG
UC.a_139_5	UC a	male	69	5	-9921.78	-147875	plasmas	PC IgG
UC.b_139_2	UC b	female	44	2	-17865.1	-136580	myeloids	Mast
UC.b_139_4	UC b	female	44	4	-17945.9	-143853	plasmas	PC IgG
UC.b_139_8	UC b	female	44	8	-10434.3	-142861	plasmas	Memory B cell
UC.a_140_10	UC a	male	69	10	-4974.67	-141104	stroma	Pericytes
UC.a_140_5	UC a	male	69	5	-10130.8	-147878	plasmas	PC IgG
UC.b_140_1	UC b	female	44	1	-16975.1	-132934	plasmas	PC IgG
UC.b_140_2	UC b	female	44	2	-16720.1	-136589	stroma	Pericytes
UC.b_140_4	UC b	female	44	4	-14389.9	-143841	myeloids	M2
UC.b_140_8	UC b	female	44	8	-9695.33	-142856	plasmas	PC IgG
UC.a_141_10	UC a	male	69	10	-7529.67	-141104	plasmas	PC IgA heat shock
UC.a_141_5	UC a	male	69	5	-8778.78	-147881	plasmas	Memory B cell
UC.b_141_1	UC b	female	44	1	-16242.1	-132947	plasmas	PC IgG
UC.b_141_2	UC b	female	44	2	-15716.1	-136584	plasmas	PC IgG
UC.b_141_4	UC b	female	44	4	-17666.9	-143844	stroma	Pericytes
UC.b_141_8	UC b	female	44	8	-10997.3	-142861	plasmas	PC immediate early response
UC.a_142_10	UC a	male	69	10	-5638.67	-141111	myeloids	M2
UC.a_142_5	UC a	male	69	5	-7581.78	-147876	plasmas	B cell
UC.b_142_1	UC b	female	44	1	-15713.1	-132925	stroma	Myofibroblasts
UC.b_142_2	UC b	female	44	2	-19170.1	-136587	epi	Paneth-like
UC.b_142_4	UC b	female	44	4	-16300.9	-143865	plasmas	PC IgG
UC.b_142_8	UC b	female	44	8	-13047.3	-142872	stroma	FRCs
UC.a_143_10	UC a	male	69	10	-5438.67	-141097	stroma	Pericytes
UC.a_143_5	UC a	male	69	5	-10303.8	-147886	stroma	Inflammatory fibroblasts
UC.b_143_1	UC b	female	44	1	-14107.1	-132931	myeloids	Cycling myeloid
UC.b_143_2	UC b	female	44	2	-18328.1	-136592	stroma	Endothelium
UC.b_143_4	UC b	female	44	4	-16181.9	-143854	myeloids	Inflammatory monocytes
UC.b_143_8	UC b	female	44	8	-12099.3	-142870	plasmas	PC IgG
UC.a_144_10	UC a	male	69	10	-7250.67	-141110	stroma	FRCs
UC.a_144_5	UC a	male	69	5	-11958.8	-147884	plasmas	PC IgG
UC.b_144_1	UC b	female	44	1	-14738.1	-132942	plasmas	PC IgA IgM
UC.b_144_2	UC b	female	44	2	-14728.1	-136591	plasmas	GC B cell
UC.b_144_4	UC b	female	44	4	-15785.9	-143842	tcells	CD4
UC.b_144_8	UC b	female	44	8	-10561.3	-142867	plasmas	Memory B cell
UC.a_145_10	UC a	male	69	10	-6927.67	-141098	myeloids	M2
UC.a_145_5	UC a	male	69	5	-11612.8	-147890	plasmas	Memory B cell
UC.b_145_1	UC b	female	44	1	-16052.1	-132941	plasmas	PC IgG
UC.b_145_2	UC b	female	44	2	-18107.1	-136604	myeloids	Macrophage NRG1
UC.b_145_4	UC b	female	44	4	-15592.9	-143845	plasmas	Naïve B cell
UC.b_145_8	UC b	female	44	8	-9245.33	-142865	plasmas	PC IgG
UC.a_146_10	UC a	male	69	10	-6716.67	-141107	plasmas	PC IgG
UC.a_146_5	UC a	male	69	5	-10432.8	-147884	stroma	Inflammatory fibroblasts
UC.b_146_1	UC b	female	44	1	-15896.1	-132947	plasmas	PC IgG
UC.b_146_2	UC b	female	44	2	-16551.1	-136598	plasmas	PC immediate early response
UC.b_146_4	UC b	female	44	4	-18228.9	-143847	myeloids	N3
UC.b_146_8	UC b	female	44	8	-11150.3	-142858	tcells	T cells CCL20
UC.a_147_10	UC a	male	69	10	-5382.67	-141101	stroma	Pericytes
UC.a_147_5	UC a	male	69	5	-8026.78	-147903	plasmas	PC IgG
UC.b_147_1	UC b	female	44	1	-16908.1	-132951	plasmas	PC IgG
UC.b_147_2	UC b	female	44	2	-15891.1	-136606	stroma	Endothelium
UC.b_147_4	UC b	female	44	4	-15684.9	-143862	plasmas	GC B cell
UC.b_147_8	UC b	female	44	8	-12020.3	-142863	plasmas	PC IgG
UC.a_148_10	UC a	male	69	10	-2905.67	-141087	plasmas	PC immediate early response
UC.a_148_5	UC a	male	69	5	-10236.8	-147891	myeloids	Macrophage NRG1
UC.b_148_1	UC b	female	44	1	-16667.1	-132956	plasmas	PC IgG
UC.b_148_2	UC b	female	44	2	-13826.1	-136603	plasmas	PC IgG
UC.b_148_4	UC b	female	44	4	-16942.9	-143856	plasmas	B cell
UC.b_148_8	UC b	female	44	8	-11258.3	-142859	myeloids	Macrophage NRG1
UC.a_149_10	UC a	male	69	10	-3560.67	-141108	plasmas	PC IgG
UC.a_149_5	UC a	male	69	5	-8253.78	-147903	myeloids	M2
UC.b_149_1	UC b	female	44	1	-15829.1	-132956	myeloids	Mast
UC.b_149_2	UC b	female	44	2	-16980.1	-136606	stroma	Endothelium
UC.b_149_4	UC b	female	44	4	-15877.9	-143853	plasmas	Naïve B cell
UC.b_149_8	UC b	female	44	8	-9722.33	-142885	stroma	Glia
UC.a_150_10	UC a	male	69	10	-3342.67	-141108	plasmas	PC IgG
UC.a_150_5	UC a	male	69	5	-12596.8	-147908	plasmas	PC IgG
UC.b_150_1	UC b	female	44	1	-15495.1	-132958	tcells	T cells CCL20
UC.b_150_2	UC b	female	44	2	-16075.1	-136604	plasmas	PC IgG
UC.b_150_4	UC b	female	44	4	-14455.9	-143856	plasmas	PC IgG
UC.b_150_8	UC b	female	44	8	-8580.33	-142870	stroma	Glia
UC.a_151_10	UC a	male	69	10	-6953.67	-141115	myeloids	Cycling myeloid
UC.a_151_5	UC a	male	69	5	-12495.8	-147891	myeloids	M2
UC.b_151_1	UC b	female	44	1	-15604.1	-132952	plasmas	PC IgG
UC.b_151_2	UC b	female	44	2	-14669.1	-136616	stroma	Inflammatory fibroblasts
UC.b_151_4	UC b	female	44	4	-15740.9	-143856	plasmas	PC IgG
UC.b_151_8	UC b	female	44	8	-12718.3	-142869	plasmas	PC IgG
UC.a_152_10	UC a	male	69	10	-5507.67	-141120	stroma	Pericytes
UC.a_152_5	UC a	male	69	5	-10726.8	-147889	stroma	Pericytes
UC.b_152_1	UC b	female	44	1	-15239.1	-132962	myeloids	DCs
UC.b_152_2	UC b	female	44	2	-14264.1	-136598	plasmas	PC IgG
UC.b_152_4	UC b	female	44	4	-14525.9	-143865	plasmas	PC IgG
UC.b_152_8	UC b	female	44	8	-11293.3	-142866	myeloids	M2
UC.a_153_10	UC a	male	69	10	-7760.67	-141123	plasmas	PC IgG
UC.a_153_5	UC a	male	69	5	-7818.78	-147913	plasmas	PC IgG
UC.b_153_1	UC b	female	44	1	-14785.1	-132969	plasmas	PC immediate early response
UC.b_153_2	UC b	female	44	2	-14096.1	-136606	plasmas	PC IgG
UC.b_153_4	UC b	female	44	4	-18133.9	-143865	myeloids	N3
UC.b_153_8	UC b	female	44	8	-10473.3	-142855	stroma	Inflammatory fibroblasts
UC.a_154_10	UC a	male	69	10	-4213.67	-141127	stroma	Endothelium
UC.a_154_5	UC a	male	69	5	-7615.78	-147902	plasmas	PC IgG
UC.b_154_1	UC b	female	44	1	-15901.1	-132986	plasmas	PC IgG
UC.b_154_2	UC b	female	44	2	-15149.1	-136609	plasmas	PC IgG
UC.b_154_4	UC b	female	44	4	-18077.9	-143849	myeloids	N1
UC.b_154_8	UC b	female	44	8	-11696.3	-142884	plasmas	PC IgG
UC.a_155_10	UC a	male	69	10	-5868.67	-141142	stroma	Myofibroblasts
UC.a_155_5	UC a	male	69	5	-10196.8	-147910	plasmas	PC IgG
UC.b_155_1	UC b	female	44	1	-14129.1	-132967	plasmas	GC B cell
UC.b_155_2	UC b	female	44	2	-19054.1	-136603	epi	Paneth-like
UC.b_155_4	UC b	female	44	4	-16363.9	-143852	myeloids	N3
UC.b_155_8	UC b	female	44	8	-11102.3	-142885	myeloids	M2
UC.a_156_10	UC a	male	69	10	-6450.67	-141145	stroma	Pericytes
UC.a_156_5	UC a	male	69	5	-9659.78	-147922	plasmas	PC IgG
UC.b_156_1	UC b	female	44	1	-16557.1	-132965	myeloids	M2
UC.b_156_2	UC b	female	44	2	-17655.1	-136603	plasmas	PC IgG
UC.b_156_4	UC b	female	44	4	-15503.9	-143860	plasmas	Naïve B cell
UC.b_156_8	UC b	female	44	8	-11319.3	-142902	myeloids	M2
UC.a_157_10	UC a	male	69	10	-6318.67	-141140	plasmas	PC IgG
UC.a_157_5	UC a	male	69	5	-11968.8	-147934	plasmas	PC IgG
UC.b_157_1	UC b	female	44	1	-15638.1	-132968	plasmas	PC IgG
UC.b_157_2	UC b	female	44	2	-16854.1	-136617	plasmas	PC IgG
UC.b_157_4	UC b	female	44	4	-17486.9	-143866	myeloids	Macrophage NRG1
UC.b_157_8	UC b	female	44	8	-10750.3	-142877	stroma	Myofibroblasts
UC.a_158_10	UC a	male	69	10	-4148.67	-141145	plasmas	PC IgG
UC.a_158_5	UC a	male	69	5	-11651.8	-147923	plasmas	B cell
UC.b_158_2	UC b	female	44	2	-16594.1	-136607	plasmas	PC IgG
UC.b_158_4	UC b	female	44	4	-16104.9	-143875	stroma	Endothelium
UC.b_158_8	UC b	female	44	8	-8500.33	-142876	stroma	Pericytes
UC.a_159_10	UC a	male	69	10	-6619.67	-141149	plasmas	PC IgG
UC.a_159_5	UC a	male	69	5	-10939.8	-147929	plasmas	PC IgG
UC.b_159_1	UC b	female	44	1	-15748.1	-132984	stroma	Endothelium
UC.b_159_2	UC b	female	44	2	-15468.1	-136611	plasmas	PC IgG
UC.b_159_4	UC b	female	44	4	-15795.9	-143871	plasmas	PC IgA heat shock
UC.b_159_8	UC b	female	44	8	-13115.3	-142891	plasmas	PC IgG
UC.a_160_10	UC a	male	69	10	-3011.67	-141150	plasmas	PC IgG
UC.a_160_5	UC a	male	69	5	-7649.78	-147924	plasmas	PC IgG
UC.b_160_1	UC b	female	44	1	-15333.1	-132979	plasmas	PC IgG
UC.b_160_2	UC b	female	44	2	-16396.1	-136622	plasmas	Cycling cells
UC.b_160_4	UC b	female	44	4	-13983.9	-143860	plasmas	GC B cell
UC.b_160_8	UC b	female	44	8	-11357.3	-142874	plasmas	Memory B cell
UC.a_161_10	UC a	male	69	10	-7372.67	-141163	stroma	S2a
UC.a_161_5	UC a	male	69	5	-10428.8	-147936	plasmas	PC IgG
UC.b_161_1	UC b	female	44	1	-16057.1	-132983	plasmas	PC IgG
UC.b_161_2	UC b	female	44	2	-15567.1	-136613	plasmas	PC IgG
UC.b_161_4	UC b	female	44	4	-13829.9	-143878	plasmas	PC IgG
UC.b_161_8	UC b	female	44	8	-10301.3	-142877	myeloids	Macrophage NRG1
UC.a_162_10	UC a	male	69	10	-5449.67	-141172	plasmas	PC immediate early response
UC.a_162_5	UC a	male	69	5	-10742.8	-147936	plasmas	PC IgG
UC.b_162_1	UC b	female	44	1	-15063.1	-132978	stroma	Endothelium
UC.b_162_2	UC b	female	44	2	-18273.1	-136614	myeloids	M2
UC.b_162_4	UC b	female	44	4	-17900.9	-143865	plasmas	PC IgG
UC.b_162_8	UC b	female	44	8	-10184.3	-142880	plasmas	Naïve B cell
UC.a_163_10	UC a	male	69	10	-3728.67	-141168	plasmas	PC IgG
UC.a_163_5	UC a	male	69	5	-8530.78	-147933	plasmas	PC IgG
UC.b_163_1	UC b	female	44	1	-15445.1	-132989	plasmas	PC IgG
UC.b_163_2	UC b	female	44	2	-17888.1	-136628	plasmas	PC IgG
UC.b_163_4	UC b	female	44	4	-17799.9	-143865	plasmas	PC IgG
UC.b_163_8	UC b	female	44	8	-8666.33	-142901	plasmas	PC immediate early response
UC.a_164_10	UC a	male	69	10	-6108.67	-141171	plasmas	PC IgG
UC.a_164_5	UC a	male	69	5	-10073.8	-147935	myeloids	Macrophage NRG1
UC.b_164_1	UC b	female	44	1	-15989.1	-132990	plasmas	PC IgG
UC.b_164_2	UC b	female	44	2	-17092.1	-136621	stroma	Endothelium
UC.b_164_4	UC b	female	44	4	-17302.9	-143874	plasmas	PC IgA IgM
UC.b_164_8	UC b	female	44	8	-8329.33	-142886	plasmas	PC IgG
UC.a_165_10	UC a	male	69	10	-5764.67	-141170	stroma	FRCs
UC.a_165_5	UC a	male	69	5	-12019.8	-147942	stroma	Inflammatory fibroblasts
UC.b_165_1	UC b	female	44	1	-15564.1	-132991	stroma	Inflammatory fibroblasts
UC.b_165_2	UC b	female	44	2	-17823.1	-136626	stroma	Inflammatory fibroblasts
UC.b_165_4	UC b	female	44	4	-16876.9	-143872	plasmas	PC IgG
UC.b_165_8	UC b	female	44	8	-12619.3	-142909	stroma	Glia
UC.a_166_10	UC a	male	69	10	-4836.67	-141162	stroma	Endothelium
UC.a_166_5	UC a	male	69	5	-10152.8	-147951	plasmas	PC IgG
UC.b_166_1	UC b	female	44	1	-14835.1	-132989	plasmas	Naïve B cell
UC.b_166_2	UC b	female	44	2	-14438.1	-136627	stroma	Inflammatory fibroblasts
UC.b_166_4	UC b	female	44	4	-15236.9	-143874	plasmas	PC IgG
UC.b_166_8	UC b	female	44	8	-11465.3	-142891	plasmas	PC IgG
UC.a_167_10	UC a	male	69	10	-6572.67	-141176	plasmas	PC IgG
UC.a_167_5	UC a	male	69	5	-8793.78	-147941	plasmas	GC B cell
UC.b_167_1	UC b	female	44	1	-16340.1	-132990	stroma	S2b
UC.b_167_2	UC b	female	44	2	-14252.1	-136628	plasmas	PC IgG
UC.b_167_4	UC b	female	44	4	-15086.9	-143869	plasmas	Memory B cell
UC.b_167_8	UC b	female	44	8	-10545.3	-142901	tcells	Tregs
UC.a_168_10	UC a	male	69	10	-6075.67	-141195	plasmas	PC IgG
UC.a_168_5	UC a	male	69	5	-9698.78	-147948	plasmas	PC IgG
UC.b_168_1	UC b	female	44	1	-14494.1	-132996	myeloids	M2
UC.b_168_2	UC b	female	44	2	-13955.1	-136632	plasmas	PC IgG
UC.b_168_4	UC b	female	44	4	-15939.9	-143870	stroma	S2a
UC.b_168_8	UC b	female	44	8	-10659.3	-142890	stroma	Pericytes
UC.a_169_10	UC a	male	69	10	-6618.67	-141221	plasmas	PC IgG
UC.a_169_5	UC a	male	69	5	-11610.8	-147965	plasmas	PC IgG
UC.b_169_1	UC b	female	44	1	-17094.1	-132998	plasmas	PC IgG
UC.b_169_2	UC b	female	44	2	-16786.1	-136632	plasmas	PC IgG
UC.b_169_4	UC b	female	44	4	-14024.9	-143884	plasmas	PC IgG
UC.b_169_8	UC b	female	44	8	-10042.3	-142902	stroma	Inflammatory fibroblasts
UC.a_170_10	UC a	male	69	10	-4822.67	-141215	stroma	FRCs
UC.a_170_5	UC a	male	69	5	-9417.78	-147950	stroma	Inflammatory fibroblasts
UC.b_170_1	UC b	female	44	1	-15258.1	-133001	tcells	CD8
UC.b_170_2	UC b	female	44	2	-16462.1	-136635	plasmas	PC IgA IgM
UC.b_170_4	UC b	female	44	4	-17034.9	-143880	stroma	Glia
UC.b_170_8	UC b	female	44	8	-10470.3	-142891	plasmas	Naïve B cell
UC.a_171_10	UC a	male	69	10	-5289.67	-141208	plasmas	PC IgG
UC.a_171_5	UC a	male	69	5	-8111.78	-147970	plasmas	PC IgG
UC.b_171_1	UC b	female	44	1	-14135.1	-133018	myeloids	M2
UC.b_171_2	UC b	female	44	2	-16232.1	-136625	stroma	Inflammatory fibroblasts
UC.b_171_4	UC b	female	44	4	-16470.9	-143877	plasmas	Memory B cell
UC.b_171_8	UC b	female	44	8	-12488.3	-142921	stroma	Glia
UC.a_172_5	UC a	male	69	5	-9881.78	-147963	plasmas	PC IgG
UC.b_172_1	UC b	female	44	1	-13848.1	-133018	myeloids	M0
UC.b_172_2	UC b	female	44	2	-15962.1	-136620	stroma	Endothelium
UC.b_172_4	UC b	female	44	4	-15051.9	-143878	stroma	FRCs
UC.b_172_8	UC b	female	44	8	-12687.3	-142901	myeloids	Macrophage NRG1
UC.a_173_10	UC a	male	69	10	-6551.67	-141218	plasmas	PC IgG
UC.a_173_5	UC a	male	69	5	-11861.8	-147972	plasmas	GC B cell
UC.b_173_1	UC b	female	44	1	-14646.1	-132999	plasmas	PC IgG
UC.b_173_2	UC b	female	44	2	-16629.1	-136628	plasmas	PC IgG
UC.b_173_4	UC b	female	44	4	-16700.9	-143884	plasmas	PC immediate early response
UC.b_173_8	UC b	female	44	8	-12060.3	-142901	plasmas	Memory B cell
UC.a_174_10	UC a	male	69	10	-5251.67	-141237	plasmas	PC IgG
UC.a_174_5	UC a	male	69	5	-11685.8	-147962	plasmas	PC IgG
UC.b_174_1	UC b	female	44	1	-17183.1	-132993	plasmas	PC IgG
UC.b_174_2	UC b	female	44	2	-14608.1	-136644	plasmas	PC IgG
UC.b_174_4	UC b	female	44	4	-17574.9	-143882	plasmas	PC IgG
UC.b_174_8	UC b	female	44	8	-11399.3	-142899	plasmas	PC IgG
UC.a_175_10	UC a	male	69	10	-4781.67	-141234	stroma	Pericytes
UC.a_175_5	UC a	male	69	5	-11542.8	-147965	stroma	Inflammatory fibroblasts
UC.b_175_1	UC b	female	44	1	-16122.1	-133003	stroma	Inflammatory fibroblasts
UC.b_175_2	UC b	female	44	2	-16908.1	-136627	plasmas	PC IgG
UC.b_175_4	UC b	female	44	4	-15834.9	-143882	plasmas	Naïve B cell
UC.b_175_8	UC b	female	44	8	-8810.33	-142906	stroma	Inflammatory fibroblasts
UC.a_176_10	UC a	male	69	10	-3532.67	-141226	stroma	S1
UC.a_176_5	UC a	male	69	5	-9354.78	-147962	stroma	S1
UC.b_176_1	UC b	female	44	1	-13776.1	-133000	plasmas	PC IgG
UC.b_176_2	UC b	female	44	2	-15032.1	-136642	plasmas	B cell
UC.b_176_4	UC b	female	44	4	-17744.9	-143887	stroma	S2b
UC.b_176_8	UC b	female	44	8	-9039.33	-142915	myeloids	M0
UC.a_177_10	UC a	male	69	10	-6520.67	-141244	plasmas	PC IgG
UC.a_177_5	UC a	male	69	5	-10209.8	-147975	plasmas	PC IgG
UC.b_177_1	UC b	female	44	1	-16403.1	-133006	stroma	Pericytes
UC.b_177_2	UC b	female	44	2	-14016.1	-136630	plasmas	PC IgG
UC.b_177_4	UC b	female	44	4	-18163.9	-143885	myeloids	N1
UC.b_177_8	UC b	female	44	8	-11531.3	-142918	myeloids	Macrophage NRG1
UC.a_178_10	UC a	male	69	10	-5737.67	-141237	stroma	Endothelium
UC.a_178_5	UC a	male	69	5	-10033.8	-147967	plasmas	PC IgG
UC.b_178_1	UC b	female	44	1	-16512.1	-133010	stroma	Pericytes
UC.b_178_2	UC b	female	44	2	-15396.1	-136647	plasmas	PC IgG
UC.b_178_4	UC b	female	44	4	-16509.9	-143904	plasmas	PC IgG
UC.b_178_8	UC b	female	44	8	-11170.3	-142906	plasmas	GC B cell
UC.a_179_10	UC a	male	69	10	-5178.67	-141243	plasmas	PC IgG
UC.a_179_5	UC a	male	69	5	-12289.8	-147967	stroma	Glia
UC.b_179_1	UC b	female	44	1	-16224.1	-133013	plasmas	PC IgG
UC.b_179_2	UC b	female	44	2	-19037.1	-136654	epi	Secretory progenitor
UC.b_179_4	UC b	female	44	4	-14968.9	-143900	stroma	FRCs
UC.b_179_8	UC b	female	44	8	-11011.3	-142900	stroma	S2a
UC.a_180_10	UC a	male	69	10	-5061.67	-141253	stroma	Endothelium
UC.a_180_5	UC a	male	69	5	-9957.78	-147974	plasmas	PC IgG
UC.b_180_1	UC b	female	44	1	-16163.1	-133010	plasmas	Naïve B cell
UC.b_180_2	UC b	female	44	2	-16313.1	-136643	epi	BEST4 OTOP2
UC.b_180_4	UC b	female	44	4	-16987.9	-143895	plasmas	PC IgG
UC.b_180_8	UC b	female	44	8	-10353.3	-142919	plasmas	Naïve B cell
UC.a_181_10	UC a	male	69	10	-5009.67	-141247	myeloids	M2
UC.a_181_5	UC a	male	69	5	-8733.78	-147967	plasmas	PC IgG
UC.b_181_1	UC b	female	44	1	-15213.1	-133023	stroma	Endothelium
UC.b_181_2	UC b	female	44	2	-14773.1	-136648	plasmas	PC immediate early response
UC.b_181_4	UC b	female	44	4	-16028.9	-143885	plasmas	PC IgG
UC.b_181_8	UC b	female	44	8	-10165.3	-142907	plasmas	Naïve B cell
UC.a_182_10	UC a	male	69	10	-4146.67	-141272	plasmas	PC IgG
UC.a_182_5	UC a	male	69	5	-7771.78	-147974	plasmas	PC IgG
UC.b_182_1	UC b	female	44	1	-16879.1	-133016	plasmas	PC IgG
UC.b_182_2	UC b	female	44	2	-19116.1	-136669	epi	Secretory progenitor
UC.b_182_4	UC b	female	44	4	-17127.9	-143903	plasmas	PC IgG
UC.b_182_8	UC b	female	44	8	-13644.3	-142914	plasmas	PC IgG
UC.a_183_10	UC a	male	69	10	-3947.67	-141263	plasmas	PC IgG
UC.a_183_5	UC a	male	69	5	-8307.78	-147970	plasmas	PC IgG
UC.b_183_1	UC b	female	44	1	-15087.1	-133024	plasmas	PC IgG
UC.b_183_2	UC b	female	44	2	-17292.1	-136649	plasmas	Memory B cell
UC.b_183_4	UC b	female	44	4	-15666.9	-143895	plasmas	Cycling cells
UC.a_184_10	UC a	male	69	10	-3799.67	-141282	plasmas	Naïve B cell
UC.a_184_5	UC a	male	69	5	-10110.8	-147996	myeloids	Macrophage NRG1
UC.b_184_1	UC b	female	44	1	-15925.1	-133021	stroma	Pericytes
UC.b_184_2	UC b	female	44	2	-15507.1	-136653	plasmas	PC immediate early response
UC.b_184_4	UC b	female	44	4	-17640.9	-143909	plasmas	PC IgG
UC.b_184_8	UC b	female	44	8	-12899.3	-142900	plasmas	PC IgG
UC.a_185_10	UC a	male	69	10	-6136.67	-141276	plasmas	PC IgG
UC.a_185_5	UC a	male	69	5	-11991.8	-147987	plasmas	Memory B cell
UC.b_185_1	UC b	female	44	1	-15662.1	-133019	plasmas	Naïve B cell
UC.b_185_2	UC b	female	44	2	-19081.1	-136660	epi	Tuft cells
UC.b_185_4	UC b	female	44	4	-15612.9	-143911	plasmas	GC B cell
UC.b_185_8	UC b	female	44	8	-10897.3	-142913	myeloids	Macrophage NRG1
UC.a_186_10	UC a	male	69	10	-4074.67	-141280	myeloids	M2
UC.a_186_5	UC a	male	69	5	-10765.8	-147996	plasmas	PC IgG
UC.b_186_1	UC b	female	44	1	-15028.1	-133027	plasmas	PC IgG
UC.b_186_2	UC b	female	44	2	-18221.1	-136664	plasmas	PC IgG
UC.b_186_4	UC b	female	44	4	-18078.9	-143909	myeloids	N3
UC.b_186_8	UC b	female	44	8	-10790.3	-142899	stroma	Myofibroblasts
UC.a_187_10	UC a	male	69	10	-6104.67	-141287	myeloids	Cycling myeloid
UC.a_187_5	UC a	male	69	5	-8375.78	-148008	stroma	Inflammatory fibroblasts
UC.b_187_1	UC b	female	44	1	-15710.1	-133043	plasmas	PC IgG
UC.b_187_2	UC b	female	44	2	-16024.1	-136659	plasmas	PC IgG
UC.b_187_8	UC b	female	44	8	-10290.3	-142909	plasmas	Naïve B cell
UC.a_188_10	UC a	male	69	10	-3890.67	-141271	stroma	FRCs
UC.a_188_5	UC a	male	69	5	-11496.8	-148003	stroma	Inflammatory fibroblasts
UC.b_188_1	UC b	female	44	1	-14930.1	-133040	plasmas	PC IgG
UC.b_188_2	UC b	female	44	2	-19169.1	-136678	epi	Secretory progenitor
UC.b_188_4	UC b	female	44	4	-16354.9	-143915	tcells	gd IEL
UC.b_188_8	UC b	female	44	8	-8996.33	-142908	myeloids	M2
UC.a_189_10	UC a	male	69	10	-4563.67	-141289	stroma	FRCs
UC.a_189_5	UC a	male	69	5	-12249.8	-147993	stroma	Pericytes
UC.b_189_1	UC b	female	44	1	-17026.1	-133042	plasmas	PC IgG
UC.b_189_2	UC b	female	44	2	-17157.1	-136655	plasmas	PC IgA IgM
UC.b_189_4	UC b	female	44	4	-15911.9	-143906	myeloids	M0
UC.b_189_8	UC b	female	44	8	-10963.3	-142911	plasmas	PC IgG
UC.a_190_10	UC a	male	69	10	-6535.67	-141292	stroma	Glia
UC.a_190_5	UC a	male	69	5	-8834.78	-148011	tcells	CD8
UC.b_190_1	UC b	female	44	1	-15605.1	-133039	stroma	Pericytes
UC.b_190_2	UC b	female	44	2	-16869.1	-136672	plasmas	Cycling cells
UC.b_190_4	UC b	female	44	4	-17073.9	-143920	myeloids	Macrophage NRG1
UC.b_190_8	UC b	female	44	8	-13303.3	-142926	plasmas	PC IgG
UC.a_191_10	UC a	male	69	10	-5138.67	-141296	stroma	S2b
UC.a_191_5	UC a	male	69	5	-11003.8	-147997	stroma	Inflammatory fibroblasts
UC.b_191_1	UC b	female	44	1	-15821.1	-133046	stroma	Pericytes
UC.b_191_2	UC b	female	44	2	-15698.1	-136659	plasmas	PC IgG
UC.b_191_4	UC b	female	44	4	-15143.9	-143913	plasmas	PC IgG
UC.b_191_8	UC b	female	44	8	-11826.3	-142917	plasmas	PC IgG
UC.a_192_10	UC a	male	69	10	-4097.67	-141301	plasmas	Memory B cell
UC.a_192_5	UC a	male	69	5	-10834.8	-148006	stroma	Inflammatory fibroblasts
UC.b_192_1	UC b	female	44	1	-14584.1	-133051	stroma	FRCs
UC.b_192_2	UC b	female	44	2	-14830.1	-136660	plasmas	PC IgG
UC.b_192_4	UC b	female	44	4	-15348.9	-143904	plasmas	GC B cell
UC.b_192_8	UC b	female	44	8	-11629.3	-142925	plasmas	PC IgG
UC.a_193_10	UC a	male	69	10	-5995.67	-141293	plasmas	PC IgG
UC.a_193_5	UC a	male	69	5	-12566.8	-148004	stroma	Inflammatory fibroblasts
UC.b_193_1	UC b	female	44	1	-16451.1	-133050	stroma	Pericytes
UC.b_193_2	UC b	female	44	2	-16268.1	-136660	stroma	Glia
UC.b_193_4	UC b	female	44	4	-14432.9	-143900	plasmas	PC IgG
UC.b_193_8	UC b	female	44	8	-11066.3	-142911	plasmas	Naïve B cell
UC.a_194_10	UC a	male	69	10	-3991.67	-141298	plasmas	PC IgG
UC.a_194_5	UC a	male	69	5	-11122.8	-148018	plasmas	PC IgG
UC.b_194_1	UC b	female	44	1	-15765.1	-133060	plasmas	PC IgG
UC.b_194_2	UC b	female	44	2	-18836.1	-136668	epi	Secretory progenitor
UC.b_194_4	UC b	female	44	4	-18383.9	-143914	myeloids	N1
UC.b_194_8	UC b	female	44	8	-10438.3	-142917	plasmas	B cell
UC.a_195_10	UC a	male	69	10	-5629.67	-141322	stroma	Glia
UC.a_195_5	UC a	male	69	5	-7460.78	-148020	plasmas	PC IgG
UC.b_195_1	UC b	female	44	1	-14838.1	-133055	plasmas	Naïve B cell
UC.b_195_2	UC b	female	44	2	-18161.1	-136669	stroma	Endothelium
UC.b_195_4	UC b	female	44	4	-17800.9	-143913	plasmas	PC IgA IgM
UC.b_195_8	UC b	female	44	8	-9980.33	-142902	plasmas	PC IgG
UC.a_196_10	UC a	male	69	10	-6572.67	-141311	plasmas	PC IgG
UC.a_196_5	UC a	male	69	5	-10012.8	-148016	stroma	Inflammatory fibroblasts
UC.b_196_1	UC b	female	44	1	-14750.1	-133050	plasmas	B cell
UC.b_196_2	UC b	female	44	2	-17081.1	-136666	stroma	Endothelium
UC.b_196_4	UC b	female	44	4	-15812.9	-143912	plasmas	B cell
UC.b_196_8	UC b	female	44	8	-11733.3	-142919	myeloids	M2
UC.a_197_10	UC a	male	69	10	-2937.67	-141321	plasmas	PC IgG
UC.a_197_5	UC a	male	69	5	-8591.78	-148017	plasmas	PC IgG
UC.b_197_1	UC b	female	44	1	-13904.1	-133042	myeloids	M0
UC.b_197_2	UC b	female	44	2	-18265.1	-136682	plasmas	PC IgG
UC.b_197_4	UC b	female	44	4	-15509.9	-143917	plasmas	Cycling cells
UC.b_197_8	UC b	female	44	8	-13576.3	-142924	plasmas	GC B cell
UC.a_198_10	UC a	male	69	10	-4789.67	-141314	plasmas	PC IgG
UC.a_198_5	UC a	male	69	5	-10244.8	-148015	plasmas	PC IgG
UC.b_198_1	UC b	female	44	1	-17096.1	-133051	plasmas	PC IgG
UC.b_198_2	UC b	female	44	2	-15954.1	-136671	myeloids	N1
UC.b_198_4	UC b	female	44	4	-14876.9	-143912	tcells	Tregs
UC.b_198_8	UC b	female	44	8	-12315.3	-142923	stroma	Inflammatory fibroblasts
UC.a_199_10	UC a	male	69	10	-3896.67	-141322	plasmas	Memory B cell
UC.a_199_5	UC a	male	69	5	-9937.78	-148027	stroma	Inflammatory fibroblasts
UC.b_199_1	UC b	female	44	1	-15093.1	-133057	myeloids	Inflammatory monocytes
UC.b_199_2	UC b	female	44	2	-17022.1	-136663	stroma	Glia
UC.b_199_4	UC b	female	44	4	-16408.9	-143912	myeloids	Macrophage NRG1
UC.b_199_8	UC b	female	44	8	-10494.3	-142924	plasmas	Naïve B cell
UC.a_200_10	UC a	male	69	10	-6670.67	-141314	plasmas	PC IgG
UC.a_200_5	UC a	male	69	5	-11677.8	-148033	stroma	Inflammatory fibroblasts
UC.b_200_1	UC b	female	44	1	-14659.1	-133063	plasmas	PC IgG
UC.b_200_2	UC b	female	44	2	-17440.1	-136672	plasmas	Naïve B cell
UC.b_200_4	UC b	female	44	4	-15027.9	-143910	plasmas	Naïve B cell
UC.b_200_8	UC b	female	44	8	-13336.3	-142940	plasmas	PC IgG
UC.a_201_10	UC a	male	69	10	-6477.67	-141327	myeloids	M0
UC.a_201_5	UC a	male	69	5	-7408.78	-148026	plasmas	PC IgG
UC.b_201_1	UC b	female	44	1	-16876.1	-133070	myeloids	M2
UC.b_201_2	UC b	female	44	2	-15641.1	-136682	plasmas	PC IgG
UC.b_201_4	UC b	female	44	4	-16229.9	-143918	plasmas	PC IgG
UC.b_201_8	UC b	female	44	8	-11462.3	-142944	plasmas	GC B cell
UC.a_202_10	UC a	male	69	10	-5226.67	-141325	stroma	Endothelium
UC.a_202_5	UC a	male	69	5	-10057.8	-148039	plasmas	PC IgG
UC.b_202_1	UC b	female	44	1	-15557.1	-133066	stroma	Inflammatory fibroblasts
UC.b_202_2	UC b	female	44	2	-17983.1	-136679	plasmas	PC IgG
UC.b_202_4	UC b	female	44	4	-15441.9	-143920	plasmas	GC B cell
UC.b_202_8	UC b	female	44	8	-9583.33	-142925	stroma	Myofibroblasts
UC.a_203_10	UC a	male	69	10	-3607.67	-141336	myeloids	M2
UC.a_203_5	UC a	male	69	5	-9261.78	-148041	myeloids	M2
UC.b_203_1	UC b	female	44	1	-16619.1	-133074	stroma	Pericytes
UC.b_203_2	UC b	female	44	2	-17506.1	-136682	plasmas	GC B cell
UC.b_203_4	UC b	female	44	4	-14724.9	-143931	myeloids	M2
UC.b_203_8	UC b	female	44	8	-9367.33	-142922	myeloids	M2
UC.a_204_10	UC a	male	69	10	-6538.67	-141349	plasmas	PC IgG
UC.a_204_5	UC a	male	69	5	-7859.78	-148042	plasmas	PC IgG
UC.b_204_1	UC b	female	44	1	-15628.1	-133078	stroma	FRCs
UC.b_204_2	UC b	female	44	2	-16584.1	-136691	myeloids	M2
UC.b_204_4	UC b	female	44	4	-14608.9	-143907	plasmas	PC IgG
UC.b_204_8	UC b	female	44	8	-12121.3	-142925	plasmas	PC IgG
UC.a_205_10	UC a	male	69	10	-6620.67	-141352	myeloids	M0
UC.a_205_5	UC a	male	69	5	-9801.78	-148050	myeloids	M2
UC.b_205_1	UC b	female	44	1	-15420.1	-133073	tcells	gd IEL
UC.b_205_2	UC b	female	44	2	-16487.1	-136691	myeloids	Macrophage NRG1
UC.b_205_4	UC b	female	44	4	-14497.9	-143916	stroma	Inflammatory fibroblasts
UC.b_205_8	UC b	female	44	8	-11253.3	-142924	plasmas	PC IgG
UC.a_206_10	UC a	male	69	10	-4290.67	-141355	stroma	Myofibroblasts
UC.a_206_5	UC a	male	69	5	-12207.8	-148056	stroma	Inflammatory fibroblasts
UC.b_206_1	UC b	female	44	1	-15002.1	-133073	plasmas	PC IgG
UC.b_206_2	UC b	female	44	2	-14543.1	-136683	tcells	CD4
UC.b_206_4	UC b	female	44	4	-17412.9	-143919	plasmas	PC IgG
UC.b_206_8	UC b	female	44	8	-8379.33	-142920	plasmas	PC IgG
UC.a_207_10	UC a	male	69	10	-2982.67	-141387	plasmas	PC IgG
UC.a_207_5	UC a	male	69	5	-11894.8	-148074	plasmas	Memory B cell
UC.b_207_1	UC b	female	44	1	-15993.1	-133068	myeloids	M2
UC.b_207_2	UC b	female	44	2	-18842.1	-136695	plasmas	PC IgG
UC.b_207_4	UC b	female	44	4	-15753.9	-143920	tcells	CD4
UC.b_207_8	UC b	female	44	8	-10202.3	-142930	plasmas	PC IgG
UC.a_208_10	UC a	male	69	10	-3674.67	-141344	myeloids	M0
UC.a_208_5	UC a	male	69	5	-9054.78	-148068	plasmas	PC IgG
UC.b_208_1	UC b	female	44	1	-17348.1	-133076	plasmas	Naïve B cell
UC.b_208_2	UC b	female	44	2	-15060.1	-136694	plasmas	Memory B cell
UC.b_208_4	UC b	female	44	4	-15663.9	-143936	plasmas	PC IgG
UC.b_208_8	UC b	female	44	8	-10822.3	-142931	myeloids	Macrophage NRG1
UC.a_209_5	UC a	male	69	5	-8142.78	-148065	stroma	Inflammatory fibroblasts
UC.b_209_1	UC b	female	44	1	-16138.1	-133076	myeloids	M2
UC.b_209_2	UC b	female	44	2	-16547.1	-136699	myeloids	Macrophage NRG1
UC.b_209_4	UC b	female	44	4	-14810.9	-143917	plasmas	PC IgG
UC.b_209_8	UC b	female	44	8	-10224.3	-142930	myeloids	N1
UC.a_210_10	UC a	male	69	10	-6504.67	-141372	plasmas	Cycling cells
UC.a_210_5	UC a	male	69	5	-10721.8	-148057	plasmas	PC IgG
UC.b_210_1	UC b	female	44	1	-15152.1	-133076	plasmas	PC IgG
UC.b_210_2	UC b	female	44	2	-14846.1	-136708	myeloids	M2
UC.b_210_4	UC b	female	44	4	-14377.9	-143928	plasmas	PC IgG
UC.b_210_8	UC b	female	44	8	-9200.33	-142920	stroma	S1
UC.a_211_10	UC a	male	69	10	-3102.67	-141355	stroma	Fibroblasts
UC.a_211_5	UC a	male	69	5	-8433.78	-148064	stroma	Inflammatory fibroblasts
UC.b_211_1	UC b	female	44	1	-14780.1	-133090	plasmas	Naïve B cell
UC.b_211_2	UC b	female	44	2	-14468.1	-136688	plasmas	PC IgG
UC.b_211_4	UC b	female	44	4	-18143.9	-143928	myeloids	N1
UC.b_211_8	UC b	female	44	8	-9409.33	-142938	plasmas	PC IgG
UC.a_212_10	UC a	male	69	10	-3058.67	-141365	plasmas	PC IgG
UC.a_212_5	UC a	male	69	5	-7500.78	-148063	stroma	Pericytes
UC.b_212_1	UC b	female	44	1	-15199.1	-133076	stroma	Pericytes
UC.b_212_2	UC b	female	44	2	-17008.1	-136701	plasmas	Memory B cell
UC.b_212_4	UC b	female	44	4	-17551.9	-143917	plasmas	Naïve B cell
UC.b_212_8	UC b	female	44	8	-11579.3	-142932	myeloids	M2
UC.a_213_10	UC a	male	69	10	-6416.67	-141363	plasmas	PC IgG
UC.a_213_5	UC a	male	69	5	-10884.8	-148070	stroma	Inflammatory fibroblasts
UC.b_213_1	UC b	female	44	1	-16239.1	-133087	plasmas	PC IgG
UC.b_213_2	UC b	female	44	2	-15827.1	-136700	stroma	S2b
UC.b_213_4	UC b	female	44	4	-16471.9	-143936	plasmas	PC IgG
UC.b_213_8	UC b	female	44	8	-9975.33	-142925	stroma	FRCs
UC.a_214_10	UC a	male	69	10	-5390.67	-141366	stroma	Endothelium
UC.a_214_5	UC a	male	69	5	-12263.8	-148070	plasmas	PC IgG
UC.b_214_1	UC b	female	44	1	-17056.1	-133092	plasmas	PC IgG
UC.b_214_2	UC b	female	44	2	-18056.1	-136708	stroma	Glia
UC.b_214_4	UC b	female	44	4	-15578.9	-143925	tcells	CD4
UC.b_214_8	UC b	female	44	8	-13494.3	-142932	plasmas	PC IgG
UC.a_215_10	UC a	male	69	10	-5103.67	-141350	myeloids	M2
UC.a_215_5	UC a	male	69	5	-11629.8	-148065	myeloids	Mast
UC.b_215_1	UC b	female	44	1	-15067.1	-133095	plasmas	PC immediate early response
UC.b_215_2	UC b	female	44	2	-17786.1	-136696	plasmas	PC IgG
UC.b_215_4	UC b	female	44	4	-17191.9	-143926	plasmas	PC IgA IgM
UC.b_215_8	UC b	female	44	8	-11876.3	-142941	plasmas	PC IgG
UC.a_216_10	UC a	male	69	10	-6702.67	-141375	plasmas	PC IgG
UC.a_216_5	UC a	male	69	5	-9997.78	-148083	stroma	Endothelium
UC.b_216_1	UC b	female	44	1	-14052.1	-133083	stroma	Inflammatory fibroblasts
UC.b_216_2	UC b	female	44	2	-17452.1	-136719	plasmas	PC IgG
UC.b_216_4	UC b	female	44	4	-16954.9	-143922	plasmas	PC IgG
UC.b_216_8	UC b	female	44	8	-10747.3	-142950	stroma	Endothelium
UC.a_217_10	UC a	male	69	10	-5014.67	-141361	stroma	Pericytes
UC.a_217_5	UC a	male	69	5	-7369.78	-148080	plasmas	PC IgG
UC.b_217_1	UC b	female	44	1	-13936.1	-133098	plasmas	B cell
UC.b_217_2	UC b	female	44	2	-18758.1	-136709	plasmas	PC IgG
UC.b_217_4	UC b	female	44	4	-15710.9	-143933	plasmas	B cell
UC.b_217_8	UC b	female	44	8	-10241.3	-142942	myeloids	Mast
UC.a_218_10	UC a	male	69	10	-6301.67	-141370	plasmas	PC IgG
UC.a_218_5	UC a	male	69	5	-8666.78	-148082	plasmas	PC IgG
UC.b_218_1	UC b	female	44	1	-17171.1	-133097	plasmas	PC immediate early response
UC.b_218_2	UC b	female	44	2	-17075.1	-136714	myeloids	M1
UC.b_218_4	UC b	female	44	4	-17922.9	-143934	plasmas	PC immediate early response
UC.b_218_8	UC b	female	44	8	-9269.33	-142942	plasmas	GC B cell
UC.a_219_10	UC a	male	69	10	-3991.67	-141370	plasmas	PC IgG
UC.a_219_5	UC a	male	69	5	-7696.78	-148080	plasmas	PC IgG
UC.b_219_1	UC b	female	44	1	-16543.1	-133097	stroma	Myofibroblasts
UC.b_219_2	UC b	female	44	2	-15524.1	-136716	plasmas	PC IgG
UC.b_219_4	UC b	female	44	4	-16705.9	-143940	stroma	S1
UC.a_220_10	UC a	male	69	10	-3022.67	-141388	plasmas	PC IgG
UC.a_220_5	UC a	male	69	5	-10623.8	-148096	plasmas	PC IgG
UC.b_220_1	UC b	female	44	1	-16291.1	-133100	stroma	S2b
UC.b_220_2	UC b	female	44	2	-15562.1	-136712	plasmas	GC B cell
UC.b_220_4	UC b	female	44	4	-18209.9	-143925	plasmas	PC IgG
UC.b_220_8	UC b	female	44	8	-12904.3	-142951	plasmas	PC IgG
UC.a_221_10	UC a	male	69	10	-5220.67	-141389	stroma	Endothelium
UC.a_221_5	UC a	male	69	5	-10204.8	-148102	plasmas	PC IgG
UC.b_221_1	UC b	female	44	1	-16384.1	-133107	plasmas	PC IgG
UC.b_221_2	UC b	female	44	2	-14984.1	-136713	plasmas	PC IgG
UC.b_221_4	UC b	female	44	4	-14790.9	-143941	plasmas	GC B cell
UC.b_221_8	UC b	female	44	8	-11678.3	-142940	plasmas	B cell
UC.a_222_10	UC a	male	69	10	-5117.67	-141392	myeloids	M2
UC.a_222_5	UC a	male	69	5	-8770.78	-148099	plasmas	PC IgG
UC.b_222_1	UC b	female	44	1	-15835.1	-133109	myeloids	Inflammatory monocytes
UC.b_222_2	UC b	female	44	2	-15872.1	-136712	plasmas	B cell
UC.b_222_4	UC b	female	44	4	-18325.9	-143934	myeloids	N1
UC.b_222_8	UC b	female	44	8	-10291.3	-142955	plasmas	Naïve B cell
UC.a_223_10	UC a	male	69	10	-4859.67	-141396	stroma	Endothelium
UC.a_223_5	UC a	male	69	5	-7850.78	-148090	plasmas	PC IgG
UC.b_223_1	UC b	female	44	1	-14861.1	-133117	stroma	Inflammatory fibroblasts
UC.b_223_2	UC b	female	44	2	-14047.1	-136721	myeloids	M2
UC.b_223_4	UC b	female	44	4	-17581.9	-143934	plasmas	PC IgG
UC.b_223_8	UC b	female	44	8	-12819.3	-142941	plasmas	PC IgG
UC.a_224_10	UC a	male	69	10	-3882.67	-141387	myeloids	M2
UC.a_224_5	UC a	male	69	5	-8556.78	-148103	plasmas	PC IgG
UC.b_224_1	UC b	female	44	1	-16695.1	-133091	stroma	Endothelium
UC.b_224_2	UC b	female	44	2	-19059.1	-136717	plasmas	PC IgG
UC.b_224_4	UC b	female	44	4	-17139.9	-143928	myeloids	Inflammatory monocytes
UC.b_224_8	UC b	female	44	8	-12018.3	-142949	myeloids	Mast
UC.a_225_10	UC a	male	69	10	-6337.67	-141393	plasmas	PC IgG
UC.a_225_5	UC a	male	69	5	-9536.78	-148104	plasmas	PC IgG
UC.b_225_1	UC b	female	44	1	-15897.1	-133120	stroma	Endothelium
UC.b_225_2	UC b	female	44	2	-15349.1	-136738	myeloids	Cycling myeloid
UC.b_225_4	UC b	female	44	4	-16021.9	-143942	plasmas	Naïve B cell
UC.b_225_8	UC b	female	44	8	-11049.3	-142957	plasmas	Naïve B cell
UC.a_226_10	UC a	male	69	10	-5089.67	-141398	plasmas	B cell
UC.a_226_5	UC a	male	69	5	-11556.8	-148103	plasmas	PC IgG
UC.b_226_1	UC b	female	44	1	-17144.1	-133109	plasmas	Memory B cell
UC.b_226_2	UC b	female	44	2	-13763.1	-136719	plasmas	PC IgG
UC.b_226_4	UC b	female	44	4	-16156.9	-143941	stroma	Inflammatory fibroblasts
UC.b_226_8	UC b	female	44	8	-10473.3	-142952	myeloids	M2
UC.a_227_10	UC a	male	69	10	-4956.67	-141389	plasmas	Memory B cell
UC.a_227_5	UC a	male	69	5	-10348.8	-148103	stroma	Pericytes
UC.b_227_1	UC b	female	44	1	-15965.1	-133115	plasmas	PC IgG
UC.b_227_2	UC b	female	44	2	-15230.1	-136729	plasmas	PC IgG
UC.b_227_4	UC b	female	44	4	-13956.9	-143938	myeloids	M0
UC.b_227_8	UC b	female	44	8	-10617.3	-142963	plasmas	PC IgG
UC.a_228_10	UC a	male	69	10	-5352.67	-141394	stroma	Endothelium
UC.a_228_5	UC a	male	69	5	-10039.8	-148119	stroma	Endothelium
UC.b_228_1	UC b	female	44	1	-15207.1	-133131	plasmas	PC IgG
UC.b_228_2	UC b	female	44	2	-14720.1	-136741	myeloids	M2
UC.b_228_4	UC b	female	44	4	-14677.9	-143942	plasmas	PC IgG
UC.b_228_8	UC b	female	44	8	-10567.3	-142953	stroma	FRCs
UC.a_229_10	UC a	male	69	10	-6610.67	-141415	plasmas	PC IgG
UC.a_229_5	UC a	male	69	5	-11825.8	-148101	plasmas	PC IgG
UC.b_229_1	UC b	female	44	1	-14994.1	-133117	stroma	Inflammatory fibroblasts
UC.b_229_2	UC b	female	44	2	-16274.1	-136723	myeloids	Inflammatory monocytes
UC.b_229_4	UC b	female	44	4	-15091.9	-143943	plasmas	Memory B cell
UC.b_229_8	UC b	female	44	8	-10064.3	-142977	myeloids	M2
UC.a_230_10	UC a	male	69	10	-5247.67	-141405	stroma	Endothelium
UC.a_230_5	UC a	male	69	5	-11610.8	-148112	stroma	Inflammatory fibroblasts
UC.b_230_1	UC b	female	44	1	-14344.1	-133112	stroma	FRCs
UC.b_230_2	UC b	female	44	2	-15691.1	-136744	plasmas	PC IgG
UC.b_230_4	UC b	female	44	4	-15374.9	-143942	stroma	Inflammatory fibroblasts
UC.b_230_8	UC b	female	44	8	-11207.3	-142954	plasmas	Naïve B cell
UC.a_231_10	UC a	male	69	10	-4014.67	-141417	myeloids	M2
UC.a_231_5	UC a	male	69	5	-10134.8	-148106	plasmas	PC IgG
UC.b_231_1	UC b	female	44	1	-15506.1	-133103	plasmas	B cell
UC.b_231_2	UC b	female	44	2	-17527.1	-136734	plasmas	Memory B cell
UC.b_231_4	UC b	female	44	4	-18249.9	-143942	stroma	Endothelium
UC.b_231_8	UC b	female	44	8	-13050.3	-142951	plasmas	PC IgG
UC.a_232_10	UC a	male	69	10	-3134.67	-141410	stroma	Inflammatory fibroblasts
UC.a_232_5	UC a	male	69	5	-12610.8	-148110	stroma	Inflammatory fibroblasts
UC.b_232_1	UC b	female	44	1	-17088.1	-133113	plasmas	PC IgG
UC.b_232_2	UC b	female	44	2	-16668.1	-136735	plasmas	PC IgG
UC.b_232_4	UC b	female	44	4	-18001.9	-143945	epi	Epithelium Ribhi
UC.b_232_8	UC b	female	44	8	-12205.3	-142953	stroma	Endothelium
UC.a_233_10	UC a	male	69	10	-6404.67	-141425	plasmas	PC IgG
UC.a_233_5	UC a	male	69	5	-12494.8	-148105	stroma	Myofibroblasts
UC.b_233_1	UC b	female	44	1	-17005.1	-133116	plasmas	PC IgG
UC.b_233_2	UC b	female	44	2	-15481.1	-136723	plasmas	PC IgG
UC.b_233_4	UC b	female	44	4	-15209.9	-143931	plasmas	GC B cell
UC.b_233_8	UC b	female	44	8	-11500.3	-142989	myeloids	Macrophage NRG1
UC.a_234_10	UC a	male	69	10	-4907.67	-141434	tcells	NK
UC.a_234_5	UC a	male	69	5	-10430.8	-148112	plasmas	PC IgG
UC.b_234_1	UC b	female	44	1	-15294.1	-133119	myeloids	Inflammatory monocytes
UC.b_234_2	UC b	female	44	2	-15430.1	-136732	plasmas	Naïve B cell
UC.b_234_4	UC b	female	44	4	-16400.9	-143968	plasmas	PC IgG
UC.b_234_8	UC b	female	44	8	-11350.3	-142963	stroma	Glia
UC.a_235_10	UC a	male	69	10	-5261.67	-141438	stroma	Endothelium
UC.a_235_5	UC a	male	69	5	-10681.8	-148120	plasmas	PC IgG
UC.b_235_1	UC b	female	44	1	-14185.1	-133120	myeloids	M2
UC.b_235_2	UC b	female	44	2	-14476.1	-136741	tcells	Tregs
UC.b_235_4	UC b	female	44	4	-16074.9	-143947	plasmas	Cycling cells
UC.b_235_8	UC b	female	44	8	-11159.3	-142961	plasmas	B cell
UC.a_236_10	UC a	male	69	10	-3498.67	-141448	plasmas	PC IgG
UC.a_236_5	UC a	male	69	5	-11042.8	-148119	myeloids	M0
UC.b_236_1	UC b	female	44	1	-16748.1	-133118	myeloids	M2
UC.b_236_2	UC b	female	44	2	-16379.1	-136737	plasmas	PC IgG
UC.b_236_4	UC b	female	44	4	-15822.9	-143942	myeloids	M2
UC.b_236_8	UC b	female	44	8	-10403.3	-142966	plasmas	Memory B cell
UC.a_237_10	UC a	male	69	10	-4952.67	-141467	stroma	Endothelium
UC.a_237_5	UC a	male	69	5	-8799.78	-148119	plasmas	PC IgG
UC.b_237_1	UC b	female	44	1	-15571.1	-133129	plasmas	PC immediate early response
UC.b_237_2	UC b	female	44	2	-16024.1	-136748	plasmas	Naïve B cell
UC.b_237_4	UC b	female	44	4	-15865.9	-143952	myeloids	M0
UC.b_237_8	UC b	female	44	8	-8659.33	-143000	stroma	FRCs
UC.a_238_10	UC a	male	69	10	-5776.67	-141458	stroma	Pericytes
UC.a_238_5	UC a	male	69	5	-8385.78	-148115	plasmas	PC IgG
UC.b_238_1	UC b	female	44	1	-16487.1	-133131	plasmas	PC IgG
UC.b_238_2	UC b	female	44	2	-14624.1	-136734	stroma	Inflammatory fibroblasts
UC.b_238_4	UC b	female	44	4	-14914.9	-143946	plasmas	PC IgG
UC.b_238_8	UC b	female	44	8	-13245.3	-142971	plasmas	PC IgG
UC.a_239_10	UC a	male	69	10	-3544.67	-141467	plasmas	PC immediate early response
UC.a_239_5	UC a	male	69	5	-12334.8	-148132	plasmas	PC IgG
UC.b_239_1	UC b	female	44	1	-16181.1	-133137	plasmas	PC IgG
UC.b_239_2	UC b	female	44	2	-14551.1	-136752	tcells	Tregs
UC.b_239_4	UC b	female	44	4	-14070.9	-143967	plasmas	Naïve B cell
UC.b_239_8	UC b	female	44	8	-8384.33	-142968	plasmas	PC IgG
UC.a_240_10	UC a	male	69	10	-4430.67	-141468	stroma	Myofibroblasts
UC.a_240_5	UC a	male	69	5	-7901.78	-148126	plasmas	PC IgG
UC.b_240_1	UC b	female	44	1	-16694.1	-133144	stroma	FRCs
UC.b_240_2	UC b	female	44	2	-18854.1	-136743	plasmas	PC IgA IgM
UC.b_240_4	UC b	female	44	4	-15952.9	-143956	plasmas	B cell
UC.b_240_8	UC b	female	44	8	-11769.3	-142962	plasmas	GC B cell
UC.a_241_10	UC a	male	69	10	-2932.67	-141461	plasmas	PC IgG
UC.a_241_5	UC a	male	69	5	-7453.78	-148124	plasmas	PC IgG
UC.b_241_1	UC b	female	44	1	-16602.1	-133130	stroma	Inflammatory fibroblasts
UC.b_241_2	UC b	female	44	2	-16238.1	-136750	stroma	Inflammatory fibroblasts
UC.b_241_4	UC b	female	44	4	-17488.9	-143974	stroma	Endothelium
UC.b_241_8	UC b	female	44	8	-12279.3	-142966	myeloids	M2
UC.a_242_10	UC a	male	69	10	-5163.67	-141473	myeloids	M2
UC.a_242_5	UC a	male	69	5	-12556.8	-148137	stroma	Inflammatory fibroblasts
UC.b_242_1	UC b	female	44	1	-17355.1	-133135	plasmas	PC IgG
UC.b_242_2	UC b	female	44	2	-14929.1	-136752	myeloids	Macrophage NRG1
UC.b_242_4	UC b	female	44	4	-16570.9	-143964	plasmas	PC IgG
UC.b_242_8	UC b	female	44	8	-12099.3	-142970	stroma	Inflammatory fibroblasts
UC.a_243_10	UC a	male	69	10	-4867.67	-141481	plasmas	PC IgG
UC.a_243_5	UC a	male	69	5	-10571.8	-148131	stroma	Inflammatory fibroblasts
UC.b_243_1	UC b	female	44	1	-15343.1	-133139	plasmas	Cycling cells
UC.b_243_2	UC b	female	44	2	-18137.1	-136740	plasmas	Memory B cell
UC.b_243_4	UC b	female	44	4	-15162.9	-143959	plasmas	Naïve B cell
UC.b_243_8	UC b	female	44	8	-10858.3	-143003	stroma	Endothelium
UC.a_244_10	UC a	male	69	10	-5429.67	-141471	plasmas	PC IgG
UC.a_244_5	UC a	male	69	5	-9373.78	-148135	stroma	Inflammatory fibroblasts
UC.b_244_1	UC b	female	44	1	-15710.1	-133154	stroma	Endothelium
UC.b_244_2	UC b	female	44	2	-16081.1	-136759	plasmas	Naïve B cell
UC.b_244_4	UC b	female	44	4	-14855.9	-143957	tcells	Tregs
UC.b_244_8	UC b	female	44	8	-12779.3	-142967	plasmas	PC IgG
UC.a_245_10	UC a	male	69	10	-6413.67	-141492	plasmas	PC IgG
UC.a_245_5	UC a	male	69	5	-7971.78	-148148	plasmas	PC IgG
UC.b_245_1	UC b	female	44	1	-15610.1	-133139	myeloids	M2
UC.b_245_2	UC b	female	44	2	-18987.1	-136755	plasmas	PC IgA IgM
UC.b_245_4	UC b	female	44	4	-14648.9	-143950	plasmas	PC IgG
UC.b_245_8	UC b	female	44	8	-10993.3	-142979	plasmas	B cell
UC.a_246_10	UC a	male	69	10	-4587.67	-141484	stroma	Pericytes
UC.a_246_5	UC a	male	69	5	-11941.8	-148146	stroma	Myofibroblasts
UC.b_246_1	UC b	female	44	1	-15046.1	-133149	myeloids	Macrophage NRG1
UC.b_246_2	UC b	female	44	2	-17999.1	-136767	plasmas	PC immediate early response
UC.b_246_4	UC b	female	44	4	-14601.9	-143959	plasmas	PC IgG
UC.b_246_8	UC b	female	44	8	-10795.3	-142984	stroma	Endothelium
UC.a_247_10	UC a	male	69	10	-4975.67	-141495	stroma	Pericytes
UC.a_247_5	UC a	male	69	5	-8522.78	-148153	plasmas	PC IgG
UC.b_247_1	UC b	female	44	1	-14117.1	-133155	myeloids	N2
UC.b_247_2	UC b	female	44	2	-15088.1	-136751	plasmas	PC IgG
UC.b_247_4	UC b	female	44	4	-16268.9	-143970	plasmas	PC IgG
UC.b_247_8	UC b	female	44	8	-9982.33	-142984	stroma	Pericytes
UC.a_248_5	UC a	male	69	5	-9478.78	-148146	myeloids	Macrophage NRG1
UC.b_248_1	UC b	female	44	1	-16089.1	-133140	stroma	Inflammatory fibroblasts
UC.b_248_2	UC b	female	44	2	-18742.1	-136759	stroma	Inflammatory fibroblasts
UC.b_248_4	UC b	female	44	4	-15052.9	-143959	plasmas	Naïve B cell
UC.b_248_8	UC b	female	44	8	-13399.3	-142978	plasmas	PC immediate early response
UC.a_249_10	UC a	male	69	10	-6283.67	-141499	plasmas	PC IgG
UC.a_249_5	UC a	male	69	5	-8030.78	-148158	stroma	Inflammatory fibroblasts
UC.b_249_1	UC b	female	44	1	-13917.1	-133153	epi	Enteroendocrine
UC.b_249_2	UC b	female	44	2	-16161.1	-136762	plasmas	PC IgG
UC.b_249_4	UC b	female	44	4	-17767.9	-143956	plasmas	PC IgG
UC.b_249_8	UC b	female	44	8	-11735.3	-142986	plasmas	Memory B cell
UC.a_250_10	UC a	male	69	10	-5255.67	-141526	plasmas	PC immediate early response
UC.a_250_5	UC a	male	69	5	-10326.8	-148162	plasmas	PC IgG
UC.b_250_1	UC b	female	44	1	-17413.1	-133156	plasmas	PC IgG
UC.b_250_2	UC b	female	44	2	-17500.1	-136765	myeloids	M2
UC.b_250_4	UC b	female	44	4	-15311.9	-143955	plasmas	Cycling cells
UC.b_250_8	UC b	female	44	8	-11081.3	-142990	myeloids	Mast
UC.a_251_10	UC a	male	69	10	-5001.67	-141547	myeloids	M2
UC.a_251_5	UC a	male	69	5	-12633.8	-148165	plasmas	PC IgG
UC.b_251_1	UC b	female	44	1	-15498.1	-133153	plasmas	PC IgG
UC.b_251_2	UC b	female	44	2	-16436.1	-136765	stroma	Endothelium
UC.b_251_4	UC b	female	44	4	-17861.9	-143958	plasmas	Naïve B cell
UC.b_251_8	UC b	female	44	8	-13347.3	-142982	myeloids	M0
UC.a_252_10	UC a	male	69	10	-4665.67	-141525	stroma	Endothelium
UC.a_252_5	UC a	male	69	5	-12501.8	-148168	stroma	Inflammatory fibroblasts
UC.b_252_1	UC b	female	44	1	-16586.1	-133161	stroma	S2b
UC.b_252_2	UC b	female	44	2	-14876.1	-136761	plasmas	PC immediate early response
UC.b_252_4	UC b	female	44	4	-17237.9	-143960	plasmas	PC IgG
UC.b_252_8	UC b	female	44	8	-12846.3	-142977	plasmas	PC IgG
UC.a_253_10	UC a	male	69	10	-6203.67	-141560	plasmas	PC IgA IgM
UC.a_253_5	UC a	male	69	5	-9177.78	-148175	plasmas	PC IgG
UC.b_253_1	UC b	female	44	1	-15420.1	-133160	plasmas	PC IgG
UC.b_253_2	UC b	female	44	2	-14354.1	-136760	plasmas	PC IgG
UC.b_253_4	UC b	female	44	4	-15761.9	-143965	plasmas	Memory B cell
UC.b_253_8	UC b	female	44	8	-12259.3	-142990	plasmas	PC IgG
UC.a_254_10	UC a	male	69	10	-3571.67	-141561	stroma	Endothelium
UC.a_254_5	UC a	male	69	5	-10226.8	-148179	stroma	Inflammatory fibroblasts
UC.b_254_1	UC b	female	44	1	-16769.1	-133166	plasmas	Naïve B cell
UC.b_254_2	UC b	female	44	2	-19057.1	-136769	stroma	Endothelium
UC.b_254_4	UC b	female	44	4	-13890.9	-143967	stroma	Pericytes
UC.b_254_8	UC b	female	44	8	-11641.3	-142989	plasmas	Memory B cell
UC.a_255_10	UC a	male	69	10	-4937.67	-141554	stroma	Pericytes
UC.a_255_5	UC a	male	69	5	-10956.8	-148176	plasmas	Memory B cell
UC.b_255_1	UC b	female	44	1	-15580.1	-133177	plasmas	PC IgG
UC.b_255_2	UC b	female	44	2	-17861.1	-136757	plasmas	PC IgG
UC.b_255_8	UC b	female	44	8	-12394.3	-142984	myeloids	M2
UC.a_256_10	UC a	male	69	10	-5448.67	-141563	plasmas	PC IgG
UC.a_256_5	UC a	male	69	5	-10132.8	-148181	plasmas	PC IgG
UC.b_256_1	UC b	female	44	1	-14046.1	-133176	plasmas	Cycling cells
UC.b_256_2	UC b	female	44	2	-17787.1	-136759	plasmas	Memory B cell
UC.b_256_4	UC b	female	44	4	-17380.9	-143964	plasmas	Cycling cells
UC.b_256_8	UC b	female	44	8	-11806.3	-143004	myeloids	Cycling myeloid
UC.a_257_10	UC a	male	69	10	-5423.67	-141577	stroma	Glia
UC.a_257_5	UC a	male	69	5	-9364.78	-148181	plasmas	PC IgG
UC.b_257_1	UC b	female	44	1	-16103.1	-133188	stroma	FRCs
UC.b_257_2	UC b	female	44	2	-17206.1	-136767	plasmas	Cycling cells
UC.b_257_4	UC b	female	44	4	-15606.9	-143967	plasmas	PC IgA heat shock
UC.b_257_8	UC b	female	44	8	-11660.3	-143010	plasmas	PC IgG
UC.a_258_10	UC a	male	69	10	-5547.67	-141570	stroma	Endothelium
UC.a_258_5	UC a	male	69	5	-11429.8	-148187	plasmas	PC IgG
UC.b_258_1	UC b	female	44	1	-15259.1	-133185	plasmas	PC IgG
UC.b_258_2	UC b	female	44	2	-18560.1	-136766	stroma	Inflammatory fibroblasts
UC.b_258_4	UC b	female	44	4	-15558.9	-143970	plasmas	GC B cell
UC.b_258_8	UC b	female	44	8	-10693.3	-142990	stroma	Endothelium
UC.a_259_10	UC a	male	69	10	-5373.67	-141574	stroma	Glia
UC.a_259_5	UC a	male	69	5	-12071.8	-148197	stroma	Inflammatory fibroblasts
UC.b_259_1	UC b	female	44	1	-16882.1	-133196	stroma	Pericytes
UC.b_259_2	UC b	female	44	2	-17346.1	-136763	myeloids	M2
UC.b_259_4	UC b	female	44	4	-14516.9	-143968	stroma	S2a
UC.b_259_8	UC b	female	44	8	-10311.3	-143000	plasmas	Naïve B cell
UC.a_260_10	UC a	male	69	10	-5274.67	-141578	plasmas	Memory B cell
UC.a_260_5	UC a	male	69	5	-10543.8	-148180	stroma	Inflammatory fibroblasts
UC.b_260_1	UC b	female	44	1	-15637.1	-133191	plasmas	PC IgG
UC.b_260_2	UC b	female	44	2	-14032.1	-136772	stroma	Inflammatory fibroblasts
UC.b_260_4	UC b	female	44	4	-17100.9	-143973	stroma	Inflammatory fibroblasts
UC.b_260_8	UC b	female	44	8	-13626.3	-142995	plasmas	PC IgG
UC.a_261_10	UC a	male	69	10	-4660.67	-141582	stroma	Endothelium
UC.a_261_5	UC a	male	69	5	-10062.8	-148191	plasmas	PC IgG
UC.b_261_1	UC b	female	44	1	-14957.1	-133172	stroma	Pericytes
UC.b_261_2	UC b	female	44	2	-16334.1	-136774	stroma	Inflammatory fibroblasts
UC.b_261_4	UC b	female	44	4	-17015.9	-143967	stroma	Inflammatory fibroblasts
UC.b_261_8	UC b	female	44	8	-11577.3	-142982	plasmas	PC IgG
UC.a_262_10	UC a	male	69	10	-4560.67	-141567	stroma	Pericytes
UC.a_262_5	UC a	male	69	5	-7725.78	-148193	plasmas	PC IgG
UC.b_262_1	UC b	female	44	1	-15891.1	-133192	plasmas	PC immediate early response
UC.b_262_2	UC b	female	44	2	-15040.1	-136756	plasmas	Memory B cell
UC.b_262_4	UC b	female	44	4	-16938.9	-143978	plasmas	PC immediate early response
UC.b_262_8	UC b	female	44	8	-11281.3	-143000	stroma	FRCs
UC.a_263_10	UC a	male	69	10	-4336.67	-141569	stroma	Myofibroblasts
UC.a_263_5	UC a	male	69	5	-11346.8	-148190	plasmas	PC IgG
UC.b_263_1	UC b	female	44	1	-16226.1	-133182	stroma	Inflammatory fibroblasts
UC.b_263_2	UC b	female	44	2	-17155.1	-136777	plasmas	Cycling cells
UC.b_263_4	UC b	female	44	4	-14758.9	-143972	myeloids	M0
UC.b_263_8	UC b	female	44	8	-9667.33	-142988	plasmas	PC IgG
UC.a_264_10	UC a	male	69	10	-5084.67	-141577	stroma	Myofibroblasts
UC.a_264_5	UC a	male	69	5	-8803.78	-148199	plasmas	PC IgG
UC.b_264_1	UC b	female	44	1	-15362.1	-133201	myeloids	M2
UC.b_264_2	UC b	female	44	2	-19120.1	-136768	plasmas	PC IgG
UC.b_264_4	UC b	female	44	4	-14459.9	-143976	stroma	FRCs
UC.b_264_8	UC b	female	44	8	-13486.3	-142994	plasmas	PC IgG
UC.a_265_5	UC a	male	69	5	-10181.8	-148191	plasmas	PC IgG
UC.b_265_1	UC b	female	44	1	-15035.1	-133201	stroma	Myofibroblasts
UC.b_265_2	UC b	female	44	2	-17610.1	-136769	myeloids	Macrophage NRG1
UC.b_265_4	UC b	female	44	4	-15505.9	-143976	plasmas	PC IgG
UC.b_265_8	UC b	female	44	8	-11211.3	-143001	plasmas	GC B cell
UC.a_266_10	UC a	male	69	10	-5208.67	-141593	plasmas	PC IgA heat shock
UC.a_266_5	UC a	male	69	5	-8178.78	-148206	plasmas	PC IgG
UC.b_266_1	UC b	female	44	1	-17066.1	-133214	stroma	Glia
UC.b_266_2	UC b	female	44	2	-15794.1	-136772	tcells	NK
UC.b_266_4	UC b	female	44	4	-18060.9	-143978	epi	Paneth-like
UC.b_266_8	UC b	female	44	8	-10560.3	-142999	plasmas	PC IgG
UC.a_267_10	UC a	male	69	10	-4956.67	-141594	stroma	Pericytes
UC.a_267_5	UC a	male	69	5	-10101.8	-148224	plasmas	PC IgG
UC.b_267_1	UC b	female	44	1	-15507.1	-133197	plasmas	PC IgG
UC.b_267_2	UC b	female	44	2	-15126.1	-136783	plasmas	Memory B cell
UC.b_267_4	UC b	female	44	4	-18099.9	-143979	plasmas	PC IgG
UC.b_267_8	UC b	female	44	8	-12912.3	-142996	plasmas	PC IgG
UC.a_268_10	UC a	male	69	10	-5137.67	-141581	epi	Tuft cells
UC.a_268_5	UC a	male	69	5	-7689.78	-148224	plasmas	PC IgG
UC.b_268_1	UC b	female	44	1	-16050.1	-133213	myeloids	M2
UC.b_268_2	UC b	female	44	2	-14660.1	-136807	stroma	FRCs
UC.b_268_4	UC b	female	44	4	-15995.9	-143973	plasmas	PC immediate early response
UC.b_268_8	UC b	female	44	8	-11705.3	-143015	myeloids	N1
UC.a_269_5	UC a	male	69	5	-11523.8	-148227	plasmas	PC IgG
UC.b_269_1	UC b	female	44	1	-14159.1	-133195	tcells	gd IEL
UC.b_269_2	UC b	female	44	2	-16596.1	-136775	plasmas	PC IgG
UC.b_269_4	UC b	female	44	4	-15219.9	-143972	plasmas	Naïve B cell
UC.b_269_8	UC b	female	44	8	-9319.33	-143001	stroma	Inflammatory fibroblasts
UC.a_270_10	UC a	male	69	10	-4533.67	-141622	stroma	Pericytes
UC.a_270_5	UC a	male	69	5	-12348.8	-148243	plasmas	PC IgA heat shock
UC.b_270_1	UC b	female	44	1	-16142.1	-133195	myeloids	M2
UC.b_270_2	UC b	female	44	2	-17830.1	-136782	plasmas	Memory B cell
UC.b_270_4	UC b	female	44	4	-17817.9	-143978	plasmas	PC IgA IgM
UC.b_270_8	UC b	female	44	8	-9125.33	-143026	stroma	Myofibroblasts
UC.a_271_10	UC a	male	69	10	-3543.67	-141608	plasmas	PC immediate early response
UC.a_271_5	UC a	male	69	5	-11007.8	-148237	plasmas	PC IgG
UC.b_271_1	UC b	female	44	1	-15571.1	-133204	stroma	Endothelium
UC.b_271_2	UC b	female	44	2	-14106.1	-136779	plasmas	PC IgG
UC.b_271_4	UC b	female	44	4	-16118.9	-143967	plasmas	GC B cell
UC.b_271_8	UC b	female	44	8	-8409.33	-143010	plasmas	PC IgG
UC.a_272_10	UC a	male	69	10	-5357.67	-141605	myeloids	M2
UC.a_272_5	UC a	male	69	5	-7574.78	-148230	plasmas	PC IgG
UC.b_272_1	UC b	female	44	1	-16744.1	-133225	plasmas	Naïve B cell
UC.b_272_2	UC b	female	44	2	-15620.1	-136785	plasmas	PC IgG
UC.b_272_4	UC b	female	44	4	-15908.9	-143988	stroma	Inflammatory fibroblasts
UC.b_272_8	UC b	female	44	8	-13048.3	-143003	myeloids	Macrophage NRG1
UC.a_273_10	UC a	male	69	10	-4899.67	-141594	stroma	Pericytes
UC.a_273_5	UC a	male	69	5	-9628.78	-148240	plasmas	PC IgG
UC.b_273_1	UC b	female	44	1	-14967.1	-133210	stroma	S3
UC.b_273_2	UC b	female	44	2	-17391.1	-136791	plasmas	PC IgG
UC.b_273_4	UC b	female	44	4	-14943.9	-143981	myeloids	Inflammatory monocytes
UC.b_273_8	UC b	female	44	8	-11159.3	-143005	plasmas	PC IgA
UC.a_274_5	UC a	male	69	5	-8237.78	-148234	plasmas	PC IgG
UC.b_274_1	UC b	female	44	1	-14898.1	-133207	plasmas	Naïve B cell
UC.b_274_2	UC b	female	44	2	-16776.1	-136788	myeloids	M2
UC.b_274_4	UC b	female	44	4	-14634.9	-143977	plasmas	PC immediate early response
UC.b_274_8	UC b	female	44	8	-12195.3	-143014	myeloids	M2
UC.a_275_10	UC a	male	69	10	-5063.67	-141613	plasmas	PC IgG
UC.a_275_5	UC a	male	69	5	-7301.78	-148241	stroma	Endothelium
UC.b_275_1	UC b	female	44	1	-14725.1	-133207	plasmas	PC IgG
UC.b_275_2	UC b	female	44	2	-16213.1	-136810	plasmas	PC IgG
UC.b_275_4	UC b	female	44	4	-17174.9	-143977	plasmas	PC IgG
UC.b_275_8	UC b	female	44	8	-11874.3	-143011	plasmas	PC IgG
UC.a_276_10	UC a	male	69	10	-4946.67	-141644	myeloids	M2
UC.a_276_5	UC a	male	69	5	-11318.8	-148247	plasmas	PC IgG
UC.b_276_1	UC b	female	44	1	-14816.1	-133228	myeloids	M2
UC.b_276_2	UC b	female	44	2	-16010.1	-136815	myeloids	M2
UC.b_276_4	UC b	female	44	4	-17602.9	-143991	plasmas	PC IgG
UC.b_276_8	UC b	female	44	8	-10378.3	-142993	plasmas	B cell
UC.a_277_10	UC a	male	69	10	-3425.67	-141626	plasmas	PC IgG
UC.a_277_5	UC a	male	69	5	-8433.78	-148249	stroma	FRCs
UC.b_277_1	UC b	female	44	1	-16588.1	-133218	myeloids	M1
UC.b_277_2	UC b	female	44	2	-14237.1	-136781	plasmas	PC IgG
UC.b_277_4	UC b	female	44	4	-16853.9	-143988	plasmas	PC IgG
UC.b_277_8	UC b	female	44	8	-10921.3	-143010	stroma	Pericytes
UC.a_278_10	UC a	male	69	10	-5137.67	-141634	plasmas	PC IgG
UC.a_278_5	UC a	male	69	5	-9861.78	-148246	plasmas	Memory B cell
UC.b_278_1	UC b	female	44	1	-16166.1	-133228	myeloids	M2
UC.b_278_2	UC b	female	44	2	-13844.1	-136797	plasmas	PC IgG
UC.b_278_4	UC b	female	44	4	-15808.9	-143982	myeloids	M2
UC.b_278_8	UC b	female	44	8	-10515.3	-142998	stroma	Inflammatory fibroblasts
UC.a_279_10	UC a	male	69	10	-2887.67	-141637	plasmas	PC IgG
UC.a_279_5	UC a	male	69	5	-9372.78	-148251	plasmas	PC IgG
UC.b_279_1	UC b	female	44	1	-15939.1	-133222	myeloids	M2
UC.b_279_2	UC b	female	44	2	-17684.1	-136792	stroma	FRCs
UC.b_279_4	UC b	female	44	4	-15358.9	-143987	stroma	FRCs
UC.b_279_8	UC b	female	44	8	-12745.3	-143009	plasmas	PC IgG
UC.a_280_10	UC a	male	69	10	-5744.67	-141625	stroma	Endothelium
UC.a_280_5	UC a	male	69	5	-8918.78	-148253	plasmas	PC IgG
UC.b_280_1	UC b	female	44	1	-16637.1	-133224	plasmas	PC IgG
UC.b_280_2	UC b	female	44	2	-14465.1	-136796	plasmas	PC IgG
UC.b_280_4	UC b	female	44	4	-14891.9	-143990	plasmas	GC B cell
UC.b_280_8	UC b	female	44	8	-9748.33	-143012	stroma	Pericytes
UC.a_281_10	UC a	male	69	10	-5304.67	-141640	plasmas	PC IgG
UC.a_281_5	UC a	male	69	5	-8691.78	-148261	myeloids	Macrophage NRG1
UC.b_281_1	UC b	female	44	1	-15489.1	-133228	plasmas	PC IgA heat shock
UC.b_281_2	UC b	female	44	2	-17469.1	-136793	stroma	Pericytes
UC.b_281_4	UC b	female	44	4	-18013.9	-143991	myeloids	N2
UC.b_281_8	UC b	female	44	8	-11582.3	-143033	plasmas	PC IgG
UC.a_282_10	UC a	male	69	10	-6370.67	-141653	plasmas	PC IgA IgM
UC.a_282_5	UC a	male	69	5	-8377.78	-148268	plasmas	PC IgG
UC.b_282_1	UC b	female	44	1	-17268.1	-133224	stroma	Inflammatory fibroblasts
UC.b_282_2	UC b	female	44	2	-15836.1	-136804	plasmas	Memory B cell
UC.b_282_4	UC b	female	44	4	-17884.9	-143987	plasmas	PC IgG
UC.b_282_8	UC b	female	44	8	-10150.3	-143013	stroma	S1
UC.a_283_10	UC a	male	69	10	-4053.67	-141648	plasmas	PC IgG
UC.a_283_5	UC a	male	69	5	-7244.78	-148272	stroma	Endothelium
UC.b_283_1	UC b	female	44	1	-17037.1	-133233	myeloids	Cycling myeloid
UC.b_283_2	UC b	female	44	2	-15054.1	-136818	stroma	Inflammatory fibroblasts
UC.b_283_4	UC b	female	44	4	-15859.9	-144002	myeloids	M2
UC.b_283_8	UC b	female	44	8	-12674.3	-143015	plasmas	PC IgG
UC.a_284_5	UC a	male	69	5	-7610.78	-148275	plasmas	PC IgG
UC.b_284_1	UC b	female	44	1	-15671.1	-133243	stroma	FRCs
UC.b_284_2	UC b	female	44	2	-14376.1	-136824	stroma	FRCs
UC.b_284_4	UC b	female	44	4	-18311.9	-143994	plasmas	PC IgG
UC.b_284_8	UC b	female	44	8	-12832.3	-143025	plasmas	PC IgG
UC.a_285_10	UC a	male	69	10	-5189.67	-141657	stroma	S3
UC.a_285_5	UC a	male	69	5	-11492.8	-148271	plasmas	PC IgG
UC.b_285_1	UC b	female	44	1	-15437.1	-133236	plasmas	Cycling cells
UC.b_285_2	UC b	female	44	2	-16293.1	-136809	plasmas	PC IgG
UC.b_285_8	UC b	female	44	8	-11522.3	-143023	plasmas	PC IgG
UC.a_286_10	UC a	male	69	10	-4620.67	-141654	stroma	Pericytes
UC.a_286_5	UC a	male	69	5	-8207.78	-148275	plasmas	PC IgG
UC.b_286_1	UC b	female	44	1	-17207.1	-133234	stroma	Inflammatory fibroblasts
UC.b_286_2	UC b	female	44	2	-14584.1	-136809	plasmas	PC immediate early response
UC.b_286_4	UC b	female	44	4	-16206.9	-143996	stroma	Inflammatory fibroblasts
UC.b_286_8	UC b	female	44	8	-11993.3	-143029	myeloids	M2
UC.a_287_10	UC a	male	69	10	-3611.67	-141652	plasmas	PC IgG
UC.a_287_5	UC a	male	69	5	-10792.8	-148282	stroma	Inflammatory fibroblasts
UC.b_287_1	UC b	female	44	1	-15559.1	-133259	plasmas	PC IgG
UC.b_287_2	UC b	female	44	2	-15432.1	-136830	plasmas	PC IgG
UC.b_287_4	UC b	female	44	4	-15474.9	-143982	plasmas	Naïve B cell
UC.b_287_8	UC b	female	44	8	-10623.3	-143017	stroma	Pericytes
UC.a_288_10	UC a	male	69	10	-5738.67	-141662	stroma	Endothelium
UC.a_288_5	UC a	male	69	5	-10233.8	-148294	plasmas	PC IgG
UC.b_288_1	UC b	female	44	1	-16275.1	-133237	plasmas	Naïve B cell
UC.b_288_2	UC b	female	44	2	-17115.1	-136812	stroma	Fibroblasts
UC.b_288_4	UC b	female	44	4	-15293.9	-144004	plasmas	GC B cell
UC.b_288_8	UC b	female	44	8	-10984.3	-143042	myeloids	Macrophage NRG1
UC.a_289_10	UC a	male	69	10	-6282.67	-141656	plasmas	PC IgG
UC.a_289_5	UC a	male	69	5	-8505.78	-148280	myeloids	M2
UC.b_289_1	UC b	female	44	1	-16134.1	-133263	stroma	FRCs
UC.b_289_2	UC b	female	44	2	-17538.1	-136822	myeloids	M0
UC.b_289_4	UC b	female	44	4	-17051.9	-143996	stroma	Inflammatory fibroblasts
UC.b_289_8	UC b	female	44	8	-13324.3	-143027	plasmas	PC IgG
UC.a_290_10	UC a	male	69	10	-5419.67	-141681	plasmas	PC immediate early response
UC.a_290_5	UC a	male	69	5	-11860.8	-148280	plasmas	PC IgG
UC.b_290_1	UC b	female	44	1	-13899.1	-133248	epi	Tuft cells
UC.b_290_2	UC b	female	44	2	-15735.1	-136814	stroma	Endothelium
UC.b_290_4	UC b	female	44	4	-16455.9	-144009	plasmas	PC IgA heat shock
UC.b_290_8	UC b	female	44	8	-13009.3	-143025	myeloids	M2
UC.a_291_10	UC a	male	69	10	-4843.67	-141656	stroma	Myofibroblasts
UC.a_291_5	UC a	male	69	5	-7756.78	-148290	plasmas	PC IgG
UC.b_291_1	UC b	female	44	1	-14950.1	-133242	stroma	Pericytes
UC.b_291_2	UC b	female	44	2	-17332.1	-136819	myeloids	M2
UC.b_291_4	UC b	female	44	4	-15960.9	-144004	plasmas	GC B cell
UC.b_291_8	UC b	female	44	8	-13268.3	-143025	plasmas	PC IgA IgM
UC.a_292_10	UC a	male	69	10	-4291.67	-141679	epi	Tuft cells
UC.a_292_5	UC a	male	69	5	-9446.78	-148298	myeloids	M2
UC.b_292_1	UC b	female	44	1	-16836.1	-133246	plasmas	PC IgG
UC.b_292_2	UC b	female	44	2	-16613.1	-136801	myeloids	Inflammatory monocytes
UC.b_292_4	UC b	female	44	4	-18209.9	-143997	plasmas	Naïve B cell
UC.b_292_8	UC b	female	44	8	-12020.3	-143049	plasmas	PC IgG
UC.a_293_10	UC a	male	69	10	-4986.67	-141675	myeloids	M2
UC.a_293_5	UC a	male	69	5	-7377.78	-148293	stroma	Inflammatory fibroblasts
UC.b_293_1	UC b	female	44	1	-16221.1	-133254	stroma	FRCs
UC.b_293_2	UC b	female	44	2	-15186.1	-136814	plasmas	Cycling cells
UC.b_293_4	UC b	female	44	4	-17918.9	-144010	plasmas	PC IgG
UC.b_293_8	UC b	female	44	8	-13379.3	-143035	plasmas	PC IgG
UC.a_294_10	UC a	male	69	10	-6183.67	-141680	plasmas	PC IgG
UC.a_294_5	UC a	male	69	5	-10390.8	-148289	plasmas	PC IgG
UC.b_294_1	UC b	female	44	1	-15745.1	-133248	stroma	Endothelium
UC.b_294_2	UC b	female	44	2	-15566.1	-136808	myeloids	N2
UC.b_294_4	UC b	female	44	4	-16709.9	-143993	plasmas	PC IgA heat shock
UC.b_294_8	UC b	female	44	8	-12087.3	-143040	plasmas	PC IgG
UC.a_295_10	UC a	male	69	10	-5073.67	-141686	plasmas	PC IgG
UC.a_295_5	UC a	male	69	5	-8265.78	-148292	plasmas	PC IgG
UC.b_295_1	UC b	female	44	1	-15836.1	-133247	stroma	Endothelium
UC.b_295_2	UC b	female	44	2	-16842.1	-136824	plasmas	PC IgG
UC.b_295_4	UC b	female	44	4	-14595.9	-144007	plasmas	PC immediate early response
UC.b_295_8	UC b	female	44	8	-10409.3	-143031	stroma	FRCs
UC.a_296_10	UC a	male	69	10	-5344.67	-141701	stroma	Myofibroblasts
UC.a_296_5	UC a	male	69	5	-12015.8	-148290	stroma	Myofibroblasts
UC.b_296_1	UC b	female	44	1	-13973.1	-133258	myeloids	Macrophage NRG1
UC.b_296_2	UC b	female	44	2	-16537.1	-136829	plasmas	GC B cell
UC.b_296_4	UC b	female	44	4	-16114.9	-144019	stroma	Glia
UC.b_296_8	UC b	female	44	8	-8880.33	-143034	myeloids	M2
UC.a_297_10	UC a	male	69	10	-3954.67	-141690	plasmas	PC IgG
UC.a_297_5	UC a	male	69	5	-9546.78	-148304	plasmas	PC IgG
UC.b_297_2	UC b	female	44	2	-17774.1	-136820	plasmas	GC B cell
UC.b_297_4	UC b	female	44	4	-17408.9	-144008	plasmas	PC IgG
UC.b_297_8	UC b	female	44	8	-12612.3	-143029	plasmas	PC IgG
UC.a_298_10	UC a	male	69	10	-5729.67	-141702	stroma	Endothelium
UC.a_298_5	UC a	male	69	5	-8600.78	-148289	plasmas	PC IgG
UC.b_298_1	UC b	female	44	1	-17419.1	-133244	stroma	Glia
UC.b_298_2	UC b	female	44	2	-14544.1	-136835	plasmas	PC IgG
UC.b_298_4	UC b	female	44	4	-16806.9	-144015	stroma	Inflammatory fibroblasts
UC.b_298_8	UC b	female	44	8	-10515.3	-143034	plasmas	PC IgG
UC.a_299_10	UC a	male	69	10	-6413.67	-141701	plasmas	PC IgG
UC.a_299_5	UC a	male	69	5	-7832.78	-148295	plasmas	PC IgG
UC.b_299_1	UC b	female	44	1	-17166.1	-133251	plasmas	Memory B cell
UC.b_299_2	UC b	female	44	2	-18913.1	-136826	stroma	Inflammatory fibroblasts
UC.b_299_4	UC b	female	44	4	-17685.9	-144013	stroma	Endothelium
UC.b_299_8	UC b	female	44	8	-9729.33	-143051	stroma	Pericytes
UC.a_300_10	UC a	male	69	10	-5136.67	-141708	plasmas	Naïve B cell
UC.a_300_5	UC a	male	69	5	-7585.78	-148299	plasmas	PC IgG
UC.b_300_1	UC b	female	44	1	-15118.1	-133248	plasmas	PC IgG
UC.b_300_2	UC b	female	44	2	-15328.1	-136823	plasmas	PC IgG
UC.b_300_4	UC b	female	44	4	-15390.9	-143997	tcells	Ribhi T cells
UC.b_300_8	UC b	female	44	8	-8622.33	-143060	stroma	Endothelium
UC.a_301_10	UC a	male	69	10	-3567.67	-141707	plasmas	PC IgG
UC.a_301_5	UC a	male	69	5	-9011.78	-148319	myeloids	M2
UC.b_301_1	UC b	female	44	1	-14613.1	-133262	myeloids	M2
UC.b_301_2	UC b	female	44	2	-14234.1	-136833	tcells	Tregs
UC.b_301_4	UC b	female	44	4	-15170.9	-144012	plasmas	Memory B cell
UC.b_301_8	UC b	female	44	8	-12783.3	-143046	plasmas	PC IgG
UC.a_302_10	UC a	male	69	10	-5029.67	-141720	plasmas	Naïve B cell
UC.a_302_5	UC a	male	69	5	-8183.78	-148325	plasmas	PC IgG
UC.b_302_1	UC b	female	44	1	-17495.1	-133268	epi	Epithelium Ribhi
UC.b_302_2	UC b	female	44	2	-16626.1	-136846	plasmas	PC IgG
UC.b_302_4	UC b	female	44	4	-14703.9	-144008	myeloids	M2
UC.b_302_8	UC b	female	44	8	-12339.3	-143037	plasmas	PC immediate early response
UC.a_303_10	UC a	male	69	10	-6291.67	-141719	plasmas	PC IgG
UC.a_303_5	UC a	male	69	5	-11421.8	-148318	plasmas	PC IgG
UC.b_303_1	UC b	female	44	1	-16992.1	-133261	plasmas	PC IgG
UC.b_303_2	UC b	female	44	2	-14101.1	-136843	plasmas	PC IgG
UC.b_303_4	UC b	female	44	4	-14643.9	-144010	plasmas	Naïve B cell
UC.b_303_8	UC b	female	44	8	-8439.33	-143043	myeloids	M2
UC.a_304_10	UC a	male	69	10	-5688.67	-141717	stroma	Endothelium
UC.a_304_5	UC a	male	69	5	-9862.78	-148321	myeloids	Mast
UC.b_304_1	UC b	female	44	1	-15004.1	-133266	plasmas	PC IgG
UC.b_304_2	UC b	female	44	2	-17508.1	-136849	stroma	Glia
UC.b_304_4	UC b	female	44	4	-18452.9	-144009	plasmas	PC IgA IgM
UC.b_304_8	UC b	female	44	8	-8255.33	-143071	myeloids	M0
UC.a_305_10	UC a	male	69	10	-2992.67	-141715	stroma	FRCs
UC.a_305_5	UC a	male	69	5	-9931.78	-148328	plasmas	PC IgG
UC.b_305_1	UC b	female	44	1	-13802.1	-133260	plasmas	PC IgG
UC.b_305_2	UC b	female	44	2	-18244.1	-136839	epi	Tuft cells
UC.b_305_4	UC b	female	44	4	-17150.9	-144007	plasmas	PC IgG
UC.b_305_8	UC b	female	44	8	-11340.3	-143066	myeloids	M2
UC.a_306_5	UC a	male	69	5	-9318.78	-148327	plasmas	PC IgG
UC.b_306_1	UC b	female	44	1	-17131.1	-133263	plasmas	PC IgG
UC.b_306_2	UC b	female	44	2	-16347.1	-136854	plasmas	PC IgG
UC.b_306_4	UC b	female	44	4	-14823.9	-144008	plasmas	PC IgG
UC.b_306_8	UC b	female	44	8	-10372.3	-143062	plasmas	Memory B cell
UC.a_307_10	UC a	male	69	10	-3644.67	-141720	plasmas	PC IgG
UC.a_307_5	UC a	male	69	5	-9145.78	-148336	plasmas	PC IgG
UC.b_307_1	UC b	female	44	1	-17332.1	-133253	plasmas	PC IgG
UC.b_307_2	UC b	female	44	2	-14307.1	-136848	myeloids	Macrophage NRG1
UC.b_307_4	UC b	female	44	4	-15541.9	-144023	myeloids	M2
UC.b_307_8	UC b	female	44	8	-12180.3	-143079	plasmas	PC IgG
UC.a_308_5	UC a	male	69	5	-8680.78	-148337	plasmas	Memory B cell
UC.b_308_1	UC b	female	44	1	-14753.1	-133271	stroma	FRCs
UC.b_308_2	UC b	female	44	2	-14027.1	-136835	plasmas	PC IgG
UC.b_308_4	UC b	female	44	4	-15431.9	-144003	plasmas	Naïve B cell
UC.b_308_8	UC b	female	44	8	-12124.3	-143067	plasmas	PC IgG
UC.a_309_10	UC a	male	69	10	-6731.67	-141729	plasmas	Naïve B cell
UC.a_309_5	UC a	male	69	5	-10810.8	-148333	plasmas	PC IgG
UC.b_309_1	UC b	female	44	1	-17241.1	-133278	plasmas	PC IgG
UC.b_309_2	UC b	female	44	2	-13962.1	-136838	plasmas	PC IgG
UC.b_309_4	UC b	female	44	4	-14981.9	-144006	plasmas	Memory B cell
UC.b_309_8	UC b	female	44	8	-11177.3	-143061	myeloids	M2
UC.a_310_10	UC a	male	69	10	-5257.67	-141745	plasmas	PC IgG
UC.a_310_5	UC a	male	69	5	-7711.78	-148343	myeloids	M2
UC.b_310_1	UC b	female	44	1	-14959.1	-133275	myeloids	M0
UC.b_310_2	UC b	female	44	2	-18561.1	-136840	plasmas	B cell
UC.b_310_4	UC b	female	44	4	-14491.9	-144023	stroma	FRCs
UC.b_310_8	UC b	female	44	8	-10476.3	-143051	myeloids	M2
UC.a_311_10	UC a	male	69	10	-4959.67	-141740	plasmas	PC IgG
UC.a_311_5	UC a	male	69	5	-10944.8	-148334	stroma	Inflammatory fibroblasts
UC.b_311_1	UC b	female	44	1	-14693.1	-133278	stroma	FRCs
UC.b_311_2	UC b	female	44	2	-17457.1	-136839	myeloids	M0
UC.b_311_4	UC b	female	44	4	-15791.9	-144027	myeloids	M2
UC.b_311_8	UC b	female	44	8	-12364.3	-143073	stroma	Glia
UC.a_312_10	UC a	male	69	10	-5111.67	-141758	myeloids	M2
UC.a_312_5	UC a	male	69	5	-8614.78	-148330	plasmas	PC IgG
UC.b_312_1	UC b	female	44	1	-15915.1	-133278	stroma	FRCs
UC.b_312_2	UC b	female	44	2	-17018.1	-136836	plasmas	PC IgA IgM
UC.b_312_4	UC b	female	44	4	-15613.9	-144015	plasmas	GC B cell
UC.b_312_8	UC b	female	44	8	-10534.3	-143066	myeloids	Inflammatory monocytes
UC.a_313_10	UC a	male	69	10	-4117.67	-141776	stroma	Endothelium
UC.a_313_5	UC a	male	69	5	-11015.8	-148337	plasmas	PC IgG
UC.b_313_1	UC b	female	44	1	-14564.1	-133284	myeloids	M2
UC.b_313_2	UC b	female	44	2	-15486.1	-136848	plasmas	B cell
UC.b_313_4	UC b	female	44	4	-17258.9	-144022	plasmas	PC IgG
UC.b_313_8	UC b	female	44	8	-10439.3	-143078	plasmas	GC B cell
UC.a_314_10	UC a	male	69	10	-5004.67	-141762	plasmas	Naïve B cell
UC.a_314_5	UC a	male	69	5	-10633.8	-148342	stroma	Inflammatory fibroblasts
UC.b_314_1	UC b	female	44	1	-16597.1	-133298	plasmas	PC IgG
UC.b_314_2	UC b	female	44	2	-14799.1	-136850	plasmas	PC IgG
UC.b_314_4	UC b	female	44	4	-17217.9	-144021	plasmas	PC IgG
UC.b_314_8	UC b	female	44	8	-8766.33	-143073	myeloids	M2
UC.a_315_10	UC a	male	69	10	-4007.67	-141777	myeloids	M2
UC.a_315_5	UC a	male	69	5	-10556.8	-148345	stroma	Pericytes
UC.b_315_1	UC b	female	44	1	-17384.1	-133287	plasmas	PC IgA IgM
UC.b_315_2	UC b	female	44	2	-18619.1	-136849	plasmas	PC IgG
UC.b_315_4	UC b	female	44	4	-16700.9	-144021	plasmas	GC B cell
UC.b_315_8	UC b	female	44	8	-12632.3	-143088	plasmas	PC IgG
UC.a_316_10	UC a	male	69	10	-6597.67	-141768	stroma	Endothelium
UC.a_316_5	UC a	male	69	5	-8121.78	-148356	plasmas	PC IgG
UC.b_316_1	UC b	female	44	1	-14828.1	-133306	plasmas	PC IgA IgM
UC.b_316_2	UC b	female	44	2	-17588.1	-136858	tcells	Ribhi T cells
UC.b_316_4	UC b	female	44	4	-17585.9	-144035	myeloids	Macrophage NRG1
UC.b_316_8	UC b	female	44	8	-12437.3	-143073	myeloids	Cycling myeloid
UC.a_317_10	UC a	male	69	10	-6424.67	-141765	plasmas	PC IgG
UC.a_317_5	UC a	male	69	5	-7467.78	-148341	plasmas	PC IgG
UC.b_317_1	UC b	female	44	1	-17304.1	-133296	plasmas	B cell
UC.b_317_2	UC b	female	44	2	-16988.1	-136852	plasmas	PC IgG
UC.b_317_4	UC b	female	44	4	-15477.9	-144037	plasmas	Naïve B cell
UC.b_317_8	UC b	female	44	8	-11758.3	-143081	myeloids	Macrophage NRG1
UC.a_318_10	UC a	male	69	10	-3886.67	-141757	plasmas	PC IgG
UC.a_318_5	UC a	male	69	5	-10877.8	-148357	plasmas	PC IgG
UC.b_318_1	UC b	female	44	1	-17477.1	-133315	stroma	Glia
UC.b_318_2	UC b	female	44	2	-15589.1	-136858	myeloids	Macrophage NRG1
UC.b_318_4	UC b	female	44	4	-14871.9	-144029	plasmas	PC IgG
UC.b_318_8	UC b	female	44	8	-11631.3	-143059	plasmas	PC IgG
UC.a_319_10	UC a	male	69	10	-6660.67	-141770	stroma	Myofibroblasts
UC.a_319_5	UC a	male	69	5	-9380.78	-148351	stroma	Inflammatory fibroblasts
UC.b_319_1	UC b	female	44	1	-17050.1	-133307	plasmas	GC B cell
UC.b_319_2	UC b	female	44	2	-18969.1	-136855	epi	Paneth-like
UC.b_319_4	UC b	female	44	4	-14795.9	-144028	plasmas	B cell
UC.b_319_8	UC b	female	44	8	-8838.33	-143086	myeloids	N3
UC.a_320_10	UC a	male	69	10	-4419.67	-141765	plasmas	PC immediate early response
UC.a_320_5	UC a	male	69	5	-10790.8	-148356	plasmas	PC IgG
UC.b_320_1	UC b	female	44	1	-15417.1	-133299	plasmas	PC IgG
UC.b_320_2	UC b	female	44	2	-19037.1	-136884	epi	Paneth-like
UC.b_320_4	UC b	female	44	4	-14745.9	-144037	plasmas	PC IgG
UC.b_320_8	UC b	female	44	8	-12967.3	-143081	plasmas	PC IgG
UC.a_321_10	UC a	male	69	10	-5734.67	-141759	stroma	Pericytes
UC.a_321_5	UC a	male	69	5	-8300.78	-148367	plasmas	PC IgG
UC.b_321_1	UC b	female	44	1	-15289.1	-133296	plasmas	B cell
UC.b_321_2	UC b	female	44	2	-16274.1	-136878	plasmas	Cycling cells
UC.b_321_4	UC b	female	44	4	-17295.9	-144024	plasmas	Naïve B cell
UC.b_321_8	UC b	female	44	8	-12707.3	-143075	plasmas	PC IgG
UC.a_322_10	UC a	male	69	10	-5298.67	-141782	tcells	CD8
UC.a_322_5	UC a	male	69	5	-9254.78	-148375	plasmas	Memory B cell
UC.b_322_1	UC b	female	44	1	-13828.1	-133306	myeloids	Macrophage NRG1
UC.b_322_2	UC b	female	44	2	-17729.1	-136855	stroma	Myofibroblasts
UC.b_322_4	UC b	female	44	4	-15241.9	-144033	plasmas	GC B cell
UC.b_322_8	UC b	female	44	8	-12263.3	-143075	plasmas	PC IgG
UC.a_323_10	UC a	male	69	10	-5163.67	-141768	tcells	CD4
UC.a_323_5	UC a	male	69	5	-10038.8	-148370	plasmas	PC IgG
UC.b_323_1	UC b	female	44	1	-14910.1	-133307	stroma	Inflammatory fibroblasts
UC.b_323_2	UC b	female	44	2	-19110.1	-136863	myeloids	Mast
UC.b_323_4	UC b	female	44	4	-17087.9	-144041	plasmas	PC IgG
UC.b_323_8	UC b	female	44	8	-11296.3	-143113	myeloids	M2
UC.a_324_10	UC a	male	69	10	-4626.67	-141798	stroma	S3
UC.a_324_5	UC a	male	69	5	-9322.78	-148363	plasmas	PC IgG
UC.b_324_1	UC b	female	44	1	-15042.1	-133314	stroma	Inflammatory fibroblasts
UC.b_324_2	UC b	female	44	2	-18654.1	-136861	plasmas	PC IgG
UC.b_324_4	UC b	female	44	4	-16860.9	-144038	myeloids	Macrophage NRG1
UC.b_324_8	UC b	female	44	8	-13388.3	-143096	plasmas	Naïve B cell
UC.a_325_10	UC a	male	69	10	-4971.67	-141782	tcells	T cells CCL20
UC.a_325_5	UC a	male	69	5	-11350.8	-148366	plasmas	PC IgG
UC.b_325_1	UC b	female	44	1	-17406.1	-133311	plasmas	PC IgG
UC.b_325_2	UC b	female	44	2	-18258.1	-136878	plasmas	PC IgG
UC.b_325_4	UC b	female	44	4	-16262.9	-144030	plasmas	PC IgG
UC.b_325_8	UC b	female	44	8	-13127.3	-143080	stroma	Pericytes
UC.a_326_10	UC a	male	69	10	-6470.67	-141788	plasmas	PC immediate early response
UC.a_326_5	UC a	male	69	5	-8632.78	-148377	myeloids	M0
UC.b_326_1	UC b	female	44	1	-16017.1	-133308	tcells	T cells CCL20
UC.b_326_2	UC b	female	44	2	-16582.1	-136890	myeloids	Mast
UC.b_326_4	UC b	female	44	4	-15684.9	-144019	plasmas	Memory B cell
UC.b_326_8	UC b	female	44	8	-12751.3	-143084	plasmas	PC IgG
UC.a_327_10	UC a	male	69	10	-6290.67	-141794	stroma	FRCs
UC.a_327_5	UC a	male	69	5	-8584.78	-148380	plasmas	PC IgG
UC.b_327_1	UC b	female	44	1	-14972.1	-133333	plasmas	PC IgG
UC.b_327_2	UC b	female	44	2	-15175.1	-136887	plasmas	PC IgG
UC.b_327_4	UC b	female	44	4	-14554.9	-144025	plasmas	B cell
UC.b_327_8	UC b	female	44	8	-9235.33	-143103	myeloids	M2
UC.a_328_10	UC a	male	69	10	-5044.67	-141779	plasmas	Naïve B cell
UC.a_328_5	UC a	male	69	5	-7557.78	-148385	plasmas	PC IgG
UC.b_328_1	UC b	female	44	1	-15666.1	-133316	myeloids	M2
UC.b_328_2	UC b	female	44	2	-17477.1	-136883	plasmas	PC IgG
UC.b_328_4	UC b	female	44	4	-14189.9	-144038	myeloids	Macrophage NRG1
UC.b_328_8	UC b	female	44	8	-9529.33	-143119	myeloids	M2
UC.a_329_5	UC a	male	69	5	-7256.78	-148394	plasmas	PC IgG
UC.b_329_1	UC b	female	44	1	-16078.1	-133335	plasmas	Memory B cell
UC.b_329_2	UC b	female	44	2	-15337.1	-136890	tcells	T cells CCL20
UC.b_329_4	UC b	female	44	4	-17806.9	-144042	myeloids	M1
UC.b_329_8	UC b	female	44	8	-9324.33	-143114	myeloids	M2
UC.a_330_10	UC a	male	69	10	-4459.67	-141796	stroma	Endothelium
UC.a_330_5	UC a	male	69	5	-8449.78	-148381	plasmas	PC IgG
UC.b_330_1	UC b	female	44	1	-14515.1	-133334	stroma	S2b
UC.b_330_2	UC b	female	44	2	-14212.1	-136874	myeloids	M2
UC.b_330_4	UC b	female	44	4	-17198.9	-144039	plasmas	PC IgG
UC.b_330_8	UC b	female	44	8	-9772.33	-143087	stroma	Pericytes
UC.a_331_10	UC a	male	69	10	-4326.67	-141792	plasmas	PC immediate early response
UC.a_331_5	UC a	male	69	5	-12018.8	-148387	stroma	Endothelium
UC.b_331_1	UC b	female	44	1	-15838.1	-133324	stroma	Pericytes
UC.b_331_2	UC b	female	44	2	-13925.1	-136878	stroma	Inflammatory fibroblasts
UC.b_331_4	UC b	female	44	4	-17012.9	-144043	stroma	S1
UC.b_331_8	UC b	female	44	8	-8887.33	-143113	myeloids	M2
UC.a_332_10	UC a	male	69	10	-5713.67	-141804	stroma	Myofibroblasts
UC.a_332_5	UC a	male	69	5	-11744.8	-148399	plasmas	PC IgG
UC.b_332_1	UC b	female	44	1	-17164.1	-133333	plasmas	PC IgG
UC.b_332_2	UC b	female	44	2	-18966.1	-136897	epi	Paneth-like
UC.b_332_4	UC b	female	44	4	-17725.9	-144035	tcells	CD4
UC.b_332_8	UC b	female	44	8	-12928.3	-143102	plasmas	PC IgG
UC.a_333_10	UC a	male	69	10	-4717.67	-141792	stroma	S3
UC.a_333_5	UC a	male	69	5	-11583.8	-148383	plasmas	PC IgG
UC.b_333_1	UC b	female	44	1	-15450.1	-133340	myeloids	M2
UC.b_333_2	UC b	female	44	2	-18098.1	-136878	myeloids	Macrophage NRG1
UC.b_333_4	UC b	female	44	4	-16668.9	-144040	plasmas	PC IgG
UC.b_333_8	UC b	female	44	8	-12348.3	-143104	myeloids	M2
UC.a_334_10	UC a	male	69	10	-5499.67	-141790	plasmas	PC IgG
UC.a_334_5	UC a	male	69	5	-10605.8	-148386	plasmas	PC IgG
UC.b_334_1	UC b	female	44	1	-17668.1	-133325	plasmas	PC IgG
UC.b_334_2	UC b	female	44	2	-17047.1	-136876	plasmas	PC IgG
UC.b_334_4	UC b	female	44	4	-16049.9	-144038	plasmas	PC IgG
UC.b_334_8	UC b	female	44	8	-11606.3	-143119	myeloids	M2
UC.a_335_10	UC a	male	69	10	-3704.67	-141802	plasmas	PC IgG
UC.a_335_5	UC a	male	69	5	-9931.78	-148399	plasmas	PC IgG
UC.b_335_1	UC b	female	44	1	-17307.1	-133338	plasmas	PC IgG
UC.b_335_2	UC b	female	44	2	-14372.1	-136890	plasmas	PC IgG
UC.b_335_4	UC b	female	44	4	-15372.9	-144044	plasmas	GC B cell
UC.b_335_8	UC b	female	44	8	-10491.3	-143117	myeloids	M2
UC.a_336_10	UC a	male	69	10	-4495.67	-141810	stroma	Inflammatory fibroblasts
UC.a_336_5	UC a	male	69	5	-9869.78	-148393	plasmas	PC IgG
UC.b_336_1	UC b	female	44	1	-15246.1	-133332	plasmas	PC IgG
UC.b_336_2	UC b	female	44	2	-15966.1	-136879	myeloids	M2
UC.b_336_4	UC b	female	44	4	-17149.9	-144041	myeloids	Macrophage NRG1
UC.b_336_8	UC b	female	44	8	-10396.3	-143115	plasmas	B cell
UC.a_337_10	UC a	male	69	10	-5238.67	-141807	stroma	Endothelium
UC.a_337_5	UC a	male	69	5	-8060.78	-148391	plasmas	PC IgG
UC.b_337_1	UC b	female	44	1	-14154.1	-133329	plasmas	PC IgG
UC.b_337_2	UC b	female	44	2	-14467.1	-136889	plasmas	PC immediate early response
UC.b_337_4	UC b	female	44	4	-14975.9	-144041	plasmas	PC IgA IgM
UC.b_337_8	UC b	female	44	8	-8990.33	-143101	myeloids	Mast
UC.a_338_10	UC a	male	69	10	-4933.67	-141804	plasmas	PC IgG
UC.a_338_5	UC a	male	69	5	-10456.8	-148393	plasmas	PC IgG
UC.b_338_1	UC b	female	44	1	-18819.1	-133342	epi	Tuft cells
UC.b_338_2	UC b	female	44	2	-18937.1	-136900	epi	Secretory progenitor
UC.b_338_4	UC b	female	44	4	-17526.9	-144048	stroma	Endothelium
UC.b_338_8	UC b	female	44	8	-8245.33	-143121	plasmas	PC IgG
UC.a_339_10	UC a	male	69	10	-3646.67	-141811	plasmas	PC IgG
UC.a_339_5	UC a	male	69	5	-9590.78	-148386	plasmas	PC IgG
UC.b_339_1	UC b	female	44	1	-16234.1	-133330	plasmas	PC IgG
UC.b_339_2	UC b	female	44	2	-19083.1	-136891	epi	Paneth-like
UC.b_339_4	UC b	female	44	4	-16947.9	-144043	stroma	Inflammatory fibroblasts
UC.b_339_8	UC b	female	44	8	-8745.33	-143105	myeloids	M0
UC.a_340_10	UC a	male	69	10	-4880.67	-141803	stroma	FRCs
UC.a_340_5	UC a	male	69	5	-7779.78	-148392	plasmas	PC IgG
UC.b_340_1	UC b	female	44	1	-16158.1	-133336	plasmas	GC B cell
UC.b_340_2	UC b	female	44	2	-18673.1	-136888	stroma	Inflammatory fibroblasts
UC.b_340_4	UC b	female	44	4	-16096.9	-144052	plasmas	PC IgG
UC.b_340_8	UC b	female	44	8	-11180.3	-143123	myeloids	M2
UC.a_341_10	UC a	male	69	10	-6363.67	-141798	plasmas	PC IgG
UC.a_341_5	UC a	male	69	5	-11566.8	-148411	stroma	Inflammatory fibroblasts
[truncated: 21,151 more rows]

## Sheet: fig5c
sample_name	age	gender	subset	SingleR2	cell	fov	x	y	molecule
CD b	42	female	plasmas	PC IgG	CD.b_1_2	2	-42852.2	26470.2	NA
CD b	42	female	plasmas	PC IgG	CD.b_1_2	2	-42850.2	26468.2	NA
CD b	42	female	plasmas	PC IgG	CD.b_1_2	2	-42847.2	26464.2	NA
CD b	42	female	plasmas	PC IgG	CD.b_1_2	2	-42846.2	26462.2	NA
CD b	42	female	plasmas	PC IgG	CD.b_1_2	2	-42845.2	26457.2	NA
CD b	42	female	plasmas	PC IgG	CD.b_1_2	2	-42845.2	26433.2	NA
CD b	42	female	plasmas	PC IgG	CD.b_1_2	2	-42846.2	26428.2	NA
CD b	42	female	plasmas	PC IgG	CD.b_1_2	2	-42848.2	26422.2	NA
CD b	42	female	plasmas	PC IgG	CD.b_1_2	2	-42879.2	26406.2	NA
CD b	42	female	plasmas	PC IgG	CD.b_1_2	2	-42890.2	26406.2	NA
CD b	42	female	plasmas	PC IgG	CD.b_1_2	2	-42906.2	26419.2	NA
CD b	42	female	plasmas	PC IgG	CD.b_1_2	2	-42912.2	26424.2	NA
CD b	42	female	plasmas	PC IgG	CD.b_1_2	2	-42912.2	26429.2	NA
CD b	42	female	plasmas	PC IgG	CD.b_1_2	2	-42909.2	26470.2	NA
CD b	42	female	plasmas	PC IgG	CD.b_1_2	2	-42852.2	26470.2	NA
CD b	42	female	plasmas	Naïve B cell	CD.b_10_2	2	-44592.2	26470.2	NA
CD b	42	female	plasmas	Naïve B cell	CD.b_10_2	2	-44590.2	26469.2	NA
CD b	42	female	plasmas	Naïve B cell	CD.b_10_2	2	-44586.2	26466.2	NA
CD b	42	female	plasmas	Naïve B cell	CD.b_10_2	2	-44580.2	26461.2	NA
CD b	42	female	plasmas	Naïve B cell	CD.b_10_2	2	-44577.2	26458.2	NA
CD b	42	female	plasmas	Naïve B cell	CD.b_10_2	2	-44577.2	26445.2	NA
CD b	42	female	plasmas	Naïve B cell	CD.b_10_2	2	-44578.2	26428.2	NA
CD b	42	female	plasmas	Naïve B cell	CD.b_10_2	2	-44590.2	26416.2	NA
CD b	42	female	plasmas	Naïve B cell	CD.b_10_2	2	-44592.2	26415.2	NA
CD b	42	female	plasmas	Naïve B cell	CD.b_10_2	2	-44608.2	26409.2	NA
CD b	42	female	plasmas	Naïve B cell	CD.b_10_2	2	-44612.2	26409.2	NA
CD b	42	female	plasmas	Naïve B cell	CD.b_10_2	2	-44618.2	26411.2	NA
CD b	42	female	plasmas	Naïve B cell	CD.b_10_2	2	-44622.2	26413.2	NA
CD b	42	female	plasmas	Naïve B cell	CD.b_10_2	2	-44641.2	26425.2	NA
CD b	42	female	plasmas	Naïve B cell	CD.b_10_2	2	-44644.2	26427.2	NA
CD b	42	female	plasmas	Naïve B cell	CD.b_10_2	2	-44644.2	26458.2	NA
CD b	42	female	plasmas	Naïve B cell	CD.b_10_2	2	-44642.2	26461.2	NA
CD b	42	female	plasmas	Naïve B cell	CD.b_10_2	2	-44637.2	26466.2	NA
CD b	42	female	plasmas	Naïve B cell	CD.b_10_2	2	-44633.2	26469.2	NA
CD b	42	female	plasmas	Naïve B cell	CD.b_10_2	2	-44631.2	26470.2	NA
CD b	42	female	plasmas	Naïve B cell	CD.b_10_2	2	-44592.2	26470.2	NA
CD b	42	female	plasmas	PC IgG	CD.b_100_2	2	-45313.2	26338.2	NA
CD b	42	female	plasmas	PC IgG	CD.b_100_2	2	-45305.2	26330.2	NA
CD b	42	female	plasmas	PC IgG	CD.b_100_2	2	-45301.2	26325.2	NA
CD b	42	female	plasmas	PC IgG	CD.b_100_2	2	-45301.2	26315.2	NA
CD b	42	female	plasmas	PC IgG	CD.b_100_2	2	-45302.2	26298.2	NA
CD b	42	female	plasmas	PC IgG	CD.b_100_2	2	-45303.2	26292.2	NA
CD b	42	female	plasmas	PC IgG	CD.b_100_2	2	-45304.2	26290.2	NA
CD b	42	female	plasmas	PC IgG	CD.b_100_2	2	-45306.2	26287.2	NA
CD b	42	female	plasmas	PC IgG	CD.b_100_2	2	-45310.2	26282.2	NA
CD b	42	female	plasmas	PC IgG	CD.b_100_2	2	-45312.2	26280.2	NA
CD b	42	female	plasmas	PC IgG	CD.b_100_2	2	-45315.2	26280.2	NA
CD b	42	female	plasmas	PC IgG	CD.b_100_2	2	-45345.2	26292.2	NA
CD b	42	female	plasmas	PC IgG	CD.b_100_2	2	-45347.2	26314.2	NA
CD b	42	female	plasmas	PC IgG	CD.b_100_2	2	-45341.2	26329.2	NA
CD b	42	female	plasmas	PC IgG	CD.b_100_2	2	-45338.2	26331.2	NA
CD b	42	female	plasmas	PC IgG	CD.b_100_2	2	-45336.2	26332.2	NA
CD b	42	female	plasmas	PC IgG	CD.b_100_2	2	-45319.2	26337.2	NA
CD b	42	female	plasmas	PC IgG	CD.b_100_2	2	-45315.2	26338.2	NA
CD b	42	female	plasmas	PC IgG	CD.b_100_2	2	-45313.2	26338.2	NA
CD b	42	female	stroma	Endothelium	CD.b_1000_2	2	-42629.2	25693.2	NA
CD b	42	female	stroma	Endothelium	CD.b_1000_2	2	-42626.2	25690.2	NA
CD b	42	female	stroma	Endothelium	CD.b_1000_2	2	-42620.2	25678.2	NA
CD b	42	female	stroma	Endothelium	CD.b_1000_2	2	-42619.2	25675.2	NA
CD b	42	female	stroma	Endothelium	CD.b_1000_2	2	-42618.2	25668.2	NA
CD b	42	female	stroma	Endothelium	CD.b_1000_2	2	-42618.2	25652.2	NA
CD b	42	female	stroma	Endothelium	CD.b_1000_2	2	-42622.2	25622.2	NA
CD b	42	female	stroma	Endothelium	CD.b_1000_2	2	-42625.2	25614.2	NA
CD b	42	female	stroma	Endothelium	CD.b_1000_2	2	-42626.2	25612.2	NA
CD b	42	female	stroma	Endothelium	CD.b_1000_2	2	-42629.2	25607.2	NA
CD b	42	female	stroma	Endothelium	CD.b_1000_2	2	-42632.2	25606.2	NA
CD b	42	female	stroma	Endothelium	CD.b_1000_2	2	-42637.2	25605.2	NA
CD b	42	female	stroma	Endothelium	CD.b_1000_2	2	-42649.2	25605.2	NA
CD b	42	female	stroma	Endothelium	CD.b_1000_2	2	-42654.2	25606.2	NA
CD b	42	female	stroma	Endothelium	CD.b_1000_2	2	-42660.2	25608.2	NA
CD b	42	female	stroma	Endothelium	CD.b_1000_2	2	-42662.2	25609.2	NA
CD b	42	female	stroma	Endothelium	CD.b_1000_2	2	-42666.2	25612.2	NA
CD b	42	female	stroma	Endothelium	CD.b_1000_2	2	-42672.2	25618.2	NA
CD b	42	female	stroma	Endothelium	CD.b_1000_2	2	-42675.2	25622.2	NA
CD b	42	female	stroma	Endothelium	CD.b_1000_2	2	-42676.2	25624.2	NA
CD b	42	female	stroma	Endothelium	CD.b_1000_2	2	-42680.2	25634.2	NA
CD b	42	female	stroma	Endothelium	CD.b_1000_2	2	-42681.2	25639.2	NA
CD b	42	female	stroma	Endothelium	CD.b_1000_2	2	-42655.2	25671.2	NA
CD b	42	female	stroma	Endothelium	CD.b_1000_2	2	-42652.2	25674.2	NA
CD b	42	female	stroma	Endothelium	CD.b_1000_2	2	-42631.2	25694.2	NA
CD b	42	female	stroma	Endothelium	CD.b_1000_2	2	-42629.2	25693.2	NA
CD b	42	female	plasmas	PC IgG	CD.b_1001_2	2	-40780.2	25692.2	NA
CD b	42	female	plasmas	PC IgG	CD.b_1001_2	2	-40778.2	25691.2	NA
CD b	42	female	plasmas	PC IgG	CD.b_1001_2	2	-40774.2	25688.2	NA
CD b	42	female	plasmas	PC IgG	CD.b_1001_2	2	-40768.2	25682.2	NA
CD b	42	female	plasmas	PC IgG	CD.b_1001_2	2	-40767.2	25680.2	NA
CD b	42	female	plasmas	PC IgG	CD.b_1001_2	2	-40767.2	25671.2	NA
CD b	42	female	plasmas	PC IgG	CD.b_1001_2	2	-40776.2	25641.2	NA
CD b	42	female	plasmas	PC IgG	CD.b_1001_2	2	-40778.2	25639.2	NA
CD b	42	female	plasmas	PC IgG	CD.b_1001_2	2	-40791.2	25630.2	NA
CD b	42	female	plasmas	PC IgG	CD.b_1001_2	2	-40793.2	25629.2	NA
CD b	42	female	plasmas	PC IgG	CD.b_1001_2	2	-40795.2	25629.2	NA
CD b	42	female	plasmas	PC IgG	CD.b_1001_2	2	-40826.2	25641.2	NA
CD b	42	female	plasmas	PC IgG	CD.b_1001_2	2	-40833.2	25644.2	NA
CD b	42	female	plasmas	PC IgG	CD.b_1001_2	2	-40834.2	25645.2	NA
CD b	42	female	plasmas	PC IgG	CD.b_1001_2	2	-40828.2	25662.2	NA
CD b	42	female	plasmas	PC IgG	CD.b_1001_2	2	-40822.2	25670.2	NA
CD b	42	female	plasmas	PC IgG	CD.b_1001_2	2	-40820.2	25672.2	NA
CD b	42	female	plasmas	PC IgG	CD.b_1001_2	2	-40786.2	25690.2	NA
CD b	42	female	plasmas	PC IgG	CD.b_1001_2	2	-40782.2	25692.2	NA
CD b	42	female	plasmas	PC IgG	CD.b_1001_2	2	-40780.2	25692.2	NA
CD b	42	female	plasmas	Naïve B cell	CD.b_1002_2	2	-44426.2	25692.2	NA
CD b	42	female	plasmas	Naïve B cell	CD.b_1002_2	2	-44407.2	25673.2	NA
CD b	42	female	plasmas	Naïve B cell	CD.b_1002_2	2	-44407.2	25653.2	NA
CD b	42	female	plasmas	Naïve B cell	CD.b_1002_2	2	-44408.2	25647.2	NA
CD b	42	female	plasmas	Naïve B cell	CD.b_1002_2	2	-44416.2	25622.2	NA
CD b	42	female	plasmas	Naïve B cell	CD.b_1002_2	2	-44417.2	25621.2	NA
CD b	42	female	plasmas	Naïve B cell	CD.b_1002_2	2	-44419.2	25620.2	NA
CD b	42	female	plasmas	Naïve B cell	CD.b_1002_2	2	-44428.2	25619.2	NA
CD b	42	female	plasmas	Naïve B cell	CD.b_1002_2	2	-44443.2	25619.2	NA
CD b	42	female	plasmas	Naïve B cell	CD.b_1002_2	2	-44444.2	25620.2	NA
CD b	42	female	plasmas	Naïve B cell	CD.b_1002_2	2	-44467.2	25644.2	NA
CD b	42	female	plasmas	Naïve B cell	CD.b_1002_2	2	-44479.2	25658.2	NA
CD b	42	female	plasmas	Naïve B cell	CD.b_1002_2	2	-44478.2	25663.2	NA
CD b	42	female	plasmas	Naïve B cell	CD.b_1002_2	2	-44476.2	25668.2	NA
CD b	42	female	plasmas	Naïve B cell	CD.b_1002_2	2	-44475.2	25670.2	NA
CD b	42	female	plasmas	Naïve B cell	CD.b_1002_2	2	-44463.2	25677.2	NA
CD b	42	female	plasmas	Naïve B cell	CD.b_1002_2	2	-44445.2	25685.2	NA
CD b	42	female	plasmas	Naïve B cell	CD.b_1002_2	2	-44427.2	25692.2	NA
CD b	42	female	plasmas	Naïve B cell	CD.b_1002_2	2	-44426.2	25692.2	NA
CD b	42	female	stroma	FRCs	CD.b_1003_2	2	-41499.2	25675.2	NA
CD b	42	female	stroma	FRCs	CD.b_1003_2	2	-41495.2	25674.2	NA
CD b	42	female	stroma	FRCs	CD.b_1003_2	2	-41486.2	25670.2	NA
CD b	42	female	stroma	FRCs	CD.b_1003_2	2	-41485.2	25668.2	NA
CD b	42	female	stroma	FRCs	CD.b_1003_2	2	-41466.2	25627.2	NA
CD b	42	female	stroma	FRCs	CD.b_1003_2	2	-41466.2	25625.2	NA
CD b	42	female	stroma	FRCs	CD.b_1003_2	2	-41468.2	25622.2	NA
CD b	42	female	stroma	FRCs	CD.b_1003_2	2	-41473.2	25615.2	NA
CD b	42	female	stroma	FRCs	CD.b_1003_2	2	-41482.2	25604.2	NA
CD b	42	female	stroma	FRCs	CD.b_1003_2	2	-41485.2	25601.2	NA
CD b	42	female	stroma	FRCs	CD.b_1003_2	2	-41493.2	25601.2	NA
CD b	42	female	stroma	FRCs	CD.b_1003_2	2	-41502.2	25603.2	NA
CD b	42	female	stroma	FRCs	CD.b_1003_2	2	-41505.2	25604.2	NA
CD b	42	female	stroma	FRCs	CD.b_1003_2	2	-41521.2	25611.2	NA
CD b	42	female	stroma	FRCs	CD.b_1003_2	2	-41534.2	25640.2	NA
CD b	42	female	stroma	FRCs	CD.b_1003_2	2	-41534.2	25657.2	NA
CD b	42	female	stroma	FRCs	CD.b_1003_2	2	-41533.2	25658.2	NA
CD b	42	female	stroma	FRCs	CD.b_1003_2	2	-41510.2	25675.2	NA
CD b	42	female	stroma	FRCs	CD.b_1003_2	2	-41508.2	25676.2	NA
CD b	42	female	stroma	FRCs	CD.b_1003_2	2	-41499.2	25675.2	NA
CD b	42	female	plasmas	GC B cell	CD.b_1004_2	2	-44393.2	25673.2	NA
CD b	42	female	plasmas	GC B cell	CD.b_1004_2	2	-44356.2	25649.2	NA
CD b	42	female	plasmas	GC B cell	CD.b_1004_2	2	-44354.2	25647.2	NA
CD b	42	female	plasmas	GC B cell	CD.b_1004_2	2	-44354.2	25646.2	NA
CD b	42	female	plasmas	GC B cell	CD.b_1004_2	2	-44363.2	25626.2	NA
CD b	42	female	plasmas	GC B cell	CD.b_1004_2	2	-44374.2	25609.2	NA
CD b	42	female	plasmas	GC B cell	CD.b_1004_2	2	-44377.2	25605.2	NA
CD b	42	female	plasmas	GC B cell	CD.b_1004_2	2	-44378.2	25604.2	NA
CD b	42	female	plasmas	GC B cell	CD.b_1004_2	2	-44392.2	25604.2	NA
CD b	42	female	plasmas	GC B cell	CD.b_1004_2	2	-44416.2	25620.2	NA
CD b	42	female	plasmas	GC B cell	CD.b_1004_2	2	-44416.2	25621.2	NA
CD b	42	female	plasmas	GC B cell	CD.b_1004_2	2	-44415.2	25626.2	NA
CD b	42	female	plasmas	GC B cell	CD.b_1004_2	2	-44406.2	25669.2	NA
CD b	42	female	plasmas	GC B cell	CD.b_1004_2	2	-44405.2	25672.2	NA
CD b	42	female	plasmas	GC B cell	CD.b_1004_2	2	-44401.2	25673.2	NA
CD b	42	female	plasmas	GC B cell	CD.b_1004_2	2	-44393.2	25673.2	NA
CD b	42	female	plasmas	Naïve B cell	CD.b_1005_2	2	-44169.2	25668.2	NA
CD b	42	female	plasmas	Naïve B cell	CD.b_1005_2	2	-44139.2	25659.2	NA
CD b	42	female	plasmas	Naïve B cell	CD.b_1005_2	2	-44139.2	25642.2	NA
CD b	42	female	plasmas	Naïve B cell	CD.b_1005_2	2	-44140.2	25639.2	NA
CD b	42	female	plasmas	Naïve B cell	CD.b_1005_2	2	-44172.2	25625.2	NA
CD b	42	female	plasmas	Naïve B cell	CD.b_1005_2	2	-44179.2	25625.2	NA
CD b	42	female	plasmas	Naïve B cell	CD.b_1005_2	2	-44181.2	25627.2	NA
CD b	42	female	plasmas	Naïve B cell	CD.b_1005_2	2	-44194.2	25641.2	NA
CD b	42	female	plasmas	Naïve B cell	CD.b_1005_2	2	-44194.2	25646.2	NA
CD b	42	female	plasmas	Naïve B cell	CD.b_1005_2	2	-44188.2	25658.2	NA
CD b	42	female	plasmas	Naïve B cell	CD.b_1005_2	2	-44181.2	25668.2	NA
CD b	42	female	plasmas	Naïve B cell	CD.b_1005_2	2	-44169.2	25668.2	NA
CD b	42	female	myeloids	M2	CD.b_1006_2	2	-42478.2	25688.2	NA
CD b	42	female	myeloids	M2	CD.b_1006_2	2	-42455.2	25677.2	NA
CD b	42	female	myeloids	M2	CD.b_1006_2	2	-42451.2	25675.2	NA
CD b	42	female	myeloids	M2	CD.b_1006_2	2	-42446.2	25672.2	NA
CD b	42	female	myeloids	M2	CD.b_1006_2	2	-42435.2	25665.2	NA
CD b	42	female	myeloids	M2	CD.b_1006_2	2	-42434.2	25664.2	NA
CD b	42	female	myeloids	M2	CD.b_1006_2	2	-42434.2	25635.2	NA
CD b	42	female	myeloids	M2	CD.b_1006_2	2	-42438.2	25631.2	NA
CD b	42	female	myeloids	M2	CD.b_1006_2	2	-42482.2	25607.2	NA
CD b	42	female	myeloids	M2	CD.b_1006_2	2	-42484.2	25606.2	NA
CD b	42	female	myeloids	M2	CD.b_1006_2	2	-42488.2	25606.2	NA
CD b	42	female	myeloids	M2	CD.b_1006_2	2	-42496.2	25608.2	NA
CD b	42	female	myeloids	M2	CD.b_1006_2	2	-42498.2	25609.2	NA
CD b	42	female	myeloids	M2	CD.b_1006_2	2	-42502.2	25612.2	NA
CD b	42	female	myeloids	M2	CD.b_1006_2	2	-42504.2	25614.2	NA
CD b	42	female	myeloids	M2	CD.b_1006_2	2	-42505.2	25616.2	NA
CD b	42	female	myeloids	M2	CD.b_1006_2	2	-42490.2	25680.2	NA
CD b	42	female	myeloids	M2	CD.b_1006_2	2	-42489.2	25682.2	NA
CD b	42	female	myeloids	M2	CD.b_1006_2	2	-42487.2	25684.2	NA
CD b	42	female	myeloids	M2	CD.b_1006_2	2	-42483.2	25687.2	NA
CD b	42	female	myeloids	M2	CD.b_1006_2	2	-42481.2	25688.2	NA
CD b	42	female	myeloids	M2	CD.b_1006_2	2	-42478.2	25688.2	NA
CD b	42	female	plasmas	PC IgG	CD.b_1007_2	2	-42146.2	25690.2	NA
CD b	42	female	plasmas	PC IgG	CD.b_1007_2	2	-42142.2	25685.2	NA
CD b	42	female	plasmas	PC IgG	CD.b_1007_2	2	-42140.2	25682.2	NA
CD b	42	female	plasmas	PC IgG	CD.b_1007_2	2	-42135.2	25671.2	NA
CD b	42	female	plasmas	PC IgG	CD.b_1007_2	2	-42134.2	25668.2	NA
CD b	42	female	plasmas	PC IgG	CD.b_1007_2	2	-42132.2	25648.2	NA
CD b	42	female	plasmas	PC IgG	CD.b_1007_2	2	-42132.2	25629.2	NA
CD b	42	female	plasmas	PC IgG	CD.b_1007_2	2	-42141.2	25620.2	NA
CD b	42	female	plasmas	PC IgG	CD.b_1007_2	2	-42156.2	25620.2	NA
CD b	42	female	plasmas	PC IgG	CD.b_1007_2	2	-42162.2	25621.2	NA
CD b	42	female	plasmas	PC IgG	CD.b_1007_2	2	-42173.2	25623.2	NA
CD b	42	female	plasmas	PC IgG	CD.b_1007_2	2	-42176.2	25625.2	NA
CD b	42	female	plasmas	PC IgG	CD.b_1007_2	2	-42178.2	25627.2	NA
CD b	42	female	plasmas	PC IgG	CD.b_1007_2	2	-42178.2	25628.2	NA
CD b	42	female	plasmas	PC IgG	CD.b_1007_2	2	-42170.2	25648.2	NA
CD b	42	female	plasmas	PC IgG	CD.b_1007_2	2	-42158.2	25671.2	NA
CD b	42	female	plasmas	PC IgG	CD.b_1007_2	2	-42148.2	25689.2	NA
CD b	42	female	plasmas	PC IgG	CD.b_1007_2	2	-42147.2	25690.2	NA
CD b	42	female	plasmas	PC IgG	CD.b_1007_2	2	-42146.2	25690.2	NA
CD b	42	female	stroma	Endothelium	CD.b_1008_2	2	-42024.2	25678.2	NA
CD b	42	female	stroma	Endothelium	CD.b_1008_2	2	-41971.2	25670.2	NA
CD b	42	female	stroma	Endothelium	CD.b_1008_2	2	-41968.2	25669.2	NA
CD b	42	female	stroma	Endothelium	CD.b_1008_2	2	-41966.2	25668.2	NA
CD b	42	female	stroma	Endothelium	CD.b_1008_2	2	-41963.2	25666.2	NA
CD b	42	female	stroma	Endothelium	CD.b_1008_2	2	-41959.2	25662.2	NA
CD b	42	female	stroma	Endothelium	CD.b_1008_2	2	-41959.2	25660.2	NA
CD b	42	female	stroma	Endothelium	CD.b_1008_2	2	-41985.2	25602.2	NA
CD b	42	female	stroma	Endothelium	CD.b_1008_2	2	-41988.2	25599.2	NA
CD b	42	female	stroma	Endothelium	CD.b_1008_2	2	-41998.2	25594.2	NA
CD b	42	female	stroma	Endothelium	CD.b_1008_2	2	-42003.2	25593.2	NA
CD b	42	female	stroma	Endothelium	CD.b_1008_2	2	-42011.2	25593.2	NA
CD b	42	female	stroma	Endothelium	CD.b_1008_2	2	-42058.2	25607.2	NA
CD b	42	female	stroma	Endothelium	CD.b_1008_2	2	-42064.2	25610.2	NA
CD b	42	female	stroma	Endothelium	CD.b_1008_2	2	-42066.2	25612.2	NA
CD b	42	female	stroma	Endothelium	CD.b_1008_2	2	-42067.2	25617.2	NA
CD b	42	female	stroma	Endothelium	CD.b_1008_2	2	-42067.2	25619.2	NA
CD b	42	female	stroma	Endothelium	CD.b_1008_2	2	-42061.2	25629.2	NA
CD b	42	female	stroma	Endothelium	CD.b_1008_2	2	-42026.2	25678.2	NA
CD b	42	female	stroma	Endothelium	CD.b_1008_2	2	-42024.2	25678.2	NA
CD b	42	female	plasmas	Memory B cell	CD.b_1009_2	2	-40147.2	25689.2	NA
CD b	42	female	plasmas	Memory B cell	CD.b_1009_2	2	-40137.2	25687.2	NA
CD b	42	female	plasmas	Memory B cell	CD.b_1009_2	2	-40135.2	25686.2	NA
CD b	42	female	plasmas	Memory B cell	CD.b_1009_2	2	-40131.2	25683.2	NA
CD b	42	female	plasmas	Memory B cell	CD.b_1009_2	2	-40114.2	25670.2	NA
CD b	42	female	plasmas	Memory B cell	CD.b_1009_2	2	-40108.2	25664.2	NA
CD b	42	female	plasmas	Memory B cell	CD.b_1009_2	2	-40105.2	25660.2	NA
CD b	42	female	plasmas	Memory B cell	CD.b_1009_2	2	-40104.2	25658.2	NA
CD b	42	female	plasmas	Memory B cell	CD.b_1009_2	2	-40104.2	25645.2	NA
CD b	42	female	plasmas	Memory B cell	CD.b_1009_2	2	-40106.2	25639.2	NA
CD b	42	female	plasmas	Memory B cell	CD.b_1009_2	2	-40113.2	25619.2	NA
CD b	42	female	plasmas	Memory B cell	CD.b_1009_2	2	-40117.2	25611.2	NA
CD b	42	female	plasmas	Memory B cell	CD.b_1009_2	2	-40119.2	25608.2	NA
CD b	42	female	plasmas	Memory B cell	CD.b_1009_2	2	-40120.2	25607.2	NA
CD b	42	female	plasmas	Memory B cell	CD.b_1009_2	2	-40122.2	25606.2	NA
CD b	42	female	plasmas	Memory B cell	CD.b_1009_2	2	-40127.2	25605.2	NA
CD b	42	female	plasmas	Memory B cell	CD.b_1009_2	2	-40147.2	25605.2	NA
CD b	42	female	plasmas	Memory B cell	CD.b_1009_2	2	-40152.2	25606.2	NA
CD b	42	female	plasmas	Memory B cell	CD.b_1009_2	2	-40158.2	25608.2	NA
CD b	42	female	plasmas	Memory B cell	CD.b_1009_2	2	-40160.2	25609.2	NA
CD b	42	female	plasmas	Memory B cell	CD.b_1009_2	2	-40164.2	25612.2	NA
CD b	42	female	plasmas	Memory B cell	CD.b_1009_2	2	-40166.2	25614.2	NA
CD b	42	female	plasmas	Memory B cell	CD.b_1009_2	2	-40175.2	25626.2	NA
CD b	42	female	plasmas	Memory B cell	CD.b_1009_2	2	-40176.2	25628.2	NA
CD b	42	female	plasmas	Memory B cell	CD.b_1009_2	2	-40178.2	25638.2	NA
CD b	42	female	plasmas	Memory B cell	CD.b_1009_2	2	-40178.2	25657.2	NA
CD b	42	female	plasmas	Memory B cell	CD.b_1009_2	2	-40176.2	25667.2	NA
CD b	42	female	plasmas	Memory B cell	CD.b_1009_2	2	-40175.2	25669.2	NA
CD b	42	female	plasmas	Memory B cell	CD.b_1009_2	2	-40166.2	25681.2	NA
CD b	42	female	plasmas	Memory B cell	CD.b_1009_2	2	-40164.2	25683.2	NA
CD b	42	female	plasmas	Memory B cell	CD.b_1009_2	2	-40160.2	25686.2	NA
CD b	42	female	plasmas	Memory B cell	CD.b_1009_2	2	-40158.2	25687.2	NA
CD b	42	female	plasmas	Memory B cell	CD.b_1009_2	2	-40148.2	25689.2	NA
CD b	42	female	plasmas	Memory B cell	CD.b_1009_2	2	-40147.2	25689.2	NA
CD b	42	female	plasmas	Naïve B cell	CD.b_101_2	2	-44432.2	26340.2	NA
CD b	42	female	plasmas	Naïve B cell	CD.b_101_2	2	-44429.2	26339.2	NA
CD b	42	female	plasmas	Naïve B cell	CD.b_101_2	2	-44417.2	26333.2	NA
CD b	42	female	plasmas	Naïve B cell	CD.b_101_2	2	-44414.2	26331.2	NA
CD b	42	female	plasmas	Naïve B cell	CD.b_101_2	2	-44414.2	26303.2	NA
CD b	42	female	plasmas	Naïve B cell	CD.b_101_2	2	-44450.2	26278.2	NA
CD b	42	female	plasmas	Naïve B cell	CD.b_101_2	2	-44453.2	26276.2	NA
CD b	42	female	plasmas	Naïve B cell	CD.b_101_2	2	-44454.2	26276.2	NA
CD b	42	female	plasmas	Naïve B cell	CD.b_101_2	2	-44456.2	26298.2	NA
CD b	42	female	plasmas	Naïve B cell	CD.b_101_2	2	-44456.2	26308.2	NA
CD b	42	female	plasmas	Naïve B cell	CD.b_101_2	2	-44452.2	26316.2	NA
CD b	42	female	plasmas	Naïve B cell	CD.b_101_2	2	-44440.2	26333.2	NA
CD b	42	female	plasmas	Naïve B cell	CD.b_101_2	2	-44437.2	26337.2	NA
CD b	42	female	plasmas	Naïve B cell	CD.b_101_2	2	-44434.2	26340.2	NA
CD b	42	female	plasmas	Naïve B cell	CD.b_101_2	2	-44432.2	26340.2	NA
CD b	42	female	plasmas	Naïve B cell	CD.b_1010_2	2	-44581.2	25667.2	NA
CD b	42	female	plasmas	Naïve B cell	CD.b_1010_2	2	-44581.2	25652.2	NA
CD b	42	female	plasmas	Naïve B cell	CD.b_1010_2	2	-44584.2	25630.2	NA
CD b	42	female	plasmas	Naïve B cell	CD.b_1010_2	2	-44585.2	25628.2	NA
CD b	42	female	plasmas	Naïve B cell	CD.b_1010_2	2	-44586.2	25627.2	NA
CD b	42	female	plasmas	Naïve B cell	CD.b_1010_2	2	-44613.2	25621.2	NA
CD b	42	female	plasmas	Naïve B cell	CD.b_1010_2	2	-44626.2	25621.2	NA
CD b	42	female	plasmas	Naïve B cell	CD.b_1010_2	2	-44632.2	25624.2	NA
CD b	42	female	plasmas	Naïve B cell	CD.b_1010_2	2	-44635.2	25626.2	NA
CD b	42	female	plasmas	Naïve B cell	CD.b_1010_2	2	-44636.2	25627.2	NA
CD b	42	female	plasmas	Naïve B cell	CD.b_1010_2	2	-44636.2	25631.2	NA
CD b	42	female	plasmas	Naïve B cell	CD.b_1010_2	2	-44635.2	25661.2	NA
CD b	42	female	plasmas	Naïve B cell	CD.b_1010_2	2	-44626.2	25663.2	NA
CD b	42	female	plasmas	Naïve B cell	CD.b_1010_2	2	-44608.2	25666.2	NA
CD b	42	female	plasmas	Naïve B cell	CD.b_1010_2	2	-44593.2	25667.2	NA
CD b	42	female	plasmas	Naïve B cell	CD.b_1010_2	2	-44581.2	25667.2	NA
CD b	42	female	stroma	Inflammatory fibroblasts	CD.b_1011_2	2	-43399.2	25666.2	NA
CD b	42	female	stroma	Inflammatory fibroblasts	CD.b_1011_2	2	-43395.2	25664.2	NA
CD b	42	female	stroma	Inflammatory fibroblasts	CD.b_1011_2	2	-43369.2	25648.2	NA
CD b	42	female	stroma	Inflammatory fibroblasts	CD.b_1011_2	2	-43369.2	25645.2	NA
CD b	42	female	stroma	Inflammatory fibroblasts	CD.b_1011_2	2	-43393.2	25583.2	NA
CD b	42	female	stroma	Inflammatory fibroblasts	CD.b_1011_2	2	-43396.2	25583.2	NA
CD b	42	female	stroma	Inflammatory fibroblasts	CD.b_1011_2	2	-43400.2	25586.2	NA
CD b	42	female	stroma	Inflammatory fibroblasts	CD.b_1011_2	2	-43411.2	25595.2	NA
CD b	42	female	stroma	Inflammatory fibroblasts	CD.b_1011_2	2	-43413.2	25597.2	NA
CD b	42	female	stroma	Inflammatory fibroblasts	CD.b_1011_2	2	-43424.2	25615.2	NA
CD b	42	female	stroma	Inflammatory fibroblasts	CD.b_1011_2	2	-43424.2	25619.2	NA
CD b	42	female	stroma	Inflammatory fibroblasts	CD.b_1011_2	2	-43422.2	25650.2	NA
CD b	42	female	stroma	Inflammatory fibroblasts	CD.b_1011_2	2	-43412.2	25660.2	NA
CD b	42	female	stroma	Inflammatory fibroblasts	CD.b_1011_2	2	-43404.2	25666.2	NA
CD b	42	female	stroma	Inflammatory fibroblasts	CD.b_1011_2	2	-43399.2	25666.2	NA
CD b	42	female	tcells	Tregs	CD.b_1012_2	2	-41147.2	25666.2	NA
CD b	42	female	tcells	Tregs	CD.b_1012_2	2	-41142.2	25643.2	NA
CD b	42	female	tcells	Tregs	CD.b_1012_2	2	-41142.2	25631.2	NA
CD b	42	female	tcells	Tregs	CD.b_1012_2	2	-41144.2	25630.2	NA
CD b	42	female	tcells	Tregs	CD.b_1012_2	2	-41148.2	25629.2	NA
CD b	42	female	tcells	Tregs	CD.b_1012_2	2	-41197.2	25618.2	NA
CD b	42	female	tcells	Tregs	CD.b_1012_2	2	-41202.2	25618.2	NA
CD b	42	female	tcells	Tregs	CD.b_1012_2	2	-41204.2	25620.2	NA
CD b	42	female	tcells	Tregs	CD.b_1012_2	2	-41220.2	25640.2	NA
CD b	42	female	tcells	Tregs	CD.b_1012_2	2	-41221.2	25643.2	NA
CD b	42	female	tcells	Tregs	CD.b_1012_2	2	-41222.2	25648.2	NA
CD b	42	female	tcells	Tregs	CD.b_1012_2	2	-41222.2	25655.2	NA
CD b	42	female	tcells	Tregs	CD.b_1012_2	2	-41221.2	25660.2	NA
CD b	42	female	tcells	Tregs	CD.b_1012_2	2	-41220.2	25664.2	NA
CD b	42	female	tcells	Tregs	CD.b_1012_2	2	-41218.2	25666.2	NA
CD b	42	female	tcells	Tregs	CD.b_1012_2	2	-41147.2	25666.2	NA
CD b	42	female	plasmas	Naïve B cell	CD.b_1013_2	2	-44219.2	25664.2	NA
CD b	42	female	plasmas	Naïve B cell	CD.b_1013_2	2	-44217.2	25660.2	NA
CD b	42	female	plasmas	Naïve B cell	CD.b_1013_2	2	-44216.2	25654.2	NA
CD b	42	female	plasmas	Naïve B cell	CD.b_1013_2	2	-44216.2	25631.2	NA
CD b	42	female	plasmas	Naïve B cell	CD.b_1013_2	2	-44219.2	25626.2	NA
CD b	42	female	plasmas	Naïve B cell	CD.b_1013_2	2	-44220.2	25625.2	NA
CD b	42	female	plasmas	Naïve B cell	CD.b_1013_2	2	-44226.2	25625.2	NA
CD b	42	female	plasmas	Naïve B cell	CD.b_1013_2	2	-44240.2	25626.2	NA
CD b	42	female	plasmas	Naïve B cell	CD.b_1013_2	2	-44242.2	25639.2	NA
CD b	42	female	plasmas	Naïve B cell	CD.b_1013_2	2	-44242.2	25654.2	NA
CD b	42	female	plasmas	Naïve B cell	CD.b_1013_2	2	-44230.2	25660.2	NA
CD b	42	female	plasmas	Naïve B cell	CD.b_1013_2	2	-44220.2	25664.2	NA
CD b	42	female	plasmas	Naïve B cell	CD.b_1013_2	2	-44219.2	25664.2	NA
CD b	42	female	plasmas	GC B cell	CD.b_1014_2	2	-44803.2	25662.2	NA
CD b	42	female	plasmas	GC B cell	CD.b_1014_2	2	-44791.2	25660.2	NA
CD b	42	female	plasmas	GC B cell	CD.b_1014_2	2	-44778.2	25655.2	NA
CD b	42	female	plasmas	GC B cell	CD.b_1014_2	2	-44776.2	25653.2	NA
CD b	42	female	plasmas	GC B cell	CD.b_1014_2	2	-44773.2	25649.2	NA
CD b	42	female	plasmas	GC B cell	CD.b_1014_2	2	-44767.2	25639.2	NA
CD b	42	female	plasmas	GC B cell	CD.b_1014_2	2	-44767.2	25637.2	NA
CD b	42	female	plasmas	GC B cell	CD.b_1014_2	2	-44769.2	25635.2	NA
CD b	42	female	plasmas	GC B cell	CD.b_1014_2	2	-44791.2	25624.2	NA
CD b	42	female	plasmas	GC B cell	CD.b_1014_2	2	-44796.2	25624.2	NA
CD b	42	female	plasmas	GC B cell	CD.b_1014_2	2	-44802.2	25629.2	NA
CD b	42	female	plasmas	GC B cell	CD.b_1014_2	2	-44814.2	25641.2	NA
CD b	42	female	plasmas	GC B cell	CD.b_1014_2	2	-44816.2	25645.2	NA
CD b	42	female	plasmas	GC B cell	CD.b_1014_2	2	-44816.2	25649.2	NA
CD b	42	female	plasmas	GC B cell	CD.b_1014_2	2	-44813.2	25661.2	NA
CD b	42	female	plasmas	GC B cell	CD.b_1014_2	2	-44812.2	25662.2	NA
CD b	42	female	plasmas	GC B cell	CD.b_1014_2	2	-44803.2	25662.2	NA
CD b	42	female	stroma	Glia	CD.b_1015_2	2	-44647.2	25670.2	NA
CD b	42	female	stroma	Glia	CD.b_1015_2	2	-44645.2	25669.2	NA
CD b	42	female	stroma	Glia	CD.b_1015_2	2	-44639.2	25665.2	NA
CD b	42	female	stroma	Glia	CD.b_1015_2	2	-44636.2	25662.2	NA
CD b	42	female	stroma	Glia	CD.b_1015_2	2	-44636.2	25632.2	NA
CD b	42	female	stroma	Glia	CD.b_1015_2	2	-44637.2	25627.2	NA
CD b	42	female	stroma	Glia	CD.b_1015_2	2	-44641.2	25625.2	NA
CD b	42	female	stroma	Glia	CD.b_1015_2	2	-44666.2	25617.2	NA
CD b	42	female	stroma	Glia	CD.b_1015_2	2	-44672.2	25616.2	NA
CD b	42	female	stroma	Glia	CD.b_1015_2	2	-44688.2	25616.2	NA
CD b	42	female	stroma	Glia	CD.b_1015_2	2	-44692.2	25617.2	NA
CD b	42	female	stroma	Glia	CD.b_1015_2	2	-44693.2	25618.2	NA
CD b	42	female	stroma	Glia	CD.b_1015_2	2	-44696.2	25624.2	NA
CD b	42	female	stroma	Glia	CD.b_1015_2	2	-44696.2	25627.2	NA
CD b	42	female	stroma	Glia	CD.b_1015_2	2	-44688.2	25637.2	NA
CD b	42	female	stroma	Glia	CD.b_1015_2	2	-44676.2	25650.2	NA
CD b	42	female	stroma	Glia	CD.b_1015_2	2	-44672.2	25654.2	NA
CD b	42	female	stroma	Glia	CD.b_1015_2	2	-44662.2	25662.2	NA
CD b	42	female	stroma	Glia	CD.b_1015_2	2	-44649.2	25670.2	NA
CD b	42	female	stroma	Glia	CD.b_1015_2	2	-44647.2	25670.2	NA
CD b	42	female	plasmas	Naïve B cell	CD.b_1016_2	2	-44255.2	25662.2	NA
CD b	42	female	plasmas	Naïve B cell	CD.b_1016_2	2	-44251.2	25660.2	NA
CD b	42	female	plasmas	Naïve B cell	CD.b_1016_2	2	-44243.2	25652.2	NA
CD b	42	female	plasmas	Naïve B cell	CD.b_1016_2	2	-44242.2	25638.2	NA
CD b	42	female	plasmas	Naïve B cell	CD.b_1016_2	2	-44242.2	25625.2	NA
CD b	42	female	plasmas	Naïve B cell	CD.b_1016_2	2	-44243.2	25623.2	NA
CD b	42	female	plasmas	Naïve B cell	CD.b_1016_2	2	-44249.2	25619.2	NA
CD b	42	female	plasmas	Naïve B cell	CD.b_1016_2	2	-44256.2	25619.2	NA
CD b	42	female	plasmas	Naïve B cell	CD.b_1016_2	2	-44260.2	25620.2	NA
CD b	42	female	plasmas	Naïve B cell	CD.b_1016_2	2	-44265.2	25622.2	NA
CD b	42	female	plasmas	Naïve B cell	CD.b_1016_2	2	-44277.2	25627.2	NA
CD b	42	female	plasmas	Naïve B cell	CD.b_1016_2	2	-44284.2	25630.2	NA
CD b	42	female	plasmas	Naïve B cell	CD.b_1016_2	2	-44305.2	25640.2	NA
CD b	42	female	plasmas	Naïve B cell	CD.b_1016_2	2	-44306.2	25641.2	NA
CD b	42	female	plasmas	Naïve B cell	CD.b_1016_2	2	-44306.2	25642.2	NA
CD b	42	female	plasmas	Naïve B cell	CD.b_1016_2	2	-44305.2	25644.2	NA
CD b	42	female	plasmas	Naïve B cell	CD.b_1016_2	2	-44295.2	25651.2	NA
CD b	42	female	plasmas	Naïve B cell	CD.b_1016_2	2	-44288.2	25655.2	NA
CD b	42	female	plasmas	Naïve B cell	CD.b_1016_2	2	-44278.2	25660.2	NA
CD b	42	female	plasmas	Naïve B cell	CD.b_1016_2	2	-44270.2	25662.2	NA
CD b	42	female	plasmas	Naïve B cell	CD.b_1016_2	2	-44255.2	25662.2	NA
CD b	42	female	plasmas	Memory B cell	CD.b_1017_2	2	-43775.2	25637.2	NA
CD b	42	female	plasmas	Memory B cell	CD.b_1017_2	2	-43775.2	25633.2	NA
CD b	42	female	plasmas	Memory B cell	CD.b_1017_2	2	-43795.2	25609.2	NA
CD b	42	female	plasmas	Memory B cell	CD.b_1017_2	2	-43801.2	25608.2	NA
CD b	42	female	plasmas	Memory B cell	CD.b_1017_2	2	-43808.2	25607.2	NA
CD b	42	female	plasmas	Memory B cell	CD.b_1017_2	2	-43813.2	25607.2	NA
CD b	42	female	plasmas	Memory B cell	CD.b_1017_2	2	-43815.2	25609.2	NA
CD b	42	female	plasmas	Memory B cell	CD.b_1017_2	2	-43817.2	25612.2	NA
CD b	42	female	plasmas	Memory B cell	CD.b_1017_2	2	-43826.2	25626.2	NA
CD b	42	female	plasmas	Memory B cell	CD.b_1017_2	2	-43835.2	25667.2	NA
CD b	42	female	plasmas	Memory B cell	CD.b_1017_2	2	-43835.2	25669.2	NA
CD b	42	female	plasmas	Memory B cell	CD.b_1017_2	2	-43834.2	25671.2	NA
CD b	42	female	plasmas	Memory B cell	CD.b_1017_2	2	-43829.2	25676.2	NA
CD b	42	female	plasmas	Memory B cell	CD.b_1017_2	2	-43826.2	25678.2	NA
CD b	42	female	plasmas	Memory B cell	CD.b_1017_2	2	-43775.2	25637.2	NA
CD b	42	female	myeloids	M0	CD.b_1018_2	2	-43446.2	25666.2	NA
CD b	42	female	myeloids	M0	CD.b_1018_2	2	-43442.2	25664.2	NA
CD b	42	female	myeloids	M0	CD.b_1018_2	2	-43433.2	25658.2	NA
CD b	42	female	myeloids	M0	CD.b_1018_2	2	-43424.2	25651.2	NA
CD b	42	female	myeloids	M0	CD.b_1018_2	2	-43424.2	25620.2	NA
CD b	42	female	myeloids	M0	CD.b_1018_2	2	-43425.2	25618.2	NA
CD b	42	female	myeloids	M0	CD.b_1018_2	2	-43485.2	25618.2	NA
CD b	42	female	myeloids	M0	CD.b_1018_2	2	-43489.2	25624.2	NA
CD b	42	female	myeloids	M0	CD.b_1018_2	2	-43490.2	25626.2	NA
CD b	42	female	myeloids	M0	CD.b_1018_2	2	-43492.2	25636.2	NA
CD b	42	female	myeloids	M0	CD.b_1018_2	2	-43492.2	25639.2	NA
CD b	42	female	myeloids	M0	CD.b_1018_2	2	-43491.2	25644.2	NA
CD b	42	female	myeloids	M0	CD.b_1018_2	2	-43490.2	25647.2	NA
CD b	42	female	myeloids	M0	CD.b_1018_2	2	-43489.2	25649.2	NA
CD b	42	female	myeloids	M0	CD.b_1018_2	2	-43479.2	25661.2	NA
CD b	42	female	myeloids	M0	CD.b_1018_2	2	-43477.2	25663.2	NA
CD b	42	female	myeloids	M0	CD.b_1018_2	2	-43475.2	25664.2	NA
CD b	42	female	myeloids	M0	CD.b_1018_2	2	-43460.2	25666.2	NA
CD b	42	female	myeloids	M0	CD.b_1018_2	2	-43446.2	25666.2	NA
CD b	42	female	myeloids	M2	CD.b_1019_2	2	-41709.2	25672.2	NA
CD b	42	female	myeloids	M2	CD.b_1019_2	2	-41647.2	25648.2	NA
CD b	42	female	myeloids	M2	CD.b_1019_2	2	-41643.2	25646.2	NA
CD b	42	female	myeloids	M2	CD.b_1019_2	2	-41643.2	25643.2	NA
CD b	42	female	myeloids	M2	CD.b_1019_2	2	-41645.2	25633.2	NA
CD b	42	female	myeloids	M2	CD.b_1019_2	2	-41647.2	25628.2	NA
CD b	42	female	myeloids	M2	CD.b_1019_2	2	-41648.2	25627.2	NA
CD b	42	female	myeloids	M2	CD.b_1019_2	2	-41652.2	25627.2	NA
CD b	42	female	myeloids	M2	CD.b_1019_2	2	-41685.2	25629.2	NA
CD b	42	female	myeloids	M2	CD.b_1019_2	2	-41714.2	25633.2	NA
CD b	42	female	myeloids	M2	CD.b_1019_2	2	-41715.2	25634.2	NA
CD b	42	female	myeloids	M2	CD.b_1019_2	2	-41716.2	25636.2	NA
CD b	42	female	myeloids	M2	CD.b_1019_2	2	-41718.2	25646.2	NA
CD b	42	female	myeloids	M2	CD.b_1019_2	2	-41718.2	25657.2	NA
CD b	42	female	myeloids	M2	CD.b_1019_2	2	-41716.2	25667.2	NA
CD b	42	female	myeloids	M2	CD.b_1019_2	2	-41715.2	25669.2	NA
CD b	42	female	myeloids	M2	CD.b_1019_2	2	-41712.2	25673.2	NA
CD b	42	female	myeloids	M2	CD.b_1019_2	2	-41709.2	25672.2	NA
CD b	42	female	plasmas	Naïve B cell	CD.b_102_2	2	-44337.2	26341.2	NA
CD b	42	female	plasmas	Naïve B cell	CD.b_102_2	2	-44333.2	26336.2	NA
CD b	42	female	plasmas	Naïve B cell	CD.b_102_2	2	-44331.2	26333.2	NA
CD b	42	female	plasmas	Naïve B cell	CD.b_102_2	2	-44327.2	26325.2	NA
CD b	42	female	plasmas	Naïve B cell	CD.b_102_2	2	-44327.2	26297.2	NA
CD b	42	female	plasmas	Naïve B cell	CD.b_102_2	2	-44329.2	26295.2	NA
CD b	42	female	plasmas	Naïve B cell	CD.b_102_2	2	-44347.2	26282.2	NA
CD b	42	female	plasmas	Naïve B cell	CD.b_102_2	2	-44350.2	26280.2	NA
CD b	42	female	plasmas	Naïve B cell	CD.b_102_2	2	-44352.2	26279.2	NA
CD b	42	female	plasmas	Naïve B cell	CD.b_102_2	2	-44357.2	26279.2	NA
CD b	42	female	plasmas	Naïve B cell	CD.b_102_2	2	-44361.2	26283.2	NA
CD b	42	female	plasmas	Naïve B cell	CD.b_102_2	2	-44363.2	26286.2	NA
CD b	42	female	plasmas	Naïve B cell	CD.b_102_2	2	-44365.2	26301.2	NA
CD b	42	female	plasmas	Naïve B cell	CD.b_102_2	2	-44365.2	26304.2	NA
CD b	42	female	plasmas	Naïve B cell	CD.b_102_2	2	-44362.2	26311.2	NA
CD b	42	female	plasmas	Naïve B cell	CD.b_102_2	2	-44361.2	26313.2	NA
CD b	42	female	plasmas	Naïve B cell	CD.b_102_2	2	-44353.2	26327.2	NA
CD b	42	female	plasmas	Naïve B cell	CD.b_102_2	2	-44348.2	26335.2	NA
CD b	42	female	plasmas	Naïve B cell	CD.b_102_2	2	-44346.2	26338.2	NA
CD b	42	female	plasmas	Naïve B cell	CD.b_102_2	2	-44340.2	26344.2	NA
CD b	42	female	plasmas	Naïve B cell	CD.b_102_2	2	-44337.2	26341.2	NA
CD b	42	female	myeloids	M2	CD.b_1020_2	2	-41542.2	25666.2	NA
CD b	42	female	myeloids	M2	CD.b_1020_2	2	-41536.2	25659.2	NA
CD b	42	female	myeloids	M2	CD.b_1020_2	2	-41535.2	25657.2	NA
CD b	42	female	myeloids	M2	CD.b_1020_2	2	-41535.2	25641.2	NA
CD b	42	female	myeloids	M2	CD.b_1020_2	2	-41536.2	25640.2	NA
CD b	42	female	myeloids	M2	CD.b_1020_2	2	-41579.2	25611.2	NA
CD b	42	female	myeloids	M2	CD.b_1020_2	2	-41580.2	25611.2	NA
CD b	42	female	myeloids	M2	CD.b_1020_2	2	-41584.2	25614.2	NA
CD b	42	female	myeloids	M2	CD.b_1020_2	2	-41589.2	25618.2	NA
CD b	42	female	myeloids	M2	CD.b_1020_2	2	-41596.2	25625.2	NA
CD b	42	female	myeloids	M2	CD.b_1020_2	2	-41602.2	25637.2	NA
CD b	42	female	myeloids	M2	CD.b_1020_2	2	-41608.2	25655.2	NA
CD b	42	female	myeloids	M2	CD.b_1020_2	2	-41545.2	25669.2	NA
CD b	42	female	myeloids	M2	CD.b_1020_2	2	-41542.2	25666.2	NA
CD b	42	female	plasmas	PC IgG	CD.b_1021_2	2	-40939.2	25664.2	NA
CD b	42	female	plasmas	PC IgG	CD.b_1021_2	2	-40933.2	25663.2	NA
CD b	42	female	plasmas	PC IgG	CD.b_1021_2	2	-40915.2	25656.2	NA
CD b	42	female	plasmas	PC IgG	CD.b_1021_2	2	-40915.2	25651.2	NA
CD b	42	female	plasmas	PC IgG	CD.b_1021_2	2	-40917.2	25644.2	NA
CD b	42	female	plasmas	PC IgG	CD.b_1021_2	2	-40919.2	25640.2	NA
CD b	42	female	plasmas	PC IgG	CD.b_1021_2	2	-40924.2	25632.2	NA
CD b	42	female	plasmas	PC IgG	CD.b_1021_2	2	-40930.2	25626.2	NA
CD b	42	female	plasmas	PC IgG	CD.b_1021_2	2	-40938.2	25620.2	NA
CD b	42	female	plasmas	PC IgG	CD.b_1021_2	2	-40948.2	25614.2	NA
CD b	42	female	plasmas	PC IgG	CD.b_1021_2	2	-40949.2	25614.2	NA
CD b	42	female	plasmas	PC IgG	CD.b_1021_2	2	-40950.2	25615.2	NA
CD b	42	female	plasmas	PC IgG	CD.b_1021_2	2	-40960.2	25639.2	NA
CD b	42	female	plasmas	PC IgG	CD.b_1021_2	2	-40960.2	25654.2	NA
CD b	42	female	plasmas	PC IgG	CD.b_1021_2	2	-40956.2	25660.2	NA
CD b	42	female	plasmas	PC IgG	CD.b_1021_2	2	-40949.2	25664.2	NA
CD b	42	female	plasmas	PC IgG	CD.b_1021_2	2	-40939.2	25664.2	NA
CD b	42	female	plasmas	Memory B cell	CD.b_1022_2	2	-45405.2	25660.2	NA
CD b	42	female	plasmas	Memory B cell	CD.b_1022_2	2	-45391.2	25655.2	NA
CD b	42	female	plasmas	Memory B cell	CD.b_1022_2	2	-45374.2	25610.2	NA
CD b	42	female	plasmas	Memory B cell	CD.b_1022_2	2	-45374.2	25605.2	NA
CD b	42	female	plasmas	Memory B cell	CD.b_1022_2	2	-45375.2	25604.2	NA
CD b	42	female	plasmas	Memory B cell	CD.b_1022_2	2	-45385.2	25600.2	NA
CD b	42	female	plasmas	Memory B cell	CD.b_1022_2	2	-45388.2	25599.2	NA
CD b	42	female	plasmas	Memory B cell	CD.b_1022_2	2	-45397.2	25599.2	NA
CD b	42	female	plasmas	Memory B cell	CD.b_1022_2	2	-45448.2	25625.2	NA
CD b	42	female	plasmas	Memory B cell	CD.b_1022_2	2	-45448.2	25626.2	NA
CD b	42	female	plasmas	Memory B cell	CD.b_1022_2	2	-45435.2	25662.2	NA
CD b	42	female	plasmas	Memory B cell	CD.b_1022_2	2	-45405.2	25660.2	NA
CD b	42	female	plasmas	Naïve B cell	CD.b_1023_2	2	-44082.2	25649.2	NA
CD b	42	female	plasmas	Naïve B cell	CD.b_1023_2	2	-44078.2	25646.2	NA
CD b	42	female	plasmas	Naïve B cell	CD.b_1023_2	2	-44078.2	25644.2	NA
CD b	42	female	plasmas	Naïve B cell	CD.b_1023_2	2	-44088.2	25636.2	NA
CD b	42	female	plasmas	Naïve B cell	CD.b_1023_2	2	-44090.2	25635.2	NA
CD b	42	female	plasmas	Naïve B cell	CD.b_1023_2	2	-44097.2	25633.2	NA
CD b	42	female	plasmas	Naïve B cell	CD.b_1023_2	2	-44103.2	25632.2	NA
CD b	42	female	plasmas	Naïve B cell	CD.b_1023_2	2	-44124.2	25632.2	NA
CD b	42	female	plasmas	Naïve B cell	CD.b_1023_2	2	-44134.2	25634.2	NA
CD b	42	female	plasmas	Naïve B cell	CD.b_1023_2	2	-44137.2	25635.2	NA
CD b	42	female	plasmas	Naïve B cell	CD.b_1023_2	2	-44138.2	25636.2	NA
CD b	42	female	plasmas	Naïve B cell	CD.b_1023_2	2	-44139.2	25638.2	NA
CD b	42	female	plasmas	Naïve B cell	CD.b_1023_2	2	-44139.2	25641.2	NA
CD b	42	female	plasmas	Naïve B cell	CD.b_1023_2	2	-44137.2	25661.2	NA
CD b	42	female	plasmas	Naïve B cell	CD.b_1023_2	2	-44134.2	25665.2	NA
CD b	42	female	plasmas	Naïve B cell	CD.b_1023_2	2	-44133.2	25666.2	NA
CD b	42	female	plasmas	Naïve B cell	CD.b_1023_2	2	-44123.2	25670.2	NA
CD b	42	female	plasmas	Naïve B cell	CD.b_1023_2	2	-44115.2	25673.2	NA
CD b	42	female	plasmas	Naïve B cell	CD.b_1023_2	2	-44082.2	25649.2	NA
CD b	42	female	myeloids	M2	CD.b_1024_2	2	-42230.2	25682.2	NA
CD b	42	female	myeloids	M2	CD.b_1024_2	2	-42220.2	25680.2	NA
CD b	42	female	myeloids	M2	CD.b_1024_2	2	-42219.2	25677.2	NA
CD b	42	female	myeloids	M2	CD.b_1024_2	2	-42217.2	25670.2	NA
CD b	42	female	myeloids	M2	CD.b_1024_2	2	-42214.2	25659.2	NA
CD b	42	female	myeloids	M2	CD.b_1024_2	2	-42209.2	25639.2	NA
CD b	42	female	myeloids	M2	CD.b_1024_2	2	-42209.2	25636.2	NA
CD b	42	female	myeloids	M2	CD.b_1024_2	2	-42217.2	25628.2	NA
CD b	42	female	myeloids	M2	CD.b_1024_2	2	-42266.2	25628.2	NA
CD b	42	female	myeloids	M2	CD.b_1024_2	2	-42267.2	25629.2	NA
CD b	42	female	myeloids	M2	CD.b_1024_2	2	-42270.2	25646.2	NA
CD b	42	female	myeloids	M2	CD.b_1024_2	2	-42271.2	25655.2	NA
CD b	42	female	myeloids	M2	CD.b_1024_2	2	-42272.2	25674.2	NA
CD b	42	female	myeloids	M2	CD.b_1024_2	2	-42271.2	25675.2	NA
CD b	42	female	myeloids	M2	CD.b_1024_2	2	-42265.2	25679.2	NA
CD b	42	female	myeloids	M2	CD.b_1024_2	2	-42263.2	25680.2	NA
CD b	42	female	myeloids	M2	CD.b_1024_2	2	-42253.2	25682.2	NA
CD b	42	female	myeloids	M2	CD.b_1024_2	2	-42230.2	25682.2	NA
CD b	42	female	plasmas	PC IgG	CD.b_1025_2	2	-41347.2	25663.2	NA
CD b	42	female	plasmas	PC IgG	CD.b_1025_2	2	-41334.2	25661.2	NA
CD b	42	female	plasmas	PC IgG	CD.b_1025_2	2	-41323.2	25659.2	NA
CD b	42	female	plasmas	PC IgG	CD.b_1025_2	2	-41318.2	25654.2	NA
CD b	42	female	plasmas	PC IgG	CD.b_1025_2	2	-41318.2	25650.2	NA
CD b	42	female	plasmas	PC IgG	CD.b_1025_2	2	-41324.2	25641.2	NA
CD b	42	female	plasmas	PC IgG	CD.b_1025_2	2	-41329.2	25635.2	NA
CD b	42	female	plasmas	PC IgG	CD.b_1025_2	2	-41342.2	25622.2	NA
CD b	42	female	plasmas	PC IgG	CD.b_1025_2	2	-41349.2	25617.2	NA
CD b	42	female	plasmas	PC IgG	CD.b_1025_2	2	-41353.2	25617.2	NA
CD b	42	female	plasmas	PC IgG	CD.b_1025_2	2	-41364.2	25623.2	NA
CD b	42	female	plasmas	PC IgG	CD.b_1025_2	2	-41373.2	25628.2	NA
CD b	42	female	plasmas	PC IgG	CD.b_1025_2	2	-41375.2	25630.2	NA
CD b	42	female	plasmas	PC IgG	CD.b_1025_2	2	-41368.2	25656.2	NA
CD b	42	female	plasmas	PC IgG	CD.b_1025_2	2	-41366.2	25661.2	NA
CD b	42	female	plasmas	PC IgG	CD.b_1025_2	2	-41362.2	25665.2	NA
CD b	42	female	plasmas	PC IgG	CD.b_1025_2	2	-41347.2	25663.2	NA
CD b	42	female	myeloids	M2	CD.b_1026_2	2	-40459.2	25682.2	NA
CD b	42	female	myeloids	M2	CD.b_1026_2	2	-40455.2	25681.2	NA
CD b	42	female	myeloids	M2	CD.b_1026_2	2	-40450.2	25679.2	NA
CD b	42	female	myeloids	M2	CD.b_1026_2	2	-40448.2	25678.2	NA
CD b	42	female	myeloids	M2	CD.b_1026_2	2	-40445.2	25675.2	NA
CD b	42	female	myeloids	M2	CD.b_1026_2	2	-40418.2	25647.2	NA
CD b	42	female	myeloids	M2	CD.b_1026_2	2	-40417.2	25645.2	NA
CD b	42	female	myeloids	M2	CD.b_1026_2	2	-40417.2	25623.2	NA
CD b	42	female	myeloids	M2	CD.b_1026_2	2	-40418.2	25618.2	NA
CD b	42	female	myeloids	M2	CD.b_1026_2	2	-40420.2	25610.2	NA
CD b	42	female	myeloids	M2	CD.b_1026_2	2	-40421.2	25608.2	NA
CD b	42	female	myeloids	M2	CD.b_1026_2	2	-40424.2	25604.2	NA
CD b	42	female	myeloids	M2	CD.b_1026_2	2	-40430.2	25598.2	NA
CD b	42	female	myeloids	M2	CD.b_1026_2	2	-40434.2	25595.2	NA
CD b	42	female	myeloids	M2	CD.b_1026_2	2	-40444.2	25589.2	NA
CD b	42	female	myeloids	M2	CD.b_1026_2	2	-40446.2	25588.2	NA
CD b	42	female	myeloids	M2	CD.b_1026_2	2	-40452.2	25586.2	NA
CD b	42	female	myeloids	M2	CD.b_1026_2	2	-40457.2	25585.2	NA
CD b	42	female	myeloids	M2	CD.b_1026_2	2	-40473.2	25585.2	NA
CD b	42	female	myeloids	M2	CD.b_1026_2	2	-40478.2	25586.2	NA
CD b	42	female	myeloids	M2	CD.b_1026_2	2	-40480.2	25587.2	NA
CD b	42	female	myeloids	M2	CD.b_1026_2	2	-40484.2	25590.2	NA
CD b	42	female	myeloids	M2	CD.b_1026_2	2	-40496.2	25602.2	NA
CD b	42	female	myeloids	M2	CD.b_1026_2	2	-40499.2	25606.2	NA
CD b	42	female	myeloids	M2	CD.b_1026_2	2	-40505.2	25616.2	NA
CD b	42	female	myeloids	M2	CD.b_1026_2	2	-40510.2	25626.2	NA
CD b	42	female	myeloids	M2	CD.b_1026_2	2	-40512.2	25636.2	NA
CD b	42	female	myeloids	M2	CD.b_1026_2	2	-40512.2	25645.2	NA
CD b	42	female	myeloids	M2	CD.b_1026_2	2	-40510.2	25655.2	NA
CD b	42	female	myeloids	M2	CD.b_1026_2	2	-40506.2	25665.2	NA
CD b	42	female	myeloids	M2	CD.b_1026_2	2	-40505.2	25667.2	NA
CD b	42	female	myeloids	M2	CD.b_1026_2	2	-40503.2	25670.2	NA
CD b	42	female	myeloids	M2	CD.b_1026_2	2	-40500.2	25674.2	NA
CD b	42	female	myeloids	M2	CD.b_1026_2	2	-40498.2	25676.2	NA
CD b	42	female	myeloids	M2	CD.b_1026_2	2	-40494.2	25679.2	NA
CD b	42	female	myeloids	M2	CD.b_1026_2	2	-40492.2	25680.2	NA
CD b	42	female	myeloids	M2	CD.b_1026_2	2	-40482.2	25682.2	NA
CD b	42	female	myeloids	M2	CD.b_1026_2	2	-40459.2	25682.2	NA
CD b	42	female	stroma	Inflammatory fibroblasts	CD.b_1027_2	2	-44922.2	25664.2	NA
CD b	42	female	stroma	Inflammatory fibroblasts	CD.b_1027_2	2	-44918.2	25659.2	NA
CD b	42	female	stroma	Inflammatory fibroblasts	CD.b_1027_2	2	-44915.2	25655.2	NA
CD b	42	female	stroma	Inflammatory fibroblasts	CD.b_1027_2	2	-44912.2	25649.2	NA
CD b	42	female	stroma	Inflammatory fibroblasts	CD.b_1027_2	2	-44912.2	25644.2	NA
CD b	42	female	stroma	Inflammatory fibroblasts	CD.b_1027_2	2	-44921.2	25617.2	NA
CD b	42	female	stroma	Inflammatory fibroblasts	CD.b_1027_2	2	-44925.2	25615.2	NA
CD b	42	female	stroma	Inflammatory fibroblasts	CD.b_1027_2	2	-44945.2	25609.2	NA
CD b	42	female	stroma	Inflammatory fibroblasts	CD.b_1027_2	2	-44949.2	25608.2	NA
CD b	42	female	stroma	Inflammatory fibroblasts	CD.b_1027_2	2	-44954.2	25608.2	NA
CD b	42	female	stroma	Inflammatory fibroblasts	CD.b_1027_2	2	-44955.2	25609.2	NA
CD b	42	female	stroma	Inflammatory fibroblasts	CD.b_1027_2	2	-44959.2	25617.2	NA
CD b	42	female	stroma	Inflammatory fibroblasts	CD.b_1027_2	2	-44963.2	25629.2	NA
CD b	42	female	stroma	Inflammatory fibroblasts	CD.b_1027_2	2	-44963.2	25633.2	NA
CD b	42	female	stroma	Inflammatory fibroblasts	CD.b_1027_2	2	-44962.2	25634.2	NA
CD b	42	female	stroma	Inflammatory fibroblasts	CD.b_1027_2	2	-44938.2	25654.2	NA
CD b	42	female	stroma	Inflammatory fibroblasts	CD.b_1027_2	2	-44923.2	25664.2	NA
CD b	42	female	stroma	Inflammatory fibroblasts	CD.b_1027_2	2	-44922.2	25664.2	NA
CD b	42	female	plasmas	Naïve B cell	CD.b_1028_2	2	-44517.2	25646.2	NA
CD b	42	female	plasmas	Naïve B cell	CD.b_1028_2	2	-44514.2	25645.2	NA
CD b	42	female	plasmas	Naïve B cell	CD.b_1028_2	2	-44512.2	25644.2	NA
CD b	42	female	plasmas	Naïve B cell	CD.b_1028_2	2	-44512.2	25640.2	NA
CD b	42	female	plasmas	Naïve B cell	CD.b_1028_2	2	-44514.2	25632.2	NA
CD b	42	female	plasmas	Naïve B cell	CD.b_1028_2	2	-44517.2	25621.2	NA
CD b	42	female	plasmas	Naïve B cell	CD.b_1028_2	2	-44519.2	25619.2	NA
CD b	42	female	plasmas	Naïve B cell	CD.b_1028_2	2	-44521.2	25618.2	NA
CD b	42	female	plasmas	Naïve B cell	CD.b_1028_2	2	-44564.2	25618.2	NA
CD b	42	female	plasmas	Naïve B cell	CD.b_1028_2	2	-44568.2	25619.2	NA
CD b	42	female	plasmas	Naïve B cell	CD.b_1028_2	2	-44584.2	25628.2	NA
CD b	42	female	plasmas	Naïve B cell	CD.b_1028_2	2	-44584.2	25629.2	NA
CD b	42	female	plasmas	Naïve B cell	CD.b_1028_2	2	-44583.2	25642.2	NA
CD b	42	female	plasmas	Naïve B cell	CD.b_1028_2	2	-44580.2	25660.2	NA
CD b	42	female	plasmas	Naïve B cell	CD.b_1028_2	2	-44579.2	25661.2	NA
CD b	42	female	plasmas	Naïve B cell	CD.b_1028_2	2	-44517.2	25646.2	NA
CD b	42	female	plasmas	PC IgG	CD.b_1029_2	2	-41819.2	25665.2	NA
CD b	42	female	plasmas	PC IgG	CD.b_1029_2	2	-41818.2	25664.2	NA
CD b	42	female	plasmas	PC IgG	CD.b_1029_2	2	-41800.2	25624.2	NA
CD b	42	female	plasmas	PC IgG	CD.b_1029_2	2	-41800.2	25619.2	NA
CD b	42	female	plasmas	PC IgG	CD.b_1029_2	2	-41801.2	25617.2	NA
CD b	42	female	plasmas	PC IgG	CD.b_1029_2	2	-41808.2	25604.2	NA
CD b	42	female	plasmas	PC IgG	CD.b_1029_2	2	-41810.2	25601.2	NA
CD b	42	female	plasmas	PC IgG	CD.b_1029_2	2	-41838.2	25601.2	NA
CD b	42	female	plasmas	PC IgG	CD.b_1029_2	2	-41841.2	25604.2	NA
CD b	42	female	plasmas	PC IgG	CD.b_1029_2	2	-41852.2	25616.2	NA
CD b	42	female	plasmas	PC IgG	CD.b_1029_2	2	-41854.2	25619.2	NA
CD b	42	female	plasmas	PC IgG	CD.b_1029_2	2	-41855.2	25621.2	NA
CD b	42	female	plasmas	PC IgG	CD.b_1029_2	2	-41855.2	25624.2	NA
CD b	42	female	plasmas	PC IgG	CD.b_1029_2	2	-41852.2	25648.2	NA
CD b	42	female	plasmas	PC IgG	CD.b_1029_2	2	-41843.2	25656.2	NA
CD b	42	female	plasmas	PC IgG	CD.b_1029_2	2	-41835.2	25662.2	NA
CD b	42	female	plasmas	PC IgG	CD.b_1029_2	2	-41828.2	25665.2	NA
CD b	42	female	plasmas	PC IgG	CD.b_1029_2	2	-41819.2	25665.2	NA
CD b	42	female	plasmas	PC IgG	CD.b_103_2	2	-42855.2	26347.2	NA
CD b	42	female	plasmas	PC IgG	CD.b_103_2	2	-42852.2	26345.2	NA
CD b	42	female	plasmas	PC IgG	CD.b_103_2	2	-42841.2	26337.2	NA
CD b	42	female	plasmas	PC IgG	CD.b_103_2	2	-42840.2	26336.2	NA
CD b	42	female	plasmas	PC IgG	CD.b_103_2	2	-42835.2	26326.2	NA
CD b	42	female	plasmas	PC IgG	CD.b_103_2	2	-42830.2	26315.2	NA
CD b	42	female	plasmas	PC IgG	CD.b_103_2	2	-42827.2	26308.2	NA
CD b	42	female	plasmas	PC IgG	CD.b_103_2	2	-42827.2	26301.2	NA
CD b	42	female	plasmas	PC IgG	CD.b_103_2	2	-42828.2	26296.2	NA
CD b	42	female	plasmas	PC IgG	CD.b_103_2	2	-42829.2	26294.2	NA
CD b	42	female	plasmas	PC IgG	CD.b_103_2	2	-42832.2	26290.2	NA
CD b	42	female	plasmas	PC IgG	CD.b_103_2	2	-42834.2	26288.2	NA
CD b	42	female	plasmas	PC IgG	CD.b_103_2	2	-42836.2	26287.2	NA
CD b	42	female	plasmas	PC IgG	CD.b_103_2	2	-42843.2	26287.2	NA
CD b	42	female	plasmas	PC IgG	CD.b_103_2	2	-42857.2	26289.2	NA
CD b	42	female	plasmas	PC IgG	CD.b_103_2	2	-42876.2	26293.2	NA
CD b	42	female	plasmas	PC IgG	CD.b_103_2	2	-42895.2	26298.2	NA
CD b	42	female	plasmas	PC IgG	CD.b_103_2	2	-42898.2	26299.2	NA
CD b	42	female	plasmas	PC IgG	CD.b_103_2	2	-42898.2	26305.2	NA
CD b	42	female	plasmas	PC IgG	CD.b_103_2	2	-42890.2	26343.2	NA
CD b	42	female	plasmas	PC IgG	CD.b_103_2	2	-42889.2	26346.2	NA
CD b	42	female	plasmas	PC IgG	CD.b_103_2	2	-42867.2	26347.2	NA
CD b	42	female	plasmas	PC IgG	CD.b_103_2	2	-42855.2	26347.2	NA
CD b	42	female	myeloids	IDA macrophages	CD.b_1030_2	2	-42918.2	25674.2	NA
CD b	42	female	myeloids	IDA macrophages	CD.b_1030_2	2	-42916.2	25673.2	NA
CD b	42	female	myeloids	IDA macrophages	CD.b_1030_2	2	-42912.2	25670.2	NA
CD b	42	female	myeloids	IDA macrophages	CD.b_1030_2	2	-42904.2	25662.2	NA
CD b	42	female	myeloids	IDA macrophages	CD.b_1030_2	2	-42898.2	25654.2	NA
CD b	42	female	myeloids	IDA macrophages	CD.b_1030_2	2	-42896.2	25651.2	NA
CD b	42	female	myeloids	IDA macrophages	CD.b_1030_2	2	-42896.2	25641.2	NA
CD b	42	female	myeloids	IDA macrophages	CD.b_1030_2	2	-42898.2	25608.2	NA
CD b	42	female	myeloids	IDA macrophages	CD.b_1030_2	2	-42907.2	25594.2	NA
CD b	42	female	myeloids	IDA macrophages	CD.b_1030_2	2	-42911.2	25591.2	NA
CD b	42	female	myeloids	IDA macrophages	CD.b_1030_2	2	-42916.2	25591.2	NA
CD b	42	female	myeloids	IDA macrophages	CD.b_1030_2	2	-42959.2	25601.2	NA
CD b	42	female	myeloids	IDA macrophages	CD.b_1030_2	2	-42960.2	25602.2	NA
CD b	42	female	myeloids	IDA macrophages	CD.b_1030_2	2	-42963.2	25610.2	NA
CD b	42	female	myeloids	IDA macrophages	CD.b_1030_2	2	-42940.2	25656.2	NA
CD b	42	female	myeloids	IDA macrophages	CD.b_1030_2	2	-42922.2	25674.2	NA
CD b	42	female	myeloids	IDA macrophages	CD.b_1030_2	2	-42918.2	25674.2	NA
CD b	42	female	myeloids	IDA macrophages	CD.b_1031_2	2	-45377.2	25662.2	NA
CD b	42	female	myeloids	IDA macrophages	CD.b_1031_2	2	-45374.2	25661.2	NA
CD b	42	female	myeloids	IDA macrophages	CD.b_1031_2	2	-45362.2	25656.2	NA
CD b	42	female	myeloids	IDA macrophages	CD.b_1031_2	2	-45344.2	25647.2	NA
CD b	42	female	myeloids	IDA macrophages	CD.b_1031_2	2	-45339.2	25644.2	NA
CD b	42	female	myeloids	IDA macrophages	CD.b_1031_2	2	-45339.2	25642.2	NA
CD b	42	female	myeloids	IDA macrophages	CD.b_1031_2	2	-45340.2	25640.2	NA
CD b	42	female	myeloids	IDA macrophages	CD.b_1031_2	2	-45358.2	25619.2	NA
CD b	42	female	myeloids	IDA macrophages	CD.b_1031_2	2	-45361.2	25616.2	NA
CD b	42	female	myeloids	IDA macrophages	CD.b_1031_2	2	-45371.2	25609.2	NA
CD b	42	female	myeloids	IDA macrophages	CD.b_1031_2	2	-45373.2	25609.2	NA
CD b	42	female	myeloids	IDA macrophages	CD.b_1031_2	2	-45386.2	25629.2	NA
CD b	42	female	myeloids	IDA macrophages	CD.b_1031_2	2	-45392.2	25645.2	NA
CD b	42	female	myeloids	IDA macrophages	CD.b_1031_2	2	-45392.2	25648.2	NA
CD b	42	female	myeloids	IDA macrophages	CD.b_1031_2	2	-45390.2	25655.2	NA
CD b	42	female	myeloids	IDA macrophages	CD.b_1031_2	2	-45389.2	25656.2	NA
CD b	42	female	myeloids	IDA macrophages	CD.b_1031_2	2	-45384.2	25659.2	NA
CD b	42	female	myeloids	IDA macrophages	CD.b_1031_2	2	-45378.2	25662.2	NA
CD b	42	female	myeloids	IDA macrophages	CD.b_1031_2	2	-45377.2	25662.2	NA
CD b	42	female	plasmas	PC IgG	CD.b_1032_2	2	-41928.2	25663.2	NA
CD b	42	female	plasmas	PC IgG	CD.b_1032_2	2	-41922.2	25661.2	NA
CD b	42	female	plasmas	PC IgG	CD.b_1032_2	2	-41921.2	25660.2	NA
CD b	42	female	plasmas	PC IgG	CD.b_1032_2	2	-41913.2	25626.2	NA
CD b	42	female	plasmas	PC IgG	CD.b_1032_2	2	-41913.2	25619.2	NA
CD b	42	female	plasmas	PC IgG	CD.b_1032_2	2	-41917.2	25612.2	NA
CD b	42	female	plasmas	PC IgG	CD.b_1032_2	2	-41922.2	25607.2	NA
CD b	42	female	plasmas	PC IgG	CD.b_1032_2	2	-41928.2	25602.2	NA
CD b	42	female	plasmas	PC IgG	CD.b_1032_2	2	-41935.2	25600.2	NA
CD b	42	female	plasmas	PC IgG	CD.b_1032_2	2	-41969.2	25593.2	NA
CD b	42	female	plasmas	PC IgG	CD.b_1032_2	2	-41976.2	25593.2	NA
CD b	42	female	plasmas	PC IgG	CD.b_1032_2	2	-41980.2	25596.2	NA
CD b	42	female	plasmas	PC IgG	CD.b_1032_2	2	-41984.2	25600.2	NA
CD b	42	female	plasmas	PC IgG	CD.b_1032_2	2	-41984.2	25605.2	NA
CD b	42	female	plasmas	PC IgG	CD.b_1032_2	2	-41978.2	25636.2	NA
CD b	42	female	plasmas	PC IgG	CD.b_1032_2	2	-41976.2	25640.2	NA
CD b	42	female	plasmas	PC IgG	CD.b_1032_2	2	-41972.2	25646.2	NA
CD b	42	female	plasmas	PC IgG	CD.b_1032_2	2	-41957.2	25661.2	NA
CD b	42	female	plasmas	PC IgG	CD.b_1032_2	2	-41943.2	25663.2	NA
CD b	42	female	plasmas	PC IgG	CD.b_1032_2	2	-41928.2	25663.2	NA
CD b	42	female	stroma	FRCs	CD.b_1033_2	2	-41901.2	25669.2	NA
CD b	42	female	stroma	FRCs	CD.b_1033_2	2	-41854.2	25648.2	NA
CD b	42	female	stroma	FRCs	CD.b_1033_2	2	-41853.2	25647.2	NA
CD b	42	female	stroma	FRCs	CD.b_1033_2	2	-41853.2	25632.2	NA
CD b	42	female	stroma	FRCs	CD.b_1033_2	2	-41854.2	25627.2	NA
CD b	42	female	stroma	FRCs	CD.b_1033_2	2	-41856.2	25622.2	NA
CD b	42	female	stroma	FRCs	CD.b_1033_2	2	-41861.2	25621.2	NA
CD b	42	female	stroma	FRCs	CD.b_1033_2	2	-41911.2	25621.2	NA
CD b	42	female	stroma	FRCs	CD.b_1033_2	2	-41912.2	25622.2	NA
CD b	42	female	stroma	FRCs	CD.b_1033_2	2	-41918.2	25643.2	NA
CD b	42	female	stroma	FRCs	CD.b_1033_2	2	-41919.2	25648.2	NA
CD b	42	female	stroma	FRCs	CD.b_1033_2	2	-41920.2	25654.2	NA
CD b	42	female	stroma	FRCs	CD.b_1033_2	2	-41920.2	25660.2	NA
CD b	42	female	stroma	FRCs	CD.b_1033_2	2	-41919.2	25661.2	NA
CD b	42	female	stroma	FRCs	CD.b_1033_2	2	-41913.2	25666.2	NA
CD b	42	female	stroma	FRCs	CD.b_1033_2	2	-41910.2	25668.2	NA
CD b	42	female	stroma	FRCs	CD.b_1033_2	2	-41904.2	25669.2	NA
CD b	42	female	stroma	FRCs	CD.b_1033_2	2	-41901.2	25669.2	NA
CD b	42	female	plasmas	Memory B cell	CD.b_1034_2	2	-45185.2	25653.2	NA
CD b	42	female	plasmas	Memory B cell	CD.b_1034_2	2	-45183.2	25651.2	NA
CD b	42	female	plasmas	Memory B cell	CD.b_1034_2	2	-45174.2	25638.2	NA
CD b	42	female	plasmas	Memory B cell	CD.b_1034_2	2	-45172.2	25634.2	NA
CD b	42	female	plasmas	Memory B cell	CD.b_1034_2	2	-45171.2	25630.2	NA
CD b	42	female	plasmas	Memory B cell	CD.b_1034_2	2	-45170.2	25624.2	NA
CD b	42	female	plasmas	Memory B cell	CD.b_1034_2	2	-45170.2	25616.2	NA
CD b	42	female	plasmas	Memory B cell	CD.b_1034_2	2	-45173.2	25613.2	NA
CD b	42	female	plasmas	Memory B cell	CD.b_1034_2	2	-45181.2	25608.2	NA
CD b	42	female	plasmas	Memory B cell	CD.b_1034_2	2	-45198.2	25608.2	NA
CD b	42	female	plasmas	Memory B cell	CD.b_1034_2	2	-45209.2	25609.2	NA
CD b	42	female	plasmas	Memory B cell	CD.b_1034_2	2	-45222.2	25617.2	NA
CD b	42	female	plasmas	Memory B cell	CD.b_1034_2	2	-45228.2	25621.2	NA
CD b	42	female	plasmas	Memory B cell	CD.b_1034_2	2	-45230.2	25623.2	NA
CD b	42	female	plasmas	Memory B cell	CD.b_1034_2	2	-45232.2	25642.2	NA
CD b	42	female	plasmas	Memory B cell	CD.b_1034_2	2	-45232.2	25643.2	NA
CD b	42	female	plasmas	Memory B cell	CD.b_1034_2	2	-45231.2	25644.2	NA
CD b	42	female	plasmas	Memory B cell	CD.b_1034_2	2	-45224.2	25648.2	NA
CD b	42	female	plasmas	Memory B cell	CD.b_1034_2	2	-45209.2	25653.2	NA
CD b	42	female	plasmas	Memory B cell	CD.b_1034_2	2	-45185.2	25653.2	NA
CD b	42	female	stroma	Endothelium	CD.b_1035_2	2	-40973.2	25652.2	NA
CD b	42	female	stroma	Endothelium	CD.b_1035_2	2	-40963.2	25648.2	NA
CD b	42	female	stroma	Endothelium	CD.b_1035_2	2	-40961.2	25646.2	NA
CD b	42	female	stroma	Endothelium	CD.b_1035_2	2	-40953.2	25623.2	NA
CD b	42	female	stroma	Endothelium	CD.b_1035_2	2	-40950.2	25614.2	NA
CD b	42	female	stroma	Endothelium	CD.b_1035_2	2	-40950.2	25607.2	NA
CD b	42	female	stroma	Endothelium	CD.b_1035_2	2	-40951.2	25595.2	NA
CD b	42	female	stroma	Endothelium	CD.b_1035_2	2	-40952.2	25594.2	NA
CD b	42	female	stroma	Endothelium	CD.b_1035_2	2	-40956.2	25591.2	NA
CD b	42	female	stroma	Endothelium	CD.b_1035_2	2	-40958.2	25590.2	NA
CD b	42	female	stroma	Endothelium	CD.b_1035_2	2	-40964.2	25588.2	NA
CD b	42	female	stroma	Endothelium	CD.b_1035_2	2	-40970.2	25588.2	NA
CD b	42	female	stroma	Endothelium	CD.b_1035_2	2	-40971.2	25589.2	NA
CD b	42	female	stroma	Endothelium	CD.b_1035_2	2	-41010.2	25630.2	NA
CD b	42	female	stroma	Endothelium	CD.b_1035_2	2	-41012.2	25633.2	NA
CD b	42	female	stroma	Endothelium	CD.b_1035_2	2	-41012.2	25634.2	NA
CD b	42	female	stroma	Endothelium	CD.b_1035_2	2	-40997.2	25651.2	NA
CD b	42	female	stroma	Endothelium	CD.b_1035_2	2	-40990.2	25652.2	NA
CD b	42	female	stroma	Endothelium	CD.b_1035_2	2	-40973.2	25652.2	NA
CD b	42	female	plasmas	PC IgG	CD.b_1036_2	2	-43837.2	25669.2	NA
CD b	42	female	plasmas	PC IgG	CD.b_1036_2	2	-43836.2	25668.2	NA
CD b	42	female	plasmas	PC IgG	CD.b_1036_2	2	-43833.2	25662.2	NA
CD b	42	female	plasmas	PC IgG	CD.b_1036_2	2	-43828.2	25644.2	NA
CD b	42	female	plasmas	PC IgG	CD.b_1036_2	2	-43828.2	25626.2	NA
CD b	42	female	plasmas	PC IgG	CD.b_1036_2	2	-43849.2	25615.2	NA
CD b	42	female	plasmas	PC IgG	CD.b_1036_2	2	-43873.2	25603.2	NA
CD b	42	female	plasmas	PC IgG	CD.b_1036_2	2	-43878.2	25603.2	NA
CD b	42	female	plasmas	PC IgG	CD.b_1036_2	2	-43880.2	25604.2	NA
CD b	42	female	plasmas	PC IgG	CD.b_1036_2	2	-43888.2	25612.2	NA
CD b	42	female	plasmas	PC IgG	CD.b_1036_2	2	-43889.2	25614.2	NA
CD b	42	female	plasmas	PC IgG	CD.b_1036_2	2	-43881.2	25642.2	NA
CD b	42	female	plasmas	PC IgG	CD.b_1036_2	2	-43878.2	25648.2	NA
CD b	42	female	plasmas	PC IgG	CD.b_1036_2	2	-43869.2	25665.2	NA
CD b	42	female	plasmas	PC IgG	CD.b_1036_2	2	-43868.2	25666.2	NA
CD b	42	female	plasmas	PC IgG	CD.b_1036_2	2	-43840.2	25669.2	NA
CD b	42	female	plasmas	PC IgG	CD.b_1036_2	2	-43837.2	25669.2	NA
CD b	42	female	tcells	CD8	CD.b_1037_2	2	-41615.2	25660.2	NA
CD b	42	female	tcells	CD8	CD.b_1037_2	2	-41613.2	25659.2	NA
CD b	42	female	tcells	CD8	CD.b_1037_2	2	-41608.2	25654.2	NA
CD b	42	female	tcells	CD8	CD.b_1037_2	2	-41581.2	25611.2	NA
CD b	42	female	tcells	CD8	CD.b_1037_2	2	-41581.2	25603.2	NA
CD b	42	female	tcells	CD8	CD.b_1037_2	2	-41584.2	25602.2	NA
CD b	42	female	tcells	CD8	CD.b_1037_2	2	-41639.2	25602.2	NA
CD b	42	female	tcells	CD8	CD.b_1037_2	2	-41642.2	25605.2	NA
CD b	42	female	tcells	CD8	CD.b_1037_2	2	-41647.2	25624.2	NA
CD b	42	female	tcells	CD8	CD.b_1037_2	2	-41647.2	25627.2	NA
CD b	42	female	tcells	CD8	CD.b_1037_2	2	-41644.2	25640.2	NA
CD b	42	female	tcells	CD8	CD.b_1037_2	2	-41641.2	25646.2	NA
CD b	42	female	tcells	CD8	CD.b_1037_2	2	-41639.2	25649.2	NA
CD b	42	female	tcells	CD8	CD.b_1037_2	2	-41637.2	25651.2	NA
CD b	42	female	tcells	CD8	CD.b_1037_2	2	-41625.2	25660.2	NA
CD b	42	female	tcells	CD8	CD.b_1037_2	2	-41615.2	25660.2	NA
CD b	42	female	plasmas	Naïve B cell	CD.b_1038_2	2	-43321.2	25644.2	NA
CD b	42	female	plasmas	Naïve B cell	CD.b_1038_2	2	-43307.2	25640.2	NA
CD b	42	female	plasmas	Naïve B cell	CD.b_1038_2	2	-43292.2	25629.2	NA
CD b	42	female	plasmas	Naïve B cell	CD.b_1038_2	2	-43287.2	25625.2	NA
CD b	42	female	plasmas	Naïve B cell	CD.b_1038_2	2	-43286.2	25624.2	NA
CD b	42	female	plasmas	Naïve B cell	CD.b_1038_2	2	-43286.2	25616.2	NA
CD b	42	female	plasmas	Naïve B cell	CD.b_1038_2	2	-43287.2	25615.2	NA
CD b	42	female	plasmas	Naïve B cell	CD.b_1038_2	2	-43291.2	25614.2	NA
CD b	42	female	plasmas	Naïve B cell	CD.b_1038_2	2	-43337.2	25608.2	NA
CD b	42	female	plasmas	Naïve B cell	CD.b_1038_2	2	-43342.2	25608.2	NA
CD b	42	female	plasmas	Naïve B cell	CD.b_1038_2	2	-43347.2	25635.2	NA
CD b	42	female	plasmas	Naïve B cell	CD.b_1038_2	2	-43348.2	25642.2	NA
CD b	42	female	plasmas	Naïve B cell	CD.b_1038_2	2	-43348.2	25643.2	NA
CD b	42	female	plasmas	Naïve B cell	CD.b_1038_2	2	-43322.2	25644.2	NA
CD b	42	female	plasmas	Naïve B cell	CD.b_1038_2	2	-43321.2	25644.2	NA
CD b	42	female	tcells	T cells CCL20	CD.b_1039_2	2	-44815.2	25644.2	NA
CD b	42	female	tcells	T cells CCL20	CD.b_1039_2	2	-44795.2	25623.2	NA
CD b	42	female	tcells	T cells CCL20	CD.b_1039_2	2	-44795.2	25620.2	NA
CD b	42	female	tcells	T cells CCL20	CD.b_1039_2	2	-44798.2	25614.2	NA
CD b	42	female	tcells	T cells CCL20	CD.b_1039_2	2	-44812.2	25594.2	NA
CD b	42	female	tcells	T cells CCL20	CD.b_1039_2	2	-44814.2	25592.2	NA
CD b	42	female	tcells	T cells CCL20	CD.b_1039_2	2	-44841.2	25579.2	NA
CD b	42	female	tcells	T cells CCL20	CD.b_1039_2	2	-44856.2	25579.2	NA
CD b	42	female	tcells	T cells CCL20	CD.b_1039_2	2	-44857.2	25580.2	NA
CD b	42	female	tcells	T cells CCL20	CD.b_1039_2	2	-44857.2	25583.2	NA
CD b	42	female	tcells	T cells CCL20	CD.b_1039_2	2	-44842.2	25628.2	NA
CD b	42	female	tcells	T cells CCL20	CD.b_1039_2	2	-44840.2	25630.2	NA
CD b	42	female	tcells	T cells CCL20	CD.b_1039_2	2	-44834.2	25634.2	NA
CD b	42	female	tcells	T cells CCL20	CD.b_1039_2	2	-44824.2	25640.2	NA
CD b	42	female	tcells	T cells CCL20	CD.b_1039_2	2	-44817.2	25644.2	NA
CD b	42	female	tcells	T cells CCL20	CD.b_1039_2	2	-44815.2	25644.2	NA
CD b	42	female	myeloids	IDA macrophages	CD.b_104_2	2	-40123.2	26333.2	NA
CD b	42	female	myeloids	IDA macrophages	CD.b_104_2	2	-40085.2	26325.2	NA
CD b	42	female	myeloids	IDA macrophages	CD.b_104_2	2	-40084.2	26324.2	NA
CD b	42	female	myeloids	IDA macrophages	CD.b_104_2	2	-40083.2	26319.2	NA
CD b	42	female	myeloids	IDA macrophages	CD.b_104_2	2	-40083.2	26299.2	NA
CD b	42	female	myeloids	IDA macrophages	CD.b_104_2	2	-40105.2	26277.2	NA
CD b	42	female	myeloids	IDA macrophages	CD.b_104_2	2	-40107.2	26276.2	NA
CD b	42	female	myeloids	IDA macrophages	CD.b_104_2	2	-40110.2	26275.2	NA
CD b	42	female	myeloids	IDA macrophages	CD.b_104_2	2	-40148.2	26264.2	NA
CD b	42	female	myeloids	IDA macrophages	CD.b_104_2	2	-40158.2	26264.2	NA
CD b	42	female	myeloids	IDA macrophages	CD.b_104_2	2	-40160.2	26266.2	NA
CD b	42	female	myeloids	IDA macrophages	CD.b_104_2	2	-40163.2	26270.2	NA
CD b	42	female	myeloids	IDA macrophages	CD.b_104_2	2	-40164.2	26272.2	NA
CD b	42	female	myeloids	IDA macrophages	CD.b_104_2	2	-40166.2	26282.2	NA
CD b	42	female	myeloids	IDA macrophages	CD.b_104_2	2	-40166.2	26291.2	NA
CD b	42	female	myeloids	IDA macrophages	CD.b_104_2	2	-40164.2	26301.2	NA
CD b	42	female	myeloids	IDA macrophages	CD.b_104_2	2	-40156.2	26325.2	NA
CD b	42	female	myeloids	IDA macrophages	CD.b_104_2	2	-40155.2	26327.2	NA
CD b	42	female	myeloids	IDA macrophages	CD.b_104_2	2	-40151.2	26333.2	NA
CD b	42	female	myeloids	IDA macrophages	CD.b_104_2	2	-40123.2	26333.2	NA
CD b	42	female	tcells	CD4	CD.b_1040_2	2	-44195.2	25642.2	NA
CD b	42	female	tcells	CD4	CD.b_1040_2	2	-44191.2	25640.2	NA
CD b	42	female	tcells	CD4	CD.b_1040_2	2	-44183.2	25632.2	NA
CD b	42	female	tcells	CD4	CD.b_1040_2	2	-44180.2	25625.2	NA
CD b	42	female	tcells	CD4	CD.b_1040_2	2	-44180.2	25620.2	NA
CD b	42	female	tcells	CD4	CD.b_1040_2	2	-44186.2	25612.2	NA
CD b	42	female	tcells	CD4	CD.b_1040_2	2	-44197.2	25601.2	NA
CD b	42	female	tcells	CD4	CD.b_1040_2	2	-44199.2	25601.2	NA
CD b	42	female	tcells	CD4	CD.b_1040_2	2	-44218.2	25620.2	NA
CD b	42	female	tcells	CD4	CD.b_1040_2	2	-44220.2	25624.2	NA
CD b	42	female	tcells	CD4	CD.b_1040_2	2	-44214.2	25640.2	NA
CD b	42	female	tcells	CD4	CD.b_1040_2	2	-44196.2	25642.2	NA
CD b	42	female	tcells	CD4	CD.b_1040_2	2	-44195.2	25642.2	NA
CD b	42	female	plasmas	B cell	CD.b_1041_2	2	-44909.2	25647.2	NA
CD b	42	female	plasmas	B cell	CD.b_1041_2	2	-44900.2	25644.2	NA
CD b	42	female	plasmas	B cell	CD.b_1041_2	2	-44891.2	25640.2	NA
CD b	42	female	plasmas	B cell	CD.b_1041_2	2	-44883.2	25634.2	NA
CD b	42	female	plasmas	B cell	CD.b_1041_2	2	-44882.2	25632.2	NA
CD b	42	female	plasmas	B cell	CD.b_1041_2	2	-44882.2	25617.2	NA
CD b	42	female	plasmas	B cell	CD.b_1041_2	2	-44883.2	25597.2	NA
CD b	42	female	plasmas	B cell	CD.b_1041_2	2	-44885.2	25587.2	NA
CD b	42	female	plasmas	B cell	CD.b_1041_2	2	-44886.2	25586.2	NA
CD b	42	female	plasmas	B cell	CD.b_1041_2	2	-44888.2	25585.2	NA
CD b	42	female	plasmas	B cell	CD.b_1041_2	2	-44893.2	25585.2	NA
CD b	42	female	plasmas	B cell	CD.b_1041_2	2	-44908.2	25600.2	NA
CD b	42	female	plasmas	B cell	CD.b_1041_2	2	-44918.2	25611.2	NA
CD b	42	female	plasmas	B cell	CD.b_1041_2	2	-44920.2	25615.2	NA
CD b	42	female	plasmas	B cell	CD.b_1041_2	2	-44920.2	25622.2	NA
CD b	42	female	plasmas	B cell	CD.b_1041_2	2	-44918.2	25636.2	NA
CD b	42	female	plasmas	B cell	CD.b_1041_2	2	-44910.2	25647.2	NA
CD b	42	female	plasmas	B cell	CD.b_1041_2	2	-44909.2	25647.2	NA
CD b	42	female	plasmas	PC IgA heat shock	CD.b_1042_2	2	-44859.2	25640.2	NA
CD b	42	female	plasmas	PC IgA heat shock	CD.b_1042_2	2	-44847.2	25634.2	NA
CD b	42	female	plasmas	PC IgA heat shock	CD.b_1042_2	2	-44844.2	25628.2	NA
CD b	42	female	plasmas	PC IgA heat shock	CD.b_1042_2	2	-44844.2	25623.2	NA
CD b	42	female	plasmas	PC IgA heat shock	CD.b_1042_2	2	-44845.2	25615.2	NA
CD b	42	female	plasmas	PC IgA heat shock	CD.b_1042_2	2	-44847.2	25607.2	NA
CD b	42	female	plasmas	PC IgA heat shock	CD.b_1042_2	2	-44851.2	25595.2	NA
CD b	42	female	plasmas	PC IgA heat shock	CD.b_1042_2	2	-44858.2	25582.2	NA
CD b	42	female	plasmas	PC IgA heat shock	CD.b_1042_2	2	-44876.2	25582.2	NA
CD b	42	female	plasmas	PC IgA heat shock	CD.b_1042_2	2	-44882.2	25585.2	NA
CD b	42	female	plasmas	PC IgA heat shock	CD.b_1042_2	2	-44884.2	25587.2	NA
CD b	42	female	plasmas	PC IgA heat shock	CD.b_1042_2	2	-44884.2	25591.2	NA
CD b	42	female	plasmas	PC IgA heat shock	CD.b_1042_2	2	-44882.2	25626.2	NA
CD b	42	female	plasmas	PC IgA heat shock	CD.b_1042_2	2	-44880.2	25632.2	NA
CD b	42	female	plasmas	PC IgA heat shock	CD.b_1042_2	2	-44878.2	25634.2	NA
CD b	42	female	plasmas	PC IgA heat shock	CD.b_1042_2	2	-44866.2	25640.2	NA
CD b	42	female	plasmas	PC IgA heat shock	CD.b_1042_2	2	-44859.2	25640.2	NA
CD b	42	female	tcells	CD4	CD.b_1043_2	2	-44350.2	25647.2	NA
CD b	42	female	tcells	CD4	CD.b_1043_2	2	-44330.2	25645.2	NA
CD b	42	female	tcells	CD4	CD.b_1043_2	2	-44313.2	25642.2	NA
CD b	42	female	tcells	CD4	CD.b_1043_2	2	-44308.2	25641.2	NA
CD b	42	female	tcells	CD4	CD.b_1043_2	2	-44308.2	25636.2	NA
CD b	42	female	tcells	CD4	CD.b_1043_2	2	-44310.2	25631.2	NA
CD b	42	female	tcells	CD4	CD.b_1043_2	2	-44329.2	25592.2	NA
CD b	42	female	tcells	CD4	CD.b_1043_2	2	-44330.2	25591.2	NA
CD b	42	female	tcells	CD4	CD.b_1043_2	2	-44339.2	25591.2	NA
CD b	42	female	tcells	CD4	CD.b_1043_2	2	-44350.2	25592.2	NA
CD b	42	female	tcells	CD4	CD.b_1043_2	2	-44357.2	25593.2	NA
CD b	42	female	tcells	CD4	CD.b_1043_2	2	-44359.2	25594.2	NA
CD b	42	female	tcells	CD4	CD.b_1043_2	2	-44377.2	25604.2	NA
CD b	42	female	tcells	CD4	CD.b_1043_2	2	-44376.2	25606.2	NA
CD b	42	female	tcells	CD4	CD.b_1043_2	2	-44356.2	25643.2	NA
CD b	42	female	tcells	CD4	CD.b_1043_2	2	-44352.2	25647.2	NA
CD b	42	female	tcells	CD4	CD.b_1043_2	2	-44350.2	25647.2	NA
CD b	42	female	plasmas	PC IgG	CD.b_1044_2	2	-41311.2	25651.2	NA
CD b	42	female	plasmas	PC IgG	CD.b_1044_2	2	-41309.2	25649.2	NA
CD b	42	female	plasmas	PC IgG	CD.b_1044_2	2	-41308.2	25647.2	NA
CD b	42	female	plasmas	PC IgG	CD.b_1044_2	2	-41293.2	25616.2	NA
CD b	42	female	plasmas	PC IgG	CD.b_1044_2	2	-41291.2	25608.2	NA
CD b	42	female	plasmas	PC IgG	CD.b_1044_2	2	-41291.2	25606.2	NA
CD b	42	female	plasmas	PC IgG	CD.b_1044_2	2	-41313.2	25582.2	NA
CD b	42	female	plasmas	PC IgG	CD.b_1044_2	2	-41314.2	25581.2	NA
CD b	42	female	plasmas	PC IgG	CD.b_1044_2	2	-41322.2	25578.2	NA
CD b	42	female	plasmas	PC IgG	CD.b_1044_2	2	-41330.2	25578.2	NA
CD b	42	female	plasmas	PC IgG	CD.b_1044_2	2	-41336.2	25582.2	NA
CD b	42	female	plasmas	PC IgG	CD.b_1044_2	2	-41343.2	25588.2	NA
CD b	42	female	plasmas	PC IgG	CD.b_1044_2	2	-41346.2	25591.2	NA
CD b	42	female	plasmas	PC IgG	CD.b_1044_2	2	-41350.2	25615.2	NA
CD b	42	female	plasmas	PC IgG	CD.b_1044_2	2	-41340.2	25626.2	NA
CD b	42	female	plasmas	PC IgG	CD.b_1044_2	2	-41317.2	25651.2	NA
CD b	42	female	plasmas	PC IgG	CD.b_1044_2	2	-41316.2	25652.2	NA
CD b	42	female	plasmas	PC IgG	CD.b_1044_2	2	-41311.2	25651.2	NA
CD b	42	female	plasmas	PC IgG	CD.b_1045_2	2	-41047.2	25653.2	NA
CD b	42	female	plasmas	PC IgG	CD.b_1045_2	2	-41030.2	25641.2	NA
CD b	42	female	plasmas	PC IgG	CD.b_1045_2	2	-41028.2	25639.2	NA
CD b	42	female	plasmas	PC IgG	CD.b_1045_2	2	-41025.2	25635.2	NA
CD b	42	female	plasmas	PC IgG	CD.b_1045_2	2	-41025.2	25631.2	NA
CD b	42	female	plasmas	PC IgG	CD.b_1045_2	2	-41030.2	25618.2	NA
CD b	42	female	plasmas	PC IgG	CD.b_1045_2	2	-41048.2	25586.2	NA
CD b	42	female	plasmas	PC IgG	CD.b_1045_2	2	-41062.2	25570.2	NA
CD b	42	female	plasmas	PC IgG	CD.b_1045_2	2	-41065.2	25567.2	NA
CD b	42	female	plasmas	PC IgG	CD.b_1045_2	2	-41083.2	25567.2	NA
CD b	42	female	plasmas	PC IgG	CD.b_1045_2	2	-41085.2	25569.2	NA
CD b	42	female	plasmas	PC IgG	CD.b_1045_2	2	-41086.2	25571.2	NA
CD b	42	female	plasmas	PC IgG	CD.b_1045_2	2	-41108.2	25616.2	NA
CD b	42	female	plasmas	PC IgG	CD.b_1045_2	2	-41107.2	25617.2	NA
CD b	42	female	plasmas	PC IgG	CD.b_1045_2	2	-41073.2	25650.2	NA
CD b	42	female	plasmas	PC IgG	CD.b_1045_2	2	-41050.2	25653.2	NA
CD b	42	female	plasmas	PC IgG	CD.b_1045_2	2	-41047.2	25653.2	NA
CD b	42	female	plasmas	PC IgG	CD.b_1046_2	2	-40834.2	25644.2	NA
CD b	42	female	plasmas	PC IgG	CD.b_1046_2	2	-40811.2	25640.2	NA
CD b	42	female	plasmas	PC IgG	CD.b_1046_2	2	-40803.2	25636.2	NA
CD b	42	female	plasmas	PC IgG	CD.b_1046_2	2	-40796.2	25629.2	NA
CD b	42	female	plasmas	PC IgG	CD.b_1046_2	2	-40796.2	25617.2	NA
CD b	42	female	plasmas	PC IgG	CD.b_1046_2	2	-40797.2	25614.2	NA
CD b	42	female	plasmas	PC IgG	CD.b_1046_2	2	-40804.2	25601.2	NA
CD b	42	female	plasmas	PC IgG	CD.b_1046_2	2	-40809.2	25596.2	NA
CD b	42	female	plasmas	PC IgG	CD.b_1046_2	2	-40821.2	25588.2	NA
CD b	42	female	plasmas	PC IgG	CD.b_1046_2	2	-40832.2	25588.2	NA
CD b	42	female	plasmas	PC IgG	CD.b_1046_2	2	-40833.2	25589.2	NA
CD b	42	female	plasmas	PC IgG	CD.b_1046_2	2	-40834.2	25592.2	NA
CD b	42	female	plasmas	PC IgG	CD.b_1046_2	2	-40842.2	25618.2	NA
CD b	42	female	plasmas	PC IgG	CD.b_1046_2	2	-40842.2	25633.2	NA
CD b	42	female	plasmas	PC IgG	CD.b_1046_2	2	-40841.2	25641.2	NA
CD b	42	female	plasmas	PC IgG	CD.b_1046_2	2	-40835.2	25644.2	NA
CD b	42	female	plasmas	PC IgG	CD.b_1046_2	2	-40834.2	25644.2	NA
CD b	42	female	stroma	Endothelium	CD.b_1047_2	2	-42101.2	25638.2	NA
CD b	42	female	stroma	Endothelium	CD.b_1047_2	2	-42091.2	25636.2	NA
CD b	42	female	stroma	Endothelium	CD.b_1047_2	2	-42087.2	25634.2	NA
CD b	42	female	stroma	Endothelium	CD.b_1047_2	2	-42069.2	25620.2	NA
CD b	42	female	stroma	Endothelium	CD.b_1047_2	2	-42068.2	25619.2	NA
CD b	42	female	stroma	Endothelium	CD.b_1047_2	2	-42068.2	25610.2	NA
CD b	42	female	stroma	Endothelium	CD.b_1047_2	2	-42092.2	25549.2	NA
CD b	42	female	stroma	Endothelium	CD.b_1047_2	2	-42104.2	25537.2	NA
CD b	42	female	stroma	Endothelium	CD.b_1047_2	2	-42110.2	25537.2	NA
CD b	42	female	stroma	Endothelium	CD.b_1047_2	2	-42112.2	25538.2	NA
CD b	42	female	stroma	Endothelium	CD.b_1047_2	2	-42115.2	25540.2	NA
CD b	42	female	stroma	Endothelium	CD.b_1047_2	2	-42138.2	25556.2	NA
CD b	42	female	stroma	Endothelium	CD.b_1047_2	2	-42139.2	25557.2	NA
CD b	42	female	stroma	Endothelium	CD.b_1047_2	2	-42140.2	25595.2	NA
CD b	42	female	stroma	Endothelium	CD.b_1047_2	2	-42140.2	25620.2	NA
CD b	42	female	stroma	Endothelium	CD.b_1047_2	2	-42139.2	25622.2	NA
CD b	42	female	stroma	Endothelium	CD.b_1047_2	2	-42130.2	25631.2	NA
CD b	42	female	stroma	Endothelium	CD.b_1047_2	2	-42128.2	25632.2	NA
CD b	42	female	stroma	Endothelium	CD.b_1047_2	2	-42108.2	25638.2	NA
CD b	42	female	stroma	Endothelium	CD.b_1047_2	2	-42101.2	25638.2	NA
CD b	42	female	stroma	Endothelium	CD.b_1048_2	2	-41751.2	25656.2	NA
CD b	42	female	stroma	Endothelium	CD.b_1048_2	2	-41746.2	25653.2	NA
CD b	42	female	stroma	Endothelium	CD.b_1048_2	2	-41742.2	25650.2	NA
CD b	42	female	stroma	Endothelium	CD.b_1048_2	2	-41728.2	25636.2	NA
CD b	42	female	stroma	Endothelium	CD.b_1048_2	2	-41726.2	25633.2	NA
CD b	42	female	stroma	Endothelium	CD.b_1048_2	2	-41726.2	25630.2	NA
CD b	42	female	stroma	Endothelium	CD.b_1048_2	2	-41727.2	25629.2	NA
CD b	42	female	stroma	Endothelium	CD.b_1048_2	2	-41771.2	25595.2	NA
CD b	42	female	stroma	Endothelium	CD.b_1048_2	2	-41778.2	25590.2	NA
CD b	42	female	stroma	Endothelium	CD.b_1048_2	2	-41787.2	25584.2	NA
CD b	42	female	stroma	Endothelium	CD.b_1048_2	2	-41792.2	25581.2	NA
CD b	42	female	stroma	Endothelium	CD.b_1048_2	2	-41795.2	25580.2	NA
CD b	42	female	stroma	Endothelium	CD.b_1048_2	2	-41797.2	25580.2	NA
CD b	42	female	stroma	Endothelium	CD.b_1048_2	2	-41799.2	25582.2	NA
CD b	42	female	stroma	Endothelium	CD.b_1048_2	2	-41802.2	25586.2	NA
CD b	42	female	stroma	Endothelium	CD.b_1048_2	2	-41804.2	25589.2	NA
CD b	42	female	stroma	Endothelium	CD.b_1048_2	2	-41809.2	25600.2	NA
CD b	42	female	stroma	Endothelium	CD.b_1048_2	2	-41809.2	25602.2	NA
CD b	42	female	stroma	Endothelium	CD.b_1048_2	2	-41799.2	25621.2	NA
CD b	42	female	stroma	Endothelium	CD.b_1048_2	2	-41798.2	25622.2	NA
CD b	42	female	stroma	Endothelium	CD.b_1048_2	2	-41765.2	25648.2	NA
CD b	42	female	stroma	Endothelium	CD.b_1048_2	2	-41759.2	25652.2	NA
CD b	42	female	stroma	Endothelium	CD.b_1048_2	2	-41754.2	25655.2	NA
CD b	42	female	stroma	Endothelium	CD.b_1048_2	2	-41752.2	25656.2	NA
CD b	42	female	stroma	Endothelium	CD.b_1048_2	2	-41751.2	25656.2	NA
CD b	42	female	plasmas	Naïve B cell	CD.b_1049_2	2	-40843.2	25641.2	NA
CD b	42	female	plasmas	Naïve B cell	CD.b_1049_2	2	-40842.2	25640.2	NA
CD b	42	female	plasmas	Naïve B cell	CD.b_1049_2	2	-40835.2	25596.2	NA
CD b	42	female	plasmas	Naïve B cell	CD.b_1049_2	2	-40835.2	25584.2	NA
CD b	42	female	plasmas	Naïve B cell	CD.b_1049_2	2	-40838.2	25580.2	NA
CD b	42	female	plasmas	Naïve B cell	CD.b_1049_2	2	-40840.2	25578.2	NA
CD b	42	female	plasmas	Naïve B cell	CD.b_1049_2	2	-40848.2	25572.2	NA
CD b	42	female	plasmas	Naïve B cell	CD.b_1049_2	2	-40852.2	25570.2	NA
CD b	42	female	plasmas	Naïve B cell	CD.b_1049_2	2	-40855.2	25569.2	NA
CD b	42	female	plasmas	Naïve B cell	CD.b_1049_2	2	-40864.2	25567.2	NA
CD b	42	female	plasmas	Naïve B cell	CD.b_1049_2	2	-40869.2	25566.2	NA
CD b	42	female	plasmas	Naïve B cell	CD.b_1049_2	2	-40880.2	25566.2	NA
CD b	42	female	plasmas	Naïve B cell	CD.b_1049_2	2	-40890.2	25568.2	NA
CD b	42	female	plasmas	Naïve B cell	CD.b_1049_2	2	-40892.2	25569.2	NA
CD b	42	female	plasmas	Naïve B cell	CD.b_1049_2	2	-40904.2	25578.2	NA
CD b	42	female	plasmas	Naïve B cell	CD.b_1049_2	2	-40910.2	25584.2	NA
CD b	42	female	plasmas	Naïve B cell	CD.b_1049_2	2	-40911.2	25586.2	NA
CD b	42	female	plasmas	Naïve B cell	CD.b_1049_2	2	-40911.2	25587.2	NA
CD b	42	female	plasmas	Naïve B cell	CD.b_1049_2	2	-40908.2	25593.2	NA
CD b	42	female	plasmas	Naïve B cell	CD.b_1049_2	2	-40897.2	25613.2	NA
CD b	42	female	plasmas	Naïve B cell	CD.b_1049_2	2	-40891.2	25621.2	NA
CD b	42	female	plasmas	Naïve B cell	CD.b_1049_2	2	-40887.2	25626.2	NA
CD b	42	female	plasmas	Naïve B cell	CD.b_1049_2	2	-40882.2	25630.2	NA
CD b	42	female	plasmas	Naïve B cell	CD.b_1049_2	2	-40859.2	25646.2	NA
CD b	42	female	plasmas	Naïve B cell	CD.b_1049_2	2	-40843.2	25641.2	NA
CD b	42	female	myeloids	Inflammatory monocytes	CD.b_105_2	2	-45010.2	26338.2	NA
CD b	42	female	myeloids	Inflammatory monocytes	CD.b_105_2	2	-44996.2	26334.2	NA
CD b	42	female	myeloids	Inflammatory monocytes	CD.b_105_2	2	-44993.2	26333.2	NA
CD b	42	female	myeloids	Inflammatory monocytes	CD.b_105_2	2	-44992.2	26332.2	NA
CD b	42	female	myeloids	Inflammatory monocytes	CD.b_105_2	2	-44989.2	26328.2	NA
CD b	42	female	myeloids	Inflammatory monocytes	CD.b_105_2	2	-44985.2	26322.2	NA
CD b	42	female	myeloids	Inflammatory monocytes	CD.b_105_2	2	-44983.2	26317.2	NA
CD b	42	female	myeloids	Inflammatory monocytes	CD.b_105_2	2	-44983.2	26314.2	NA
CD b	42	female	myeloids	Inflammatory monocytes	CD.b_105_2	2	-44999.2	26295.2	NA
CD b	42	female	myeloids	Inflammatory monocytes	CD.b_105_2	2	-45007.2	26286.2	NA
CD b	42	female	myeloids	Inflammatory monocytes	CD.b_105_2	2	-45013.2	26280.2	NA
CD b	42	female	myeloids	Inflammatory monocytes	CD.b_105_2	2	-45024.2	26273.2	NA
CD b	42	female	myeloids	Inflammatory monocytes	CD.b_105_2	2	-45028.2	26273.2	NA
CD b	42	female	myeloids	Inflammatory monocytes	CD.b_105_2	2	-45032.2	26276.2	NA
CD b	42	female	myeloids	Inflammatory monocytes	CD.b_105_2	2	-45034.2	26278.2	NA
CD b	42	female	myeloids	Inflammatory monocytes	CD.b_105_2	2	-45037.2	26282.2	NA
CD b	42	female	myeloids	Inflammatory monocytes	CD.b_105_2	2	-45038.2	26284.2	NA
CD b	42	female	myeloids	Inflammatory monocytes	CD.b_105_2	2	-45039.2	26288.2	NA
CD b	42	female	myeloids	Inflammatory monocytes	CD.b_105_2	2	-45039.2	26293.2	NA
CD b	42	female	myeloids	Inflammatory monocytes	CD.b_105_2	2	-45035.2	26323.2	NA
CD b	42	female	myeloids	Inflammatory monocytes	CD.b_105_2	2	-45034.2	26329.2	NA
CD b	42	female	myeloids	Inflammatory monocytes	CD.b_105_2	2	-45033.2	26332.2	NA
CD b	42	female	myeloids	Inflammatory monocytes	CD.b_105_2	2	-45032.2	26333.2	NA
CD b	42	female	myeloids	Inflammatory monocytes	CD.b_105_2	2	-45029.2	26334.2	NA
CD b	42	female	myeloids	Inflammatory monocytes	CD.b_105_2	2	-45017.2	26337.2	NA
CD b	42	female	myeloids	Inflammatory monocytes	CD.b_105_2	2	-45011.2	26338.2	NA
CD b	42	female	myeloids	Inflammatory monocytes	CD.b_105_2	2	-45010.2	26338.2	NA
CD b	42	female	plasmas	Naïve B cell	CD.b_1050_2	2	-44480.2	25658.2	NA
CD b	42	female	plasmas	Naïve B cell	CD.b_1050_2	2	-44474.2	25652.2	NA
CD b	42	female	plasmas	Naïve B cell	CD.b_1050_2	2	-44445.2	25621.2	NA
CD b	42	female	plasmas	Naïve B cell	CD.b_1050_2	2	-44443.2	25618.2	NA
CD b	42	female	plasmas	Naïve B cell	CD.b_1050_2	2	-44443.2	25616.2	NA
CD b	42	female	plasmas	Naïve B cell	CD.b_1050_2	2	-44448.2	25605.2	NA
CD b	42	female	plasmas	Naïve B cell	CD.b_1050_2	2	-44449.2	25603.2	NA
CD b	42	female	plasmas	Naïve B cell	CD.b_1050_2	2	-44450.2	25602.2	NA
CD b	42	female	plasmas	Naïve B cell	CD.b_1050_2	2	-44452.2	25601.2	NA
CD b	42	female	plasmas	Naïve B cell	CD.b_1050_2	2	-44466.2	25596.2	NA
CD b	42	female	plasmas	Naïve B cell	CD.b_1050_2	2	-44478.2	25596.2	NA
CD b	42	female	plasmas	Naïve B cell	CD.b_1050_2	2	-44500.2	25598.2	NA
CD b	42	female	plasmas	Naïve B cell	CD.b_1050_2	2	-44502.2	25600.2	NA
CD b	42	female	plasmas	Naïve B cell	CD.b_1050_2	2	-44515.2	25617.2	NA
CD b	42	female	plasmas	Naïve B cell	CD.b_1050_2	2	-44517.2	25620.2	NA
CD b	42	female	plasmas	Naïve B cell	CD.b_1050_2	2	-44516.2	25625.2	NA
CD b	42	female	plasmas	Naïve B cell	CD.b_1050_2	2	-44513.2	25636.2	NA
CD b	42	female	plasmas	Naïve B cell	CD.b_1050_2	2	-44511.2	25642.2	NA
CD b	42	female	plasmas	Naïve B cell	CD.b_1050_2	2	-44510.2	25644.2	NA
CD b	42	female	plasmas	Naïve B cell	CD.b_1050_2	2	-44508.2	25647.2	NA
CD b	42	female	plasmas	Naïve B cell	CD.b_1050_2	2	-44504.2	25652.2	NA
CD b	42	female	plasmas	Naïve B cell	CD.b_1050_2	2	-44503.2	25653.2	NA
CD b	42	female	plasmas	Naïve B cell	CD.b_1050_2	2	-44501.2	25654.2	NA
CD b	42	female	plasmas	Naïve B cell	CD.b_1050_2	2	-44493.2	25656.2	NA
CD b	42	female	plasmas	Naïve B cell	CD.b_1050_2	2	-44483.2	25658.2	NA
CD b	42	female	plasmas	Naïve B cell	CD.b_1050_2	2	-44480.2	25658.2	NA
CD b	42	female	myeloids	M2	CD.b_1051_2	2	-40662.2	25656.2	NA
CD b	42	female	myeloids	M2	CD.b_1051_2	2	-40656.2	25654.2	NA
CD b	42	female	myeloids	M2	CD.b_1051_2	2	-40654.2	25653.2	NA
CD b	42	female	myeloids	M2	CD.b_1051_2	2	-40650.2	25650.2	NA
CD b	42	female	myeloids	M2	CD.b_1051_2	2	-40648.2	25648.2	NA
CD b	42	female	myeloids	M2	CD.b_1051_2	2	-40645.2	25644.2	NA
CD b	42	female	myeloids	M2	CD.b_1051_2	2	-40644.2	25642.2	NA
CD b	42	female	myeloids	M2	CD.b_1051_2	2	-40642.2	25636.2	NA
CD b	42	female	myeloids	M2	CD.b_1051_2	2	-40641.2	25631.2	NA
CD b	42	female	myeloids	M2	CD.b_1051_2	2	-40641.2	25617.2	NA
CD b	42	female	myeloids	M2	CD.b_1051_2	2	-40642.2	25612.2	NA
CD b	42	female	myeloids	M2	CD.b_1051_2	2	-40644.2	25604.2	NA
CD b	42	female	myeloids	M2	CD.b_1051_2	2	-40645.2	25602.2	NA
CD b	42	female	myeloids	M2	CD.b_1051_2	2	-40648.2	25598.2	NA
CD b	42	female	myeloids	M2	CD.b_1051_2	2	-40654.2	25592.2	NA
CD b	42	female	myeloids	M2	CD.b_1051_2	2	-40658.2	25589.2	NA
CD b	42	female	myeloids	M2	CD.b_1051_2	2	-40664.2	25586.2	NA
CD b	42	female	myeloids	M2	CD.b_1051_2	2	-40669.2	25585.2	NA
CD b	42	female	myeloids	M2	CD.b_1051_2	2	-40687.2	25585.2	NA
CD b	42	female	myeloids	M2	CD.b_1051_2	2	-40692.2	25586.2	NA
CD b	42	female	myeloids	M2	CD.b_1051_2	2	-40694.2	25587.2	NA
CD b	42	female	myeloids	M2	CD.b_1051_2	2	-40698.2	25590.2	NA
CD b	42	female	myeloids	M2	CD.b_1051_2	2	-40704.2	25596.2	NA
CD b	42	female	myeloids	M2	CD.b_1051_2	2	-40707.2	25600.2	NA
CD b	42	female	myeloids	M2	CD.b_1051_2	2	-40710.2	25606.2	NA
CD b	42	female	myeloids	M2	CD.b_1051_2	2	-40712.2	25616.2	NA
CD b	42	female	myeloids	M2	CD.b_1051_2	2	-40712.2	25619.2	NA
CD b	42	female	myeloids	M2	CD.b_1051_2	2	-40709.2	25623.2	NA
CD b	42	female	myeloids	M2	CD.b_1051_2	2	-40702.2	25631.2	NA
CD b	42	female	myeloids	M2	CD.b_1051_2	2	-40698.2	25635.2	NA
CD b	42	female	myeloids	M2	CD.b_1051_2	2	-40689.2	25643.2	NA
CD b	42	female	myeloids	M2	CD.b_1051_2	2	-40676.2	25652.2	NA
CD b	42	female	myeloids	M2	CD.b_1051_2	2	-40667.2	25657.2	NA
CD b	42	female	myeloids	M2	CD.b_1051_2	2	-40662.2	25656.2	NA
CD b	42	female	plasmas	Memory B cell	CD.b_1052_2	2	-44074.2	25644.2	NA
CD b	42	female	plasmas	Memory B cell	CD.b_1052_2	2	-44042.2	25619.2	NA
CD b	42	female	plasmas	Memory B cell	CD.b_1052_2	2	-44041.2	25618.2	NA
CD b	42	female	plasmas	Memory B cell	CD.b_1052_2	2	-44041.2	25612.2	NA
CD b	42	female	plasmas	Memory B cell	CD.b_1052_2	2	-44047.2	25598.2	NA
CD b	42	female	plasmas	Memory B cell	CD.b_1052_2	2	-44048.2	25596.2	NA
CD b	42	female	plasmas	Memory B cell	CD.b_1052_2	2	-44068.2	25572.2	NA
CD b	42	female	plasmas	Memory B cell	CD.b_1052_2	2	-44069.2	25571.2	NA
CD b	42	female	plasmas	Memory B cell	CD.b_1052_2	2	-44071.2	25571.2	NA
CD b	42	female	plasmas	Memory B cell	CD.b_1052_2	2	-44076.2	25573.2	NA
CD b	42	female	plasmas	Memory B cell	CD.b_1052_2	2	-44100.2	25584.2	NA
CD b	42	female	plasmas	Memory B cell	CD.b_1052_2	2	-44132.2	25615.2	NA
CD b	42	female	plasmas	Memory B cell	CD.b_1052_2	2	-44136.2	25619.2	NA
CD b	42	female	plasmas	Memory B cell	CD.b_1052_2	2	-44137.2	25621.2	NA
CD b	42	female	plasmas	Memory B cell	CD.b_1052_2	2	-44138.2	25629.2	NA
CD b	42	female	plasmas	Memory B cell	CD.b_1052_2	2	-44138.2	25635.2	NA
CD b	42	female	plasmas	Memory B cell	CD.b_1052_2	2	-44077.2	25644.2	NA
CD b	42	female	plasmas	Memory B cell	CD.b_1052_2	2	-44074.2	25644.2	NA
CD b	42	female	plasmas	PC immediate early response	CD.b_1053_2	2	-43352.2	25647.2	NA
CD b	42	female	plasmas	PC immediate early response	CD.b_1053_2	2	-43349.2	25644.2	NA
CD b	42	female	plasmas	PC immediate early response	CD.b_1053_2	2	-43348.2	25641.2	NA
CD b	42	female	plasmas	PC immediate early response	CD.b_1053_2	2	-43345.2	25629.2	NA
CD b	42	female	plasmas	PC immediate early response	CD.b_1053_2	2	-43343.2	25615.2	NA
CD b	42	female	plasmas	PC immediate early response	CD.b_1053_2	2	-43343.2	25601.2	NA
CD b	42	female	plasmas	PC immediate early response	CD.b_1053_2	2	-43346.2	25597.2	NA
CD b	42	female	plasmas	PC immediate early response	CD.b_1053_2	2	-43347.2	25596.2	NA
CD b	42	female	plasmas	PC immediate early response	CD.b_1053_2	2	-43351.2	25594.2	NA
CD b	42	female	plasmas	PC immediate early response	CD.b_1053_2	2	-43385.2	25585.2	NA
CD b	42	female	plasmas	PC immediate early response	CD.b_1053_2	2	-43392.2	25585.2	NA
CD b	42	female	plasmas	PC immediate early response	CD.b_1053_2	2	-43391.2	25590.2	NA
CD b	42	female	plasmas	PC immediate early response	CD.b_1053_2	2	-43384.2	25620.2	NA
CD b	42	female	plasmas	PC immediate early response	CD.b_1053_2	2	-43380.2	25628.2	NA
CD b	42	female	plasmas	PC immediate early response	CD.b_1053_2	2	-43368.2	25646.2	NA
CD b	42	female	plasmas	PC immediate early response	CD.b_1053_2	2	-43367.2	25647.2	NA
CD b	42	female	plasmas	PC immediate early response	CD.b_1053_2	2	-43365.2	25648.2	NA
CD b	42	female	plasmas	PC immediate early response	CD.b_1053_2	2	-43360.2	25650.2	NA
CD b	42	female	plasmas	PC immediate early response	CD.b_1053_2	2	-43357.2	25651.2	NA
CD b	42	female	plasmas	PC immediate early response	CD.b_1053_2	2	-43352.2	25647.2	NA
CD b	42	female	plasmas	Cycling cells	CD.b_1054_2	2	-43044.2	25645.2	NA
CD b	42	female	plasmas	Cycling cells	CD.b_1054_2	2	-43041.2	25642.2	NA
CD b	42	female	plasmas	Cycling cells	CD.b_1054_2	2	-43032.2	25630.2	NA
CD b	42	female	plasmas	Cycling cells	CD.b_1054_2	2	-43026.2	25620.2	NA
CD b	42	female	plasmas	Cycling cells	CD.b_1054_2	2	-43026.2	25617.2	NA
CD b	42	female	plasmas	Cycling cells	CD.b_1054_2	2	-43028.2	25615.2	NA
CD b	42	female	plasmas	Cycling cells	CD.b_1054_2	2	-43063.2	25581.2	NA
CD b	42	female	plasmas	Cycling cells	CD.b_1054_2	2	-43073.2	25581.2	NA
CD b	42	female	plasmas	Cycling cells	CD.b_1054_2	2	-43078.2	25582.2	NA
CD b	42	female	plasmas	Cycling cells	CD.b_1054_2	2	-43080.2	25583.2	NA
CD b	42	female	plasmas	Cycling cells	CD.b_1054_2	2	-43084.2	25586.2	NA
CD b	42	female	plasmas	Cycling cells	CD.b_1054_2	2	-43086.2	25588.2	NA
CD b	42	female	plasmas	Cycling cells	CD.b_1054_2	2	-43089.2	25592.2	NA
CD b	42	female	plasmas	Cycling cells	CD.b_1054_2	2	-43090.2	25594.2	NA
CD b	42	female	plasmas	Cycling cells	CD.b_1054_2	2	-43092.2	25604.2	NA
CD b	42	female	plasmas	Cycling cells	CD.b_1054_2	2	-43092.2	25610.2	NA
CD b	42	female	plasmas	Cycling cells	CD.b_1054_2	2	-43090.2	25620.2	NA
CD b	42	female	plasmas	Cycling cells	CD.b_1054_2	2	-43089.2	25622.2	NA
CD b	42	female	plasmas	Cycling cells	CD.b_1054_2	2	-43075.2	25643.2	NA
CD b	42	female	plasmas	Cycling cells	CD.b_1054_2	2	-43072.2	25647.2	NA
CD b	42	female	plasmas	Cycling cells	CD.b_1054_2	2	-43069.2	25650.2	NA
CD b	42	female	plasmas	Cycling cells	CD.b_1054_2	2	-43065.2	25653.2	NA
CD b	42	female	plasmas	Cycling cells	CD.b_1054_2	2	-43063.2	25654.2	NA
CD b	42	female	plasmas	Cycling cells	CD.b_1054_2	2	-43058.2	25655.2	NA
CD b	42	female	plasmas	Cycling cells	CD.b_1054_2	2	-43044.2	25645.2	NA
CD b	42	female	myeloids	M2	CD.b_1055_2	2	-42866.2	25656.2	NA
CD b	42	female	myeloids	M2	CD.b_1055_2	2	-42856.2	25654.2	NA
CD b	42	female	myeloids	M2	CD.b_1055_2	2	-42852.2	25652.2	NA
CD b	42	female	myeloids	M2	CD.b_1055_2	2	-42846.2	25647.2	NA
CD b	42	female	myeloids	M2	CD.b_1055_2	2	-42841.2	25642.2	NA
CD b	42	female	myeloids	M2	CD.b_1055_2	2	-42835.2	25634.2	NA
CD b	42	female	myeloids	M2	CD.b_1055_2	2	-42834.2	25632.2	NA
CD b	42	female	myeloids	M2	CD.b_1055_2	2	-42830.2	25618.2	NA
CD b	42	female	myeloids	M2	CD.b_1055_2	2	-42829.2	25613.2	NA
CD b	42	female	myeloids	M2	CD.b_1055_2	2	-42829.2	25599.2	NA
CD b	42	female	myeloids	M2	CD.b_1055_2	2	-42830.2	25596.2	NA
CD b	42	female	myeloids	M2	CD.b_1055_2	2	-42832.2	25594.2	NA
CD b	42	female	myeloids	M2	CD.b_1055_2	2	-42835.2	25592.2	NA
CD b	42	female	myeloids	M2	CD.b_1055_2	2	-42842.2	25588.2	NA
CD b	42	female	myeloids	M2	CD.b_1055_2	2	-42853.2	25582.2	NA
CD b	42	female	myeloids	M2	CD.b_1055_2	2	-42857.2	25580.2	NA
CD b	42	female	myeloids	M2	CD.b_1055_2	2	-42861.2	25580.2	NA
CD b	42	female	myeloids	M2	CD.b_1055_2	2	-42866.2	25582.2	NA
CD b	42	female	myeloids	M2	CD.b_1055_2	2	-42870.2	25584.2	NA
CD b	42	female	myeloids	M2	CD.b_1055_2	2	-42876.2	25588.2	NA
CD b	42	female	myeloids	M2	CD.b_1055_2	2	-42897.2	25608.2	NA
CD b	42	female	myeloids	M2	CD.b_1055_2	2	-42898.2	25610.2	NA
CD b	42	female	myeloids	M2	CD.b_1055_2	2	-42898.2	25633.2	NA
CD b	42	female	myeloids	M2	CD.b_1055_2	2	-42894.2	25649.2	NA
CD b	42	female	myeloids	M2	CD.b_1055_2	2	-42893.2	25650.2	NA
CD b	42	female	myeloids	M2	CD.b_1055_2	2	-42889.2	25653.2	NA
CD b	42	female	myeloids	M2	CD.b_1055_2	2	-42887.2	25654.2	NA
CD b	42	female	myeloids	M2	CD.b_1055_2	2	-42877.2	25656.2	NA
CD b	42	female	myeloids	M2	CD.b_1055_2	2	-42866.2	25656.2	NA
CD b	42	female	plasmas	PC IgG	CD.b_1056_2	2	-40775.2	25640.2	NA
CD b	42	female	plasmas	PC IgG	CD.b_1056_2	2	-40757.2	25634.2	NA
CD b	42	female	plasmas	PC IgG	CD.b_1056_2	2	-40755.2	25633.2	NA
CD b	42	female	plasmas	PC IgG	CD.b_1056_2	2	-40743.2	25626.2	NA
CD b	42	female	plasmas	PC IgG	CD.b_1056_2	2	-40727.2	25616.2	NA
CD b	42	female	plasmas	PC IgG	CD.b_1056_2	2	-40727.2	25603.2	NA
CD b	42	female	plasmas	PC IgG	CD.b_1056_2	2	-40728.2	25598.2	NA
CD b	42	female	plasmas	PC IgG	CD.b_1056_2	2	-40731.2	25592.2	NA
CD b	42	female	plasmas	PC IgG	CD.b_1056_2	2	-40734.2	25588.2	NA
CD b	42	female	plasmas	PC IgG	CD.b_1056_2	2	-40736.2	25586.2	NA
CD b	42	female	plasmas	PC IgG	CD.b_1056_2	2	-40738.2	25585.2	NA
CD b	42	female	plasmas	PC IgG	CD.b_1056_2	2	-40742.2	25585.2	NA
CD b	42	female	plasmas	PC IgG	CD.b_1056_2	2	-40801.2	25598.2	NA
CD b	42	female	plasmas	PC IgG	CD.b_1056_2	2	-40803.2	25599.2	NA
CD b	42	female	plasmas	PC IgG	CD.b_1056_2	2	-40804.2	25600.2	NA
CD b	42	female	plasmas	PC IgG	CD.b_1056_2	2	-40794.2	25627.2	NA
CD b	42	female	plasmas	PC IgG	CD.b_1056_2	2	-40792.2	25629.2	NA
CD b	42	female	plasmas	PC IgG	CD.b_1056_2	2	-40784.2	25635.2	NA
CD b	42	female	plasmas	PC IgG	CD.b_1056_2	2	-40776.2	25640.2	NA
CD b	42	female	plasmas	PC IgG	CD.b_1056_2	2	-40775.2	25640.2	NA
CD b	42	female	myeloids	IDA macrophages	CD.b_1057_2	2	-44973.2	25641.2	NA
CD b	42	female	myeloids	IDA macrophages	CD.b_1057_2	2	-44964.2	25632.2	NA
CD b	42	female	myeloids	IDA macrophages	CD.b_1057_2	2	-44954.2	25606.2	NA
CD b	42	female	myeloids	IDA macrophages	CD.b_1057_2	2	-44953.2	25600.2	NA
CD b	42	female	myeloids	IDA macrophages	CD.b_1057_2	2	-44953.2	25569.2	NA
CD b	42	female	myeloids	IDA macrophages	CD.b_1057_2	2	-44955.2	25567.2	NA
CD b	42	female	myeloids	IDA macrophages	CD.b_1057_2	2	-44966.2	25563.2	NA
CD b	42	female	myeloids	IDA macrophages	CD.b_1057_2	2	-44971.2	25563.2	NA
CD b	42	female	myeloids	IDA macrophages	CD.b_1057_2	2	-44988.2	25574.2	NA
CD b	42	female	myeloids	IDA macrophages	CD.b_1057_2	2	-45003.2	25584.2	NA
CD b	42	female	myeloids	IDA macrophages	CD.b_1057_2	2	-45010.2	25590.2	NA
CD b	42	female	myeloids	IDA macrophages	CD.b_1057_2	2	-45012.2	25592.2	NA
CD b	42	female	myeloids	IDA macrophages	CD.b_1057_2	2	-45019.2	25601.2	NA
CD b	42	female	myeloids	IDA macrophages	CD.b_1057_2	2	-45019.2	25604.2	NA
CD b	42	female	myeloids	IDA macrophages	CD.b_1057_2	2	-45018.2	25624.2	NA
CD b	42	female	myeloids	IDA macrophages	CD.b_1057_2	2	-45017.2	25633.2	NA
CD b	42	female	myeloids	IDA macrophages	CD.b_1057_2	2	-45014.2	25637.2	NA
CD b	42	female	myeloids	IDA macrophages	CD.b_1057_2	2	-45013.2	25638.2	NA
CD b	42	female	myeloids	IDA macrophages	CD.b_1057_2	2	-45008.2	25639.2	NA
CD b	42	female	myeloids	IDA macrophages	CD.b_1057_2	2	-44998.2	25640.2	NA
CD b	42	female	myeloids	IDA macrophages	CD.b_1057_2	2	-44979.2	25641.2	NA
CD b	42	female	myeloids	IDA macrophages	CD.b_1057_2	2	-44973.2	25641.2	NA
CD b	42	female	stroma	Inflammatory fibroblasts	CD.b_1058_2	2	-43765.2	25639.2	NA
CD b	42	female	stroma	Inflammatory fibroblasts	CD.b_1058_2	2	-43753.2	25628.2	NA
CD b	42	female	stroma	Inflammatory fibroblasts	CD.b_1058_2	2	-43749.2	25624.2	NA
CD b	42	female	stroma	Inflammatory fibroblasts	CD.b_1058_2	2	-43740.2	25610.2	NA
CD b	42	female	stroma	Inflammatory fibroblasts	CD.b_1058_2	2	-43740.2	25608.2	NA
CD b	42	female	stroma	Inflammatory fibroblasts	CD.b_1058_2	2	-43743.2	25593.2	NA
CD b	42	female	stroma	Inflammatory fibroblasts	CD.b_1058_2	2	-43747.2	25580.2	NA
CD b	42	female	stroma	Inflammatory fibroblasts	CD.b_1058_2	2	-43748.2	25577.2	NA
CD b	42	female	stroma	Inflammatory fibroblasts	CD.b_1058_2	2	-43753.2	25577.2	NA
CD b	42	female	stroma	Inflammatory fibroblasts	CD.b_1058_2	2	-43759.2	25578.2	NA
CD b	42	female	stroma	Inflammatory fibroblasts	CD.b_1058_2	2	-43776.2	25583.2	NA
CD b	42	female	stroma	Inflammatory fibroblasts	CD.b_1058_2	2	-43794.2	25609.2	NA
CD b	42	female	stroma	Inflammatory fibroblasts	CD.b_1058_2	2	-43794.2	25610.2	NA
CD b	42	female	stroma	Inflammatory fibroblasts	CD.b_1058_2	2	-43791.2	25615.2	NA
CD b	42	female	stroma	Inflammatory fibroblasts	CD.b_1058_2	2	-43786.2	25621.2	NA
CD b	42	female	stroma	Inflammatory fibroblasts	CD.b_1058_2	2	-43773.2	25636.2	NA
CD b	42	female	stroma	Inflammatory fibroblasts	CD.b_1058_2	2	-43771.2	25638.2	NA
CD b	42	female	stroma	Inflammatory fibroblasts	CD.b_1058_2	2	-43769.2	25639.2	NA
CD b	42	female	stroma	Inflammatory fibroblasts	CD.b_1058_2	2	-43765.2	25639.2	NA
CD b	42	female	myeloids	M2	CD.b_1059_2	2	-40080.2	25654.2	NA
CD b	42	female	myeloids	M2	CD.b_1059_2	2	-40070.2	25652.2	NA
CD b	42	female	myeloids	M2	CD.b_1059_2	2	-40056.2	25648.2	NA
CD b	42	female	myeloids	M2	CD.b_1059_2	2	-40050.2	25645.2	NA
CD b	42	female	myeloids	M2	CD.b_1059_2	2	-40046.2	25642.2	NA
CD b	42	female	myeloids	M2	CD.b_1059_2	2	-40040.2	25636.2	NA
CD b	42	female	myeloids	M2	CD.b_1059_2	2	-40037.2	25632.2	NA
CD b	42	female	myeloids	M2	CD.b_1059_2	2	-40034.2	25626.2	NA
CD b	42	female	myeloids	M2	CD.b_1059_2	2	-40033.2	25621.2	NA
CD b	42	female	myeloids	M2	CD.b_1059_2	2	-40033.2	25609.2	NA
CD b	42	female	myeloids	M2	CD.b_1059_2	2	-40034.2	25604.2	NA
CD b	42	female	myeloids	M2	CD.b_1059_2	2	-40036.2	25600.2	NA
CD b	42	female	myeloids	M2	CD.b_1059_2	2	-40056.2	25580.2	NA
CD b	42	female	myeloids	M2	CD.b_1059_2	2	-40068.2	25580.2	NA
CD b	42	female	myeloids	M2	CD.b_1059_2	2	-40081.2	25582.2	NA
CD b	42	female	myeloids	M2	CD.b_1059_2	2	-40087.2	25583.2	NA
CD b	42	female	myeloids	M2	CD.b_1059_2	2	-40103.2	25587.2	NA
CD b	42	female	myeloids	M2	CD.b_1059_2	2	-40106.2	25588.2	NA
CD b	42	female	myeloids	M2	CD.b_1059_2	2	-40108.2	25589.2	NA
CD b	42	female	myeloids	M2	CD.b_1059_2	2	-40112.2	25592.2	NA
CD b	42	female	myeloids	M2	CD.b_1059_2	2	-40114.2	25594.2	NA
CD b	42	female	myeloids	M2	CD.b_1059_2	2	-40117.2	25598.2	NA
CD b	42	female	myeloids	M2	CD.b_1059_2	2	-40118.2	25600.2	NA
CD b	42	female	myeloids	M2	CD.b_1059_2	2	-40119.2	25605.2	NA
CD b	42	female	myeloids	M2	CD.b_1059_2	2	-40119.2	25607.2	NA
CD b	42	female	myeloids	M2	CD.b_1059_2	2	-40104.2	25644.2	NA
CD b	42	female	myeloids	M2	CD.b_1059_2	2	-40102.2	25648.2	NA
CD b	42	female	myeloids	M2	CD.b_1059_2	2	-40099.2	25651.2	NA
CD b	42	female	myeloids	M2	CD.b_1059_2	2	-40097.2	25652.2	NA
CD b	42	female	myeloids	M2	CD.b_1059_2	2	-40087.2	25654.2	NA
CD b	42	female	myeloids	M2	CD.b_1059_2	2	-40080.2	25654.2	NA
CD b	42	female	plasmas	B cell	CD.b_106_2	2	-44393.2	26335.2	NA
CD b	42	female	plasmas	B cell	CD.b_106_2	2	-44385.2	26327.2	NA
CD b	42	female	plasmas	B cell	CD.b_106_2	2	-44376.2	26317.2	NA
CD b	42	female	plasmas	B cell	CD.b_106_2	2	-44366.2	26304.2	NA
CD b	42	female	plasmas	B cell	CD.b_106_2	2	-44365.2	26300.2	NA
CD b	42	female	plasmas	B cell	CD.b_106_2	2	-44365.2	26289.2	NA
CD b	42	female	plasmas	B cell	CD.b_106_2	2	-44383.2	26289.2	NA
CD b	42	female	plasmas	B cell	CD.b_106_2	2	-44404.2	26290.2	NA
CD b	42	female	plasmas	B cell	CD.b_106_2	2	-44409.2	26294.2	NA
CD b	42	female	plasmas	B cell	CD.b_106_2	2	-44413.2	26301.2	NA
CD b	42	female	plasmas	B cell	CD.b_106_2	2	-44413.2	26326.2	NA
CD b	42	female	plasmas	B cell	CD.b_106_2	2	-44412.2	26330.2	NA
CD b	42	female	plasmas	B cell	CD.b_106_2	2	-44410.2	26331.2	NA
CD b	42	female	plasmas	B cell	CD.b_106_2	2	-44404.2	26333.2	NA
CD b	42	female	plasmas	B cell	CD.b_106_2	2	-44394.2	26335.2	NA
CD b	42	female	plasmas	B cell	CD.b_106_2	2	-44393.2	26335.2	NA
CD b	42	female	stroma	Inflammatory fibroblasts	CD.b_1060_2	2	-44140.2	25638.2	NA
CD b	42	female	stroma	Inflammatory fibroblasts	CD.b_1060_2	2	-44139.2	25637.2	NA
CD b	42	female	stroma	Inflammatory fibroblasts	CD.b_1060_2	2	-44138.2	25628.2	NA
CD b	42	female	stroma	Inflammatory fibroblasts	CD.b_1060_2	2	-44138.2	25618.2	NA
CD b	42	female	stroma	Inflammatory fibroblasts	CD.b_1060_2	2	-44150.2	25575.2	NA
CD b	42	female	stroma	Inflammatory fibroblasts	CD.b_1060_2	2	-44152.2	25575.2	NA
CD b	42	female	stroma	Inflammatory fibroblasts	CD.b_1060_2	2	-44168.2	25581.2	NA
CD b	42	female	stroma	Inflammatory fibroblasts	CD.b_1060_2	2	-44172.2	25583.2	NA
CD b	42	female	stroma	Inflammatory fibroblasts	CD.b_1060_2	2	-44197.2	25598.2	NA
CD b	42	female	stroma	Inflammatory fibroblasts	CD.b_1060_2	2	-44197.2	25600.2	NA
CD b	42	female	stroma	Inflammatory fibroblasts	CD.b_1060_2	2	-44179.2	25622.2	NA
CD b	42	female	stroma	Inflammatory fibroblasts	CD.b_1060_2	2	-44178.2	25623.2	NA
CD b	42	female	stroma	Inflammatory fibroblasts	CD.b_1060_2	2	-44161.2	25632.2	NA
CD b	42	female	stroma	Inflammatory fibroblasts	CD.b_1060_2	2	-44157.2	25634.2	NA
CD b	42	female	stroma	Inflammatory fibroblasts	CD.b_1060_2	2	-44143.2	25638.2	NA
CD b	42	female	stroma	Inflammatory fibroblasts	CD.b_1060_2	2	-44140.2	25638.2	NA
CD b	42	female	plasmas	PC IgG	CD.b_1061_2	2	-41705.2	25632.2	NA
CD b	42	female	plasmas	PC IgG	CD.b_1061_2	2	-41663.2	25630.2	NA
CD b	42	female	plasmas	PC IgG	CD.b_1061_2	2	-41655.2	25628.2	NA
CD b	42	female	plasmas	PC IgG	CD.b_1061_2	2	-41648.2	25625.2	NA
CD b	42	female	plasmas	PC IgG	CD.b_1061_2	2	-41646.2	25622.2	NA
CD b	42	female	plasmas	PC IgG	CD.b_1061_2	2	-41644.2	25616.2	NA
CD b	42	female	plasmas	PC IgG	CD.b_1061_2	2	-41644.2	25605.2	NA
CD b	42	female	plasmas	PC IgG	CD.b_1061_2	2	-41645.2	25604.2	NA
CD b	42	female	plasmas	PC IgG	CD.b_1061_2	2	-41650.2	25601.2	NA
CD b	42	female	plasmas	PC IgG	CD.b_1061_2	2	-41652.2	25600.2	NA
CD b	42	female	plasmas	PC IgG	CD.b_1061_2	2	-41677.2	25593.2	NA
CD b	42	female	plasmas	PC IgG	CD.b_1061_2	2	-41681.2	25592.2	NA
CD b	42	female	plasmas	PC IgG	CD.b_1061_2	2	-41689.2	25592.2	NA
CD b	42	female	plasmas	PC IgG	CD.b_1061_2	2	-41702.2	25605.2	NA
CD b	42	female	plasmas	PC IgG	CD.b_1061_2	2	-41719.2	25624.2	NA
CD b	42	female	plasmas	PC IgG	CD.b_1061_2	2	-41719.2	25625.2	NA
CD b	42	female	plasmas	PC IgG	CD.b_1061_2	2	-41717.2	25629.2	NA
CD b	42	female	plasmas	PC IgG	CD.b_1061_2	2	-41715.2	25632.2	NA
CD b	42	female	plasmas	PC IgG	CD.b_1061_2	2	-41705.2	25632.2	NA
CD b	42	female	myeloids	N3	CD.b_1062_2	2	-45421.2	25628.2	NA
CD b	42	female	myeloids	N3	CD.b_1062_2	2	-45419.2	25626.2	NA
CD b	42	female	myeloids	N3	CD.b_1062_2	2	-45399.2	25601.2	NA
CD b	42	female	myeloids	N3	CD.b_1062_2	2	-45398.2	25599.2	NA
CD b	42	female	myeloids	N3	CD.b_1062_2	2	-45398.2	25594.2	NA
CD b	42	female	myeloids	N3	CD.b_1062_2	2	-45399.2	25591.2	NA
CD b	42	female	myeloids	N3	CD.b_1062_2	2	-45401.2	25587.2	NA
CD b	42	female	myeloids	N3	CD.b_1062_2	2	-45412.2	25571.2	NA
CD b	42	female	myeloids	N3	CD.b_1062_2	2	-45416.2	25567.2	NA
CD b	42	female	myeloids	N3	CD.b_1062_2	2	-45438.2	25556.2	NA
CD b	42	female	myeloids	N3	CD.b_1062_2	2	-45446.2	25556.2	NA
CD b	42	female	myeloids	N3	CD.b_1062_2	2	-45458.2	25560.2	NA
CD b	42	female	myeloids	N3	CD.b_1062_2	2	-45460.2	25561.2	NA
CD b	42	female	myeloids	N3	CD.b_1062_2	2	-45464.2	25564.2	NA
CD b	42	female	myeloids	N3	CD.b_1062_2	2	-45468.2	25568.2	NA
CD b	42	female	myeloids	N3	CD.b_1062_2	2	-45471.2	25572.2	NA
CD b	42	female	myeloids	N3	CD.b_1062_2	2	-45472.2	25574.2	NA
CD b	42	female	myeloids	N3	CD.b_1062_2	2	-45472.2	25608.2	NA
CD b	42	female	myeloids	N3	CD.b_1062_2	2	-45470.2	25610.2	NA
CD b	42	female	myeloids	N3	CD.b_1062_2	2	-45454.2	25622.2	NA
CD b	42	female	myeloids	N3	CD.b_1062_2	2	-45449.2	25624.2	NA
CD b	42	female	myeloids	N3	CD.b_1062_2	2	-45422.2	25628.2	NA
CD b	42	female	myeloids	N3	CD.b_1062_2	2	-45421.2	25628.2	NA
CD b	42	female	stroma	Inflammatory fibroblasts	CD.b_1063_2	2	-45028.2	25641.2	NA
CD b	42	female	stroma	Inflammatory fibroblasts	CD.b_1063_2	2	-45024.2	25638.2	NA
CD b	42	female	stroma	Inflammatory fibroblasts	CD.b_1063_2	2	-45020.2	25634.2	NA
CD b	42	female	stroma	Inflammatory fibroblasts	CD.b_1063_2	2	-45019.2	25632.2	NA
CD b	42	female	stroma	Inflammatory fibroblasts	CD.b_1063_2	2	-45019.2	25605.2	NA
CD b	42	female	stroma	Inflammatory fibroblasts	CD.b_1063_2	2	-45020.2	25601.2	NA
CD b	42	female	stroma	Inflammatory fibroblasts	CD.b_1063_2	2	-45021.2	25600.2	NA
CD b	42	female	stroma	Inflammatory fibroblasts	CD.b_1063_2	2	-45058.2	25573.2	NA
CD b	42	female	stroma	Inflammatory fibroblasts	CD.b_1063_2	2	-45061.2	25573.2	NA
CD b	42	female	stroma	Inflammatory fibroblasts	CD.b_1063_2	2	-45077.2	25581.2	NA
CD b	42	female	stroma	Inflammatory fibroblasts	CD.b_1063_2	2	-45088.2	25592.2	NA
CD b	42	female	stroma	Inflammatory fibroblasts	CD.b_1063_2	2	-45090.2	25596.2	NA
CD b	42	female	stroma	Inflammatory fibroblasts	CD.b_1063_2	2	-45092.2	25606.2	NA
CD b	42	female	stroma	Inflammatory fibroblasts	CD.b_1063_2	2	-45092.2	25621.2	NA
CD b	42	female	stroma	Inflammatory fibroblasts	CD.b_1063_2	2	-45090.2	25631.2	NA
CD b	42	female	stroma	Inflammatory fibroblasts	CD.b_1063_2	2	-45087.2	25634.2	NA
CD b	42	female	stroma	Inflammatory fibroblasts	CD.b_1063_2	2	-45082.2	25637.2	NA
CD b	42	female	stroma	Inflammatory fibroblasts	CD.b_1063_2	2	-45034.2	25641.2	NA
CD b	42	female	stroma	Inflammatory fibroblasts	CD.b_1063_2	2	-45028.2	25641.2	NA
CD b	42	female	plasmas	GC B cell	CD.b_1064_2	2	-43671.2	25646.2	NA
CD b	42	female	plasmas	GC B cell	CD.b_1064_2	2	-43666.2	25645.2	NA
CD b	42	female	plasmas	GC B cell	CD.b_1064_2	2	-43627.2	25637.2	NA
CD b	42	female	plasmas	GC B cell	CD.b_1064_2	2	-43623.2	25636.2	NA
CD b	42	female	plasmas	GC B cell	CD.b_1064_2	2	-43616.2	25629.2	NA
CD b	42	female	plasmas	GC B cell	CD.b_1064_2	2	-43614.2	25624.2	NA
CD b	42	female	plasmas	GC B cell	CD.b_1064_2	2	-43613.2	25619.2	NA
CD b	42	female	plasmas	GC B cell	CD.b_1064_2	2	-43613.2	25607.2	NA
CD b	42	female	plasmas	GC B cell	CD.b_1064_2	2	-43616.2	25592.2	NA
CD b	42	female	plasmas	GC B cell	CD.b_1064_2	2	-43617.2	25590.2	NA
CD b	42	female	plasmas	GC B cell	CD.b_1064_2	2	-43620.2	25586.2	NA
CD b	42	female	plasmas	GC B cell	CD.b_1064_2	2	-43627.2	25579.2	NA
CD b	42	female	plasmas	GC B cell	CD.b_1064_2	2	-43633.2	25579.2	NA
CD b	42	female	plasmas	GC B cell	CD.b_1064_2	2	-43673.2	25590.2	NA
CD b	42	female	plasmas	GC B cell	CD.b_1064_2	2	-43683.2	25593.2	NA
CD b	42	female	plasmas	GC B cell	CD.b_1064_2	2	-43684.2	25594.2	NA
CD b	42	female	plasmas	GC B cell	CD.b_1064_2	2	-43685.2	25596.2	NA
CD b	42	female	plasmas	GC B cell	CD.b_1064_2	2	-43692.2	25622.2	NA
CD b	42	female	plasmas	GC B cell	CD.b_1064_2	2	-43692.2	25623.2	NA
CD b	42	female	plasmas	GC B cell	CD.b_1064_2	2	-43687.2	25633.2	NA
CD b	42	female	plasmas	GC B cell	CD.b_1064_2	2	-43684.2	25637.2	NA
CD b	42	female	plasmas	GC B cell	CD.b_1064_2	2	-43679.2	25642.2	NA
CD b	42	female	plasmas	GC B cell	CD.b_1064_2	2	-43675.2	25645.2	NA
CD b	42	female	plasmas	GC B cell	CD.b_1064_2	2	-43673.2	25646.2	NA
CD b	42	female	plasmas	GC B cell	CD.b_1064_2	2	-43671.2	25646.2	NA
CD b	42	female	stroma	Endothelium	CD.b_1065_2	2	-43155.2	25649.2	NA
CD b	42	female	stroma	Endothelium	CD.b_1065_2	2	-43150.2	25648.2	NA
CD b	42	female	stroma	Endothelium	CD.b_1065_2	2	-43140.2	25644.2	NA
CD b	42	female	stroma	Endothelium	CD.b_1065_2	2	-43134.2	25641.2	NA
CD b	42	female	stroma	Endothelium	CD.b_1065_2	2	-43130.2	25638.2	NA
CD b	42	female	stroma	Endothelium	CD.b_1065_2	2	-43128.2	25636.2	NA
CD b	42	female	stroma	Endothelium	CD.b_1065_2	2	-43125.2	25632.2	NA
CD b	42	female	stroma	Endothelium	CD.b_1065_2	2	-43120.2	25622.2	NA
CD b	42	female	stroma	Endothelium	CD.b_1065_2	2	-43119.2	25617.2	NA
CD b	42	female	stroma	Endothelium	CD.b_1065_2	2	-43119.2	25601.2	NA
CD b	42	female	stroma	Endothelium	CD.b_1065_2	2	-43120.2	25597.2	NA
CD b	42	female	stroma	Endothelium	CD.b_1065_2	2	-43121.2	25596.2	NA
CD b	42	female	stroma	Endothelium	CD.b_1065_2	2	-43140.2	25590.2	NA
CD b	42	female	stroma	Endothelium	CD.b_1065_2	2	-43148.2	25588.2	NA
CD b	42	female	stroma	Endothelium	CD.b_1065_2	2	-43156.2	25588.2	NA
CD b	42	female	stroma	Endothelium	CD.b_1065_2	2	-43168.2	25591.2	NA
CD b	42	female	stroma	Endothelium	CD.b_1065_2	2	-43174.2	25593.2	NA
CD b	42	female	stroma	Endothelium	CD.b_1065_2	2	-43192.2	25603.2	NA
CD b	42	female	stroma	Endothelium	CD.b_1065_2	2	-43199.2	25607.2	NA
CD b	42	female	stroma	Endothelium	CD.b_1065_2	2	-43199.2	25613.2	NA
CD b	42	female	stroma	Endothelium	CD.b_1065_2	2	-43198.2	25619.2	NA
CD b	42	female	stroma	Endothelium	CD.b_1065_2	2	-43196.2	25626.2	NA
CD b	42	female	stroma	Endothelium	CD.b_1065_2	2	-43195.2	25628.2	NA
CD b	42	female	stroma	Endothelium	CD.b_1065_2	2	-43192.2	25632.2	NA
CD b	42	female	stroma	Endothelium	CD.b_1065_2	2	-43184.2	25640.2	NA
CD b	42	female	stroma	Endothelium	CD.b_1065_2	2	-43180.2	25643.2	NA
CD b	42	female	stroma	Endothelium	CD.b_1065_2	2	-43178.2	25644.2	NA
CD b	42	female	stroma	Endothelium	CD.b_1065_2	2	-43172.2	25646.2	NA
CD b	42	female	stroma	Endothelium	CD.b_1065_2	2	-43164.2	25648.2	NA
CD b	42	female	stroma	Endothelium	CD.b_1065_2	2	-43159.2	25649.2	NA
CD b	42	female	stroma	Endothelium	CD.b_1065_2	2	-43155.2	25649.2	NA
CD b	42	female	stroma	Inflammatory fibroblasts	CD.b_1066_2	2	-42229.2	25628.2	NA
CD b	42	female	stroma	Inflammatory fibroblasts	CD.b_1066_2	2	-42219.2	25627.2	NA
CD b	42	female	stroma	Inflammatory fibroblasts	CD.b_1066_2	2	-42219.2	25624.2	NA
CD b	42	female	stroma	Inflammatory fibroblasts	CD.b_1066_2	2	-42220.2	25616.2	NA
CD b	42	female	stroma	Inflammatory fibroblasts	CD.b_1066_2	2	-42223.2	25601.2	NA
CD b	42	female	stroma	Inflammatory fibroblasts	CD.b_1066_2	2	-42225.2	25592.2	NA
CD b	42	female	stroma	Inflammatory fibroblasts	CD.b_1066_2	2	-42226.2	25590.2	NA
CD b	42	female	stroma	Inflammatory fibroblasts	CD.b_1066_2	2	-42270.2	25574.2	NA
CD b	42	female	stroma	Inflammatory fibroblasts	CD.b_1066_2	2	-42274.2	25574.2	NA
CD b	42	female	stroma	Inflammatory fibroblasts	CD.b_1066_2	2	-42276.2	25575.2	NA
CD b	42	female	stroma	Inflammatory fibroblasts	CD.b_1066_2	2	-42279.2	25577.2	NA
CD b	42	female	stroma	Inflammatory fibroblasts	CD.b_1066_2	2	-42280.2	25578.2	NA
CD b	42	female	stroma	Inflammatory fibroblasts	CD.b_1066_2	2	-42286.2	25585.2	NA
CD b	42	female	stroma	Inflammatory fibroblasts	CD.b_1066_2	2	-42290.2	25593.2	NA
CD b	42	female	stroma	Inflammatory fibroblasts	CD.b_1066_2	2	-42290.2	25596.2	NA
CD b	42	female	stroma	Inflammatory fibroblasts	CD.b_1066_2	2	-42286.2	25603.2	NA
CD b	42	female	stroma	Inflammatory fibroblasts	CD.b_1066_2	2	-42282.2	25609.2	NA
CD b	42	female	stroma	Inflammatory fibroblasts	CD.b_1066_2	2	-42271.2	25623.2	NA
CD b	42	female	stroma	Inflammatory fibroblasts	CD.b_1066_2	2	-42267.2	25628.2	NA
CD b	42	female	stroma	Inflammatory fibroblasts	CD.b_1066_2	2	-42229.2	25628.2	NA
CD b	42	female	plasmas	PC IgG	CD.b_1067_2	2	-41534.2	25639.2	NA
CD b	42	female	plasmas	PC IgG	CD.b_1067_2	2	-41530.2	25634.2	NA
CD b	42	female	plasmas	PC IgG	CD.b_1067_2	2	-41528.2	25630.2	NA
CD b	42	female	plasmas	PC IgG	CD.b_1067_2	2	-41525.2	25623.2	NA
CD b	42	female	plasmas	PC IgG	CD.b_1067_2	2	-41523.2	25617.2	NA
CD b	42	female	plasmas	PC IgG	CD.b_1067_2	2	-41523.2	25609.2	NA
CD b	42	female	plasmas	PC IgG	CD.b_1067_2	2	-41529.2	25591.2	NA
CD b	42	female	plasmas	PC IgG	CD.b_1067_2	2	-41531.2	25587.2	NA
CD b	42	female	plasmas	PC IgG	CD.b_1067_2	2	-41535.2	25580.2	NA
CD b	42	female	plasmas	PC IgG	CD.b_1067_2	2	-41546.2	25568.2	NA
CD b	42	female	plasmas	PC IgG	CD.b_1067_2	2	-41547.2	25567.2	NA
CD b	42	female	plasmas	PC IgG	CD.b_1067_2	2	-41554.2	25567.2	NA
CD b	42	female	plasmas	PC IgG	CD.b_1067_2	2	-41556.2	25569.2	NA
CD b	42	female	plasmas	PC IgG	CD.b_1067_2	2	-41569.2	25587.2	NA
CD b	42	female	plasmas	PC IgG	CD.b_1067_2	2	-41576.2	25598.2	NA
CD b	42	female	plasmas	PC IgG	CD.b_1067_2	2	-41579.2	25603.2	NA
CD b	42	female	plasmas	PC IgG	CD.b_1067_2	2	-41579.2	25609.2	NA
CD b	42	female	plasmas	PC IgG	CD.b_1067_2	2	-41578.2	25611.2	NA
CD b	42	female	plasmas	PC IgG	CD.b_1067_2	2	-41574.2	25615.2	NA
CD b	42	female	plasmas	PC IgG	CD.b_1067_2	2	-41561.2	25625.2	NA
CD b	42	female	plasmas	PC IgG	CD.b_1067_2	2	-41553.2	25631.2	NA
CD b	42	female	plasmas	PC IgG	CD.b_1067_2	2	-41548.2	25634.2	NA
CD b	42	female	plasmas	PC IgG	CD.b_1067_2	2	-41540.2	25638.2	NA
CD b	42	female	plasmas	PC IgG	CD.b_1067_2	2	-41535.2	25640.2	NA
CD b	42	female	plasmas	PC IgG	CD.b_1067_2	2	-41534.2	25639.2	NA
CD b	42	female	plasmas	PC IgG	CD.b_1068_2	2	-45324.2	25646.2	NA
CD b	42	female	plasmas	PC IgG	CD.b_1068_2	2	-45318.2	25644.2	NA
CD b	42	female	plasmas	PC IgG	CD.b_1068_2	2	-45312.2	25641.2	NA
CD b	42	female	plasmas	PC IgG	CD.b_1068_2	2	-45308.2	25638.2	NA
CD b	42	female	plasmas	PC IgG	CD.b_1068_2	2	-45306.2	25636.2	NA
CD b	42	female	plasmas	PC IgG	CD.b_1068_2	2	-45304.2	25633.2	NA
CD b	42	female	plasmas	PC IgG	CD.b_1068_2	2	-45303.2	25630.2	NA
CD b	42	female	plasmas	PC IgG	CD.b_1068_2	2	-45303.2	25610.2	NA
CD b	42	female	plasmas	PC IgG	CD.b_1068_2	2	-45304.2	25560.2	NA
CD b	42	female	plasmas	PC IgG	CD.b_1068_2	2	-45310.2	25554.2	NA
CD b	42	female	plasmas	PC IgG	CD.b_1068_2	2	-45314.2	25552.2	NA
CD b	42	female	plasmas	PC IgG	CD.b_1068_2	2	-45339.2	25552.2	NA
CD b	42	female	plasmas	PC IgG	CD.b_1068_2	2	-45344.2	25554.2	NA
CD b	42	female	plasmas	PC IgG	CD.b_1068_2	2	-45346.2	25556.2	NA
CD b	42	female	plasmas	PC IgG	CD.b_1068_2	2	-45359.2	25577.2	NA
CD b	42	female	plasmas	PC IgG	CD.b_1068_2	2	-45363.2	25584.2	NA
CD b	42	female	plasmas	PC IgG	CD.b_1068_2	2	-45373.2	25605.2	NA
CD b	42	female	plasmas	PC IgG	CD.b_1068_2	2	-45372.2	25607.2	NA
CD b	42	female	plasmas	PC IgG	CD.b_1068_2	2	-45346.2	25634.2	NA
CD b	42	female	plasmas	PC IgG	CD.b_1068_2	2	-45337.2	25643.2	NA
CD b	42	female	plasmas	PC IgG	CD.b_1068_2	2	-45335.2	25644.2	NA
CD b	42	female	plasmas	PC IgG	CD.b_1068_2	2	-45327.2	25646.2	NA
CD b	42	female	plasmas	PC IgG	CD.b_1068_2	2	-45324.2	25646.2	NA
CD b	42	female	tcells	Tregs	CD.b_1069_2	2	-44761.2	25636.2	NA
CD b	42	female	tcells	Tregs	CD.b_1069_2	2	-44754.2	25634.2	NA
CD b	42	female	tcells	Tregs	CD.b_1069_2	2	-44751.2	25633.2	NA
CD b	42	female	tcells	Tregs	CD.b_1069_2	2	-44744.2	25626.2	NA
CD b	42	female	tcells	Tregs	CD.b_1069_2	2	-44742.2	25623.2	NA
CD b	42	female	tcells	Tregs	CD.b_1069_2	2	-44742.2	25618.2	NA
CD b	42	female	tcells	Tregs	CD.b_1069_2	2	-44744.2	25611.2	NA
CD b	42	female	tcells	Tregs	CD.b_1069_2	2	-44751.2	25590.2	NA
CD b	42	female	tcells	Tregs	CD.b_1069_2	2	-44756.2	25579.2	NA
CD b	42	female	tcells	Tregs	CD.b_1069_2	2	-44757.2	25578.2	NA
CD b	42	female	tcells	Tregs	CD.b_1069_2	2	-44761.2	25577.2	NA
CD b	42	female	tcells	Tregs	CD.b_1069_2	2	-44777.2	25575.2	NA
CD b	42	female	tcells	Tregs	CD.b_1069_2	2	-44788.2	25575.2	NA
CD b	42	female	tcells	Tregs	CD.b_1069_2	2	-44800.2	25582.2	NA
CD b	42	female	tcells	Tregs	CD.b_1069_2	2	-44803.2	25584.2	NA
CD b	42	female	tcells	Tregs	CD.b_1069_2	2	-44810.2	25590.2	NA
CD b	42	female	tcells	Tregs	CD.b_1069_2	2	-44811.2	25591.2	NA
CD b	42	female	tcells	Tregs	CD.b_1069_2	2	-44812.2	25593.2	NA
CD b	42	female	tcells	Tregs	CD.b_1069_2	2	-44807.2	25603.2	NA
CD b	42	female	tcells	Tregs	CD.b_1069_2	2	-44794.2	25621.2	NA
CD b	42	female	tcells	Tregs	CD.b_1069_2	2	-44793.2	25622.2	NA
CD b	42	female	tcells	Tregs	CD.b_1069_2	2	-44789.2	25625.2	NA
CD b	42	female	tcells	Tregs	CD.b_1069_2	2	-44776.2	25632.2	NA
CD b	42	female	tcells	Tregs	CD.b_1069_2	2	-44774.2	25633.2	NA
CD b	42	female	tcells	Tregs	CD.b_1069_2	2	-44767.2	25636.2	NA
CD b	42	female	tcells	Tregs	CD.b_1069_2	2	-44761.2	25636.2	NA
CD b	42	female	plasmas	Naïve B cell	CD.b_107_2	2	-44302.2	26330.2	NA
CD b	42	female	plasmas	Naïve B cell	CD.b_107_2	2	-44291.2	26325.2	NA
CD b	42	female	plasmas	Naïve B cell	CD.b_107_2	2	-44287.2	26323.2	NA
CD b	42	female	plasmas	Naïve B cell	CD.b_107_2	2	-44286.2	26316.2	NA
CD b	42	female	plasmas	Naïve B cell	CD.b_107_2	2	-44286.2	26296.2	NA
CD b	42	female	plasmas	Naïve B cell	CD.b_107_2	2	-44287.2	26295.2	NA
CD b	42	female	plasmas	Naïve B cell	CD.b_107_2	2	-44320.2	26295.2	NA
CD b	42	female	plasmas	Naïve B cell	CD.b_107_2	2	-44326.2	26297.2	NA
CD b	42	female	plasmas	Naïve B cell	CD.b_107_2	2	-44326.2	26320.2	NA
CD b	42	female	plasmas	Naïve B cell	CD.b_107_2	2	-44325.2	26323.2	NA
CD b	42	female	plasmas	Naïve B cell	CD.b_107_2	2	-44312.2	26328.2	NA
CD b	42	female	plasmas	Naïve B cell	CD.b_107_2	2	-44309.2	26329.2	NA
CD b	42	female	plasmas	Naïve B cell	CD.b_107_2	2	-44304.2	26330.2	NA
CD b	42	female	plasmas	Naïve B cell	CD.b_107_2	2	-44302.2	26330.2	NA
CD b	42	female	tcells	CD8	CD.b_1070_2	2	-44586.2	25626.2	NA
CD b	42	female	tcells	CD8	CD.b_1070_2	2	-44585.2	25624.2	NA
CD b	42	female	tcells	CD8	CD.b_1070_2	2	-44582.2	25612.2	NA
CD b	42	female	tcells	CD8	CD.b_1070_2	2	-44582.2	25588.2	NA
CD b	42	female	tcells	CD8	CD.b_1070_2	2	-44583.2	25583.2	NA
CD b	42	female	tcells	CD8	CD.b_1070_2	2	-44620.2	25583.2	NA
CD b	42	female	tcells	CD8	CD.b_1070_2	2	-44624.2	25585.2	NA
CD b	42	female	tcells	CD8	CD.b_1070_2	2	-44624.2	25588.2	NA
CD b	42	female	tcells	CD8	CD.b_1070_2	2	-44622.2	25610.2	NA
CD b	42	female	tcells	CD8	CD.b_1070_2	2	-44620.2	25619.2	NA
CD b	42	female	tcells	CD8	CD.b_1070_2	2	-44618.2	25620.2	NA
CD b	42	female	tcells	CD8	CD.b_1070_2	2	-44602.2	25624.2	NA
CD b	42	female	tcells	CD8	CD.b_1070_2	2	-44597.2	25625.2	NA
CD b	42	female	tcells	CD8	CD.b_1070_2	2	-44591.2	25626.2	NA
CD b	42	female	tcells	CD8	CD.b_1070_2	2	-44586.2	25626.2	NA
CD b	42	female	plasmas	Naïve B cell	CD.b_1071_2	2	-44302.2	25639.2	NA
CD b	42	female	plasmas	Naïve B cell	CD.b_1071_2	2	-44296.2	25637.2	NA
CD b	42	female	plasmas	Naïve B cell	CD.b_1071_2	2	-44254.2	25618.2	NA
CD b	42	female	plasmas	Naïve B cell	CD.b_1071_2	2	-44253.2	25617.2	NA
CD b	42	female	plasmas	Naïve B cell	CD.b_1071_2	2	-44253.2	25614.2	NA
CD b	42	female	plasmas	Naïve B cell	CD.b_1071_2	2	-44254.2	25609.2	NA
CD b	42	female	plasmas	Naïve B cell	CD.b_1071_2	2	-44261.2	25592.2	NA
CD b	42	female	plasmas	Naïve B cell	CD.b_1071_2	2	-44270.2	25574.2	NA
CD b	42	female	plasmas	Naïve B cell	CD.b_1071_2	2	-44271.2	25573.2	NA
CD b	42	female	plasmas	Naïve B cell	CD.b_1071_2	2	-44299.2	25564.2	NA
CD b	42	female	plasmas	Naïve B cell	CD.b_1071_2	2	-44305.2	25564.2	NA
CD b	42	female	plasmas	Naïve B cell	CD.b_1071_2	2	-44308.2	25566.2	NA
CD b	42	female	plasmas	Naïve B cell	CD.b_1071_2	2	-44316.2	25574.2	NA
CD b	42	female	plasmas	Naïve B cell	CD.b_1071_2	2	-44319.2	25578.2	NA
CD b	42	female	plasmas	Naïve B cell	CD.b_1071_2	2	-44326.2	25588.2	NA
CD b	42	female	plasmas	Naïve B cell	CD.b_1071_2	2	-44328.2	25591.2	NA
CD b	42	female	plasmas	Naïve B cell	CD.b_1071_2	2	-44328.2	25595.2	NA
CD b	42	female	plasmas	Naïve B cell	CD.b_1071_2	2	-44322.2	25611.2	NA
CD b	42	female	plasmas	Naïve B cell	CD.b_1071_2	2	-44306.2	25640.2	NA
CD b	42	female	plasmas	Naïve B cell	CD.b_1071_2	2	-44302.2	25639.2	NA
CD b	42	female	plasmas	Naïve B cell	CD.b_1072_2	2	-44235.2	25627.2	NA
CD b	42	female	plasmas	Naïve B cell	CD.b_1072_2	2	-44223.2	25624.2	NA
CD b	42	female	plasmas	Naïve B cell	CD.b_1072_2	2	-44220.2	25623.2	NA
CD b	42	female	plasmas	Naïve B cell	CD.b_1072_2	2	-44206.2	25608.2	NA
CD b	42	female	plasmas	Naïve B cell	CD.b_1072_2	2	-44199.2	25600.2	NA
CD b	42	female	plasmas	Naïve B cell	CD.b_1072_2	2	-44199.2	25597.2	NA
CD b	42	female	plasmas	Naïve B cell	CD.b_1072_2	2	-44202.2	25589.2	NA
CD b	42	female	plasmas	Naïve B cell	CD.b_1072_2	2	-44206.2	25581.2	NA
CD b	42	female	plasmas	Naïve B cell	CD.b_1072_2	2	-44211.2	25573.2	NA
CD b	42	female	plasmas	Naïve B cell	CD.b_1072_2	2	-44215.2	25567.2	NA
CD b	42	female	plasmas	Naïve B cell	CD.b_1072_2	2	-44223.2	25563.2	NA
CD b	42	female	plasmas	Naïve B cell	CD.b_1072_2	2	-44235.2	25559.2	NA
CD b	42	female	plasmas	Naïve B cell	CD.b_1072_2	2	-44239.2	25559.2	NA
CD b	42	female	plasmas	Naïve B cell	CD.b_1072_2	2	-44248.2	25563.2	NA
CD b	42	female	plasmas	Naïve B cell	CD.b_1072_2	2	-44263.2	25570.2	NA
CD b	42	female	plasmas	Naïve B cell	CD.b_1072_2	2	-44269.2	25573.2	NA
CD b	42	female	plasmas	Naïve B cell	CD.b_1072_2	2	-44269.2	25575.2	NA
CD b	42	female	plasmas	Naïve B cell	CD.b_1072_2	2	-44268.2	25579.2	NA
CD b	42	female	plasmas	Naïve B cell	CD.b_1072_2	2	-44252.2	25616.2	NA
CD b	42	female	plasmas	Naïve B cell	CD.b_1072_2	2	-44250.2	25618.2	NA
CD b	42	female	plasmas	Naïve B cell	CD.b_1072_2	2	-44241.2	25625.2	NA
CD b	42	female	plasmas	Naïve B cell	CD.b_1072_2	2	-44239.2	25626.2	NA
CD b	42	female	plasmas	Naïve B cell	CD.b_1072_2	2	-44236.2	25627.2	NA
CD b	42	female	plasmas	Naïve B cell	CD.b_1072_2	2	-44235.2	25627.2	NA
CD b	42	female	plasmas	NA	CD.b_1073_2	2	-43824.2	25623.2	NA
CD b	42	female	plasmas	NA	CD.b_1073_2	2	-43820.2	25617.2	NA
CD b	42	female	plasmas	NA	CD.b_1073_2	2	-43814.2	25607.2	NA
CD b	42	female	plasmas	NA	CD.b_1073_2	2	-43814.2	25601.2	NA
CD b	42	female	plasmas	NA	CD.b_1073_2	2	-43815.2	25597.2	NA
CD b	42	female	plasmas	NA	CD.b_1073_2	2	-43816.2	25594.2	NA
CD b	42	female	plasmas	NA	CD.b_1073_2	2	-43818.2	25592.2	NA
CD b	42	female	plasmas	NA	CD.b_1073_2	2	-43824.2	25589.2	NA
CD b	42	female	plasmas	NA	CD.b_1073_2	2	-43836.2	25589.2	NA
CD b	42	female	plasmas	NA	CD.b_1073_2	2	-43856.2	25593.2	NA
CD b	42	female	plasmas	NA	CD.b_1073_2	2	-43861.2	25595.2	NA
CD b	42	female	plasmas	NA	CD.b_1073_2	2	-43872.2	25601.2	NA
CD b	42	female	plasmas	NA	CD.b_1073_2	2	-43873.2	25602.2	NA
CD b	42	female	plasmas	NA	CD.b_1073_2	2	-43871.2	25604.2	NA
CD b	42	female	plasmas	NA	CD.b_1073_2	2	-43866.2	25607.2	NA
CD b	42	female	plasmas	NA	CD.b_1073_2	2	-43844.2	25620.2	NA
CD b	42	female	plasmas	NA	CD.b_1073_2	2	-43840.2	25622.2	NA
CD b	42	female	plasmas	NA	CD.b_1073_2	2	-43827.2	25626.2	NA
CD b	42	female	plasmas	NA	CD.b_1073_2	2	-43824.2	25623.2	NA
CD b	42	female	stroma	FRCs	CD.b_1074_2	2	-42207.2	25636.2	NA
CD b	42	female	stroma	FRCs	CD.b_1074_2	2	-42181.2	25628.2	NA
CD b	42	female	stroma	FRCs	CD.b_1074_2	2	-42179.2	25627.2	NA
CD b	42	female	stroma	FRCs	CD.b_1074_2	2	-42175.2	25624.2	NA
CD b	42	female	stroma	FRCs	CD.b_1074_2	2	-42175.2	25606.2	NA
CD b	42	female	stroma	FRCs	CD.b_1074_2	2	-42178.2	25579.2	NA
CD b	42	female	stroma	FRCs	CD.b_1074_2	2	-42179.2	25574.2	NA
CD b	42	female	stroma	FRCs	CD.b_1074_2	2	-42185.2	25568.2	NA
CD b	42	female	stroma	FRCs	CD.b_1074_2	2	-42192.2	25562.2	NA
CD b	42	female	stroma	FRCs	CD.b_1074_2	2	-42196.2	25559.2	NA
CD b	42	female	stroma	FRCs	CD.b_1074_2	2	-42208.2	25559.2	NA
CD b	42	female	stroma	FRCs	CD.b_1074_2	2	-42211.2	25560.2	NA
CD b	42	female	stroma	FRCs	CD.b_1074_2	2	-42213.2	25562.2	NA
CD b	42	female	stroma	FRCs	CD.b_1074_2	2	-42216.2	25568.2	NA
CD b	42	female	stroma	FRCs	CD.b_1074_2	2	-42224.2	25585.2	NA
CD b	42	female	stroma	FRCs	CD.b_1074_2	2	-42225.2	25588.2	NA
CD b	42	female	stroma	FRCs	CD.b_1074_2	2	-42225.2	25591.2	NA
CD b	42	female	stroma	FRCs	CD.b_1074_2	2	-42222.2	25608.2	NA
CD b	42	female	stroma	FRCs	CD.b_1074_2	2	-42219.2	25623.2	NA
CD b	42	female	stroma	FRCs	CD.b_1074_2	2	-42217.2	25627.2	NA
CD b	42	female	stroma	FRCs	CD.b_1074_2	2	-42208.2	25636.2	NA
CD b	42	female	stroma	FRCs	CD.b_1074_2	2	-42207.2	25636.2	NA
CD b	42	female	myeloids	M2	CD.b_1075_2	2	-41873.2	25622.2	NA
CD b	42	female	myeloids	M2	CD.b_1075_2	2	-41856.2	25621.2	NA
CD b	42	female	myeloids	M2	CD.b_1075_2	2	-41855.2	25620.2	NA
CD b	42	female	myeloids	M2	CD.b_1075_2	2	-41842.2	25605.2	NA
CD b	42	female	myeloids	M2	CD.b_1075_2	2	-41839.2	25601.2	NA
CD b	42	female	myeloids	M2	CD.b_1075_2	2	-41839.2	25599.2	NA
CD b	42	female	myeloids	M2	CD.b_1075_2	2	-41856.2	25566.2	NA
CD b	42	female	myeloids	M2	CD.b_1075_2	2	-41901.2	25545.2	NA
CD b	42	female	myeloids	M2	CD.b_1075_2	2	-41903.2	25545.2	NA
CD b	42	female	myeloids	M2	CD.b_1075_2	2	-41906.2	25548.2	NA
CD b	42	female	myeloids	M2	CD.b_1075_2	2	-41926.2	25585.2	NA
CD b	42	female	myeloids	M2	CD.b_1075_2	2	-41930.2	25599.2	NA
CD b	42	female	myeloids	M2	CD.b_1075_2	2	-41930.2	25601.2	NA
CD b	42	female	myeloids	M2	CD.b_1075_2	2	-41912.2	25620.2	NA
CD b	42	female	myeloids	M2	CD.b_1075_2	2	-41878.2	25622.2	NA
CD b	42	female	myeloids	M2	CD.b_1075_2	2	-41873.2	25622.2	NA
CD b	42	female	plasmas	Cycling cells	CD.b_1076_2	2	-41139.2	25631.2	NA
CD b	42	female	plasmas	Cycling cells	CD.b_1076_2	2	-41126.2	25624.2	NA
CD b	42	female	plasmas	Cycling cells	CD.b_1076_2	2	-41123.2	25622.2	NA
CD b	42	female	plasmas	Cycling cells	CD.b_1076_2	2	-41120.2	25619.2	NA
CD b	42	female	plasmas	Cycling cells	CD.b_1076_2	2	-41120.2	25615.2	NA
CD b	42	female	plasmas	Cycling cells	CD.b_1076_2	2	-41134.2	25572.2	NA
CD b	42	female	plasmas	Cycling cells	CD.b_1076_2	2	-41136.2	25572.2	NA
CD b	42	female	plasmas	Cycling cells	CD.b_1076_2	2	-41148.2	25575.2	NA
CD b	42	female	plasmas	Cycling cells	CD.b_1076_2	2	-41154.2	25577.2	NA
CD b	42	female	plasmas	Cycling cells	CD.b_1076_2	2	-41190.2	25590.2	NA
CD b	42	female	plasmas	Cycling cells	CD.b_1076_2	2	-41203.2	25597.2	NA
CD b	42	female	plasmas	Cycling cells	CD.b_1076_2	2	-41203.2	25607.2	NA
CD b	42	female	plasmas	Cycling cells	CD.b_1076_2	2	-41202.2	25616.2	NA
CD b	42	female	plasmas	Cycling cells	CD.b_1076_2	2	-41201.2	25617.2	NA
CD b	42	female	plasmas	Cycling cells	CD.b_1076_2	2	-41174.2	25626.2	NA
CD b	42	female	plasmas	Cycling cells	CD.b_1076_2	2	-41141.2	25631.2	NA
CD b	42	female	plasmas	Cycling cells	CD.b_1076_2	2	-41139.2	25631.2	NA
CD b	42	female	plasmas	Naïve B cell	CD.b_1077_2	2	-44636.2	25626.2	NA
CD b	42	female	plasmas	Naïve B cell	CD.b_1077_2	2	-44623.2	25620.2	NA
CD b	42	female	plasmas	Naïve B cell	CD.b_1077_2	2	-44622.2	25619.2	NA
CD b	42	female	plasmas	Naïve B cell	CD.b_1077_2	2	-44622.2	25611.2	NA
CD b	42	female	plasmas	Naïve B cell	CD.b_1077_2	2	-44623.2	25591.2	NA
CD b	42	female	plasmas	Naïve B cell	CD.b_1077_2	2	-44625.2	25585.2	NA
CD b	42	female	plasmas	Naïve B cell	CD.b_1077_2	2	-44631.2	25579.2	NA
CD b	42	female	plasmas	Naïve B cell	CD.b_1077_2	2	-44639.2	25575.2	NA
CD b	42	female	plasmas	Naïve B cell	CD.b_1077_2	2	-44643.2	25575.2	NA
CD b	42	female	plasmas	Naïve B cell	CD.b_1077_2	2	-44652.2	25583.2	NA
CD b	42	female	plasmas	Naïve B cell	CD.b_1077_2	2	-44670.2	25601.2	NA
CD b	42	female	plasmas	Naïve B cell	CD.b_1077_2	2	-44678.2	25614.2	NA
CD b	42	female	plasmas	Naïve B cell	CD.b_1077_2	2	-44676.2	25615.2	NA
CD b	42	female	plasmas	Naïve B cell	CD.b_1077_2	2	-44656.2	25621.2	NA
CD b	42	female	plasmas	Naïve B cell	CD.b_1077_2	2	-44649.2	25623.2	NA
CD b	42	female	plasmas	Naïve B cell	CD.b_1077_2	2	-44638.2	25626.2	NA
CD b	42	female	plasmas	Naïve B cell	CD.b_1077_2	2	-44636.2	25626.2	NA
CD b	42	female	plasmas	Memory B cell	CD.b_1078_2	2	-43451.2	25620.2	NA
CD b	42	female	plasmas	Memory B cell	CD.b_1078_2	2	-43427.2	25617.2	NA
CD b	42	female	plasmas	Memory B cell	CD.b_1078_2	2	-43425.2	25616.2	NA
CD b	42	female	plasmas	Memory B cell	CD.b_1078_2	2	-43396.2	25582.2	NA
CD b	42	female	plasmas	Memory B cell	CD.b_1078_2	2	-43396.2	25580.2	NA
CD b	42	female	plasmas	Memory B cell	CD.b_1078_2	2	-43402.2	25574.2	NA
CD b	42	female	plasmas	Memory B cell	CD.b_1078_2	2	-43406.2	25571.2	NA
CD b	42	female	plasmas	Memory B cell	CD.b_1078_2	2	-43412.2	25570.2	NA
CD b	42	female	plasmas	Memory B cell	CD.b_1078_2	2	-43471.2	25570.2	NA
CD b	42	female	plasmas	Memory B cell	CD.b_1078_2	2	-43473.2	25572.2	NA
CD b	42	female	plasmas	Memory B cell	CD.b_1078_2	2	-43489.2	25601.2	NA
CD b	42	female	plasmas	Memory B cell	CD.b_1078_2	2	-43489.2	25602.2	NA
CD b	42	female	plasmas	Memory B cell	CD.b_1078_2	2	-43488.2	25607.2	NA
CD b	42	female	plasmas	Memory B cell	CD.b_1078_2	2	-43486.2	25615.2	NA
CD b	42	female	plasmas	Memory B cell	CD.b_1078_2	2	-43485.2	25617.2	NA
CD b	42	female	plasmas	Memory B cell	CD.b_1078_2	2	-43481.2	25618.2	NA
CD b	42	female	plasmas	Memory B cell	CD.b_1078_2	2	-43452.2	25620.2	NA
CD b	42	female	plasmas	Memory B cell	CD.b_1078_2	2	-43451.2	25620.2	NA
CD b	42	female	stroma	Endothelium	CD.b_1079_2	2	-41723.2	25629.2	NA
CD b	42	female	stroma	Endothelium	CD.b_1079_2	2	-41723.2	25620.2	NA
CD b	42	female	stroma	Endothelium	CD.b_1079_2	2	-41737.2	25571.2	NA
CD b	42	female	stroma	Endothelium	CD.b_1079_2	2	-41742.2	25566.2	NA
CD b	42	female	stroma	Endothelium	CD.b_1079_2	2	-41748.2	25561.2	NA
CD b	42	female	stroma	Endothelium	CD.b_1079_2	2	-41753.2	25557.2	NA
CD b	42	female	stroma	Endothelium	CD.b_1079_2	2	-41762.2	25554.2	NA
CD b	42	female	stroma	Endothelium	CD.b_1079_2	2	-41766.2	25553.2	NA
CD b	42	female	stroma	Endothelium	CD.b_1079_2	2	-41785.2	25553.2	NA
CD b	42	female	stroma	Endothelium	CD.b_1079_2	2	-41786.2	25554.2	NA
CD b	42	female	stroma	Endothelium	CD.b_1079_2	2	-41788.2	25557.2	NA
CD b	42	female	stroma	Endothelium	CD.b_1079_2	2	-41795.2	25568.2	NA
CD b	42	female	stroma	Endothelium	CD.b_1079_2	2	-41796.2	25570.2	NA
CD b	42	female	stroma	Endothelium	CD.b_1079_2	2	-41797.2	25576.2	NA
CD b	42	female	stroma	Endothelium	CD.b_1079_2	2	-41797.2	25578.2	NA
CD b	42	female	stroma	Endothelium	CD.b_1079_2	2	-41796.2	25579.2	NA
CD b	42	female	stroma	Endothelium	CD.b_1079_2	2	-41744.2	25620.2	NA
CD b	42	female	stroma	Endothelium	CD.b_1079_2	2	-41724.2	25630.2	NA
CD b	42	female	stroma	Endothelium	CD.b_1079_2	2	-41723.2	25629.2	NA
CD b	42	female	plasmas	Memory B cell	CD.b_108_2	2	-43103.2	26340.2	NA
CD b	42	female	plasmas	Memory B cell	CD.b_108_2	2	-43092.2	26329.2	NA
CD b	42	female	plasmas	Memory B cell	CD.b_108_2	2	-43083.2	26309.2	NA
CD b	42	female	plasmas	Memory B cell	CD.b_108_2	2	-43082.2	26306.2	NA
CD b	42	female	plasmas	Memory B cell	CD.b_108_2	2	-43079.2	26295.2	NA
CD b	42	female	plasmas	Memory B cell	CD.b_108_2	2	-43078.2	26290.2	NA
CD b	42	female	plasmas	Memory B cell	CD.b_108_2	2	-43076.2	26273.2	NA
CD b	42	female	plasmas	Memory B cell	CD.b_108_2	2	-43076.2	26259.2	NA
CD b	42	female	plasmas	Memory B cell	CD.b_108_2	2	-43118.2	26245.2	NA
CD b	42	female	plasmas	Memory B cell	CD.b_108_2	2	-43124.2	26245.2	NA
CD b	42	female	plasmas	Memory B cell	CD.b_108_2	2	-43127.2	26246.2	NA
CD b	42	female	plasmas	Memory B cell	CD.b_108_2	2	-43130.2	26248.2	NA
CD b	42	female	plasmas	Memory B cell	CD.b_108_2	2	-43138.2	26254.2	NA
CD b	42	female	plasmas	Memory B cell	CD.b_108_2	2	-43142.2	26262.2	NA
CD b	42	female	plasmas	Memory B cell	CD.b_108_2	2	-43148.2	26282.2	NA
CD b	42	female	plasmas	Memory B cell	CD.b_108_2	2	-43151.2	26332.2	NA
CD b	42	female	plasmas	Memory B cell	CD.b_108_2	2	-43151.2	26336.2	NA
CD b	42	female	plasmas	Memory B cell	CD.b_108_2	2	-43147.2	26340.2	NA
CD b	42	female	plasmas	Memory B cell	CD.b_108_2	2	-43103.2	26340.2	NA
CD b	42	female	plasmas	PC IgG	CD.b_1080_2	2	-41375.2	25629.2	NA
CD b	42	female	plasmas	PC IgG	CD.b_1080_2	2	-41367.2	25625.2	NA
CD b	42	female	plasmas	PC IgG	CD.b_1080_2	2	-41358.2	25620.2	NA
CD b	42	female	plasmas	PC IgG	CD.b_1080_2	2	-41352.2	25616.2	NA
CD b	42	female	plasmas	PC IgG	CD.b_1080_2	2	-41350.2	25614.2	NA
CD b	42	female	plasmas	PC IgG	CD.b_1080_2	2	-41349.2	25611.2	NA
CD b	42	female	plasmas	PC IgG	CD.b_1080_2	2	-41348.2	25607.2	NA
CD b	42	female	plasmas	PC IgG	CD.b_1080_2	2	-41348.2	25590.2	NA
CD b	42	female	plasmas	PC IgG	CD.b_1080_2	2	-41375.2	25577.2	NA
CD b	42	female	plasmas	PC IgG	CD.b_1080_2	2	-41380.2	25577.2	NA
CD b	42	female	plasmas	PC IgG	CD.b_1080_2	2	-41390.2	25580.2	NA
CD b	42	female	plasmas	PC IgG	CD.b_1080_2	2	-41393.2	25581.2	NA
CD b	42	female	plasmas	PC IgG	CD.b_1080_2	2	-41397.2	25583.2	NA
CD b	42	female	plasmas	PC IgG	CD.b_1080_2	2	-41409.2	25590.2	NA
CD b	42	female	plasmas	PC IgG	CD.b_1080_2	2	-41412.2	25592.2	NA
CD b	42	female	plasmas	PC IgG	CD.b_1080_2	2	-41416.2	25596.2	NA
CD b	42	female	plasmas	PC IgG	CD.b_1080_2	2	-41417.2	25601.2	NA
CD b	42	female	plasmas	PC IgG	CD.b_1080_2	2	-41417.2	25618.2	NA
CD b	42	female	plasmas	PC IgG	CD.b_1080_2	2	-41405.2	25623.2	NA
CD b	42	female	plasmas	PC IgG	CD.b_1080_2	2	-41397.2	25626.2	NA
CD b	42	female	plasmas	PC IgG	CD.b_1080_2	2	-41394.2	25627.2	NA
CD b	42	female	plasmas	PC IgG	CD.b_1080_2	2	-41380.2	25629.2	NA
CD b	42	female	plasmas	PC IgG	CD.b_1080_2	2	-41375.2	25629.2	NA
CD b	42	female	plasmas	PC immediate early response	CD.b_1081_2	2	-41437.2	25627.2	NA
CD b	42	female	plasmas	PC immediate early response	CD.b_1081_2	2	-41427.2	25626.2	NA
CD b	42	female	plasmas	PC immediate early response	CD.b_1081_2	2	-41418.2	25618.2	NA
CD b	42	female	plasmas	PC immediate early response	CD.b_1081_2	2	-41418.2	25595.2	NA
CD b	42	female	plasmas	PC immediate early response	CD.b_1081_2	2	-41426.2	25579.2	NA
CD b	42	female	plasmas	PC immediate early response	CD.b_1081_2	2	-41432.2	25571.2	NA
CD b	42	female	plasmas	PC immediate early response	CD.b_1081_2	2	-41433.2	25570.2	NA
CD b	42	female	plasmas	PC immediate early response	CD.b_1081_2	2	-41435.2	25569.2	NA
CD b	42	female	plasmas	PC immediate early response	CD.b_1081_2	2	-41456.2	25566.2	NA
CD b	42	female	plasmas	PC immediate early response	CD.b_1081_2	2	-41473.2	25566.2	NA
CD b	42	female	plasmas	PC immediate early response	CD.b_1081_2	2	-41474.2	25568.2	NA
CD b	42	female	plasmas	PC immediate early response	CD.b_1081_2	2	-41479.2	25579.2	NA
CD b	42	female	plasmas	PC immediate early response	CD.b_1081_2	2	-41482.2	25587.2	NA
CD b	42	female	plasmas	PC immediate early response	CD.b_1081_2	2	-41486.2	25599.2	NA
CD b	42	female	plasmas	PC immediate early response	CD.b_1081_2	2	-41471.2	25618.2	NA
CD b	42	female	plasmas	PC immediate early response	CD.b_1081_2	2	-41467.2	25623.2	NA
CD b	42	female	plasmas	PC immediate early response	CD.b_1081_2	2	-41465.2	25625.2	NA
CD b	42	female	plasmas	PC immediate early response	CD.b_1081_2	2	-41444.2	25627.2	NA
CD b	42	female	plasmas	PC immediate early response	CD.b_1081_2	2	-41437.2	25627.2	NA
CD b	42	female	plasmas	Naïve B cell	CD.b_1082_2	2	-44921.2	25616.2	NA
CD b	42	female	plasmas	Naïve B cell	CD.b_1082_2	2	-44919.2	25614.2	NA
CD b	42	female	plasmas	Naïve B cell	CD.b_1082_2	2	-44893.2	25584.2	NA
CD b	42	female	plasmas	Naïve B cell	CD.b_1082_2	2	-44893.2	25580.2	NA
CD b	42	female	plasmas	Naïve B cell	CD.b_1082_2	2	-44896.2	25576.2	NA
CD b	42	female	plasmas	Naïve B cell	CD.b_1082_2	2	-44900.2	25572.2	NA
CD b	42	female	plasmas	Naïve B cell	CD.b_1082_2	2	-44904.2	25569.2	NA
CD b	42	female	plasmas	Naïve B cell	CD.b_1082_2	2	-44906.2	25568.2	NA
CD b	42	female	plasmas	Naïve B cell	CD.b_1082_2	2	-44932.2	25568.2	NA
CD b	42	female	plasmas	Naïve B cell	CD.b_1082_2	2	-44950.2	25569.2	NA
CD b	42	female	plasmas	Naïve B cell	CD.b_1082_2	2	-44951.2	25570.2	NA
CD b	42	female	plasmas	Naïve B cell	CD.b_1082_2	2	-44953.2	25601.2	NA
CD b	42	female	plasmas	Naïve B cell	CD.b_1082_2	2	-44953.2	25606.2	NA
CD b	42	female	plasmas	Naïve B cell	CD.b_1082_2	2	-44952.2	25607.2	NA
CD b	42	female	plasmas	Naïve B cell	CD.b_1082_2	2	-44940.2	25612.2	NA
CD b	42	female	plasmas	Naïve B cell	CD.b_1082_2	2	-44934.2	25614.2	NA
CD b	42	female	plasmas	Naïve B cell	CD.b_1082_2	2	-44924.2	25616.2	NA
CD b	42	female	plasmas	Naïve B cell	CD.b_1082_2	2	-44921.2	25616.2	NA
CD b	42	female	plasmas	Naïve B cell	CD.b_1083_2	2	-43286.2	25614.2	NA
CD b	42	female	plasmas	Naïve B cell	CD.b_1083_2	2	-43283.2	25610.2	NA
CD b	42	female	plasmas	Naïve B cell	CD.b_1083_2	2	-43282.2	25608.2	NA
CD b	42	female	plasmas	Naïve B cell	CD.b_1083_2	2	-43280.2	25602.2	NA
CD b	42	female	plasmas	Naïve B cell	CD.b_1083_2	2	-43280.2	25596.2	NA
CD b	42	female	plasmas	Naïve B cell	CD.b_1083_2	2	-43288.2	25570.2	NA
CD b	42	female	plasmas	Naïve B cell	CD.b_1083_2	2	-43289.2	25568.2	NA
CD b	42	female	plasmas	Naïve B cell	CD.b_1083_2	2	-43292.2	25564.2	NA
CD b	42	female	plasmas	Naïve B cell	CD.b_1083_2	2	-43295.2	25561.2	NA
CD b	42	female	plasmas	Naïve B cell	CD.b_1083_2	2	-43315.2	25547.2	NA
CD b	42	female	plasmas	Naïve B cell	CD.b_1083_2	2	-43318.2	25547.2	NA
CD b	42	female	plasmas	Naïve B cell	CD.b_1083_2	2	-43324.2	25550.2	NA
CD b	42	female	plasmas	Naïve B cell	CD.b_1083_2	2	-43329.2	25553.2	NA
CD b	42	female	plasmas	Naïve B cell	CD.b_1083_2	2	-43330.2	25554.2	NA
CD b	42	female	plasmas	Naïve B cell	CD.b_1083_2	2	-43335.2	25565.2	NA
CD b	42	female	plasmas	Naïve B cell	CD.b_1083_2	2	-43340.2	25577.2	NA
CD b	42	female	plasmas	Naïve B cell	CD.b_1083_2	2	-43347.2	25595.2	NA
CD b	42	female	plasmas	Naïve B cell	CD.b_1083_2	2	-43341.2	25606.2	NA
CD b	42	female	plasmas	Naïve B cell	CD.b_1083_2	2	-43336.2	25608.2	NA
CD b	42	female	plasmas	Naïve B cell	CD.b_1083_2	2	-43330.2	25610.2	NA
CD b	42	female	plasmas	Naïve B cell	CD.b_1083_2	2	-43314.2	25614.2	NA
CD b	42	female	plasmas	Naïve B cell	CD.b_1083_2	2	-43286.2	25614.2	NA
CD b	42	female	plasmas	PC IgG	CD.b_1084_2	2	-45300.2	25624.2	NA
CD b	42	female	plasmas	PC IgG	CD.b_1084_2	2	-45252.2	25608.2	NA
CD b	42	female	plasmas	PC IgG	CD.b_1084_2	2	-45252.2	25566.2	NA
CD b	42	female	plasmas	PC IgG	CD.b_1084_2	2	-45253.2	25565.2	NA
CD b	42	female	plasmas	PC IgG	CD.b_1084_2	2	-45257.2	25564.2	NA
CD b	42	female	plasmas	PC IgG	CD.b_1084_2	2	-45293.2	25562.2	NA
CD b	42	female	plasmas	PC IgG	CD.b_1084_2	2	-45303.2	25562.2	NA
CD b	42	female	plasmas	PC IgG	CD.b_1084_2	2	-45305.2	25585.2	NA
CD b	42	female	plasmas	PC IgG	CD.b_1084_2	2	-45305.2	25594.2	NA
CD b	42	female	plasmas	PC IgG	CD.b_1084_2	2	-45302.2	25617.2	NA
CD b	42	female	plasmas	PC IgG	CD.b_1084_2	2	-45301.2	25624.2	NA
CD b	42	female	plasmas	PC IgG	CD.b_1084_2	2	-45300.2	25624.2	NA
CD b	42	female	plasmas	PC IgG	CD.b_1085_2	2	-42168.2	25622.2	NA
CD b	42	female	plasmas	PC IgG	CD.b_1085_2	2	-42141.2	25618.2	NA
CD b	42	female	plasmas	PC IgG	CD.b_1085_2	2	-42140.2	25616.2	NA
CD b	42	female	plasmas	PC IgG	CD.b_1085_2	2	-42139.2	25612.2	NA
CD b	42	female	plasmas	PC IgG	CD.b_1085_2	2	-42138.2	25590.2	NA
CD b	42	female	plasmas	PC IgG	CD.b_1085_2	2	-42138.2	25566.2	NA
CD b	42	female	plasmas	PC IgG	CD.b_1085_2	2	-42139.2	25561.2	NA
CD b	42	female	plasmas	PC IgG	CD.b_1085_2	2	-42140.2	25559.2	NA
CD b	42	female	plasmas	PC IgG	CD.b_1085_2	2	-42141.2	25559.2	NA
CD b	42	female	plasmas	PC IgG	CD.b_1085_2	2	-42150.2	25562.2	NA
CD b	42	female	plasmas	PC IgG	CD.b_1085_2	2	-42158.2	25565.2	NA
CD b	42	female	plasmas	PC IgG	CD.b_1085_2	2	-42173.2	25571.2	NA
CD b	42	female	plasmas	PC IgG	CD.b_1085_2	2	-42177.2	25573.2	NA
CD b	42	female	plasmas	PC IgG	CD.b_1085_2	2	-42178.2	25574.2	NA
CD b	42	female	plasmas	PC IgG	CD.b_1085_2	2	-42178.2	25588.2	NA
CD b	42	female	plasmas	PC IgG	CD.b_1085_2	2	-42174.2	25616.2	NA
CD b	42	female	plasmas	PC IgG	CD.b_1085_2	2	-42173.2	25622.2	NA
CD b	42	female	plasmas	PC IgG	CD.b_1085_2	2	-42168.2	25622.2	NA
CD b	42	female	stroma	Inflammatory fibroblasts	CD.b_1086_2	2	-44136.2	25618.2	NA
CD b	42	female	stroma	Inflammatory fibroblasts	CD.b_1086_2	2	-44125.2	25613.2	NA
CD b	42	female	stroma	Inflammatory fibroblasts	CD.b_1086_2	2	-44123.2	25612.2	NA
CD b	42	female	stroma	Inflammatory fibroblasts	CD.b_1086_2	2	-44117.2	25608.2	NA
CD b	42	female	stroma	Inflammatory fibroblasts	CD.b_1086_2	2	-44108.2	25599.2	NA
CD b	42	female	stroma	Inflammatory fibroblasts	CD.b_1086_2	2	-44102.2	25588.2	NA
CD b	42	female	stroma	Inflammatory fibroblasts	CD.b_1086_2	2	-44102.2	25580.2	NA
CD b	42	female	stroma	Inflammatory fibroblasts	CD.b_1086_2	2	-44110.2	25570.2	NA
CD b	42	female	stroma	Inflammatory fibroblasts	CD.b_1086_2	2	-44136.2	25564.2	NA
CD b	42	female	stroma	Inflammatory fibroblasts	CD.b_1086_2	2	-44141.2	25564.2	NA
CD b	42	female	stroma	Inflammatory fibroblasts	CD.b_1086_2	2	-44149.2	25572.2	NA
CD b	42	female	stroma	Inflammatory fibroblasts	CD.b_1086_2	2	-44149.2	25584.2	NA
CD b	42	female	stroma	Inflammatory fibroblasts	CD.b_1086_2	2	-44145.2	25604.2	NA
CD b	42	female	stroma	Inflammatory fibroblasts	CD.b_1086_2	2	-44143.2	25610.2	NA
CD b	42	female	stroma	Inflammatory fibroblasts	CD.b_1086_2	2	-44141.2	25614.2	NA
CD b	42	female	stroma	Inflammatory fibroblasts	CD.b_1086_2	2	-44137.2	25618.2	NA
CD b	42	female	stroma	Inflammatory fibroblasts	CD.b_1086_2	2	-44136.2	25618.2	NA
CD b	42	female	myeloids	IDA macrophages	CD.b_1087_2	2	-43694.2	25624.2	NA
CD b	42	female	myeloids	IDA macrophages	CD.b_1087_2	2	-43693.2	25623.2	NA
CD b	42	female	myeloids	IDA macrophages	CD.b_1087_2	2	-43692.2	25621.2	NA
CD b	42	female	myeloids	IDA macrophages	CD.b_1087_2	2	-43691.2	25618.2	NA
CD b	42	female	myeloids	IDA macrophages	CD.b_1087_2	2	-43688.2	25608.2	NA
CD b	42	female	myeloids	IDA macrophages	CD.b_1087_2	2	-43686.2	25600.2	NA
CD b	42	female	myeloids	IDA macrophages	CD.b_1087_2	2	-43685.2	25595.2	NA
CD b	42	female	myeloids	IDA macrophages	CD.b_1087_2	2	-43685.2	25591.2	NA
CD b	42	female	myeloids	IDA macrophages	CD.b_1087_2	2	-43687.2	25587.2	NA
CD b	42	female	myeloids	IDA macrophages	CD.b_1087_2	2	-43692.2	25578.2	NA
CD b	42	female	myeloids	IDA macrophages	CD.b_1087_2	2	-43697.2	25570.2	NA
CD b	42	female	myeloids	IDA macrophages	CD.b_1087_2	2	-43700.2	25569.2	NA
CD b	42	female	myeloids	IDA macrophages	CD.b_1087_2	2	-43736.2	25566.2	NA
CD b	42	female	myeloids	IDA macrophages	CD.b_1087_2	2	-43742.2	25566.2	NA
CD b	42	female	myeloids	IDA macrophages	CD.b_1087_2	2	-43743.2	25567.2	NA
CD b	42	female	myeloids	IDA macrophages	CD.b_1087_2	2	-43745.2	25570.2	NA
CD b	42	female	myeloids	IDA macrophages	CD.b_1087_2	2	-43748.2	25575.2	NA
CD b	42	female	myeloids	IDA macrophages	CD.b_1087_2	2	-43746.2	25588.2	NA
CD b	42	female	myeloids	IDA macrophages	CD.b_1087_2	2	-43741.2	25605.2	NA
CD b	42	female	myeloids	IDA macrophages	CD.b_1087_2	2	-43740.2	25607.2	NA
CD b	42	female	myeloids	IDA macrophages	CD.b_1087_2	2	-43737.2	25610.2	NA
CD b	42	female	myeloids	IDA macrophages	CD.b_1087_2	2	-43733.2	25613.2	NA
CD b	42	female	myeloids	IDA macrophages	CD.b_1087_2	2	-43730.2	25615.2	NA
CD b	42	female	myeloids	IDA macrophages	CD.b_1087_2	2	-43728.2	25616.2	NA
CD b	42	female	myeloids	IDA macrophages	CD.b_1087_2	2	-43721.2	25619.2	NA
CD b	42	female	myeloids	IDA macrophages	CD.b_1087_2	2	-43716.2	25621.2	NA
CD b	42	female	myeloids	IDA macrophages	CD.b_1087_2	2	-43713.2	25622.2	NA
CD b	42	female	myeloids	IDA macrophages	CD.b_1087_2	2	-43703.2	25624.2	NA
CD b	42	female	myeloids	IDA macrophages	CD.b_1087_2	2	-43694.2	25624.2	NA
CD b	42	female	stroma	Pericytes	CD.b_1088_2	2	-42994.2	25619.2	NA
CD b	42	female	stroma	Pericytes	CD.b_1088_2	2	-42976.2	25615.2	NA
CD b	42	female	stroma	Pericytes	CD.b_1088_2	2	-42972.2	25614.2	NA
CD b	42	female	stroma	Pericytes	CD.b_1088_2	2	-42967.2	25612.2	NA
CD b	42	female	stroma	Pericytes	CD.b_1088_2	2	-42965.2	25611.2	NA
CD b	42	female	stroma	Pericytes	CD.b_1088_2	2	-42963.2	25609.2	NA
CD b	42	female	stroma	Pericytes	CD.b_1088_2	2	-42962.2	25607.2	NA
CD b	42	female	stroma	Pericytes	CD.b_1088_2	2	-42959.2	25600.2	NA
CD b	42	female	stroma	Pericytes	CD.b_1088_2	2	-42957.2	25585.2	NA
CD b	42	female	stroma	Pericytes	CD.b_1088_2	2	-42957.2	25563.2	NA
CD b	42	female	stroma	Pericytes	CD.b_1088_2	2	-42959.2	25561.2	NA
CD b	42	female	stroma	Pericytes	CD.b_1088_2	2	-42964.2	25558.2	NA
CD b	42	female	stroma	Pericytes	CD.b_1088_2	2	-42966.2	25557.2	NA
CD b	42	female	stroma	Pericytes	CD.b_1088_2	2	-42980.2	25551.2	NA
CD b	42	female	stroma	Pericytes	CD.b_1088_2	2	-42996.2	25545.2	NA
CD b	42	female	stroma	Pericytes	CD.b_1088_2	2	-43000.2	25545.2	NA
CD b	42	female	stroma	Pericytes	CD.b_1088_2	2	-43002.2	25546.2	NA
CD b	42	female	stroma	Pericytes	CD.b_1088_2	2	-43002.2	25554.2	NA
CD b	42	female	stroma	Pericytes	CD.b_1088_2	2	-42997.2	25619.2	NA
CD b	42	female	stroma	Pericytes	CD.b_1088_2	2	-42994.2	25619.2	NA
CD b	42	female	plasmas	Naïve B cell	CD.b_1089_2	2	-44711.2	25627.2	NA
CD b	42	female	plasmas	Naïve B cell	CD.b_1089_2	2	-44706.2	25626.2	NA
CD b	42	female	plasmas	Naïve B cell	CD.b_1089_2	2	-44704.2	25625.2	NA
CD b	42	female	plasmas	Naïve B cell	CD.b_1089_2	2	-44698.2	25621.2	NA
CD b	42	female	plasmas	Naïve B cell	CD.b_1089_2	2	-44694.2	25618.2	NA
CD b	42	female	plasmas	Naïve B cell	CD.b_1089_2	2	-44693.2	25617.2	NA
CD b	42	female	plasmas	Naïve B cell	CD.b_1089_2	2	-44693.2	25601.2	NA
CD b	42	female	plasmas	Naïve B cell	CD.b_1089_2	2	-44695.2	25591.2	NA
CD b	42	female	plasmas	Naïve B cell	CD.b_1089_2	2	-44720.2	25562.2	NA
CD b	42	female	plasmas	Naïve B cell	CD.b_1089_2	2	-44732.2	25550.2	NA
CD b	42	female	plasmas	Naïve B cell	CD.b_1089_2	2	-44735.2	25550.2	NA
CD b	42	female	plasmas	Naïve B cell	CD.b_1089_2	2	-44739.2	25554.2	NA
CD b	42	female	plasmas	Naïve B cell	CD.b_1089_2	2	-44750.2	25569.2	NA
CD b	42	female	plasmas	Naïve B cell	CD.b_1089_2	2	-44756.2	25578.2	NA
CD b	42	female	plasmas	Naïve B cell	CD.b_1089_2	2	-44755.2	25581.2	NA
CD b	42	female	plasmas	Naïve B cell	CD.b_1089_2	2	-44741.2	25620.2	NA
CD b	42	female	plasmas	Naïve B cell	CD.b_1089_2	2	-44740.2	25622.2	NA
CD b	42	female	plasmas	Naïve B cell	CD.b_1089_2	2	-44739.2	25623.2	NA
CD b	42	female	plasmas	Naïve B cell	CD.b_1089_2	2	-44737.2	25624.2	NA
CD b	42	female	plasmas	Naïve B cell	CD.b_1089_2	2	-44731.2	25626.2	NA
CD b	42	female	plasmas	Naïve B cell	CD.b_1089_2	2	-44721.2	25627.2	NA
CD b	42	female	plasmas	Naïve B cell	CD.b_1089_2	2	-44711.2	25627.2	NA
CD b	42	female	plasmas	PC IgG	CD.b_109_2	2	-43026.2	26344.2	NA
CD b	42	female	plasmas	PC IgG	CD.b_109_2	2	-43024.2	26343.2	NA
[truncated: 300,329+ more rows]

## Sheet: fig5d
cell	annotation	sample_name	Health	gene_name	gene_expression	sex	age
HC_1_AAAGTAGGTTACCGAT-1	Inflammatory fibroblasts	HC 1	HC	CHI3L1	0	male	61
HC_1_ACGATACGTTGGAGGT-1	Inflammatory fibroblasts	HC 1	HC	CHI3L1	0	male	61
CD_1_TCCCACAAGTCTGCAT-1	Inflammatory fibroblasts	CD 1	CDa	CHI3L1	0	female	49
UC_1_AACGGGAGTGGTGATG-1	Inflammatory fibroblasts	UC 1	UCa	CHI3L1	1.53679	male	48
UC_1_AAGAACATCACACCGG-1	Inflammatory fibroblasts	UC 1	UCa	CHI3L1	1.74839	male	48
UC_1_ATATCCTTCGACCTAA-1	Inflammatory fibroblasts	UC 1	UCa	CHI3L1	4.27471	male	48
UC_1_CAGCAGCCATATCGGT-1	Inflammatory fibroblasts	UC 1	UCa	CHI3L1	4.66027	male	48
UC_1_CAGGCCAAGCTTAAGA-1	Inflammatory fibroblasts	UC 1	UCa	CHI3L1	3.69565	male	48
UC_1_CATACAGGTTCGGTCG-1	Inflammatory fibroblasts	UC 1	UCa	CHI3L1	2.85919	male	48
UC_1_CCTTCAGAGTTGTCGT-1	Inflammatory fibroblasts	UC 1	UCa	CHI3L1	4.17087	male	48
UC_1_CTCCTTTAGCGTCTGC-1	Inflammatory fibroblasts	UC 1	UCa	CHI3L1	3.26877	male	48
UC_1_CTGGTCTAGTTTCGAC-1	Inflammatory fibroblasts	UC 1	UCa	CHI3L1	1.79972	male	48
UC_1_CTGTATTCACCGTGCA-1	Inflammatory fibroblasts	UC 1	UCa	CHI3L1	0	male	48
UC_1_GATCATGAGCCTTTGA-1	Inflammatory fibroblasts	UC 1	UCa	CHI3L1	0	male	48
UC_1_GCACGTGCAAACCATC-1	Inflammatory fibroblasts	UC 1	UCa	CHI3L1	0	male	48
UC_1_TGAATGCGTCACAGTT-1	Inflammatory fibroblasts	UC 1	UCa	CHI3L1	3.93469	male	48
UC_1_TGGGTTAGTCATCACA-1	Inflammatory fibroblasts	UC 1	UCa	CHI3L1	4.13699	male	48
UC_2_ACCAAACGTAGTGATA-1	Inflammatory fibroblasts	UC 2	UCa	CHI3L1	3.11956	male	43
UC_2_AGCGTATAGATGAAGG-1	Inflammatory fibroblasts	UC 2	UCa	CHI3L1	3.34993	male	43
UC_2_AGTTCCCGTCCATCTC-1	Inflammatory fibroblasts	UC 2	UCa	CHI3L1	3.64088	male	43
UC_2_ATCAGGTCACAATTCG-1	Inflammatory fibroblasts	UC 2	UCa	CHI3L1	3.73276	male	43
UC_2_TCCTCTTGTCACTCTC-1	Inflammatory fibroblasts	UC 2	UCa	CHI3L1	2.66073	male	43
UC_2_TCTCACGAGCCTGAAG-1	Inflammatory fibroblasts	UC 2	UCa	CHI3L1	3.7006	male	43
UC_2_TGATGCACAACTGTGT-1	Inflammatory fibroblasts	UC 2	UCa	CHI3L1	1.64644	male	43
CD_3_AAGCCATTCGATACTG-1	Inflammatory fibroblasts	CD 3	CDa	CHI3L1	3.37951	female	23
CD_3_AATTTCCGTCGTCATA-1	Inflammatory fibroblasts	CD 3	CDa	CHI3L1	3.10237	female	23
CD_3_AGCTCAAGTGAGATCG-1	Inflammatory fibroblasts	CD 3	CDa	CHI3L1	0	female	23
CD_3_AGGGCCTAGGTGGTTG-1	Inflammatory fibroblasts	CD 3	CDa	CHI3L1	1.78324	female	23
CD_3_AGGTGTTCACAACATC-1	Inflammatory fibroblasts	CD 3	CDa	CHI3L1	4.26277	female	23
CD_3_ATCCCTGTCTCTATGT-1	Inflammatory fibroblasts	CD 3	CDa	CHI3L1	3.62618	female	23
CD_3_CAAGGGACAAGCTCTA-1	Inflammatory fibroblasts	CD 3	CDa	CHI3L1	3.67384	female	23
CD_3_CATGAGTTCATCGACA-1	Inflammatory fibroblasts	CD 3	CDa	CHI3L1	4.96992	female	23
CD_3_CGAAGGAGTATCGTAC-1	Inflammatory fibroblasts	CD 3	CDa	CHI3L1	2.58114	female	23
CD_3_GCTTTCGTCCGTGTCT-1	Inflammatory fibroblasts	CD 3	CDa	CHI3L1	2.08278	female	23
CD_3_GGAACCCAGGAACGTC-1	Inflammatory fibroblasts	CD 3	CDa	CHI3L1	4.05684	female	23
CD_3_GGCTTGGCAGAGTTCT-1	Inflammatory fibroblasts	CD 3	CDa	CHI3L1	3.63883	female	23
CD_3_TCCACGTAGGATGGCT-1	Inflammatory fibroblasts	CD 3	CDa	CHI3L1	4.24733	female	23
CD_3_TCTCAGCTCAGAGTTC-1	Inflammatory fibroblasts	CD 3	CDa	CHI3L1	3.2605	female	23
CD_3_TGGTAGTCAACGGGTA-1	Inflammatory fibroblasts	CD 3	CDa	CHI3L1	4.6311	female	23
CD_3_TTCTAACCAAGCAGGT-1	Inflammatory fibroblasts	CD 3	CDa	CHI3L1	3.08068	female	23
CD_3_TTGGGTAGTATACCCA-1	Inflammatory fibroblasts	CD 3	CDa	CHI3L1	3.36328	female	23
CD_3_TTGGGTATCGCTAGCG-1	Inflammatory fibroblasts	CD 3	CDa	CHI3L1	4.23103	female	23
CD_4_AATGACCGTAGTCACT-1	Inflammatory fibroblasts	CD 4	CDa	CHI3L1	2.71679	male	56
CD_4_CTGCCTAAGCGGTAGT-1	Inflammatory fibroblasts	CD 4	CDa	CHI3L1	3.11771	male	56
CD_4_GCATGATCAATCCTTT-1	Inflammatory fibroblasts	CD 4	CDa	CHI3L1	3.04516	male	56
CD_4_GGGTAGACAGACCATT-1	Inflammatory fibroblasts	CD 4	CDa	CHI3L1	3.5551	male	56
CD_4_TACTTCATCCGAAGGA-1	Inflammatory fibroblasts	CD 4	CDa	CHI3L1	3.74038	male	56
CD_4_TCCTGCACACCAGGTC-1	Inflammatory fibroblasts	CD 4	CDa	CHI3L1	2.9536	male	56
CD_5_AAAGGATAGAGGACTC-1	Inflammatory fibroblasts	CD 5	CDa	CHI3L1	1.17943	male	21
CD_5_AAATGGAGTGTTACTG-1	Inflammatory fibroblasts	CD 5	CDa	CHI3L1	2.99276	male	21
CD_5_ACCCTTGTCGCAATTG-1	Inflammatory fibroblasts	CD 5	CDa	CHI3L1	2.26165	male	21
CD_5_ACGATGTCAGTAGGAC-1	Inflammatory fibroblasts	CD 5	CDa	CHI3L1	2.51411	male	21
CD_5_ACGATGTCATAGGTTC-1	Inflammatory fibroblasts	CD 5	CDa	CHI3L1	1.62998	male	21
CD_5_AGAAGTAGTGCGTTTA-1	Inflammatory fibroblasts	CD 5	CDa	CHI3L1	0.794617	male	21
CD_5_AGACAAATCCAGCCTT-1	Inflammatory fibroblasts	CD 5	CDa	CHI3L1	3.11185	male	21
CD_5_AGAGCAGAGCAAGGAA-1	Inflammatory fibroblasts	CD 5	CDa	CHI3L1	4.15458	male	21
CD_5_AGATGAATCCCGAGTG-1	Inflammatory fibroblasts	CD 5	CDa	CHI3L1	1.62966	male	21
CD_5_AGCCAGCAGCGTGCCT-1	Inflammatory fibroblasts	CD 5	CDa	CHI3L1	2.90938	male	21
CD_5_AGGAGGTCAGCCCACA-1	Inflammatory fibroblasts	CD 5	CDa	CHI3L1	1.07289	male	21
CD_5_AGGGAGTGTCGACTGC-1	Inflammatory fibroblasts	CD 5	CDa	CHI3L1	2.69109	male	21
CD_5_AGGTCTATCATTCATC-1	Inflammatory fibroblasts	CD 5	CDa	CHI3L1	0	male	21
CD_5_CAACCTCTCTTCCAGC-1	Inflammatory fibroblasts	CD 5	CDa	CHI3L1	4.30934	male	21
CD_5_CAAGGGATCGGTAAGG-1	Inflammatory fibroblasts	CD 5	CDa	CHI3L1	2.63272	male	21
CD_5_CATAAGCTCAAGCCTA-1	Inflammatory fibroblasts	CD 5	CDa	CHI3L1	1.40121	male	21
CD_5_CCAAGCGGTACCTGTA-1	Inflammatory fibroblasts	CD 5	CDa	CHI3L1	2.90134	male	21
CD_5_CCAATGACAACACGTT-1	Inflammatory fibroblasts	CD 5	CDa	CHI3L1	3.31394	male	21
CD_5_CCACGTTGTCTAGTGT-1	Inflammatory fibroblasts	CD 5	CDa	CHI3L1	3.49885	male	21
CD_5_CGATGGCGTGGCTGCT-1	Inflammatory fibroblasts	CD 5	CDa	CHI3L1	2.64377	male	21
CD_5_CGGAGAACAGATACTC-1	Inflammatory fibroblasts	CD 5	CDa	CHI3L1	2.44028	male	21
CD_5_CTACGGGCAAGTGTCT-1	Inflammatory fibroblasts	CD 5	CDa	CHI3L1	2.20514	male	21
CD_5_CTCAATTGTACGGGAT-1	Inflammatory fibroblasts	CD 5	CDa	CHI3L1	1.87189	male	21
CD_5_CTCAGTCAGGCCACCT-1	Inflammatory fibroblasts	CD 5	CDa	CHI3L1	4.11009	male	21
CD_5_CTCCAACAGGTAAAGG-1	Inflammatory fibroblasts	CD 5	CDa	CHI3L1	1.75669	male	21
CD_5_CTGCCTAAGCTGCGAA-1	Inflammatory fibroblasts	CD 5	CDa	CHI3L1	2.75651	male	21
CD_5_CTTCCTTGTTCGCGTG-1	Inflammatory fibroblasts	CD 5	CDa	CHI3L1	2.20258	male	21
CD_5_GAAGAATTCCACAAGT-1	Inflammatory fibroblasts	CD 5	CDa	CHI3L1	4.30277	male	21
CD_5_GACTTCCCAGTAGATA-1	Inflammatory fibroblasts	CD 5	CDa	CHI3L1	0	male	21
CD_5_GATCATGAGTGATTCC-1	Inflammatory fibroblasts	CD 5	CDa	CHI3L1	2.17117	male	21
CD_5_GGGACCTCACAACGAG-1	Inflammatory fibroblasts	CD 5	CDa	CHI3L1	3.5531	male	21
CD_5_GGGCTACAGTTTAGGA-1	Inflammatory fibroblasts	CD 5	CDa	CHI3L1	2.38199	male	21
CD_5_GGTAGAGTCATCGTAG-1	Inflammatory fibroblasts	CD 5	CDa	CHI3L1	1.56673	male	21
CD_5_GTCAAGTAGGATTTGA-1	Inflammatory fibroblasts	CD 5	CDa	CHI3L1	3.99071	male	21
CD_5_GTCATGAGTAGTGCGA-1	Inflammatory fibroblasts	CD 5	CDa	CHI3L1	1.83968	male	21
CD_5_GTGATGTAGGATTTGA-1	Inflammatory fibroblasts	CD 5	CDa	CHI3L1	3.66805	male	21
CD_5_GTGGCGTGTATGATCC-1	Inflammatory fibroblasts	CD 5	CDa	CHI3L1	3.60897	male	21
CD_5_GTGTTAGCATACGCAT-1	Inflammatory fibroblasts	CD 5	CDa	CHI3L1	0.989558	male	21
CD_5_TACGGTATCGCCAATA-1	Inflammatory fibroblasts	CD 5	CDa	CHI3L1	2.27666	male	21
CD_5_TACTTACCACATAGCT-1	Inflammatory fibroblasts	CD 5	CDa	CHI3L1	1.79338	male	21
CD_5_TAGACCAAGTCTCTGA-1	Inflammatory fibroblasts	CD 5	CDa	CHI3L1	3.57624	male	21
CD_5_TATCTTGAGACCATTC-1	Inflammatory fibroblasts	CD 5	CDa	CHI3L1	1.61976	male	21
CD_5_TATGTTCAGACATAGT-1	Inflammatory fibroblasts	CD 5	CDa	CHI3L1	2.08133	male	21
CD_5_TATTTCGCAATCTAGC-1	Inflammatory fibroblasts	CD 5	CDa	CHI3L1	2.01027	male	21
CD_5_TCACAAGCACGGTCTG-1	Inflammatory fibroblasts	CD 5	CDa	CHI3L1	1.88979	male	21
CD_5_TCCCAGTAGTCATCGT-1	Inflammatory fibroblasts	CD 5	CDa	CHI3L1	2.5239	male	21
CD_5_TCGGGACTCCATTTCA-1	Inflammatory fibroblasts	CD 5	CDa	CHI3L1	2.42876	male	21
CD_5_TCTTAGTTCCAAATGC-1	Inflammatory fibroblasts	CD 5	CDa	CHI3L1	2.32985	male	21
CD_5_TGATTTCCAGGTCTCG-1	Inflammatory fibroblasts	CD 5	CDa	CHI3L1	0	male	21
CD_5_TGCGATACAAATGCGG-1	Inflammatory fibroblasts	CD 5	CDa	CHI3L1	1.96437	male	21
CD_5_TGCGATACATGGAATA-1	Inflammatory fibroblasts	CD 5	CDa	CHI3L1	1.41362	male	21
CD_5_TGGCGTGCAGCTGAGA-1	Inflammatory fibroblasts	CD 5	CDa	CHI3L1	3.60989	male	21
CD_5_TTACCGCAGGTGCCAA-1	Inflammatory fibroblasts	CD 5	CDa	CHI3L1	2.30911	male	21
CD_5_TTGAGTGTCGGACAAG-1	Inflammatory fibroblasts	CD 5	CDa	CHI3L1	0.672976	male	21
CD_5_TTGGTTTGTAGGAGGG-1	Inflammatory fibroblasts	CD 5	CDa	CHI3L1	2.09152	male	21
CD_5_TTTCCTCCAATTCTCT-1	Inflammatory fibroblasts	CD 5	CDa	CHI3L1	3.01897	male	21
CD_5_TTTGATCTCTGGGATT-1	Inflammatory fibroblasts	CD 5	CDa	CHI3L1	4.54133	male	21
CD_6_AGTTCGAGTCTACATG-1	Inflammatory fibroblasts	CD 6	CDa	CHI3L1	0	male	22
CD_6_CAAGAGGAGGATTTAG-1	Inflammatory fibroblasts	CD 6	CDa	CHI3L1	0	male	22
UC_3_AAGATAGTCCCGGTAG-1	Inflammatory fibroblasts	UC 3	UCa	CHI3L1	1.25491	female	33
UC_3_AATAGAGAGAATTGTG-1	Inflammatory fibroblasts	UC 3	UCa	CHI3L1	4.76317	female	33
UC_3_ACCCAAAAGTCGCCAC-1	Inflammatory fibroblasts	UC 3	UCa	CHI3L1	3.23034	female	33
UC_3_ACGGAAGGTTACCCAA-1	Inflammatory fibroblasts	UC 3	UCa	CHI3L1	1.41659	female	33
UC_3_AGAGCCCTCGGAGCAA-1	Inflammatory fibroblasts	UC 3	UCa	CHI3L1	0	female	33
UC_3_AGGAGGTAGCTGACAG-1	Inflammatory fibroblasts	UC 3	UCa	CHI3L1	0	female	33
UC_3_ATCGATGCAAAGTATG-1	Inflammatory fibroblasts	UC 3	UCa	CHI3L1	0	female	33
UC_3_CAATCGATCTGAGTCA-1	Inflammatory fibroblasts	UC 3	UCa	CHI3L1	1.86448	female	33
UC_3_CAGTTCCTCAGCTTCC-1	Inflammatory fibroblasts	UC 3	UCa	CHI3L1	0	female	33
UC_3_CATCAAGTCTCAACGA-1	Inflammatory fibroblasts	UC 3	UCa	CHI3L1	2.89893	female	33
UC_3_CGGGACTGTCTTACTT-1	Inflammatory fibroblasts	UC 3	UCa	CHI3L1	1.35996	female	33
UC_3_CTCCAACTCACCACAA-1	Inflammatory fibroblasts	UC 3	UCa	CHI3L1	3.21623	female	33
UC_3_CTCCACATCAGGGTAG-1	Inflammatory fibroblasts	UC 3	UCa	CHI3L1	0	female	33
UC_3_GAAGGGTAGAGCAGAA-1	Inflammatory fibroblasts	UC 3	UCa	CHI3L1	0	female	33
UC_3_GAGGCCTGTCGAGATG-1	Inflammatory fibroblasts	UC 3	UCa	CHI3L1	2.83639	female	33
UC_3_GATAGCTGTGGCTTAT-1	Inflammatory fibroblasts	UC 3	UCa	CHI3L1	2.67328	female	33
UC_3_GGAGATGAGGACGCTA-1	Inflammatory fibroblasts	UC 3	UCa	CHI3L1	2.65983	female	33
UC_3_GGCTTGGTCCACAAGT-1	Inflammatory fibroblasts	UC 3	UCa	CHI3L1	2.91639	female	33
UC_3_GGGCTACCAAGCGATG-1	Inflammatory fibroblasts	UC 3	UCa	CHI3L1	2.42694	female	33
UC_3_GTTATGGCAATCGCGC-1	Inflammatory fibroblasts	UC 3	UCa	CHI3L1	0.725387	female	33
UC_3_TCAAGACAGCTGTTCA-1	Inflammatory fibroblasts	UC 3	UCa	CHI3L1	0	female	33
UC_3_TCCGAAAGTACCGTCG-1	Inflammatory fibroblasts	UC 3	UCa	CHI3L1	2.1181	female	33
UC_3_TCGTAGACAGCGAACA-1	Inflammatory fibroblasts	UC 3	UCa	CHI3L1	2.50674	female	33
UC_3_TGCTTGCGTAGGAAAG-1	Inflammatory fibroblasts	UC 3	UCa	CHI3L1	1.92237	female	33
UC_3_TGGTAGTGTCGGCACT-1	Inflammatory fibroblasts	UC 3	UCa	CHI3L1	1.36725	female	33
UC_3_TGTTCATCATAACCCA-1	Inflammatory fibroblasts	UC 3	UCa	CHI3L1	0	female	33
UC_3_TTAGGCAGTGCCCAGT-1	Inflammatory fibroblasts	UC 3	UCa	CHI3L1	3.41972	female	33
UC_3_TTGGGATGTATCCTCC-1	Inflammatory fibroblasts	UC 3	UCa	CHI3L1	3.03599	female	33
UC_4_GAAGGGTGTACCGGAA-1	Inflammatory fibroblasts	UC 4	UCa	CHI3L1	0	female	46
UC_5_AACAACCAGCGTGCCT-1	Inflammatory fibroblasts	UC 5	UCa	CHI3L1	4.92931	male	56
UC_5_AACGGGAAGAGCTTTC-1	Inflammatory fibroblasts	UC 5	UCa	CHI3L1	2.20981	male	56
UC_5_AAGGTAATCTAATTCC-1	Inflammatory fibroblasts	UC 5	UCa	CHI3L1	4.2369	male	56
UC_5_AATGACCGTCTCACAA-1	Inflammatory fibroblasts	UC 5	UCa	CHI3L1	4.83057	male	56
UC_5_ACAACCAGTACCATAC-1	Inflammatory fibroblasts	UC 5	UCa	CHI3L1	3.35176	male	56
UC_5_ACCCTCAGTGCCTAAT-1	Inflammatory fibroblasts	UC 5	UCa	CHI3L1	4.69005	male	56
UC_5_AGATGAAAGCTGTTAC-1	Inflammatory fibroblasts	UC 5	UCa	CHI3L1	3.75986	male	56
UC_5_AGGATAATCTATGTGG-1	Inflammatory fibroblasts	UC 5	UCa	CHI3L1	0	male	56
UC_5_AGGGCTCTCGATCCAA-1	Inflammatory fibroblasts	UC 5	UCa	CHI3L1	2.77183	male	56
UC_5_ATCGTCCAGTACCGGA-1	Inflammatory fibroblasts	UC 5	UCa	CHI3L1	2.23891	male	56
UC_5_ATCTCTAGTTCTTGCC-1	Inflammatory fibroblasts	UC 5	UCa	CHI3L1	3.86916	male	56
UC_5_ATGATCGTCAGACCGC-1	Inflammatory fibroblasts	UC 5	UCa	CHI3L1	0	male	56
UC_5_ATTTCACCACGTGAGA-1	Inflammatory fibroblasts	UC 5	UCa	CHI3L1	2.41303	male	56
UC_5_CAGAGCCGTGGACCTC-1	Inflammatory fibroblasts	UC 5	UCa	CHI3L1	4.88289	male	56
UC_5_CAGCACGTCATGCCAA-1	Inflammatory fibroblasts	UC 5	UCa	CHI3L1	3.57022	male	56
UC_5_CAGGTATTCACAATGC-1	Inflammatory fibroblasts	UC 5	UCa	CHI3L1	4.94227	male	56
UC_5_CATGGATGTGGTATGG-1	Inflammatory fibroblasts	UC 5	UCa	CHI3L1	3.89287	male	56
UC_5_CCGATCTCACCCTAAA-1	Inflammatory fibroblasts	UC 5	UCa	CHI3L1	4.17727	male	56
UC_5_CGGAATTGTGGGTTGA-1	Inflammatory fibroblasts	UC 5	UCa	CHI3L1	5.19515	male	56
UC_5_CTACTATAGCCATGCC-1	Inflammatory fibroblasts	UC 5	UCa	CHI3L1	2.08368	male	56
UC_5_CTCATTAGTGTGCCTG-1	Inflammatory fibroblasts	UC 5	UCa	CHI3L1	1.60047	male	56
UC_5_CTCCCAAGTTCAAAGA-1	Inflammatory fibroblasts	UC 5	UCa	CHI3L1	1.662	male	56
UC_5_CTCTGGTTCAATCCGA-1	Inflammatory fibroblasts	UC 5	UCa	CHI3L1	4.51582	male	56
UC_5_GAACACTAGGGCAACT-1	Inflammatory fibroblasts	UC 5	UCa	CHI3L1	4.15917	male	56
UC_5_GAACACTCACAAATCC-1	Inflammatory fibroblasts	UC 5	UCa	CHI3L1	3.70194	male	56
UC_5_GACGTTATCATCGCCT-1	Inflammatory fibroblasts	UC 5	UCa	CHI3L1	4.77604	male	56
UC_5_GAGGCAACAACGGTAG-1	Inflammatory fibroblasts	UC 5	UCa	CHI3L1	2.637	male	56
UC_5_GCACATACAGTGACCC-1	Inflammatory fibroblasts	UC 5	UCa	CHI3L1	1.5826	male	56
UC_5_GCCATGGGTCCGCAGT-1	Inflammatory fibroblasts	UC 5	UCa	CHI3L1	3.14665	male	56
UC_5_GGGACTCGTTCAGCTA-1	Inflammatory fibroblasts	UC 5	UCa	CHI3L1	3.49659	male	56
UC_5_GGGAGTAGTTTGGAAA-1	Inflammatory fibroblasts	UC 5	UCa	CHI3L1	2.73631	male	56
UC_5_GGGCTACCAACCTATG-1	Inflammatory fibroblasts	UC 5	UCa	CHI3L1	4.63647	male	56
UC_5_GGTGTTATCGCGCCAA-1	Inflammatory fibroblasts	UC 5	UCa	CHI3L1	1.27117	male	56
UC_5_GTCTACCAGAAGAACG-1	Inflammatory fibroblasts	UC 5	UCa	CHI3L1	5.64793	male	56
UC_5_GTGCTGGGTGCCCAGT-1	Inflammatory fibroblasts	UC 5	UCa	CHI3L1	4.17596	male	56
UC_5_GTTCGCTTCATCTCTA-1	Inflammatory fibroblasts	UC 5	UCa	CHI3L1	0	male	56
UC_5_TACCCACCAATCCTTT-1	Inflammatory fibroblasts	UC 5	UCa	CHI3L1	4.11533	male	56
UC_5_TATTTCGCATCGATAC-1	Inflammatory fibroblasts	UC 5	UCa	CHI3L1	3.71104	male	56
UC_5_TCACGGGAGTATAGGT-1	Inflammatory fibroblasts	UC 5	UCa	CHI3L1	4.18413	male	56
UC_5_TCACTATTCTCGTGAA-1	Inflammatory fibroblasts	UC 5	UCa	CHI3L1	2.51564	male	56
UC_5_TCATCATAGGACTAAT-1	Inflammatory fibroblasts	UC 5	UCa	CHI3L1	0	male	56
UC_5_TCATGTTTCACCGGTG-1	Inflammatory fibroblasts	UC 5	UCa	CHI3L1	1.24415	male	56
UC_5_TCGGGTGCAGCCTTCT-1	Inflammatory fibroblasts	UC 5	UCa	CHI3L1	4.06082	male	56
UC_5_TCGTAGAAGATGCTGG-1	Inflammatory fibroblasts	UC 5	UCa	CHI3L1	3.842	male	56
UC_5_TCTGTCGAGAGGTTTA-1	Inflammatory fibroblasts	UC 5	UCa	CHI3L1	3.52243	male	56
UC_5_TGATGGTAGATGACAT-1	Inflammatory fibroblasts	UC 5	UCa	CHI3L1	3.99068	male	56
UC_5_TGCGATACAGCGACCT-1	Inflammatory fibroblasts	UC 5	UCa	CHI3L1	3.70354	male	56
UC_5_TGCTCGTGTTCGGTAT-1	Inflammatory fibroblasts	UC 5	UCa	CHI3L1	3.2824	male	56
UC_5_TGCTTCGGTAGGTCAG-1	Inflammatory fibroblasts	UC 5	UCa	CHI3L1	4.60508	male	56
UC_5_TGGTAGTCACTCAGAT-1	Inflammatory fibroblasts	UC 5	UCa	CHI3L1	1.06249	male	56
UC_5_TGGTGATCATTACTCT-1	Inflammatory fibroblasts	UC 5	UCa	CHI3L1	3.78985	male	56
UC_5_TGTGGCGAGAGAGCAA-1	Inflammatory fibroblasts	UC 5	UCa	CHI3L1	0	male	56
UC_5_TTACTGTCAGCATGCC-1	Inflammatory fibroblasts	UC 5	UCa	CHI3L1	4.49616	male	56
UC_5_TTCGCTGGTCTGTGAT-1	Inflammatory fibroblasts	UC 5	UCa	CHI3L1	0	male	56
UC_5_TTGCATTCAAACACGG-1	Inflammatory fibroblasts	UC 5	UCa	CHI3L1	3.93102	male	56
UC_6_AAACCCAAGCAAGCCA-1	Inflammatory fibroblasts	UC 6	UCa	CHI3L1	0	female	51
UC_6_AATGCCAAGTGATTCC-1	Inflammatory fibroblasts	UC 6	UCa	CHI3L1	0	female	51
UC_6_ACACCAATCTCCGAAA-1	Inflammatory fibroblasts	UC 6	UCa	CHI3L1	0	female	51
UC_6_AGGCCACGTGTTCATG-1	Inflammatory fibroblasts	UC 6	UCa	CHI3L1	0	female	51
UC_6_AGTCACAAGTGATAAC-1	Inflammatory fibroblasts	UC 6	UCa	CHI3L1	0	female	51
UC_6_ATCGTGATCAAGGCTT-1	Inflammatory fibroblasts	UC 6	UCa	CHI3L1	0	female	51
UC_6_ATTCTACGTCCTTAAG-1	Inflammatory fibroblasts	UC 6	UCa	CHI3L1	2.72943	female	51
UC_6_CAATACGCAGCACACC-1	Inflammatory fibroblasts	UC 6	UCa	CHI3L1	1.74746	female	51
UC_6_CCCATTGAGCTGTTCA-1	Inflammatory fibroblasts	UC 6	UCa	CHI3L1	0.839377	female	51
UC_6_CGTAATGGTATGAGAT-1	Inflammatory fibroblasts	UC 6	UCa	CHI3L1	0	female	51
UC_6_GACCCAGGTGTATTCG-1	Inflammatory fibroblasts	UC 6	UCa	CHI3L1	2.01695	female	51
UC_6_GCCGATGGTAGCGCTC-1	Inflammatory fibroblasts	UC 6	UCa	CHI3L1	2.82946	female	51
UC_6_GTAGGTTCAGTAGTTC-1	Inflammatory fibroblasts	UC 6	UCa	CHI3L1	0	female	51
UC_6_TCAGTTTCAGCTCTGG-1	Inflammatory fibroblasts	UC 6	UCa	CHI3L1	0	female	51
UC_6_TCATGCCCACACGGAA-1	Inflammatory fibroblasts	UC 6	UCa	CHI3L1	0	female	51
UC_6_TCATTGTTCATCGACA-1	Inflammatory fibroblasts	UC 6	UCa	CHI3L1	0	female	51
HC_1_AAAGTAGGTTACCGAT-1	Inflammatory fibroblasts	HC 1	HC	IL11	0	male	61
HC_1_ACGATACGTTGGAGGT-1	Inflammatory fibroblasts	HC 1	HC	IL11	0	male	61
CD_1_TCCCACAAGTCTGCAT-1	Inflammatory fibroblasts	CD 1	CDa	IL11	0	female	49
UC_1_AACGGGAGTGGTGATG-1	Inflammatory fibroblasts	UC 1	UCa	IL11	0	male	48
UC_1_AAGAACATCACACCGG-1	Inflammatory fibroblasts	UC 1	UCa	IL11	0	male	48
UC_1_ATATCCTTCGACCTAA-1	Inflammatory fibroblasts	UC 1	UCa	IL11	0	male	48
UC_1_CAGCAGCCATATCGGT-1	Inflammatory fibroblasts	UC 1	UCa	IL11	0	male	48
UC_1_CAGGCCAAGCTTAAGA-1	Inflammatory fibroblasts	UC 1	UCa	IL11	0	male	48
UC_1_CATACAGGTTCGGTCG-1	Inflammatory fibroblasts	UC 1	UCa	IL11	0	male	48
UC_1_CCTTCAGAGTTGTCGT-1	Inflammatory fibroblasts	UC 1	UCa	IL11	0	male	48
UC_1_CTCCTTTAGCGTCTGC-1	Inflammatory fibroblasts	UC 1	UCa	IL11	0	male	48
UC_1_CTGGTCTAGTTTCGAC-1	Inflammatory fibroblasts	UC 1	UCa	IL11	0	male	48
UC_1_CTGTATTCACCGTGCA-1	Inflammatory fibroblasts	UC 1	UCa	IL11	0	male	48
UC_1_GATCATGAGCCTTTGA-1	Inflammatory fibroblasts	UC 1	UCa	IL11	0	male	48
UC_1_GCACGTGCAAACCATC-1	Inflammatory fibroblasts	UC 1	UCa	IL11	0	male	48
UC_1_TGAATGCGTCACAGTT-1	Inflammatory fibroblasts	UC 1	UCa	IL11	0	male	48
UC_1_TGGGTTAGTCATCACA-1	Inflammatory fibroblasts	UC 1	UCa	IL11	0	male	48
UC_2_ACCAAACGTAGTGATA-1	Inflammatory fibroblasts	UC 2	UCa	IL11	1.37383	male	43
UC_2_AGCGTATAGATGAAGG-1	Inflammatory fibroblasts	UC 2	UCa	IL11	0	male	43
UC_2_AGTTCCCGTCCATCTC-1	Inflammatory fibroblasts	UC 2	UCa	IL11	1.29522	male	43
UC_2_ATCAGGTCACAATTCG-1	Inflammatory fibroblasts	UC 2	UCa	IL11	0	male	43
UC_2_TCCTCTTGTCACTCTC-1	Inflammatory fibroblasts	UC 2	UCa	IL11	0	male	43
UC_2_TCTCACGAGCCTGAAG-1	Inflammatory fibroblasts	UC 2	UCa	IL11	0	male	43
UC_2_TGATGCACAACTGTGT-1	Inflammatory fibroblasts	UC 2	UCa	IL11	1.64644	male	43
CD_3_AAGCCATTCGATACTG-1	Inflammatory fibroblasts	CD 3	CDa	IL11	2.61823	female	23
CD_3_AATTTCCGTCGTCATA-1	Inflammatory fibroblasts	CD 3	CDa	IL11	1.65825	female	23
CD_3_AGCTCAAGTGAGATCG-1	Inflammatory fibroblasts	CD 3	CDa	IL11	2.2616	female	23
CD_3_AGGGCCTAGGTGGTTG-1	Inflammatory fibroblasts	CD 3	CDa	IL11	3.53309	female	23
CD_3_AGGTGTTCACAACATC-1	Inflammatory fibroblasts	CD 3	CDa	IL11	1.98952	female	23
CD_3_ATCCCTGTCTCTATGT-1	Inflammatory fibroblasts	CD 3	CDa	IL11	1.99068	female	23
CD_3_CAAGGGACAAGCTCTA-1	Inflammatory fibroblasts	CD 3	CDa	IL11	3.20169	female	23
CD_3_CATGAGTTCATCGACA-1	Inflammatory fibroblasts	CD 3	CDa	IL11	0.771368	female	23
CD_3_CGAAGGAGTATCGTAC-1	Inflammatory fibroblasts	CD 3	CDa	IL11	0	female	23
CD_3_GCTTTCGTCCGTGTCT-1	Inflammatory fibroblasts	CD 3	CDa	IL11	0	female	23
CD_3_GGAACCCAGGAACGTC-1	Inflammatory fibroblasts	CD 3	CDa	IL11	1.10008	female	23
CD_3_GGCTTGGCAGAGTTCT-1	Inflammatory fibroblasts	CD 3	CDa	IL11	0	female	23
CD_3_TCCACGTAGGATGGCT-1	Inflammatory fibroblasts	CD 3	CDa	IL11	2.64988	female	23
CD_3_TCTCAGCTCAGAGTTC-1	Inflammatory fibroblasts	CD 3	CDa	IL11	0	female	23
CD_3_TGGTAGTCAACGGGTA-1	Inflammatory fibroblasts	CD 3	CDa	IL11	3.33794	female	23
CD_3_TTCTAACCAAGCAGGT-1	Inflammatory fibroblasts	CD 3	CDa	IL11	2.67743	female	23
CD_3_TTGGGTAGTATACCCA-1	Inflammatory fibroblasts	CD 3	CDa	IL11	1.27366	female	23
CD_3_TTGGGTATCGCTAGCG-1	Inflammatory fibroblasts	CD 3	CDa	IL11	0	female	23
CD_4_AATGACCGTAGTCACT-1	Inflammatory fibroblasts	CD 4	CDa	IL11	0	male	56
CD_4_CTGCCTAAGCGGTAGT-1	Inflammatory fibroblasts	CD 4	CDa	IL11	1.58432	male	56
CD_4_GCATGATCAATCCTTT-1	Inflammatory fibroblasts	CD 4	CDa	IL11	0	male	56
CD_4_GGGTAGACAGACCATT-1	Inflammatory fibroblasts	CD 4	CDa	IL11	0	male	56
CD_4_TACTTCATCCGAAGGA-1	Inflammatory fibroblasts	CD 4	CDa	IL11	1.84135	male	56
CD_4_TCCTGCACACCAGGTC-1	Inflammatory fibroblasts	CD 4	CDa	IL11	1.56946	male	56
CD_5_AAAGGATAGAGGACTC-1	Inflammatory fibroblasts	CD 5	CDa	IL11	2.41021	male	21
CD_5_AAATGGAGTGTTACTG-1	Inflammatory fibroblasts	CD 5	CDa	IL11	3.77544	male	21
CD_5_ACCCTTGTCGCAATTG-1	Inflammatory fibroblasts	CD 5	CDa	IL11	4.52961	male	21
CD_5_ACGATGTCAGTAGGAC-1	Inflammatory fibroblasts	CD 5	CDa	IL11	0.536331	male	21
CD_5_ACGATGTCATAGGTTC-1	Inflammatory fibroblasts	CD 5	CDa	IL11	3.9078	male	21
CD_5_AGAAGTAGTGCGTTTA-1	Inflammatory fibroblasts	CD 5	CDa	IL11	3.12872	male	21
CD_5_AGACAAATCCAGCCTT-1	Inflammatory fibroblasts	CD 5	CDa	IL11	1.33981	male	21
CD_5_AGAGCAGAGCAAGGAA-1	Inflammatory fibroblasts	CD 5	CDa	IL11	0.94318	male	21
CD_5_AGATGAATCCCGAGTG-1	Inflammatory fibroblasts	CD 5	CDa	IL11	0.413941	male	21
CD_5_AGCCAGCAGCGTGCCT-1	Inflammatory fibroblasts	CD 5	CDa	IL11	3.5094	male	21
CD_5_AGGAGGTCAGCCCACA-1	Inflammatory fibroblasts	CD 5	CDa	IL11	3.7417	male	21
CD_5_AGGGAGTGTCGACTGC-1	Inflammatory fibroblasts	CD 5	CDa	IL11	1.96152	male	21
CD_5_AGGTCTATCATTCATC-1	Inflammatory fibroblasts	CD 5	CDa	IL11	1.89517	male	21
CD_5_CAACCTCTCTTCCAGC-1	Inflammatory fibroblasts	CD 5	CDa	IL11	0.572413	male	21
CD_5_CAAGGGATCGGTAAGG-1	Inflammatory fibroblasts	CD 5	CDa	IL11	3.37422	male	21
CD_5_CATAAGCTCAAGCCTA-1	Inflammatory fibroblasts	CD 5	CDa	IL11	1.40121	male	21
CD_5_CCAAGCGGTACCTGTA-1	Inflammatory fibroblasts	CD 5	CDa	IL11	2.99461	male	21
CD_5_CCAATGACAACACGTT-1	Inflammatory fibroblasts	CD 5	CDa	IL11	0.465702	male	21
CD_5_CCACGTTGTCTAGTGT-1	Inflammatory fibroblasts	CD 5	CDa	IL11	1.10863	male	21
CD_5_CGATGGCGTGGCTGCT-1	Inflammatory fibroblasts	CD 5	CDa	IL11	0	male	21
CD_5_CGGAGAACAGATACTC-1	Inflammatory fibroblasts	CD 5	CDa	IL11	2.68783	male	21
CD_5_CTACGGGCAAGTGTCT-1	Inflammatory fibroblasts	CD 5	CDa	IL11	1.49497	male	21
CD_5_CTCAATTGTACGGGAT-1	Inflammatory fibroblasts	CD 5	CDa	IL11	2.485	male	21
CD_5_CTCAGTCAGGCCACCT-1	Inflammatory fibroblasts	CD 5	CDa	IL11	3.21811	male	21
CD_5_CTCCAACAGGTAAAGG-1	Inflammatory fibroblasts	CD 5	CDa	IL11	2.35957	male	21
CD_5_CTGCCTAAGCTGCGAA-1	Inflammatory fibroblasts	CD 5	CDa	IL11	1.79303	male	21
CD_5_CTTCCTTGTTCGCGTG-1	Inflammatory fibroblasts	CD 5	CDa	IL11	1.61426	male	21
CD_5_GAAGAATTCCACAAGT-1	Inflammatory fibroblasts	CD 5	CDa	IL11	2.25936	male	21
CD_5_GACTTCCCAGTAGATA-1	Inflammatory fibroblasts	CD 5	CDa	IL11	0	male	21
CD_5_GATCATGAGTGATTCC-1	Inflammatory fibroblasts	CD 5	CDa	IL11	2.8954	male	21
CD_5_GGGACCTCACAACGAG-1	Inflammatory fibroblasts	CD 5	CDa	IL11	1.47981	male	21
CD_5_GGGCTACAGTTTAGGA-1	Inflammatory fibroblasts	CD 5	CDa	IL11	2.64631	male	21
CD_5_GGTAGAGTCATCGTAG-1	Inflammatory fibroblasts	CD 5	CDa	IL11	2.59942	male	21
CD_5_GTCAAGTAGGATTTGA-1	Inflammatory fibroblasts	CD 5	CDa	IL11	3.15804	male	21
CD_5_GTCATGAGTAGTGCGA-1	Inflammatory fibroblasts	CD 5	CDa	IL11	1.01698	male	21
CD_5_GTGATGTAGGATTTGA-1	Inflammatory fibroblasts	CD 5	CDa	IL11	0.49898	male	21
CD_5_GTGGCGTGTATGATCC-1	Inflammatory fibroblasts	CD 5	CDa	IL11	2.07769	male	21
CD_5_GTGTTAGCATACGCAT-1	Inflammatory fibroblasts	CD 5	CDa	IL11	0	male	21
CD_5_TACGGTATCGCCAATA-1	Inflammatory fibroblasts	CD 5	CDa	IL11	0	male	21
CD_5_TACTTACCACATAGCT-1	Inflammatory fibroblasts	CD 5	CDa	IL11	1.8925	male	21
CD_5_TAGACCAAGTCTCTGA-1	Inflammatory fibroblasts	CD 5	CDa	IL11	1.62667	male	21
CD_5_TATCTTGAGACCATTC-1	Inflammatory fibroblasts	CD 5	CDa	IL11	1.72823	male	21
CD_5_TATGTTCAGACATAGT-1	Inflammatory fibroblasts	CD 5	CDa	IL11	2.44431	male	21
CD_5_TATTTCGCAATCTAGC-1	Inflammatory fibroblasts	CD 5	CDa	IL11	1.64021	male	21
CD_5_TCACAAGCACGGTCTG-1	Inflammatory fibroblasts	CD 5	CDa	IL11	1.81642	male	21
CD_5_TCCCAGTAGTCATCGT-1	Inflammatory fibroblasts	CD 5	CDa	IL11	1.66845	male	21
CD_5_TCGGGACTCCATTTCA-1	Inflammatory fibroblasts	CD 5	CDa	IL11	3.15333	male	21
CD_5_TCTTAGTTCCAAATGC-1	Inflammatory fibroblasts	CD 5	CDa	IL11	2.32985	male	21
CD_5_TGATTTCCAGGTCTCG-1	Inflammatory fibroblasts	CD 5	CDa	IL11	0	male	21
CD_5_TGCGATACAAATGCGG-1	Inflammatory fibroblasts	CD 5	CDa	IL11	0	male	21
CD_5_TGCGATACATGGAATA-1	Inflammatory fibroblasts	CD 5	CDa	IL11	4.44985	male	21
CD_5_TGGCGTGCAGCTGAGA-1	Inflammatory fibroblasts	CD 5	CDa	IL11	3.33571	male	21
CD_5_TTACCGCAGGTGCCAA-1	Inflammatory fibroblasts	CD 5	CDa	IL11	3.3914	male	21
CD_5_TTGAGTGTCGGACAAG-1	Inflammatory fibroblasts	CD 5	CDa	IL11	1.91108	male	21
CD_5_TTGGTTTGTAGGAGGG-1	Inflammatory fibroblasts	CD 5	CDa	IL11	2.28966	male	21
CD_5_TTTCCTCCAATTCTCT-1	Inflammatory fibroblasts	CD 5	CDa	IL11	1.74398	male	21
CD_5_TTTGATCTCTGGGATT-1	Inflammatory fibroblasts	CD 5	CDa	IL11	3.26804	male	21
CD_6_AGTTCGAGTCTACATG-1	Inflammatory fibroblasts	CD 6	CDa	IL11	0	male	22
CD_6_CAAGAGGAGGATTTAG-1	Inflammatory fibroblasts	CD 6	CDa	IL11	0	male	22
UC_3_AAGATAGTCCCGGTAG-1	Inflammatory fibroblasts	UC 3	UCa	IL11	0	female	33
UC_3_AATAGAGAGAATTGTG-1	Inflammatory fibroblasts	UC 3	UCa	IL11	0	female	33
UC_3_ACCCAAAAGTCGCCAC-1	Inflammatory fibroblasts	UC 3	UCa	IL11	0	female	33
UC_3_ACGGAAGGTTACCCAA-1	Inflammatory fibroblasts	UC 3	UCa	IL11	0	female	33
UC_3_AGAGCCCTCGGAGCAA-1	Inflammatory fibroblasts	UC 3	UCa	IL11	0	female	33
UC_3_AGGAGGTAGCTGACAG-1	Inflammatory fibroblasts	UC 3	UCa	IL11	0.932118	female	33
UC_3_ATCGATGCAAAGTATG-1	Inflammatory fibroblasts	UC 3	UCa	IL11	0	female	33
UC_3_CAATCGATCTGAGTCA-1	Inflammatory fibroblasts	UC 3	UCa	IL11	1.45197	female	33
UC_3_CAGTTCCTCAGCTTCC-1	Inflammatory fibroblasts	UC 3	UCa	IL11	0	female	33
UC_3_CATCAAGTCTCAACGA-1	Inflammatory fibroblasts	UC 3	UCa	IL11	1.19006	female	33
UC_3_CGGGACTGTCTTACTT-1	Inflammatory fibroblasts	UC 3	UCa	IL11	0	female	33
UC_3_CTCCAACTCACCACAA-1	Inflammatory fibroblasts	UC 3	UCa	IL11	0	female	33
UC_3_CTCCACATCAGGGTAG-1	Inflammatory fibroblasts	UC 3	UCa	IL11	0	female	33
UC_3_GAAGGGTAGAGCAGAA-1	Inflammatory fibroblasts	UC 3	UCa	IL11	0	female	33
UC_3_GAGGCCTGTCGAGATG-1	Inflammatory fibroblasts	UC 3	UCa	IL11	0	female	33
UC_3_GATAGCTGTGGCTTAT-1	Inflammatory fibroblasts	UC 3	UCa	IL11	0	female	33
UC_3_GGAGATGAGGACGCTA-1	Inflammatory fibroblasts	UC 3	UCa	IL11	0	female	33
UC_3_GGCTTGGTCCACAAGT-1	Inflammatory fibroblasts	UC 3	UCa	IL11	0	female	33
UC_3_GGGCTACCAAGCGATG-1	Inflammatory fibroblasts	UC 3	UCa	IL11	1.11999	female	33
UC_3_GTTATGGCAATCGCGC-1	Inflammatory fibroblasts	UC 3	UCa	IL11	0	female	33
UC_3_TCAAGACAGCTGTTCA-1	Inflammatory fibroblasts	UC 3	UCa	IL11	0	female	33
UC_3_TCCGAAAGTACCGTCG-1	Inflammatory fibroblasts	UC 3	UCa	IL11	0	female	33
UC_3_TCGTAGACAGCGAACA-1	Inflammatory fibroblasts	UC 3	UCa	IL11	0	female	33
UC_3_TGCTTGCGTAGGAAAG-1	Inflammatory fibroblasts	UC 3	UCa	IL11	0	female	33
UC_3_TGGTAGTGTCGGCACT-1	Inflammatory fibroblasts	UC 3	UCa	IL11	1.58911	female	33
UC_3_TGTTCATCATAACCCA-1	Inflammatory fibroblasts	UC 3	UCa	IL11	0.647147	female	33
UC_3_TTAGGCAGTGCCCAGT-1	Inflammatory fibroblasts	UC 3	UCa	IL11	1.99258	female	33
UC_3_TTGGGATGTATCCTCC-1	Inflammatory fibroblasts	UC 3	UCa	IL11	1.45945	female	33
UC_4_GAAGGGTGTACCGGAA-1	Inflammatory fibroblasts	UC 4	UCa	IL11	0	female	46
UC_5_AACAACCAGCGTGCCT-1	Inflammatory fibroblasts	UC 5	UCa	IL11	0	male	56
UC_5_AACGGGAAGAGCTTTC-1	Inflammatory fibroblasts	UC 5	UCa	IL11	3.88737	male	56
UC_5_AAGGTAATCTAATTCC-1	Inflammatory fibroblasts	UC 5	UCa	IL11	0	male	56
UC_5_AATGACCGTCTCACAA-1	Inflammatory fibroblasts	UC 5	UCa	IL11	2.63169	male	56
UC_5_ACAACCAGTACCATAC-1	Inflammatory fibroblasts	UC 5	UCa	IL11	0	male	56
UC_5_ACCCTCAGTGCCTAAT-1	Inflammatory fibroblasts	UC 5	UCa	IL11	3.45999	male	56
UC_5_AGATGAAAGCTGTTAC-1	Inflammatory fibroblasts	UC 5	UCa	IL11	0	male	56
UC_5_AGGATAATCTATGTGG-1	Inflammatory fibroblasts	UC 5	UCa	IL11	1.11467	male	56
UC_5_AGGGCTCTCGATCCAA-1	Inflammatory fibroblasts	UC 5	UCa	IL11	0	male	56
UC_5_ATCGTCCAGTACCGGA-1	Inflammatory fibroblasts	UC 5	UCa	IL11	0	male	56
UC_5_ATCTCTAGTTCTTGCC-1	Inflammatory fibroblasts	UC 5	UCa	IL11	0	male	56
UC_5_ATGATCGTCAGACCGC-1	Inflammatory fibroblasts	UC 5	UCa	IL11	0	male	56
UC_5_ATTTCACCACGTGAGA-1	Inflammatory fibroblasts	UC 5	UCa	IL11	0	male	56
UC_5_CAGAGCCGTGGACCTC-1	Inflammatory fibroblasts	UC 5	UCa	IL11	0	male	56
UC_5_CAGCACGTCATGCCAA-1	Inflammatory fibroblasts	UC 5	UCa	IL11	0	male	56
UC_5_CAGGTATTCACAATGC-1	Inflammatory fibroblasts	UC 5	UCa	IL11	1.62744	male	56
UC_5_CATGGATGTGGTATGG-1	Inflammatory fibroblasts	UC 5	UCa	IL11	1.69547	male	56
UC_5_CCGATCTCACCCTAAA-1	Inflammatory fibroblasts	UC 5	UCa	IL11	0	male	56
UC_5_CGGAATTGTGGGTTGA-1	Inflammatory fibroblasts	UC 5	UCa	IL11	1.24379	male	56
UC_5_CTACTATAGCCATGCC-1	Inflammatory fibroblasts	UC 5	UCa	IL11	1.65257	male	56
UC_5_CTCATTAGTGTGCCTG-1	Inflammatory fibroblasts	UC 5	UCa	IL11	0	male	56
UC_5_CTCCCAAGTTCAAAGA-1	Inflammatory fibroblasts	UC 5	UCa	IL11	0	male	56
UC_5_CTCTGGTTCAATCCGA-1	Inflammatory fibroblasts	UC 5	UCa	IL11	0	male	56
UC_5_GAACACTAGGGCAACT-1	Inflammatory fibroblasts	UC 5	UCa	IL11	2.57729	male	56
UC_5_GAACACTCACAAATCC-1	Inflammatory fibroblasts	UC 5	UCa	IL11	0	male	56
UC_5_GACGTTATCATCGCCT-1	Inflammatory fibroblasts	UC 5	UCa	IL11	2.06082	male	56
UC_5_GAGGCAACAACGGTAG-1	Inflammatory fibroblasts	UC 5	UCa	IL11	0.926644	male	56
UC_5_GCACATACAGTGACCC-1	Inflammatory fibroblasts	UC 5	UCa	IL11	0	male	56
UC_5_GCCATGGGTCCGCAGT-1	Inflammatory fibroblasts	UC 5	UCa	IL11	1.15756	male	56
UC_5_GGGACTCGTTCAGCTA-1	Inflammatory fibroblasts	UC 5	UCa	IL11	0.587822	male	56
UC_5_GGGAGTAGTTTGGAAA-1	Inflammatory fibroblasts	UC 5	UCa	IL11	0	male	56
UC_5_GGGCTACCAACCTATG-1	Inflammatory fibroblasts	UC 5	UCa	IL11	0	male	56
UC_5_GGTGTTATCGCGCCAA-1	Inflammatory fibroblasts	UC 5	UCa	IL11	0	male	56
UC_5_GTCTACCAGAAGAACG-1	Inflammatory fibroblasts	UC 5	UCa	IL11	0.518543	male	56
UC_5_GTGCTGGGTGCCCAGT-1	Inflammatory fibroblasts	UC 5	UCa	IL11	3.3722	male	56
UC_5_GTTCGCTTCATCTCTA-1	Inflammatory fibroblasts	UC 5	UCa	IL11	0	male	56
UC_5_TACCCACCAATCCTTT-1	Inflammatory fibroblasts	UC 5	UCa	IL11	0	male	56
UC_5_TATTTCGCATCGATAC-1	Inflammatory fibroblasts	UC 5	UCa	IL11	0	male	56
UC_5_TCACGGGAGTATAGGT-1	Inflammatory fibroblasts	UC 5	UCa	IL11	3.45552	male	56
UC_5_TCACTATTCTCGTGAA-1	Inflammatory fibroblasts	UC 5	UCa	IL11	2.40353	male	56
UC_5_TCATCATAGGACTAAT-1	Inflammatory fibroblasts	UC 5	UCa	IL11	0.525257	male	56
UC_5_TCATGTTTCACCGGTG-1	Inflammatory fibroblasts	UC 5	UCa	IL11	0	male	56
UC_5_TCGGGTGCAGCCTTCT-1	Inflammatory fibroblasts	UC 5	UCa	IL11	0	male	56
UC_5_TCGTAGAAGATGCTGG-1	Inflammatory fibroblasts	UC 5	UCa	IL11	0	male	56
UC_5_TCTGTCGAGAGGTTTA-1	Inflammatory fibroblasts	UC 5	UCa	IL11	0	male	56
UC_5_TGATGGTAGATGACAT-1	Inflammatory fibroblasts	UC 5	UCa	IL11	0	male	56
UC_5_TGCGATACAGCGACCT-1	Inflammatory fibroblasts	UC 5	UCa	IL11	1.66082	male	56
UC_5_TGCTCGTGTTCGGTAT-1	Inflammatory fibroblasts	UC 5	UCa	IL11	0	male	56
UC_5_TGCTTCGGTAGGTCAG-1	Inflammatory fibroblasts	UC 5	UCa	IL11	0	male	56
UC_5_TGGTAGTCACTCAGAT-1	Inflammatory fibroblasts	UC 5	UCa	IL11	0.666182	male	56
UC_5_TGGTGATCATTACTCT-1	Inflammatory fibroblasts	UC 5	UCa	IL11	0	male	56
UC_5_TGTGGCGAGAGAGCAA-1	Inflammatory fibroblasts	UC 5	UCa	IL11	0.796217	male	56
UC_5_TTACTGTCAGCATGCC-1	Inflammatory fibroblasts	UC 5	UCa	IL11	2.93767	male	56
UC_5_TTCGCTGGTCTGTGAT-1	Inflammatory fibroblasts	UC 5	UCa	IL11	0	male	56
UC_5_TTGCATTCAAACACGG-1	Inflammatory fibroblasts	UC 5	UCa	IL11	2.44924	male	56
UC_6_AAACCCAAGCAAGCCA-1	Inflammatory fibroblasts	UC 6	UCa	IL11	0	female	51
UC_6_AATGCCAAGTGATTCC-1	Inflammatory fibroblasts	UC 6	UCa	IL11	0	female	51
UC_6_ACACCAATCTCCGAAA-1	Inflammatory fibroblasts	UC 6	UCa	IL11	0	female	51
UC_6_AGGCCACGTGTTCATG-1	Inflammatory fibroblasts	UC 6	UCa	IL11	0	female	51
UC_6_AGTCACAAGTGATAAC-1	Inflammatory fibroblasts	UC 6	UCa	IL11	0	female	51
UC_6_ATCGTGATCAAGGCTT-1	Inflammatory fibroblasts	UC 6	UCa	IL11	0	female	51
UC_6_ATTCTACGTCCTTAAG-1	Inflammatory fibroblasts	UC 6	UCa	IL11	0	female	51
UC_6_CAATACGCAGCACACC-1	Inflammatory fibroblasts	UC 6	UCa	IL11	1.46279	female	51
UC_6_CCCATTGAGCTGTTCA-1	Inflammatory fibroblasts	UC 6	UCa	IL11	0	female	51
UC_6_CGTAATGGTATGAGAT-1	Inflammatory fibroblasts	UC 6	UCa	IL11	0	female	51
UC_6_GACCCAGGTGTATTCG-1	Inflammatory fibroblasts	UC 6	UCa	IL11	0	female	51
UC_6_GCCGATGGTAGCGCTC-1	Inflammatory fibroblasts	UC 6	UCa	IL11	0	female	51
UC_6_GTAGGTTCAGTAGTTC-1	Inflammatory fibroblasts	UC 6	UCa	IL11	0	female	51
UC_6_TCAGTTTCAGCTCTGG-1	Inflammatory fibroblasts	UC 6	UCa	IL11	0	female	51
UC_6_TCATGCCCACACGGAA-1	Inflammatory fibroblasts	UC 6	UCa	IL11	0	female	51
UC_6_TCATTGTTCATCGACA-1	Inflammatory fibroblasts	UC 6	UCa	IL11	0	female	51
HC_1_AAAGTAGGTTACCGAT-1	Inflammatory fibroblasts	HC 1	HC	IL24	0	male	61
HC_1_ACGATACGTTGGAGGT-1	Inflammatory fibroblasts	HC 1	HC	IL24	0	male	61
CD_1_TCCCACAAGTCTGCAT-1	Inflammatory fibroblasts	CD 1	CDa	IL24	0	female	49
UC_1_AACGGGAGTGGTGATG-1	Inflammatory fibroblasts	UC 1	UCa	IL24	0	male	48
UC_1_AAGAACATCACACCGG-1	Inflammatory fibroblasts	UC 1	UCa	IL24	0	male	48
UC_1_ATATCCTTCGACCTAA-1	Inflammatory fibroblasts	UC 1	UCa	IL24	0	male	48
UC_1_CAGCAGCCATATCGGT-1	Inflammatory fibroblasts	UC 1	UCa	IL24	0	male	48
UC_1_CAGGCCAAGCTTAAGA-1	Inflammatory fibroblasts	UC 1	UCa	IL24	0	male	48
UC_1_CATACAGGTTCGGTCG-1	Inflammatory fibroblasts	UC 1	UCa	IL24	0	male	48
UC_1_CCTTCAGAGTTGTCGT-1	Inflammatory fibroblasts	UC 1	UCa	IL24	0	male	48
UC_1_CTCCTTTAGCGTCTGC-1	Inflammatory fibroblasts	UC 1	UCa	IL24	0	male	48
UC_1_CTGGTCTAGTTTCGAC-1	Inflammatory fibroblasts	UC 1	UCa	IL24	0	male	48
UC_1_CTGTATTCACCGTGCA-1	Inflammatory fibroblasts	UC 1	UCa	IL24	0	male	48
UC_1_GATCATGAGCCTTTGA-1	Inflammatory fibroblasts	UC 1	UCa	IL24	0	male	48
UC_1_GCACGTGCAAACCATC-1	Inflammatory fibroblasts	UC 1	UCa	IL24	0	male	48
UC_1_TGAATGCGTCACAGTT-1	Inflammatory fibroblasts	UC 1	UCa	IL24	0	male	48
UC_1_TGGGTTAGTCATCACA-1	Inflammatory fibroblasts	UC 1	UCa	IL24	0	male	48
UC_2_ACCAAACGTAGTGATA-1	Inflammatory fibroblasts	UC 2	UCa	IL24	0	male	43
UC_2_AGCGTATAGATGAAGG-1	Inflammatory fibroblasts	UC 2	UCa	IL24	0	male	43
UC_2_AGTTCCCGTCCATCTC-1	Inflammatory fibroblasts	UC 2	UCa	IL24	0	male	43
UC_2_ATCAGGTCACAATTCG-1	Inflammatory fibroblasts	UC 2	UCa	IL24	0	male	43
UC_2_TCCTCTTGTCACTCTC-1	Inflammatory fibroblasts	UC 2	UCa	IL24	1.60784	male	43
UC_2_TCTCACGAGCCTGAAG-1	Inflammatory fibroblasts	UC 2	UCa	IL24	0	male	43
UC_2_TGATGCACAACTGTGT-1	Inflammatory fibroblasts	UC 2	UCa	IL24	0	male	43
CD_3_AAGCCATTCGATACTG-1	Inflammatory fibroblasts	CD 3	CDa	IL24	2.37751	female	23
CD_3_AATTTCCGTCGTCATA-1	Inflammatory fibroblasts	CD 3	CDa	IL24	0	female	23
CD_3_AGCTCAAGTGAGATCG-1	Inflammatory fibroblasts	CD 3	CDa	IL24	0	female	23
CD_3_AGGGCCTAGGTGGTTG-1	Inflammatory fibroblasts	CD 3	CDa	IL24	0.534745	female	23
CD_3_AGGTGTTCACAACATC-1	Inflammatory fibroblasts	CD 3	CDa	IL24	0	female	23
CD_3_ATCCCTGTCTCTATGT-1	Inflammatory fibroblasts	CD 3	CDa	IL24	0.643397	female	23
CD_3_CAAGGGACAAGCTCTA-1	Inflammatory fibroblasts	CD 3	CDa	IL24	0.322249	female	23
CD_3_CATGAGTTCATCGACA-1	Inflammatory fibroblasts	CD 3	CDa	IL24	0	female	23
CD_3_CGAAGGAGTATCGTAC-1	Inflammatory fibroblasts	CD 3	CDa	IL24	0	female	23
CD_3_GCTTTCGTCCGTGTCT-1	Inflammatory fibroblasts	CD 3	CDa	IL24	0	female	23
CD_3_GGAACCCAGGAACGTC-1	Inflammatory fibroblasts	CD 3	CDa	IL24	0.511707	female	23
CD_3_GGCTTGGCAGAGTTCT-1	Inflammatory fibroblasts	CD 3	CDa	IL24	0	female	23
CD_3_TCCACGTAGGATGGCT-1	Inflammatory fibroblasts	CD 3	CDa	IL24	2.82036	female	23
CD_3_TCTCAGCTCAGAGTTC-1	Inflammatory fibroblasts	CD 3	CDa	IL24	0	female	23
CD_3_TGGTAGTCAACGGGTA-1	Inflammatory fibroblasts	CD 3	CDa	IL24	1.92933	female	23
CD_3_TTCTAACCAAGCAGGT-1	Inflammatory fibroblasts	CD 3	CDa	IL24	2.54485	female	23
CD_3_TTGGGTAGTATACCCA-1	Inflammatory fibroblasts	CD 3	CDa	IL24	0	female	23
CD_3_TTGGGTATCGCTAGCG-1	Inflammatory fibroblasts	CD 3	CDa	IL24	0.397222	female	23
CD_4_AATGACCGTAGTCACT-1	Inflammatory fibroblasts	CD 4	CDa	IL24	0.611767	male	56
CD_4_CTGCCTAAGCGGTAGT-1	Inflammatory fibroblasts	CD 4	CDa	IL24	0	male	56
CD_4_GCATGATCAATCCTTT-1	Inflammatory fibroblasts	CD 4	CDa	IL24	0	male	56
CD_4_GGGTAGACAGACCATT-1	Inflammatory fibroblasts	CD 4	CDa	IL24	0	male	56
CD_4_TACTTCATCCGAAGGA-1	Inflammatory fibroblasts	CD 4	CDa	IL24	0	male	56
CD_4_TCCTGCACACCAGGTC-1	Inflammatory fibroblasts	CD 4	CDa	IL24	0	male	56
CD_5_AAAGGATAGAGGACTC-1	Inflammatory fibroblasts	CD 5	CDa	IL24	0	male	21
CD_5_AAATGGAGTGTTACTG-1	Inflammatory fibroblasts	CD 5	CDa	IL24	3.08968	male	21
CD_5_ACCCTTGTCGCAATTG-1	Inflammatory fibroblasts	CD 5	CDa	IL24	2.06422	male	21
CD_5_ACGATGTCAGTAGGAC-1	Inflammatory fibroblasts	CD 5	CDa	IL24	3.27903	male	21
CD_5_ACGATGTCATAGGTTC-1	Inflammatory fibroblasts	CD 5	CDa	IL24	3.8986	male	21
CD_5_AGAAGTAGTGCGTTTA-1	Inflammatory fibroblasts	CD 5	CDa	IL24	4.39565	male	21
CD_5_AGACAAATCCAGCCTT-1	Inflammatory fibroblasts	CD 5	CDa	IL24	0	male	21
CD_5_AGAGCAGAGCAAGGAA-1	Inflammatory fibroblasts	CD 5	CDa	IL24	0	male	21
CD_5_AGATGAATCCCGAGTG-1	Inflammatory fibroblasts	CD 5	CDa	IL24	0.705834	male	21
CD_5_AGCCAGCAGCGTGCCT-1	Inflammatory fibroblasts	CD 5	CDa	IL24	1.95064	male	21
CD_5_AGGAGGTCAGCCCACA-1	Inflammatory fibroblasts	CD 5	CDa	IL24	0.931791	male	21
CD_5_AGGGAGTGTCGACTGC-1	Inflammatory fibroblasts	CD 5	CDa	IL24	0	male	21
CD_5_AGGTCTATCATTCATC-1	Inflammatory fibroblasts	CD 5	CDa	IL24	1.89517	male	21
CD_5_CAACCTCTCTTCCAGC-1	Inflammatory fibroblasts	CD 5	CDa	IL24	0	male	21
CD_5_CAAGGGATCGGTAAGG-1	Inflammatory fibroblasts	CD 5	CDa	IL24	3.9241	male	21
CD_5_CATAAGCTCAAGCCTA-1	Inflammatory fibroblasts	CD 5	CDa	IL24	2.40285	male	21
CD_5_CCAAGCGGTACCTGTA-1	Inflammatory fibroblasts	CD 5	CDa	IL24	4.629	male	21
CD_5_CCAATGACAACACGTT-1	Inflammatory fibroblasts	CD 5	CDa	IL24	0.180412	male	21
CD_5_CCACGTTGTCTAGTGT-1	Inflammatory fibroblasts	CD 5	CDa	IL24	0	male	21
CD_5_CGATGGCGTGGCTGCT-1	Inflammatory fibroblasts	CD 5	CDa	IL24	0	male	21
CD_5_CGGAGAACAGATACTC-1	Inflammatory fibroblasts	CD 5	CDa	IL24	4.24131	male	21
CD_5_CTACGGGCAAGTGTCT-1	Inflammatory fibroblasts	CD 5	CDa	IL24	3.8888	male	21
CD_5_CTCAATTGTACGGGAT-1	Inflammatory fibroblasts	CD 5	CDa	IL24	0	male	21
CD_5_CTCAGTCAGGCCACCT-1	Inflammatory fibroblasts	CD 5	CDa	IL24	0	male	21
CD_5_CTCCAACAGGTAAAGG-1	Inflammatory fibroblasts	CD 5	CDa	IL24	0.521614	male	21
CD_5_CTGCCTAAGCTGCGAA-1	Inflammatory fibroblasts	CD 5	CDa	IL24	0	male	21
CD_5_CTTCCTTGTTCGCGTG-1	Inflammatory fibroblasts	CD 5	CDa	IL24	2.57051	male	21
CD_5_GAAGAATTCCACAAGT-1	Inflammatory fibroblasts	CD 5	CDa	IL24	3.62306	male	21
CD_5_GACTTCCCAGTAGATA-1	Inflammatory fibroblasts	CD 5	CDa	IL24	0	male	21
CD_5_GATCATGAGTGATTCC-1	Inflammatory fibroblasts	CD 5	CDa	IL24	0.772547	male	21
CD_5_GGGACCTCACAACGAG-1	Inflammatory fibroblasts	CD 5	CDa	IL24	0	male	21
CD_5_GGGCTACAGTTTAGGA-1	Inflammatory fibroblasts	CD 5	CDa	IL24	2.75618	male	21
CD_5_GGTAGAGTCATCGTAG-1	Inflammatory fibroblasts	CD 5	CDa	IL24	3.63301	male	21
CD_5_GTCAAGTAGGATTTGA-1	Inflammatory fibroblasts	CD 5	CDa	IL24	3.75726	male	21
CD_5_GTCATGAGTAGTGCGA-1	Inflammatory fibroblasts	CD 5	CDa	IL24	0	male	21
CD_5_GTGATGTAGGATTTGA-1	Inflammatory fibroblasts	CD 5	CDa	IL24	0	male	21
CD_5_GTGGCGTGTATGATCC-1	Inflammatory fibroblasts	CD 5	CDa	IL24	0	male	21
CD_5_GTGTTAGCATACGCAT-1	Inflammatory fibroblasts	CD 5	CDa	IL24	3.33366	male	21
CD_5_TACGGTATCGCCAATA-1	Inflammatory fibroblasts	CD 5	CDa	IL24	0	male	21
CD_5_TACTTACCACATAGCT-1	Inflammatory fibroblasts	CD 5	CDa	IL24	0	male	21
CD_5_TAGACCAAGTCTCTGA-1	Inflammatory fibroblasts	CD 5	CDa	IL24	4.82807	male	21
CD_5_TATCTTGAGACCATTC-1	Inflammatory fibroblasts	CD 5	CDa	IL24	3.02919	male	21
CD_5_TATGTTCAGACATAGT-1	Inflammatory fibroblasts	CD 5	CDa	IL24	0	male	21
CD_5_TATTTCGCAATCTAGC-1	Inflammatory fibroblasts	CD 5	CDa	IL24	0	male	21
CD_5_TCACAAGCACGGTCTG-1	Inflammatory fibroblasts	CD 5	CDa	IL24	3.25087	male	21
CD_5_TCCCAGTAGTCATCGT-1	Inflammatory fibroblasts	CD 5	CDa	IL24	3.15599	male	21
CD_5_TCGGGACTCCATTTCA-1	Inflammatory fibroblasts	CD 5	CDa	IL24	1.00215	male	21
CD_5_TCTTAGTTCCAAATGC-1	Inflammatory fibroblasts	CD 5	CDa	IL24	2.59291	male	21
CD_5_TGATTTCCAGGTCTCG-1	Inflammatory fibroblasts	CD 5	CDa	IL24	0	male	21
CD_5_TGCGATACAAATGCGG-1	Inflammatory fibroblasts	CD 5	CDa	IL24	0	male	21
CD_5_TGCGATACATGGAATA-1	Inflammatory fibroblasts	CD 5	CDa	IL24	4.22235	male	21
CD_5_TGGCGTGCAGCTGAGA-1	Inflammatory fibroblasts	CD 5	CDa	IL24	2.6862	male	21
CD_5_TTACCGCAGGTGCCAA-1	Inflammatory fibroblasts	CD 5	CDa	IL24	2.23109	male	21
CD_5_TTGAGTGTCGGACAAG-1	Inflammatory fibroblasts	CD 5	CDa	IL24	0	male	21
CD_5_TTGGTTTGTAGGAGGG-1	Inflammatory fibroblasts	CD 5	CDa	IL24	1.0204	male	21
CD_5_TTTCCTCCAATTCTCT-1	Inflammatory fibroblasts	CD 5	CDa	IL24	4.77416	male	21
CD_5_TTTGATCTCTGGGATT-1	Inflammatory fibroblasts	CD 5	CDa	IL24	3.8209	male	21
CD_6_AGTTCGAGTCTACATG-1	Inflammatory fibroblasts	CD 6	CDa	IL24	0	male	22
CD_6_CAAGAGGAGGATTTAG-1	Inflammatory fibroblasts	CD 6	CDa	IL24	0	male	22
UC_3_AAGATAGTCCCGGTAG-1	Inflammatory fibroblasts	UC 3	UCa	IL24	0	female	33
UC_3_AATAGAGAGAATTGTG-1	Inflammatory fibroblasts	UC 3	UCa	IL24	1.09928	female	33
UC_3_ACCCAAAAGTCGCCAC-1	Inflammatory fibroblasts	UC 3	UCa	IL24	0	female	33
UC_3_ACGGAAGGTTACCCAA-1	Inflammatory fibroblasts	UC 3	UCa	IL24	0	female	33
UC_3_AGAGCCCTCGGAGCAA-1	Inflammatory fibroblasts	UC 3	UCa	IL24	0	female	33
UC_3_AGGAGGTAGCTGACAG-1	Inflammatory fibroblasts	UC 3	UCa	IL24	0	female	33
UC_3_ATCGATGCAAAGTATG-1	Inflammatory fibroblasts	UC 3	UCa	IL24	0	female	33
UC_3_CAATCGATCTGAGTCA-1	Inflammatory fibroblasts	UC 3	UCa	IL24	0	female	33
UC_3_CAGTTCCTCAGCTTCC-1	Inflammatory fibroblasts	UC 3	UCa	IL24	0	female	33
UC_3_CATCAAGTCTCAACGA-1	Inflammatory fibroblasts	UC 3	UCa	IL24	0	female	33
UC_3_CGGGACTGTCTTACTT-1	Inflammatory fibroblasts	UC 3	UCa	IL24	0	female	33
UC_3_CTCCAACTCACCACAA-1	Inflammatory fibroblasts	UC 3	UCa	IL24	0	female	33
UC_3_CTCCACATCAGGGTAG-1	Inflammatory fibroblasts	UC 3	UCa	IL24	0	female	33
UC_3_GAAGGGTAGAGCAGAA-1	Inflammatory fibroblasts	UC 3	UCa	IL24	0	female	33
UC_3_GAGGCCTGTCGAGATG-1	Inflammatory fibroblasts	UC 3	UCa	IL24	0	female	33
UC_3_GATAGCTGTGGCTTAT-1	Inflammatory fibroblasts	UC 3	UCa	IL24	0	female	33
UC_3_GGAGATGAGGACGCTA-1	Inflammatory fibroblasts	UC 3	UCa	IL24	0	female	33
UC_3_GGCTTGGTCCACAAGT-1	Inflammatory fibroblasts	UC 3	UCa	IL24	0.924071	female	33
UC_3_GGGCTACCAAGCGATG-1	Inflammatory fibroblasts	UC 3	UCa	IL24	0	female	33
UC_3_GTTATGGCAATCGCGC-1	Inflammatory fibroblasts	UC 3	UCa	IL24	0	female	33
UC_3_TCAAGACAGCTGTTCA-1	Inflammatory fibroblasts	UC 3	UCa	IL24	0	female	33
UC_3_TCCGAAAGTACCGTCG-1	Inflammatory fibroblasts	UC 3	UCa	IL24	0	female	33
UC_3_TCGTAGACAGCGAACA-1	Inflammatory fibroblasts	UC 3	UCa	IL24	0	female	33
UC_3_TGCTTGCGTAGGAAAG-1	Inflammatory fibroblasts	UC 3	UCa	IL24	0	female	33
UC_3_TGGTAGTGTCGGCACT-1	Inflammatory fibroblasts	UC 3	UCa	IL24	0.680492	female	33
UC_3_TGTTCATCATAACCCA-1	Inflammatory fibroblasts	UC 3	UCa	IL24	0	female	33
UC_3_TTAGGCAGTGCCCAGT-1	Inflammatory fibroblasts	UC 3	UCa	IL24	2.24559	female	33
UC_3_TTGGGATGTATCCTCC-1	Inflammatory fibroblasts	UC 3	UCa	IL24	2.16429	female	33
UC_4_GAAGGGTGTACCGGAA-1	Inflammatory fibroblasts	UC 4	UCa	IL24	0	female	46
UC_5_AACAACCAGCGTGCCT-1	Inflammatory fibroblasts	UC 5	UCa	IL24	0	male	56
UC_5_AACGGGAAGAGCTTTC-1	Inflammatory fibroblasts	UC 5	UCa	IL24	0	male	56
UC_5_AAGGTAATCTAATTCC-1	Inflammatory fibroblasts	UC 5	UCa	IL24	0	male	56
UC_5_AATGACCGTCTCACAA-1	Inflammatory fibroblasts	UC 5	UCa	IL24	0	male	56
UC_5_ACAACCAGTACCATAC-1	Inflammatory fibroblasts	UC 5	UCa	IL24	1.92345	male	56
UC_5_ACCCTCAGTGCCTAAT-1	Inflammatory fibroblasts	UC 5	UCa	IL24	0	male	56
UC_5_AGATGAAAGCTGTTAC-1	Inflammatory fibroblasts	UC 5	UCa	IL24	0	male	56
UC_5_AGGATAATCTATGTGG-1	Inflammatory fibroblasts	UC 5	UCa	IL24	0.705212	male	56
UC_5_AGGGCTCTCGATCCAA-1	Inflammatory fibroblasts	UC 5	UCa	IL24	1.79108	male	56
UC_5_ATCGTCCAGTACCGGA-1	Inflammatory fibroblasts	UC 5	UCa	IL24	0	male	56
UC_5_ATCTCTAGTTCTTGCC-1	Inflammatory fibroblasts	UC 5	UCa	IL24	2.73263	male	56
UC_5_ATGATCGTCAGACCGC-1	Inflammatory fibroblasts	UC 5	UCa	IL24	0	male	56
UC_5_ATTTCACCACGTGAGA-1	Inflammatory fibroblasts	UC 5	UCa	IL24	0	male	56
UC_5_CAGAGCCGTGGACCTC-1	Inflammatory fibroblasts	UC 5	UCa	IL24	0	male	56
UC_5_CAGCACGTCATGCCAA-1	Inflammatory fibroblasts	UC 5	UCa	IL24	0.473556	male	56
UC_5_CAGGTATTCACAATGC-1	Inflammatory fibroblasts	UC 5	UCa	IL24	1.8105	male	56
UC_5_CATGGATGTGGTATGG-1	Inflammatory fibroblasts	UC 5	UCa	IL24	0	male	56
UC_5_CCGATCTCACCCTAAA-1	Inflammatory fibroblasts	UC 5	UCa	IL24	0	male	56
UC_5_CGGAATTGTGGGTTGA-1	Inflammatory fibroblasts	UC 5	UCa	IL24	0	male	56
UC_5_CTACTATAGCCATGCC-1	Inflammatory fibroblasts	UC 5	UCa	IL24	0.878298	male	56
UC_5_CTCATTAGTGTGCCTG-1	Inflammatory fibroblasts	UC 5	UCa	IL24	1.21587	male	56
UC_5_CTCCCAAGTTCAAAGA-1	Inflammatory fibroblasts	UC 5	UCa	IL24	0	male	56
UC_5_CTCTGGTTCAATCCGA-1	Inflammatory fibroblasts	UC 5	UCa	IL24	0	male	56
UC_5_GAACACTAGGGCAACT-1	Inflammatory fibroblasts	UC 5	UCa	IL24	1.16663	male	56
UC_5_GAACACTCACAAATCC-1	Inflammatory fibroblasts	UC 5	UCa	IL24	0	male	56
UC_5_GACGTTATCATCGCCT-1	Inflammatory fibroblasts	UC 5	UCa	IL24	1.71709	male	56
UC_5_GAGGCAACAACGGTAG-1	Inflammatory fibroblasts	UC 5	UCa	IL24	0	male	56
UC_5_GCACATACAGTGACCC-1	Inflammatory fibroblasts	UC 5	UCa	IL24	2.16735	male	56
UC_5_GCCATGGGTCCGCAGT-1	Inflammatory fibroblasts	UC 5	UCa	IL24	1.39996	male	56
UC_5_GGGACTCGTTCAGCTA-1	Inflammatory fibroblasts	UC 5	UCa	IL24	0	male	56
UC_5_GGGAGTAGTTTGGAAA-1	Inflammatory fibroblasts	UC 5	UCa	IL24	0	male	56
UC_5_GGGCTACCAACCTATG-1	Inflammatory fibroblasts	UC 5	UCa	IL24	0	male	56
UC_5_GGTGTTATCGCGCCAA-1	Inflammatory fibroblasts	UC 5	UCa	IL24	0	male	56
UC_5_GTCTACCAGAAGAACG-1	Inflammatory fibroblasts	UC 5	UCa	IL24	0	male	56
UC_5_GTGCTGGGTGCCCAGT-1	Inflammatory fibroblasts	UC 5	UCa	IL24	0	male	56
UC_5_GTTCGCTTCATCTCTA-1	Inflammatory fibroblasts	UC 5	UCa	IL24	0	male	56
UC_5_TACCCACCAATCCTTT-1	Inflammatory fibroblasts	UC 5	UCa	IL24	0	male	56
UC_5_TATTTCGCATCGATAC-1	Inflammatory fibroblasts	UC 5	UCa	IL24	0	male	56
UC_5_TCACGGGAGTATAGGT-1	Inflammatory fibroblasts	UC 5	UCa	IL24	2.27873	male	56
UC_5_TCACTATTCTCGTGAA-1	Inflammatory fibroblasts	UC 5	UCa	IL24	0.362894	male	56
UC_5_TCATCATAGGACTAAT-1	Inflammatory fibroblasts	UC 5	UCa	IL24	0	male	56
UC_5_TCATGTTTCACCGGTG-1	Inflammatory fibroblasts	UC 5	UCa	IL24	0	male	56
UC_5_TCGGGTGCAGCCTTCT-1	Inflammatory fibroblasts	UC 5	UCa	IL24	0	male	56
UC_5_TCGTAGAAGATGCTGG-1	Inflammatory fibroblasts	UC 5	UCa	IL24	0	male	56
UC_5_TCTGTCGAGAGGTTTA-1	Inflammatory fibroblasts	UC 5	UCa	IL24	0	male	56
UC_5_TGATGGTAGATGACAT-1	Inflammatory fibroblasts	UC 5	UCa	IL24	0	male	56
UC_5_TGCGATACAGCGACCT-1	Inflammatory fibroblasts	UC 5	UCa	IL24	0	male	56
UC_5_TGCTCGTGTTCGGTAT-1	Inflammatory fibroblasts	UC 5	UCa	IL24	0	male	56
UC_5_TGCTTCGGTAGGTCAG-1	Inflammatory fibroblasts	UC 5	UCa	IL24	0	male	56
UC_5_TGGTAGTCACTCAGAT-1	Inflammatory fibroblasts	UC 5	UCa	IL24	1.56594	male	56
UC_5_TGGTGATCATTACTCT-1	Inflammatory fibroblasts	UC 5	UCa	IL24	0	male	56
UC_5_TGTGGCGAGAGAGCAA-1	Inflammatory fibroblasts	UC 5	UCa	IL24	0	male	56
UC_5_TTACTGTCAGCATGCC-1	Inflammatory fibroblasts	UC 5	UCa	IL24	0	male	56
UC_5_TTCGCTGGTCTGTGAT-1	Inflammatory fibroblasts	UC 5	UCa	IL24	0	male	56
UC_5_TTGCATTCAAACACGG-1	Inflammatory fibroblasts	UC 5	UCa	IL24	0	male	56
UC_6_AAACCCAAGCAAGCCA-1	Inflammatory fibroblasts	UC 6	UCa	IL24	0	female	51
UC_6_AATGCCAAGTGATTCC-1	Inflammatory fibroblasts	UC 6	UCa	IL24	0	female	51
UC_6_ACACCAATCTCCGAAA-1	Inflammatory fibroblasts	UC 6	UCa	IL24	0	female	51
UC_6_AGGCCACGTGTTCATG-1	Inflammatory fibroblasts	UC 6	UCa	IL24	0	female	51
UC_6_AGTCACAAGTGATAAC-1	Inflammatory fibroblasts	UC 6	UCa	IL24	0	female	51
UC_6_ATCGTGATCAAGGCTT-1	Inflammatory fibroblasts	UC 6	UCa	IL24	0	female	51
UC_6_ATTCTACGTCCTTAAG-1	Inflammatory fibroblasts	UC 6	UCa	IL24	0	female	51
UC_6_CAATACGCAGCACACC-1	Inflammatory fibroblasts	UC 6	UCa	IL24	0.666804	female	51
UC_6_CCCATTGAGCTGTTCA-1	Inflammatory fibroblasts	UC 6	UCa	IL24	0	female	51
UC_6_CGTAATGGTATGAGAT-1	Inflammatory fibroblasts	UC 6	UCa	IL24	0	female	51
UC_6_GACCCAGGTGTATTCG-1	Inflammatory fibroblasts	UC 6	UCa	IL24	0	female	51
UC_6_GCCGATGGTAGCGCTC-1	Inflammatory fibroblasts	UC 6	UCa	IL24	0	female	51
UC_6_GTAGGTTCAGTAGTTC-1	Inflammatory fibroblasts	UC 6	UCa	IL24	0	female	51
UC_6_TCAGTTTCAGCTCTGG-1	Inflammatory fibroblasts	UC 6	UCa	IL24	0	female	51
UC_6_TCATGCCCACACGGAA-1	Inflammatory fibroblasts	UC 6	UCa	IL24	0	female	51
UC_6_TCATTGTTCATCGACA-1	Inflammatory fibroblasts	UC 6	UCa	IL24	0	female	51
HC_1_AAAGTAGGTTACCGAT-1	Inflammatory fibroblasts	HC 1	HC	COL7A1	0	male	61
HC_1_ACGATACGTTGGAGGT-1	Inflammatory fibroblasts	HC 1	HC	COL7A1	0.578105	male	61
CD_1_TCCCACAAGTCTGCAT-1	Inflammatory fibroblasts	CD 1	CDa	COL7A1	0	female	49
UC_1_AACGGGAGTGGTGATG-1	Inflammatory fibroblasts	UC 1	UCa	COL7A1	0	male	48
UC_1_AAGAACATCACACCGG-1	Inflammatory fibroblasts	UC 1	UCa	COL7A1	0	male	48
UC_1_ATATCCTTCGACCTAA-1	Inflammatory fibroblasts	UC 1	UCa	COL7A1	0	male	48
UC_1_CAGCAGCCATATCGGT-1	Inflammatory fibroblasts	UC 1	UCa	COL7A1	0	male	48
UC_1_CAGGCCAAGCTTAAGA-1	Inflammatory fibroblasts	UC 1	UCa	COL7A1	0	male	48
UC_1_CATACAGGTTCGGTCG-1	Inflammatory fibroblasts	UC 1	UCa	COL7A1	0	male	48
UC_1_CCTTCAGAGTTGTCGT-1	Inflammatory fibroblasts	UC 1	UCa	COL7A1	1.39544	male	48
UC_1_CTCCTTTAGCGTCTGC-1	Inflammatory fibroblasts	UC 1	UCa	COL7A1	0	male	48
UC_1_CTGGTCTAGTTTCGAC-1	Inflammatory fibroblasts	UC 1	UCa	COL7A1	1.79972	male	48
UC_1_CTGTATTCACCGTGCA-1	Inflammatory fibroblasts	UC 1	UCa	COL7A1	0	male	48
UC_1_GATCATGAGCCTTTGA-1	Inflammatory fibroblasts	UC 1	UCa	COL7A1	0	male	48
UC_1_GCACGTGCAAACCATC-1	Inflammatory fibroblasts	UC 1	UCa	COL7A1	0	male	48
UC_1_TGAATGCGTCACAGTT-1	Inflammatory fibroblasts	UC 1	UCa	COL7A1	0	male	48
UC_1_TGGGTTAGTCATCACA-1	Inflammatory fibroblasts	UC 1	UCa	COL7A1	0	male	48
UC_2_ACCAAACGTAGTGATA-1	Inflammatory fibroblasts	UC 2	UCa	COL7A1	1.37383	male	43
UC_2_AGCGTATAGATGAAGG-1	Inflammatory fibroblasts	UC 2	UCa	COL7A1	0	male	43
UC_2_AGTTCCCGTCCATCTC-1	Inflammatory fibroblasts	UC 2	UCa	COL7A1	0.844111	male	43
UC_2_ATCAGGTCACAATTCG-1	Inflammatory fibroblasts	UC 2	UCa	COL7A1	0	male	43
UC_2_TCCTCTTGTCACTCTC-1	Inflammatory fibroblasts	UC 2	UCa	COL7A1	1.60784	male	43
UC_2_TCTCACGAGCCTGAAG-1	Inflammatory fibroblasts	UC 2	UCa	COL7A1	2.42453	male	43
UC_2_TGATGCACAACTGTGT-1	Inflammatory fibroblasts	UC 2	UCa	COL7A1	3.34021	male	43
CD_3_AAGCCATTCGATACTG-1	Inflammatory fibroblasts	CD 3	CDa	COL7A1	1.9267	female	23
CD_3_AATTTCCGTCGTCATA-1	Inflammatory fibroblasts	CD 3	CDa	COL7A1	1.84256	female	23
CD_3_AGCTCAAGTGAGATCG-1	Inflammatory fibroblasts	CD 3	CDa	COL7A1	0	female	23
CD_3_AGGGCCTAGGTGGTTG-1	Inflammatory fibroblasts	CD 3	CDa	COL7A1	2.80665	female	23
CD_3_AGGTGTTCACAACATC-1	Inflammatory fibroblasts	CD 3	CDa	COL7A1	1.35302	female	23
CD_3_ATCCCTGTCTCTATGT-1	Inflammatory fibroblasts	CD 3	CDa	COL7A1	2.05053	female	23
CD_3_CAAGGGACAAGCTCTA-1	Inflammatory fibroblasts	CD 3	CDa	COL7A1	1.71609	female	23
CD_3_CATGAGTTCATCGACA-1	Inflammatory fibroblasts	CD 3	CDa	COL7A1	1.2016	female	23
CD_3_CGAAGGAGTATCGTAC-1	Inflammatory fibroblasts	CD 3	CDa	COL7A1	1.00963	female	23
CD_3_GCTTTCGTCCGTGTCT-1	Inflammatory fibroblasts	CD 3	CDa	COL7A1	1.50705	female	23
CD_3_GGAACCCAGGAACGTC-1	Inflammatory fibroblasts	CD 3	CDa	COL7A1	1.30089	female	23
CD_3_GGCTTGGCAGAGTTCT-1	Inflammatory fibroblasts	CD 3	CDa	COL7A1	0.434901	female	23
CD_3_TCCACGTAGGATGGCT-1	Inflammatory fibroblasts	CD 3	CDa	COL7A1	1.83433	female	23
CD_3_TCTCAGCTCAGAGTTC-1	Inflammatory fibroblasts	CD 3	CDa	COL7A1	1.04164	female	23
CD_3_TGGTAGTCAACGGGTA-1	Inflammatory fibroblasts	CD 3	CDa	COL7A1	2.28517	female	23
CD_3_TTCTAACCAAGCAGGT-1	Inflammatory fibroblasts	CD 3	CDa	COL7A1	1.85927	female	23
CD_3_TTGGGTAGTATACCCA-1	Inflammatory fibroblasts	CD 3	CDa	COL7A1	1.27366	female	23
CD_3_TTGGGTATCGCTAGCG-1	Inflammatory fibroblasts	CD 3	CDa	COL7A1	0.397222	female	23
CD_4_AATGACCGTAGTCACT-1	Inflammatory fibroblasts	CD 4	CDa	COL7A1	1.52294	male	56
CD_4_CTGCCTAAGCGGTAGT-1	Inflammatory fibroblasts	CD 4	CDa	COL7A1	1.32669	male	56
CD_4_GCATGATCAATCCTTT-1	Inflammatory fibroblasts	CD 4	CDa	COL7A1	0.909254	male	56
CD_4_GGGTAGACAGACCATT-1	Inflammatory fibroblasts	CD 4	CDa	COL7A1	1.35915	male	56
CD_4_TACTTCATCCGAAGGA-1	Inflammatory fibroblasts	CD 4	CDa	COL7A1	0	male	56
CD_4_TCCTGCACACCAGGTC-1	Inflammatory fibroblasts	CD 4	CDa	COL7A1	1.87099	male	56
CD_5_AAAGGATAGAGGACTC-1	Inflammatory fibroblasts	CD 5	CDa	COL7A1	1.8918	male	21
CD_5_AAATGGAGTGTTACTG-1	Inflammatory fibroblasts	CD 5	CDa	COL7A1	1.10835	male	21
CD_5_ACCCTTGTCGCAATTG-1	Inflammatory fibroblasts	CD 5	CDa	COL7A1	0.763851	male	21
CD_5_ACGATGTCAGTAGGAC-1	Inflammatory fibroblasts	CD 5	CDa	COL7A1	2.25305	male	21
CD_5_ACGATGTCATAGGTTC-1	Inflammatory fibroblasts	CD 5	CDa	COL7A1	2.22002	male	21
CD_5_AGAAGTAGTGCGTTTA-1	Inflammatory fibroblasts	CD 5	CDa	COL7A1	1.53488	male	21
CD_5_AGACAAATCCAGCCTT-1	Inflammatory fibroblasts	CD 5	CDa	COL7A1	1.82504	male	21
CD_5_AGAGCAGAGCAAGGAA-1	Inflammatory fibroblasts	CD 5	CDa	COL7A1	0.578896	male	21
CD_5_AGATGAATCCCGAGTG-1	Inflammatory fibroblasts	CD 5	CDa	COL7A1	2.27388	male	21
CD_5_AGCCAGCAGCGTGCCT-1	Inflammatory fibroblasts	CD 5	CDa	COL7A1	0.919603	male	21
CD_5_AGGAGGTCAGCCCACA-1	Inflammatory fibroblasts	CD 5	CDa	COL7A1	1.65487	male	21
CD_5_AGGGAGTGTCGACTGC-1	Inflammatory fibroblasts	CD 5	CDa	COL7A1	1.96152	male	21
CD_5_AGGTCTATCATTCATC-1	Inflammatory fibroblasts	CD 5	CDa	COL7A1	2.38821	male	21
CD_5_CAACCTCTCTTCCAGC-1	Inflammatory fibroblasts	CD 5	CDa	COL7A1	0.415433	male	21
CD_5_CAAGGGATCGGTAAGG-1	Inflammatory fibroblasts	CD 5	CDa	COL7A1	2.05355	male	21
CD_5_CATAAGCTCAAGCCTA-1	Inflammatory fibroblasts	CD 5	CDa	COL7A1	1.68112	male	21
CD_5_CCAAGCGGTACCTGTA-1	Inflammatory fibroblasts	CD 5	CDa	COL7A1	1.51695	male	21
CD_5_CCAATGACAACACGTT-1	Inflammatory fibroblasts	CD 5	CDa	COL7A1	1.02223	male	21
CD_5_CCACGTTGTCTAGTGT-1	Inflammatory fibroblasts	CD 5	CDa	COL7A1	1.83714	male	21
CD_5_CGATGGCGTGGCTGCT-1	Inflammatory fibroblasts	CD 5	CDa	COL7A1	2.27324	male	21
CD_5_CGGAGAACAGATACTC-1	Inflammatory fibroblasts	CD 5	CDa	COL7A1	2.28895	male	21
CD_5_CTACGGGCAAGTGTCT-1	Inflammatory fibroblasts	CD 5	CDa	COL7A1	2.32479	male	21
CD_5_CTCAATTGTACGGGAT-1	Inflammatory fibroblasts	CD 5	CDa	COL7A1	1.87189	male	21
CD_5_CTCAGTCAGGCCACCT-1	Inflammatory fibroblasts	CD 5	CDa	COL7A1	0	male	21
CD_5_CTCCAACAGGTAAAGG-1	Inflammatory fibroblasts	CD 5	CDa	COL7A1	1.8684	male	21
CD_5_CTGCCTAAGCTGCGAA-1	Inflammatory fibroblasts	CD 5	CDa	COL7A1	0.981785	male	21
CD_5_CTTCCTTGTTCGCGTG-1	Inflammatory fibroblasts	CD 5	CDa	COL7A1	0	male	21
CD_5_GAAGAATTCCACAAGT-1	Inflammatory fibroblasts	CD 5	CDa	COL7A1	0.887682	male	21
CD_5_GACTTCCCAGTAGATA-1	Inflammatory fibroblasts	CD 5	CDa	COL7A1	0	male	21
CD_5_GATCATGAGTGATTCC-1	Inflammatory fibroblasts	CD 5	CDa	COL7A1	1.86221	male	21
CD_5_GGGACCTCACAACGAG-1	Inflammatory fibroblasts	CD 5	CDa	COL7A1	1.47981	male	21
CD_5_GGGCTACAGTTTAGGA-1	Inflammatory fibroblasts	CD 5	CDa	COL7A1	4.31345	male	21
CD_5_GGTAGAGTCATCGTAG-1	Inflammatory fibroblasts	CD 5	CDa	COL7A1	1.77055	male	21
CD_5_GTCAAGTAGGATTTGA-1	Inflammatory fibroblasts	CD 5	CDa	COL7A1	1.76244	male	21
CD_5_GTCATGAGTAGTGCGA-1	Inflammatory fibroblasts	CD 5	CDa	COL7A1	1.6036	male	21
CD_5_GTGATGTAGGATTTGA-1	Inflammatory fibroblasts	CD 5	CDa	COL7A1	1.5856	male	21
CD_5_GTGGCGTGTATGATCC-1	Inflammatory fibroblasts	CD 5	CDa	COL7A1	2.19545	male	21
CD_5_GTGTTAGCATACGCAT-1	Inflammatory fibroblasts	CD 5	CDa	COL7A1	2.41057	male	21
CD_5_TACGGTATCGCCAATA-1	Inflammatory fibroblasts	CD 5	CDa	COL7A1	2.38298	male	21
CD_5_TACTTACCACATAGCT-1	Inflammatory fibroblasts	CD 5	CDa	COL7A1	2.14178	male	21
CD_5_TAGACCAAGTCTCTGA-1	Inflammatory fibroblasts	CD 5	CDa	COL7A1	0.859638	male	21
CD_5_TATCTTGAGACCATTC-1	Inflammatory fibroblasts	CD 5	CDa	COL7A1	1.61976	male	21
CD_5_TATGTTCAGACATAGT-1	Inflammatory fibroblasts	CD 5	CDa	COL7A1	0	male	21
CD_5_TATTTCGCAATCTAGC-1	Inflammatory fibroblasts	CD 5	CDa	COL7A1	1.80499	male	21
CD_5_TCACAAGCACGGTCTG-1	Inflammatory fibroblasts	CD 5	CDa	COL7A1	2.02212	male	21
CD_5_TCCCAGTAGTCATCGT-1	Inflammatory fibroblasts	CD 5	CDa	COL7A1	1.75478	male	21
CD_5_TCGGGACTCCATTTCA-1	Inflammatory fibroblasts	CD 5	CDa	COL7A1	2.69416	male	21
CD_5_TCTTAGTTCCAAATGC-1	Inflammatory fibroblasts	CD 5	CDa	COL7A1	1.9719	male	21
CD_5_TGATTTCCAGGTCTCG-1	Inflammatory fibroblasts	CD 5	CDa	COL7A1	2.33912	male	21
CD_5_TGCGATACAAATGCGG-1	Inflammatory fibroblasts	CD 5	CDa	COL7A1	1.50476	male	21
CD_5_TGCGATACATGGAATA-1	Inflammatory fibroblasts	CD 5	CDa	COL7A1	1.97708	male	21
CD_5_TGGCGTGCAGCTGAGA-1	Inflammatory fibroblasts	CD 5	CDa	COL7A1	1.99216	male	21
CD_5_TTACCGCAGGTGCCAA-1	Inflammatory fibroblasts	CD 5	CDa	COL7A1	2.14647	male	21
CD_5_TTGAGTGTCGGACAAG-1	Inflammatory fibroblasts	CD 5	CDa	COL7A1	0.672976	male	21
CD_5_TTGGTTTGTAGGAGGG-1	Inflammatory fibroblasts	CD 5	CDa	COL7A1	1.84418	male	21
CD_5_TTTCCTCCAATTCTCT-1	Inflammatory fibroblasts	CD 5	CDa	COL7A1	1.74398	male	21
CD_5_TTTGATCTCTGGGATT-1	Inflammatory fibroblasts	CD 5	CDa	COL7A1	1.83848	male	21
CD_6_AGTTCGAGTCTACATG-1	Inflammatory fibroblasts	CD 6	CDa	COL7A1	0	male	22
CD_6_CAAGAGGAGGATTTAG-1	Inflammatory fibroblasts	CD 6	CDa	COL7A1	0	male	22
UC_3_AAGATAGTCCCGGTAG-1	Inflammatory fibroblasts	UC 3	UCa	COL7A1	1.25491	female	33
UC_3_AATAGAGAGAATTGTG-1	Inflammatory fibroblasts	UC 3	UCa	COL7A1	1.09928	female	33
UC_3_ACCCAAAAGTCGCCAC-1	Inflammatory fibroblasts	UC 3	UCa	COL7A1	0	female	33
UC_3_ACGGAAGGTTACCCAA-1	Inflammatory fibroblasts	UC 3	UCa	COL7A1	2.33883	female	33
UC_3_AGAGCCCTCGGAGCAA-1	Inflammatory fibroblasts	UC 3	UCa	COL7A1	0	female	33
UC_3_AGGAGGTAGCTGACAG-1	Inflammatory fibroblasts	UC 3	UCa	COL7A1	0	female	33
UC_3_ATCGATGCAAAGTATG-1	Inflammatory fibroblasts	UC 3	UCa	COL7A1	0	female	33
UC_3_CAATCGATCTGAGTCA-1	Inflammatory fibroblasts	UC 3	UCa	COL7A1	0.737409	female	33
UC_3_CAGTTCCTCAGCTTCC-1	Inflammatory fibroblasts	UC 3	UCa	COL7A1	0	female	33
UC_3_CATCAAGTCTCAACGA-1	Inflammatory fibroblasts	UC 3	UCa	COL7A1	0	female	33
UC_3_CGGGACTGTCTTACTT-1	Inflammatory fibroblasts	UC 3	UCa	COL7A1	0	female	33
UC_3_CTCCAACTCACCACAA-1	Inflammatory fibroblasts	UC 3	UCa	COL7A1	0	female	33
UC_3_CTCCACATCAGGGTAG-1	Inflammatory fibroblasts	UC 3	UCa	COL7A1	0.786911	female	33
UC_3_GAAGGGTAGAGCAGAA-1	Inflammatory fibroblasts	UC 3	UCa	COL7A1	0	female	33
UC_3_GAGGCCTGTCGAGATG-1	Inflammatory fibroblasts	UC 3	UCa	COL7A1	0	female	33
UC_3_GATAGCTGTGGCTTAT-1	Inflammatory fibroblasts	UC 3	UCa	COL7A1	1.0739	female	33
UC_3_GGAGATGAGGACGCTA-1	Inflammatory fibroblasts	UC 3	UCa	COL7A1	0.704384	female	33
UC_3_GGCTTGGTCCACAAGT-1	Inflammatory fibroblasts	UC 3	UCa	COL7A1	0	female	33
UC_3_GGGCTACCAAGCGATG-1	Inflammatory fibroblasts	UC 3	UCa	COL7A1	1.32259	female	33
UC_3_GTTATGGCAATCGCGC-1	Inflammatory fibroblasts	UC 3	UCa	COL7A1	0	female	33
UC_3_TCAAGACAGCTGTTCA-1	Inflammatory fibroblasts	UC 3	UCa	COL7A1	0	female	33
UC_3_TCCGAAAGTACCGTCG-1	Inflammatory fibroblasts	UC 3	UCa	COL7A1	2.48265	female	33
UC_3_TCGTAGACAGCGAACA-1	Inflammatory fibroblasts	UC 3	UCa	COL7A1	0	female	33
UC_3_TGCTTGCGTAGGAAAG-1	Inflammatory fibroblasts	UC 3	UCa	COL7A1	1.76888	female	33
UC_3_TGGTAGTGTCGGCACT-1	Inflammatory fibroblasts	UC 3	UCa	COL7A1	2.17461	female	33
UC_3_TGTTCATCATAACCCA-1	Inflammatory fibroblasts	UC 3	UCa	COL7A1	0	female	33
UC_3_TTAGGCAGTGCCCAGT-1	Inflammatory fibroblasts	UC 3	UCa	COL7A1	1.65307	female	33
UC_3_TTGGGATGTATCCTCC-1	Inflammatory fibroblasts	UC 3	UCa	COL7A1	0	female	33
UC_4_GAAGGGTGTACCGGAA-1	Inflammatory fibroblasts	UC 4	UCa	COL7A1	0	female	46
UC_5_AACAACCAGCGTGCCT-1	Inflammatory fibroblasts	UC 5	UCa	COL7A1	0	male	56
UC_5_AACGGGAAGAGCTTTC-1	Inflammatory fibroblasts	UC 5	UCa	COL7A1	1.98936	male	56
UC_5_AAGGTAATCTAATTCC-1	Inflammatory fibroblasts	UC 5	UCa	COL7A1	1.23415	male	56
UC_5_AATGACCGTCTCACAA-1	Inflammatory fibroblasts	UC 5	UCa	COL7A1	1.20745	male	56
UC_5_ACAACCAGTACCATAC-1	Inflammatory fibroblasts	UC 5	UCa	COL7A1	0	male	56
UC_5_ACCCTCAGTGCCTAAT-1	Inflammatory fibroblasts	UC 5	UCa	COL7A1	0	male	56
UC_5_AGATGAAAGCTGTTAC-1	Inflammatory fibroblasts	UC 5	UCa	COL7A1	0	male	56
UC_5_AGGATAATCTATGTGG-1	Inflammatory fibroblasts	UC 5	UCa	COL7A1	0.705212	male	56
UC_5_AGGGCTCTCGATCCAA-1	Inflammatory fibroblasts	UC 5	UCa	COL7A1	0.810479	male	56
UC_5_ATCGTCCAGTACCGGA-1	Inflammatory fibroblasts	UC 5	UCa	COL7A1	0.686244	male	56
UC_5_ATCTCTAGTTCTTGCC-1	Inflammatory fibroblasts	UC 5	UCa	COL7A1	1.18463	male	56
UC_5_ATGATCGTCAGACCGC-1	Inflammatory fibroblasts	UC 5	UCa	COL7A1	0	male	56
UC_5_ATTTCACCACGTGAGA-1	Inflammatory fibroblasts	UC 5	UCa	COL7A1	1.10973	male	56
UC_5_CAGAGCCGTGGACCTC-1	Inflammatory fibroblasts	UC 5	UCa	COL7A1	0	male	56
UC_5_CAGCACGTCATGCCAA-1	Inflammatory fibroblasts	UC 5	UCa	COL7A1	1.39339	male	56
UC_5_CAGGTATTCACAATGC-1	Inflammatory fibroblasts	UC 5	UCa	COL7A1	0	male	56
UC_5_CATGGATGTGGTATGG-1	Inflammatory fibroblasts	UC 5	UCa	COL7A1	0	male	56
UC_5_CCGATCTCACCCTAAA-1	Inflammatory fibroblasts	UC 5	UCa	COL7A1	1.23028	male	56
UC_5_CGGAATTGTGGGTTGA-1	Inflammatory fibroblasts	UC 5	UCa	COL7A1	0.600434	male	56
UC_5_CTACTATAGCCATGCC-1	Inflammatory fibroblasts	UC 5	UCa	COL7A1	2.24504	male	56
UC_5_CTCATTAGTGTGCCTG-1	Inflammatory fibroblasts	UC 5	UCa	COL7A1	0.582817	male	56
UC_5_CTCCCAAGTTCAAAGA-1	Inflammatory fibroblasts	UC 5	UCa	COL7A1	0.726323	male	56
UC_5_CTCTGGTTCAATCCGA-1	Inflammatory fibroblasts	UC 5	UCa	COL7A1	0	male	56
UC_5_GAACACTAGGGCAACT-1	Inflammatory fibroblasts	UC 5	UCa	COL7A1	0.744592	male	56
UC_5_GAACACTCACAAATCC-1	Inflammatory fibroblasts	UC 5	UCa	COL7A1	0	male	56
UC_5_GACGTTATCATCGCCT-1	Inflammatory fibroblasts	UC 5	UCa	COL7A1	0	male	56
UC_5_GAGGCAACAACGGTAG-1	Inflammatory fibroblasts	UC 5	UCa	COL7A1	0.567022	male	56
UC_5_GCACATACAGTGACCC-1	Inflammatory fibroblasts	UC 5	UCa	COL7A1	3.0858	male	56
UC_5_GCCATGGGTCCGCAGT-1	Inflammatory fibroblasts	UC 5	UCa	COL7A1	1.01005	male	56
UC_5_GGGACTCGTTCAGCTA-1	Inflammatory fibroblasts	UC 5	UCa	COL7A1	0.587822	male	56
UC_5_GGGAGTAGTTTGGAAA-1	Inflammatory fibroblasts	UC 5	UCa	COL7A1	0	male	56
UC_5_GGGCTACCAACCTATG-1	Inflammatory fibroblasts	UC 5	UCa	COL7A1	0	male	56
UC_5_GGTGTTATCGCGCCAA-1	Inflammatory fibroblasts	UC 5	UCa	COL7A1	1.8132	male	56
UC_5_GTCTACCAGAAGAACG-1	Inflammatory fibroblasts	UC 5	UCa	COL7A1	0	male	56
UC_5_GTGCTGGGTGCCCAGT-1	Inflammatory fibroblasts	UC 5	UCa	COL7A1	0	male	56
UC_5_GTTCGCTTCATCTCTA-1	Inflammatory fibroblasts	UC 5	UCa	COL7A1	3.5447	male	56
UC_5_TACCCACCAATCCTTT-1	Inflammatory fibroblasts	UC 5	UCa	COL7A1	0	male	56
UC_5_TATTTCGCATCGATAC-1	Inflammatory fibroblasts	UC 5	UCa	COL7A1	1.13134	male	56
UC_5_TCACGGGAGTATAGGT-1	Inflammatory fibroblasts	UC 5	UCa	COL7A1	0.739807	male	56
UC_5_TCACTATTCTCGTGAA-1	Inflammatory fibroblasts	UC 5	UCa	COL7A1	1.83255	male	56
UC_5_TCATCATAGGACTAAT-1	Inflammatory fibroblasts	UC 5	UCa	COL7A1	0.867851	male	56
UC_5_TCATGTTTCACCGGTG-1	Inflammatory fibroblasts	UC 5	UCa	COL7A1	1.24415	male	56
UC_5_TCGGGTGCAGCCTTCT-1	Inflammatory fibroblasts	UC 5	UCa	COL7A1	0.508648	male	56
UC_5_TCGTAGAAGATGCTGG-1	Inflammatory fibroblasts	UC 5	UCa	COL7A1	0	male	56
UC_5_TCTGTCGAGAGGTTTA-1	Inflammatory fibroblasts	UC 5	UCa	COL7A1	0	male	56
UC_5_TGATGGTAGATGACAT-1	Inflammatory fibroblasts	UC 5	UCa	COL7A1	1.41659	male	56
UC_5_TGCGATACAGCGACCT-1	Inflammatory fibroblasts	UC 5	UCa	COL7A1	0.796685	male	56
UC_5_TGCTCGTGTTCGGTAT-1	Inflammatory fibroblasts	UC 5	UCa	COL7A1	1.12915	male	56
UC_5_TGCTTCGGTAGGTCAG-1	Inflammatory fibroblasts	UC 5	UCa	COL7A1	0	male	56
UC_5_TGGTAGTCACTCAGAT-1	Inflammatory fibroblasts	UC 5	UCa	COL7A1	1.34557	male	56
UC_5_TGGTGATCATTACTCT-1	Inflammatory fibroblasts	UC 5	UCa	COL7A1	0	male	56
UC_5_TGTGGCGAGAGAGCAA-1	Inflammatory fibroblasts	UC 5	UCa	COL7A1	1.03876	male	56
UC_5_TTACTGTCAGCATGCC-1	Inflammatory fibroblasts	UC 5	UCa	COL7A1	0.523177	male	56
UC_5_TTCGCTGGTCTGTGAT-1	Inflammatory fibroblasts	UC 5	UCa	COL7A1	1.88546	male	56
UC_5_TTGCATTCAAACACGG-1	Inflammatory fibroblasts	UC 5	UCa	COL7A1	2.71509	male	56
UC_6_AAACCCAAGCAAGCCA-1	Inflammatory fibroblasts	UC 6	UCa	COL7A1	0	female	51
UC_6_AATGCCAAGTGATTCC-1	Inflammatory fibroblasts	UC 6	UCa	COL7A1	0	female	51
UC_6_ACACCAATCTCCGAAA-1	Inflammatory fibroblasts	UC 6	UCa	COL7A1	0.609067	female	51
UC_6_AGGCCACGTGTTCATG-1	Inflammatory fibroblasts	UC 6	UCa	COL7A1	0	female	51
UC_6_AGTCACAAGTGATAAC-1	Inflammatory fibroblasts	UC 6	UCa	COL7A1	0	female	51
UC_6_ATCGTGATCAAGGCTT-1	Inflammatory fibroblasts	UC 6	UCa	COL7A1	1.11049	female	51
UC_6_ATTCTACGTCCTTAAG-1	Inflammatory fibroblasts	UC 6	UCa	COL7A1	0	female	51
UC_6_CAATACGCAGCACACC-1	Inflammatory fibroblasts	UC 6	UCa	COL7A1	0.666804	female	51
UC_6_CCCATTGAGCTGTTCA-1	Inflammatory fibroblasts	UC 6	UCa	COL7A1	0	female	51
UC_6_CGTAATGGTATGAGAT-1	Inflammatory fibroblasts	UC 6	UCa	COL7A1	0	female	51
UC_6_GACCCAGGTGTATTCG-1	Inflammatory fibroblasts	UC 6	UCa	COL7A1	0	female	51
UC_6_GCCGATGGTAGCGCTC-1	Inflammatory fibroblasts	UC 6	UCa	COL7A1	0	female	51
UC_6_GTAGGTTCAGTAGTTC-1	Inflammatory fibroblasts	UC 6	UCa	COL7A1	0.692149	female	51
UC_6_TCAGTTTCAGCTCTGG-1	Inflammatory fibroblasts	UC 6	UCa	COL7A1	1.33318	female	51
UC_6_TCATGCCCACACGGAA-1	Inflammatory fibroblasts	UC 6	UCa	COL7A1	0	female	51
UC_6_TCATTGTTCATCGACA-1	Inflammatory fibroblasts	UC 6	UCa	COL7A1	0.468986	female	51
HC_1_AAAGTAGGTTACCGAT-1	Inflammatory fibroblasts	HC 1	HC	CXCL5	0	male	61
HC_1_ACGATACGTTGGAGGT-1	Inflammatory fibroblasts	HC 1	HC	CXCL5	0	male	61
CD_1_TCCCACAAGTCTGCAT-1	Inflammatory fibroblasts	CD 1	CDa	CXCL5	0	female	49
UC_1_AACGGGAGTGGTGATG-1	Inflammatory fibroblasts	UC 1	UCa	CXCL5	0	male	48
UC_1_AAGAACATCACACCGG-1	Inflammatory fibroblasts	UC 1	UCa	CXCL5	0	male	48
UC_1_ATATCCTTCGACCTAA-1	Inflammatory fibroblasts	UC 1	UCa	CXCL5	0	male	48
UC_1_CAGCAGCCATATCGGT-1	Inflammatory fibroblasts	UC 1	UCa	CXCL5	0	male	48
UC_1_CAGGCCAAGCTTAAGA-1	Inflammatory fibroblasts	UC 1	UCa	CXCL5	0	male	48
UC_1_CATACAGGTTCGGTCG-1	Inflammatory fibroblasts	UC 1	UCa	CXCL5	0	male	48
UC_1_CCTTCAGAGTTGTCGT-1	Inflammatory fibroblasts	UC 1	UCa	CXCL5	0	male	48
UC_1_CTCCTTTAGCGTCTGC-1	Inflammatory fibroblasts	UC 1	UCa	CXCL5	0	male	48
UC_1_CTGGTCTAGTTTCGAC-1	Inflammatory fibroblasts	UC 1	UCa	CXCL5	0	male	48
UC_1_CTGTATTCACCGTGCA-1	Inflammatory fibroblasts	UC 1	UCa	CXCL5	0	male	48
UC_1_GATCATGAGCCTTTGA-1	Inflammatory fibroblasts	UC 1	UCa	CXCL5	0	male	48
UC_1_GCACGTGCAAACCATC-1	Inflammatory fibroblasts	UC 1	UCa	CXCL5	0	male	48
UC_1_TGAATGCGTCACAGTT-1	Inflammatory fibroblasts	UC 1	UCa	CXCL5	0	male	48
UC_1_TGGGTTAGTCATCACA-1	Inflammatory fibroblasts	UC 1	UCa	CXCL5	0	male	48
UC_2_ACCAAACGTAGTGATA-1	Inflammatory fibroblasts	UC 2	UCa	CXCL5	0	male	43
UC_2_AGCGTATAGATGAAGG-1	Inflammatory fibroblasts	UC 2	UCa	CXCL5	0	male	43
UC_2_AGTTCCCGTCCATCTC-1	Inflammatory fibroblasts	UC 2	UCa	CXCL5	0	male	43
UC_2_ATCAGGTCACAATTCG-1	Inflammatory fibroblasts	UC 2	UCa	CXCL5	0	male	43
UC_2_TCCTCTTGTCACTCTC-1	Inflammatory fibroblasts	UC 2	UCa	CXCL5	0.846157	male	43
UC_2_TCTCACGAGCCTGAAG-1	Inflammatory fibroblasts	UC 2	UCa	CXCL5	0	male	43
UC_2_TGATGCACAACTGTGT-1	Inflammatory fibroblasts	UC 2	UCa	CXCL5	1.12954	male	43
CD_3_AAGCCATTCGATACTG-1	Inflammatory fibroblasts	CD 3	CDa	CXCL5	1.77309	female	23
CD_3_AATTTCCGTCGTCATA-1	Inflammatory fibroblasts	CD 3	CDa	CXCL5	1.43213	female	23
CD_3_AGCTCAAGTGAGATCG-1	Inflammatory fibroblasts	CD 3	CDa	CXCL5	0	female	23
CD_3_AGGGCCTAGGTGGTTG-1	Inflammatory fibroblasts	CD 3	CDa	CXCL5	3.40078	female	23
CD_3_AGGTGTTCACAACATC-1	Inflammatory fibroblasts	CD 3	CDa	CXCL5	1.00117	female	23
CD_3_ATCCCTGTCTCTATGT-1	Inflammatory fibroblasts	CD 3	CDa	CXCL5	0	female	23
CD_3_CAAGGGACAAGCTCTA-1	Inflammatory fibroblasts	CD 3	CDa	CXCL5	0	female	23
CD_3_CATGAGTTCATCGACA-1	Inflammatory fibroblasts	CD 3	CDa	CXCL5	2.94561	female	23
CD_3_CGAAGGAGTATCGTAC-1	Inflammatory fibroblasts	CD 3	CDa	CXCL5	0	female	23
CD_3_GCTTTCGTCCGTGTCT-1	Inflammatory fibroblasts	CD 3	CDa	CXCL5	0	female	23
CD_3_GGAACCCAGGAACGTC-1	Inflammatory fibroblasts	CD 3	CDa	CXCL5	0.511707	female	23
CD_3_GGCTTGGCAGAGTTCT-1	Inflammatory fibroblasts	CD 3	CDa	CXCL5	0	female	23
CD_3_TCCACGTAGGATGGCT-1	Inflammatory fibroblasts	CD 3	CDa	CXCL5	2.57263	female	23
CD_3_TCTCAGCTCAGAGTTC-1	Inflammatory fibroblasts	CD 3	CDa	CXCL5	1.4003	female	23
CD_3_TGGTAGTCAACGGGTA-1	Inflammatory fibroblasts	CD 3	CDa	CXCL5	2.86351	female	23
CD_3_TTCTAACCAAGCAGGT-1	Inflammatory fibroblasts	CD 3	CDa	CXCL5	1.31091	female	23
CD_3_TTGGGTAGTATACCCA-1	Inflammatory fibroblasts	CD 3	CDa	CXCL5	2.34542	female	23
CD_3_TTGGGTATCGCTAGCG-1	Inflammatory fibroblasts	CD 3	CDa	CXCL5	2.22901	female	23
CD_4_AATGACCGTAGTCACT-1	Inflammatory fibroblasts	CD 4	CDa	CXCL5	3.12346	male	56
CD_4_CTGCCTAAGCGGTAGT-1	Inflammatory fibroblasts	CD 4	CDa	CXCL5	0	male	56
CD_4_GCATGATCAATCCTTT-1	Inflammatory fibroblasts	CD 4	CDa	CXCL5	1.17053	male	56
CD_4_GGGTAGACAGACCATT-1	Inflammatory fibroblasts	CD 4	CDa	CXCL5	0	male	56
CD_4_TACTTCATCCGAAGGA-1	Inflammatory fibroblasts	CD 4	CDa	CXCL5	0	male	56
CD_4_TCCTGCACACCAGGTC-1	Inflammatory fibroblasts	CD 4	CDa	CXCL5	0.612666	male	56
CD_5_AAAGGATAGAGGACTC-1	Inflammatory fibroblasts	CD 5	CDa	CXCL5	2.50655	male	21
CD_5_AAATGGAGTGTTACTG-1	Inflammatory fibroblasts	CD 5	CDa	CXCL5	3.30987	male	21
CD_5_ACCCTTGTCGCAATTG-1	Inflammatory fibroblasts	CD 5	CDa	CXCL5	4.95599	male	21
CD_5_ACGATGTCAGTAGGAC-1	Inflammatory fibroblasts	CD 5	CDa	CXCL5	2.09152	male	21
CD_5_ACGATGTCATAGGTTC-1	Inflammatory fibroblasts	CD 5	CDa	CXCL5	2.40075	male	21
CD_5_AGAAGTAGTGCGTTTA-1	Inflammatory fibroblasts	CD 5	CDa	CXCL5	0	male	21
CD_5_AGACAAATCCAGCCTT-1	Inflammatory fibroblasts	CD 5	CDa	CXCL5	1.92475	male	21
CD_5_AGAGCAGAGCAAGGAA-1	Inflammatory fibroblasts	CD 5	CDa	CXCL5	0	male	21
CD_5_AGATGAATCCCGAGTG-1	Inflammatory fibroblasts	CD 5	CDa	CXCL5	0	male	21
CD_5_AGCCAGCAGCGTGCCT-1	Inflammatory fibroblasts	CD 5	CDa	CXCL5	3.73108	male	21
CD_5_AGGAGGTCAGCCCACA-1	Inflammatory fibroblasts	CD 5	CDa	CXCL5	3.28762	male	21
CD_5_AGGGAGTGTCGACTGC-1	Inflammatory fibroblasts	CD 5	CDa	CXCL5	3.5217	male	21
CD_5_AGGTCTATCATTCATC-1	Inflammatory fibroblasts	CD 5	CDa	CXCL5	2.84807	male	21
CD_5_CAACCTCTCTTCCAGC-1	Inflammatory fibroblasts	CD 5	CDa	CXCL5	0.415433	male	21
CD_5_CAAGGGATCGGTAAGG-1	Inflammatory fibroblasts	CD 5	CDa	CXCL5	2.87069	male	21
CD_5_CATAAGCTCAAGCCTA-1	Inflammatory fibroblasts	CD 5	CDa	CXCL5	1.1587	male	21
CD_5_CCAAGCGGTACCTGTA-1	Inflammatory fibroblasts	CD 5	CDa	CXCL5	2.40531	male	21
CD_5_CCAATGACAACACGTT-1	Inflammatory fibroblasts	CD 5	CDa	CXCL5	2.23043	male	21
CD_5_CCACGTTGTCTAGTGT-1	Inflammatory fibroblasts	CD 5	CDa	CXCL5	3.18405	male	21
CD_5_CGATGGCGTGGCTGCT-1	Inflammatory fibroblasts	CD 5	CDa	CXCL5	1.67811	male	21
CD_5_CGGAGAACAGATACTC-1	Inflammatory fibroblasts	CD 5	CDa	CXCL5	1.22894	male	21
CD_5_CTACGGGCAAGTGTCT-1	Inflammatory fibroblasts	CD 5	CDa	CXCL5	1.9936	male	21
CD_5_CTCAATTGTACGGGAT-1	Inflammatory fibroblasts	CD 5	CDa	CXCL5	3.13559	male	21
CD_5_CTCAGTCAGGCCACCT-1	Inflammatory fibroblasts	CD 5	CDa	CXCL5	3.61014	male	21
CD_5_CTCCAACAGGTAAAGG-1	Inflammatory fibroblasts	CD 5	CDa	CXCL5	1.6309	male	21
CD_5_CTGCCTAAGCTGCGAA-1	Inflammatory fibroblasts	CD 5	CDa	CXCL5	3.6154	male	21
CD_5_CTTCCTTGTTCGCGTG-1	Inflammatory fibroblasts	CD 5	CDa	CXCL5	2.83888	male	21
CD_5_GAAGAATTCCACAAGT-1	Inflammatory fibroblasts	CD 5	CDa	CXCL5	2.57647	male	21
CD_5_GACTTCCCAGTAGATA-1	Inflammatory fibroblasts	CD 5	CDa	CXCL5	0	male	21
CD_5_GATCATGAGTGATTCC-1	Inflammatory fibroblasts	CD 5	CDa	CXCL5	2.8056	male	21
CD_5_GGGACCTCACAACGAG-1	Inflammatory fibroblasts	CD 5	CDa	CXCL5	2.67886	male	21
CD_5_GGGCTACAGTTTAGGA-1	Inflammatory fibroblasts	CD 5	CDa	CXCL5	2.21797	male	21
CD_5_GGTAGAGTCATCGTAG-1	Inflammatory fibroblasts	CD 5	CDa	CXCL5	3.12072	male	21
CD_5_GTCAAGTAGGATTTGA-1	Inflammatory fibroblasts	CD 5	CDa	CXCL5	1.76244	male	21
CD_5_GTCATGAGTAGTGCGA-1	Inflammatory fibroblasts	CD 5	CDa	CXCL5	1.6036	male	21
CD_5_GTGATGTAGGATTTGA-1	Inflammatory fibroblasts	CD 5	CDa	CXCL5	0	male	21
CD_5_GTGGCGTGTATGATCC-1	Inflammatory fibroblasts	CD 5	CDa	CXCL5	1.9442	male	21
CD_5_GTGTTAGCATACGCAT-1	Inflammatory fibroblasts	CD 5	CDa	CXCL5	3.20521	male	21
CD_5_TACGGTATCGCCAATA-1	Inflammatory fibroblasts	CD 5	CDa	CXCL5	0	male	21
CD_5_TACTTACCACATAGCT-1	Inflammatory fibroblasts	CD 5	CDa	CXCL5	2.77441	male	21
CD_5_TAGACCAAGTCTCTGA-1	Inflammatory fibroblasts	CD 5	CDa	CXCL5	0.51948	male	21
CD_5_TATCTTGAGACCATTC-1	Inflammatory fibroblasts	CD 5	CDa	CXCL5	1.49807	male	21
CD_5_TATGTTCAGACATAGT-1	Inflammatory fibroblasts	CD 5	CDa	CXCL5	2.2792	male	21
CD_5_TATTTCGCAATCTAGC-1	Inflammatory fibroblasts	CD 5	CDa	CXCL5	0	male	21
CD_5_TCACAAGCACGGTCTG-1	Inflammatory fibroblasts	CD 5	CDa	CXCL5	0.87734	male	21
CD_5_TCCCAGTAGTCATCGT-1	Inflammatory fibroblasts	CD 5	CDa	CXCL5	3.30696	male	21
CD_5_TCGGGACTCCATTTCA-1	Inflammatory fibroblasts	CD 5	CDa	CXCL5	2.06643	male	21
CD_5_TCTTAGTTCCAAATGC-1	Inflammatory fibroblasts	CD 5	CDa	CXCL5	2.59291	male	21
CD_5_TGATTTCCAGGTCTCG-1	Inflammatory fibroblasts	CD 5	CDa	CXCL5	0	male	21
CD_5_TGCGATACAAATGCGG-1	Inflammatory fibroblasts	CD 5	CDa	CXCL5	2.08021	male	21
CD_5_TGCGATACATGGAATA-1	Inflammatory fibroblasts	CD 5	CDa	CXCL5	3.22939	male	21
CD_5_TGGCGTGCAGCTGAGA-1	Inflammatory fibroblasts	CD 5	CDa	CXCL5	4.15983	male	21
CD_5_TTACCGCAGGTGCCAA-1	Inflammatory fibroblasts	CD 5	CDa	CXCL5	0.56273	male	21
CD_5_TTGAGTGTCGGACAAG-1	Inflammatory fibroblasts	CD 5	CDa	CXCL5	1.07163	male	21
CD_5_TTGGTTTGTAGGAGGG-1	Inflammatory fibroblasts	CD 5	CDa	CXCL5	0	male	21
CD_5_TTTCCTCCAATTCTCT-1	Inflammatory fibroblasts	CD 5	CDa	CXCL5	4.45389	male	21
CD_5_TTTGATCTCTGGGATT-1	Inflammatory fibroblasts	CD 5	CDa	CXCL5	3.76805	male	21
CD_6_AGTTCGAGTCTACATG-1	Inflammatory fibroblasts	CD 6	CDa	CXCL5	0	male	22
CD_6_CAAGAGGAGGATTTAG-1	Inflammatory fibroblasts	CD 6	CDa	CXCL5	0	male	22
UC_3_AAGATAGTCCCGGTAG-1	Inflammatory fibroblasts	UC 3	UCa	CXCL5	0	female	33
UC_3_AATAGAGAGAATTGTG-1	Inflammatory fibroblasts	UC 3	UCa	CXCL5	0	female	33
UC_3_ACCCAAAAGTCGCCAC-1	Inflammatory fibroblasts	UC 3	UCa	CXCL5	0	female	33
UC_3_ACGGAAGGTTACCCAA-1	Inflammatory fibroblasts	UC 3	UCa	CXCL5	0	female	33
UC_3_AGAGCCCTCGGAGCAA-1	Inflammatory fibroblasts	UC 3	UCa	CXCL5	0	female	33
UC_3_AGGAGGTAGCTGACAG-1	Inflammatory fibroblasts	UC 3	UCa	CXCL5	0	female	33
UC_3_ATCGATGCAAAGTATG-1	Inflammatory fibroblasts	UC 3	UCa	CXCL5	0	female	33
UC_3_CAATCGATCTGAGTCA-1	Inflammatory fibroblasts	UC 3	UCa	CXCL5	0	female	33
UC_3_CAGTTCCTCAGCTTCC-1	Inflammatory fibroblasts	UC 3	UCa	CXCL5	0	female	33
UC_3_CATCAAGTCTCAACGA-1	Inflammatory fibroblasts	UC 3	UCa	CXCL5	0	female	33
UC_3_CGGGACTGTCTTACTT-1	Inflammatory fibroblasts	UC 3	UCa	CXCL5	0	female	33
UC_3_CTCCAACTCACCACAA-1	Inflammatory fibroblasts	UC 3	UCa	CXCL5	0	female	33
UC_3_CTCCACATCAGGGTAG-1	Inflammatory fibroblasts	UC 3	UCa	CXCL5	0	female	33
UC_3_GAAGGGTAGAGCAGAA-1	Inflammatory fibroblasts	UC 3	UCa	CXCL5	0	female	33
UC_3_GAGGCCTGTCGAGATG-1	Inflammatory fibroblasts	UC 3	UCa	CXCL5	0.612453	female	33
UC_3_GATAGCTGTGGCTTAT-1	Inflammatory fibroblasts	UC 3	UCa	CXCL5	0	female	33
UC_3_GGAGATGAGGACGCTA-1	Inflammatory fibroblasts	UC 3	UCa	CXCL5	0	female	33
UC_3_GGCTTGGTCCACAAGT-1	Inflammatory fibroblasts	UC 3	UCa	CXCL5	2.51741	female	33
UC_3_GGGCTACCAAGCGATG-1	Inflammatory fibroblasts	UC 3	UCa	CXCL5	1.76095	female	33
UC_3_GTTATGGCAATCGCGC-1	Inflammatory fibroblasts	UC 3	UCa	CXCL5	0	female	33
UC_3_TCAAGACAGCTGTTCA-1	Inflammatory fibroblasts	UC 3	UCa	CXCL5	0	female	33
UC_3_TCCGAAAGTACCGTCG-1	Inflammatory fibroblasts	UC 3	UCa	CXCL5	0	female	33
UC_3_TCGTAGACAGCGAACA-1	Inflammatory fibroblasts	UC 3	UCa	CXCL5	0	female	33
UC_3_TGCTTGCGTAGGAAAG-1	Inflammatory fibroblasts	UC 3	UCa	CXCL5	0	female	33
UC_3_TGGTAGTGTCGGCACT-1	Inflammatory fibroblasts	UC 3	UCa	CXCL5	0	female	33
UC_3_TGTTCATCATAACCCA-1	Inflammatory fibroblasts	UC 3	UCa	CXCL5	0	female	33
UC_3_TTAGGCAGTGCCCAGT-1	Inflammatory fibroblasts	UC 3	UCa	CXCL5	0	female	33
UC_3_TTGGGATGTATCCTCC-1	Inflammatory fibroblasts	UC 3	UCa	CXCL5	1.87273	female	33
UC_4_GAAGGGTGTACCGGAA-1	Inflammatory fibroblasts	UC 4	UCa	CXCL5	0	female	46
UC_5_AACAACCAGCGTGCCT-1	Inflammatory fibroblasts	UC 5	UCa	CXCL5	0	male	56
UC_5_AACGGGAAGAGCTTTC-1	Inflammatory fibroblasts	UC 5	UCa	CXCL5	0	male	56
UC_5_AAGGTAATCTAATTCC-1	Inflammatory fibroblasts	UC 5	UCa	CXCL5	0	male	56
UC_5_AATGACCGTCTCACAA-1	Inflammatory fibroblasts	UC 5	UCa	CXCL5	0	male	56
UC_5_ACAACCAGTACCATAC-1	Inflammatory fibroblasts	UC 5	UCa	CXCL5	0	male	56
UC_5_ACCCTCAGTGCCTAAT-1	Inflammatory fibroblasts	UC 5	UCa	CXCL5	0	male	56
UC_5_AGATGAAAGCTGTTAC-1	Inflammatory fibroblasts	UC 5	UCa	CXCL5	0	male	56
UC_5_AGGATAATCTATGTGG-1	Inflammatory fibroblasts	UC 5	UCa	CXCL5	0	male	56
UC_5_AGGGCTCTCGATCCAA-1	Inflammatory fibroblasts	UC 5	UCa	CXCL5	2.13935	male	56
UC_5_ATCGTCCAGTACCGGA-1	Inflammatory fibroblasts	UC 5	UCa	CXCL5	0.686244	male	56
UC_5_ATCTCTAGTTCTTGCC-1	Inflammatory fibroblasts	UC 5	UCa	CXCL5	0	male	56
UC_5_ATGATCGTCAGACCGC-1	Inflammatory fibroblasts	UC 5	UCa	CXCL5	2.44475	male	56
UC_5_ATTTCACCACGTGAGA-1	Inflammatory fibroblasts	UC 5	UCa	CXCL5	0	male	56
UC_5_CAGAGCCGTGGACCTC-1	Inflammatory fibroblasts	UC 5	UCa	CXCL5	0	male	56
UC_5_CAGCACGTCATGCCAA-1	Inflammatory fibroblasts	UC 5	UCa	CXCL5	0	male	56
UC_5_CAGGTATTCACAATGC-1	Inflammatory fibroblasts	UC 5	UCa	CXCL5	0	male	56
UC_5_CATGGATGTGGTATGG-1	Inflammatory fibroblasts	UC 5	UCa	CXCL5	0	male	56
UC_5_CCGATCTCACCCTAAA-1	Inflammatory fibroblasts	UC 5	UCa	CXCL5	1.23028	male	56
UC_5_CGGAATTGTGGGTTGA-1	Inflammatory fibroblasts	UC 5	UCa	CXCL5	0	male	56
UC_5_CTACTATAGCCATGCC-1	Inflammatory fibroblasts	UC 5	UCa	CXCL5	0.661588	male	56
UC_5_CTCATTAGTGTGCCTG-1	Inflammatory fibroblasts	UC 5	UCa	CXCL5	0.948624	male	56
UC_5_CTCCCAAGTTCAAAGA-1	Inflammatory fibroblasts	UC 5	UCa	CXCL5	0	male	56
UC_5_CTCTGGTTCAATCCGA-1	Inflammatory fibroblasts	UC 5	UCa	CXCL5	0	male	56
UC_5_GAACACTAGGGCAACT-1	Inflammatory fibroblasts	UC 5	UCa	CXCL5	0	male	56
UC_5_GAACACTCACAAATCC-1	Inflammatory fibroblasts	UC 5	UCa	CXCL5	0	male	56
UC_5_GACGTTATCATCGCCT-1	Inflammatory fibroblasts	UC 5	UCa	CXCL5	0	male	56
UC_5_GAGGCAACAACGGTAG-1	Inflammatory fibroblasts	UC 5	UCa	CXCL5	0	male	56
UC_5_GCACATACAGTGACCC-1	Inflammatory fibroblasts	UC 5	UCa	CXCL5	0.934928	male	56
UC_5_GCCATGGGTCCGCAGT-1	Inflammatory fibroblasts	UC 5	UCa	CXCL5	0.836945	male	56
UC_5_GGGACTCGTTCAGCTA-1	Inflammatory fibroblasts	UC 5	UCa	CXCL5	0	male	56
UC_5_GGGAGTAGTTTGGAAA-1	Inflammatory fibroblasts	UC 5	UCa	CXCL5	0	male	56
UC_5_GGGCTACCAACCTATG-1	Inflammatory fibroblasts	UC 5	UCa	CXCL5	0	male	56
UC_5_GGTGTTATCGCGCCAA-1	Inflammatory fibroblasts	UC 5	UCa	CXCL5	0.414098	male	56
UC_5_GTCTACCAGAAGAACG-1	Inflammatory fibroblasts	UC 5	UCa	CXCL5	0.518543	male	56
UC_5_GTGCTGGGTGCCCAGT-1	Inflammatory fibroblasts	UC 5	UCa	CXCL5	0	male	56
UC_5_GTTCGCTTCATCTCTA-1	Inflammatory fibroblasts	UC 5	UCa	CXCL5	0	male	56
UC_5_TACCCACCAATCCTTT-1	Inflammatory fibroblasts	UC 5	UCa	CXCL5	1.07986	male	56
UC_5_TATTTCGCATCGATAC-1	Inflammatory fibroblasts	UC 5	UCa	CXCL5	0	male	56
UC_5_TCACGGGAGTATAGGT-1	Inflammatory fibroblasts	UC 5	UCa	CXCL5	0	male	56
UC_5_TCACTATTCTCGTGAA-1	Inflammatory fibroblasts	UC 5	UCa	CXCL5	0.628591	male	56
UC_5_TCATCATAGGACTAAT-1	Inflammatory fibroblasts	UC 5	UCa	CXCL5	0	male	56
UC_5_TCATGTTTCACCGGTG-1	Inflammatory fibroblasts	UC 5	UCa	CXCL5	0	male	56
UC_5_TCGGGTGCAGCCTTCT-1	Inflammatory fibroblasts	UC 5	UCa	CXCL5	0	male	56
UC_5_TCGTAGAAGATGCTGG-1	Inflammatory fibroblasts	UC 5	UCa	CXCL5	0	male	56
UC_5_TCTGTCGAGAGGTTTA-1	Inflammatory fibroblasts	UC 5	UCa	CXCL5	0	male	56
UC_5_TGATGGTAGATGACAT-1	Inflammatory fibroblasts	UC 5	UCa	CXCL5	0	male	56
UC_5_TGCGATACAGCGACCT-1	Inflammatory fibroblasts	UC 5	UCa	CXCL5	0	male	56
UC_5_TGCTCGTGTTCGGTAT-1	Inflammatory fibroblasts	UC 5	UCa	CXCL5	0	male	56
UC_5_TGCTTCGGTAGGTCAG-1	Inflammatory fibroblasts	UC 5	UCa	CXCL5	0	male	56
UC_5_TGGTAGTCACTCAGAT-1	Inflammatory fibroblasts	UC 5	UCa	CXCL5	0	male	56
UC_5_TGGTGATCATTACTCT-1	Inflammatory fibroblasts	UC 5	UCa	CXCL5	0.707918	male	56
UC_5_TGTGGCGAGAGAGCAA-1	Inflammatory fibroblasts	UC 5	UCa	CXCL5	0	male	56
UC_5_TTACTGTCAGCATGCC-1	Inflammatory fibroblasts	UC 5	UCa	CXCL5	0.864896	male	56
UC_5_TTCGCTGGTCTGTGAT-1	Inflammatory fibroblasts	UC 5	UCa	CXCL5	0	male	56
UC_5_TTGCATTCAAACACGG-1	Inflammatory fibroblasts	UC 5	UCa	CXCL5	0	male	56
UC_6_AAACCCAAGCAAGCCA-1	Inflammatory fibroblasts	UC 6	UCa	CXCL5	0	female	51
UC_6_AATGCCAAGTGATTCC-1	Inflammatory fibroblasts	UC 6	UCa	CXCL5	0	female	51
UC_6_ACACCAATCTCCGAAA-1	Inflammatory fibroblasts	UC 6	UCa	CXCL5	0	female	51
UC_6_AGGCCACGTGTTCATG-1	Inflammatory fibroblasts	UC 6	UCa	CXCL5	0	female	51
UC_6_AGTCACAAGTGATAAC-1	Inflammatory fibroblasts	UC 6	UCa	CXCL5	0	female	51
UC_6_ATCGTGATCAAGGCTT-1	Inflammatory fibroblasts	UC 6	UCa	CXCL5	0	female	51
UC_6_ATTCTACGTCCTTAAG-1	Inflammatory fibroblasts	UC 6	UCa	CXCL5	0	female	51
UC_6_CAATACGCAGCACACC-1	Inflammatory fibroblasts	UC 6	UCa	CXCL5	0	female	51
UC_6_CCCATTGAGCTGTTCA-1	Inflammatory fibroblasts	UC 6	UCa	CXCL5	0	female	51
UC_6_CGTAATGGTATGAGAT-1	Inflammatory fibroblasts	UC 6	UCa	CXCL5	0	female	51
UC_6_GACCCAGGTGTATTCG-1	Inflammatory fibroblasts	UC 6	UCa	CXCL5	0	female	51
UC_6_GCCGATGGTAGCGCTC-1	Inflammatory fibroblasts	UC 6	UCa	CXCL5	0	female	51
UC_6_GTAGGTTCAGTAGTTC-1	Inflammatory fibroblasts	UC 6	UCa	CXCL5	0	female	51
UC_6_TCAGTTTCAGCTCTGG-1	Inflammatory fibroblasts	UC 6	UCa	CXCL5	0	female	51
UC_6_TCATGCCCACACGGAA-1	Inflammatory fibroblasts	UC 6	UCa	CXCL5	0	female	51
UC_6_TCATTGTTCATCGACA-1	Inflammatory fibroblasts	UC 6	UCa	CXCL5	0	female	51
HC_1_AAAGTAGGTTACCGAT-1	Inflammatory fibroblasts	HC 1	HC	CA12	0	male	61
HC_1_ACGATACGTTGGAGGT-1	Inflammatory fibroblasts	HC 1	HC	CA12	0	male	61
CD_1_TCCCACAAGTCTGCAT-1	Inflammatory fibroblasts	CD 1	CDa	CA12	0	female	49
UC_1_AACGGGAGTGGTGATG-1	Inflammatory fibroblasts	UC 1	UCa	CA12	0	male	48
UC_1_AAGAACATCACACCGG-1	Inflammatory fibroblasts	UC 1	UCa	CA12	0	male	48
UC_1_ATATCCTTCGACCTAA-1	Inflammatory fibroblasts	UC 1	UCa	CA12	0	male	48
UC_1_CAGCAGCCATATCGGT-1	Inflammatory fibroblasts	UC 1	UCa	CA12	0	male	48
UC_1_CAGGCCAAGCTTAAGA-1	Inflammatory fibroblasts	UC 1	UCa	CA12	0	male	48
UC_1_CATACAGGTTCGGTCG-1	Inflammatory fibroblasts	UC 1	UCa	CA12	0	male	48
UC_1_CCTTCAGAGTTGTCGT-1	Inflammatory fibroblasts	UC 1	UCa	CA12	0	male	48
UC_1_CTCCTTTAGCGTCTGC-1	Inflammatory fibroblasts	UC 1	UCa	CA12	0	male	48
UC_1_CTGGTCTAGTTTCGAC-1	Inflammatory fibroblasts	UC 1	UCa	CA12	0	male	48
UC_1_CTGTATTCACCGTGCA-1	Inflammatory fibroblasts	UC 1	UCa	CA12	0	male	48
UC_1_GATCATGAGCCTTTGA-1	Inflammatory fibroblasts	UC 1	UCa	CA12	0	male	48
UC_1_GCACGTGCAAACCATC-1	Inflammatory fibroblasts	UC 1	UCa	CA12	0	male	48
UC_1_TGAATGCGTCACAGTT-1	Inflammatory fibroblasts	UC 1	UCa	CA12	0	male	48
UC_1_TGGGTTAGTCATCACA-1	Inflammatory fibroblasts	UC 1	UCa	CA12	0	male	48
UC_2_ACCAAACGTAGTGATA-1	Inflammatory fibroblasts	UC 2	UCa	CA12	2.06488	male	43
UC_2_AGCGTATAGATGAAGG-1	Inflammatory fibroblasts	UC 2	UCa	CA12	0	male	43
UC_2_AGTTCCCGTCCATCTC-1	Inflammatory fibroblasts	UC 2	UCa	CA12	0	male	43
UC_2_ATCAGGTCACAATTCG-1	Inflammatory fibroblasts	UC 2	UCa	CA12	0	male	43
UC_2_TCCTCTTGTCACTCTC-1	Inflammatory fibroblasts	UC 2	UCa	CA12	0.846157	male	43
UC_2_TCTCACGAGCCTGAAG-1	Inflammatory fibroblasts	UC 2	UCa	CA12	0	male	43
UC_2_TGATGCACAACTGTGT-1	Inflammatory fibroblasts	UC 2	UCa	CA12	2.43984	male	43
CD_3_AAGCCATTCGATACTG-1	Inflammatory fibroblasts	CD 3	CDa	CA12	3.11403	female	23
CD_3_AATTTCCGTCGTCATA-1	Inflammatory fibroblasts	CD 3	CDa	CA12	1.84256	female	23
CD_3_AGCTCAAGTGAGATCG-1	Inflammatory fibroblasts	CD 3	CDa	CA12	0	female	23
CD_3_AGGGCCTAGGTGGTTG-1	Inflammatory fibroblasts	CD 3	CDa	CA12	1.72198	female	23
CD_3_AGGTGTTCACAACATC-1	Inflammatory fibroblasts	CD 3	CDa	CA12	2.83715	female	23
CD_3_ATCCCTGTCTCTATGT-1	Inflammatory fibroblasts	CD 3	CDa	CA12	0.643397	female	23
CD_3_CAAGGGACAAGCTCTA-1	Inflammatory fibroblasts	CD 3	CDa	CA12	1.4866	female	23
CD_3_CATGAGTTCATCGACA-1	Inflammatory fibroblasts	CD 3	CDa	CA12	1.91892	female	23
CD_3_CGAAGGAGTATCGTAC-1	Inflammatory fibroblasts	CD 3	CDa	CA12	1.00963	female	23
CD_3_GCTTTCGTCCGTGTCT-1	Inflammatory fibroblasts	CD 3	CDa	CA12	0	female	23
CD_3_GGAACCCAGGAACGTC-1	Inflammatory fibroblasts	CD 3	CDa	CA12	2.3999	female	23
CD_3_GGCTTGGCAGAGTTCT-1	Inflammatory fibroblasts	CD 3	CDa	CA12	0.736983	female	23
CD_3_TCCACGTAGGATGGCT-1	Inflammatory fibroblasts	CD 3	CDa	CA12	2.612	female	23
CD_3_TCTCAGCTCAGAGTTC-1	Inflammatory fibroblasts	CD 3	CDa	CA12	1.54067	female	23
CD_3_TGGTAGTCAACGGGTA-1	Inflammatory fibroblasts	CD 3	CDa	CA12	1.74975	female	23
CD_3_TTCTAACCAAGCAGGT-1	Inflammatory fibroblasts	CD 3	CDa	CA12	3.16038	female	23
CD_3_TTGGGTAGTATACCCA-1	Inflammatory fibroblasts	CD 3	CDa	CA12	2.77349	female	23
CD_3_TTGGGTATCGCTAGCG-1	Inflammatory fibroblasts	CD 3	CDa	CA12	2.46207	female	23
CD_4_AATGACCGTAGTCACT-1	Inflammatory fibroblasts	CD 4	CDa	CA12	1.52294	male	56
CD_4_CTGCCTAAGCGGTAGT-1	Inflammatory fibroblasts	CD 4	CDa	CA12	0	male	56
CD_4_GCATGATCAATCCTTT-1	Inflammatory fibroblasts	CD 4	CDa	CA12	1.69514	male	56
CD_4_GGGTAGACAGACCATT-1	Inflammatory fibroblasts	CD 4	CDa	CA12	2.34199	male	56
CD_4_TACTTCATCCGAAGGA-1	Inflammatory fibroblasts	CD 4	CDa	CA12	1.84135	male	56
CD_4_TCCTGCACACCAGGTC-1	Inflammatory fibroblasts	CD 4	CDa	CA12	2.20064	male	56
CD_5_AAAGGATAGAGGACTC-1	Inflammatory fibroblasts	CD 5	CDa	CA12	0.754361	male	21
CD_5_AAATGGAGTGTTACTG-1	Inflammatory fibroblasts	CD 5	CDa	CA12	0.51668	male	21
CD_5_ACCCTTGTCGCAATTG-1	Inflammatory fibroblasts	CD 5	CDa	CA12	1.19181	male	21
CD_5_ACGATGTCAGTAGGAC-1	Inflammatory fibroblasts	CD 5	CDa	CA12	0.883539	male	21
CD_5_ACGATGTCATAGGTTC-1	Inflammatory fibroblasts	CD 5	CDa	CA12	0.862015	male	21
CD_5_AGAAGTAGTGCGTTTA-1	Inflammatory fibroblasts	CD 5	CDa	CA12	1.23174	male	21
CD_5_AGACAAATCCAGCCTT-1	Inflammatory fibroblasts	CD 5	CDa	CA12	1.21927	male	21
CD_5_AGAGCAGAGCAAGGAA-1	Inflammatory fibroblasts	CD 5	CDa	CA12	1.74124	male	21
CD_5_AGATGAATCCCGAGTG-1	Inflammatory fibroblasts	CD 5	CDa	CA12	1.11549	male	21
CD_5_AGCCAGCAGCGTGCCT-1	Inflammatory fibroblasts	CD 5	CDa	CA12	0.919603	male	21
CD_5_AGGAGGTCAGCCCACA-1	Inflammatory fibroblasts	CD 5	CDa	CA12	1.07289	male	21
CD_5_AGGGAGTGTCGACTGC-1	Inflammatory fibroblasts	CD 5	CDa	CA12	1.57253	male	21
CD_5_AGGTCTATCATTCATC-1	Inflammatory fibroblasts	CD 5	CDa	CA12	1.65638	male	21
CD_5_CAACCTCTCTTCCAGC-1	Inflammatory fibroblasts	CD 5	CDa	CA12	0.827488	male	21
CD_5_CAAGGGATCGGTAAGG-1	Inflammatory fibroblasts	CD 5	CDa	CA12	1.21742	male	21
CD_5_CATAAGCTCAAGCCTA-1	Inflammatory fibroblasts	CD 5	CDa	CA12	0.837886	male	21
CD_5_CCAAGCGGTACCTGTA-1	Inflammatory fibroblasts	CD 5	CDa	CA12	2.2921	male	21
CD_5_CCAATGACAACACGTT-1	Inflammatory fibroblasts	CD 5	CDa	CA12	1.74834	male	21
CD_5_CCACGTTGTCTAGTGT-1	Inflammatory fibroblasts	CD 5	CDa	CA12	0.594477	male	21
CD_5_CGATGGCGTGGCTGCT-1	Inflammatory fibroblasts	CD 5	CDa	CA12	0	male	21
CD_5_CGGAGAACAGATACTC-1	Inflammatory fibroblasts	CD 5	CDa	CA12	1.89327	male	21
CD_5_CTACGGGCAAGTGTCT-1	Inflammatory fibroblasts	CD 5	CDa	CA12	1.19578	male	21
CD_5_CTCAATTGTACGGGAT-1	Inflammatory fibroblasts	CD 5	CDa	CA12	1.87189	male	21
CD_5_CTCAGTCAGGCCACCT-1	Inflammatory fibroblasts	CD 5	CDa	CA12	2.56421	male	21
CD_5_CTCCAACAGGTAAAGG-1	Inflammatory fibroblasts	CD 5	CDa	CA12	0.521614	male	21
CD_5_CTGCCTAAGCTGCGAA-1	Inflammatory fibroblasts	CD 5	CDa	CA12	0.981785	male	21
CD_5_CTTCCTTGTTCGCGTG-1	Inflammatory fibroblasts	CD 5	CDa	CA12	0	male	21
CD_5_GAAGAATTCCACAAGT-1	Inflammatory fibroblasts	CD 5	CDa	CA12	0.887682	male	21
CD_5_GACTTCCCAGTAGATA-1	Inflammatory fibroblasts	CD 5	CDa	CA12	0	male	21
CD_5_GATCATGAGTGATTCC-1	Inflammatory fibroblasts	CD 5	CDa	CA12	1.07913	male	21
CD_5_GGGACCTCACAACGAG-1	Inflammatory fibroblasts	CD 5	CDa	CA12	2.0521	male	21
CD_5_GGGCTACAGTTTAGGA-1	Inflammatory fibroblasts	CD 5	CDa	CA12	3.30335	male	21
CD_5_GGTAGAGTCATCGTAG-1	Inflammatory fibroblasts	CD 5	CDa	CA12	1.44678	male	21
CD_5_GTCAAGTAGGATTTGA-1	Inflammatory fibroblasts	CD 5	CDa	CA12	2.43866	male	21
CD_5_GTCATGAGTAGTGCGA-1	Inflammatory fibroblasts	CD 5	CDa	CA12	1.01698	male	21
CD_5_GTGATGTAGGATTTGA-1	Inflammatory fibroblasts	CD 5	CDa	CA12	0	male	21
CD_5_GTGGCGTGTATGATCC-1	Inflammatory fibroblasts	CD 5	CDa	CA12	2.30079	male	21
CD_5_GTGTTAGCATACGCAT-1	Inflammatory fibroblasts	CD 5	CDa	CA12	0	male	21
CD_5_TACGGTATCGCCAATA-1	Inflammatory fibroblasts	CD 5	CDa	CA12	0.738606	male	21
CD_5_TACTTACCACATAGCT-1	Inflammatory fibroblasts	CD 5	CDa	CA12	0.486254	male	21
CD_5_TAGACCAAGTCTCTGA-1	Inflammatory fibroblasts	CD 5	CDa	CA12	1.31496	male	21
CD_5_TATCTTGAGACCATTC-1	Inflammatory fibroblasts	CD 5	CDa	CA12	1.35949	male	21
CD_5_TATGTTCAGACATAGT-1	Inflammatory fibroblasts	CD 5	CDa	CA12	2.2792	male	21
CD_5_TATTTCGCAATCTAGC-1	Inflammatory fibroblasts	CD 5	CDa	CA12	0.654207	male	21
CD_5_TCACAAGCACGGTCTG-1	Inflammatory fibroblasts	CD 5	CDa	CA12	1.05524	male	21
CD_5_TCCCAGTAGTCATCGT-1	Inflammatory fibroblasts	CD 5	CDa	CA12	1.57396	male	21
CD_5_TCGGGACTCCATTTCA-1	Inflammatory fibroblasts	CD 5	CDa	CA12	1.00215	male	21
CD_5_TCTTAGTTCCAAATGC-1	Inflammatory fibroblasts	CD 5	CDa	CA12	1.9719	male	21
CD_5_TGATTTCCAGGTCTCG-1	Inflammatory fibroblasts	CD 5	CDa	CA12	0	male	21
CD_5_TGCGATACAAATGCGG-1	Inflammatory fibroblasts	CD 5	CDa	CA12	0	male	21
CD_5_TGCGATACATGGAATA-1	Inflammatory fibroblasts	CD 5	CDa	CA12	0	male	21
CD_5_TGGCGTGCAGCTGAGA-1	Inflammatory fibroblasts	CD 5	CDa	CA12	1.88276	male	21
CD_5_TTACCGCAGGTGCCAA-1	Inflammatory fibroblasts	CD 5	CDa	CA12	0.920648	male	21
CD_5_TTGAGTGTCGGACAAG-1	Inflammatory fibroblasts	CD 5	CDa	CA12	0	male	21
CD_5_TTGGTTTGTAGGAGGG-1	Inflammatory fibroblasts	CD 5	CDa	CA12	2.09152	male	21
CD_5_TTTCCTCCAATTCTCT-1	Inflammatory fibroblasts	CD 5	CDa	CA12	1.93153	male	21
CD_5_TTTGATCTCTGGGATT-1	Inflammatory fibroblasts	CD 5	CDa	CA12	1.63161	male	21
CD_6_AGTTCGAGTCTACATG-1	Inflammatory fibroblasts	CD 6	CDa	CA12	0	male	22
CD_6_CAAGAGGAGGATTTAG-1	Inflammatory fibroblasts	CD 6	CDa	CA12	0	male	22
UC_3_AAGATAGTCCCGGTAG-1	Inflammatory fibroblasts	UC 3	UCa	CA12	0	female	33
UC_3_AATAGAGAGAATTGTG-1	Inflammatory fibroblasts	UC 3	UCa	CA12	0	female	33
UC_3_ACCCAAAAGTCGCCAC-1	Inflammatory fibroblasts	UC 3	UCa	CA12	0	female	33
UC_3_ACGGAAGGTTACCCAA-1	Inflammatory fibroblasts	UC 3	UCa	CA12	0	female	33
UC_3_AGAGCCCTCGGAGCAA-1	Inflammatory fibroblasts	UC 3	UCa	CA12	0	female	33
UC_3_AGGAGGTAGCTGACAG-1	Inflammatory fibroblasts	UC 3	UCa	CA12	0	female	33
UC_3_ATCGATGCAAAGTATG-1	Inflammatory fibroblasts	UC 3	UCa	CA12	0	female	33
UC_3_CAATCGATCTGAGTCA-1	Inflammatory fibroblasts	UC 3	UCa	CA12	1.1572	female	33
UC_3_CAGTTCCTCAGCTTCC-1	Inflammatory fibroblasts	UC 3	UCa	CA12	0	female	33
UC_3_CATCAAGTCTCAACGA-1	Inflammatory fibroblasts	UC 3	UCa	CA12	0	female	33
UC_3_CGGGACTGTCTTACTT-1	Inflammatory fibroblasts	UC 3	UCa	CA12	0	female	33
UC_3_CTCCAACTCACCACAA-1	Inflammatory fibroblasts	UC 3	UCa	CA12	1.15556	female	33
UC_3_CTCCACATCAGGGTAG-1	Inflammatory fibroblasts	UC 3	UCa	CA12	0	female	33
UC_3_GAAGGGTAGAGCAGAA-1	Inflammatory fibroblasts	UC 3	UCa	CA12	0	female	33
UC_3_GAGGCCTGTCGAGATG-1	Inflammatory fibroblasts	UC 3	UCa	CA12	0	female	33
UC_3_GATAGCTGTGGCTTAT-1	Inflammatory fibroblasts	UC 3	UCa	CA12	1.0739	female	33
UC_3_GGAGATGAGGACGCTA-1	Inflammatory fibroblasts	UC 3	UCa	CA12	0	female	33
UC_3_GGCTTGGTCCACAAGT-1	Inflammatory fibroblasts	UC 3	UCa	CA12	1.39601	female	33
UC_3_GGGCTACCAAGCGATG-1	Inflammatory fibroblasts	UC 3	UCa	CA12	1.97332	female	33
UC_3_GTTATGGCAATCGCGC-1	Inflammatory fibroblasts	UC 3	UCa	CA12	0	female	33
UC_3_TCAAGACAGCTGTTCA-1	Inflammatory fibroblasts	UC 3	UCa	CA12	0	female	33
UC_3_TCCGAAAGTACCGTCG-1	Inflammatory fibroblasts	UC 3	UCa	CA12	0	female	33
UC_3_TCGTAGACAGCGAACA-1	Inflammatory fibroblasts	UC 3	UCa	CA12	0	female	33
UC_3_TGCTTGCGTAGGAAAG-1	Inflammatory fibroblasts	UC 3	UCa	CA12	0	female	33
UC_3_TGGTAGTGTCGGCACT-1	Inflammatory fibroblasts	UC 3	UCa	CA12	1.0817	female	33
UC_3_TGTTCATCATAACCCA-1	Inflammatory fibroblasts	UC 3	UCa	CA12	0	female	33
UC_3_TTAGGCAGTGCCCAGT-1	Inflammatory fibroblasts	UC 3	UCa	CA12	1.65307	female	33
UC_3_TTGGGATGTATCCTCC-1	Inflammatory fibroblasts	UC 3	UCa	CA12	2.0291	female	33
UC_4_GAAGGGTGTACCGGAA-1	Inflammatory fibroblasts	UC 4	UCa	CA12	0	female	46
UC_5_AACAACCAGCGTGCCT-1	Inflammatory fibroblasts	UC 5	UCa	CA12	0.625342	male	56
UC_5_AACGGGAAGAGCTTTC-1	Inflammatory fibroblasts	UC 5	UCa	CA12	0	male	56
UC_5_AAGGTAATCTAATTCC-1	Inflammatory fibroblasts	UC 5	UCa	CA12	0	male	56
UC_5_AATGACCGTCTCACAA-1	Inflammatory fibroblasts	UC 5	UCa	CA12	0.775865	male	56
UC_5_ACAACCAGTACCATAC-1	Inflammatory fibroblasts	UC 5	UCa	CA12	0.607008	male	56
UC_5_ACCCTCAGTGCCTAAT-1	Inflammatory fibroblasts	UC 5	UCa	CA12	0	male	56
UC_5_AGATGAAAGCTGTTAC-1	Inflammatory fibroblasts	UC 5	UCa	CA12	1.05226	male	56
UC_5_AGGATAATCTATGTGG-1	Inflammatory fibroblasts	UC 5	UCa	CA12	1.11467	male	56
UC_5_AGGGCTCTCGATCCAA-1	Inflammatory fibroblasts	UC 5	UCa	CA12	2.39716	male	56
UC_5_ATCGTCCAGTACCGGA-1	Inflammatory fibroblasts	UC 5	UCa	CA12	1.0894	male	56
UC_5_ATCTCTAGTTCTTGCC-1	Inflammatory fibroblasts	UC 5	UCa	CA12	1.56495	male	56
UC_5_ATGATCGTCAGACCGC-1	Inflammatory fibroblasts	UC 5	UCa	CA12	1.59896	male	56
UC_5_ATTTCACCACGTGAGA-1	Inflammatory fibroblasts	UC 5	UCa	CA12	0.701501	male	56
UC_5_CAGAGCCGTGGACCTC-1	Inflammatory fibroblasts	UC 5	UCa	CA12	2.03255	male	56
UC_5_CAGCACGTCATGCCAA-1	Inflammatory fibroblasts	UC 5	UCa	CA12	1.65629	male	56
UC_5_CAGGTATTCACAATGC-1	Inflammatory fibroblasts	UC 5	UCa	CA12	0	male	56
UC_5_CATGGATGTGGTATGG-1	Inflammatory fibroblasts	UC 5	UCa	CA12	0	male	56
UC_5_CCGATCTCACCCTAAA-1	Inflammatory fibroblasts	UC 5	UCa	CA12	1.3932	male	56
UC_5_CGGAATTGTGGGTTGA-1	Inflammatory fibroblasts	UC 5	UCa	CA12	0.600434	male	56
UC_5_CTACTATAGCCATGCC-1	Inflammatory fibroblasts	UC 5	UCa	CA12	0.661588	male	56
UC_5_CTCATTAGTGTGCCTG-1	Inflammatory fibroblasts	UC 5	UCa	CA12	1.99179	male	56
UC_5_CTCCCAAGTTCAAAGA-1	Inflammatory fibroblasts	UC 5	UCa	CA12	1.14261	male	56
UC_5_CTCTGGTTCAATCCGA-1	Inflammatory fibroblasts	UC 5	UCa	CA12	0	male	56
UC_5_GAACACTAGGGCAACT-1	Inflammatory fibroblasts	UC 5	UCa	CA12	2.03255	male	56
UC_5_GAACACTCACAAATCC-1	Inflammatory fibroblasts	UC 5	UCa	CA12	0	male	56
UC_5_GACGTTATCATCGCCT-1	Inflammatory fibroblasts	UC 5	UCa	CA12	1.48755	male	56
UC_5_GAGGCAACAACGGTAG-1	Inflammatory fibroblasts	UC 5	UCa	CA12	0.926644	male	56
UC_5_GCACATACAGTGACCC-1	Inflammatory fibroblasts	UC 5	UCa	CA12	0.934928	male	56
UC_5_GCCATGGGTCCGCAGT-1	Inflammatory fibroblasts	UC 5	UCa	CA12	1.67977	male	56
UC_5_GGGACTCGTTCAGCTA-1	Inflammatory fibroblasts	UC 5	UCa	CA12	1.88714	male	56
UC_5_GGGAGTAGTTTGGAAA-1	Inflammatory fibroblasts	UC 5	UCa	CA12	0	male	56
UC_5_GGGCTACCAACCTATG-1	Inflammatory fibroblasts	UC 5	UCa	CA12	0.859677	male	56
UC_5_GGTGTTATCGCGCCAA-1	Inflammatory fibroblasts	UC 5	UCa	CA12	0.414098	male	56
UC_5_GTCTACCAGAAGAACG-1	Inflammatory fibroblasts	UC 5	UCa	CA12	1.48113	male	56
UC_5_GTGCTGGGTGCCCAGT-1	Inflammatory fibroblasts	UC 5	UCa	CA12	0.57759	male	56
UC_5_GTTCGCTTCATCTCTA-1	Inflammatory fibroblasts	UC 5	UCa	CA12	0	male	56
UC_5_TACCCACCAATCCTTT-1	Inflammatory fibroblasts	UC 5	UCa	CA12	0	male	56
UC_5_TATTTCGCATCGATAC-1	Inflammatory fibroblasts	UC 5	UCa	CA12	0.530591	male	56
UC_5_TCACGGGAGTATAGGT-1	Inflammatory fibroblasts	UC 5	UCa	CA12	2.15972	male	56
UC_5_TCACTATTCTCGTGAA-1	Inflammatory fibroblasts	UC 5	UCa	CA12	0	male	56
UC_5_TCATCATAGGACTAAT-1	Inflammatory fibroblasts	UC 5	UCa	CA12	0.525257	male	56
UC_5_TCATGTTTCACCGGTG-1	Inflammatory fibroblasts	UC 5	UCa	CA12	1.37725	male	56
UC_5_TCGGGTGCAGCCTTCT-1	Inflammatory fibroblasts	UC 5	UCa	CA12	1.29532	male	56
UC_5_TCGTAGAAGATGCTGG-1	Inflammatory fibroblasts	UC 5	UCa	CA12	1.11272	male	56
UC_5_TCTGTCGAGAGGTTTA-1	Inflammatory fibroblasts	UC 5	UCa	CA12	0	male	56
UC_5_TGATGGTAGATGACAT-1	Inflammatory fibroblasts	UC 5	UCa	CA12	0.940602	male	56
UC_5_TGCGATACAGCGACCT-1	Inflammatory fibroblasts	UC 5	UCa	CA12	0.796685	male	56
UC_5_TGCTCGTGTTCGGTAT-1	Inflammatory fibroblasts	UC 5	UCa	CA12	0	male	56
UC_5_TGCTTCGGTAGGTCAG-1	Inflammatory fibroblasts	UC 5	UCa	CA12	0	male	56
UC_5_TGGTAGTCACTCAGAT-1	Inflammatory fibroblasts	UC 5	UCa	CA12	1.06249	male	56
UC_5_TGGTGATCATTACTCT-1	Inflammatory fibroblasts	UC 5	UCa	CA12	0	male	56
UC_5_TGTGGCGAGAGAGCAA-1	Inflammatory fibroblasts	UC 5	UCa	CA12	0	male	56
UC_5_TTACTGTCAGCATGCC-1	Inflammatory fibroblasts	UC 5	UCa	CA12	1.11911	male	56
UC_5_TTCGCTGGTCTGTGAT-1	Inflammatory fibroblasts	UC 5	UCa	CA12	0	male	56
UC_5_TTGCATTCAAACACGG-1	Inflammatory fibroblasts	UC 5	UCa	CA12	0	male	56
UC_6_AAACCCAAGCAAGCCA-1	Inflammatory fibroblasts	UC 6	UCa	CA12	0	female	51
UC_6_AATGCCAAGTGATTCC-1	Inflammatory fibroblasts	UC 6	UCa	CA12	0	female	51
UC_6_ACACCAATCTCCGAAA-1	Inflammatory fibroblasts	UC 6	UCa	CA12	0	female	51
UC_6_AGGCCACGTGTTCATG-1	Inflammatory fibroblasts	UC 6	UCa	CA12	0	female	51
UC_6_AGTCACAAGTGATAAC-1	Inflammatory fibroblasts	UC 6	UCa	CA12	0	female	51
UC_6_ATCGTGATCAAGGCTT-1	Inflammatory fibroblasts	UC 6	UCa	CA12	1.62367	female	51
UC_6_ATTCTACGTCCTTAAG-1	Inflammatory fibroblasts	UC 6	UCa	CA12	0	female	51
UC_6_CAATACGCAGCACACC-1	Inflammatory fibroblasts	UC 6	UCa	CA12	0.666804	female	51
UC_6_CCCATTGAGCTGTTCA-1	Inflammatory fibroblasts	UC 6	UCa	CA12	0	female	51
UC_6_CGTAATGGTATGAGAT-1	Inflammatory fibroblasts	UC 6	UCa	CA12	0	female	51
UC_6_GACCCAGGTGTATTCG-1	Inflammatory fibroblasts	UC 6	UCa	CA12	0	female	51
UC_6_GCCGATGGTAGCGCTC-1	Inflammatory fibroblasts	UC 6	UCa	CA12	0	female	51
UC_6_GTAGGTTCAGTAGTTC-1	Inflammatory fibroblasts	UC 6	UCa	CA12	0	female	51
UC_6_TCAGTTTCAGCTCTGG-1	Inflammatory fibroblasts	UC 6	UCa	CA12	0	female	51
UC_6_TCATGCCCACACGGAA-1	Inflammatory fibroblasts	UC 6	UCa	CA12	1.12181	female	51
UC_6_TCATTGTTCATCGACA-1	Inflammatory fibroblasts	UC 6	UCa	CA12	0	female	51
HC_1_AAAGTAGGTTACCGAT-1	Inflammatory fibroblasts	HC 1	HC	WNT2	0	male	61
HC_1_ACGATACGTTGGAGGT-1	Inflammatory fibroblasts	HC 1	HC	WNT2	0	male	61
CD_1_TCCCACAAGTCTGCAT-1	Inflammatory fibroblasts	CD 1	CDa	WNT2	0	female	49
UC_1_AACGGGAGTGGTGATG-1	Inflammatory fibroblasts	UC 1	UCa	WNT2	0	male	48
UC_1_AAGAACATCACACCGG-1	Inflammatory fibroblasts	UC 1	UCa	WNT2	0	male	48
UC_1_ATATCCTTCGACCTAA-1	Inflammatory fibroblasts	UC 1	UCa	WNT2	0	male	48
UC_1_CAGCAGCCATATCGGT-1	Inflammatory fibroblasts	UC 1	UCa	WNT2	0	male	48
UC_1_CAGGCCAAGCTTAAGA-1	Inflammatory fibroblasts	UC 1	UCa	WNT2	0	male	48
UC_1_CATACAGGTTCGGTCG-1	Inflammatory fibroblasts	UC 1	UCa	WNT2	0	male	48
UC_1_CCTTCAGAGTTGTCGT-1	Inflammatory fibroblasts	UC 1	UCa	WNT2	0	male	48
UC_1_CTCCTTTAGCGTCTGC-1	Inflammatory fibroblasts	UC 1	UCa	WNT2	0	male	48
UC_1_CTGGTCTAGTTTCGAC-1	Inflammatory fibroblasts	UC 1	UCa	WNT2	0	male	48
UC_1_CTGTATTCACCGTGCA-1	Inflammatory fibroblasts	UC 1	UCa	WNT2	0	male	48
UC_1_GATCATGAGCCTTTGA-1	Inflammatory fibroblasts	UC 1	UCa	WNT2	0	male	48
UC_1_GCACGTGCAAACCATC-1	Inflammatory fibroblasts	UC 1	UCa	WNT2	0	male	48
UC_1_TGAATGCGTCACAGTT-1	Inflammatory fibroblasts	UC 1	UCa	WNT2	0	male	48
UC_1_TGGGTTAGTCATCACA-1	Inflammatory fibroblasts	UC 1	UCa	WNT2	0	male	48
UC_2_ACCAAACGTAGTGATA-1	Inflammatory fibroblasts	UC 2	UCa	WNT2	0.684852	male	43
UC_2_AGCGTATAGATGAAGG-1	Inflammatory fibroblasts	UC 2	UCa	WNT2	0	male	43
UC_2_AGTTCCCGTCCATCTC-1	Inflammatory fibroblasts	UC 2	UCa	WNT2	0	male	43
UC_2_ATCAGGTCACAATTCG-1	Inflammatory fibroblasts	UC 2	UCa	WNT2	0	male	43
UC_2_TCCTCTTGTCACTCTC-1	Inflammatory fibroblasts	UC 2	UCa	WNT2	0	male	43
UC_2_TCTCACGAGCCTGAAG-1	Inflammatory fibroblasts	UC 2	UCa	WNT2	1.48892	male	43
UC_2_TGATGCACAACTGTGT-1	Inflammatory fibroblasts	UC 2	UCa	WNT2	1.12954	male	43
CD_3_AAGCCATTCGATACTG-1	Inflammatory fibroblasts	CD 3	CDa	WNT2	0.681987	female	23
CD_3_AATTTCCGTCGTCATA-1	Inflammatory fibroblasts	CD 3	CDa	WNT2	1.43213	female	23
CD_3_AGCTCAAGTGAGATCG-1	Inflammatory fibroblasts	CD 3	CDa	WNT2	0	female	23
CD_3_AGGGCCTAGGTGGTTG-1	Inflammatory fibroblasts	CD 3	CDa	WNT2	0	female	23
CD_3_AGGTGTTCACAACATC-1	Inflammatory fibroblasts	CD 3	CDa	WNT2	0	female	23
CD_3_ATCCCTGTCTCTATGT-1	Inflammatory fibroblasts	CD 3	CDa	WNT2	0	female	23
CD_3_CAAGGGACAAGCTCTA-1	Inflammatory fibroblasts	CD 3	CDa	WNT2	0	female	23
CD_3_CATGAGTTCATCGACA-1	Inflammatory fibroblasts	CD 3	CDa	WNT2	0	female	23
CD_3_CGAAGGAGTATCGTAC-1	Inflammatory fibroblasts	CD 3	CDa	WNT2	0	female	23
CD_3_GCTTTCGTCCGTGTCT-1	Inflammatory fibroblasts	CD 3	CDa	WNT2	0.630393	female	23
CD_3_GGAACCCAGGAACGTC-1	Inflammatory fibroblasts	CD 3	CDa	WNT2	0	female	23
CD_3_GGCTTGGCAGAGTTCT-1	Inflammatory fibroblasts	CD 3	CDa	WNT2	0	female	23
CD_3_TCCACGTAGGATGGCT-1	Inflammatory fibroblasts	CD 3	CDa	WNT2	0.422712	female	23
CD_3_TCTCAGCTCAGAGTTC-1	Inflammatory fibroblasts	CD 3	CDa	WNT2	0	female	23
CD_3_TGGTAGTCAACGGGTA-1	Inflammatory fibroblasts	CD 3	CDa	WNT2	0.204035	female	23
CD_3_TTCTAACCAAGCAGGT-1	Inflammatory fibroblasts	CD 3	CDa	WNT2	1.52882	female	23
CD_3_TTGGGTAGTATACCCA-1	Inflammatory fibroblasts	CD 3	CDa	WNT2	0.619481	female	23
CD_3_TTGGGTATCGCTAGCG-1	Inflammatory fibroblasts	CD 3	CDa	WNT2	0	female	23
CD_4_AATGACCGTAGTCACT-1	Inflammatory fibroblasts	CD 4	CDa	WNT2	0.611767	male	56
CD_4_CTGCCTAAGCGGTAGT-1	Inflammatory fibroblasts	CD 4	CDa	WNT2	0	male	56
CD_4_GCATGATCAATCCTTT-1	Inflammatory fibroblasts	CD 4	CDa	WNT2	0	male	56
[truncated: 576 more rows]

## Sheet: fig5e
Patient	Age	Sex	Disease	Gene	Gene_expression
[truncated: 280 more rows]

[truncated: 1 more sheets: fig5f]
